# Supplementary material for: Methods for Estimating the Detection and Quantification Limits of Key Substances in Beer Maturation with Electronic Noses
Source: Sensors (Basel). 2024 May 30;24(11):3520. doi: 10.3390/s24113520 (PMC11175341; doi:10.3390/s24113520)
Supplement: Supplementary file 1 [file sensors-24-03520-s001.zip › Data/Acetaldehyde/raw data/Day 4/2000ppm10.txt]

Time Date R01 R02 R03 R04 R05 R06 R07 R08 R09 R10 R11 R12 R13 R14 R15 R16 R17 R18 R19 R20 R21 R22 R23 R24 R25 R26 R27 R28 R29 R30 R31 R32 R33 R34 R35 R36 R37 R38 R39 R40 R41 R42 R43 R44 R45 R46 R47 R48 R49 R50 R51 R52 R53 R54 R55 R56 R57 R58 R59 R60 R61 R62 T01 H01 Phase
12:20:00 2024-01-26 618292 607696 189230 186120 296988 304713 310833 306964 200916 198768 241769 251920 280499 283788 4002258 4253470 5980632 5801340 1020470 1051320 270540 241465 247683 250473 280536 277304 270979 272019 193370 195245 644243 615183 1401119 1359478 403241 401433 580959 583548 724727 703649 745453 755753 791064 793482 765705 857087 1858913 1953104 1206139 1004599 640277 627339 751674 752037 788869 791025 811528 830337 925636 917726 4550385 4774165 40.55 71.8 1
12:20:01 2024-01-26 612641 609495 189230 190051 297978 303999 308270 307821 200217 198491 242181 246437 281354 285785 4005114 4345969 5980354 5806620 1003084 1050239 271366 240308 249326 249874 281371 273424 269672 272852 192607 195281 641606 619531 1414496 1355623 403886 400866 583977 590117 722604 706253 746703 747205 786592 802351 768108 850756 1848317 1931103 1196544 1014619 634606 621943 755312 744721 783024 798034 818738 824266 921122 924776 4621328 4789504 40.55 71.8 1
12:20:02 2024-01-26 615177 609499 189196 190011 297204 303999 309170 306964 201478 197905 241805 247233 280551 284023 4003056 4277745 5960685 5802030 1024934 1051122 270574 240716 247754 251178 281371 274593 273790 272034 193251 195108 654470 613426 1423458 1360836 403527 401149 579724 584824 724727 703081 745709 755353 790015 799735 770359 857087 1854932 1961464 1207967 1007463 639330 624623 749427 754245 785972 793401 819358 829118 920933 921083 4611936 4783544 40.55 71.8 1
12:20:03 2024-01-26 617190 610825 188933 187427 297480 302718 309170 307014 200741 199426 241805 247060 281158 282293 4005114 4302861 5968693 5788158 1000218 1051172 270848 241014 248485 249663 280074 274593 270752 272972 192771 195794 646502 620637 1405282 1355623 404459 400684 585383 587955 720526 708295 750372 749677 788896 802423 767882 850837 1852297 1930832 1189307 1011017 637326 627339 756002 746517 784270 799161 816300 825438 921555 919538 4618527 4779268 40.55 71.8 1
12:20:04 2024-01-26 610170 607703 189230 189976 298082 303750 309205 306393 200916 197664 242594 247233 280499 286676 3999404 4305965 5968418 5797524 1022581 1053457 270883 240574 248798 251283 279788 274593 271253 272104 193687 195519 643891 614036 1400628 1355486 402634 401433 579724 587849 726784 701020 745984 753604 788896 800227 772656 858346 1854932 1961464 1192318 1007463 638386 624623 750043 752037 784233 793365 821110 830337 919817 921083 4615900 4783544 40.55 71.8 1
12:20:05 2024-01-26 621896 609499 188899 185787 297342 303999 309205 306179 200940 198457 241394 247233 280926 282293 4008769 4311727 5968693 5782916 1003935 1048112 271058 240610 248763 250542 281729 274290 270426 273008 192537 196104 647952 621388 1416780 1365288 405822 400866 583977 585689 720489 709619 746703 752606 789912 802423 769521 851808 1853614 1931103 1213815 1012456 638236 628743 756522 747610 785936 800291 816277 824852 920969 924740 4628080 4783544 40.55 71.8 1
12:20:06 2024-01-26 609072 609064 189857 189821 297681 303999 311312 306393 200916 198491 242972 245714 281023 284457 3999404 4293584 5964444 5805801 1018290 1050778 270679 240895 248279 253618 279788 275372 272247 272796 193440 195245 639663 613501 1398022 1354075 402167 402570 583024 590002 727815 702121 749529 755815 788896 800300 773789 858346 1858893 1958685 1219705 1008790 639822 624623 751523 753140 784136 793401 820785 830337 919817 921083 4618527 4786089 40.55 71.8 1
12:20:07 2024-01-26 619551 609499 189200 186242 297978 304999 309170 306856 200916 198491 242011 246639 280534 284284 4003056 4305816 5960685 5777728 1003787 1051504 272112 240690 248663 250434 279718 272624 272428 272605 193581 195794 652523 617908 1437102 1370671 403740 400191 584268 586177 723729 707255 746534 749838 793309 805943 766948 854540 1853569 1945772 1219705 1006030 636418 626381 752207 747610 791108 800291 813910 827276 929011 919502 4609121 4783544 40.55 71.8 1
12:20:08 2024-01-26 614213 609531 189230 190051 297200 303075 310615 305930 200567 197905 242181 247233 281425 281469 3999404 4306004 5957673 5797524 1016803 1050898 269820 240930 247895 253618 279683 272173 271980 273149 192946 195794 640702 620119 1396697 1344617 404959 403141 582197 590310 725607 704000 751203 755753 786036 799459 772225 855185 1853614 1955752 1217749 1016789 641188 625461 755312 754245 783024 793473 821110 829155 917177 923693 4624115 4780132 40.55 71.8 1
12:20:09 2024-01-26 615114 607703 189291 187427 297204 304855 308270 307356 200601 198491 242011 247233 280303 284964 4003056 4286518 5977846 5779910 1006050 1049603 272147 240311 248698 253653 279402 272589 271168 271415 193592 194734 667334 613086 1434338 1371130 403801 400227 582988 583635 724067 707646 746506 751463 793377 802495 767337 853325 1857534 1942779 1196544 1006746 636418 629480 752207 747646 791108 800291 811565 825476 930329 924776 4609121 4780132 40.55 71.8 1
12:20:10 2024-01-26 610088 609077 189269 189909 297825 303111 310180 306144 200916 198768 242217 247060 281390 283562 3999404 4302856 5959367 5805801 1018978 1049641 269820 240930 248279 250894 279788 272624 269707 273950 193216 195281 651940 619310 1390507 1346457 404202 403712 582987 590384 727815 706143 748826 758525 787597 802493 772035 855868 1854932 1951342 1217749 1015342 641644 625497 755413 754570 783024 793509 823453 830337 917140 923040 4624115 4780132 40.55 71.8 1
12:20:11 2024-01-26 615993 608639 189265 190016 296754 304999 308235 307321 200741 197940 242011 247233 279764 284928 4005114 4292833 5973502 5782916 1003898 1049789 272372 240690 249048 253618 279913 272624 271168 271415 193728 195007 663046 613501 1418443 1370171 403278 400401 584684 587012 726307 708061 746441 751463 793231 802279 767808 859280 1853605 1943936 1194625 1009599 638236 627339 753273 746947 793105 799486 815113 826687 929011 924812 4614629 4779268 40.55 71.8 1
12:20:12 2024-01-26 610952 610389 189230 185821 297793 303786 310650 305468 200916 197940 242253 247233 281123 281469 4003056 4305791 5950042 5797524 1016175 1050759 270644 241644 248279 253689 279718 272624 270566 274370 192970 194056 651758 618427 1392526 1346404 404459 403104 582142 590273 727631 707091 754009 757910 787597 802566 771341 857580 1856195 1949417 1219705 1016065 642101 629033 755850 755252 784136 798034 825217 830337 919165 919466 4624115 4789504 40.45 71.8 1
12:20:13 2024-01-26 616104 608645 189269 185783 297204 305356 308270 307356 200916 199114 242217 247233 280107 286069 4002258 4286518 5969250 5787290 1007515 1051504 271542 240148 249469 250894 279948 272660 270342 272245 193899 195007 645894 613426 1405797 1364843 402671 400866 583899 587159 726269 709656 746329 753604 793383 802493 770068 858271 1862866 1951342 1221661 1001708 636418 627782 750043 748886 788567 798034 818118 830337 925505 919538 4556866 4769916 40.55 71.8 1
12:20:14 2024-01-26 610656 609028 189230 185817 297768 305822 309205 305930 201163 197871 242972 247233 281354 283987 4003056 4346121 5959367 5788158 1013277 1047838 271957 240895 247895 249321 279384 272624 272593 273114 193863 198060 645894 620497 1420838 1353927 405607 400300 577226 588748 720526 703187 748664 755753 788676 809413 774814 853267 1850917 1942096 1235599 1018964 639148 625509 756522 751352 784233 801844 820711 825476 919817 924849 4687073 4786089 40.45 71.8 1
12:20:15 2024-01-26 618292 607735 189230 190078 297690 303075 310180 307106 200776 199461 242047 247836 281040 283824 3999404 4237949 5977757 5788158 1010994 1051504 269409 240895 249083 250088 280824 272398 270979 273078 193287 195806 645894 611675 1394328 1360977 403886 400862 585312 587045 728848 709803 747072 754282 793450 801853 769373 860609 1862866 1957045 1215792 1003131 638236 629006 751106 751078 788869 793509 818762 833007 926344 925148 4548222 4769916 40.55 71.8 1
12:20:16 2024-01-26 612609 607740 189265 190078 297239 303963 309891 305930 201478 197871 242217 251708 280534 284928 4003056 4288057 5957022 5797524 1021048 1052507 270679 240895 248698 249321 278688 272695 273440 272055 193899 195281 653041 613501 1390936 1355623 403600 401433 577127 588748 727815 702194 748724 755353 789948 800094 772693 859570 1860167 1966169 1192706 1010339 642064 627286 751560 755641 790288 793328 821110 834120 923652 919466 4618527 4782677 40.55 71.8 1
12:20:17 2024-01-26 618292 609957 189295 186405 297230 304999 310144 310485 200916 199774 242217 247233 281499 282725 4003056 4302944 5968693 5788158 998805 1049641 271542 241175 249258 253582 281034 272695 270377 273950 193116 194359 643035 618919 1422315 1355623 405033 399631 585668 590420 724727 709803 750609 751537 788833 807108 772656 854577 1852297 1934575 1215792 1016677 638236 627286 758098 751426 786365 802557 823378 826539 922246 928849 4629600 4786089 40.55 71.8 1
12:20:18 2024-01-26 612441 608571 190322 189918 297690 304963 310180 306463 201478 197871 242253 251920 280622 287770 4000204 4293610 5951937 5797524 1022656 1052781 271093 240930 247966 249424 279718 272624 271428 272245 193899 195555 654470 617441 1420409 1360013 403886 400264 580428 587045 727815 704183 747403 756425 791101 801258 770433 859570 1860234 1959458 1217749 1008157 643732 629517 754775 757872 792194 797925 820339 832632 927027 922930 4611936 4790527 40.55 71.8 1
12:20:19 2024-01-26 611319 609531 189299 185821 297721 304999 309674 310924 199939 199461 242253 247233 281907 283157 4003056 4305708 5956446 5792288 1001038 1049742 271128 240930 250067 253582 280175 272695 272401 273950 193557 198373 649402 620194 1399600 1356967 405033 399631 585554 590420 724727 709803 753418 749874 788797 802531 772656 853325 1849667 1932473 1219705 1016789 636418 629033 757970 748886 787483 802557 822829 825401 924396 929653 4634550 4779268 40.55 71.8 1
12:20:20 2024-01-26 615920 607663 189261 190113 297690 304498 311753 306928 201759 198491 242217 248987 280408 284059 3993704 4275039 5968693 5796423 1021198 1051284 271128 240930 247513 253760 280144 271827 271428 272696 193557 196081 648753 615259 1405032 1360013 404459 399667 581463 586141 726269 705254 747403 756762 794340 797774 768144 857735 1861556 1961464 1209977 1005314 642101 630375 753273 755291 792047 797380 818007 834490 926234 920974 4584585 4769916 40.55 71.8 1
12:20:21 2024-01-26 614466 607956 190148 186307 297408 304963 311924 308288 200601 199496 242594 246887 281460 283121 3993704 4321401 5960685 5783071 998768 1050013 271507 241474 249048 253297 281420 272660 270566 274370 193116 194056 655899 619310 1396884 1356930 405607 399667 585554 590420 726269 709803 753692 750973 790542 802567 773518 853325 1849667 1927111 1217749 1016514 636418 626417 756056 749367 784136 802215 820923 829252 922430 930053 4626099 4792922 40.55 71.8 1
12:20:22 2024-01-26 616504 610134 189304 185821 300078 304713 309856 306928 204907 198802 242217 248448 280534 284511 3992308 4284311 5960685 5788158 1022656 1050425 271542 241474 247966 249355 279292 272624 271428 272245 193899 198060 645300 613426 1419340 1362290 404188 399667 580464 587159 727815 704256 747431 756799 791696 802423 771638 860220 1862606 1959458 1221661 1004599 643015 629188 753240 754481 791108 798034 821105 832281 928331 920864 4603450 4775825 40.55 71.8 1
12:20:23 2024-01-26 617245 609468 189230 186079 297762 304927 310549 309903 200497 199357 242522 246761 281783 286024 3999404 4324414 5972118 5786127 998189 1049232 271472 240538 249012 249946 280963 272624 270307 274299 193216 196495 647952 621081 1393118 1359478 406183 401433 586944 590420 724690 710307 753655 753030 791915 802531 770359 853251 1853614 1936589 1219705 1016789 637326 628959 758673 749495 785899 800291 821110 827902 924942 930883 4626308 4773224 40.55 71.8 1
12:20:24 2024-01-26 611567 609915 190287 187685 297655 304463 310144 306821 200916 198249 242648 247926 280464 287041 3994053 4287218 5972118 5796423 1022581 1049566 271472 241439 249048 249390 279327 272660 271358 272626 193863 195281 655899 613594 1400271 1355623 403850 400228 581371 588748 728848 704147 744551 757444 791028 801786 772619 860182 1858876 1961464 1209924 1006030 643015 626381 752207 756388 791108 799161 821110 832114 925615 923040 4616295 4782657 40.55 71.8 1
12:20:25 2024-01-26 620448 609281 189987 186600 297942 304784 310073 307036 201221 199705 242181 247714 281735 284755 3999404 4299297 5959367 5777665 998022 1051284 271472 240859 249048 249946 281436 272624 270875 274334 193216 194494 640176 619607 1397323 1359478 405607 399631 586498 590420 725754 710307 751106 751468 789912 807108 772619 854946 1849667 1933844 1215792 1016789 635362 625461 756522 749234 785807 800049 821105 826687 920896 930163 4619933 4791142 40.55 71.8 1
12:20:26 2024-01-26 612543 608158 190159 188183 300294 304784 309967 308447 202041 197836 242729 247926 281001 287078 3992886 4284162 5959367 5782916 1022618 1051504 271023 241380 247895 249355 280109 272589 272188 272852 193828 195555 643891 613426 1406178 1359478 404746 402286 577131 587214 727815 704147 745902 758465 792219 801222 770396 858346 1862880 1961193 1196544 1004599 643473 628707 753273 755715 792231 798034 821110 834640 926257 921083 4609121 4781656 40.55 71.8 1
12:20:27 2024-01-26 615764 611102 190159 186307 299664 304819 310437 310305 200532 199288 242792 247198 282095 286024 4003472 4321004 5976927 5792288 1002467 1050536 271507 240895 250594 253725 280144 273878 270566 273149 193557 194056 641606 618719 1414496 1355623 405607 401149 584840 590420 723664 708295 750039 752037 790015 808819 774339 855794 1852297 1936589 1209924 1016789 637326 621907 756522 750210 785807 801777 821914 826687 922430 930199 4665555 4783544 40.55 71.8 1
12:20:28 2024-01-26 618934 608999 190213 188218 300082 304819 311854 306928 201339 199253 242038 248622 281297 284821 3999404 4272168 5968693 5792288 1022656 1051232 271507 241984 247860 249355 280799 272624 272809 272626 193899 198373 643891 615183 1397481 1360977 405033 400790 581658 587008 728331 705717 746763 758406 793377 800058 772072 860796 1862880 1964249 1202301 1006030 643473 629188 753664 757947 793356 793509 821110 832268 927695 922287 4595978 4774165 40.55 71.8 1
12:20:29 2024-01-26 611967 608355 190183 186607 300263 306477 309533 310450 200707 198975 242828 247057 281643 285858 4002258 4333412 5968693 5794314 1002467 1049977 271507 241890 250207 253760 280767 273460 270531 274334 193522 194056 644464 618868 1396884 1355623 405607 400228 585554 590420 726784 709803 753692 752074 784288 809390 774925 853325 1852297 1932665 1209924 1016789 637781 625461 756928 750900 785380 802378 824326 827902 922309 930199 4684366 4782677 40.55 71.8 1
12:20:30 2024-01-26 615299 608962 189827 186208 299401 306914 311783 306388 201549 199427 242038 248622 281249 284715 3999767 4241189 5978103 5787044 1018978 1050462 270456 242325 248663 251444 281427 272589 271998 273078 193557 198338 648753 617269 1426724 1360977 405320 402061 583863 587849 729122 708295 746173 756762 795734 801780 768108 861261 1864204 1958685 1194251 1006746 642101 631092 754738 755790 793105 793473 816300 832268 929011 923040 4533600 4767358 40.55 71.8 1
12:20:31 2024-01-26 611557 608594 189265 185821 297762 304963 311312 310450 201058 198906 243405 247057 281678 283916 3999767 4358243 5972118 5790051 1003861 1050759 272648 240113 249433 249321 279257 273878 270720 273078 193251 195555 644464 617545 1394078 1355623 405033 400866 584726 590531 722641 708602 753692 753177 791136 809390 774925 858346 1852297 1936589 1209924 1016065 638236 625461 756522 750892 785807 802342 825656 825476 920896 930199 4674960 4776723 40.55 71.8 1
12:20:32 2024-01-26 622557 609077 190126 186079 298271 304463 311122 306964 201478 199496 242432 248516 281328 284550 3996909 4252816 5968693 5800106 1019742 1049603 271507 241644 247754 249321 280262 272363 272223 273043 193934 195555 650182 613275 1410921 1359478 405033 403031 581799 586971 728331 706253 744551 758317 795135 799459 769920 860182 1864204 1961464 1191190 1006030 643932 631044 754738 756388 793356 793473 819904 833488 930329 922387 4567842 4770760 40.55 71.8 1
12:20:33 2024-01-26 611663 608589 189831 185792 297655 304640 310396 308288 200916 199114 242972 246951 281967 286602 3994053 4348811 5973836 5787044 1005961 1047256 272302 240895 250207 251549 281769 274192 270566 273114 193557 198408 652302 618438 1409420 1355623 405607 401433 585668 591698 724727 709300 751143 753678 791136 809413 774925 856440 1852297 1933844 1217749 1016789 637326 626823 758673 751277 786017 802378 822498 827864 922962 930199 4650612 4783544 40.55 71.8 1
12:20:34 2024-01-26 613054 608137 190258 186242 297829 304963 310731 306964 201831 199114 242217 246639 281438 286227 4001767 4272287 5982373 5796423 1021160 1051232 272091 241841 247860 249355 280144 272624 272549 272937 193899 198373 648119 613426 1397261 1357858 405033 400826 582106 587877 728848 706253 746800 758979 793450 802423 772656 861447 1864204 1960809 1221661 1006030 643932 629188 753664 756388 793356 798034 821110 833488 927695 922324 4602544 4770760 40.55 71.8 1
12:20:35 2024-01-26 613816 609499 190091 186709 301275 304963 310180 308323 200881 199114 242936 247233 281819 284090 3996269 4317011 5974693 5798585 1000973 1054995 272112 241773 249219 251283 281856 272589 271393 274527 193251 196897 647952 620497 1429459 1360977 407049 399667 587214 589583 724727 711200 752896 755753 793450 808819 770396 853325 1857557 1933572 1209977 1013898 640277 631080 759185 750936 790547 801177 821110 830337 926257 929505 4609121 4776723 40.55 71.8 1
12:20:36 2024-01-26 611056 607699 190122 185787 297681 304927 310868 307356 201478 197871 243350 246571 280926 286414 3990038 4282783 5974417 5801340 1019008 1049455 271247 241644 249083 250823 278544 276546 271772 273078 193934 198338 648753 613426 1438695 1354662 403886 400897 582265 590420 729053 705217 746740 756425 791064 802387 776577 860039 1858876 1965054 1207967 1009544 641188 625497 753273 756388 791108 798034 820785 832231 923615 919538 4609121 4776723 40.55 71.8 1
12:20:37 2024-01-26 618057 609463 189265 186371 296789 304640 310144 307321 201478 199739 242181 247926 281819 282887 3999404 4293584 5976359 5787769 1006151 1052781 272197 240716 249398 249355 281659 272173 271428 274279 193557 194629 647952 620497 1406434 1361805 407338 400264 586918 590002 724727 710123 752784 755353 793450 807108 772072 855509 1854932 1931103 1223617 1015342 639604 630151 758575 750358 788237 800049 820848 830337 924960 929505 4615230 4780132 40.55 71.8 1
12:20:38 2024-01-26 609225 607703 190391 185821 297861 304963 310615 306428 201759 197871 242612 246571 281369 284928 3990038 4278415 5963700 5802631 1019083 1051357 271366 241465 249291 251355 280109 273843 269707 274334 193581 196069 651254 617105 1397871 1347600 405033 402663 583754 590175 729569 708295 753692 758979 784288 802387 774981 860039 1858913 1957958 1198463 1011017 641644 621943 756522 756388 787679 798034 826785 833525 920969 919502 4609121 4774165 40.55 71.8 1
12:20:39 2024-01-26 620076 609033 189265 186401 297762 305930 310109 307106 201337 199080 242765 247358 281354 285955 3992886 4302363 5964169 5778931 1005295 1049829 272839 240788 249326 251355 281095 273737 272915 273008 193863 194056 648753 621388 1427567 1369697 407338 399667 585554 587974 724580 709120 752583 754282 798064 809390 769196 855185 1857557 1933362 1198463 1013898 640277 632907 758039 754245 791977 802414 819904 830337 930329 930199 4609121 4769916 40.55 71.8 1
12:20:40 2024-01-26 605725 607703 190460 185787 300429 304963 311974 307321 201549 199114 243765 247233 281854 284928 3990038 4284311 5959367 5806910 1019083 1052432 271366 241501 249326 251355 280893 274192 273135 274193 194336 194056 660009 613090 1402056 1352480 404775 404284 583414 590531 729569 706253 751291 756167 791064 802423 774981 862561 1861556 1962397 1202099 1010262 642101 626860 754342 756388 791108 799726 824986 833525 925652 919574 4598518 4769916 40.55 71.8 1
12:20:41 2024-01-26 620041 609495 189269 186702 297204 305894 310144 307321 201478 199114 242217 249583 281390 283589 3990038 4296517 5968693 5769428 1005961 1051209 272126 242109 249888 251816 282050 274982 271892 274385 193687 196909 647323 621835 1401100 1364843 407338 400228 586761 588161 724727 711237 753119 755757 799762 809390 770322 855794 1853605 1933844 1217557 1013898 640277 632422 759185 753974 791108 802378 821110 830337 929011 930199 4618527 4780132 40.55 71.8 1
12:20:42 2024-01-26 608851 607708 190499 185826 300579 304963 311047 307321 201478 198976 243729 247233 281390 285570 3990038 4284311 5959367 5787214 1018290 1051135 271901 241698 249255 251283 282388 274683 271253 273809 193793 195794 647323 613275 1421715 1350429 404746 402097 584840 588962 733069 707756 748937 756799 788797 804803 778387 861261 1858913 1966484 1205872 1011017 641644 625461 754342 755852 791108 800291 825573 834748 923615 919538 4605831 4767358 40.55 71.8 1
12:20:43 2024-01-26 618288 610561 189299 186823 297204 305679 310144 307356 200916 199149 242181 246639 281819 283121 3990038 4287942 5968693 5768286 1004538 1051504 272789 241644 249469 251850 281610 274946 272809 273809 193587 196380 647323 621081 1398846 1370671 407338 402570 585554 587059 724727 709120 754230 756425 798064 809390 770359 857542 1857594 1934805 1223617 1013898 640277 632907 759185 754640 792793 802450 819941 830337 927351 930199 4615230 4770760 40.55 71.8 1
12:20:44 2024-01-26 608888 608598 190460 187818 298585 304963 310615 307356 200916 199114 243765 247233 281447 284933 3990038 4284311 5960199 5792288 1016175 1051284 271507 242060 249433 249321 279257 274962 273440 273476 194538 195794 647590 613501 1397402 1354075 404922 403712 583717 592941 729569 706253 752732 756241 793383 802387 777249 861948 1858804 1964783 1198463 1011017 642101 625461 755312 756388 788869 799726 826822 834785 922282 924124 4605831 4776723 40.55 71.8 1
12:20:45 2024-01-26 620041 609072 189299 186823 297204 304604 310144 307391 201478 199114 242217 247392 281425 284728 3993704 4289952 5959367 5761205 1003898 1050013 272980 241644 249469 251283 280571 272624 272674 273703 193652 196344 653041 620421 1404563 1370671 407338 402570 585859 588225 725644 710270 751440 755353 798064 809172 772016 855794 1856238 1941226 1221661 1013898 640277 632907 758673 754245 793356 802414 819941 830337 928698 930199 4609121 4776723 40.55 71.8 1
12:20:46 2024-01-26 618292 608594 189256 186659 298050 305894 310144 307356 201478 199114 242217 249408 281854 283824 3987194 4287064 5959367 5769458 1001648 1048112 272789 241474 249505 249355 280293 272398 273091 273149 193728 196081 648753 618728 1411272 1371130 407880 403104 587059 588188 726747 710307 749891 755778 801428 810535 770359 857087 1856158 1943051 1223617 1013898 641188 632907 760292 755044 793356 802450 819941 830337 930049 931516 4605357 4776723 40.55 71.8 1
12:20:47 2024-01-26 608382 608598 190465 190087 298624 304713 311266 307391 201478 199114 243729 246887 282298 284897 3984352 4284311 5959367 5787214 1019742 1050759 271093 241644 249433 249321 280921 273878 270531 274142 193899 194056 647590 612950 1417488 1350555 404812 404571 586349 593289 732673 706143 750461 759608 793383 804840 781286 862524 1858913 1962856 1200382 1013823 643015 626381 756522 756793 790850 797465 828036 834785 922962 919538 4605115 4776723 40.55 71.8 1
12:20:48 2024-01-26 616315 608340 190126 186371 297447 306865 309927 307821 201618 199114 242972 247358 280534 284760 3993704 4287942 5969250 5773544 1006995 1051504 273015 240966 250067 249355 280802 272660 272639 272887 194513 195692 678401 613426 1404762 1370171 405033 400264 587937 588573 728775 713303 751291 758700 799689 811072 772819 860033 1860197 1946693 1221661 1008753 640976 632042 757003 753140 793386 804757 818589 830337 930085 932175 4618527 4776723 40.55 71.8 1
12:20:49 2024-01-26 608851 607703 190460 187427 299078 304963 310180 306463 201478 198976 243350 246852 281854 284982 3990038 4284311 5959367 5796423 1016803 1050759 271542 242060 249505 249390 279948 274333 271168 273149 194513 194090 642481 613426 1397898 1355623 405033 400933 582631 590420 732480 708098 752932 760075 793304 802351 777092 865106 1862866 1967878 1213836 1009544 643932 628707 755813 758906 792793 797729 823193 837512 930329 924849 4609121 4776723 40.55 71.8 1
12:20:50 2024-01-26 618292 610467 189861 186401 297716 305607 310868 308520 201478 200402 242972 247233 282376 283589 3988016 4293584 5968693 5788158 998768 1051349 271957 241984 250031 250983 281659 273495 271014 275247 193863 194967 644464 619770 1397261 1355623 406183 400933 587338 593710 728331 710159 754781 755447 793346 809376 776503 858197 1856195 1942677 1218971 1018964 638423 630634 760297 751092 791082 802342 823741 834083 926381 934120 4618249 4776723 40.55 71.8 1
12:20:51 2024-01-26 615764 607735 190297 186371 298385 305428 310180 306393 205362 198976 243008 246639 281254 284928 3990038 4265767 5968693 5788158 1019742 1051504 272337 242325 248453 249424 281073 272660 272865 273149 193934 194629 648753 616506 1405797 1361942 406183 403301 585254 588748 731746 709582 748937 762324 798975 804803 774464 866250 1869515 1963376 1194957 1007463 646230 632870 756522 756388 793356 799472 820886 837163 930049 919574 4537535 4767358 40.55 71.8 1
12:20:52 2024-01-26 610170 609069 190478 186405 297725 305679 310872 308323 201478 199184 243175 247233 282332 284023 3990038 4349154 5968693 5787882 1003898 1050536 272924 241644 250630 249390 280179 274369 271428 274597 194732 194663 645894 616948 1396347 1355623 406183 400001 584013 590882 725754 709300 752249 756167 792256 811609 780375 858769 1853339 1938138 1207967 1016789 640976 629964 760833 754640 788869 802558 827999 830225 923615 932835 4684020 4780132 40.55 71.8 1
12:20:53 2024-01-26 618283 609069 190165 185859 297725 304035 312068 307321 201478 199461 242253 246605 281502 284457 3990038 4224214 5964444 5787044 1017297 1050759 271992 242325 248663 249390 281462 272695 272258 273149 193934 194359 655202 617105 1410546 1360977 406183 403337 586799 589730 732819 710698 751514 758930 798064 802459 772656 866961 1869512 1958593 1211896 1006746 643015 632760 755413 755641 795047 800291 821110 834785 930145 927616 4530640 4769814 40.55 71.8 1
12:20:54 2024-01-26 607518 608625 190165 186405 298168 306901 309674 310182 201478 198976 243729 247233 281819 284777 3990859 4355442 5951721 5777728 1002467 1047367 272754 240895 250842 249390 280144 274949 271203 274370 193934 194090 647323 617105 1397702 1355623 406183 399631 583899 590429 724727 708295 751143 756425 791137 809047 776663 855831 1852141 1944087 1207967 1019616 640518 627065 759706 754098 789726 802306 827225 829746 920969 932175 4690420 4779268 40.55 71.8 1
12:20:55 2024-01-26 617798 607554 190122 185826 299519 304035 311594 306891 201337 199496 242972 246605 281425 284457 3984352 4225672 5950470 5778793 1016840 1051504 270714 245975 249258 249390 281694 272695 272258 273667 194513 194663 643891 615183 1398841 1360977 406183 403337 588501 589694 732856 711310 753119 759053 798064 802459 772072 864514 1866833 1956141 1204220 1006717 643732 633731 755413 756351 794483 801953 820998 838921 930085 927537 4538708 4767358 40.55 71.8 1
12:20:56 2024-01-26 609272 608594 190218 186629 298168 306937 309674 307857 205050 198802 243801 247926 281742 284493 3987194 4351702 5950042 5811461 1003898 1046549 273206 240895 250594 249355 280262 274333 271807 274754 194478 194933 662565 619272 1419642 1355623 406183 400228 584726 591449 726269 709300 755303 757910 792219 809047 777249 857087 1854932 1955467 1196544 1021742 643732 630861 764050 758539 791035 802306 827850 832595 926368 931396 4674960 4792922 40.55 71.8 1
12:20:57 2024-01-26 619773 608566 191031 185826 301435 306042 311416 310158 201337 200088 242972 251920 281783 284857 3990038 4231425 5977794 5787044 1009651 1051504 271922 241984 250842 249321 281427 275336 271807 273950 194478 194629 639663 613426 1410988 1367480 404746 400897 588501 590531 729569 714409 750335 756425 797499 809390 774925 861025 1864204 1953868 1200382 1007463 640277 632208 757468 755715 799012 804830 823416 835086 935627 930017 4594017 4774165 40.55 71.8 1
12:20:58 2024-01-26 615439 611428 190391 186663 300222 304963 312032 306856 201865 199114 243314 251884 282249 282689 3984352 4293584 5944082 5787214 1013277 1048489 272113 242325 249223 249390 280999 273878 271428 274790 193557 195271 637318 619310 1390038 1347638 407917 403301 585386 590592 729049 709300 755109 761205 791064 802495 778350 860039 1864204 1953098 1200382 1015342 643932 629224 759752 760624 790850 801241 830538 837604 922430 928942 4613780 4774165 40.55 71.8 1
12:20:59 2024-01-26 615847 610223 190252 186922 300181 306829 310835 308037 201478 199531 243377 247358 280534 284928 3990038 4283659 5968693 5773705 1003898 1051504 273241 241439 250291 249355 281034 273460 272639 273043 194786 198373 677858 613426 1418443 1369179 405895 400264 587214 588762 728848 710698 750906 755753 797826 808441 772035 862174 1861556 1949529 1200382 1010262 640277 632658 758673 754245 795670 807113 821105 832483 934299 935480 4609547 4770998 40.55 71.8 1
12:21:00 2024-01-26 614176 609064 190161 186663 298594 305356 313525 307527 201759 199114 243350 246400 282143 282689 3980998 4296833 5931391 5777665 1015007 1050013 271542 242325 249048 249390 280999 273914 271998 274790 193557 195305 647126 620052 1391580 1346404 407917 403941 585254 592628 729017 709803 755580 761242 791101 802531 777974 861299 1858913 1955214 1200382 1015342 643932 629224 758612 756726 788832 800857 829844 839271 922282 928868 4616639 4773224 40.55 71.8 1
12:21:01 2024-01-26 616040 608515 190395 186827 297655 306865 310144 309684 201865 199809 242936 247358 281354 285548 3990038 4278453 5971200 5768286 1006920 1052032 273241 241984 250207 249355 281034 273843 272674 272831 194821 194056 651611 618275 1430970 1370171 407227 400826 585673 588748 726784 710159 750572 756425 797826 809616 770359 858346 1861556 1941673 1223617 1015342 641644 634253 760261 756388 795612 802558 821110 832856 931465 933936 4603450 4775825 40.55 71.8 1
12:21:02 2024-01-26 611764 608846 190922 186299 301519 304927 311559 308288 202217 200123 243621 246817 282213 284928 3984634 4284311 5959367 5797524 1016803 1048112 271542 241984 250366 249390 279792 274333 271393 273915 194478 194090 655899 612912 1397187 1355623 405607 402380 583816 590420 731192 707292 749691 758979 795565 802495 777249 864477 1861556 1967878 1200143 1010980 643015 628226 755413 756093 793356 801423 826822 835973 928352 928812 4609662 4773684 40.55 71.8 1
12:21:03 2024-01-26 618071 604064 190283 186888 299659 306685 310655 308253 201478 199149 242972 247702 281732 284897 3984352 4287904 5960685 5769428 1003622 1050759 273277 241984 250594 249390 281034 273495 273127 273078 194513 194359 650182 620052 1406625 1369200 408207 400897 587087 589583 726784 710661 754766 756425 797826 810223 773325 858346 1858913 1938277 1202301 1016123 642101 634703 761375 755948 793356 805897 821110 832744 932097 928515 4610906 4778232 40.55 71.8 1
12:21:04 2024-01-26 610532 608929 190922 186011 299395 305714 311381 308147 201830 199866 243765 247233 282249 285828 3992886 4281796 5950470 5787044 1018253 1050013 271093 242325 249469 249424 281034 273687 270979 275313 193863 195102 645894 615183 1410473 1348597 406183 404189 586799 591427 731782 709120 755841 761242 792219 802495 779527 863863 1862880 1964434 1223617 1012456 643932 627339 756522 756726 791108 798888 829253 837361 923652 926809 4599716 4777441 40.55 71.8 1
12:21:05 2024-01-26 619903 610311 190322 186952 297721 306757 310944 308147 201830 199600 242792 247736 281931 284059 3990874 4281486 5984906 5769428 1003824 1046512 273241 241644 250278 249390 281537 273878 272639 273078 194821 194056 651611 618389 1443729 1370171 407917 400862 587214 590148 727815 710159 753692 755753 797826 810564 770978 859570 1858913 1940297 1200382 1013898 642101 634253 760297 755852 793349 802522 823453 834120 930989 931581 4615230 4776723 40.55 71.8 1
12:21:06 2024-01-26 611330 609003 191115 186527 300930 305750 310980 310085 201724 198975 243585 248203 281643 286096 3984352 4278301 5959367 5792288 1018363 1051504 271922 242154 250242 249390 279948 276938 271428 274334 194786 194494 654470 613962 1405526 1359206 405895 402982 583899 588926 731228 709803 752583 759016 796898 807108 776114 864855 1861556 1967878 1219705 1010980 644850 629224 756522 760630 793356 800085 824986 835973 930329 928193 4602544 4769916 40.55 71.7 1
12:21:07 2024-01-26 613555 609499 190818 186854 300216 306541 311564 308182 201724 200332 243377 248274 282736 286375 3992886 4305888 5967864 5783634 998842 1049269 272789 242154 250278 249390 282788 273495 271807 275404 193899 195271 647952 621081 1404287 1360910 408207 402698 585789 591427 728848 714372 756255 756425 796898 809011 774981 860833 1857557 1938922 1225573 1018767 640277 631974 762454 757781 790547 802522 827410 835396 929011 933877 4668288 4780132 40.55 71.8 1
12:21:08 2024-01-26 618292 610134 190465 186827 301079 306541 312767 309319 201936 199635 243206 248012 282143 284902 3987483 4231930 5970432 5787044 1019083 1050013 271317 246357 249943 249390 281892 272695 272865 274370 194513 194967 648753 617105 1428553 1362908 407338 405152 588812 590420 733894 713325 754766 761242 798939 802567 774925 867671 1868160 1958685 1231442 1005314 643932 634253 756522 757872 793386 802378 823119 835973 930085 931905 4537535 4767358 40.55 71.8 1
12:21:09 2024-01-26 610842 609024 190328 186663 297690 306937 310802 310231 202360 199496 243513 248622 282222 284786 3990056 4333359 5940717 5777665 1010316 1049789 273100 242154 249469 250712 281181 273914 272223 274790 194513 194697 647323 621835 1407392 1354662 408498 402982 584013 590429 728701 708295 757811 761242 796935 809390 778387 860833 1858876 1955214 1223617 1021742 645770 631080 762454 758979 789987 802486 825610 834748 922962 930199 4624115 4767358 40.55 71.8 1
12:21:10 2024-01-26 615631 607440 190460 186405 298629 306361 311789 308358 201478 199809 243441 248516 281572 286902 3988351 4253690 5977757 5797877 1008951 1051523 271507 241984 251157 252030 281892 273495 272258 274754 194513 194663 647323 613426 1408476 1363875 405607 402698 588918 589976 731746 713362 753119 756191 798064 807873 774795 862598 1862880 1952257 1200382 1007463 641188 632636 756522 754640 798037 802558 821110 832231 935512 932835 4599716 4774165 40.55 71.8 1
12:21:11 2024-01-26 612911 609499 190460 186603 299047 304855 312068 307356 201759 199184 243729 248516 282037 285822 3985763 4299592 5940507 5787044 1018242 1051284 271093 242599 249469 250119 281216 274000 272223 275898 193863 195339 646502 618719 1394727 1346404 407049 404545 586498 591881 732819 709120 755655 762395 792256 807108 780669 862635 1861556 1958413 1200382 1013177 643932 628299 759185 758406 791108 798888 830435 838468 924942 927501 4602544 4770760 40.55 71.8 1
12:21:12 2024-01-26 616173 609064 190161 186991 297825 306901 311086 308288 205050 199600 243386 248149 281819 287324 3989452 4272387 5992343 5794504 1007515 1050013 272959 241644 250983 249390 281462 273914 272258 274648 195095 198166 643891 612713 1408476 1364843 405607 401814 588918 591370 731228 713362 751477 755657 798064 809390 774925 862598 1864204 1952257 1221661 1007463 640277 632422 756522 755316 798000 807099 821110 831677 935512 928515 4611936 4774165 40.55 71.8 1
12:21:13 2024-01-26 608842 607744 191061 186242 302984 305679 311594 307356 205193 199496 243765 247233 282350 284928 3982848 4292833 5946557 5802631 1016766 1053494 271317 246011 249992 252418 280999 273878 271428 276091 193934 197348 647126 620052 1398945 1350555 408207 404545 585968 592263 729656 708619 755706 763476 792256 807108 779564 863105 1861556 1955910 1241779 1015342 645770 629188 760292 758979 790547 800049 830538 839065 923652 928849 4608018 4770760 40.55 71.8 1
12:21:14 2024-01-26 614250 604253 190460 186405 300403 306901 310144 308358 201478 199461 243557 246639 281425 286275 3984352 4279064 5989176 5782475 1008877 1052781 272337 241984 251090 249390 281462 276154 272619 274754 194478 194663 647323 612837 1403259 1369200 405895 400897 588171 590420 729606 713325 750039 756425 797862 809082 774925 861299 1862880 1949491 1202301 1009507 640277 632459 758008 754780 798000 807099 821110 829871 935549 928588 4609121 4770760 40.55 71.8 1
12:21:15 2024-01-26 609072 607731 191057 186371 300936 305535 311594 307857 204907 199774 243801 251708 281854 286212 3984352 4287404 5971200 5793053 1019046 1054995 272006 242253 250242 252153 279718 274789 272258 273894 195576 194629 649528 614904 1399600 1361411 406183 403301 585140 590236 732943 709300 753156 762935 798064 809413 775017 865130 1862789 1966484 1201581 1008037 646230 631080 757468 761205 795538 802414 824363 835973 929392 926846 4595702 4767358 40.55 71.8 1
12:21:16 2024-01-26 618292 609231 190452 187155 298620 304640 312104 306856 205193 199739 243008 247736 282051 285004 3976234 4256076 5950042 5788404 1022735 1048001 272648 242343 249326 250817 281286 274192 273056 273915 194549 195020 650182 616948 1405421 1360977 407049 403017 585554 590374 731782 709156 750646 763476 797862 802531 774925 865130 1866833 1962038 1211896 1008037 645770 634703 756967 759016 796871 798888 820711 839662 934225 927501 4520949 4764786 40.55 71.8 1
12:21:17 2024-01-26 621138 609064 190430 186827 300475 306901 309674 309258 202075 199184 243801 248451 282319 284693 3984352 4342790 5955125 5787035 1004521 1049829 272648 241501 251690 250050 280858 275069 272117 275262 194786 195237 638253 617545 1398461 1360177 407917 400862 586635 591463 728060 712327 755109 756762 795171 811473 779527 858346 1854932 1946754 1217749 1020290 643015 629261 763536 756762 792231 807099 830435 831677 926381 928552 4652825 4769916 40.55 71.8 1
12:21:18 2024-01-26 608675 604249 191087 185817 299563 305930 310650 309258 201478 199809 243765 246605 282284 285031 3984352 4233580 5960723 5782916 1012479 1058485 272733 242900 251300 249355 282041 274227 274992 274648 194644 195203 641072 613426 1407572 1361805 405607 405432 590794 592520 732961 714409 752882 759655 793337 809047 777129 863900 1862825 1953067 1202301 1007463 641188 632907 756928 755316 798037 807099 822280 832231 935512 928552 4601420 4769916 40.55 71.8 1
12:21:19 2024-01-26 612514 609527 190756 186702 299536 305035 312104 307821 205228 199184 243765 251567 282429 284023 3975000 4281398 5950042 5788158 1018978 1051209 272126 242657 250380 252882 281554 275069 271288 275298 194361 195169 641072 613313 1417292 1351783 406183 405720 586502 595495 734174 710307 754505 761278 796771 808248 781850 865167 1861556 1965091 1223617 1013177 645310 629224 759185 758406 792231 800085 830435 839065 926331 928885 4596432 4760564 40.55 71.8 1
12:21:20 2024-01-26 615299 607744 190126 187025 297865 306253 311122 308323 202040 199600 243008 248149 282152 284666 3975000 4281123 5959367 5760062 1006760 1048297 273015 242486 250768 252594 282972 275372 272950 275298 194372 195237 651396 622894 1405576 1362379 409079 402698 585816 590628 728848 716389 757774 756762 798064 810889 779340 860796 1858913 1937512 1206139 1017283 641188 632907 763536 754780 793105 802522 827999 834081 929011 928552 4634272 4770760 40.55 71.8 1
12:21:21 2024-01-26 617760 608769 190495 186401 298585 306325 312104 307071 205228 199600 243350 247942 282249 284928 3980673 4241189 5959367 5773544 1017983 1051504 272372 246357 249433 252418 281680 275958 272845 274542 194816 196380 650182 616948 1421933 1365288 407917 404330 587462 590420 733338 710160 755087 764412 799553 807071 774925 868305 1872146 1962272 1200607 1009507 647615 635604 759149 757779 798000 800649 824363 839662 934115 930199 4530640 4764786 40.55 71.8 1
12:21:22 2024-01-26 610337 607703 190213 186991 301009 306937 309674 308288 201759 199114 243211 247926 282284 284693 3980673 4343011 5950042 5777388 1009651 1049232 274463 242325 250207 250712 281000 274298 272619 275120 194954 197209 648753 618719 1410171 1360327 408498 404138 586725 594653 728848 710307 755109 758428 797904 811329 780264 858346 1854932 1948029 1215792 1017283 642558 629224 760796 758539 792231 809381 830435 832268 928352 933841 4671623 4774165 40.55 71.8 1
12:21:23 2024-01-26 618292 608598 191061 186405 299607 306096 311813 309258 201759 200262 243521 247324 282249 284928 3980673 4219404 5968693 5778793 1008730 1051504 272754 242325 251055 249390 281892 273878 272674 274790 194846 197209 648753 613426 1426122 1363348 406183 404972 590554 595053 733711 715275 753692 761205 798989 808781 778122 867634 1864204 1955029 1206139 1007463 642101 634253 756522 756388 798897 807099 823156 836568 937540 928479 4599716 4774165 40.55 71.8 1
12:21:24 2024-01-26 610869 609499 191061 186827 302984 304999 312068 309429 205263 199774 243729 247233 283111 284737 3975000 4275039 5953428 5777728 1018363 1050013 271542 246322 250242 250677 281462 274106 271428 276515 194478 195305 650852 616948 1424019 1354038 407338 405008 588047 595149 733858 714354 757998 763292 795135 808248 781813 867396 1865521 1970671 1202301 1013898 646876 631044 758575 759618 793356 801249 831936 839662 927695 929505 4599716 4767358 40.55 71.8 1
12:21:25 2024-01-26 619425 609495 190460 187583 298554 306901 311086 308323 205193 199774 243350 247942 282249 284099 3983513 4287213 5950042 5761167 1003898 1051504 272981 242325 250594 250119 281892 272660 273963 274825 194821 195305 655899 622413 1399472 1367232 410245 405432 590808 592941 728848 716870 760164 761818 801997 815135 776577 862174 1864204 1936900 1215735 1016789 643932 630920 765705 756388 793356 808239 826785 834711 930085 933841 4609121 4774165 40.55 71.8 1
12:21:26 2024-01-26 613851 609268 191027 186991 302557 306865 311813 307321 205586 199149 243557 247736 281885 286016 3980673 4256494 5959367 5782916 1022656 1051504 273171 242325 249242 250886 281686 273495 273928 274370 195130 195271 669657 616948 1396507 1362908 408498 405434 587984 591988 734825 714354 753246 765571 804176 808103 779340 866979 1870816 1967878 1206139 1010264 647536 634703 758673 761744 797853 800049 823119 840860 935549 929930 4537535 4755866 40.55 71.8 1
12:21:27 2024-01-26 628451 609531 190460 187025 298629 306829 311122 309258 201337 200227 243765 247926 282522 284112 3983513 4308829 5958525 5773591 998768 1050013 272754 242325 250630 249355 282753 274333 272258 276285 194478 195305 652302 619310 1396421 1360013 408498 403337 590554 597174 733001 716389 758368 758576 797353 811365 782948 864488 1858876 1936826 1217749 1019579 641893 630934 762454 756388 792231 808830 830323 829908 929011 935233 4671008 4769916 40.55 71.8 1
12:21:28 2024-01-26 618292 609003 190460 186995 299536 304354 313053 308037 205193 200495 243521 247358 282324 285182 3977835 4213411 5933470 5773591 1021198 1050759 272372 242325 249433 250712 281892 272695 273162 274506 195130 195271 642481 618427 1397481 1362908 407301 405437 587251 590420 735045 715371 755617 765424 805033 806963 776466 870073 1874846 1970517 1219573 1010980 645770 630920 761222 760121 797398 802414 822535 839871 935329 932175 4527407 4757993 40.55 71.8 1
12:21:29 2024-01-26 609008 608603 190460 186991 301519 306937 310144 308323 205550 199184 243801 246605 282319 285009 3980673 4349235 5950042 5777728 1006050 1051504 274427 241984 251281 250886 280606 275175 272258 275211 195095 195271 648753 620052 1446190 1359049 407917 402061 586635 592665 728848 710159 756657 762360 799039 816290 781703 860721 1857534 1951225 1215792 1019691 643473 631044 763536 756762 793208 808468 832805 833488 927695 935297 4681022 4769916 40.55 71.8 1
12:21:30 2024-01-26 618292 608589 190889 186991 300895 304963 312798 308288 201478 200437 243729 247358 282319 284928 3980673 4216406 5968693 5777841 1016565 1054995 271317 246429 250242 249424 282788 273495 273091 275211 195130 195271 651790 614911 1409950 1360977 407917 405795 589492 590175 735977 715421 754039 762395 801281 810317 776450 869923 1872178 1960678 1206139 1007351 643932 636018 756522 756726 798000 804721 828167 838393 935439 928552 4584979 4760564 40.55 71.8 1
12:21:31 2024-01-26 612436 610398 190258 187059 298558 306397 312798 307356 205550 199496 243765 246605 282319 283890 3976978 4293732 5922092 5768286 1013277 1048489 272789 245975 249505 250886 281230 274333 273091 274927 194821 195271 648753 621835 1422315 1351783 408658 405152 587214 592628 729760 709156 760172 765102 797499 809047 781523 866924 1866811 1957771 1225573 1021146 647615 632797 763462 761022 791108 802486 832212 837361 926161 932835 4615230 4770760 40.55 71.8 1
12:21:32 2024-01-26 615601 607708 191066 186995 301181 306937 310180 309258 205228 200053 243765 246639 281993 286786 3976978 4267661 5960685 5777841 1007515 1054244 272980 242325 251475 249424 281892 274333 272674 274825 194958 195102 678039 613426 1401119 1369163 406183 402663 586140 588926 733075 715421 753692 758443 800757 810829 776114 864477 1868143 1956772 1204220 1010339 643015 634666 760255 756315 800155 809272 820748 833525 936875 936733 4589377 4756016 40.55 71.8 1
12:21:33 2024-01-26 612454 609536 190430 187029 298141 305930 312104 309501 205263 199461 243765 246639 282284 283157 3980673 4290533 5922066 5773544 1015448 1050013 271957 245975 250242 250712 281427 274700 272865 276285 193899 195916 643602 619310 1404126 1348360 408498 405759 587251 594051 733894 711004 757904 764560 795734 808819 783552 865783 1864204 1959093 1202301 1017576 647153 630749 762422 761022 793319 804830 833994 842059 926344 930199 4612950 4767358 40.55 71.8 1
12:21:34 2024-01-26 615163 608937 190961 186995 300579 306937 310868 309223 205193 199774 243765 246605 281390 286481 3977835 4267761 5968693 5764172 1003898 1054995 273277 245975 251055 250502 281892 274298 274347 274051 195165 195102 643891 620497 1413505 1368193 408045 402698 588918 590531 728502 715421 756255 759016 801359 811509 774925 860039 1864204 1941226 1229486 1018303 645732 636469 764619 759618 797876 809309 825806 837004 934667 935857 4602544 4767358 40.55 71.8 1
12:21:35 2024-01-26 603540 607481 191061 186858 300751 306613 311813 308323 205228 198802 243801 247358 282249 286557 3974141 4265767 5950042 5777728 1019083 1050013 272754 246011 250842 250886 280179 275211 272865 274562 195475 194697 657329 614911 1407711 1360977 407338 404510 586349 590429 734004 709120 754766 765102 798975 807909 777249 867671 1868160 1967878 1229486 1008790 649467 633584 760136 763728 797890 804261 826985 842585 936958 929784 4561330 4768753 40.55 71.8 1
12:21:36 2024-01-26 611797 609033 190730 186995 300936 306901 312637 310233 201759 199774 243801 251884 282394 284693 3977835 4333412 5959367 5773544 1003898 1054655 274043 241984 251090 250712 281667 275175 272258 275668 194821 195305 647323 619607 1431060 1359049 408498 402097 585673 593960 728785 709156 755673 760666 796935 811509 781850 862174 1857557 1949491 1221661 1022922 645770 631080 765631 761781 795538 807985 832768 838223 928900 935480 4670053 4770760 40.55 71.8 1
12:21:37 2024-01-26 613555 609690 191560 186371 302206 305571 311122 309294 201584 200297 243765 246639 282319 284964 3977835 4220441 5968693 5773544 1009484 1051758 271542 246011 251055 249390 282200 273914 272845 274825 194993 195271 647323 612950 1411975 1361805 406183 404866 585816 591754 734142 716472 750906 761242 799553 809082 775017 867671 1862862 1953141 1206139 1007463 642101 634253 757468 756388 800149 808257 828167 837052 935366 934818 4577068 4761388 40.55 71.8 1
12:21:38 2024-01-26 610166 608603 190126 187997 299410 306937 311813 307356 205550 199600 243693 249230 282350 284893 3980673 4299558 5914605 5761205 1006769 1048452 274043 241984 250842 250677 280802 274369 272258 275211 194993 196897 638253 618275 1397859 1359012 408498 402097 588390 592336 727473 711273 757849 759016 797904 816172 781850 860039 1853605 1943973 1213836 1020253 642101 631080 762454 756167 793356 810526 832656 834973 930329 938237 4669477 4785244 40.55 71.8 1
12:21:39 2024-01-26 618219 607708 190495 186991 302348 304999 313970 309732 202182 200367 243801 247358 282319 285587 3980397 4219404 5969213 5777665 1010957 1051504 271957 246011 251055 249390 282711 274141 273127 275247 195130 195271 648753 612988 1430178 1361805 406183 404581 589492 592173 736092 716980 754766 761242 799590 810223 776980 867671 1866833 1953104 1227530 1007801 643015 634703 758008 756388 799735 808542 823193 838671 940966 936733 4597909 4766406 40.55 71.8 1
12:21:40 2024-01-26 613851 608897 190887 187574 298629 306649 313017 307391 202256 199774 243729 246639 282319 283294 3984352 4290533 5922066 5761205 1013277 1051232 273015 246393 249505 250712 281906 274333 272845 274825 194857 195339 648753 622413 1413922 1348634 408694 405759 587214 595296 732924 711237 761632 765645 796935 809047 781259 865130 1862880 1955992 1225573 1018804 647669 633804 762963 761242 792231 802522 832402 839662 926381 932912 4620393 4775825 40.55 71.8 1
12:21:41 2024-01-26 616002 607522 190922 187648 299391 306937 311086 309258 204942 200088 243513 249321 282246 286539 3977835 4271467 5964444 5761205 1005332 1049269 274270 242325 251621 250119 281497 273914 273091 273950 195785 194090 658758 615676 1406977 1370171 408207 402097 589754 590420 729692 714409 755841 758443 802566 811545 774925 862561 1862880 1948109 1231442 1015342 643932 634562 761878 756762 799168 806692 825573 834785 935549 935233 4613581 4779239 40.55 71.8 1
12:21:42 2024-01-26 610804 609090 191525 186922 300341 306203 311925 308288 205515 199809 243801 251955 282125 286333 3975000 4271467 5950042 5778793 1019083 1053904 272789 246357 250666 252508 280179 274404 273091 274597 195475 194967 657329 614867 1403640 1360977 407338 404581 586498 593289 734935 710196 753534 765645 799025 810894 778424 867671 1868160 1967878 1226796 1009544 648627 633559 759185 763439 799580 802558 828663 839662 932794 930199 4592874 4767982 40.55 71.8 1
12:21:43 2024-01-26 617372 608846 190922 186922 299360 306685 311854 310020 201479 200262 243693 248799 283111 284422 3979084 4272287 5950042 5744670 1003898 1049977 273206 242666 250983 250468 281892 273424 273127 275597 194478 195271 644464 622413 1427406 1364843 410245 404153 590289 591682 730402 717489 759557 761205 800118 811473 778233 863889 1862880 1935450 1219573 1016789 644654 636055 765213 756388 793349 808810 830538 836568 931650 936555 4650612 4769710 40.55 71.8 1
12:21:44 2024-01-26 614213 608999 191184 186918 299422 306685 311635 309137 202891 199600 243260 249671 281863 285766 3969608 4271261 5955936 5777728 1018317 1050759 272754 242325 250630 250852 280144 274947 273056 274334 195221 194663 663902 613426 1407920 1361411 407338 406008 586383 590846 733991 709120 755303 765645 798989 809047 778350 867671 1868086 1967878 1225573 1009507 648590 632907 759090 763439 799168 801777 825573 844012 936839 930163 4564975 4764786 40.55 71.8 1
12:21:45 2024-01-26 615640 609172 191386 187412 301362 306757 311416 310020 201689 200228 243621 248587 282934 287065 3976978 4301799 5953152 5777728 998189 1050013 273171 242325 250983 249321 281927 274754 272223 276249 194922 195882 655202 621388 1403259 1360977 409079 404510 590779 596139 731819 715421 760134 756799 799196 816136 780669 862561 1854932 1938203 1217749 1020253 642558 632422 763536 756388 793356 809002 832212 833451 930329 937952 4702266 4774165 40.55 71.8 1
12:21:46 2024-01-26 617997 607672 191421 187407 301997 305607 313970 308147 202043 200262 243549 249321 282169 285627 3976978 4210132 5961922 5761053 1019705 1051232 273171 246322 249398 250886 282134 273878 274029 274754 195130 195271 642481 617545 1403259 1361805 408498 405759 588918 592099 736088 714372 755566 765645 802493 808819 777129 871427 1870816 1964249 1200607 1011017 646691 634526 759641 758943 799735 802414 824363 839662 935512 932835 4511382 4755407 40.55 71.8 1
12:21:48 2024-01-26 617798 608562 190957 186982 301103 305643 313348 311330 202184 200787 243441 249635 282143 284826 3980902 4234029 5962773 5777665 1021926 1048038 273206 243350 249398 250502 282470 273460 273127 274754 195130 195271 648753 617545 1422553 1361805 408498 405795 588918 588817 737186 714335 755841 765645 802529 809390 776627 871427 1872146 1965054 1221492 1012456 647153 634526 760836 760055 799735 802257 825573 840860 936839 932835 4517827 4753918 40.55 71.8 1
12:21:49 2024-01-26 610795 608769 190765 186995 299466 306901 310144 310197 205193 199739 243513 248271 282037 287078 3978945 4329946 5967025 5768241 1000926 1051504 273171 242325 252403 250748 281462 275368 272223 275633 194958 195339 645894 618719 1397859 1359478 408498 402663 589005 594307 728502 713288 760898 758979 798064 816172 784108 860833 1854932 1946693 1213836 1018730 643932 631704 763536 758370 793356 810526 829968 834711 929011 936555 4665555 4764786 40.55 71.8 1
12:21:50 2024-01-26 617798 607699 191053 186607 302284 304604 311086 309258 201759 200402 243521 246639 282037 287598 3979084 4205334 5954157 5768286 1015393 1053596 271472 243549 250806 250085 282753 276350 272986 274790 195095 195630 656971 613426 1391997 1360977 408498 405795 585852 592628 737022 717489 755580 764018 802493 810535 778233 870148 1868160 1958413 1211896 1007463 643932 630956 758673 757833 798000 807099 826785 839027 936847 933146 4580905 4764786 40.55 71.8 1
12:21:51 2024-01-26 613345 609236 190730 186991 301108 305535 312762 308037 205228 199774 243765 246639 283146 283761 3984925 4299443 5929589 5776526 1013277 1046549 272959 243242 249469 252774 281515 274718 273056 275384 194953 195271 648753 622858 1398994 1351783 409851 405723 587214 594380 732819 711237 760749 766752 798064 811499 781222 866362 1864204 1958685 1204220 1020253 648590 634253 764619 763439 792541 802486 833994 839662 926344 928552 4602267 4764786 40.55 71.8 1
12:21:52 2024-01-26 618844 607667 190859 187578 300438 306937 311086 308323 205515 200088 243801 248149 282016 285766 3973389 4266369 5984072 5777728 1010390 1051284 273171 242666 252403 252774 283120 274298 273021 275597 195130 195305 648753 613275 1406563 1372115 407338 403337 585780 592628 733894 716944 752784 760091 801889 811437 778387 868202 1866857 1953067 1206139 1010225 643732 634703 760261 758001 801438 810526 825029 835936 939536 937253 4609121 4767358 40.55 71.8 1
12:21:53 2024-01-26 609072 607703 191496 186956 301997 306829 312068 308323 205372 200227 243801 247926 282284 285766 3971308 4272168 5938092 5782475 1014721 1050574 272944 241946 250242 250852 281856 275348 272986 276020 194442 196188 647126 620497 1393797 1350825 408947 405434 588171 596176 733913 712280 761718 765645 798064 809047 783827 867671 1864204 1958685 1204220 1017320 648540 632907 763506 762862 793356 802450 832402 842059 929011 932835 4605831 4767358 40.55 71.8 1
12:21:54 2024-01-26 614346 604253 190460 186991 298629 308692 311086 309223 202217 199774 243801 248080 281783 286441 3976978 4256889 5995210 5774215 1009802 1051320 273866 242217 252367 252508 281927 274369 273056 274927 195607 195237 674481 615861 1412081 1372115 408207 403301 589456 591914 733338 715421 755953 760091 802529 816253 778233 865746 1864204 1955214 1205420 1013177 643932 634703 761375 758539 801860 810526 824363 837200 940202 936555 4599438 4764786 40.55 71.8 1
12:21:55 2024-01-26 611673 608603 191066 186793 300447 305894 312032 308288 205228 199600 243765 247233 283146 285775 3976978 4265767 5938016 5791907 1017628 1049715 272578 243693 250451 251132 281751 274298 273091 276515 193934 196223 647952 620052 1422127 1351783 405714 405831 589744 597058 735456 714280 760134 765645 798064 806737 784145 869528 1864204 1958685 1227530 1015342 649088 631974 762454 762284 793356 802450 834215 844050 929011 932835 4599716 4764786 40.55 71.8 1
12:21:56 2024-01-26 618255 607699 190995 187578 298594 306937 311559 308323 205193 199774 243535 248666 281920 284964 3975000 4269221 5959367 5760623 1008209 1050611 274458 242217 251654 250782 281786 274805 272950 274527 196108 194663 674052 615108 1436346 1374063 408498 403072 590591 592340 733001 716436 755042 761242 804876 816172 777129 866362 1865480 1955130 1204220 1014619 643932 634526 763265 756762 801438 809002 824949 834785 938204 937915 4599716 4764786 40.55 71.8 1
12:21:57 2024-01-26 608888 604253 191066 186961 299567 306829 311813 308358 205228 199114 245007 246639 283317 286683 3967599 4259939 5950042 5788404 1019083 1052707 272197 243008 250875 250782 281751 275455 272082 275455 195262 195271 663358 614000 1402413 1352480 408498 405579 587214 594417 735977 710159 759080 765102 799196 808441 782996 870148 1864204 1970331 1209924 1013177 645770 631974 759752 763439 798000 807099 829844 839662 934813 931581 4596432 4755407 40.55 71.8 1
12:21:58 2024-01-26 614722 610134 190460 187025 299501 306937 311559 310406 201337 200262 243801 251743 283146 284457 3965811 4278415 5959367 5744707 1005961 1052707 274179 242864 251334 250817 282611 273738 274434 275491 194816 196222 644464 622858 1405412 1364843 409887 404510 592654 595294 729665 719017 760749 763989 806215 816172 777249 862561 1864204 1938277 1208140 1017283 645770 634562 765742 756689 796834 809381 830435 839662 932061 939279 4634550 4764786 40.55 71.8 1
12:21:59 2024-01-26 618297 608999 191057 186991 299536 306001 313017 307786 205621 199936 243729 248149 282249 284964 3965648 4235546 5942902 5773591 1016766 1050759 272995 243242 250768 251447 280788 275913 272950 275049 195917 196932 643891 614743 1411820 1356317 407338 405759 588501 593631 736838 710625 755645 765645 800329 811536 784145 872859 1862789 1973469 1202099 1013177 645770 632422 759723 763439 798000 807099 830435 839871 934777 932835 4590310 4757993 40.55 71.8 1
12:22:00 2024-01-26 606957 609236 190726 187020 300190 306865 311813 309692 201759 200437 243765 251991 283146 284538 3974141 4293325 5949187 5769458 998059 1048452 273206 246148 250806 252596 283405 276742 272845 276336 194644 196086 644464 621081 1395213 1361411 410245 404936 592233 596176 731856 717489 763428 759618 801317 811545 778938 864488 1861556 1943051 1229486 1020253 641893 635604 765742 756130 795047 809381 830435 838430 932061 939279 4621827 4770760 40.55 71.8 1
12:22:01 2024-01-26 616674 604244 191031 186991 299501 306865 312660 306393 205586 199774 243765 247942 281819 285049 3971031 4225921 5950042 5761205 1022656 1050013 273206 245975 249505 251691 281610 276154 274520 275155 195465 195237 643891 616948 1422934 1363348 409661 405579 588881 592136 736137 714915 755109 767674 804876 809390 778601 872784 1872178 1967878 1231442 1010985 647706 635944 761375 762321 800302 805934 825610 841514 938204 932835 4521241 4755407 40.55 71.8 1
12:22:02 2024-01-26 610371 608999 191061 187020 299536 306509 310615 309727 205228 199901 243801 251991 282284 285000 3976978 4345954 5961767 5769458 1002430 1047672 273206 242325 252617 250712 281462 275175 272258 275788 195155 197487 640176 620497 1404402 1360215 409296 404402 591850 595204 733001 715421 760749 759016 799196 818263 783960 862524 1858913 1946642 1217749 1020290 643932 631974 763536 757833 793356 809038 832365 834973 930329 939315 4671623 4774165 40.55 71.8 1
12:22:03 2024-01-26 609568 604244 191061 187025 301170 305930 312139 309727 205193 200437 243765 247736 282319 285851 3971308 4210132 5949187 5777860 1018743 1051504 273241 246537 250402 251271 281927 273878 273963 274825 195130 195305 643891 617680 1417143 1366064 409661 405723 590370 593896 738068 715275 757737 767277 804811 808441 777213 875054 1873477 1967878 1221492 1013225 649368 636393 761375 762323 800302 806529 826822 839091 938204 933573 4543283 4757993 40.55 71.8 1
12:22:04 2024-01-26 618081 608594 190426 187544 299582 308674 311783 308037 205729 199426 243801 246639 282319 285013 3971031 4321450 5931391 5761205 1009651 1045448 274954 246011 251055 251656 282966 274754 273091 275668 195165 195305 643891 621969 1405206 1360177 411415 406008 588881 594234 732023 713340 762225 765041 800256 811509 783789 862561 1864150 1955029 1200382 1024065 648627 634666 765742 763439 793349 808830 832805 840860 929011 928552 4605831 4761388 40.55 71.8 1
12:22:05 2024-01-26 614466 608736 190495 187029 298629 306541 311086 309042 205228 199901 243801 248080 282016 285837 3975000 4266086 5976359 5764172 1003898 1050013 274463 242325 251055 250537 281927 274333 273127 275371 195820 194663 650182 616948 1420054 1371130 411726 406008 590669 592941 733001 716325 758336 760513 804693 817180 778233 865130 1864204 1956104 1206139 1016789 644850 638242 763536 760037 800302 808432 826785 838430 935512 936591 4599716 4760288 40.55 71.8 1
12:22:06 2024-01-26 611404 604244 191027 186991 301362 306865 312068 308358 205372 198802 243801 249214 282249 286477 3965648 4253842 5953428 5778793 1019083 1050013 272980 246184 251019 250886 280179 275633 273127 274825 195749 196344 655899 614000 1398022 1355623 408207 405506 589662 597174 737921 712833 759080 765608 802459 811682 785669 871974 1866857 1975671 1215792 1016123 647615 632870 760297 765041 798037 811312 830435 839662 935549 932711 4590310 4761388 40.55 71.8 1
12:22:07 2024-01-26 614759 609069 190760 187025 300931 306901 311783 310197 201478 200402 243801 251602 283579 284457 3971031 4290118 5950042 5769428 1000325 1047709 273206 246184 252653 250119 282209 275175 272865 276285 194821 195339 645894 620955 1393871 1358900 408045 404510 589492 595919 735090 715201 763974 759981 799689 819602 785396 865106 1860179 1946605 1209924 1021468 643932 632650 765705 758943 795047 811162 835109 836010 930329 939315 4668288 4767358 40.55 71.8 1
12:22:08 2024-01-26 617854 609268 190530 187020 300895 305930 312104 309258 201549 200437 243765 247358 282390 284964 3972168 4222275 5953428 5769458 1017260 1050759 272980 246813 249855 250921 282788 273914 273681 275404 195165 195305 650182 617545 1416765 1360977 409079 405867 589492 592173 736097 717268 759850 765461 804730 811682 778787 872634 1872178 1964772 1208058 1008037 646691 636393 759185 761632 800302 808239 829253 841459 938057 933841 4557088 4755407 40.55 71.8 1
12:22:09 2024-01-26 624424 609531 190332 188340 298176 306937 312104 307786 205586 199635 243801 247358 283217 284693 3965648 4302949 5922066 5767322 1010316 1045448 274078 242733 250278 251481 281892 275211 273127 275668 195165 195339 648753 622358 1404424 1355623 410540 405759 588084 595296 731746 711273 764087 766585 801318 816290 781703 866213 1862866 1955029 1204220 1023085 649549 634703 765742 764523 793245 810526 832212 841459 930329 933973 4614736 4761388 40.55 71.8 1
12:22:10 2024-01-26 614250 604217 191096 186991 299571 306469 311122 309980 205228 200123 243801 246639 282346 288212 3965648 4239624 5968418 5777728 1009484 1050013 272372 246357 252225 250468 282788 274369 273928 276091 195165 195882 650182 615183 1403483 1364843 407338 405473 592560 594417 736092 718507 755841 762935 804277 816290 782674 869303 1869515 1957771 1229486 1010339 645310 636506 761338 758539 802431 809381 830538 839909 940202 936555 4574874 4757993 40.55 71.8 1
12:22:11 2024-01-26 614014 607735 190760 187578 299082 306865 313017 309538 205586 200123 243801 247358 282319 283691 3971308 4278226 5922066 5761205 1011795 1048489 273206 246393 250630 251481 281927 275211 273127 276056 195165 195882 650182 624534 1400359 1353701 410213 405867 588501 596176 734004 712820 762991 765915 797826 811509 784907 871205 1865483 1963517 1204220 1021875 650395 635567 765705 763797 793356 807099 833844 841496 928242 928552 4598518 4760564 40.55 71.8 1
12:22:12 2024-01-26 613816 607703 191061 187544 299567 306937 311122 309727 205228 199809 243801 247358 282051 286799 3971308 4258382 5968693 5777841 1007515 1050013 273206 242845 252261 250502 281927 274333 273127 275668 195165 195339 651969 613962 1414554 1370171 407917 404545 591269 591427 734935 717998 755841 760661 804270 811545 779564 867671 1870845 1959280 1229486 1011781 643932 636506 762457 760158 802576 811673 825573 837238 939165 940801 4599716 4760388 40.55 71.8 1
12:22:13 2024-01-26 609063 604253 191531 186697 300482 306325 312104 308358 205263 200088 243801 247233 282341 286177 3971308 4260053 5931551 5778793 1016840 1047746 271922 246465 251055 252774 281927 274369 272258 277364 194857 195916 648753 619176 1416730 1351783 408498 405867 589754 597095 737142 714915 759632 765915 793337 810280 786375 869322 1862825 1971800 1227530 1017576 647615 632312 762457 762715 797641 802342 836377 841514 929355 928515 4592027 4751212 40.55 71.8 1
12:22:14 2024-01-26 614359 609003 190798 187613 300005 306937 311457 308358 202395 200088 243765 248183 282319 284143 3965648 4271616 5950042 5744670 1003182 1049742 274463 246047 251657 250921 281962 273495 274294 275633 195165 195746 643891 621969 1438790 1365288 410540 405152 591232 591954 731347 719527 760749 762865 802529 817325 778387 863825 1864204 1938314 1211907 1021146 647615 639224 767882 760112 799012 811673 829067 838281 934630 937952 4602350 4764786 40.55 71.8 1
12:22:15 2024-01-26 609072 607351 191363 187437 300341 306865 312068 308358 205263 199149 243801 249583 282284 286781 3965648 4262291 5940717 5765329 1016175 1048525 273206 246220 251090 250921 280179 275211 273127 274825 196095 197084 651611 613426 1422494 1356340 408207 405831 589482 594088 737054 711273 756291 765645 801323 810829 784145 870558 1866833 1975671 1227530 1011017 650395 634350 762310 765152 801401 802342 829141 845671 938318 932762 4567842 4749063 40.55 71.8 1
12:22:16 2024-01-26 615928 609028 191363 187578 299567 306937 313635 310197 201478 200472 243801 246605 283579 284977 3965648 4284311 5940717 5764111 998189 1048525 273277 246011 251657 250119 284059 275211 273091 276550 195130 195916 645894 620637 1398616 1360977 409308 405759 590978 595882 733734 718507 762991 760128 800191 818481 783589 865167 1857557 1938277 1225573 1020290 643932 633804 767300 760112 796706 813899 833994 836456 933636 939169 4670053 4760564 40.55 71.8 1
12:22:17 2024-01-26 609536 607191 191154 186995 300931 305930 313529 308288 202349 200297 243765 247736 282341 284928 3961942 4205596 5950042 5761205 1021198 1048254 273206 246220 249505 251691 281927 273914 275191 275247 195475 195305 643891 617105 1424220 1361805 405750 405831 588918 590882 737137 715421 756255 765915 804913 808477 777286 873414 1872146 1966484 1206257 1011017 649088 636429 762995 763439 802431 807113 829379 846313 940166 932798 4549237 4755407 40.55 71.8 1
12:22:18 2024-01-26 617416 604100 191695 186663 301352 306311 313016 312213 202041 200402 243765 246639 282301 285623 3964769 4217617 5972118 5769458 1012433 1049940 272112 246777 251019 252508 283185 274333 273127 275404 195130 195305 641072 613688 1411870 1362908 408498 405831 592524 594978 737665 719527 755109 765645 804270 813872 778387 870521 1870816 1958685 1209258 1007463 643932 634526 760833 758370 800149 809381 829216 843636 940296 938062 4540684 4754360 40.55 71.8 1
12:22:19 2024-01-26 612526 608340 190927 187843 299978 309110 312032 308288 202820 199809 243801 247324 282284 284893 3975000 4312129 5929617 5761318 1009651 1048452 275304 243187 250630 251271 281624 275175 273056 276056 195130 195305 643891 623177 1419114 1361411 410503 404189 589139 594015 731709 713229 763428 765078 799553 811509 784145 866362 1864204 1955837 1225573 1024654 650395 634703 767919 763877 795634 809381 834808 842059 929669 938062 4620393 4769814 40.55 71.8 1
12:22:20 2024-01-26 611818 604023 191495 187736 301243 306901 311340 309945 202217 200088 243224 249635 282178 287199 3961942 4235621 5972118 5768286 1007515 1051504 273241 242325 252189 250886 281892 274754 273091 274754 196050 194933 676951 615183 1411380 1372115 408498 406008 590325 590882 734004 717489 755645 760587 806624 818481 779526 867671 1862789 1955029 1229486 1014619 644850 636393 764050 758943 802576 811356 827373 838430 940202 939315 4608018 4773224 40.55 71.8 1
12:22:21 2024-01-26 609035 609049 191556 187437 300999 306131 311925 308323 205480 200088 245180 247926 282908 286427 3967599 4255603 5940717 5782916 1016803 1051209 273171 246705 251408 252206 281427 275597 273091 275633 195714 195271 657329 613350 1440585 1358513 408498 405759 587334 597174 737545 711237 755617 765078 801323 811509 784108 869903 1866857 1973469 1200382 1013177 649549 634703 761375 765608 801438 807099 830435 842711 936839 932835 4583143 4766521 40.55 71.8 1
12:22:22 2024-01-26 632117 607558 190927 187510 299360 306721 311890 309550 202430 200542 243485 247702 282368 284023 3991041 4265388 5950042 5744632 1003182 1048452 274655 246322 251585 250886 281931 273914 274803 275211 195439 195271 641072 622413 1406886 1368724 410503 405116 590325 592592 731846 718249 760712 763476 804840 818481 777213 866362 1864204 1938240 1221323 1016789 647632 636879 767919 760091 799168 809038 832529 839662 934115 939279 4605831 4769710 40.55 71.8 1
12:22:23 2024-01-26 620996 609008 192168 187510 301997 306721 312655 309082 202607 199427 243657 249671 282288 286678 3959118 4262090 5950802 5769458 1019083 1048452 273499 246322 251585 251691 280802 275211 273893 274790 196060 195271 657329 613426 1401640 1360977 409079 405759 588084 592592 737022 713288 755109 767852 802529 811437 781813 869248 1873477 1970671 1231442 1010980 650474 635604 761375 765041 802576 802450 828036 843983 939536 932835 4547281 4752016 40.55 71.8 1
12:22:24 2024-01-26 614014 609008 191425 187832 301143 306757 311925 310779 202006 200297 243693 248622 284064 284786 3965648 4284745 5940717 5761205 998189 1047672 273241 246357 251019 250502 283653 274333 273091 276515 194821 195916 662757 621081 1400972 1360940 409272 405759 592979 597942 734000 719527 764078 761242 801359 818481 783552 866362 1861556 1940166 1225573 1021742 643932 634703 765742 756726 795612 811392 832805 838430 932794 940801 4606293 4764786 40.55 71.8 1
12:22:25 2024-01-26 614686 607237 191061 187988 300620 306649 313207 307957 202891 200262 243621 248391 282108 286141 3967599 4237856 5948321 5760070 1022656 1048223 273206 246357 249505 251656 281892 274298 274347 274790 195576 195271 654470 616506 1416387 1360977 409079 405831 589754 592592 737660 715421 756291 767541 806661 809616 778011 871796 1870816 1966484 1206257 1011017 649549 637329 763536 763439 802576 807099 828626 842785 941054 928552 4534293 4746029 40.55 71.8 1
12:22:26 2024-01-26 609268 604253 191061 187029 298594 309365 311818 310450 202820 199949 243693 249321 282838 285694 3965796 4324033 5948999 5761205 1002392 1048038 274043 242325 252403 250921 281462 275597 273091 275735 195095 195305 648753 618275 1428928 1359478 408622 403905 589754 597058 729710 714335 760051 764560 797826 818481 786375 862561 1861556 1949491 1225573 1024654 647153 632907 767919 762321 796834 806692 832365 839871 931402 935196 4605831 4765790 40.55 71.8 1
12:22:27 2024-01-26 614288 604208 191660 187025 301784 306937 311753 309949 202360 200158 243513 249285 282108 287212 3965796 4225813 5959367 5773847 1009447 1049977 271507 243008 251510 250502 282788 274333 273127 275597 195130 195305 687767 612988 1407270 1362908 408207 405831 592524 594380 737142 718507 754002 764560 802529 811509 779527 872161 1868160 1958854 1208058 1008000 643932 634489 761375 757833 802576 809002 827999 839662 939165 941310 4590310 4749793 40.55 71.8 1
12:22:28 2024-01-26 609072 608340 191531 186961 300447 306253 312104 308288 205550 200158 243549 248097 283260 285551 3968632 4280594 5922066 5761016 1017350 1047672 272147 246741 250983 251517 281892 274947 273127 277329 194478 196530 647952 619683 1394804 1350232 408045 408199 590172 598790 737545 715421 763541 765878 799762 811365 787148 871539 1864204 1961464 1229486 1016789 649088 632907 763536 764523 794509 807099 834215 842711 930049 928552 4576574 4752016 40.55 71.8 1
12:22:29 2024-01-26 618025 608103 190859 187877 298594 306937 312032 308323 205228 199901 243521 248114 282828 286227 3967682 4257827 5955936 5736774 1003898 1049492 274427 242325 251834 251271 281936 274962 274014 274051 195785 194967 658865 616948 1415291 1371142 409272 404545 590779 592173 732911 717489 758442 762321 807232 818481 777213 867016 1866796 1955238 1206139 1016789 645770 637816 765705 760055 801438 810820 829216 839871 937540 939315 4590310 4757993 40.55 71.8 1
12:22:30 2024-01-26 619225 604249 191398 187020 301139 306937 312104 308358 205729 199114 243801 248114 282284 286477 3973389 4260058 5949906 5777728 1016840 1051504 272995 243621 251918 251621 281927 275597 272223 276939 195607 195882 650182 614000 1416450 1353701 408498 405867 589492 597942 738188 713325 759594 765878 798989 811401 786375 871177 1862789 1977072 1223617 1013898 649549 634703 761375 765350 800302 807099 830435 842748 938204 928250 4537384 4752016 40.55 71.8 1
12:22:31 2024-01-26 612436 607667 191363 187020 300936 306937 311818 310233 201759 200402 243801 246571 283146 284693 3966767 4272054 5946557 5744552 1003898 1050013 273816 246357 251585 251833 283227 273878 273127 276056 195165 196188 629432 622858 1407710 1362908 410540 405759 593015 595717 733001 718210 764078 765102 802566 817903 783752 866362 1864204 1938583 1206139 1021034 644850 635944 767919 756762 798000 813250 832365 839065 934115 941977 4656149 4761388 40.55 71.8 1
12:22:32 2024-01-26 615299 609527 191096 187578 301353 306289 313529 308288 205263 200402 243765 248114 282284 284964 3953492 4234896 5946557 5761016 1019008 1050858 273171 246322 251408 252042 280999 275806 273928 275371 196060 195271 657329 615183 1405032 1360977 409040 405831 588918 591463 737137 714878 758930 769246 804876 811401 781850 869285 1873477 1970671 1213815 1011017 650936 638242 762995 765608 802576 807099 829253 846225 938501 928552 4515165 4746029 40.55 71.8 1
12:22:33 2024-01-26 610366 607740 191061 187540 299082 309110 311559 310195 205550 199461 243801 248952 282319 284964 3956296 4321524 5935346 5744556 1005961 1048223 275162 241930 251585 251481 281453 275597 273127 276230 195439 197500 647323 618427 1399372 1357933 410830 403905 590770 595993 731746 715421 762991 763476 799887 815664 786375 862598 1858913 1952257 1223617 1023197 646691 633559 767919 763168 796270 809038 833623 839662 932982 936591 4618527 4751212 40.55 71.8 1
12:22:34 2024-01-26 616040 604177 191531 186991 302289 306937 311805 309763 205085 200088 243801 247736 282319 287356 3964769 4220867 5981007 5769458 1012322 1049715 271402 243693 251441 250782 283867 274298 273928 275668 195165 195305 647590 613572 1409509 1361805 408045 408236 592833 594417 740327 718210 760277 765645 806661 811473 779256 871833 1872146 1961464 1209977 1009271 645770 636393 761375 760630 800302 808772 830435 843448 939128 937952 4590310 4751212 40.55 71.8 1
12:22:35 2024-01-26 609072 608303 191665 187029 302206 306613 313053 308358 205228 200053 243801 251743 283773 284964 3961942 4253470 5939848 5788404 1019083 1050611 272648 243521 250875 251517 281786 275455 273827 277134 195165 195916 656652 616065 1411579 1352480 409079 408236 589529 597390 738170 715421 762137 767578 797862 811401 784097 871833 1868123 1973617 1229486 1016789 648627 632907 762420 764523 798037 808810 833030 844020 935549 933841 4586087 4748627 40.55 71.8 1
12:22:36 2024-01-26 617646 608603 191096 188301 299536 306937 312104 309258 205263 200892 243765 247392 283182 284524 3964769 4265388 5940717 5760085 1005961 1051394 274321 243562 251654 251552 284144 274192 274398 276301 194988 196495 652302 624534 1405032 1366055 411776 405759 594696 594161 734004 721573 764622 765645 804913 818481 782959 866399 1862789 1940762 1235355 1021742 645770 637366 768254 759618 799168 811428 833623 839662 936218 944162 4662323 4770760 40.55 71.8 1
12:22:37 2024-01-26 617798 607699 191393 187583 299567 306541 314007 307821 205550 200437 243801 248149 283146 285975 3959118 4210419 5940717 5760062 1018355 1047852 272959 242622 250911 252508 283626 274227 274398 275878 195434 196086 650182 616830 1385750 1362908 409272 409136 592519 595448 738163 719527 760172 768914 806661 813872 779490 873148 1872146 1961464 1213096 1005179 646691 636429 760836 761242 801860 808239 829844 842748 940202 935196 4523931 4746029 40.55 71.8 1
12:22:38 2024-01-26 612033 609236 190482 188034 298620 308674 312068 308288 205621 199149 243801 247324 283146 284928 3965648 4302856 5912741 5750697 1009651 1047071 275513 242864 251334 252044 281839 275719 273822 275949 195607 196086 639663 625883 1408524 1359478 411121 405152 589552 597174 733301 714317 764622 765645 801318 816172 784145 867671 1864204 1957297 1204220 1024654 652328 634703 767919 765608 795670 809381 837061 839091 930329 933877 4590310 4751212 40.55 71.8 1
12:22:39 2024-01-26 615804 607672 191145 187617 299291 308674 311559 309258 205228 200088 243801 248528 281854 285040 3961942 4261549 5950042 5728198 1002467 1048525 275251 242864 251760 251447 282505 275348 274626 274456 195953 195814 653041 620524 1410826 1372620 410467 405116 590815 592628 733480 718286 760675 763746 807232 815700 781005 867016 1866796 1946642 1209977 1017283 646691 638340 766830 761205 802006 811428 830435 839871 938204 939315 4596432 4755407 40.55 71.8 1
12:22:40 2024-01-26 611929 604208 191660 187578 300616 306793 311783 308358 205621 199114 243801 247908 282249 286477 3961942 4235546 5940717 5769428 1019083 1047553 274043 246393 251494 252254 281216 275771 274100 274577 196091 195203 663902 613648 1404783 1363348 409661 405651 589005 593540 737545 713325 757010 769934 804876 811437 782996 869923 1873477 1968967 1217654 1011017 650936 635944 762454 765608 802576 807099 829253 845259 938465 935893 4515066 4750664 40.55 71.8 1
12:22:41 2024-01-26 608851 608335 191350 187448 299563 306937 311122 310704 205263 199774 245325 246639 282354 284928 3965648 4320818 5945806 5758908 1000725 1046586 273241 242845 252725 250956 281997 276056 272880 276230 195500 196324 647323 618719 1424982 1361411 410830 404402 590591 597721 731709 715421 765010 763476 801318 817999 787148 862598 1857557 1949491 1225573 1024065 646691 633804 767919 762358 797435 813618 834845 841496 932097 936591 4614736 4748627 40.55 71.8 1
12:22:42 2024-01-26 614026 607204 191700 187025 299607 306829 311594 310197 204942 200529 243801 247736 282284 287661 3961942 4230246 5971200 5773705 1009670 1051504 272789 246357 252617 250921 283220 274789 273928 275508 195500 197487 650182 615183 1425018 1363348 409624 408992 593709 597628 740167 721573 758442 764760 807232 811509 783789 873074 1873477 1961464 1211896 1008074 645770 636429 761375 761205 801438 809038 832212 841797 941233 939315 4590310 4750936 40.55 71.8 1
12:22:43 2024-01-26 608962 607740 191734 187020 301145 306649 312798 309258 205298 200123 243801 248097 283239 285570 3956296 4256494 5931391 5769428 1016840 1049789 272789 246393 251834 250956 281927 275862 272258 276091 195785 197487 647590 617024 1403113 1354038 409661 408054 593112 599141 740167 715311 763541 767541 800720 811437 785243 875091 1866796 1975671 1209924 1015342 649467 634253 761375 765336 800302 809953 829968 841551 938204 928552 4567842 4748627 40.55 71.8 1
12:22:44 2024-01-26 609739 607740 191096 187578 301353 306937 311086 310268 205085 200262 243837 246605 283182 287561 3961942 4305426 5940442 5760062 1000250 1045448 274043 242154 252617 251305 281462 275633 273091 276091 195165 195916 650182 619607 1415715 1361805 410830 404864 590591 598680 731723 716833 762805 764412 802603 817387 784060 864477 1861493 1949417 1221661 1024654 647153 634519 768327 763439 796632 811464 836108 839662 931438 939315 4639284 4751212 40.55 71.8 1
12:22:45 2024-01-26 617353 604244 191734 186697 301396 306937 311849 310268 205050 200437 243801 247392 282398 284928 3961942 4212827 5959367 5761205 1013949 1050013 272147 246639 251444 250956 283688 274369 273928 276056 195475 195916 650182 613426 1418780 1363348 410537 409172 595024 597415 740287 721511 760084 767822 807085 811329 781813 875674 1872146 1960491 1213815 1008037 647615 637366 761375 761604 802006 809038 830005 839091 939165 939315 4590310 4751212 40.55 71.8 1
12:22:46 2024-01-26 610260 609060 192017 187033 301427 306901 311747 309258 205621 200297 245041 251955 284047 284964 3959118 4259707 5931391 5769151 1018290 1048525 272959 246429 251444 251305 281962 276020 272639 276550 195612 195882 643891 614911 1423193 1352480 405714 407909 592233 597390 740130 714262 760601 769734 802603 815135 788015 875167 1866811 1971440 1221661 1015398 651400 635604 762183 764723 802431 810489 830005 842785 937540 933913 4583759 4745242 40.55 71.8 1
12:22:47 2024-01-26 611143 609069 191402 187578 302107 306937 311849 311175 205085 200437 245217 251991 283852 284928 3960000 4280792 5940717 5760062 1001038 1048297 274078 246011 252170 250921 281962 276091 273091 276550 195785 195916 647323 618719 1420028 1360977 409924 405152 589202 599419 735090 717777 764331 764449 802603 820798 788613 865597 1862866 1953643 1215792 1022469 646691 634556 767919 762865 796871 811428 834734 839662 932097 939046 4624115 4751212 40.55 71.8 1
12:22:48 2024-01-26 615667 604208 191743 186991 300585 306937 311783 310197 205228 200437 243801 247392 282354 287154 3956296 4223720 5959367 5761432 1009521 1047367 271957 246429 251870 250886 283405 274789 273162 275668 195201 195746 668764 614000 1411858 1363875 408498 408236 593015 596176 737958 721536 760126 765498 806551 816027 782849 872634 1872178 1972668 1209977 1011017 645770 636429 762963 761242 804286 811198 829844 841551 943160 939315 4596432 4751212 40.55 71.8 1
12:22:49 2024-01-26 615667 607477 191096 187984 299532 306865 312068 309980 202075 201102 243801 246639 283813 284493 3956296 4266124 5932263 5742502 1002467 1047746 274043 246236 251834 251340 283688 274106 273963 276515 195165 196359 650852 622358 1440182 1362908 410576 405867 594275 597518 733954 719299 764633 765078 807176 819456 784907 867522 1866820 1947772 1211896 1022604 645770 638770 768465 758979 798037 811500 835184 839662 936875 941977 4658896 4757993 40.55 71.8 1
12:22:50 2024-01-26 617849 607744 191131 187063 299571 306275 314042 308323 205586 200437 243801 248149 282354 285000 3950662 4223456 5940717 5760062 1019705 1048223 273277 246465 250842 253016 281927 274982 274803 275668 195958 195916 651611 616948 1420409 1363875 409308 405903 589841 595476 737022 716980 758968 769864 807232 811509 783789 876380 1874846 1969835 1223411 1013225 650862 638158 765162 765608 804858 807099 829253 846880 940870 935160 4515066 4739262 40.55 71.8 1
12:22:51 2024-01-26 621839 607667 191363 187578 301232 308783 311559 311918 205694 199739 245180 247358 283111 284928 3958220 4320818 5940717 5749529 999335 1044820 274008 242837 252653 251271 281892 275806 273056 276479 195714 196188 647323 618719 1405415 1359705 409851 405116 585816 598790 733338 718507 763974 764560 800155 817999 785762 866646 1864150 1955955 1223617 1024580 647615 634666 770068 763219 800149 811428 837261 839662 932720 943476 4665653 4762856 40.55 71.8 1
12:22:52 2024-01-26 618292 604208 191669 187578 300447 306865 314007 308288 205515 200437 243765 248149 283177 285766 3958220 4223104 5948321 5761337 1019083 1049977 274110 246567 252189 252429 281427 275211 274540 275597 196233 195305 662331 616065 1424601 1363875 409236 405867 590172 592263 738068 715421 759557 772399 806624 811509 784145 871833 1876190 1978253 1215735 1015398 653257 639224 765433 768331 806002 808057 830286 846462 940531 935857 4524759 4756391 40.55 71.8 1
12:22:53 2024-01-26 617635 608417 191531 187578 301353 309547 311523 308323 205586 199739 245217 247358 283360 284928 3955397 4307372 5931391 5758908 998189 1049977 274043 246741 252653 250921 283185 275597 273056 277134 195576 196359 638253 620194 1429303 1360977 409887 405867 593015 598648 735977 719017 765167 763476 800155 820149 786375 867671 1861556 1949491 1219705 1025528 647153 635420 767322 762865 797603 811320 838770 839401 935627 943476 4653388 4764786 40.55 71.8 1
12:22:54 2024-01-26 618025 607663 191669 187901 301362 306901 314007 308288 205550 200402 243765 248701 282284 285775 3958220 4223419 5948321 5758908 1019083 1049789 273241 246777 251798 252077 281856 275597 274540 275633 196371 195305 657329 615146 1434170 1364843 408947 405903 589841 595259 738068 715843 758893 770373 806016 811509 784145 874391 1873477 1971440 1221492 1012456 652913 640133 766813 767637 804858 809272 831861 848128 943545 937471 4515066 4743709 40.55 71.8 1
12:22:55 2024-01-26 614474 607667 191772 187600 299536 306937 313562 311175 201759 200437 245578 246605 283543 284893 3955397 4265767 5931391 5749252 1000262 1048452 273760 246393 251834 250921 284286 274947 273928 277329 195523 196495 640176 621969 1407587 1362908 410540 407932 595648 598790 735977 719771 765167 765645 804876 819638 784145 869528 1864150 1943900 1209977 1023197 645770 635944 769794 762211 800149 815089 835184 842022 937393 943906 4616295 4744411 40.55 71.8 1
12:22:56 2024-01-26 611400 609008 191700 187839 300447 306937 312762 311073 202891 199739 245217 248114 281967 286768 3953492 4238043 5931391 5769428 1016766 1050759 273206 246639 251798 252042 281962 276056 273056 276479 196060 195882 642481 614000 1404535 1356340 408045 408199 589456 597339 741071 715421 760712 767541 802529 811279 787493 873111 1869487 1974235 1227530 1013898 652328 634526 763536 765842 804747 808556 832618 846953 940129 936889 4575152 4746029 40.55 71.8 1
12:22:57 2024-01-26 614722 608999 191496 188424 299457 306901 312762 311604 201759 201032 243585 248622 283146 284946 3956324 4262254 5931391 5744929 1004650 1048452 274043 246639 251834 251481 284086 274492 273928 276939 195165 196495 656435 622858 1402497 1362908 411448 405867 594696 597150 735977 719771 764316 764560 804876 819638 784145 867671 1864204 1944441 1229486 1022469 645770 636429 769011 759517 799168 811536 838770 842429 936921 943274 4660044 4763792 40.55 71.8 1
12:22:58 2024-01-26 619171 604172 191531 187835 300447 306541 313756 308323 205694 200752 243801 248149 282938 286069 3955397 4207429 5939848 5744670 1019742 1049977 273241 246777 250242 251691 283149 274754 274839 276056 196060 195916 651611 617105 1413246 1363875 409887 409390 589311 593887 739762 718507 760172 769828 809523 811437 779527 876335 1876143 1967878 1219573 1013177 650474 639696 765705 765065 802576 809381 830435 847080 942728 939430 4522514 4747568 40.55 71.8 1
12:22:59 2024-01-26 611056 604023 191564 187548 302786 309328 310833 309475 203140 200262 245180 247358 283750 285637 3964991 4305275 5931391 5761791 998115 1047709 273241 246011 252364 250921 281927 275826 273127 276515 195785 195882 666983 619310 1395378 1360910 410213 405723 592560 597611 734137 718507 764078 764560 800155 819224 786355 866399 1858913 1960128 1217749 1022469 647153 634703 767919 763439 798037 811428 837298 841459 932794 943128 4639366 4752068 40.55 71.8 1
12:23:00 2024-01-26 617268 609018 192100 187476 303732 306793 312798 310878 205515 200437 244927 248114 283075 285824 3950662 4200687 5931391 5761205 1022656 1048075 274078 246848 250630 251691 283291 274913 274839 276056 195785 195882 650182 617986 1400884 1364843 410177 409390 591196 594417 738722 718507 760417 770373 808950 811437 780669 875711 1876143 1967878 1229168 1013898 650936 639733 765742 765608 804286 809381 831619 845860 939165 939315 4570833 4754360 40.55 71.8 1
12:23:01 2024-01-26 612728 608929 190922 188920 299395 306433 313315 308253 205838 200529 243801 247942 282863 287189 3956324 4308769 5924037 5754800 1003145 1047293 274883 243016 252403 251691 281761 276020 273127 276158 195612 195882 647323 618719 1407587 1359478 410177 405152 590596 599326 733894 715421 762991 765645 801323 818035 786355 867671 1864204 1953643 1219705 1026114 649549 635604 769997 765608 800302 810214 834845 842998 934152 938615 4609121 4761929 40.55 71.8 1
12:23:02 2024-01-26 615484 604064 191560 188066 302179 308565 311854 310055 202607 200262 243801 247736 282249 287432 3956324 4214277 5967864 5761205 1009484 1048075 272302 246603 252387 250921 283521 274754 273928 276056 195785 196223 648753 613426 1417310 1364843 408009 408236 595648 596176 738722 719299 758251 767299 807176 817903 782959 871870 1872146 1962856 1233398 1010262 645770 637366 762995 762323 802465 811392 830435 841514 943975 937227 4590310 4755866 40.55 71.8 1
12:23:03 2024-01-26 611802 609008 192364 187510 301290 306757 313789 309803 202891 200297 245072 248622 283976 285860 3967872 4262551 5917483 5758908 1011832 1045026 274078 246848 251019 251691 281645 275211 273928 276515 195749 196530 650182 622858 1432413 1352592 411776 409390 589456 599751 737186 715421 765401 770373 801323 816172 787271 870558 1862789 1962856 1229486 1022604 651400 635458 767919 765842 796834 809978 839163 846537 932794 935893 4587033 4748627 40.55 71.8 1
12:23:04 2024-01-26 618679 609199 191456 188589 301377 308601 312874 310020 202891 200297 243621 248770 282969 284897 3956324 4257216 5950042 5749529 1003073 1047117 275304 246322 252617 251691 282885 275175 274347 275793 196406 195271 657329 617471 1406298 1374063 411470 405795 593015 592300 735977 718174 762451 765645 808066 820378 780669 870185 1868123 1953104 1209977 1017283 647615 641957 767919 763439 802465 811500 830435 840644 938465 941977 4590310 4751212 40.55 71.8 1
12:23:05 2024-01-26 612543 604244 191456 187993 300656 308420 312767 309320 201579 200262 243729 250990 282227 286535 3958220 4247222 5940049 5773776 1016840 1048489 273241 246639 252189 251726 281927 276056 273127 276091 196233 197348 650182 615183 1413240 1354520 408045 408812 593075 599751 738722 715421 762338 769246 802493 811509 786355 874391 1868160 1978474 1215792 1015342 651400 630884 763536 769246 802576 806728 832402 845222 937802 933841 4515075 4746029 40.55 71.8 1
12:23:06 2024-01-26 610186 608603 191700 187873 300478 308456 312029 311363 202537 200193 245144 248622 283084 285663 3956377 4271467 5942902 5750697 998805 1049947 274463 246429 252225 250921 284409 274789 273928 277364 195165 196530 650852 621081 1394624 1361880 410540 405867 595538 598496 737577 720353 765167 764560 804876 817999 787965 869528 1861556 1945994 1208058 1024379 645770 635458 768290 761205 798037 815896 838528 839662 934152 937565 4666329 4755407 40.55 71.8 1
12:23:07 2024-01-26 618292 608335 191704 187578 300895 306865 313392 309692 202574 201138 243585 250021 283503 286096 3961998 4212514 5940717 5778316 1022656 1051504 274043 243693 251834 252533 281927 274982 274520 275633 196095 195882 656971 617105 1403640 1362908 410213 405903 590591 592373 738322 717489 760439 772086 808950 811437 784145 873732 1873477 1972069 1225330 1013898 651400 638340 764594 765805 804206 809381 830435 847139 941899 939315 4519490 4739262 40.55 71.8 1
12:23:08 2024-01-26 610805 607699 191061 188203 299082 309110 312762 308358 205691 199774 244999 249846 282938 285989 3956286 4330360 5931391 5751830 1005241 1049977 275762 246148 252225 252219 282416 276056 273127 276515 196060 196359 647323 621969 1448758 1360013 410503 405437 586140 597942 734004 716472 765167 765878 802566 819224 787542 867671 1864204 1957297 1227530 1026114 650474 634526 771164 765608 800302 811428 836703 844020 935549 939315 4602544 4748627 40.55 71.8 1
12:23:09 2024-01-26 614686 607703 191700 187991 299602 307825 312068 311771 205263 200402 243801 248114 282037 287783 3965796 4216756 5972968 5761205 1010202 1053457 273171 241778 252653 251611 283653 274962 274241 276515 196095 196188 641072 615074 1411617 1364843 408045 408236 594696 597174 736236 720389 758479 765878 807232 820350 784145 873148 1873477 1961464 1213096 1011017 646691 638340 764077 762321 805928 811536 830435 841551 944680 937529 4587033 4751212 40.55 71.8 1
12:23:10 2024-01-26 608796 607744 192176 187583 302457 306937 313529 309294 205550 200262 249261 246605 283146 286714 3966001 4256889 5921710 5744670 1013277 1048452 274078 243693 251157 252429 281927 275211 274383 276515 195643 196325 650182 622282 1417298 1354662 412396 409390 590779 599640 738188 718432 764895 770446 802566 817903 786355 871870 1866796 1961464 1208058 1023197 652982 636429 768871 765878 798037 806728 839485 846537 932097 936591 4583759 4748627 40.55 71.8 1
12:23:11 2024-01-26 617049 609490 191100 188203 301353 308674 312798 309980 205621 200437 243801 248908 283146 284928 3954470 4259811 5961060 5744481 1007489 1049977 275477 246357 252689 252219 283658 275562 274575 275668 196959 195305 676951 616910 1431902 1374063 409887 405831 593015 594417 736097 718210 760749 765373 808674 819837 780669 869285 1865483 1957297 1220052 1016789 647153 640222 767647 763439 804812 811572 830435 843448 941233 937529 4590310 4748627 40.55 71.8 1
12:23:12 2024-01-26 611056 608806 191704 187583 301250 306937 312660 308394 201647 199600 245217 248149 282284 286714 3952577 4235395 5937178 5761053 1019083 1051209 273206 241575 251901 252077 282788 276654 272986 276479 196197 195916 664808 613501 1411920 1355623 408694 409101 590815 599640 740327 715421 763621 769283 804307 816172 787505 875711 1870816 1977505 1209924 1016789 649549 635604 763536 767240 802006 810250 833623 845259 940202 938062 4577634 4748627 40.55 71.8 1
12:23:13 2024-01-26 616040 609540 191700 188203 299607 306937 313017 310913 205228 201383 243801 247392 284012 284928 3950662 4252816 5948081 5755377 1005257 1048001 274549 243693 252436 251656 284086 274298 274383 277134 195607 197008 641606 622858 1399829 1363875 411667 405903 596074 598790 735977 720389 764316 763644 806661 818071 784145 868908 1862825 1943936 1215735 1023197 646691 638304 769452 760630 800302 816163 836703 842209 937540 944310 4656149 4757993 40.55 71.8 1
12:23:14 2024-01-26 618292 608999 191686 188168 302380 306217 314742 308358 205586 200845 243801 248874 283146 286275 3952577 4220404 5940353 5773477 1018355 1051394 274321 243837 252222 252289 281518 276091 274383 276000 196406 195882 658758 615183 1399557 1360977 408983 408812 591850 597942 737277 715458 760712 769283 806661 817325 786375 875711 1872008 1975671 1215735 1013177 652328 638340 765199 765878 804812 809381 832212 849304 941899 936591 4515066 4742644 40.55 71.8 1
12:23:15 2024-01-26 609008 607699 191393 187877 299347 309547 312104 309294 205691 199809 245708 247736 283182 284964 3956296 4315263 5922066 5769458 1009001 1047964 276272 243008 252436 252359 281848 275913 274206 276550 195785 195950 648753 622339 1442675 1360977 411740 405795 591269 598790 735382 715458 766804 768121 805483 817423 786391 868908 1864204 1958685 1225573 1026114 651400 634526 770543 766729 801438 810820 834882 844020 932097 938651 4586600 4748627 40.55 71.8 1
12:23:16 2024-01-26 615163 604213 191704 188008 300478 309328 312213 310233 205586 200402 245217 248839 282257 286772 3945010 4220867 5959367 5764111 1012733 1047852 273902 243693 252581 251586 283696 275877 274626 276336 196228 196325 641072 613426 1418029 1368724 410537 405723 594696 598052 740130 720353 759446 765645 807232 816848 786375 871870 1870816 1958685 1209977 1013898 646691 637366 764619 762898 805989 815896 830435 839128 943306 937565 4587033 4748627 40.55 71.8 1
12:23:17 2024-01-26 609072 608801 191734 187613 300934 306937 312946 309692 205656 199844 249261 247392 282403 286714 3956296 4235734 5931391 5761205 1018970 1053457 272995 243693 252259 251972 282682 275984 272986 277221 196055 196392 643891 615183 1407053 1355623 408983 409390 593956 599272 738357 715458 764891 770008 804124 816172 787579 876335 1870816 1977072 1241779 1013898 651400 634526 763536 765878 802576 806728 832439 847780 939201 935893 4506553 4739262 40.55 71.8 1
12:23:18 2024-01-26 609008 609060 191700 188301 300482 309110 311594 311211 205621 200262 249614 247358 283182 285601 3952577 4272320 5931391 5750697 998842 1048223 274635 243405 252328 251517 284379 275490 274241 277647 195470 197405 644464 622858 1421171 1363875 411813 408236 596157 599456 737524 720280 765438 764560 806090 823123 788238 866783 1862880 1946458 1206139 1024654 645770 636429 768327 761242 799735 816163 839163 841496 936256 942942 4652251 4752016 40.55 71.8 1
12:23:19 2024-01-26 613816 609064 191061 188198 301362 306937 314042 309042 205691 200437 245325 247942 283182 284263 3956514 4287485 5912741 5749529 1010316 1045063 275797 246639 251870 252498 282629 275877 274555 277078 196157 196427 648753 622858 1399284 1363348 412871 408054 592270 597261 735977 717410 765475 771652 806624 819638 786391 871214 1869515 1961464 1206139 1026114 653257 635980 770543 766999 798037 810250 840682 846537 932097 939315 4583759 4748627 40.55 71.8 1
12:23:20 2024-01-26 619121 607703 191733 188173 299536 309110 313017 310233 205621 200437 248957 249289 282319 285864 3953492 4249003 5959367 5754524 1007515 1048149 274498 246220 252689 251691 283331 275211 274520 276265 196855 196324 656614 615183 1409774 1371056 410537 408782 594549 597205 740167 720316 760749 765461 809281 823050 783552 871214 1870816 1961982 1209977 1014619 647669 638304 767919 762898 805989 816163 830435 839091 943306 937565 4583759 4741860 40.55 71.8 1
12:23:21 2024-01-26 610804 603987 191734 187600 300934 306937 313053 309727 205586 199461 245325 248149 282394 286750 3952577 4247222 5940717 5769458 1019742 1050759 273277 246501 252617 252077 281962 276709 273162 276550 196406 196358 658758 616506 1402770 1360444 410245 408703 590591 600919 741867 716325 762411 768665 806661 818213 788502 875562 1870816 1977072 1213815 1013823 652792 637366 765199 766999 805719 809381 832805 848988 941233 935333 4502290 4733272 40.55 71.8 1
12:23:22 2024-01-26 611404 607703 191695 188034 300939 308674 312068 311211 205621 200262 249121 247358 284012 285802 3956296 4305275 5940717 5750697 999449 1048452 274043 246393 252725 251656 281923 276056 273091 277364 195749 196188 647323 620344 1417899 1365692 412590 405651 592086 601346 734788 721536 764407 766131 802493 820451 788658 868633 1865480 1955029 1233800 1023197 650117 634526 770105 765608 800302 811464 839125 841477 935476 941977 4624629 4752016 40.55 71.8 1
12:23:23 2024-01-26 616040 604172 192136 187544 302639 308674 312068 310668 205515 200402 243801 248080 283111 287594 3952577 4200204 5952563 5749529 1015393 1049789 272946 242691 251798 251481 284286 275140 274540 276479 196197 196495 641072 613501 1395136 1367032 412002 410367 596585 597334 742274 723113 763277 771103 810598 817144 784071 876997 1877369 1967842 1213815 1010943 648540 640149 765176 765065 804286 811428 832993 844315 943938 941977 4587455 4759789 40.55 71.8 1
12:23:24 2024-01-26 609072 608769 192101 187544 302056 306937 313971 309692 205656 200402 243801 246605 283579 285820 3953492 4268769 5920265 5768286 1019016 1051504 273206 241946 252189 252042 282753 275826 273127 278181 196024 196530 650182 615788 1424750 1353701 410830 410040 595648 601625 742394 719490 765055 770226 805263 815991 791986 876922 1870816 1979878 1213836 1016789 650474 634526 764619 768903 804858 810820 834808 846462 939128 936518 4515066 4746029 40.55 71.8 1
12:23:25 2024-01-26 610125 607703 191665 188168 300903 306541 311559 311648 205515 200402 246019 247324 283543 288044 3952577 4266048 5931391 5748012 1001722 1050759 274463 246465 252581 251691 284521 275175 274540 277950 195749 196974 650852 622413 1398616 1362908 411776 408199 598240 601161 737649 723590 768446 765571 807085 823123 788576 871315 1868186 1948073 1209977 1024654 648540 638267 770506 762284 799735 818598 839760 841459 934813 942869 4656149 4752016 40.55 71.8 1
12:23:26 2024-01-26 625555 607672 191700 188168 301077 306829 314007 310197 201796 201032 243801 248149 283579 285802 3952577 4187464 5944082 5754800 1022656 1051504 274043 241981 251019 252498 283185 275175 275646 276479 196060 196188 642481 617908 1402775 1364843 410540 409390 592068 595717 743330 719416 764355 774403 811247 811365 783960 876810 1878777 1973469 1231087 1013898 651400 640186 767882 765608 804858 809038 832805 849304 941899 939315 4548295 4742644 40.55 71.8 1
12:23:27 2024-01-26 610170 609024 191066 188756 299501 306937 314007 310378 205835 200402 245217 250285 283146 284493 3946944 4299799 5905173 5749529 1003861 1048452 275762 246322 252581 252253 281427 276020 273928 276515 195922 197487 648753 618719 1402878 1360977 410540 405723 593075 599640 734004 718507 764331 765461 807048 825421 790860 867522 1865521 1955098 1217749 1024065 647615 634703 767919 765041 801860 817894 839723 842059 935512 945606 4649504 4755407 40.55 71.8 1
12:23:28 2024-01-26 618292 607663 191700 187583 301388 306829 313171 310886 205515 201032 243801 248114 283111 285855 3950382 4182314 5925392 5749529 1019742 1046549 274427 241981 250630 252042 283300 274333 275224 276479 196233 195916 650182 617545 1408595 1363875 410503 410259 592979 596176 738503 719262 762411 770373 809303 817447 785039 877634 1877441 1969835 1215735 1013942 651326 640003 763536 765608 804858 811454 833806 846462 940494 941977 4576574 4746029 40.55 71.8 1
12:23:29 2024-01-26 611065 607708 191531 188168 300447 306937 314007 310414 205586 200752 243801 248114 283543 284090 3945010 4268967 5895740 5749529 1008209 1044989 275797 246393 252225 252463 281769 275597 273963 276515 195785 196223 648753 623177 1431063 1359478 413017 405867 589492 599751 735977 717489 765475 769246 806053 817423 789624 871824 1870845 1960589 1231442 1027577 653257 638316 772299 769971 798000 810178 839760 846804 934299 939315 4580905 4748627 40.55 71.8 1
12:23:30 2024-01-26 618238 607694 191367 188168 301357 309110 312762 309727 205621 200402 243801 249289 283317 285869 3950662 4249003 5950042 5754800 1007515 1048075 274883 246393 252689 251691 283273 275597 274803 276515 196959 195882 690709 616065 1413317 1374063 409272 405867 594696 595717 738068 720316 760749 765645 810426 820415 782996 871177 1874852 1962557 1209977 1016789 648540 640039 768974 763797 807149 815982 832805 841477 941899 947256 4590310 4754629 40.55 71.8 1
12:23:31 2024-01-26 609072 607445 192141 187578 300939 306937 312762 309971 205586 199774 249577 248114 283111 287648 3950662 4247222 5931391 5769572 1019742 1048223 273241 241981 252225 252253 282788 276056 273127 276515 196371 196223 680758 614911 1409470 1358513 409272 409390 589492 597574 740327 715421 762411 769246 806016 817325 786355 876335 1870816 1981069 1202301 1018303 653257 636506 765705 769971 804858 811673 836377 848309 939165 935857 4512585 4736650 40.55 71.8 1
12:23:32 2024-01-26 609906 610260 191673 188038 300482 306541 311559 311140 205586 200495 246056 247736 283645 284964 3950662 4280556 5924037 5754800 998189 1049977 274883 246848 252439 250886 284525 275826 273928 277663 195439 196530 645894 620497 1419924 1361942 411776 408812 595960 599382 738101 720389 765438 765645 804876 820487 786355 870521 1864204 1949491 1200382 1026261 649003 638279 770105 763255 800192 815982 839611 844050 935329 942869 4649504 4764786 40.55 71.8 1
12:23:33 2024-01-26 609536 607672 192305 188070 303937 306901 313494 310886 205550 201032 243801 248149 283649 286240 3949759 4182314 5931391 5761318 1019742 1050013 274463 241981 251209 252077 283617 274369 275417 276515 196406 196495 643891 620064 1418728 1363875 410540 410549 593919 594088 742499 718718 762991 770410 808083 816172 783552 876997 1877406 1970671 1208140 1013177 653035 642414 766813 767075 806575 813972 834589 846313 944887 942968 4543606 4749793 40.55 71.8 1
12:23:34 2024-01-26 611652 607672 191700 188168 300900 309547 313748 309945 205799 200088 245217 248114 283777 285802 3953326 4311425 5931391 5754800 1000926 1046549 275497 246322 252689 252077 281984 276091 273963 276515 196060 196530 648753 621081 1423483 1360977 411412 405831 591232 599640 735699 718507 765167 765878 804270 820415 790785 867671 1864204 1958685 1215974 1028464 650936 634562 773950 767674 802431 817490 839611 844465 936692 943238 4622314 4752016 40.55 71.8 1
12:23:35 2024-01-26 616541 608791 192664 187839 302058 306541 312104 311175 202855 201055 245180 248149 283579 287594 3946944 4190892 5931551 5749529 1018743 1051504 274043 242353 251019 252077 284051 274754 275417 276194 196371 196359 650182 618838 1401262 1364843 411157 410549 595117 597095 743062 720353 764633 771539 809281 816172 784145 879500 1880075 1969274 1221492 1012456 651400 641129 765742 765608 807111 814475 835034 847902 944887 941903 4544500 4743416 40.55 71.8 1
12:23:36 2024-01-26 611706 609008 191061 189183 302374 309110 313971 309258 201368 200402 245555 248598 283976 284964 3946944 4302944 5912741 5754800 1009651 1050013 276185 246813 252098 252498 282753 276091 274803 277364 196406 196530 641072 622858 1413944 1362908 413933 405867 592287 602682 737022 717489 767143 770373 806090 819224 788658 872784 1866796 1962235 1231442 1026114 653192 636429 772182 768692 801438 811464 839970 848697 935553 941634 4589725 4754360 40.55 71.8 1
12:23:37 2024-01-26 614686 604181 191700 188168 300482 309766 312553 311140 205586 200437 245217 248149 282828 288369 3967896 4211240 5950042 5744670 1009484 1051504 273206 246813 252689 251691 283874 274982 274803 276515 196197 196359 651611 613426 1427507 1364843 408947 409101 595960 598790 738357 722430 760712 765878 809523 818035 786587 874391 1873477 1961464 1211896 1012492 647615 638340 765742 763439 807168 816281 830435 843712 948926 944501 4575152 4744927 40.55 71.8 1
12:23:38 2024-01-26 612543 609313 192131 188134 302314 306937 313750 309727 203175 200998 245180 247358 284123 285565 3952577 4250448 5895976 5744858 1013277 1045448 274498 241981 251798 252533 282753 275826 274803 277364 196406 196495 643891 622858 1418884 1352480 413054 409969 589311 598496 738068 718507 767725 772670 803702 819638 788063 873111 1870816 1962272 1208058 1023197 653257 637816 769997 768085 799168 809073 841557 849304 935512 940801 4589017 4754360 40.55 71.8 1
12:23:39 2024-01-26 614576 604064 191591 188492 302138 309985 312068 310233 205621 200437 245345 250021 282002 286714 3950776 4203019 5950042 5758908 1010390 1051504 273241 246777 252689 251691 283688 276056 274768 277134 196683 196564 650182 613426 1407070 1368724 409308 409101 594440 599368 738612 722467 761175 765878 809523 819535 786375 874391 1872146 1961464 1209977 1013898 647615 638304 764594 763439 808078 816163 831619 842112 946056 946310 4582446 4750962 40.55 71.8 1
12:23:40 2024-01-26 613363 608462 192165 188066 303576 306361 314305 311441 205621 200437 245217 247358 284446 285989 3952577 4250798 5903415 5750697 1013277 1048489 274498 241946 251621 252498 282788 275633 274575 276515 196269 196495 648753 623296 1408018 1355623 413640 409969 591232 599640 738068 718286 765475 772670 805483 819059 788100 874429 1868160 1962309 1233398 1024654 652982 637816 770543 768085 799168 810178 838916 848988 935476 939315 4576574 4752600 40.55 71.8 1
12:23:41 2024-01-26 624558 607518 192239 188061 302444 309985 312619 310962 202891 200892 245180 248494 282368 287356 3950624 4223682 5959367 5761039 1007515 1050013 272959 246777 252689 251691 283653 275211 274839 277169 196695 196359 653041 614874 1429903 1370171 409272 409122 596382 597187 738612 722467 761503 768158 809523 820415 786375 874391 1873515 1961464 1209977 1013898 647669 638340 767647 763439 808922 816163 832805 842748 946727 942905 4583338 4742489 40.55 71.8 1
12:23:42 2024-01-26 612496 608742 192668 188104 301925 306793 313899 310055 203175 200857 245664 249321 284121 285869 3942189 4257978 5895740 5769951 1013240 1050013 275797 246537 252225 252533 281962 276020 274803 277364 196269 196530 651611 622858 1410874 1360977 414226 409101 589166 600646 738068 718507 768854 771539 807232 818958 788100 871833 1868160 1962235 1208058 1026114 653257 638304 771635 768665 800031 810820 841557 848988 934152 940764 4590310 4748627 40.55 71.8 1
12:23:43 2024-01-26 614722 608999 192061 188585 302749 310387 312874 311466 202891 200927 245491 249116 282178 287450 3956296 4237929 5955125 5758908 1009613 1051284 274918 246777 252725 252112 283653 275842 275224 277169 196821 196188 682751 615108 1426330 1373791 410503 408236 594440 597518 738685 723806 762300 765878 811645 820487 784145 873769 1873477 1962272 1209977 1016789 649088 640675 767919 764523 808349 818472 831774 842748 946727 944274 4580905 4745242 40.55 71.8 1
12:23:44 2024-01-26 610134 609077 192305 188550 302101 309147 313720 312103 201440 200088 246048 248805 282969 287527 3944859 4237949 5934824 5761205 1019593 1048112 273241 241981 252617 252463 283529 276056 273127 277986 196269 196530 642481 615788 1406696 1355623 410503 409969 592833 599053 739998 718507 765167 772086 806053 817903 789850 876997 1873477 1982837 1229486 1016789 652792 636393 765742 770373 802502 810214 836108 849304 939201 937952 4502191 4732508 40.55 71.8 1
12:23:45 2024-01-26 611562 608594 191739 188207 300851 309875 311854 311872 203175 200822 245874 248046 283521 286132 3956377 4274307 5929589 5744858 995936 1051394 274690 241981 252364 250990 284770 275633 274383 278181 195785 196837 664446 621969 1419647 1361805 412725 408812 596382 600734 738068 721956 768408 765645 807232 820523 788100 871833 1864204 1955467 1227530 1026114 647632 636429 770543 764523 800302 818472 839760 841551 936875 945681 4642872 4753348 40.55 71.8 1
12:23:46 2024-01-26 618292 609268 191721 188164 301141 306937 314999 310233 203175 201419 244963 250725 283671 286427 3950586 4203528 5922066 5778221 1024117 1048112 274463 243693 252081 253274 282881 275633 275682 276285 196406 196359 665352 617545 1401878 1364843 411776 409390 592141 597095 738758 719527 762338 773766 809281 816172 785816 876997 1877406 1971440 1210023 1015342 652328 642038 765742 765842 806596 811428 832402 848988 943975 937493 4562094 4739262 40.55 71.8 1
12:23:47 2024-01-26 613546 608999 191704 188503 300482 306581 314520 311146 201680 200845 245728 250549 283379 286338 3950728 4287064 5905173 5750512 1008929 1048415 276644 246465 252689 253595 282550 276091 274803 277043 196406 196564 643891 622282 1448767 1360977 413054 405903 592105 598532 737545 718507 767725 770410 807232 820451 789850 869285 1868160 1961464 1229486 1028026 653257 637366 772730 768665 802576 811536 839163 849304 935549 937529 4593152 4752016 40.55 71.8 1
12:23:48 2024-01-26 616104 609024 192171 188499 301166 308120 313053 311175 205835 201067 249261 248874 282943 287342 3952604 4223169 5965315 5768286 1008951 1051023 275391 246537 254246 252077 283688 276056 275504 277400 196959 196223 685651 615183 1432077 1374063 410540 408236 596072 597942 737314 722503 762991 765878 811639 820487 784145 873769 1872146 1962272 1213815 1016789 648627 641129 768290 765041 808922 818472 832402 843384 947398 945413 4587033 4748627 40.55 71.8 1
12:23:49 2024-01-26 611673 607699 192345 188198 301432 309110 314189 310268 205870 199809 249297 248908 283182 287594 3966001 4235470 5936267 5768286 1019742 1050013 274498 243693 252544 252498 282902 276940 274383 277205 196714 196359 655899 613426 1411324 1360977 410540 409969 589166 598532 743859 718507 763428 771539 808950 816848 791044 876997 1873477 1980607 1213815 1016789 655122 640222 767374 770410 807204 811126 834845 848311 944717 939315 4508622 4732508 40.55 71.8 1
12:23:50 2024-01-26 618292 607735 192340 188250 302127 306937 313786 311648 205621 201559 249085 248908 284012 286356 3945010 4192881 5937178 5763610 1021814 1050239 274918 243355 251090 252568 283728 275806 276013 277329 196406 196393 651611 618427 1408858 1364843 411813 408555 593015 595846 743062 720353 764775 773766 811072 817903 784145 877870 1880075 1971169 1219573 1011017 650936 641129 765742 765842 805989 811572 834882 847780 944717 937601 4571499 4741860 40.55 71.8 1
12:23:51 2024-01-26 612938 609536 191739 188203 301396 308733 314963 310197 205796 200472 249085 248735 284526 284493 3945010 4265767 5914605 5757197 1009613 1048305 276466 243693 252617 253595 281962 276091 274803 277735 196745 196837 651790 624364 1406125 1360977 414153 408812 592105 598496 737545 718507 768854 771575 807232 820652 788695 871214 1868160 1962235 1209977 1028026 653257 638304 772730 768158 801289 811536 839760 846499 938204 937529 4592874 4741860 40.55 71.8 1
12:23:52 2024-01-26 616040 607699 192353 188237 300682 307870 313053 311211 202915 201067 249261 248528 283146 288143 3950662 4211488 5971351 5774215 1013277 1050749 273065 243873 252544 252359 284467 276020 275397 277400 196406 196564 651611 613237 1428442 1367232 409924 410259 598075 599640 739548 724589 762314 769828 809281 820415 784097 876997 1877406 1966484 1217654 1013898 649549 640675 765742 765065 808349 817316 831811 846537 947398 944977 4582801 4748627 40.55 71.8 1
12:23:53 2024-01-26 609304 608603 192336 188168 302350 306937 314042 310268 205691 201067 249225 247358 284083 286311 3933740 4247222 5903415 5777841 1016175 1049866 273937 243030 252472 252359 283511 275949 275275 278181 195612 197179 654115 620194 1418030 1352480 412396 410403 594275 602052 743330 719226 767143 774865 804876 818481 792728 876959 1873477 1970671 1211896 1020290 653257 635422 769552 768048 802576 811392 842157 850804 940870 939315 4580905 4746029 40.55 71.8 1
12:23:54 2024-01-26 618034 609463 191734 188761 301357 307825 313971 310886 205835 201735 245217 248149 284123 284928 3945010 4249789 5931391 5749268 1005961 1049306 275584 243909 252508 255478 284535 275455 276314 277575 196228 197111 655899 624364 1407046 1367753 414741 409390 597228 598459 737660 725688 770012 769246 808637 825384 786375 872784 1872146 1948029 1226529 1023197 650474 642038 772730 764523 804710 817894 839125 846462 939128 945645 4656149 4755407 40.55 71.8 1
12:23:55 2024-01-26 618020 607699 191695 188198 301388 306937 315443 309949 205726 201383 245180 248908 283579 285802 3948842 4211263 5931391 5758908 1026567 1053457 275442 243693 252508 253913 283043 276531 276120 276336 197303 197008 657329 618427 1402637 1364843 411776 409969 594805 597942 738357 720316 764078 777068 809245 817903 785762 876721 1880075 1977072 1213790 1016065 653257 642038 769011 767468 808349 811356 833585 850804 944680 937529 4543283 4736650 40.55 71.8 1
12:23:56 2024-01-26 611303 609463 191363 189058 301362 309547 314007 309945 201680 200437 246056 248528 283976 285837 3948842 4306039 5903415 5749529 1006731 1048075 276359 243621 252400 253383 282726 276725 274661 277325 196264 197008 650182 624097 1415523 1361905 413603 405903 589999 601456 738663 719017 767688 770336 807232 823123 790410 870521 1872146 1962856 1208058 1028757 653257 637780 773826 770336 802576 811500 839760 849304 936875 944126 4590310 4742644 40.55 71.8 1
12:23:57 2024-01-26 616040 607667 191700 188765 301073 308120 313017 311175 201647 201207 246092 248908 283317 286799 3933664 4211488 5962773 5758908 1009670 1049603 274463 242353 253901 252254 284334 276424 275784 277842 196852 197042 661908 616065 1417488 1372620 412002 409969 597228 599640 741937 725688 763239 769173 809245 820451 787867 876847 1875999 1963868 1211896 1013898 649549 641129 767919 765608 809496 818472 832365 845222 948743 948431 4590310 4743709 40.55 71.8 1
12:23:58 2024-01-26 609072 610997 192613 188168 302774 308674 314963 310913 205979 201032 249650 247702 284446 287414 3945138 4259470 5912741 5769572 1018978 1049715 274008 242726 252653 252498 284001 276654 274555 278786 196086 197660 642834 620637 1403165 1355299 412213 412004 594549 602443 743062 720316 767126 776614 807195 819638 793328 876997 1878870 1977035 1200143 1019528 652792 636393 767919 768048 804858 811464 839760 850804 941862 939315 4550385 4742644 40.55 71.8 1
12:23:59 2024-01-26 615833 610735 191734 188499 301396 308420 313971 312851 205550 201583 249614 248080 284047 285802 3952577 4257003 5924037 5740150 1003898 1051504 276149 241946 252725 252498 283617 275633 276243 276792 196571 197213 647323 623177 1404594 1372620 414704 409245 596309 596668 738091 724589 765475 768121 811609 827214 786375 871177 1873477 1953172 1210062 1023197 651400 642038 773278 767240 804812 817894 837298 846125 941899 948395 4640652 4755407 40.55 71.7 1
12:24:00 2024-01-26 618292 609458 192305 188451 302087 308674 315443 309692 201647 201348 245217 249670 283111 286678 3946025 4218828 5931391 5744670 1024390 1050759 274918 241981 252459 253239 281927 276091 275646 276515 197236 196939 671152 616948 1410006 1364843 412213 410549 593882 598643 742394 719490 765167 774865 809266 817423 790785 880186 1881411 1982689 1208140 1018303 655122 642074 768290 771578 808922 811392 834808 851411 947398 941977 4515066 4736650 40.55 71.8 1
12:24:01 2024-01-26 612534 609499 191739 188765 301435 308120 314698 310197 201680 200472 249717 248701 284012 286477 3946025 4314655 5922951 5749268 1005332 1051284 276343 246705 252725 252498 283391 276904 274768 277790 196821 196837 650182 620421 1423458 1366259 412724 408090 591668 602200 738456 721024 768909 771103 807195 825201 792166 872821 1870816 1958685 1229486 1029252 652667 639224 774375 767505 802576 816163 841557 847102 940202 937565 4605831 4748627 40.55 71.8 1
12:24:02 2024-01-26 616918 609454 192305 188168 301815 309547 312691 311867 203175 201067 249261 248874 283579 288238 3947948 4196498 5950042 5754800 1011031 1051504 273171 242761 252689 252287 285192 275826 275291 277400 196406 196530 650182 613501 1417667 1368009 412590 412259 596824 599603 742695 724442 764166 770226 813554 820761 787493 880164 1877369 1972635 1221492 1013898 649549 642038 767845 765842 805952 817894 837298 847742 947398 944941 4586623 4748627 40.55 71.8 1
12:24:03 2024-01-26 613779 610561 192305 188763 302270 306505 315443 310233 201507 201032 249225 248908 284881 284933 3945010 4262736 5895740 5744971 1013240 1049789 276608 243657 252617 253274 283185 276674 275417 278181 196406 197336 668764 625039 1415463 1360977 414814 410077 593771 601198 740787 719490 769873 774205 810327 823706 791986 875129 1872146 1967878 1209977 1028968 654655 638304 773826 770336 802576 811500 841611 850804 936884 944831 4587033 4746029 40.55 71.8 1
12:24:04 2024-01-26 620659 609458 191739 188795 302790 308120 313494 311140 201647 201524 249614 249704 283146 286427 3934046 4230246 5959367 5749268 1009670 1051504 275533 241946 254154 252463 284267 276056 275417 277790 196959 196564 650182 616093 1411428 1374063 410540 408812 595740 598532 744114 725688 764407 769461 811463 820342 787978 877860 1874846 1962272 1213815 1016514 650692 641129 769011 765608 809496 819629 835184 844020 947398 945645 4590310 4741860 40.55 71.8 1
12:24:05 2024-01-26 610619 608562 192305 188203 302310 309110 314042 310922 203104 200088 249474 248908 283782 287679 3945010 4237949 5931391 5769572 1019016 1051504 274043 242016 252689 252463 283185 277365 273645 277790 196959 196564 656614 615788 1409738 1360444 410576 410549 592979 600734 744388 718832 766925 774403 808839 820761 790860 880680 1878858 1990554 1217749 1017283 652328 637329 767795 772012 804776 811536 837335 851775 944643 939315 4519490 4736650 40.55 71.8 1
12:24:06 2024-01-26 611106 609499 191730 188203 301150 309328 312762 312632 205656 200892 249650 247942 284096 285837 3946944 4271191 5930509 5744632 1001225 1051504 274883 242504 252689 251691 284556 276056 274803 278181 196406 197145 658102 621969 1423352 1364843 413640 409969 598112 601708 737314 723527 772847 768803 808729 828388 790263 875167 1869512 1949305 1227530 1028310 649051 637816 772730 765608 802576 819629 840977 843983 940870 949347 4649504 4755407 40.55 71.8 1
12:24:07 2024-01-26 618071 608594 192305 188761 302770 308406 314485 312121 205691 201735 245636 248908 284012 286714 3948842 4185633 5931391 5744670 1021198 1051209 274883 242353 251834 253829 283653 275862 276492 277364 196959 196837 663902 619310 1409849 1364843 413017 410549 594275 597574 740522 720353 765167 774865 814095 820652 786711 881975 1881490 1973469 1238763 1016752 655122 643330 770105 769209 810070 813936 836071 851411 947398 942869 4530715 4742644 40.55 71.8 1
12:24:08 2024-01-26 611070 610565 191398 189262 299607 309985 314706 310593 201680 200892 249650 248528 284012 286240 3952577 4312135 5915162 5744670 1000105 1050759 274883 246777 254154 252463 283220 277043 274803 278181 196406 197008 651611 620637 1426967 1362637 413017 408236 593855 599973 737665 720353 767143 769246 807232 825237 794812 872244 1869515 1960566 1225573 1030512 651326 639224 774888 768012 802576 817316 841557 849304 940202 942869 4617518 4755407 40.55 71.8 1
12:24:09 2024-01-26 613127 608598 193328 187578 302454 308674 313750 312121 205691 201735 246056 248701 284092 286642 3952577 4188609 5934737 5744580 1018743 1051504 274635 243099 252189 252498 284956 275211 276069 277595 196972 196530 643891 619310 1423839 1364843 413017 410411 595282 597574 745171 724589 764316 774865 812830 819638 787493 881233 1885585 1975441 1204373 1015342 653257 643823 768701 769971 809448 816127 837298 848988 947398 946658 4570131 4752068 40.55 71.8 1
12:24:10 2024-01-26 611106 609231 191700 189224 299607 308050 314706 310197 201748 200892 249650 248874 284211 286333 3950662 4309393 5917850 5750697 1009651 1050013 276644 246813 252689 253794 282788 276091 275224 277986 196406 197008 650182 622858 1442675 1362908 414226 408812 592979 602052 738068 719527 769400 771539 807232 825237 791605 871177 1868160 1966169 1206139 1030474 655122 638122 774925 772164 807149 811356 839611 848988 937540 937565 4596874 4746029 40.55 71.8 1
12:24:11 2024-01-26 618746 607558 191774 188765 300939 308085 313529 312121 201680 201383 249577 249254 283235 287796 3952577 4205221 5959367 5761318 1010390 1051504 274918 241981 254154 252077 283688 276020 275224 277790 196406 197179 643891 613426 1414215 1372115 410540 409969 597228 599345 743062 725172 764078 769283 810462 820487 786355 880291 1877406 1966484 1215735 1016849 651288 640873 767882 764971 810571 819556 837573 846313 949342 946982 4590059 4746029 40.55 71.8 1
12:24:12 2024-01-26 606646 609499 192973 188396 302841 308674 314485 311140 201680 201102 245692 247358 284748 286678 3946944 4253470 5895740 5758908 1014724 1050013 274954 242726 252653 253274 283688 276091 275224 277790 196406 197145 650182 623298 1401640 1355373 414814 411421 594275 601161 742646 719262 770022 774865 807232 820415 791007 876997 1873477 1967878 1213815 1026114 656057 641957 773962 773264 802576 811320 845770 852589 939425 941867 4580905 4749063 40.55 71.8 1
12:24:13 2024-01-26 618177 609463 192171 188795 300903 311010 313684 311175 201680 201383 249297 249670 283146 287194 3945010 4233088 5959092 5750697 1007515 1051135 274918 241981 254154 252287 284224 276056 275646 277790 196683 197008 650182 615259 1414788 1374063 410576 409390 597264 599751 742010 724589 763974 768121 811609 820523 786391 876997 1877406 1966484 1213815 1016789 649549 641129 770068 765424 811756 820789 835184 845110 950053 945499 4590033 4746029 40.55 71.8 1
12:24:14 2024-01-26 611686 608919 192808 188168 302310 308674 314963 311175 202303 200472 244666 248874 284109 288035 3958408 4247222 5931391 5761205 1019742 1051504 274463 242726 252725 252533 284321 277560 274768 278181 196959 197179 655899 618289 1429554 1360977 411813 410549 594696 601282 742769 718210 765475 774865 807232 818035 793365 882825 1873477 1980607 1206139 1017320 655047 638340 767919 771616 808872 816281 839782 853234 944533 941903 4519049 4745242 40.55 71.8 1
12:24:15 2024-01-26 611070 609536 192418 188692 302305 309547 313017 312632 201680 200822 246889 248114 284047 286275 3946025 4259939 5931391 5754800 1000299 1051504 274954 242522 252725 252287 285682 276091 274839 278573 195912 197179 653752 622858 1398237 1364843 413933 409714 598190 601708 738722 725616 770022 768914 808674 826403 790446 874391 1870816 1953643 1235355 1023582 649549 640222 773399 765608 802576 820679 844451 847485 943545 948285 4663937 4763792 40.55 71.8 1
12:24:16 2024-01-26 619782 609527 192340 188499 302314 308552 315924 311175 201541 201770 249437 249289 283905 286240 3945010 4193434 5940717 5754800 1022656 1051504 275568 242726 252617 254151 283653 276091 276492 277364 196959 196530 643891 618514 1410229 1364843 413054 410549 593015 598879 742499 720353 764633 774865 811682 818607 784097 879537 1880075 1977072 1218853 1015342 653257 643897 767747 768121 809448 811536 836071 851224 948926 944501 4531504 4744927 40.55 71.8 1
12:24:17 2024-01-26 612964 609308 191496 189127 299602 308120 314485 310673 202239 200857 249614 248908 284083 287319 3955397 4302363 5922066 5754800 1005332 1050759 276644 246675 252725 253062 283189 277365 274839 277986 196406 196564 650182 621840 1437784 1364843 413054 408812 591814 599936 738068 719380 767143 770410 807232 825237 793365 871870 1868160 1962272 1231442 1029562 652982 637853 774962 769246 802465 816163 841281 848988 937984 944501 4594017 4750195 40.55 71.8 1
12:24:18 2024-01-26 615484 607992 192165 188615 301396 308085 313017 311648 205691 201103 245938 249151 283111 288477 3947835 4211212 5959367 5744745 1010994 1051284 273535 242353 252725 252112 284521 276056 275646 277790 196406 196564 650182 613426 1421368 1364843 410540 410259 596199 599640 743062 724589 763428 770176 810426 820523 786391 876997 1877406 1965091 1215735 1013898 649549 641129 767374 765041 810644 819629 834215 846537 946905 947055 4589017 4756987 40.55 71.8 1
12:24:19 2024-01-26 610545 609345 192808 188100 302803 308565 314007 310197 201680 200892 249614 249846 284911 286606 3933853 4253470 5895740 5760062 1016840 1048075 273277 242761 252292 252498 283768 276056 275453 278769 196406 197523 642142 620194 1401402 1353701 413017 409739 594696 601744 742879 720353 767180 774865 806661 819638 793365 879537 1872008 1971733 1211896 1021742 653257 637366 770543 770373 802576 811500 839225 848311 939201 942905 4563283 4760324 40.55 71.8 1
12:24:20 2024-01-26 620491 610919 192205 189321 303068 309985 314820 311470 201613 201524 245217 249704 284083 284964 3952577 4234165 5941575 5733150 1008397 1051349 276644 241981 252725 252498 284086 276091 276105 276550 197514 196530 653041 619607 1421095 1374063 414226 409101 595282 598790 738722 723527 765438 768158 814055 826403 786375 874429 1872008 1955910 1215735 1022469 651400 643897 771635 765608 808922 819629 836703 846499 944717 947055 4587033 4755866 40.55 71.8 1
12:24:21 2024-01-26 612506 609204 192668 188886 301956 310423 312910 311541 201613 200332 246570 248770 283936 286642 3946944 4305256 5931391 5744670 1002467 1050013 275340 242016 257890 252498 283688 276940 274803 278181 196406 197179 650182 621081 1418655 1364843 413933 409390 597081 601744 735161 723527 768891 768158 806975 827571 793365 871833 1868160 1961464 1221661 1023619 651400 638340 771635 768766 802576 815691 841648 846499 937802 942942 4602544 4748627 40.55 71.8 1
12:24:22 2024-01-26 614759 608479 192703 188619 303571 310350 313599 312014 201613 201419 245874 249151 283835 288369 3946025 4190227 5959367 5759990 1013949 1051504 273277 242795 252725 252463 284915 276127 276105 278181 196959 197145 651611 615259 1411574 1365692 411813 409775 598536 599640 747288 726168 765167 772670 811682 820451 786678 879192 1880075 1970671 1241223 1013623 650936 642985 767374 765264 807204 818204 838565 848988 950274 945681 4574367 4735884 40.55 71.8 1
12:24:23 2024-01-26 610878 609531 192345 188207 304364 308928 314712 312619 203734 201559 246258 248046 284774 286571 3942505 4256441 5912632 5744745 1014721 1051232 274954 242726 252617 253274 283657 276091 275784 278181 196406 197488 648753 623298 1400739 1353964 414814 409451 592687 600821 738503 719807 770881 774865 807232 820415 792765 876997 1873477 1967878 1213815 1023619 655122 641129 772730 772086 802006 811464 843518 850760 938204 937529 4573294 4735884 40.55 71.8 1
12:24:24 2024-01-26 618219 608598 191739 189043 300961 308120 313756 311872 203602 201454 246149 249635 283636 286606 3952604 4223306 5950887 5754800 1010390 1051209 275249 243427 254154 252498 284321 276127 276105 277986 197098 196598 641072 616141 1408213 1374063 411813 409390 597688 598611 742536 724589 764633 769283 814055 820595 786391 876997 1877406 1964820 1215735 1016789 649549 641620 769452 765608 811220 818062 833623 846537 948281 948431 4587033 4746029 40.55 71.8 1
12:24:25 2024-01-26 609304 608639 192779 188237 302810 307896 314520 311648 203175 200822 246570 249463 283764 288369 3950795 4235508 5922066 5773591 1019705 1051504 274078 242726 252581 256065 283741 276940 274839 278965 196406 197179 648753 618438 1407228 1355623 413054 409775 594440 603878 745171 722467 767725 774865 807232 820035 793365 879192 1872045 1980571 1207234 1018804 653257 638340 768290 770410 807149 816163 839760 848348 944717 941310 4527096 4739262 40.55 71.8 1
12:24:26 2024-01-26 614451 610393 192640 188799 302098 307619 314042 311943 205799 201418 246533 250021 284397 286553 3950586 4258112 5938969 5742502 1006769 1049603 275762 242388 252725 252533 285392 275633 276528 278181 196406 197179 652302 622707 1408018 1369200 414814 409969 598961 601456 738722 727240 770022 772122 811072 825237 788136 874429 1872045 1949491 1219573 1026114 651125 642074 774962 765608 804812 818638 838953 846537 941935 948431 4652825 4748627 40.55 71.8 1
12:24:27 2024-01-26 618292 609268 192340 188664 302089 306937 315960 311902 201680 201770 246019 249254 284092 287257 3950662 4196976 5940507 5749529 1022618 1053457 276167 242691 252581 253840 283617 276091 276386 277754 196959 196974 654470 618427 1410389 1364843 413640 410549 594696 597574 743172 720316 765167 774725 812794 819638 789921 880755 1882749 1979878 1210023 1016789 654655 643897 768290 769173 809496 811500 836033 852995 948743 945609 4550271 4742644 40.55 71.8 1
12:24:28 2024-01-26 620342 610393 191665 189092 301593 309328 315924 310197 201714 201032 249614 248874 284012 284893 3945010 4290118 5916535 5744594 1006769 1049977 276608 243621 254169 253239 283149 277329 275189 278181 196673 197350 651611 621969 1439069 1364843 413640 409101 593919 600821 738188 720316 767688 772633 808325 826403 793365 871796 1870816 1964249 1223617 1029525 653257 638304 774962 769859 804858 818472 839188 848988 939128 944673 4583143 4746029 40.55 71.8 1
12:24:29 2024-01-26 615594 607703 192609 188752 301432 310423 313243 312121 201368 201383 249614 248874 283777 288477 3937316 4197004 5955936 5744519 1015449 1051504 273241 242726 252725 252289 285249 275913 276227 277790 196959 197145 653041 616065 1413571 1368724 412688 409775 598961 599640 742732 726131 765167 773766 811682 820415 787271 879155 1880075 1970671 1221492 1013225 651400 642985 768605 765805 807168 818598 839163 848988 950090 945609 4576574 4739262 40.55 71.8 1
12:24:30 2024-01-26 613774 610735 192578 188761 302314 308674 315443 310233 201680 201441 249577 248874 285281 285565 3941189 4272168 5920103 5761318 1008849 1051209 277244 241981 252689 253239 283149 276940 275362 278357 196371 197111 643891 624196 1448641 1364335 414361 409390 593015 600743 738068 719527 769947 772633 808377 820523 793365 871833 1873477 1964249 1231442 1029562 655122 639207 774962 771465 804812 817316 841557 849304 939536 942869 4590310 4746029 40.55 71.8 1
12:24:31 2024-01-26 616541 607703 192171 188795 301357 308120 313494 313246 201368 201067 249614 248908 283217 288238 3946025 4202109 5971200 5769458 1011832 1051357 274513 242995 254532 252429 284485 276056 275646 277790 197057 197419 653041 613426 1437167 1368724 411448 411130 597965 599345 744753 725616 764622 772086 811063 820487 787505 879500 1877406 1967878 1215735 1015342 650936 642038 769011 767224 810644 817414 834808 848346 948244 948162 4603424 4742644 40.55 71.8 1
12:24:32 2024-01-26 609231 609499 192913 188168 302454 308674 315119 310922 201647 201067 249650 247392 284734 286678 3943212 4237949 5895740 5761318 1014721 1048305 275198 242995 252436 253134 283824 276056 275611 277986 196406 197591 659830 623625 1406729 1354637 415403 409739 594696 602480 742237 719771 771117 774865 807232 820378 794812 876997 1873477 1967878 1213815 1025528 655122 640222 772730 771465 802576 815666 843481 850723 939536 941977 4571499 4736650 40.55 71.8 1
12:24:33 2024-01-26 615299 610301 191704 188795 302206 308120 314007 311175 201368 201441 246092 249704 284012 285891 3937351 4220867 5942902 5764111 1012544 1050574 274513 242622 254046 252359 284796 275913 275504 277751 196959 197145 650182 613426 1417311 1371645 412002 410549 597504 600492 744388 725506 763974 770410 811609 820523 787505 878873 1877406 1967878 1239267 1013898 649549 641129 767919 765608 811220 817378 834215 849304 950274 948395 4580905 4739262 40.55 71.8 1
12:24:34 2024-01-26 609072 609077 192918 188164 302774 309110 314485 311140 201368 200892 249759 248114 283782 287617 3930815 4228677 5925392 5758754 1018970 1052707 274179 242656 252508 253134 283511 276725 274398 278893 196678 197453 643891 615788 1404722 1352708 412590 412222 596922 602909 745171 719299 769543 774865 809587 818035 793365 879780 1876143 1983416 1225573 1019491 653257 638267 767919 774279 807168 811536 839163 850804 943975 939315 4505660 4733272 40.55 71.8 1
12:24:35 2024-01-26 612879 609490 192301 188595 301396 309547 313450 313071 205799 200892 249686 248114 284881 286275 3937592 4260053 5922066 5724071 1001759 1051172 275056 243693 252400 252394 285373 275490 275504 278501 196193 197625 644464 622858 1397481 1363747 414226 410549 597817 602258 738357 726682 770022 768121 811823 820559 790736 873769 1870816 1949417 1213815 1025839 649549 641583 773826 765608 802576 819526 841611 844020 940870 948431 4653388 4746029 40.55 71.8 1
12:24:36 2024-01-26 618292 609236 192305 188464 301855 306937 315924 311140 205943 201524 245217 249289 284012 286477 3943212 4188937 5930509 5740527 1024117 1052670 274918 245072 252400 254197 283369 275949 276350 277186 197478 197042 653041 617832 1421364 1367232 412981 410549 594275 599215 744505 722525 765401 774958 813981 818226 790860 879500 1882476 1977072 1213790 1016789 655122 643626 770543 770336 809496 816127 837298 850723 948743 945645 4537234 4733272 40.55 71.8 1
12:24:37 2024-01-26 612619 610398 191700 189955 302790 309438 314963 310233 201748 200892 249614 248874 284681 286275 3937592 4293584 5903415 5745428 1009651 1049789 276644 243427 252725 253418 283171 277043 275784 278074 196888 197042 650182 624073 1425093 1365288 415329 409860 591777 602200 738127 719807 772223 774865 809523 825237 793365 875054 1872146 1964783 1231442 1031028 655122 639733 774962 770373 804812 817316 841557 850804 940966 942905 4583759 4742644 40.55 71.8 1
12:24:38 2024-01-26 616040 607699 192305 188761 301379 310314 313529 311648 201056 201348 249614 248874 283579 288252 3945124 4208112 5949767 5754800 1010202 1050416 274043 242016 252725 252287 284312 276459 275784 277894 196745 197247 651611 614477 1410542 1370671 411266 411421 597781 601309 744116 725616 764520 770410 813554 820451 787505 879500 1878820 1966484 1215735 1013898 649549 642074 767919 765608 810644 817990 834845 847742 947574 947725 4577357 4742644 40.55 71.8 1
12:24:39 2024-01-26 608888 610129 192944 188164 302341 308674 314042 310886 205726 201348 244425 248114 283848 287666 3930815 4225672 5916046 5761318 1019742 1050759 274043 242726 252653 252498 283617 276091 273963 278786 196745 197591 643891 618275 1406552 1358276 412250 412295 594330 602835 744312 722488 767725 774865 807232 820652 793180 881031 1872008 1983891 1213815 1020290 655065 637329 769415 769966 803601 811572 841648 853384 941899 941977 4576688 4736650 40.55 71.8 1
12:24:40 2024-01-26 617144 609499 192818 188761 301432 309547 314485 312914 205586 201735 249102 248149 284748 285565 3937592 4237452 5922066 5727883 1003036 1050013 275442 242388 252689 252498 285392 275211 275646 278181 196557 197556 645894 625538 1406945 1370671 415403 411152 599349 602629 741335 726572 769799 773766 811072 825201 788658 877634 1874852 1949417 1221492 1027729 651400 642074 774690 765608 804812 818026 840958 846537 940567 948431 4646744 4748627 40.55 71.8 1
12:24:41 2024-01-26 623443 608603 192609 188464 302350 306937 315960 311175 205726 201735 246056 249289 284618 286477 3937592 4206109 5922066 5745428 1022656 1050759 274918 241981 252617 253663 283653 276091 276492 277329 196959 196564 655899 618046 1406945 1369179 413383 411712 595648 600646 742915 723113 767313 778173 813223 817734 787505 882200 1884134 1979878 1229168 1017283 655122 645268 770543 770373 810070 816163 837335 852007 948743 947055 4543283 4730833 40.55 71.8 1
12:24:42 2024-01-26 610601 609490 191778 188756 300797 309985 314007 310891 201714 200437 249650 248908 284446 286701 3937592 4305256 5922066 5745428 1004445 1050536 276573 246501 254154 253062 283220 277238 275224 278181 196406 197179 650182 620052 1405927 1365985 413969 409172 594184 602797 740167 722284 768706 771318 809413 827462 793365 871560 1862789 1962471 1227530 1029488 652328 638340 774962 769971 804858 818472 840977 848988 939165 942905 4583759 4736650 40.55 71.8 1
12:24:43 2024-01-26 628006 607703 192305 188761 301396 308120 313529 311648 205979 201033 249437 248874 283146 287887 3930815 4202109 5950042 5750697 1010390 1049603 274657 241981 254154 252463 284632 276091 275682 277790 196406 197008 650182 615349 1417276 1369200 411776 411639 597969 602089 745742 726609 765092 771939 811499 825458 790860 880680 1880075 1966484 1215735 1016123 651400 642074 767710 765608 811178 820789 834882 848053 948281 948431 4580905 4746216 40.55 71.8 1
12:24:44 2024-01-26 602690 607744 192948 188173 303937 308674 314485 311175 201368 200892 244631 248114 283884 287356 3936653 4247149 5916046 5744670 1016840 1050759 274043 242557 252459 252498 283688 276127 274347 278965 196406 197179 642481 617105 1421175 1355623 412396 409775 596497 604775 746632 723076 769505 776517 809439 820798 793180 881975 1873365 1982689 1215792 1019528 653257 640133 768465 773815 807168 816163 839686 851448 944680 939315 4511843 4729897 40.55 71.8 1
12:24:45 2024-01-26 610161 607708 192345 188799 301326 309328 313778 312193 205621 201067 249650 248114 284012 285802 3937592 4250798 5922066 5719986 1004576 1049232 275762 241981 252725 252498 285681 275211 275875 278181 196233 197179 641606 623479 1406180 1364719 414814 410549 598961 600785 740888 726462 773116 772201 811823 825092 790589 876531 1872178 1954117 1215735 1025839 649549 642074 774501 767336 804286 819526 842157 844020 940870 948431 4646744 4746029 40.55 71.8 1
12:24:46 2024-01-26 618679 607667 192310 188499 301250 306937 315960 310233 203140 201700 243801 249496 284012 286683 3933846 4199304 5922066 5741332 1022543 1050387 274954 242353 252689 253663 282753 276056 276298 276515 196959 196530 655899 615788 1433326 1364843 413054 410549 594805 598790 743062 719771 764668 777510 815289 820652 790860 880717 1882830 1979081 1223411 1016789 656057 643441 769003 772049 811756 811284 834845 852007 948743 944648 4500463 4729897 40.55 71.8 1
12:24:47 2024-01-26 610184 610997 192305 189140 300411 308156 313786 310922 201714 200437 249510 248654 284012 286240 3937592 4295897 5931391 5749529 1003898 1051284 275726 243206 254154 253062 283185 277560 274839 278181 196821 197302 650182 620052 1400506 1364843 413933 409390 593713 601744 738163 720389 768854 770410 809031 827353 793070 874429 1869515 1966317 1206139 1031983 653257 638158 774962 770336 804812 816803 844451 848988 942307 945681 4605357 4739262 40.55 71.8 1
12:24:48 2024-01-26 617144 608603 192648 188241 302810 308120 313529 312193 205761 201524 249437 248942 284047 288243 3934041 4187538 5940717 5749268 1014671 1050694 273241 242761 252725 252498 285851 275862 276528 278181 196959 197008 651611 616065 1414262 1364843 413054 410999 597965 600919 747016 726682 765045 774315 814055 820415 789661 883828 1885569 1973469 1219573 1015030 653257 644774 769521 769971 809496 818472 839760 851561 951067 945609 4552688 4739262 40.55 71.8 1
12:24:49 2024-01-26 612874 610134 191734 189424 300974 309547 314999 310197 201714 201067 249686 248942 284256 284964 3943212 4281796 5917850 5745428 1003898 1051504 276608 246501 254154 253274 282788 277560 274803 278181 196821 197008 650182 619683 1403909 1363875 414226 409390 594696 601744 738163 720316 769711 771539 808950 826987 793365 871870 1870845 1963868 1237311 1031983 653257 638195 774925 771615 806575 819556 839151 848988 939201 947292 4579517 4735574 40.55 71.8 1
12:24:50 2024-01-26 617582 607703 192984 188297 303271 309547 313750 312157 205835 201559 249261 248908 284012 287558 3937592 4176374 5925392 5740527 1019929 1050462 274533 245910 252653 253274 284992 276056 276492 278181 196959 197371 651611 619310 1426974 1367753 413640 410999 600253 599640 744914 724589 765511 774865 815208 819224 786391 881106 1882749 1979386 1208140 1017576 655122 645231 770105 769971 810534 817171 837149 850723 948926 944274 4531504 4739262 40.55 71.8 1
12:24:51 2024-01-26 611070 610252 192171 189390 300939 309730 314963 309763 201748 200472 249686 248735 284100 287329 3933846 4296383 5908257 5740527 1008209 1048489 276680 246573 252725 253309 282788 277365 275224 277790 196959 197179 651611 623177 1439710 1363875 413933 409390 594696 601708 735680 720353 768854 772670 802315 826987 793365 873111 1869487 1962856 1233398 1031983 655122 641044 777129 770190 806575 819593 843961 850692 942875 944274 4592874 4746029 40.55 71.8 1
12:24:52 2024-01-26 613681 610361 192305 189390 301396 309547 315708 310704 201714 201067 245692 248908 284149 284964 3934787 4278226 5903415 5728198 1010278 1050013 276680 241981 252725 253663 283653 276904 275682 277986 196535 197179 651611 624643 1428945 1362908 415403 409714 594696 600858 736236 720316 772290 774865 808066 820559 793365 874429 1870816 1967878 1213815 1029562 656057 641129 777783 774366 805965 817639 844563 851374 940870 946658 4578801 4741860 40.55 71.8 1
12:24:53 2024-01-26 615663 609313 192609 188761 301855 310350 313529 312121 201301 201102 249297 248908 283884 288320 3937592 4192731 5949767 5744858 1010957 1051504 273277 242557 254154 252287 284992 276091 275682 277790 196959 197145 643891 616582 1416328 1367753 411813 409775 598961 599419 745171 726682 764510 772670 812867 820523 788695 878531 1878740 1967878 1241223 1013898 651400 642074 767919 765842 811178 820063 839370 850730 950090 948249 4576407 4746029 40.55 71.8 1
12:24:54 2024-01-26 614288 609531 192475 188619 302449 308674 315443 311175 203484 201102 246222 248149 284952 286244 3937592 4241189 5894090 5744670 1013277 1049742 274954 242761 252653 253309 283688 276127 276301 277986 196131 197626 650068 621491 1410700 1354001 415403 409775 595538 603559 740559 721445 772290 774994 808377 820451 795056 877634 1872045 1967878 1213815 1026114 655122 640222 772730 772633 802576 811572 847218 854988 940685 943979 4570642 4744927 40.55 71.8 1
12:24:55 2024-01-26 620050 610134 191734 188830 301176 310387 313720 311612 201507 201067 249297 249773 283808 287180 3937592 4220867 5945806 5728659 1007515 1051504 275762 242469 254154 252498 284086 276091 275682 277790 197236 196598 648471 615788 1411950 1374063 412725 409969 598112 598957 742536 725653 765167 770410 814055 825237 786391 876997 1877406 1965091 1217654 1017320 650936 642074 770543 765264 811795 819215 834882 848090 952004 950021 4583257 4742489 40.55 71.8 1
12:24:56 2024-01-26 610471 608430 193389 188499 303058 309133 314999 311175 203745 201243 249650 247736 284881 286790 3933702 4238098 5894090 5750697 1015449 1048525 274498 243134 252653 253549 284321 276709 275682 278965 196269 197797 646502 622580 1401044 1352480 414814 409810 595960 604775 744753 720426 771740 774994 808377 820688 795621 879537 1872045 1970671 1216934 1024654 655122 638377 772182 772086 802428 811572 844118 852044 939165 944538 4573294 4731384 40.55 71.8 1
12:24:57 2024-01-26 621100 609354 192504 189286 304838 308085 314078 311175 201680 201524 245555 249670 284521 284964 3934787 4236476 5932263 5736652 1004613 1050759 276680 242016 252725 252533 284556 276904 276334 276550 197514 196530 662331 619310 1417076 1377411 414814 409679 597688 597611 740364 725688 765511 771539 816400 827571 785799 878247 1872008 1959458 1235355 1021742 653257 639934 774962 769209 808349 818062 841281 848988 944717 949774 4582990 4742527 40.55 71.8 1
12:24:58 2024-01-26 612269 608458 193168 188662 302880 309547 314820 311175 201680 200437 249759 249289 283817 288702 3933846 4226619 5920265 5744745 1019742 1049977 274338 242726 252689 253239 284485 276056 274768 278965 196821 197179 648753 617161 1416394 1356340 413017 409775 596382 603841 747399 721919 767725 774725 809523 820378 795621 880443 1876190 1981283 1217749 1020253 653257 639244 769690 772596 808312 817316 840958 854068 944643 941977 4498348 4735421 40.55 71.8 1
12:24:59 2024-01-26 618219 610211 192604 189120 305050 310204 314748 311907 203175 202477 246614 248701 284733 285766 3939463 4233852 5922066 5736652 1003898 1051504 276379 242522 252725 253239 284485 275791 277378 277754 196959 197145 656614 622858 1401914 1372115 415403 410549 598112 599110 738685 727714 769400 772670 814018 828473 787505 874354 1873477 1949529 1225090 1024654 653257 644811 774962 766962 807168 817990 839760 848988 944643 952046 4627932 4742298 40.55 71.8 1
12:25:00 2024-01-26 616908 609008 192773 188955 302207 309147 314784 312656 202519 201173 245837 249601 283808 287118 3934532 4215515 5921103 5758908 1019824 1048038 274463 242726 252689 252498 284592 277294 273928 278573 196959 197179 650182 615788 1407943 1361411 413017 409775 597228 603059 746758 722467 767688 774865 806890 820378 795621 880832 1877332 1986266 1223617 1020290 655122 640186 769960 773730 809496 817894 841557 850723 947398 944126 4502191 4727271 40.55 71.8 1
12:25:01 2024-01-26 613681 610070 192668 189148 305230 309985 313827 312964 201613 201559 246570 248529 284552 286539 3937592 4253842 5922066 5744858 1006007 1049603 275533 242522 252725 253239 285392 275175 276298 278181 196406 197591 645894 622858 1402497 1364843 415403 410549 599811 602015 740851 727714 772252 771539 811609 826403 789850 874391 1873477 1953700 1243179 1026114 651400 643441 774962 765608 804812 820369 842157 848053 941862 948431 4643969 4742644 40.55 71.8 1
12:25:02 2024-01-26 618292 609236 192668 189153 302986 308892 315636 313099 201579 202018 245874 249532 283799 286535 3939463 4187655 5925392 5749268 1022656 1051504 274883 242353 252387 254018 283653 276020 276492 277364 197236 196564 650182 617545 1406308 1364843 414226 411421 595648 599640 741644 722430 764821 774994 814599 817999 787505 881031 1882749 1979878 1210023 1018239 655122 645268 770543 771615 810644 817316 839125 850760 950090 946750 4549779 4736650 40.55 71.8 1
12:25:03 2024-01-26 613980 610389 192275 189390 301150 310314 315153 310637 202766 201559 246222 249532 284304 286132 3937539 4287218 5914605 5745428 1003898 1053457 276573 241981 254693 253274 283405 277560 275224 278573 196959 197145 650182 621081 1423696 1364843 414814 409969 596492 603059 740619 721883 769985 772670 808066 828741 794335 874429 1872146 1965054 1208058 1032495 656057 641129 777166 772596 806560 819361 840977 851411 940202 944977 4580905 4739262 40.55 71.8 1
12:25:04 2024-01-26 616067 607676 192644 189092 302314 309020 313971 312565 203175 201912 246497 249498 283636 288369 3943172 4188459 5953428 5758908 1010957 1054282 274043 242622 254514 252463 285392 276056 276069 278181 196959 197008 650182 613426 1425769 1367753 411776 409739 598776 600785 749894 727714 765129 773766 813981 825201 788695 878494 1880075 1967878 1219573 1014619 651400 643441 769011 767785 811795 818026 836703 848988 948281 948431 4567060 4739262 40.55 71.8 1
12:25:05 2024-01-26 608999 608594 192739 188546 302596 308674 315443 311140 201507 201419 246112 250021 284596 287068 3945124 4243491 5895702 5739781 1014724 1049940 274883 245150 252617 253523 283653 276904 276069 278181 196406 197626 650182 624234 1411494 1355623 415403 410675 593946 603057 743062 720353 773475 777068 806890 820487 793365 878873 1873477 1967607 1215735 1023582 656057 642074 773826 772633 802576 816127 844118 852650 940966 937529 4575378 4739262 40.55 71.8 1
12:25:06 2024-01-26 623443 607672 191739 189058 302522 309985 314007 311648 201680 201383 249614 250469 283728 287923 3946958 4216756 5963285 5745428 1010390 1054420 275691 241981 254693 252498 284556 276654 275397 278181 197236 196837 650182 620102 1414788 1374063 412688 410549 598961 599640 743062 726682 766275 770373 815785 825237 787505 876997 1877406 1966484 1213815 1016789 651400 642074 770543 767785 811795 819215 834845 847742 948281 948431 4577357 4736650 40.55 71.8 1
12:25:07 2024-01-26 611326 609236 192648 188207 302172 309328 314485 311140 201680 200437 249723 248908 283579 288035 3935551 4230246 5916535 5757742 1016175 1050759 274690 245072 252653 253274 284086 276056 275646 279214 196121 197626 650852 621081 1404053 1355623 414226 409810 596547 604775 745171 723590 771117 774994 809523 820415 796752 879780 1872008 1967878 1231442 1023197 656993 638340 772730 772714 804286 816127 845958 852007 939201 937565 4562094 4733272 40.55 71.8 1
12:25:08 2024-01-26 619563 609495 192643 189092 301432 308085 314485 311648 201714 202299 249029 248908 284881 284928 3935551 4243779 5937178 5725602 1005332 1051504 276608 242016 254154 253383 284467 276056 277111 276515 197558 196837 678039 622358 1415014 1375591 415403 410134 597228 599640 740327 724589 767688 773301 816400 827571 786318 875674 1873477 1953141 1215735 1024654 653257 643554 777166 767505 808349 818026 842157 848988 943975 951118 4637338 4742644 40.55 71.8 1
12:25:09 2024-01-26 618292 609024 192605 188765 302341 309110 315960 310197 201680 201524 245882 249670 284242 286781 3933664 4209919 5929589 5754178 1019083 1051320 274883 242761 252689 253549 282793 278359 275646 278181 197514 196871 665352 616226 1420924 1363875 413054 409775 592651 602946 746229 719262 767350 774865 811645 823050 793365 881106 1877369 1983452 1220772 1016789 656993 642985 770543 774279 811756 811500 838565 854507 949416 942905 4496255 4729897 40.55 71.8 1
12:25:10 2024-01-26 612195 609531 192644 188795 302314 309055 313053 311648 201714 201032 244460 248908 284052 286763 3933664 4289559 5933470 5750066 1001001 1047926 275971 243164 254154 252429 285285 276904 275224 279214 197165 197729 647323 622050 1402637 1364843 415366 409128 598924 604887 743062 726722 772252 770373 809245 829327 793365 878873 1870816 1957297 1225573 1028026 651326 640222 774925 767224 804858 820442 846597 847742 939165 948431 4624629 4742644 40.55 71.8 1
12:25:11 2024-01-26 613555 609042 192984 187873 303338 309547 313750 313071 201647 201700 245273 248908 284100 287558 3928240 4173042 5914605 5754178 1022581 1049631 275584 242907 252222 253877 285018 275984 276953 277790 196959 197145 654470 619310 1418655 1367753 414226 409775 596382 599640 746229 723527 765438 776128 816400 819224 786391 881143 1882749 1977072 1208140 1013898 654189 644354 767734 769246 810644 818472 839163 850797 948244 947055 4558837 4733272 40.55 71.8 1
12:25:12 2024-01-26 612911 609454 192609 189088 302067 309329 315960 310233 201714 201383 249686 249289 284136 284701 3933846 4268967 5895462 5758754 1007404 1049829 277315 243693 254009 253877 283440 277186 275468 278181 196959 197488 643891 623625 1454094 1364843 415109 409969 595117 602983 741219 720353 771117 774315 809209 827571 795056 874429 1873477 1962272 1235355 1032495 655122 640222 777166 771502 807168 816839 841611 851411 939238 945645 4576407 4733272 40.55 71.8 1
12:25:13 2024-01-26 616040 607703 192779 188795 302310 308156 313971 312157 203484 201383 249650 248908 283252 288513 3936653 4183352 5940717 5750512 1014687 1053932 273937 243369 254046 253134 285512 276761 276100 278074 197165 197145 651611 615349 1439898 1367763 412761 413465 599811 601188 747450 728230 768667 774865 815208 820523 788658 881069 1881411 1970671 1221492 1013898 651863 643897 769379 767541 809496 817414 839760 852776 948317 948431 4573768 4729897 40.55 71.8 1
12:25:14 2024-01-26 614287 610992 192779 188929 302805 306541 315479 311175 201714 201559 249510 249289 284952 284928 3933740 4253414 5884764 5728198 1015448 1047815 275900 245619 252508 253735 284379 276761 276156 278074 197165 197440 662452 624972 1415790 1355623 416289 410675 595172 603022 740559 721956 773390 778099 810426 820559 793328 879500 1876143 1970400 1215735 1028026 656525 642074 774962 774279 804858 816163 846597 853256 942456 937565 4570131 4736650 40.55 71.8 1
12:25:15 2024-01-26 617914 608594 192176 189092 301396 308191 314007 312121 201714 201383 249650 249739 283645 287068 3930853 4202109 5950042 5749268 1010390 1051504 275513 244899 254691 253206 285534 276797 276156 278110 197200 197625 643891 616506 1408331 1374063 412981 409128 599386 601170 747127 728747 765167 772670 814018 827801 792765 881533 1880075 1967878 1215735 1016514 651400 642985 770543 767541 811795 820442 837335 848988 951077 950446 4571499 4736650 40.55 71.8 1
12:25:16 2024-01-26 602690 608603 192948 188237 303307 309328 314928 311648 201714 201700 249759 247736 284748 286678 3928240 4228677 5903415 5744632 1016766 1050759 274918 243474 252436 253807 284236 277079 275571 279555 196888 197763 647323 620497 1401903 1357933 414116 411577 597228 604414 743859 723590 773674 774994 808066 820451 795497 884459 1877406 1986266 1225573 1020290 655122 641129 769997 774828 809496 818472 842157 851970 947398 937529 4506553 4729897 40.55 71.8 1
12:25:17 2024-01-26 611102 609003 192340 188791 302350 308120 313786 313107 205726 201383 244802 248183 284881 286678 3936653 4252816 5921171 5740150 998059 1048075 275955 242522 252725 252498 286106 276689 275397 279214 197057 197694 645894 622858 1400359 1367232 415366 412295 599811 605105 743062 726682 773390 772201 811712 829327 793365 876997 1873511 1955177 1233398 1028026 650936 641583 774962 765842 804206 820478 844118 847139 941935 948431 4637338 4742644 40.55 71.8 1
12:25:18 2024-01-26 630849 608598 192948 188203 304196 309279 314742 312851 201368 201735 249261 249496 284123 286477 3933846 4170077 5922066 5745428 1019742 1050462 274954 243134 252439 254397 284521 276020 276564 277930 197057 197247 643891 619310 1417741 1368724 414447 413758 596125 602307 749486 724552 767725 775031 815785 824289 786318 882360 1882749 1979081 1233006 1017320 655122 645268 770543 770410 812949 817894 839163 852044 948281 947019 4552688 4733272 40.55 71.8 1
12:25:19 2024-01-26 612911 610829 191734 189454 301150 308120 314999 310593 202307 201524 249686 249289 284548 285837 3937592 4290533 5905173 5744858 1005241 1050759 276608 246711 258218 253274 283653 277505 275682 278181 196959 197591 634992 621388 1406813 1367480 415366 410549 596382 604589 741219 724406 769836 772633 808066 826405 794797 874005 1870816 1962856 1229486 1031247 653257 640186 774962 770373 805952 818026 843481 850804 941233 945681 4583759 4736650 40.55 71.8 1
12:25:20 2024-01-26 615120 608603 192609 188799 302350 310350 313750 312193 201680 201700 249370 249496 283579 288477 3937592 4189328 5950042 5744632 1010957 1050759 274622 242761 254154 252498 285428 276868 276528 278573 197236 197488 653041 616948 1450373 1371130 412761 411470 599590 603057 745860 728710 767350 774791 816363 825237 788731 881143 1884134 1973469 1219573 1015342 652328 644663 769960 768085 810644 819215 839760 851775 951041 948431 4570278 4743604 40.55 71.8 1
12:25:21 2024-01-26 611818 610393 192984 188795 303311 308674 315960 311175 201714 201559 244460 249462 285205 285766 3933846 4258225 5894090 5728160 1012479 1050759 276680 242761 252725 254088 283653 276940 276528 278573 197375 197488 653041 625113 1405890 1367232 417770 411639 596199 603570 738320 722321 774417 777068 811823 827230 795621 876997 1873477 1974579 1221492 1032495 656915 642074 777166 774607 804812 818472 847877 853293 939165 944465 4567842 4745292 40.55 71.8 1
12:25:22 2024-01-26 620050 610997 192340 189429 302350 309055 314963 311930 201714 201700 249759 250853 284047 287190 3933740 4211226 5955125 5744707 1013191 1051504 275797 242726 258254 253274 285192 277527 276528 278573 197236 197488 651611 616141 1406813 1374063 413054 412259 601480 604345 746081 728710 768520 773656 813872 827426 790860 882012 1880075 1967878 1196840 1019031 652792 643897 770543 768048 813993 820514 838565 851448 951751 951118 4580905 4739262 40.55 71.8 1
12:25:23 2024-01-26 618399 608999 192605 189398 301624 308120 314520 311683 201714 201559 249225 249808 284481 285873 3937592 4230864 5940717 5736056 1007515 1052781 276379 241981 254783 253274 284992 276940 276528 277986 197514 196530 681301 616948 1412632 1379364 413933 410549 597965 599640 744116 726977 768283 774403 818063 828741 789735 879425 1878777 1969835 1215735 1020290 652328 643897 773950 768729 811795 820406 837335 848988 949942 950176 4574367 4732508 40.55 71.8 1
12:25:24 2024-01-26 610170 609024 192944 188630 302810 309547 314411 311211 201714 200437 249723 249289 284012 288139 3928007 4223456 5895740 5750697 1016803 1050013 274726 242761 252725 253309 284245 276940 276105 279358 196406 197832 641606 620534 1407524 1355623 414814 411035 595318 604414 745980 724589 773332 779243 810525 824873 798790 882012 1878814 1975441 1215735 1024882 656057 640222 772730 773730 807149 819722 845319 853330 943270 945914 4568236 4729897 40.55 71.8 1
12:25:25 2024-01-26 618292 611261 192644 189390 302098 308085 314999 311902 201714 202370 249225 249289 284481 285802 3926091 4224534 5931391 5726684 1003824 1054692 276644 242353 254154 253274 284521 276940 277378 277721 197236 197145 651611 620497 1415014 1374063 416312 410549 597081 599461 740924 726131 769505 772670 816180 829804 790223 877634 1877478 1955029 1215735 1026077 654189 645468 774962 770373 811220 820406 841520 851135 947398 951118 4613744 4732508 40.55 71.8 1
12:25:26 2024-01-26 612874 608630 192948 188795 302810 308120 314999 311175 202341 200437 249759 250355 284047 288274 3933853 4228677 5922066 5750697 1016840 1047330 275340 242761 254154 253309 282899 277827 276528 277986 197375 196939 649528 616666 1412024 1364843 414226 409810 596419 601744 746229 720389 767180 774865 814055 820559 793107 884497 1882881 1988327 1219573 1019691 658872 643330 772299 774556 811795 816163 839163 857509 950053 942905 4492812 4729897 40.55 71.8 1
12:25:27 2024-01-26 612506 609536 192814 188834 302138 309055 313778 311175 201714 200927 244460 248908 284548 286714 3928240 4277139 5922066 5739781 1002467 1050013 275762 242016 253090 253274 284330 277365 275453 278573 196821 197179 651611 621969 1423248 1364843 415109 410549 597651 604450 738161 724589 772290 772122 809245 827059 793213 877634 1874852 1966169 1231442 1032421 655122 640076 778233 772449 807149 817378 843518 848311 942602 948674 4577221 4739262 40.55 71.8 1
12:25:28 2024-01-26 616040 607735 192631 188830 302341 308191 313786 311683 201368 201418 249686 249670 284047 288071 3928240 4202109 5940717 5744745 1010390 1051284 274918 242353 254693 252533 284992 276127 276336 278181 196959 196871 650182 615183 1413337 1373089 412725 409487 598887 600858 745171 727714 765438 773766 813442 825237 791044 879238 1877519 1971770 1217654 1019031 651326 643860 771750 769971 814104 823114 837422 850804 951077 951228 4580905 4732508 40.55 71.8 1
12:25:29 2024-01-26 611924 609527 192948 188237 303307 307189 314999 311648 201714 201418 247174 248528 284047 288125 3928045 4223602 5891527 5746597 1013277 1048525 274918 243134 252653 253274 283688 276127 276298 278181 195948 197797 650182 623336 1407832 1355623 415403 412880 594440 603559 741681 722503 773390 777300 808674 820595 795621 882200 1872045 1970671 1215735 1029006 658402 643860 776121 774791 804858 817171 846448 856323 941899 942942 4563473 4739262 40.55 71.8 1
12:25:30 2024-01-26 619610 609003 192808 189291 301357 307896 314449 311612 201680 201524 245737 249704 284410 285775 3930084 4221203 5931391 5730771 1009118 1051349 276573 241981 254514 253514 284521 276674 276033 277364 197792 196530 660187 619326 1412526 1377971 414814 410549 597467 599345 743025 726646 766505 772633 818137 829392 787469 879500 1877406 1966484 1218853 1023197 654596 647488 774501 771066 814073 823697 838976 848801 950016 950263 4571499 4743709 40.55 71.8 1
12:25:31 2024-01-26 610723 608562 192948 188595 303271 309055 314963 311612 201680 201665 244837 248839 284881 287558 3936653 4220516 5901561 5758908 1017628 1049977 274883 243304 252689 253628 284286 276904 276457 279555 196371 197832 647952 621969 1402480 1355623 415403 411613 597766 605307 746229 725135 772290 777263 808637 820451 795497 884319 1877369 1988512 1217749 1022469 656248 641500 772262 776023 811178 820172 844286 855063 947214 944611 4518015 4727271 40.55 71.8 1
12:25:32 2024-01-26 614939 611571 192709 189321 302770 308120 314007 313660 201368 201700 244802 248149 284881 286736 3930778 4252690 5921171 5744858 1000973 1050759 276345 242761 254154 253239 286065 276904 275646 278965 196821 197797 645476 622858 1404535 1364843 415403 409775 601738 605599 743062 728230 774492 772670 813406 829327 793365 878873 1873477 1955121 1239267 1029525 652328 643441 777166 769934 808297 825448 848152 849153 944887 953104 4658491 4746029 40.55 71.8 1
12:25:33 2024-01-26 619610 610134 192703 189153 303013 308674 315960 311140 201680 202194 249614 249670 284127 286678 3933846 4188937 5929617 5744745 1024079 1051504 275533 242726 253887 254834 283617 276674 277111 277986 197514 197145 658758 618427 1412197 1368724 414814 409775 596497 599382 746869 722467 765475 778401 814021 820415 790970 879817 1882749 1980571 1217557 1018006 656993 644536 769960 773264 811795 820026 842377 853731 950053 948249 4559882 4736650 40.55 71.8 1
12:25:34 2024-01-26 613774 610829 192305 189224 302525 309438 315694 310633 201714 201067 249686 249532 284410 284893 3930084 4269259 5899213 5724071 1006731 1051504 277458 241981 254154 254018 283974 277329 275646 278573 196959 197488 651611 622858 1434329 1361805 415403 410549 596492 601744 742499 721883 773390 774865 809209 827571 795348 875674 1873477 1965054 1211896 1032221 656525 642038 778270 774828 808312 820520 843811 853656 942728 949310 4579819 4738972 40.55 71.8 1
12:25:35 2024-01-26 618182 608724 193349 188004 303298 309547 315311 312928 201647 201665 249614 249289 284127 287711 3933846 4163770 5911832 5740150 1019742 1053746 275568 243508 252617 253663 285392 276056 276528 278181 197236 197179 651611 620194 1407192 1368724 415109 412228 598961 599382 747602 726682 769947 774994 816400 820451 788695 884986 1882749 1977072 1198724 1016065 653257 645268 770506 769209 810644 818026 841557 850723 952643 952046 4564652 4728710 40.55 71.8 1
12:25:36 2024-01-26 615163 610633 192564 189992 301396 308050 315960 310197 201714 201454 246570 249254 284730 284928 3931716 4272282 5903415 5744858 1006013 1049715 277494 243657 254514 254053 283383 277365 275646 278181 197236 197543 657329 622858 1456041 1364843 415403 410549 595794 602946 740851 722467 772252 774865 809817 828741 795621 876335 1872146 1964783 1235355 1032495 656057 641583 778270 773730 808349 818026 843481 850723 942728 947725 4591933 4741536 40.55 71.8 1
12:25:37 2024-01-26 616394 607481 193383 188920 303759 309584 314007 313512 201647 201700 249759 249498 285067 288369 3930778 4178213 5912353 5749529 1021198 1051504 275762 243474 252617 253663 285392 276091 277342 278181 197236 197145 643891 620497 1424705 1369697 415403 412228 597504 599936 747178 726682 768817 777263 817557 820415 788658 884986 1882749 1978474 1225330 1015342 653257 645726 769379 770373 811178 817990 839760 850723 950090 948431 4566779 4763373 40.55 71.8 1
12:25:38 2024-01-26 614134 610207 192157 189325 303036 310423 315744 310526 202761 201348 244425 249254 284881 286190 3939463 4275039 5895740 5740150 1003898 1051284 277422 242522 254514 253663 283220 277329 276069 278573 197236 197179 641072 621388 1425415 1367753 415403 410549 595282 603522 740851 723490 772252 774865 809281 827023 796752 877596 1872146 1965054 1233398 1032495 655065 641129 778270 772633 807131 819215 845657 850723 943975 947725 4577221 4746393 40.55 71.8 1
12:25:39 2024-01-26 615299 610252 193113 188989 302524 311303 313827 312892 201647 201876 246351 249601 284242 288513 3934532 4180787 5940717 5745428 1013912 1051504 273241 243474 254154 253062 285428 276056 276492 278573 196950 197179 651611 616065 1406076 1368724 414226 414052 599737 601282 747288 728747 765475 774865 816400 825201 788695 883690 1882749 1971440 1219573 1016789 652328 643897 770068 768085 813526 820406 839163 852776 953577 951118 4563473 4731587 40.55 71.8 1
12:25:40 2024-01-26 615596 610550 192703 189179 304475 309147 315780 311033 202205 201559 246570 249532 285575 285940 3930084 4247222 5887318 5740150 1012517 1049789 277263 242726 252725 254053 283653 277329 276069 278181 197236 197179 650182 626434 1442784 1363875 417177 409739 593946 601744 741974 722430 774492 776517 811645 826987 795621 876997 1873477 1970671 1239267 1031028 656993 642038 777166 774828 804812 819629 846560 852007 940202 945681 4571222 4733272 40.55 71.7 1
12:25:41 2024-01-26 616040 609082 192703 189187 302733 311964 313863 312014 204019 201559 246606 249532 283366 288338 3933846 4183352 5940717 5749529 1010957 1050861 274043 242522 254154 253062 285205 276091 276207 278181 197236 197179 651611 615349 1438463 1367641 413017 410999 599885 601282 744987 728230 765203 774865 816400 826987 791605 881143 1882749 1972069 1221492 1016789 653257 643897 770643 768085 811795 820369 839760 850119 952425 951118 4567145 4729897 40.55 71.8 1
12:25:42 2024-01-26 611106 610997 192948 189110 304866 309839 315672 311872 204030 201559 246716 249105 285138 286535 3933740 4234938 5887667 5724071 1014649 1049977 276185 243099 252653 254053 284086 277329 276069 278769 197236 197371 651611 625538 1397637 1360977 416584 410999 597417 601781 744643 722467 774492 777263 811413 826403 793365 880792 1877406 1973469 1215735 1031028 657849 642074 774962 774828 804776 818472 847237 855761 940685 944310 4562094 4736650 40.55 71.8 1
12:25:43 2024-01-26 620673 609367 192345 189424 301396 309488 314676 311872 204030 201912 246497 251099 284503 286799 3937539 4211188 5944082 5739781 1009670 1051504 276236 242726 258363 253239 285802 277329 276492 278573 197514 197179 663902 616666 1445456 1377971 413933 410549 600120 599936 746229 728230 765475 772670 818137 828741 790736 878494 1880075 1969274 1217654 1019979 652792 643897 772730 768729 813342 820514 839163 848988 951041 951118 4576816 4736650 40.55 71.8 1
12:25:44 2024-01-26 610804 609008 193389 188761 304232 308085 315702 312121 201714 202089 247268 250021 284832 288094 3934727 4223381 5894090 5744745 1016175 1051504 274918 243474 252544 254053 284521 277134 276492 279358 196406 197866 654482 622858 1418850 1355623 415403 412192 597688 605344 746229 724589 774217 778401 808637 820559 795533 881143 1877369 1983416 1227815 1022469 656057 641129 771635 773730 809496 819629 841648 853293 947398 942905 4548222 4729897 40.55 71.8 1
12:25:45 2024-01-26 615667 610389 192783 189058 302810 308156 315443 313107 205726 202193 244425 250021 285032 287378 3933513 4229420 5929589 5721393 1005961 1051504 276608 244804 254154 253663 284272 276689 277963 277790 197236 197179 651611 623177 1418862 1374063 416584 409128 597928 599461 741974 727714 771117 773766 817557 827023 788100 876959 1872045 1952834 1225330 1025384 654655 644991 777166 767505 809496 820406 841648 852851 947398 946507 4640112 4742644 40.55 71.8 1
12:25:46 2024-01-26 619563 609495 192913 189092 303005 307575 315960 311140 201748 202017 249614 249704 284131 287347 3934532 4202109 5925344 5750697 1016803 1050350 275477 243369 254154 253772 282894 277827 276105 277930 197514 197145 658758 618150 1408796 1364843 414226 410675 595538 603210 746758 721919 767860 777227 813981 825458 793365 883062 1881411 1983452 1203667 1017283 658354 643590 770543 771465 813493 819629 839760 853293 948281 948431 4537309 4727271 40.55 71.8 1
12:25:47 2024-01-26 613509 610992 192305 189429 301321 308085 315960 311771 202341 201383 244460 249462 284681 284928 3941189 4281371 5918421 5748350 1006050 1048489 277494 243693 254512 253663 283582 277755 276105 278769 197057 197660 650182 623745 1439609 1367753 415403 410549 596382 604414 739584 724657 772252 774865 811035 826987 796752 876997 1873477 1966484 1225573 1032495 656717 641583 778607 773730 808349 819215 845684 854031 943306 947055 4571499 4729897 40.55 71.8 1
12:25:48 2024-01-26 617582 609024 192953 189224 303023 309055 314007 312851 201714 201700 249723 249496 284012 288550 3933846 4181261 5946557 5754178 1014724 1051504 274657 243304 254154 252533 285784 276725 276492 278181 197236 197179 651611 616065 1424353 1369200 413640 411938 601163 601744 747288 728747 765475 774593 816400 826403 791007 882397 1882749 1972069 1198724 1015342 653257 644811 770543 768085 811795 820369 839760 851737 951041 950446 4564975 4733272 40.55 71.8 1
12:25:49 2024-01-26 611143 610393 192984 188795 303606 309328 315852 311175 201748 201383 249723 248494 284881 286240 3927281 4229420 5907317 5719835 1012544 1049829 277315 242353 252364 254088 283419 276904 276243 278553 197514 197591 661908 624643 1409961 1364843 416880 409416 595960 602632 738430 722467 774492 777068 811609 827571 795621 876997 1872045 1968930 1213815 1032495 658354 643441 777166 774828 804776 818472 848481 854544 939165 947019 4558837 4727447 40.55 71.8 1
12:25:50 2024-01-26 616329 609490 192609 189088 301890 309524 314485 312851 201714 201559 249686 249704 284012 287630 3928240 4192731 5952335 5740414 1011556 1051320 274741 243369 255197 253027 285156 276674 276528 278181 197370 197591 653041 615788 1416648 1374063 413640 412880 599863 601781 744951 728747 765475 774315 816400 827571 791912 880480 1881411 1970671 1217654 1016789 652328 643897 770543 768085 813342 820442 838565 852813 952425 951118 4563473 4733272 40.55 71.8 1
12:25:51 2024-01-26 608364 611784 192948 188795 303973 309547 315738 311867 201748 201794 244460 248149 285281 286750 3928240 4228677 5877829 5728047 1013127 1048342 275620 243369 252472 253877 283909 277417 276492 277930 196959 197454 653041 625422 1402775 1355623 416584 411902 596419 606068 742732 724076 774492 778437 809281 826403 795621 882200 1877406 1972069 1219573 1028794 658354 641583 774962 774828 805989 817894 846634 856247 941899 944977 4562094 4729897 40.55 71.8 1
12:25:52 2024-01-26 620050 610997 192609 189424 301631 308120 314999 312157 201714 201735 245708 249670 284881 285601 3927281 4217354 5927169 5735672 1007404 1049829 276501 242452 254605 253523 284343 276761 277163 277186 197514 196530 657329 621081 1426211 1380456 415403 411421 602853 601346 743330 727640 769505 773766 817300 828225 788695 879500 1877406 1962272 1217654 1024654 653257 645483 777166 772164 810070 820442 841014 851448 947398 946579 4615712 4732508 40.55 71.8 1
12:25:53 2024-01-26 618025 609490 192779 188795 302810 308085 315694 310197 202307 201700 249297 249739 284047 287230 3922361 4200859 5917850 5748497 1020556 1050127 275900 243030 254046 253558 284214 277612 276350 278038 197792 197316 660187 617545 1407451 1367753 414593 413465 595538 602740 747016 722503 769543 779541 815208 826403 793365 883690 1882749 1980607 1211907 1017283 658354 645028 770543 772633 811795 818026 842157 853293 948281 949774 4555306 4729897 40.55 71.8 1
12:25:54 2024-01-26 620050 610992 192779 189788 301846 310314 314999 312157 201748 201700 244460 250853 284047 286750 3933872 4211488 5940717 5740150 1009484 1051504 275900 243441 255124 253418 285142 277222 276386 278733 197514 197886 643891 616796 1408711 1379364 414226 409164 599502 601161 746045 728747 767106 773766 815687 828559 791044 879817 1880075 1970671 1219573 1018804 652328 643897 772730 769209 813342 820514 838528 850804 952680 946543 4571499 4732508 40.55 71.8 1
12:25:55 2024-01-26 610842 609499 193563 188799 303307 307619 315960 311683 201714 201700 244837 248149 284681 287783 3923208 4222670 5895740 5739781 1016175 1048297 274918 243134 252689 253807 284684 277309 276243 279752 196264 198314 655953 623177 1405321 1355623 416289 412085 596162 605380 747016 724589 774268 778952 808637 820523 796660 884837 1877406 1983452 1217749 1022469 656057 641129 770543 774828 809496 817414 839225 852650 947398 937601 4511406 4726525 40.55 71.8 1
12:25:56 2024-01-26 615163 610407 192814 189127 302805 308120 313207 313583 203175 201770 244460 248183 284748 286240 3928240 4240470 5912741 5711789 998805 1051232 275762 242761 254154 252533 285713 276689 275993 279447 197196 197763 645894 622858 1424601 1368579 416584 412880 601517 605307 741644 728230 774217 773301 814095 828189 793365 876997 1872178 1957297 1215735 1029562 651863 642074 777166 768085 806596 820514 846634 848988 941935 950446 4633809 4732508 40.55 71.8 1
12:25:57 2024-01-26 617854 610134 193559 188241 304232 309547 314999 313107 205726 201735 249686 249289 284083 286714 3945502 4139810 5903415 5728198 1018743 1051504 275533 243321 252653 253309 285428 276056 276564 277966 197406 197591 654470 621081 1421617 1369697 415403 412737 599885 603057 749413 727714 769437 777300 817557 825458 790410 885654 1881228 1979081 1210023 1014399 656057 643627 770068 770336 811795 819215 839188 850760 953848 950446 4558464 4729897 40.55 71.8 1
12:25:58 2024-01-26 615833 609536 192953 188834 303271 307860 315960 311683 201748 201735 244425 249323 285281 284964 3922399 4235167 5878912 5731966 1012517 1050536 276644 242761 252725 254329 284086 276940 276298 278573 197098 197591 651611 626490 1404186 1363348 417473 412880 594330 603804 742915 722284 776665 777227 813442 827801 793107 880568 1876143 1967878 1218853 1030953 658354 643897 774962 774828 807149 818472 848481 855835 941899 945681 4562094 4729897 40.55 71.8 1
12:25:59 2024-01-26 619041 610398 192375 189459 302350 309055 314999 312121 201782 201770 249261 249773 284681 286329 3928045 4215515 5927169 5730771 1008397 1048112 277263 242557 254514 253309 284632 276940 276298 277400 197931 196530 657329 620052 1434568 1383410 416474 411712 599774 602200 742805 729277 771192 774168 819879 828772 788658 879118 1882830 1962199 1219573 1025384 654846 647488 774962 770336 813526 820478 841281 850804 948281 951118 4568236 4727271 40.55 71.8 1
12:26:00 2024-01-26 611070 607663 192944 189058 303235 308120 315479 312121 201680 200402 244631 249670 283782 288545 3919486 4211099 5895740 5749529 1016766 1049789 274599 243474 252725 253628 284521 276904 275646 279555 196821 197797 647323 619607 1403429 1364594 414887 414934 597247 608717 748881 724442 772104 780670 811823 824873 795460 883690 1880075 1990368 1209924 1023197 656057 641129 771635 773825 809496 819629 841648 853256 947398 942905 4511570 4720531 40.55 71.8 1
12:26:01 2024-01-26 611818 609449 192913 189092 303014 308120 314963 314060 205835 202193 244802 248666 285009 286754 3922361 4234265 5920265 5730771 1004538 1048075 276185 242726 254154 253628 285499 276020 276528 278769 196821 197763 643035 624643 1410580 1368724 416584 412880 602335 606225 744388 730819 774417 774828 813835 829608 793107 876810 1876036 1955029 1223411 1030474 653257 645268 777820 768085 809174 820369 843481 850804 946727 954151 4640112 4733272 40.55 71.8 1
12:26:02 2024-01-26 619610 610992 192944 189262 303226 309110 315960 311894 201680 202193 249474 249635 284114 286678 3916726 4167115 5911832 5720497 1024117 1050013 275762 242726 252653 254443 284086 277065 277378 277986 197514 197179 661684 619310 1411154 1368724 415109 410675 597264 600902 747104 727240 770564 779394 818027 820306 792550 887104 1884171 1981283 1211907 1017320 656993 647525 771635 773693 813526 819629 842120 854507 948281 948431 4537234 4715249 40.55 71.8 1
12:26:03 2024-01-26 625764 608999 192340 189424 301432 309055 314963 311140 202307 201618 249723 249289 284530 286678 3928240 4287045 5905173 5730771 1003182 1050759 275726 242016 253444 253663 283688 277791 275646 278769 197236 197626 650182 621081 1426126 1364843 415403 410549 597099 605599 743172 727758 773129 776060 813554 832265 797885 876186 1874846 1966169 1227530 1030990 654655 642038 778787 773582 807168 820442 846597 853033 946194 948431 4602544 4736650 40.55 71.8 1
12:26:04 2024-01-26 628759 609069 193559 188795 304436 309020 314007 313107 201714 201735 244460 249670 284539 288513 3928240 4184930 5938969 5744858 1016840 1051504 274498 243543 254351 253309 285428 276091 276953 278181 197514 197454 654470 617545 1399445 1368724 415109 412300 599774 602480 747801 728747 769985 779206 818496 827801 790860 886135 1885354 1977639 1225330 1016752 655122 644536 771635 769896 815767 823114 839760 851365 953811 953545 4563435 4736650 40.55 71.8 1
12:26:05 2024-01-26 611558 610389 193559 189092 304196 309401 315370 311902 202307 201700 244460 248908 285281 286678 3933846 4237949 5897356 5745428 1016175 1050013 274954 243508 252725 254053 284236 276904 276528 279358 196406 197901 651540 622858 1400584 1355623 416584 412264 598112 605344 746511 724589 773952 779541 811749 826628 801261 884459 1878814 1973432 1217654 1029043 658872 642875 774962 774828 806560 817149 849403 855761 942566 945645 4562094 4729897 40.55 71.8 1
12:26:06 2024-01-26 618071 610398 192613 189325 302310 308156 314963 312121 201714 202017 246019 249670 284881 285806 3928240 4211263 5931391 5721393 1003898 1051135 277263 242522 254514 253274 284792 276904 277378 277364 197514 197145 653041 622413 1409619 1376992 416289 411421 599034 601346 743062 726682 772565 773766 818137 828808 791949 880186 1882881 1959197 1217654 1026114 655589 647562 777129 770190 811795 820442 842157 853109 948743 953140 4560206 4733272 40.55 71.8 1
12:26:07 2024-01-26 612368 610134 192918 189144 302703 308085 314963 310704 202621 200472 249650 250214 283976 287594 3918888 4211338 5912741 5740527 1018253 1051504 274918 242726 252725 253274 284086 277755 274803 278181 197375 197336 665352 616141 1415069 1362908 414226 410675 596112 603522 747288 721409 768817 777068 813748 820559 795621 883690 1882881 1996155 1204220 1022604 656993 641928 772849 777863 811722 820209 843359 855152 948889 947256 4524283 4725397 40.55 71.8 1
12:26:08 2024-01-26 617633 610393 192644 189092 302345 308120 315694 312121 201680 202688 249686 248908 285365 285802 3924481 4218195 5922066 5728480 1003073 1050759 276644 242388 254154 253663 284808 276091 278159 277986 197236 197454 643891 624643 1444027 1374499 416584 409775 598961 600859 744116 728747 773390 774865 818137 828225 791895 876997 1877406 1960683 1204516 1028692 656057 647562 778233 770226 811722 824594 844563 850723 948743 951970 4605501 4729897 40.55 71.8 1
12:26:09 2024-01-26 614649 609983 192948 189092 302801 308120 314383 310197 203396 201559 249583 249739 284543 287594 3918888 4206838 5912741 5736056 1019742 1051504 275340 242726 254154 253274 283617 278646 275749 278181 197514 197179 658758 615788 1405366 1364843 414226 411035 596382 603841 749043 722467 769127 776677 814018 825237 795621 883690 1881411 1986266 1221492 1021071 659814 645616 772693 777031 815261 818363 841445 857479 952791 945609 4490949 4715249 40.55 71.8 1
12:26:10 2024-01-26 612646 610389 192948 189222 303021 308120 313750 313619 201680 201559 244872 248908 284947 286678 3919561 4246764 5912741 5724071 999613 1050759 276185 243251 254873 252498 285392 277755 275646 279358 197236 197832 650182 622413 1419266 1364843 415403 410675 599863 606668 742732 727714 774492 773766 811609 829500 794897 876997 1870816 1962856 1206139 1029525 655084 641781 778300 774366 807058 824280 846485 852551 946231 950972 4602544 4736920 40.55 71.8 1
12:26:11 2024-01-26 620050 609458 193865 188748 304227 309534 314460 313107 201680 202193 249686 249704 284455 286750 3927281 4163881 5903415 5728160 1021198 1051504 275762 243474 252653 254340 285392 276056 277378 278181 197514 197488 654470 620803 1425461 1369200 415403 412264 598961 602200 747141 727714 769985 779541 815991 824179 790446 886322 1881228 1979878 1224610 1016065 655122 644536 773362 772164 815817 824244 840883 853843 953701 953816 4569342 4726525 40.55 71.8 1
12:26:12 2024-01-26 613550 610538 193218 189053 303307 308420 315960 310926 202273 201700 244460 248183 285481 286678 3928233 4234843 5878875 5726684 1015449 1050013 275762 242726 252689 254053 284095 277329 276492 278573 197375 197488 651611 624643 1412088 1360977 417177 411938 596199 603522 745171 725172 774492 778952 811645 827571 795621 881106 1877406 1971440 1219573 1026114 658548 641129 773826 773730 809448 819447 848518 855649 946580 945536 4559882 4727271 40.55 71.8 1
12:26:13 2024-01-26 628322 610393 192818 189217 304117 309985 315443 312157 201368 202688 246497 249463 284952 285802 3911552 4215515 5912741 5728184 1005332 1051504 276094 242726 254154 253309 284521 276056 277768 278181 197249 197626 643891 624643 1401685 1373089 417177 409547 599737 601161 743062 727301 773390 774958 816400 828225 791007 878247 1874809 1955214 1145295 1026114 655122 644991 777199 767505 808922 820550 847584 851224 948252 955168 4616295 4742489 40.55 71.8 1
12:26:14 2024-01-26 613681 608733 192948 189224 302810 308120 315413 313283 202621 201032 249723 249704 284238 287981 3911139 4222312 5895740 5745428 1019742 1051504 274463 243304 252725 253903 284552 277365 275646 277952 197236 197832 651611 618438 1419454 1357549 414814 412264 597928 606500 747273 726682 772290 778401 809853 825458 797298 884986 1880075 1988330 1230709 1020290 658822 643590 773826 774828 815107 818472 839760 857509 954072 950021 4512585 4726062 40.55 71.8 1
12:26:15 2024-01-26 614014 609318 192913 189097 302102 309776 314485 311648 202626 201067 244596 248908 284681 287154 3928240 4259939 5912741 5724071 1001038 1050759 275762 242726 253444 252533 284556 277791 275646 279555 196959 197797 650182 621969 1409241 1366293 415403 409810 598593 606239 741644 726388 774492 773766 811609 829500 795533 878873 1872146 1962272 1227530 1032495 655780 642038 777432 773730 808349 820478 847603 850760 944643 950021 4589017 4731384 40.55 71.8 1
12:26:16 2024-01-26 618238 608842 193252 188959 304866 309020 314007 312851 201680 201735 246533 249567 284881 288518 3918888 4166133 5938969 5736539 1015393 1051172 274373 243508 254154 253274 286101 276709 276564 278181 197236 197523 661002 617024 1416617 1370171 414814 412844 600323 601744 747838 728470 769437 776993 818137 826403 791044 886322 1885312 1974272 1237311 1014362 653257 643590 773826 770373 815144 820550 839760 853147 953136 946579 4563245 4735574 40.55 71.8 1
12:26:17 2024-01-26 612108 610883 193383 189256 304425 310204 315780 312086 201714 201735 244802 248183 285503 286571 3928233 4231151 5875439 5711826 1011757 1050013 277494 242726 252725 254088 283653 277365 276564 278965 197514 197660 673055 625538 1404775 1364843 417770 409810 597338 603522 743062 724076 774108 777263 814018 827571 793213 880443 1877406 1971770 1217654 1029562 658822 642074 774962 774828 807168 815655 848481 857055 943975 948431 4560517 4727310 40.55 71.8 1
12:26:18 2024-01-26 622426 610247 192813 189355 304200 311303 314820 311979 202239 202017 249614 250539 284278 286240 3928007 4205268 5940717 5726684 1009395 1051284 276608 242016 258291 253309 284992 276904 276528 278181 197792 196564 679851 618275 1434720 1379364 415109 409164 599737 599885 745171 727714 769985 774865 817721 829428 790785 879155 1877406 1967878 1235355 1022529 653257 645028 777166 772633 813526 824244 839188 853459 946236 952612 4564975 4727447 40.55 71.8 1
12:26:19 2024-01-26 612506 610582 193274 188985 303155 309147 315335 313099 201680 201653 247415 249532 284645 288477 3916632 4222312 5872670 5740150 1013079 1048489 274918 243474 252725 254053 284321 276940 276564 279358 196406 197866 653011 622375 1409231 1355623 416584 412300 598190 607135 746229 724589 774492 779541 809281 825237 796697 883727 1881411 1984859 1209924 1022469 656057 641957 772182 774828 810644 818026 842919 856210 948743 942942 4514503 4720531 40.55 71.8 1
12:26:20 2024-01-26 614502 610997 193138 189217 303021 310862 314856 313917 201613 202018 246606 248805 284774 286620 3911102 4229344 5912741 5711826 1005332 1048112 276185 242726 254246 253309 285557 275826 276528 278965 196821 197797 653752 624196 1411703 1369200 417177 409810 602335 604887 743062 728402 772974 774865 815869 827023 793365 876997 1876036 1957297 1223411 1028026 652792 639970 777432 771029 807204 825228 849086 850198 944680 946579 4624629 4729897 40.55 71.8 1
12:26:21 2024-01-26 618071 609060 193921 189183 304869 310350 315442 313476 201647 202229 246716 249601 284503 287414 3930084 4163885 5903415 5728047 1021198 1051504 276185 243508 252725 253875 285752 276709 277378 278181 197514 197488 651611 618933 1421617 1369142 415403 413498 598557 600858 750975 727714 771155 779577 815991 820523 791932 886322 1886615 1978474 1217654 1016514 655122 645028 772730 770373 814104 820478 839760 852650 953884 946615 4562094 4723156 40.55 71.8 1
12:26:22 2024-01-26 604392 610393 193424 188830 303619 310131 315672 311907 204235 201594 246752 248805 285646 287010 3931042 4234843 5874527 5726684 1015448 1053895 276450 243304 252725 254088 284556 277365 276598 278769 197514 197797 653041 625113 1411812 1361805 417770 412264 596235 604450 745700 724589 774658 779132 811682 826987 795621 879817 1877406 1971440 1217654 1026566 658354 641129 774962 774828 808922 816839 848189 857702 947398 948431 4558837 4723156 40.55 71.8 1
12:26:23 2024-01-26 618292 610389 192953 189390 302350 308120 315413 312565 202205 202796 246242 249567 285503 286132 3930929 4211301 5922066 5728461 1003898 1051504 276926 242930 254154 253875 284992 276127 277963 277986 197335 197797 657686 624643 1435299 1374063 417177 412186 595154 602052 743062 727455 773390 774865 815991 829464 791044 879537 1880075 1955910 1145295 1025764 655122 645520 778787 769246 810644 820514 844155 852044 946905 953388 4633493 4739262 40.55 71.8 1
12:26:24 2024-01-26 619939 609527 192984 189390 303302 309547 315960 311175 203745 202442 246533 250576 284823 287248 3922512 4192731 5912741 5741039 1022543 1051442 275833 242761 254657 255394 283419 276940 277378 278181 197514 197179 660187 617908 1417360 1369200 415403 410999 596419 601781 747288 724589 769437 781310 816400 826135 793365 883727 1886652 1980644 1234925 1020290 658822 645520 771635 772633 811795 820442 841648 853330 952461 952796 4560319 4726525 40.55 71.8 1
12:26:25 2024-01-26 614796 610398 192948 189429 303271 307654 315960 311648 202655 201735 246533 249498 285152 285989 3929110 4245053 5894090 5723798 1013956 1048223 277884 243099 252725 254478 283980 277596 276564 278965 197236 197797 651611 626413 1413580 1364843 417770 409775 597264 604775 744753 724076 774694 777263 813442 827023 794934 880443 1878740 1971476 1217654 1025965 658354 642038 774962 774828 809496 819447 847877 857702 946727 948431 4562094 4723156 40.55 71.8 1
12:26:26 2024-01-26 618679 609003 192948 189144 302770 308120 315960 311734 202621 201700 249650 251366 284481 287603 3934532 4208112 5912524 5757742 1018978 1050045 275497 245910 254837 254018 285321 278610 276033 279358 197963 199726 650182 618795 1407982 1359478 415109 412844 598521 606668 747801 726682 773390 779541 813981 825237 797826 886285 1881411 1990496 1215735 1021742 658822 644500 774375 774828 813917 819629 841557 857665 952606 948431 4515328 4715249 40.55 71.8 1
12:26:27 2024-01-26 611070 610134 193223 189355 302350 309993 314706 312157 202341 201348 244802 249635 284947 287684 3930084 4288273 5921710 5737439 1001001 1048038 275762 242761 254514 253383 286222 277294 276457 279752 197236 197832 648824 624605 1413733 1367753 416584 410963 601480 606668 745957 728092 774071 773766 815171 829428 795621 881421 1873477 1958648 1233398 1031028 653257 643897 778270 770300 807168 826394 849086 850804 943938 946543 4624629 4736650 40.55 71.8 1
12:26:28 2024-01-26 617836 608562 193834 188761 305124 309547 314963 313804 201647 202017 249686 249635 284943 287118 3927281 4164595 5909042 5735322 1024934 1050949 276200 243099 252653 254656 284610 276674 278534 278181 197514 197763 668764 619310 1416217 1371130 415403 412192 598112 603168 747288 726682 769947 781273 818717 820523 791568 886991 1886615 1982873 1215673 1017283 657932 645483 771635 771465 811795 820369 843172 852007 953774 951118 4550347 4727271 40.55 71.8 1
12:26:29 2024-01-26 614722 610393 192948 189390 303267 309547 315960 311175 202307 201735 246424 249462 285481 284928 3943110 4237949 5895740 5711639 1013994 1051209 277705 243334 252508 254443 283653 277329 276492 278769 197335 197694 653041 625986 1407175 1363875 418365 413758 597228 604878 740559 724589 774658 777263 814018 828741 794335 881069 1880075 1973469 1219573 1029525 658822 642038 776712 774828 807131 819629 849086 857055 947127 947725 4553681 4727271 40.55 71.8 1
12:26:30 2024-01-26 620050 610997 192613 189424 302739 311217 315443 312157 201714 202653 249650 249704 285281 285802 3933853 4224214 5933470 5744745 1009651 1054457 276854 243693 255234 253632 285013 276868 276528 278181 198070 197145 678401 620649 1419274 1379364 415403 409739 602705 602071 745700 728747 769985 774865 818335 832119 791007 881069 1881411 1970671 1221492 1024654 655122 645483 777166 772633 812801 825192 841574 854068 950090 951934 4568236 4729897 40.55 71.7 1
12:26:31 2024-01-26 615252 609495 193389 189390 303271 308156 315924 312121 203034 201032 244802 249739 284012 288238 3924481 4210132 5920265 5759985 1022003 1053531 274777 243949 254621 253913 285214 278039 276087 278965 197514 197797 653041 616948 1445959 1363131 415109 412228 597504 606668 751012 724589 772290 778952 813981 826403 796697 887029 1885428 1989085 1241223 1020253 660758 644500 774925 776023 813954 820209 841611 858313 952461 950446 4508880 4723900 40.55 71.8 1
12:26:32 2024-01-26 611106 610393 192644 189459 302274 311964 315924 311140 202935 201383 246460 249670 284881 286714 3921683 4283659 5908531 5745151 1007404 1052707 277315 242622 255017 254338 284307 278270 276350 279322 197155 197797 651611 622358 1426330 1367232 417177 411529 598112 605344 743062 726205 773915 777068 813406 829464 797826 882200 1877369 1973469 1215735 1033966 658822 644811 779340 777031 807168 818026 850902 857055 944373 947725 4556942 4723900 40.55 71.8 1
12:26:33 2024-01-26 620932 610992 192905 189459 302305 310455 315443 311836 202307 202017 249759 251062 284446 286817 3916726 4202109 5939848 5736056 1014108 1050090 276323 245072 255595 254188 285343 277612 277004 278893 198070 197660 653041 619033 1452000 1379364 415403 409810 602372 602946 747288 728329 768854 776480 818335 829768 793365 881069 1882749 1972069 1222691 1020253 653257 644811 773826 770336 815767 825192 840958 854068 952425 946543 4568236 4723900 40.55 71.8 1
12:26:34 2024-01-26 612195 609454 193559 188799 304232 308085 315443 312121 202685 202017 245593 248874 284681 288103 3911102 4216406 5906701 5744877 1019742 1051504 274635 245983 254296 253842 285085 277186 275275 279752 197478 197694 653041 618830 1442568 1362379 415109 412264 598961 607648 750516 725616 773390 778989 811645 827214 797261 886322 1882749 1989085 1233398 1020253 661640 645447 774962 774828 813917 817414 841881 857665 952425 951118 4518292 4720531 40.55 71.7 1
12:26:35 2024-01-26 614288 610829 192305 189493 301392 309055 315960 310922 202621 201700 244837 249670 284681 286768 3911064 4265493 5894090 5728461 1009651 1050013 278011 243693 254296 254588 283838 277540 276350 279358 197514 197694 659217 625986 1436857 1369179 417770 411712 596199 604738 743062 724442 776702 776640 813406 827023 799021 879500 1876143 1967878 1211896 1033966 658822 643897 778270 777031 807168 817990 849086 857434 940531 947019 4556904 4727271 40.55 71.8 1
12:26:36 2024-01-26 620932 609463 192644 189424 302547 309055 315443 312596 201714 201700 244084 251203 284047 286714 3924481 4202109 5931391 5724071 1010390 1051504 276185 242726 253220 253274 285142 277505 276861 279018 198070 197350 687101 618275 1460746 1381893 415329 412880 601332 600785 744914 728329 768854 777068 820525 829392 793328 881106 1884171 1973654 1219573 1022469 654655 643590 777166 773264 812730 826394 842157 850723 950332 951666 4571499 4729897 40.55 71.8 1
12:26:37 2024-01-26 612400 609499 193563 189390 303307 310314 315370 312193 202307 201067 244872 249704 284446 288477 3924481 4199341 5906701 5741332 1019742 1051504 274883 243474 254154 253663 284635 277134 275397 279644 197370 197625 642481 617948 1413791 1361411 415366 412991 599885 606485 749339 725616 773390 779541 815869 825019 798872 885654 1881411 1992596 1225573 1025384 656993 643441 773278 774958 811795 820442 843481 855761 948281 945681 4492812 4722201 40.55 71.8 1
12:26:38 2024-01-26 620790 610997 192984 189424 302503 309055 315443 314096 201647 202688 244837 249289 285281 286714 3927281 4205259 5912741 5721393 1005332 1053746 276644 242761 254514 253840 285156 276020 277768 278769 197370 198210 651611 626400 1420522 1372620 417770 411470 602800 604775 745061 732379 775962 774994 818137 829428 794544 880755 1880075 1953104 1219440 1027989 656057 645252 778570 769209 809496 826978 847840 852813 947398 951970 4633657 4733272 40.55 71.8 1
12:26:39 2024-01-26 619610 610992 192948 189758 304223 308347 315702 313071 201680 202370 249723 249704 284881 287230 3911102 4157855 5895740 5728198 1021851 1050759 276185 243099 254154 254656 283666 276904 277378 278181 197514 197371 655166 619455 1411314 1371130 416584 412085 597546 603057 749413 725469 769799 781643 819607 825201 795056 885762 1889334 1984859 1238763 1020290 659814 646926 772730 773730 813342 819792 839188 855798 952643 951118 4543283 4720531 40.55 71.8 1
12:26:40 2024-01-26 614452 610389 192613 189424 302774 308085 315960 312250 202621 201735 244802 249704 284947 288081 3924481 4256494 5884764 5711789 1010278 1048489 277494 242726 252725 254408 283653 277365 276528 278769 197375 197660 653041 624529 1403541 1367232 418960 414052 598075 604231 742352 724442 777811 779280 814988 828741 794897 881106 1878820 1975634 1217654 1025384 657849 641957 774925 774279 809448 818026 845356 857055 948743 947055 4539429 4717893 40.55 71.8 1
12:26:41 2024-01-26 616210 610825 192779 189390 301954 308156 315702 313363 203484 202688 244802 248908 285081 286325 3911102 4218828 5903415 5722601 1003898 1050861 276608 242761 254154 253663 285049 275826 277679 278181 197236 197763 651611 624643 1411950 1373085 418662 414052 602763 604887 745061 731858 774455 777722 818607 832265 793144 879500 1880075 1954981 1217557 1027577 656525 646432 778570 770190 809496 826978 846903 848311 947398 951970 4629879 4731511 40.55 71.8 1
12:26:42 2024-01-26 620050 610565 192984 189925 303307 308156 315960 311394 202341 202370 249686 249773 284748 287594 3918888 4191587 5929804 5741332 1022543 1050462 276185 245737 254514 254834 283419 277791 277378 278181 198070 197578 669702 618868 1408331 1370171 415403 411938 597541 602686 751123 726572 769836 781717 818027 827462 796075 885430 1889334 1988813 1217557 1022604 660229 646926 772299 773730 811581 824244 842845 855798 953848 946579 4562094 4727271 40.55 71.7 1
12:26:43 2024-01-26 614759 610820 192957 189429 303271 309875 315960 312157 202621 201735 244802 249739 285281 286414 3922625 4250448 5891249 5731966 1008929 1051504 277884 242726 254154 254656 284330 277827 276564 279358 197514 197832 651611 626434 1436857 1367753 417473 409775 596235 606500 745449 726722 776553 779280 813872 831676 799589 880680 1878858 1972069 1235355 1033966 658822 644663 779710 777031 807204 820406 851227 857055 941935 948431 4558559 4729897 40.55 71.8 1
12:26:44 2024-01-26 620891 610398 192953 189429 301707 309776 315479 312851 204232 201770 244631 250853 284047 287661 3919524 4198720 5931391 5731966 1009484 1050861 276185 242761 253090 253663 285508 276940 276828 278965 197514 197797 654649 617068 1425086 1376531 414814 410999 601208 604887 747288 731784 771743 775948 818496 829914 793254 885950 1884171 1969945 1219573 1020253 653257 643590 774962 771902 815107 825192 839970 850760 954072 946579 4560517 4727271 40.55 71.8 1
12:26:45 2024-01-26 611673 610561 193389 188963 304223 309766 315443 312157 202307 201700 245593 249670 284136 288513 3916726 4219404 5903415 5740527 1019742 1051209 275340 245947 254154 254053 284992 277791 275453 279162 197514 197647 668252 618427 1428864 1360977 415109 412300 599811 609586 748770 724589 773390 782057 815289 827801 800158 886210 1884171 1992296 1229486 1024580 658822 644811 772730 777227 816384 818026 843359 858313 953848 948637 4486849 4723900 40.55 71.8 1
12:26:46 2024-01-26 610633 610398 192948 189394 303023 310709 314007 313107 201748 201559 245215 249289 284881 286714 3922634 4235621 5903415 5731966 998768 1050013 276608 243304 254154 253514 286351 276940 276298 279555 197236 197832 656652 622580 1425884 1364843 416584 411613 601480 606500 745700 728365 774071 774865 816449 834882 797133 881862 1874846 1960589 1222691 1031983 654655 644774 779378 770373 808872 826394 849403 853993 944643 946615 4624115 4729897 40.55 71.8 1
12:26:47 2024-01-26 617762 609499 193870 188207 305156 308085 315738 312857 201680 202370 244802 249704 284881 287657 3919524 4154497 5895740 5736056 1022656 1050536 275991 243304 252725 254478 284521 276709 277768 278181 197514 197179 663902 618719 1402397 1372115 415403 411613 597081 600858 747236 726388 770059 781864 817180 825201 795378 891034 1889549 1982689 1217557 1021146 659536 648483 774375 774718 814104 820369 841375 857055 954824 951118 4543283 4720531 40.55 71.8 1
12:26:48 2024-01-26 613816 612295 192345 189493 302314 308191 315960 311175 202621 201735 244837 249704 284881 285080 3911139 4268694 5894090 5730771 1009651 1048452 276523 243134 254154 254834 284521 277596 276528 278965 197514 197797 642481 625538 1444869 1364843 417770 409810 597264 604775 744753 725616 774694 778131 814055 828225 795533 881069 1882881 1978253 1219573 1032421 660661 643860 778233 778136 809448 819179 850296 858736 944680 950021 4562094 4727447 40.55 71.8 1
12:26:49 2024-01-26 621542 609531 192644 189459 302475 309090 315702 312193 201748 201735 244460 251237 284881 286750 3924481 4211488 5941575 5728160 1007515 1051504 276608 243134 255485 253663 285423 277365 277378 278965 197514 197488 663358 617545 1419088 1380456 415109 409775 601208 601744 744951 728402 769985 774865 818372 829428 793365 881143 1882749 1975578 1221492 1022604 655122 645726 774925 771355 818165 826249 842082 850723 953848 954061 4563283 4721353 40.55 71.8 1
12:26:50 2024-01-26 611106 609208 193424 188664 303982 309547 315960 311582 202307 201735 244460 248149 285365 286750 3918612 4219404 5884764 5736388 1016175 1051504 274918 243543 252725 254088 284956 277365 276564 278039 196959 198487 651540 623336 1395552 1355623 417177 413498 598961 607135 746574 726682 773522 781864 811682 826403 800084 883690 1882749 1975671 1219573 1027824 658872 641818 774925 776480 810571 820923 847654 858164 950016 948431 4556979 4727271 40.55 71.8 1
12:26:51 2024-01-26 617153 611261 192948 189360 303271 309055 315960 312851 201714 202725 244802 249704 285789 286477 3918888 4211338 5912741 5721393 1004576 1051504 277494 243134 255019 254053 284956 276091 278159 278181 197514 197797 650182 624073 1427674 1374063 417770 410386 599889 601744 744643 729546 774492 774865 818335 829536 793365 881571 1881228 1957297 1229168 1026529 657932 649405 779340 774366 814104 820406 844563 854142 950016 955168 4590310 4735574 40.55 71.8 1
12:26:52 2024-01-26 613665 609463 193428 189262 303017 311082 315636 311175 202969 201383 249759 249773 284419 287635 3918888 4205334 5895740 5744670 1019742 1051504 274918 243508 254154 254053 284556 277365 275682 278272 197236 197797 670113 618427 1417644 1360013 415403 413534 595154 607135 749339 726682 773390 781273 811682 825237 797899 886322 1882749 1990368 1215792 1024654 657886 644811 774501 779243 815224 820789 845770 858164 952115 948249 4489838 4714598 40.55 71.8 1
12:26:53 2024-01-26 618725 612728 193389 189429 303271 308156 315960 314501 203745 202370 244837 249289 285281 286678 3922512 4217316 5912741 5703608 1007477 1051504 276644 243134 254514 253663 285463 275864 277378 278965 197236 197832 650182 624643 1412081 1370171 417770 411324 602450 603559 744643 729578 774658 776713 811365 829500 793365 881608 1882749 1957297 1213790 1026566 655122 646469 779158 769791 810601 829244 849403 852626 946580 955168 4635558 4732508 40.55 71.8 1
12:26:54 2024-01-26 618567 609163 193317 189325 304874 309547 315960 313107 201748 202501 246570 249704 284681 286831 3912770 4161198 5905173 5740300 1024117 1052781 276185 243304 254154 254905 283671 276975 277768 278357 197792 197214 668252 618475 1422058 1370171 415256 412300 597504 601781 747838 726168 770022 782973 817180 826403 796937 886322 1889334 1986266 1236844 1021742 658822 647488 773826 774828 813954 823041 843848 858052 953664 953140 4547469 4728619 40.55 71.8 1
12:26:55 2024-01-26 611106 610393 192340 190021 301886 312185 315780 311612 202935 201700 244837 249498 285210 287239 3908312 4277139 5899213 5730771 1003898 1050013 277689 242557 255055 254088 284122 277791 276528 278965 197236 197797 650182 622858 1425113 1364843 416584 409739 595154 606068 744753 725653 774492 776677 816400 829464 797826 878531 1877406 1971440 1241223 1031028 658822 643441 776614 774374 808349 817990 849086 858774 947696 950021 4572802 4732111 40.55 71.8 1
12:26:56 2024-01-26 618679 608883 192913 189420 302314 309559 314999 312857 203745 201735 244802 250504 284047 288225 3924481 4195465 5940717 5735672 1010390 1051504 275533 243134 258327 253663 285463 277170 276599 278965 197514 197488 653041 615788 1420074 1374063 414814 411649 601670 604450 748535 729469 769437 774994 815919 828225 793365 885023 1881265 1973617 1221492 1020253 654655 644572 774962 772086 816372 826394 839151 852007 955503 956486 4565441 4731384 40.55 71.8 1
12:26:57 2024-01-26 614649 610243 193379 189325 303119 311082 315960 314538 201368 202688 244837 249082 285210 286325 3911139 4234695 5912741 5726684 1001796 1051504 276185 242761 258036 253875 286338 276127 276599 279358 196959 197832 652302 624643 1403909 1368230 417473 412880 602131 606500 745282 729469 774694 774865 816400 828844 795621 882237 1872045 1957297 1219573 1031028 653257 643627 779340 772086 807204 826394 849086 848311 945785 946579 4622826 4735502 40.55 71.8 1
12:26:58 2024-01-26 620679 609354 193117 189360 303164 310154 315888 312928 202621 202335 249723 249739 284136 287342 3920706 4190293 5912741 5744858 1024079 1051209 276185 243099 254154 255429 283617 276904 277573 278181 197792 197454 680758 618868 1407943 1368724 416584 412192 598112 603841 747288 726131 769985 782973 819879 826403 793365 884986 1889334 1986266 1226973 1021742 658822 646432 772471 772596 813253 820478 842845 853256 956592 954077 4559198 4736920 40.55 71.8 1
12:26:59 2024-01-26 616762 610619 193078 190182 304433 310423 315852 312629 202693 201841 247415 249670 285481 285766 3926091 4259470 5895816 5730771 1009651 1051504 277884 242691 254154 254656 283653 278845 276492 278965 197514 197763 651611 624150 1444969 1364843 417770 409739 598112 606202 744643 724589 773952 777190 813981 829428 797826 882200 1880038 1973469 1217654 1032495 660229 645726 778534 777031 807168 820923 850902 858313 944643 948395 4559198 4724736 40.55 71.8 1
12:27:00 2024-01-26 620891 610282 193147 190044 303713 309852 315263 312964 202519 202324 246919 251449 283835 287284 3928233 4195315 5924037 5740150 1010957 1057252 274848 243474 254873 253840 285428 276904 277342 278965 197514 197797 653041 616666 1417372 1372115 415109 413135 602450 603522 748896 729533 769947 777227 817108 829327 793365 886322 1886615 1975671 1223411 1021742 655122 645028 774962 772049 816336 826978 842157 853256 953811 951934 4562094 4726995 40.55 71.8 1
12:27:01 2024-01-26 610805 610306 193890 189183 304373 310350 315780 312708 202239 202159 245831 250970 284703 288392 3911102 4211488 5883076 5740640 1014000 1051284 276185 243508 253887 254088 284956 277365 277147 278965 196959 197866 651611 624643 1428543 1355623 417770 413498 597965 607099 747288 726131 774658 781827 811676 828741 797826 883690 1881411 1982689 1219573 1024654 657849 643897 773278 778328 811795 820406 844118 857017 948281 946982 4502285 4715249 40.55 71.8 1
12:27:02 2024-01-26 615299 610829 192948 190078 304787 311744 315383 313738 201647 202902 247451 249601 285708 286499 3930651 4218195 5925392 5711826 1005220 1053746 277458 243099 254873 254018 285178 276674 278159 278573 197514 197797 648753 625538 1403215 1376992 418365 410999 600286 602909 746390 729469 774492 774958 818335 829500 793115 880792 1881411 1958685 1210023 1028464 656993 647383 779710 770373 811795 825412 845958 853293 949416 954735 4627932 4729897 40.55 71.8 1
12:27:03 2024-01-26 620050 610196 193240 189420 303262 309038 317566 312565 202766 202856 246606 251099 284503 287891 3924307 4184334 5938895 5728198 1019742 1054207 275900 243508 254693 254443 283688 278610 276528 278965 198070 197763 672602 617545 1404299 1367753 415403 412264 598112 605344 749302 724589 772215 778989 816400 828741 797826 886322 1892022 1990496 1227249 1021742 660699 648446 774962 774828 815107 819792 841574 860763 953811 946543 4524471 4736088 40.55 71.8 1
12:27:04 2024-01-26 613509 610398 193524 189424 302314 310717 315924 312815 203396 201454 247619 250227 285174 287450 3930929 4273351 5920265 5744745 1002467 1052781 276608 244014 256013 253274 285392 277755 276492 279752 197514 197832 650182 622282 1418949 1368724 417177 412228 602763 607997 747288 728747 774658 774865 814021 834265 797826 879500 1873477 1967878 1204220 1031028 655122 643441 778824 774366 809496 825228 849086 852007 946727 946241 4583759 4727271 40.55 71.8 1
12:27:05 2024-01-26 613555 609495 193424 189092 303982 309741 314640 314060 201714 202193 247268 250576 285134 288333 3924029 4173057 5938969 5739781 1016840 1051504 274655 243543 254693 253842 286651 276904 277378 278965 197514 197797 651611 617545 1405401 1372115 415403 414736 602095 604271 751709 729469 772290 778952 819493 828741 794812 888852 1889334 1979878 1223411 1019031 655122 645483 774158 771502 816336 830512 842157 852007 955200 953351 4562094 4723900 40.55 71.8 1
12:27:06 2024-01-26 609272 610233 194167 189097 304901 309292 315960 313071 202307 202112 245558 248874 285032 288189 3928120 4217391 5874490 5711789 1013277 1054420 277315 243269 254154 254621 284956 276904 277004 278965 197514 197797 653041 625538 1430279 1364843 418365 412228 598112 605344 744349 725616 776934 779577 816400 826987 795497 883690 1882749 1977072 1221492 1026114 658822 643329 773826 774828 811220 819215 847840 860150 950274 947725 4545840 4720255 40.55 71.8 1
12:27:07 2024-01-26 618025 610398 192948 189390 303271 309055 315924 313804 201714 203043 244837 250725 285281 286302 3928902 4220867 5921065 5711826 1003898 1051284 277458 245072 255000 253805 285120 277560 278159 278181 198070 197488 655899 622282 1423193 1379364 417770 410999 599774 601708 745171 728747 773941 774958 818460 829500 791044 882237 1880075 1962272 1221492 1026455 656525 647420 779710 774366 811795 825228 845995 853256 950090 955853 4615712 4736650 40.55 71.8 1
12:27:08 2024-01-26 616173 609033 193389 189390 303271 308191 315708 311175 202935 201770 244425 250469 284748 287594 3916353 4191000 5918421 5744745 1019083 1051504 276185 243065 254873 254375 283710 278378 277147 278769 197931 197454 672602 618427 1411764 1368724 415403 412264 598112 604271 750641 724589 771155 781864 818137 828741 795964 886322 1885428 1989085 1223411 1022567 660699 647420 773826 774828 813917 820514 841611 857665 953848 946543 4534029 4715292 40.55 71.8 1
12:27:09 2024-01-26 612874 610701 192644 190017 302305 311193 315960 312157 202969 202112 245386 249704 285281 287558 3927281 4268954 5921103 5735398 1002430 1051357 276149 243269 258327 253274 285428 277931 275978 279752 197514 197832 650182 622858 1434094 1369163 417177 412264 602095 607997 744914 728926 774658 774865 815822 834265 796660 879500 1877406 1966484 1225573 1031761 655122 642985 778270 774279 810644 826978 849086 853693 946019 946543 4593152 4729620 40.55 71.8 1
12:27:10 2024-01-26 618020 609463 193865 189390 304232 309488 314999 314796 201748 202335 244837 249670 284881 288550 3917909 4165920 5929665 5740640 1021272 1049829 276466 244119 253751 254443 286307 276904 277378 279214 198070 197763 653041 620573 1433710 1371130 417770 414736 601053 603522 751129 728456 773390 781864 819529 826987 793365 890158 1890677 1984859 1229168 1017283 656993 647383 773362 773264 816299 825192 841014 855761 956592 953388 4562094 4723900 40.55 71.8 1
12:27:11 2024-01-26 614722 610820 193563 189424 304686 309875 315708 312157 202621 202017 245215 249323 285860 286741 3910825 4228677 5886308 5735313 1015448 1050243 277279 243949 254009 255085 284627 277755 277147 279358 197514 198487 653041 626897 1430710 1364843 418662 414639 597707 605344 744987 726168 776971 780683 816400 827023 797700 881106 1880075 1974235 1221492 1031983 660229 643441 776712 774994 809496 820643 849086 858313 947398 948431 4550309 4715249 40.55 71.8 1
12:27:12 2024-01-26 620491 611852 192948 189454 302350 309524 315702 312851 201748 202335 244390 251062 284748 286240 3912770 4211118 5931391 5739781 1009651 1053110 277085 242656 255595 253877 285214 277612 277111 278504 198070 196974 682751 619607 1413729 1380911 416904 409775 599863 601793 747288 728365 771743 774865 820725 829536 792203 882397 1882749 1972069 1221492 1025384 655122 649368 777166 772633 815758 826394 840380 852339 953136 951970 4563587 4723900 40.55 71.8 1
12:27:13 2024-01-26 612033 609499 193594 189092 304191 308120 315960 312851 201748 201735 245593 250321 284535 288513 3920706 4219309 5894090 5754631 1021965 1051394 274812 243404 254441 253948 285214 277612 275891 279752 197478 198176 651611 619310 1410046 1357158 416584 414081 600323 607797 750590 728710 774492 781273 814018 826987 799597 886322 1882749 1992596 1239267 1023197 659759 644536 774962 774958 816336 818026 841014 859537 954750 950446 4496255 4720531 40.55 71.8 1
12:27:14 2024-01-26 611106 610348 192944 189463 302341 311707 315960 312157 202935 201700 244837 249670 284881 288306 3905488 4271041 5904052 5730771 1005923 1052707 277172 242622 255414 254516 283944 278502 276314 279358 197931 197729 642481 623215 1436804 1367753 417177 412880 599811 606500 742358 726682 774268 779280 815208 829500 797863 882162 1877406 1973469 1217654 1033966 658822 639934 777432 774958 809448 818638 851509 858313 946056 948431 4570825 4723900 40.55 71.8 1
12:27:15 2024-01-26 621746 611862 192953 189493 302774 309524 315924 312857 202621 202193 249650 250853 284881 286477 3928233 4206189 5922066 5707678 1008397 1054207 277172 243693 255305 253948 285321 277648 277235 278110 198489 197316 675502 620014 1427888 1382302 416584 410999 601053 603094 746229 728526 772252 774865 822719 829572 792765 883727 1882749 1971440 1223411 1028026 658080 647420 779710 771502 810644 827562 848481 850797 949416 954735 4640112 4739262 40.55 71.8 1
12:27:16 2024-01-26 620053 610829 193559 189424 304660 309438 315960 313071 202307 203043 244837 250469 284681 287819 3918888 4157633 5912741 5731966 1022656 1051504 277230 243334 253937 255407 285142 277222 278087 278697 198070 197729 651611 621081 1431133 1372620 416584 412880 599885 603095 750479 728710 772252 783813 818950 827214 796186 888218 1892022 1986266 1215673 1021742 658822 647420 773826 773181 815721 825228 842882 856210 957950 954061 4562094 4723900 40.55 71.8 1
12:27:17 2024-01-26 616040 611261 193559 189394 304609 308085 315960 312851 202621 202228 244837 249704 285895 286678 3924481 4231930 5875439 5728461 1013240 1051504 277884 243508 253901 255407 284920 278163 277092 279555 197792 198314 698341 626434 1411273 1365617 419557 412085 601434 606068 746229 726168 777965 781827 816400 828844 797826 884837 1881411 1977072 1239267 1027296 659759 643441 774962 776295 811795 820406 849086 858313 948244 948162 4552688 4723156 40.55 71.7 1
12:27:18 2024-01-26 617416 610820 192935 189420 303298 309090 315960 314060 201714 203043 244872 249323 285481 286477 3924205 4215664 5912741 5745533 1005055 1052781 277458 243134 258254 254088 285428 277079 278799 278821 197999 197729 643891 625422 1410844 1376531 418960 411759 600868 603486 745171 731609 774492 779206 820313 829500 794245 878531 1884171 1958817 1215609 1028464 656878 645976 779710 772049 809496 827791 849086 850797 947398 954772 4630720 4729897 40.55 71.7 1
12:27:19 2024-01-26 620050 610992 193865 189088 305160 309547 315960 313840 201748 202865 244837 249739 285281 287630 3918888 4160922 5912741 5719986 1020267 1052707 276608 243508 252689 254799 285428 276904 277963 278786 198035 197625 665352 621081 1410101 1372620 417177 414556 601090 604775 751361 728747 774492 782973 820761 827317 793365 890120 1886379 1982689 1227249 1018804 657886 646962 775271 772633 816372 826394 842157 853330 956592 953351 4557546 4723156 40.55 71.7 1
12:27:20 2024-01-26 612212 610384 193861 189262 304910 309875 315960 312851 202341 201735 244872 248701 285481 287468 3911102 4222670 5884764 5750697 1016175 1051504 275340 243543 254154 254443 285392 277791 277378 278374 196959 199179 653011 624643 1411587 1360215 417770 416113 599811 609099 751123 728710 778366 782973 813406 827571 801261 884837 1882749 1977072 1221492 1026114 658822 643897 776158 776640 811795 820478 846597 858313 950808 948431 4514503 4723156 40.55 71.7 1
12:27:21 2024-01-26 619030 611261 192984 189459 303307 309090 315960 315053 201714 202723 245386 249289 285196 286714 3924481 4211338 5912741 5726684 1005332 1051504 276644 243508 254873 255002 286302 276127 277963 279358 197514 197866 647323 627333 1430216 1374574 418960 412121 604161 606092 746229 732586 778366 779280 815955 834034 795621 879780 1884171 1958685 1234925 1028794 656525 649405 780816 772086 813253 826978 847877 853293 947574 955735 4633493 4733272 40.55 71.7 1
12:27:22 2024-01-26 620050 610997 193563 189424 303982 307654 315960 313319 202621 202830 244802 249773 284881 287594 3922512 4176723 5922066 5728235 1025580 1052781 276185 243508 254154 255261 284956 277563 277963 278573 198070 197797 665352 618719 1418884 1372620 417473 415228 597707 603376 749413 727640 771480 783974 821043 826841 795621 886322 1889334 1992056 1217557 1023197 660229 647420 774925 773730 815107 825448 842919 855835 956592 953351 4550347 4720531 40.55 71.7 1
12:27:23 2024-01-26 615837 610497 193594 189424 304232 309985 315960 312193 202621 202464 244837 249323 285481 285837 3912770 4219671 5867443 5703570 1013277 1048489 277299 243508 252725 254834 284956 277791 276599 279214 197514 197797 675732 626451 1421769 1364843 419334 415228 599774 607364 745897 726609 778921 780573 816290 829914 799021 881106 1881411 1975671 1202490 1030512 660229 641781 776614 774607 811756 819828 849086 860800 948743 948431 4570825 4720255 40.55 71.7 1
12:27:24 2024-01-26 618145 610825 193253 189480 303262 309055 315960 312193 202341 203043 244802 249532 285281 286683 3922625 4215515 5912741 5721393 1003898 1051135 277494 243099 254693 254053 285432 277329 278159 278181 197792 197832 650182 624643 1435088 1375460 417770 411649 602578 604775 745516 732862 774455 778173 820615 829356 793180 882012 1882749 1958685 1228551 1028063 658402 647420 779710 772362 811795 827453 846597 853330 947611 956158 4634027 4733272 40.55 71.8 1
12:27:25 2024-01-26 618399 609272 193289 189394 303342 307654 315960 312887 202655 202688 244460 250469 284952 288248 3918888 4170444 5912465 5740753 1022656 1051504 275797 243508 254154 254905 284521 277365 277963 278181 197792 197797 662153 620052 1440207 1370171 416289 412300 598112 602983 749376 728046 773952 783864 821043 825128 794945 886098 1890802 1989085 1233006 1021742 659759 648446 774375 774828 813993 820514 843518 858736 952461 951970 4552411 4720531 40.55 71.7 1
12:27:26 2024-01-26 616856 610398 193253 189459 303200 309875 315960 312157 202341 201770 244837 249739 285481 285802 3918888 4245091 5894090 5726684 1009651 1050759 278080 242761 254514 254869 284521 277827 276564 278965 197514 197832 651611 625948 1427013 1369200 418365 410999 598961 606705 745171 727758 778846 781500 816143 832265 800158 883272 1881490 1975441 1217654 1035440 661365 644536 777469 779243 809349 820406 848445 860187 947996 948431 4558837 4723900 40.55 71.7 1
12:27:27 2024-01-26 621225 610393 192948 189493 303018 309524 315960 313107 202655 202370 249759 250853 285281 286566 3911139 4211362 5922066 5707753 1009118 1052707 277796 242761 253267 254053 285570 277596 277768 278181 198070 197488 658758 621081 1423958 1381322 417770 410999 600783 601744 746229 729432 773390 778416 824548 835809 794812 884572 1885391 1972635 1223411 1029043 657932 649291 779710 774627 813954 827489 845958 854544 948317 956158 4570017 4729897 40.55 71.7 1
12:27:28 2024-01-26 614722 610134 193424 189394 303905 309055 315119 311211 203003 201770 244837 250504 284748 288522 3909536 4207140 5912741 5744858 1019705 1054995 276185 243543 254691 254088 285428 278682 276492 279358 198070 197866 677676 617986 1429173 1364843 415403 413534 599386 606500 750479 725653 773941 781310 816400 829181 801298 888627 1886770 1996806 1223617 1026077 658872 644774 774925 777227 813342 820550 846671 858164 951041 949774 4499692 4717974 40.55 71.7 1
12:27:29 2024-01-26 618326 610038 193594 189424 305160 307619 315960 313107 201714 202818 249795 249773 284881 287392 3909043 4151952 5905173 5736652 1022581 1056499 276608 243304 254514 255261 284086 277596 277963 278786 198070 197797 662331 619310 1410006 1370171 416510 412916 598961 603915 747178 726682 772290 783529 817758 826403 793213 890270 1893460 1987538 1213790 1022604 660699 649331 774925 776443 817583 824280 842882 858313 953848 952283 4543283 4708032 40.55 71.7 1
12:27:30 2024-01-26 614754 611252 192648 190527 302102 309559 315960 312157 202795 201770 244872 249498 285281 287594 3918888 4269211 5913638 5719986 1005332 1051504 276644 242016 253514 254053 284556 278486 276564 277612 197514 197866 653041 620497 1424982 1366256 417177 410999 599774 607566 742732 728230 774108 775031 815252 829608 800238 879780 1877406 1975441 1237311 1037896 660758 645268 781887 778795 811795 820333 847691 855649 946056 946543 4563473 4726525 40.55 71.7 1
12:27:31 2024-01-26 617358 610711 193594 189498 303338 310029 315694 313619 202341 202405 244872 249773 284083 288586 3918888 4178302 5940717 5736539 1012470 1051504 274918 243339 253479 253698 286154 277365 277378 278965 197931 197866 653041 617105 1416574 1371130 415403 413534 603303 605380 752230 731741 771155 779025 818335 829464 792944 885061 1886652 1971476 1221492 1028186 657932 650330 779378 774791 817999 828696 844563 855674 955053 954735 4571499 4729897 40.55 71.7 1
12:27:32 2024-01-26 604392 610393 194071 190070 304158 309055 315960 313619 202864 201735 246007 249739 284881 288608 3911139 4213411 5905248 5742502 1019742 1050898 275340 243578 255055 254691 285530 277791 276598 278409 197514 198452 632212 621081 1412832 1359867 416584 414809 600323 608860 752230 727337 774694 782613 814055 827571 801373 890270 1885428 1996303 1235355 1026114 660758 645579 776712 781463 816421 824280 848434 860613 955503 948249 4500463 4711608 40.55 71.7 1
12:27:33 2024-01-26 616389 611261 193563 189424 303271 309488 315960 315497 201714 203007 245558 249462 285878 286714 3927281 4211376 5916046 5721393 1004464 1053746 277458 243251 258291 254656 286266 277294 278159 279358 197514 197832 653041 625986 1424263 1374063 418960 412228 603838 605599 747399 732645 774694 778364 818299 829536 795056 880405 1882749 1958685 1225090 1029488 657932 647420 783357 774366 814073 829100 848936 855063 952791 957880 4637338 4736650 40.55 71.7 1
12:27:34 2024-01-26 619866 611143 193515 189424 305120 307825 315960 313547 202239 202972 244802 250469 284881 287594 3918888 4151656 5916046 5761995 1024117 1051504 276608 243474 252725 255429 285392 276940 278159 278965 197931 197797 660187 620637 1430162 1372115 416584 413135 599885 604842 748896 728747 772252 783529 819493 828473 793365 890158 1890677 1986266 1213790 1022469 658822 647420 774925 773730 818747 827791 844451 858962 956445 955940 4566415 4724736 40.55 71.7 1
12:27:35 2024-01-26 614722 610825 193278 189883 304787 308085 317523 312121 202935 201735 247268 249704 285481 286284 3908275 4237949 5875439 5721393 1012203 1051135 278080 243099 254514 254869 284587 277755 277342 278965 197792 197832 651611 626897 1430622 1367753 418960 412228 598536 606612 745171 726131 776971 780683 816400 829392 797663 881069 1880075 1973469 1219573 1035440 660699 643590 777166 776055 810070 822562 852575 860539 948926 948285 4563587 4728900 40.55 71.7 1
12:27:36 2024-01-26 617840 609003 192948 189424 302987 312628 315521 313768 202307 202430 244837 251237 284397 288302 3911102 4192320 5924037 5740150 1012433 1051504 274883 243474 254873 253274 286097 276904 277378 278965 197792 197832 653041 616948 1443975 1372115 415403 414117 603192 605344 751661 731572 771117 779541 819529 828808 795621 888852 1886615 1977072 1223411 1021742 655122 645483 777718 773730 818109 827562 841611 856599 958225 956449 4569342 4726062 40.55 71.7 1
12:27:37 2024-01-26 612543 611070 194137 189390 305786 308156 315960 313261 202766 201982 245558 248908 285281 288288 3911102 4216406 5897356 5744877 1018941 1051504 275568 244259 257877 254088 285392 278218 277378 278409 197514 198902 645894 622858 1408617 1359478 417177 414736 601480 609099 751661 728747 774694 783529 815832 828741 801373 890120 1886615 1995460 1223617 1026114 659759 645483 776614 779270 818689 820369 842882 862756 956863 954188 4493666 4726062 40.55 71.7 1
12:27:38 2024-01-26 622773 610851 193694 189883 304124 312259 314999 315017 202621 202407 246074 249670 285682 287594 3921503 4237601 5895740 5719511 1003185 1052781 276608 243474 258218 254088 287724 277365 277342 278374 197514 198729 645894 625538 1404915 1372115 418365 413171 603192 608428 746967 731609 778076 774994 818717 829500 796697 881106 1877406 1964249 1231442 1032495 656057 644811 779710 773730 810644 828732 851509 852613 947398 953351 4620393 4735688 40.55 71.7 1
12:27:39 2024-01-26 621945 610740 193960 189355 304981 310204 315960 314024 202685 203007 244872 250960 285374 287639 3911102 4160811 5916046 5730771 1022656 1051135 276608 243474 252725 255261 285503 277329 278286 278965 198070 197797 663902 620194 1414117 1374063 417770 414408 599826 603522 751129 727815 773390 784085 820145 827571 795056 890920 1892022 1986266 1238763 1020290 660286 647456 773826 774553 815107 825228 846597 857665 956592 951970 4557546 4725259 40.55 71.7 1
12:27:40 2024-01-26 611818 611152 193113 190517 304718 311744 317711 311979 203251 202158 247794 249739 285352 286463 3917909 4259939 5904326 5736652 1006050 1051504 277884 242726 253444 254656 284485 278646 277342 279752 197335 197832 657507 621969 1413067 1368724 417770 412843 598557 608231 745171 728230 774658 777263 815822 834265 800201 880443 1880075 1972069 1215735 1035440 660699 644500 780450 777777 809496 820406 850857 860800 947127 949774 4550347 4721859 40.55 71.7 1
12:27:41 2024-01-26 621335 611821 192839 190349 303119 311292 315780 313368 202834 202512 247240 251203 284681 287594 3924543 4192731 5940717 5730771 1010390 1051504 276414 243304 253444 254151 285428 277791 277378 279162 197514 197832 653041 618071 1420885 1377971 415403 411902 602095 605637 747838 731677 771117 775031 820108 832192 793213 883690 1882749 1973469 1179788 1024654 655589 647420 779710 774828 816421 827562 844118 853256 951041 954025 4562094 4724736 40.55 71.7 1
12:27:42 2024-01-26 613402 610106 193925 189252 304731 310862 315888 313660 202868 202194 246246 249601 284268 288477 3922625 4216123 5901561 5744745 1018941 1051504 275797 244054 254514 254443 285410 277791 277378 278409 197236 199075 655202 622338 1406635 1360977 417473 414772 600626 608860 751129 728747 774731 783529 815208 828741 802548 887777 1881265 1994046 1223617 1026114 660699 645447 777166 778916 817530 820406 843844 860006 956592 951118 4493265 4717893 40.55 71.7 1
12:27:43 2024-01-26 614288 610997 193899 190211 303692 313035 315816 313440 203464 202194 246211 249601 285339 288094 3924481 4247251 5912741 5740150 1001685 1051504 277620 243508 253514 253840 285463 277791 276528 278374 197931 198763 648753 622858 1428031 1369163 417770 413498 603303 608860 747801 731164 777523 774762 817557 836661 799031 879817 1882749 1967878 1229486 1033966 656993 639934 782478 776091 811795 826394 850902 857434 948743 946579 4571499 4729897 40.55 71.7 1
12:27:44 2024-01-26 618292 609499 193900 189248 305293 312185 315672 314766 202834 202689 245487 250331 285374 288500 3921588 4162955 5912632 5731566 1022656 1053531 276644 244259 254028 254869 286266 276940 277963 278965 197931 197832 663902 620497 1408711 1373089 417770 414809 601480 604414 752230 729432 774492 783529 820761 827571 795621 889275 1890677 1986266 1217654 1018767 658822 647420 774962 774366 818689 827562 841014 853293 957270 954735 4560168 4727271 40.55 71.7 1
12:27:45 2024-01-26 610633 610829 194172 189097 305160 310095 318044 313297 202800 202407 245866 249359 285646 288333 3924458 4223833 5876875 5730771 1013240 1051023 277494 243508 254154 255226 284236 277791 277378 279358 198070 197866 654649 626897 1408374 1364843 418031 413171 599386 606500 746511 726682 778113 781864 817557 829428 800084 883690 1882749 1975671 1223411 1033966 660699 644354 777469 777227 811220 820514 851509 862141 948743 950446 4555583 4720531 40.55 71.7 1
12:27:46 2024-01-26 620747 611257 193258 189498 303267 309488 315960 313773 202800 202761 246919 250995 285646 286539 3921503 4216756 5922066 5721393 1005332 1053457 277884 243404 258327 254123 285428 277755 278159 278181 198070 197797 666802 622413 1431808 1381322 417770 411613 602446 601781 746758 728999 774217 776677 820761 834265 793365 881143 1882749 1966484 1223411 1028310 656993 649327 781369 774828 813917 826394 846597 854544 951041 956834 4580413 4723900 40.55 71.7 1
12:27:47 2024-01-26 615594 610561 193563 190122 304223 310204 315960 312121 203425 201700 247619 251765 285032 288261 3918937 4214277 5912708 5749419 1019083 1051504 275533 243508 254514 254588 285784 277560 276298 278392 197514 198542 648753 618795 1408775 1362908 416289 414736 600939 608860 752230 728230 773486 782973 816129 828741 800238 889523 1881265 1994046 1221492 1023197 661640 647420 777166 777227 817530 820442 843481 860800 956863 946579 4515328 4715249 40.55 71.7 1
12:27:48 2024-01-26 612641 610398 193258 189459 302810 310064 315960 313107 202935 201735 245215 249704 285352 290164 3928120 4264069 5917483 5726192 1000225 1049343 276608 243508 258437 253840 287288 277540 277004 278374 197514 198763 645894 624643 1421364 1370171 417770 413498 604087 608860 747004 731609 778113 776517 818717 834265 797826 881106 1877369 1962272 1221661 1032495 656057 644811 779710 774279 811220 828147 848408 853293 947398 952006 4602267 4729897 40.55 71.7 1
12:27:49 2024-01-26 613923 610412 194242 189092 305652 309524 315960 314538 202516 202688 245386 249739 285281 288550 3922243 4159562 5926145 5744858 1023211 1051523 276394 244119 252725 254834 285463 276904 277944 279644 198314 197866 680758 621081 1434862 1372115 417473 414772 599863 604738 752230 728917 774217 783529 820761 827571 793365 887856 1889334 1986266 1215673 1018804 658822 647420 774962 773730 818689 827562 841970 855152 957950 956122 4562094 4724812 40.55 71.7 1
12:27:50 2024-01-26 616541 610997 193559 189493 305124 308120 315960 313107 202795 202193 246846 249739 290086 285802 3916632 4235546 5891252 5735412 1009651 1051504 278275 243047 258254 255121 284485 278414 277147 279358 197792 197832 654470 625986 1449200 1369200 418365 410999 599386 606500 742769 726682 776934 779577 816400 829536 800201 883727 1880075 1974235 1219573 1031028 660699 644811 778787 777227 811220 820406 851509 860800 949818 950446 4550423 4723900 40.55 71.7 1
12:27:52 2024-01-26 619041 610389 193262 189493 303307 309524 315960 313583 202341 203043 249759 249739 285494 286360 3905488 4212658 5929589 5731474 1009651 1051431 277458 243134 253479 254364 285428 278163 277625 278573 198350 197488 676951 619770 1432038 1382302 417177 411938 602335 604775 747236 729505 773390 774994 823160 834625 793365 883727 1882749 1974272 1226529 1028026 656915 648868 780816 772633 813954 827562 849086 853256 948281 956834 4627932 4727271 40.55 71.7 1
12:27:53 2024-01-26 619389 610393 193563 189459 304191 308050 316057 313217 202341 202972 244837 250469 285130 287599 3915116 4157564 5912632 5735412 1021289 1051504 276185 243508 254728 254764 284051 277827 277378 278573 198070 197625 671152 618427 1425538 1372115 416584 413426 598961 603559 749339 728747 772290 784085 817758 827023 795533 888576 1892022 1989085 1242602 1023197 660229 649327 774375 774279 816336 826978 846032 857092 957950 954061 4562094 4720531 40.55 71.7 1
12:27:54 2024-01-26 616104 611599 193900 189493 305115 308156 315960 312851 202795 202465 245593 249773 290251 286678 3915116 4231930 5878687 5727129 1014721 1051357 277741 243439 254837 255478 285156 278218 277378 279358 198070 198659 654470 626897 1407417 1368724 418362 412737 598521 606500 747288 727714 778703 781864 818137 829428 799031 886285 1882749 1977072 1221492 1028794 660699 643220 777166 774994 811795 820478 849086 860006 948281 952649 4552688 4720255 40.55 71.7 1
12:27:55 2024-01-26 618292 610820 193419 189424 303307 309090 315960 313583 201748 203078 244872 249532 285789 286714 3918888 4212827 5925420 5735313 1006731 1051431 277777 243404 255595 254694 285285 277612 278159 278573 198350 197797 666802 624150 1408738 1381322 418365 412228 602763 604775 747288 729560 774492 776677 823304 835480 793365 881143 1882749 1967878 1225330 1028794 656915 649327 781923 773730 813526 828732 849086 855190 948317 957547 4637338 4733272 40.55 71.7 1
12:27:56 2024-01-26 620821 610398 193594 189463 303982 308085 316240 313583 202621 203007 244837 250469 284947 287594 3915116 4158619 5903415 5741039 1026404 1051431 276537 243439 254477 255478 284737 277417 278479 278929 198070 197832 678039 619310 1439829 1372530 417770 413462 599811 604271 751658 730190 772290 784085 820725 827571 794102 889266 1890677 1983452 1233006 1018531 658354 647420 774962 773730 818689 825815 841014 854544 959457 956158 4558187 4727421 40.55 71.7 1
12:27:57 2024-01-26 612506 610398 194207 189258 305877 308156 315600 312851 202800 202370 245972 248908 285281 288130 3902704 4219309 5870447 5713907 1015448 1054207 277208 243439 254477 255121 284813 277648 277199 279358 198070 198314 651611 626451 1423847 1362908 419856 414300 598850 607135 746708 727714 780871 784085 817557 829428 797863 886322 1882749 1977072 1223411 1026529 660229 643897 774962 774994 813526 820514 847877 858313 951077 948431 4535418 4717893 40.55 71.7 1
12:27:58 2024-01-26 616104 610393 193594 189454 303342 309524 315960 315053 201680 202405 244872 249289 285281 286750 3915116 4221712 5903415 5703570 1006050 1054207 277208 245762 255088 254729 286159 275984 278087 279752 197514 198763 644464 626434 1421542 1373089 417735 412300 604517 606318 744914 733237 776934 778989 821043 829572 794934 882397 1877406 1962856 1215735 1032495 655122 645520 779340 773730 810644 827562 848408 852650 948743 952006 4595978 4723156 40.55 71.7 1
12:27:59 2024-01-26 618094 610393 194238 188795 305196 309767 315515 314574 202341 202653 244872 249773 284881 288635 3908312 4148596 5887318 5723798 1023248 1054282 276220 244802 252472 254971 285178 276832 278515 278965 198070 197763 654470 621999 1424705 1372620 417770 414809 599774 604775 753687 730819 774492 784085 820798 828975 793107 889076 1892022 1984859 1209317 1018804 658354 647420 774962 773730 819851 827562 841648 854582 958629 956158 4556904 4720531 40.55 71.7 1
12:28:00 2024-01-26 610638 610393 193936 189424 305191 308191 315960 313068 202795 202688 245593 248908 285281 288035 3915116 4223644 5884764 5728160 1015448 1051504 276644 243578 254154 255015 285178 278179 277517 279752 197514 198936 645894 625986 1431107 1363074 419557 414628 600286 608860 748770 728402 777965 784085 815785 827023 800238 888777 1882749 1986266 1219573 1023619 658822 639934 774962 779577 816372 820442 846597 861266 955237 949774 4474055 4708813 40.55 71.7 1
12:28:01 2024-01-26 614287 610846 193594 189489 304223 309776 315960 314436 202307 202513 245593 249496 285824 287702 3911102 4228677 5905173 5726684 1006760 1052707 277494 243508 258327 254869 287288 277274 277944 279716 198035 198971 649402 626434 1412965 1374574 420155 413973 604910 607997 747288 733757 779257 780389 821043 829536 796697 883727 1882881 1962309 1233398 1033966 656057 646469 780816 774828 811220 827014 850894 854913 948743 953388 4605831 4729897 40.55 71.7 1
12:28:02 2024-01-26 618292 609966 194242 189258 305232 311376 315738 314832 202341 202688 245386 249773 284881 288513 3918888 4139773 5920265 5732442 1018781 1051504 275568 244259 258059 254691 286777 277365 277963 279680 198350 198694 653041 621835 1422814 1372620 417770 414664 607157 605160 754255 731677 773522 781864 820276 829768 796752 889039 1890677 1984677 1225330 1020290 658822 647493 774962 774366 818689 824654 842882 855835 956008 957547 4558464 4720531 40.55 71.7 1
12:28:03 2024-01-26 612469 610820 193581 189429 304686 310753 314999 315053 202795 202193 245628 249739 285281 287594 3934527 4228677 5895740 5711826 1001722 1050536 276644 243543 258291 253698 286978 277401 276988 278374 197514 198452 655202 625422 1426888 1374574 419557 413354 604480 608823 748881 731696 780034 777068 817144 834302 796697 882471 1881490 1965054 1219705 1033966 656993 645652 779710 774981 811795 825815 852747 854544 948070 954061 4595978 4723900 40.55 71.7 1
12:28:04 2024-01-26 609559 609536 194244 189092 304730 309524 315960 315053 202621 202723 244872 249808 284965 288550 3915116 4151545 5902493 5723522 1017334 1051504 274670 244294 254154 254088 286777 276940 277963 279358 198084 197832 653041 619653 1417874 1375552 418365 414362 604947 605525 754335 732535 774417 783418 824697 829877 795621 889146 1890897 1986916 1227249 1020253 656525 647456 777960 774828 818689 827562 842919 855798 956008 956195 4558464 4720531 40.55 71.7 1
12:28:05 2024-01-26 612469 610825 194242 189424 304837 308191 315960 313619 202969 202405 245593 248942 289893 288035 3909536 4217579 5875439 5711789 1014724 1051504 278275 243543 254514 255475 285392 277827 277378 279358 198070 197901 673055 626897 1436608 1368230 418399 415228 601053 607739 746883 728710 779146 782863 818644 833444 801869 885799 1882749 1975985 1241223 1037896 662111 646396 778570 778328 811722 820442 850216 860763 948743 946543 4549438 4715249 40.55 71.7 1
12:28:06 2024-01-26 620186 612723 193253 190017 303262 309993 315960 313804 202621 202335 244802 251622 285281 287118 3920706 4201719 5922066 5721393 1010647 1054494 277884 243304 253479 254088 285428 277791 277963 279162 198629 197626 685651 619683 1405294 1383283 416880 412228 602131 606068 751012 732862 774343 779280 822977 835335 795229 886098 1888203 1977072 1225330 1028464 659814 651205 781923 774828 813954 827791 848295 857017 951004 957547 4612882 4727271 40.55 71.7 1
12:28:07 2024-01-26 620932 612984 193830 189463 304160 309958 317748 311867 202969 202688 244837 251237 284947 288477 3915572 4175446 5903415 5740150 1019593 1052670 276608 243508 253055 254834 284051 278682 277378 279289 198489 197797 658758 619310 1417175 1371142 417497 414081 599386 605599 753799 728009 773764 783864 821043 832265 800158 890680 1893497 1993986 1200818 1023197 662583 650935 777092 777031 818073 825155 845319 861954 956592 954025 4543283 4720531 40.55 71.7 1
12:28:08 2024-01-26 616040 611257 193389 190722 303271 311193 315960 312121 202969 202653 245558 249739 285281 286499 3911458 4259507 5891527 5730771 1006731 1054995 277884 243693 253090 254834 284538 278610 277342 279752 197931 198577 676226 624073 1426256 1369200 417770 411613 599465 608860 746229 728747 778216 781500 817645 835335 801226 884535 1882830 1978808 1221492 1037655 661640 645483 779710 780870 811795 820442 852104 862719 948926 954225 4549438 4720531 40.55 71.7 1
12:28:09 2024-01-26 620932 610398 193253 190325 303235 311634 315960 314024 202935 202653 244872 252008 284947 288212 3915116 4192731 5931116 5736652 1010390 1051504 276644 243269 254259 254088 286065 278182 277768 279555 198350 197832 654470 619607 1429522 1382302 416584 412264 603838 605637 753424 732645 773390 777227 824511 834625 796567 886135 1888076 1975441 1225330 1024065 656993 647347 779122 774828 818689 829722 846374 855115 956592 954735 4563193 4715249 40.55 71.7 1
12:28:10 2024-01-26 613066 610398 194176 189394 305160 309055 315960 313547 202795 202335 245972 248908 284947 288441 3912325 4206838 5882857 5711826 1014724 1051135 276608 243543 254154 255226 285490 277791 277768 279358 197792 197866 653041 626897 1402637 1364843 418362 414736 598521 607997 747801 728747 779257 784085 817557 832155 801261 889665 1886733 1981895 1223411 1035440 662651 648483 782711 779467 811220 820478 853145 862419 947398 952466 4557546 4723156 40.55 71.7 1
12:28:11 2024-01-26 621815 611257 193253 190316 303271 310064 315960 314096 202935 202653 247057 252043 284881 286790 3905451 4202109 5931391 5726684 1011832 1052670 277458 243099 253514 254088 285570 277827 277963 277495 198629 197797 687101 619310 1406601 1383283 416584 412264 603410 605748 747178 731609 773941 777227 823160 834302 795621 887067 1889549 1981069 1227249 1026114 657932 649405 779340 774718 819741 829318 842845 855798 957360 957401 4564975 4725397 40.55 71.7 1
12:28:12 2024-01-26 610983 610398 194203 189394 305160 309020 315960 313583 202935 202370 245558 248908 285860 287887 3917027 4211488 5875439 5720808 1015449 1050759 278275 243508 254514 255261 285392 278218 277768 279555 197931 198418 653041 627792 1407296 1368724 418954 413498 599940 607997 747496 728747 780403 781864 818717 829464 799597 886285 1882749 1982479 1223411 1034934 662583 645689 779378 780907 811759 824280 853942 862029 949416 951118 4558920 4720531 40.55 71.7 1
12:28:13 2024-01-26 622223 611006 193389 190325 304191 309741 315083 313547 204781 203007 244802 249739 285481 286307 3905488 4206189 5912741 5717312 1005332 1051172 277884 243099 253444 254478 285526 277791 277908 278573 197931 197797 666802 622858 1420951 1379364 418960 412228 602059 604887 746229 729432 774386 776677 820798 836071 793365 881106 1882749 1961464 1225330 1031983 658872 651256 781598 776443 816421 828623 848189 857547 953099 957547 4555556 4720531 40.55 71.7 1
12:28:14 2024-01-26 614177 610997 193894 190170 302986 309524 315960 312157 203425 201383 245421 251366 284881 288590 3899885 4200859 5895740 5745428 1022656 1051504 275340 243543 254514 254869 285445 277791 276528 278409 197514 198832 650182 620502 1409728 1360977 417177 414809 602490 608860 752230 728365 774658 784085 816400 826987 802585 887777 1885428 1995460 1219573 1024654 662651 647488 777055 781052 817583 820297 846448 861916 954349 948249 4511570 4719311 40.55 71.7 1
12:28:15 2024-01-26 619939 611257 193389 189493 303021 309887 315694 313583 201748 203043 244837 249704 285682 286714 3915116 4206189 5912741 5708689 1005332 1051284 277884 243474 253090 254123 286916 276940 278550 278965 197931 197866 656257 625538 1432244 1377971 418326 413171 602335 604414 747016 733201 774694 778989 820761 835480 795621 882397 1882749 1961464 1199201 1029289 658822 647456 783269 774366 811648 829905 852724 855711 950016 957328 4634272 4727271 40.55 71.7 1
12:28:16 2024-01-26 623113 611257 193966 189411 306083 308085 315960 314508 202800 203007 244872 249773 285481 288274 3915116 4142706 5911832 5711751 1023211 1053531 276644 243508 252725 255261 285463 277099 278159 278965 198070 197832 657329 621081 1413733 1374063 417770 414809 601053 604878 751546 730876 774492 784085 823160 828741 795621 892321 1892022 1989085 1240683 1020290 660699 649327 774962 774607 821082 829136 846701 857516 959273 956688 4569342 4723900 40.55 71.7 1
12:28:17 2024-01-26 611143 610814 193965 189213 305160 309020 315960 313107 202935 202689 246246 248942 290086 287684 3911064 4223607 5878837 5721393 1012517 1051504 277245 243508 258072 255261 284983 278414 277573 277917 198070 197866 653041 626472 1415737 1367753 418362 413171 599275 607997 746648 727714 779257 782702 818717 829500 800201 885023 1882749 1979878 1223411 1029562 660699 644811 777718 777227 811581 825448 851322 862896 952791 952429 4537158 4728938 40.55 71.7 1
12:28:18 2024-01-26 621741 611261 193559 190026 304358 311964 315960 314060 202621 203007 244837 250995 285713 286678 3915116 4215515 5922066 5728461 1006769 1053746 278080 243474 255522 254656 286526 278218 278159 278573 198350 197763 678220 622413 1436107 1380456 418960 412264 603266 604738 746708 730538 774492 777263 824363 836071 795621 884986 1885428 1971770 1245136 1028026 658354 650284 782478 773815 813342 828732 851227 858736 952680 961314 4622314 4735495 40.55 71.7 1
12:28:19 2024-01-26 620895 610361 193865 189429 304232 309524 318088 312928 203464 202370 244872 251272 284881 288652 3920616 4190391 5903415 5761725 1019467 1053746 276608 243474 258254 254869 284286 278646 277768 278965 198350 197797 657984 618795 1410460 1370171 416584 414117 599811 607135 752230 727714 774492 784085 818335 829428 799478 887777 1889334 1989775 1227249 1022567 662583 649364 776158 774958 817530 826044 845356 860800 958225 955735 4534748 4725511 40.55 71.7 1
12:28:20 2024-01-26 614288 613816 192808 190586 302987 310499 315960 312157 203430 202053 245558 249704 285481 287675 3913980 4256889 5912741 5721393 1005332 1051172 276644 243304 254259 254088 285521 278682 277378 278152 197792 198452 651611 622858 1420498 1370171 417468 412264 602131 607629 746758 729432 778809 777300 816400 836661 801979 880443 1882476 1972069 1213815 1035813 659759 646657 781923 779504 810644 820514 853353 860800 947398 952283 4560517 4728730 40.55 71.7 1
12:28:21 2024-01-26 618679 611106 193689 190235 303124 310682 315924 314096 202795 202370 247619 251473 284410 288513 3915116 4173973 5931391 5724071 1012433 1051504 275762 243508 253514 254053 286302 277791 277573 279555 197931 198577 663902 617545 1419040 1374063 416584 414153 604851 607135 751546 733251 773390 779577 820492 829500 795497 886322 1886615 1977072 1202490 1026529 656993 650284 781369 774828 816336 828732 847877 855798 954072 957547 4570017 4738149 40.55 71.7 1
12:28:22 2024-01-26 616040 610207 193764 190148 304507 311781 315852 312851 203425 201700 245558 251237 285032 288189 3899885 4202222 5895462 5741332 1021160 1051284 275762 244259 254693 254656 285428 277791 276298 278409 197514 198729 650182 621043 1419729 1360977 416880 414845 601480 608860 753296 729172 774694 784085 816400 827023 802585 887777 1881228 1995460 1221492 1024654 662111 647420 778270 778364 819913 820478 844155 860006 957950 954061 4496255 4720684 40.55 71.7 1
12:28:23 2024-01-26 614310 611188 194031 190354 304089 313072 315744 313881 203464 202018 246144 249739 285824 288274 3924481 4235937 5903415 5711826 1001685 1051504 276644 243543 253514 254053 286302 278218 276564 278483 197514 198452 651611 622745 1407951 1370171 418662 414117 604693 608676 747141 732862 778666 776713 818717 836661 801979 880869 1880075 1970671 1231442 1032495 658548 643590 783589 779504 811795 825228 852067 859537 947398 953999 4555583 4720684 40.55 71.7 1
12:28:24 2024-01-26 619488 610097 194066 189883 305012 310793 315816 314616 202834 202654 245487 250818 284881 290291 3912770 4162083 5924037 5722601 1019468 1052707 276417 244670 254154 254869 286741 276940 278159 279555 198070 197866 653041 621969 1417488 1373089 417770 414881 603307 605344 753296 732782 773522 782973 823160 827023 795621 890378 1892022 1984859 1231087 1019528 656993 647456 776614 774279 818689 828147 842882 858313 957397 957547 4553643 4725307 40.55 71.7 1
12:28:25 2024-01-26 617245 613445 193925 190211 305293 311082 317748 312928 202868 202229 245487 252140 286485 286571 3905750 4228140 5887394 5711869 1009651 1051504 276839 243099 253255 255261 284556 278682 277378 277956 197931 198418 653041 625986 1445510 1370171 418662 412228 599774 608306 746758 728747 778076 781864 817611 834302 801410 884986 1882749 1979878 1223411 1033966 662111 643590 777432 779541 813526 820514 848408 859359 950332 946543 4537347 4728976 40.55 71.7 1
12:28:26 2024-01-26 619958 611261 193759 190413 303057 312185 315514 313660 202868 202902 246716 251099 285664 286535 3915116 4205844 5922066 5717701 1005253 1051504 278080 243269 253479 254656 286190 277827 278550 278573 198070 197488 653041 622358 1431981 1380456 417110 412300 602131 604738 749524 731609 776149 778437 824363 836661 796479 885023 1886652 1967878 1225330 1029289 658354 650284 783033 774279 813954 827562 849086 857092 950332 957547 4634027 4729897 40.55 71.7 1
12:28:27 2024-01-26 620784 610820 193594 189459 305442 310387 317985 313297 204819 202866 244767 250924 285174 287891 3914875 4187688 5916046 5730771 1024896 1053050 276644 243508 258327 255689 284521 277827 277944 278965 198070 197832 668252 619607 1407070 1372115 417473 414153 599737 604450 750479 728747 774217 784085 820798 826405 796697 890378 1892022 1989085 1215673 1020290 659759 648868 777166 774828 820433 826396 846336 858313 957360 957547 4562094 4723900 40.55 71.7 1
12:28:28 2024-01-26 612441 611257 194207 189489 305156 308156 317603 313297 203396 202725 248006 249532 286284 287891 3918701 4232745 5875439 5711751 1013240 1051504 278239 246201 257890 255654 285428 278450 277768 278250 198070 198452 663902 627344 1434900 1368230 418954 413207 598557 606500 746045 728230 780996 782973 816027 829572 800238 886322 1882749 1979878 1223411 1029562 661640 644811 778787 778364 813526 820550 850290 860006 952425 946579 4546191 4713804 40.55 71.7 1
12:28:29 2024-01-26 616582 611261 193896 190056 304232 311964 315960 314060 202800 203400 248006 250611 285539 287244 3915987 4207474 5912465 5722093 1006050 1051172 277884 243508 255595 254869 285548 277329 278747 278965 197931 198763 659552 627333 1454537 1379364 418990 413498 605459 606180 747288 733757 774731 779541 823123 836071 795621 882434 1881228 1961464 1199201 1029562 658822 648868 781923 774279 811756 828216 850894 854582 947574 957547 4624351 4723156 40.55 71.7 1
12:28:30 2024-01-26 620548 609531 194207 189420 305554 308120 315960 314574 202719 203043 247444 250995 285267 288225 3915902 4147283 5910913 5745264 1022656 1053746 276680 244259 254154 254869 286598 277365 278714 279358 198070 197901 660187 621465 1431405 1374063 417770 414881 601480 605344 753762 729592 774492 784085 823160 828741 795621 891241 1892022 1986266 1233006 1020290 660758 649364 774962 774767 816372 827562 847877 858313 957397 956158 4558837 4720531 40.55 71.7 1
12:28:31 2024-01-26 614796 611257 193705 189454 305156 308120 315960 313363 202935 202405 245748 249739 286378 287414 3916632 4228140 5878687 5721116 1010316 1054207 278060 243269 254873 255297 284521 278646 277944 279752 198363 197866 651611 626823 1441710 1369566 418362 414179 599737 608860 747288 728747 779294 783171 818137 829608 801410 886322 1880197 1977072 1223411 1031028 661640 639934 776893 777263 813954 820550 849086 859359 953136 951118 4530327 4720531 40.55 71.7 1
12:28:32 2024-01-26 616541 612295 193594 189463 302946 309776 315960 315497 201748 203043 245593 249531 290373 286750 3922243 4217380 5917483 5703533 1006050 1051504 277884 244049 255305 254478 285428 277827 278550 278769 198350 198418 665352 624643 1421988 1379364 418658 413498 602131 605362 746045 732718 774731 778578 820798 835480 795621 883062 1881265 1964520 1239267 1029562 658822 649364 781923 773730 811795 828216 848408 853293 948281 957547 4621328 4721353 40.55 71.7 1
12:28:33 2024-01-26 619994 610393 193563 189498 304232 308120 316022 312887 202621 202865 244837 250539 285281 288035 3906893 4177356 5912311 5735398 1021724 1054494 276185 244224 253267 255337 286499 279271 276457 279752 198489 197832 667870 619310 1413121 1367753 417177 414736 599403 608860 753687 728230 775596 784085 817108 829392 800047 889039 1886652 1998292 1223411 1024796 662583 649291 778534 777227 818689 824207 845319 860006 958629 953988 4512103 4714528 40.55 71.7 1
12:28:34 2024-01-26 614214 613423 192913 190621 303231 310464 315960 312157 203425 202335 245593 250435 285682 288103 3912770 4269426 5929589 5725880 1003861 1050986 276573 243474 254259 254018 285392 279019 276386 279355 198070 198418 657329 623177 1431051 1370171 418649 413171 603192 608860 747288 729432 778809 777227 817557 837844 802548 881069 1880075 1973469 1215735 1035440 658822 646890 781923 780646 811795 820514 852104 860763 947398 952466 4537271 4715249 40.55 71.7 1
12:28:35 2024-01-26 614288 611257 194207 189424 305832 310826 315960 313547 202935 202653 245558 249670 285940 288230 3911327 4210132 5876875 5725094 1013994 1050202 278168 243914 254801 255443 285076 278182 277378 278145 198070 198418 663902 628233 1403013 1368724 419250 413462 599774 607997 747532 728747 780958 784085 815955 829464 800201 886322 1882749 1979878 1223411 1029525 661640 645268 778270 778328 814104 820514 851509 859969 951714 951118 4537031 4715249 40.55 71.7 1
12:28:36 2024-01-26 621262 612295 193594 190290 304196 310029 315960 313804 202621 202972 244631 249739 285682 286204 3915116 4208843 5912741 5726192 1006694 1053672 278168 243404 255595 255050 285249 278039 278871 278769 198350 197797 666802 624643 1430124 1383283 419557 412264 602131 604842 745860 731572 774658 778401 823160 836661 795621 884422 1885239 1964249 1225330 1029562 658872 650744 783033 774828 815144 828147 849403 857665 951751 959581 4618527 4723900 40.55 71.7 1
12:28:37 2024-01-26 619917 610393 193850 189459 304660 309055 317530 313071 202795 202795 247353 251237 285281 288238 3905750 4181728 5895816 5741039 1022003 1056463 276466 244119 255595 255085 284778 279360 277589 279752 198413 197797 675502 618795 1414551 1371130 418365 416113 599811 607997 753296 728046 774492 783529 819529 829392 800164 890158 1892022 1989775 1225090 1023925 662583 650284 777166 777031 817530 827562 847840 858313 957950 955410 4537271 4711874 40.55 71.7 1
12:28:38 2024-01-26 615601 611257 193389 190651 303231 309958 317748 312157 202969 202370 245593 250469 285396 286445 3905750 4251597 5895740 5730771 1005961 1050837 276359 245072 254971 255253 285152 279163 277163 279752 198350 198590 653041 622858 1427269 1370171 418662 414639 603229 611460 747288 729432 778076 780389 817557 838168 802585 883025 1881411 1974235 1243179 1035440 662583 646890 780816 779541 811795 820514 853353 861266 948244 953351 4552688 4715249 40.55 71.7 1
12:28:39 2024-01-26 621980 610992 193555 190316 303298 310029 315960 313840 202935 202653 244837 252043 285682 287154 3915116 4199202 5931391 5721393 1013000 1054207 277829 245947 256682 254980 286414 277684 278051 279752 198629 197694 687101 620052 1414788 1383283 417770 412844 604591 606388 749228 732718 774492 778401 825135 836552 796514 886322 1886652 1979266 1227249 1026114 657849 651242 783033 774958 816336 828966 849086 857665 952425 960260 4615712 4723900 40.55 71.7 1
12:28:40 2024-01-26 620932 612984 193870 189459 305160 309993 316721 312157 202969 202370 244872 251272 285365 288035 3906093 4178367 5903415 5732555 1021048 1051135 276608 244049 255485 255372 284236 278627 277820 279486 198629 197729 682570 620128 1406339 1372620 418686 414700 598521 605206 752230 728710 773952 785756 820145 828808 801298 891541 1892022 1990496 1227249 1023925 662583 651895 774962 774921 817530 827562 847840 860763 956592 956085 4537309 4711166 40.55 71.7 1
12:28:41 2024-01-26 616040 612555 194036 190118 304910 309055 316022 312851 202969 202370 245593 250469 285682 286213 3908537 4228924 5874640 5721393 1010278 1049854 278275 245947 258291 255407 285142 278787 277908 279716 198350 198681 659041 627226 1428386 1372620 420155 413282 599700 608428 747288 728747 782266 783729 818717 834265 801979 887067 1885428 1979606 1225330 1032495 662111 639970 777820 777227 815107 825192 850296 862756 955200 951118 4530327 4711166 40.55 71.7 1
12:28:42 2024-01-26 618292 611261 193865 190021 304655 309767 315960 315497 201748 203043 245593 249704 290086 287356 3912325 4199304 5903415 5721393 1006769 1051504 277494 243543 253444 255112 285463 277505 279228 279680 197999 198798 663902 627502 1412632 1376992 420155 413937 605011 607723 746500 734921 778113 781273 820615 836994 797885 883025 1885569 1962856 1201974 1031761 658822 648832 782478 774828 813493 829419 852141 855152 950090 957547 4618527 4727271 40.55 71.7 1
12:28:43 2024-01-26 618362 610992 194207 189258 306550 310241 315960 314694 202341 203043 245593 250853 285365 287594 3909536 4145225 5894090 5711751 1022003 1051504 276644 244259 254154 254869 286266 277560 278550 279680 198629 198659 665352 622858 1406813 1374026 418960 414700 603266 605919 755948 733720 776149 784085 824363 829731 795362 890156 1892022 1987538 1217557 1024654 661365 650284 777166 774828 819851 828732 846597 858313 959467 957547 4558837 4717893 40.55 71.7 1
12:28:44 2024-01-26 615833 611261 193870 189463 305160 309055 316022 313583 202969 202370 245593 249704 290290 287594 3905750 4220277 5866114 5703570 1011720 1051504 278615 243474 253267 255654 284956 278682 277768 278427 198070 198763 663902 629135 1430222 1375552 420155 413354 601517 610006 746956 728710 780217 783813 815955 834302 802585 887067 1886615 1981283 1223411 1033457 662583 643590 777166 778364 813954 825192 850902 863818 953811 946507 4530327 4717893 40.55 71.7 1
12:28:45 2024-01-26 617158 611257 194001 190321 303901 309741 315960 315053 202341 203043 245386 249704 290187 286719 3909536 4206189 5903415 5712127 1006723 1051135 276644 243508 253479 254834 285428 276904 278747 278145 197931 198729 685928 627333 1427091 1378491 421054 413973 605550 606388 748881 733881 780591 780536 823378 836661 796623 883690 1885569 1965267 1231087 1035440 656993 647274 781923 774828 811795 829419 852104 855761 950090 957547 4605357 4720531 40.55 71.7 1
12:28:46 2024-01-26 618292 607223 194242 189355 305836 309776 315960 315053 202307 203007 245558 250853 285494 288441 3908537 4148804 5895816 5730771 1028426 1053746 276644 243543 254154 255689 286065 277560 278550 278965 198070 197901 653041 620573 1413986 1375552 419259 414520 603192 605197 753720 731858 775559 786873 822940 829877 797082 890378 1892022 1993203 1238763 1025384 662583 650247 774851 777031 817530 827791 849086 858313 957397 956158 4552688 4714528 40.55 71.7 1
12:28:47 2024-01-26 616536 611001 193865 189489 305160 309055 316022 313583 202969 202783 245593 250644 290086 286539 3908891 4225672 5867443 5721393 1014724 1048075 278275 243543 258218 255654 285085 278646 277768 279716 198070 197866 643891 626897 1426571 1368724 420155 414448 601480 608639 749376 728710 780255 783974 820424 829356 801189 888069 1886652 1981283 1225330 1031983 662583 645542 778570 778364 816421 825228 848408 862528 952425 946579 4552688 4720255 40.55 71.7 1
12:28:48 2024-01-26 619903 611257 193559 190021 304232 309993 315960 314060 202621 203968 245593 250739 285824 286714 3917909 4199304 5912741 5717312 1003898 1051504 278080 243508 253479 254869 285428 276940 278943 279358 198070 198452 649289 626897 1409040 1378387 418990 413498 604591 607364 748807 736034 778921 779431 824216 836589 797281 885837 1886858 1962272 1217458 1031028 660758 651242 783033 774556 815144 827014 851434 857055 951077 959581 4634027 4729897 40.55 71.7 1
12:28:49 2024-01-26 620186 611252 193865 190021 305147 308156 316057 313804 202795 203007 245593 251062 285281 288383 3899885 4173190 5895462 5740150 1021776 1052781 276608 243543 258656 255261 284521 278878 278159 279358 198489 197832 669702 619163 1417235 1372115 417770 414809 599774 607135 753687 730190 775962 787321 822793 829356 798884 891354 1897548 1991872 1202667 1024654 661640 650284 778233 777031 818747 828732 847877 860726 958788 957547 4570554 4720531 40.55 71.7 1
12:28:50 2024-01-26 617577 611261 193905 189498 305088 309055 316022 314060 202969 202688 245593 249773 290290 286714 3915116 4216675 5883189 5721393 1016175 1051504 277494 243543 254873 255689 285428 278218 277768 278145 198070 198763 653041 627783 1414966 1370171 419619 414772 600286 607997 747838 728563 783026 783864 819732 829392 800090 890718 1889457 1984714 1225330 1033966 663252 643590 777432 779206 816336 825192 850902 860006 954787 946543 4537535 4722201 40.55 71.7 1
12:28:51 2024-01-26 621262 611257 193630 190355 304695 310029 315960 314096 202969 203647 245748 250853 290086 286795 3899885 4206189 5912741 5712959 1006050 1053457 278275 243508 253479 254869 285561 277827 278943 278965 198363 197866 676226 625986 1420202 1378982 418362 414507 602984 605344 746708 733757 776383 780907 825721 837626 796567 886621 1888113 1964212 1217654 1031983 660286 651205 784182 774828 815144 829759 851509 858313 951751 959581 4627932 4723156 40.55 71.7 1
12:28:52 2024-01-26 621373 611261 193900 189498 304695 308156 316499 314060 202969 203043 244872 251237 285494 288035 3905750 4173042 5894090 5719986 1024848 1051504 276644 243508 253267 256216 284521 278218 278159 279358 198489 197866 671152 620194 1415363 1373089 417770 414772 599863 607997 751546 727323 774492 784110 820798 831334 801261 891204 1896025 1991909 1225090 1026077 662583 651095 777129 777031 818109 828732 849086 859925 959310 957547 4550423 4711874 40.55 71.7 1
12:28:53 2024-01-26 616541 612984 193289 190488 303342 309524 316022 313107 203285 202688 245593 249773 285281 286275 3915116 4247222 5887318 5726684 1009373 1052781 278811 243099 253479 254905 284556 279111 277378 278374 198070 198452 653041 624073 1455084 1370171 418365 412300 601053 608860 747288 727815 778076 781864 818717 836071 802440 885762 1885569 1973469 1219573 1038395 661602 647562 784145 780499 814104 826619 852104 862179 950278 956523 4558464 4723900 40.55 71.7 1
12:28:54 2024-01-26 615299 609168 194207 189493 303838 310971 315960 315053 202621 202501 245593 250853 284681 288622 3911439 4154497 5905173 5722601 1018743 1051504 275797 244635 258254 255083 287180 277560 278550 278165 198350 198487 663902 621049 1410772 1374063 417110 417264 605026 607135 754365 733867 774658 784085 824399 828225 794897 890378 1894948 1984714 1210023 1022604 658872 649181 778233 776994 820978 829905 844118 860187 957433 957547 4559198 4713528 40.55 71.7 1
12:28:55 2024-01-26 612543 612728 194242 189459 305621 309055 317748 313619 202969 202865 245593 251610 285824 288125 3888711 4210132 5862036 5722601 1014724 1051284 277884 243508 254693 255654 285428 278218 277768 278340 198070 198763 653041 627792 1444875 1366782 419656 414772 601480 608860 747874 727301 781589 784085 819695 829572 801373 888889 1881265 1986867 1225330 1034934 663963 645726 780487 781089 814104 825047 853942 863222 951004 952006 4551017 4720531 40.55 71.7 1
12:28:56 2024-01-26 621307 610997 194031 190188 304232 310029 315542 314574 202935 203968 244872 249808 290242 286477 3899922 4206338 5908531 5695555 1006050 1051504 277884 243508 253514 255083 285851 278646 279372 278965 198350 198452 653041 625986 1426662 1380456 418990 413534 602984 605637 750057 733757 774694 779577 824399 837253 795227 883062 1885276 1958685 1223207 1033918 660758 649991 783827 774791 814104 831667 853333 858887 952115 959581 4624629 4723900 40.55 71.7 1
12:28:57 2024-01-26 615668 611261 193896 189493 305200 308120 315960 315053 204030 203078 245386 250504 285081 287630 3911439 4142706 5895816 5745264 1024848 1053050 276644 243578 253090 255725 284992 278254 278747 278965 198350 197832 660187 620194 1435247 1374063 417770 414772 601591 605344 752230 728470 773836 784110 822578 827023 796697 891720 1892022 1989085 1219440 1021742 660758 650488 778233 776921 817583 829282 848039 858201 961355 956652 4554713 4715136 40.55 71.7 1
12:28:58 2024-01-26 617416 610989 193870 190811 304695 311303 318646 313655 202969 202405 245628 251016 285682 285900 3899885 4244204 5875439 5711789 1009651 1049641 278275 243304 258327 255475 284676 278450 277378 278379 198070 198577 653041 626823 1432896 1370171 419286 413171 600515 608860 746708 727301 780403 782973 818067 835480 802585 886322 1881265 1981283 1225570 1032495 662111 643627 779340 780907 816421 826619 852116 863222 954602 952429 4539706 4713804 40.55 71.7 1
12:28:59 2024-01-26 617754 612377 194172 190026 304695 311744 315960 314730 202239 203113 245593 249739 290290 287729 3915116 4199304 5912741 5707232 1006957 1052781 277494 243474 253267 254869 285463 276940 278979 277952 198070 198487 648753 626396 1422071 1376992 419286 413534 604517 606239 747532 734797 778113 780719 820834 836661 795497 885023 1882749 1962272 1231087 1032495 656993 648409 783033 774828 813452 832183 855124 855004 950090 956688 4612604 4723156 40.55 71.7 1
12:29:00 2024-01-26 619593 610393 194579 189286 306523 309488 315960 315497 202719 202725 245523 250853 285281 287630 3909536 4142279 5889894 5711789 1021198 1050780 276644 244259 254154 254869 286741 277365 278714 279358 198350 197866 655899 621969 1423399 1374063 417110 417264 603838 606239 754761 733757 774658 782966 824399 829428 794934 891241 1892022 1983452 1229168 1021742 658872 649327 779158 775788 821015 832183 848189 858774 959310 959508 4559882 4726062 40.55 71.7 1
12:29:01 2024-01-26 614288 611257 194504 189459 305872 311744 315455 314060 202935 202405 248373 249323 286485 288071 3911439 4207429 5862074 5722601 1016175 1051504 276644 243543 258108 255689 285463 277863 278159 278180 198593 198452 653041 625113 1416719 1362908 419619 414448 599774 608860 750030 727337 781589 783753 815991 829572 802585 890308 1886652 1980644 1225330 1028063 661640 644572 778607 782936 818689 820586 849086 864997 957544 952994 4480827 4709892 40.55 71.7 1
12:29:02 2024-01-26 616384 612550 194176 190056 304695 310064 315960 315942 202693 203007 246352 249739 286114 288219 3909536 4212620 5904326 5703570 1006769 1051504 277299 243508 258400 255261 287180 276940 278159 278475 197792 198937 652302 626897 1415946 1374063 418990 414444 605587 608588 747141 735355 779294 781310 820761 836393 797863 885691 1881411 1964482 1237311 1034703 656878 645028 783033 777263 811795 827014 852141 858313 949979 958560 4575152 4726046 40.55 71.7 1
12:29:03 2024-01-26 622223 611074 194575 189317 306020 308984 315960 315017 202587 202761 246211 250818 285878 288238 3914875 4145225 5895816 5721393 1025303 1053746 276608 243508 254514 255654 285392 277755 278747 279358 198489 197832 666802 620573 1415073 1374063 418960 414772 600747 606574 752193 729555 775596 785776 824326 828189 797651 892852 1892022 1991909 1217557 1025528 661640 650744 777166 774828 819851 830143 847840 860763 960146 957547 4567060 4728900 40.55 71.7 1
12:29:04 2024-01-26 616394 615093 193825 190469 304481 311303 318421 313804 203391 202747 245593 251029 286297 285846 3908891 4241189 5867443 5721393 1009651 1051098 278275 243474 253055 255619 284601 278414 277768 279680 198070 198418 643891 626823 1450469 1370171 420155 413462 599826 608860 747288 728747 780958 783529 817108 834265 802548 886285 1882749 1979878 1225330 1031028 662583 645579 779710 778916 814104 820550 850857 862528 951041 951934 4548032 4725784 40.55 71.7 1
12:29:05 2024-01-26 621811 612486 193383 190452 304017 310322 315852 313881 202901 202760 244802 251765 286283 287504 3907522 4193533 5903415 5695405 1006686 1051504 277884 243099 253479 254621 286065 277791 278550 278965 198629 197832 660187 622858 1415533 1383283 418326 413171 604693 605270 747104 731641 774658 779541 827324 836661 795621 886285 1881228 1970671 1227249 1029525 658822 650744 784145 774556 815107 828180 851509 857055 953818 960260 4603003 4734223 40.55 71.7 1
12:29:06 2024-01-26 618532 611115 194035 190186 304905 309887 315852 311979 203956 202194 245558 251588 284881 288243 3908350 4187352 5895740 5739781 1022656 1053746 276185 244089 253444 254869 286039 278574 276528 278501 198070 198729 662452 619310 1416504 1364843 417473 414845 602335 610592 755023 727301 776383 784085 818717 829428 802585 890378 1889334 1995460 1225330 1024654 664474 650744 779710 778916 819913 825192 847840 862528 959310 956085 4515050 4715363 40.55 71.7 1
12:29:07 2024-01-26 610161 610497 194616 190078 304551 310793 315852 315353 202868 202831 245866 251099 285650 290073 3911327 4154219 5929617 5740475 1016116 1054494 274599 244465 253479 254834 286942 277329 278159 277917 198363 198591 671877 618427 1404048 1374063 417770 417291 605550 606500 758000 733757 774492 784085 823123 829428 795497 891541 1889493 1979878 1227249 1024654 656993 647420 779710 776266 819851 829383 846560 857017 957950 957547 4558837 4717893 40.55 71.7 1
12:29:08 2024-01-26 614213 611252 194172 190078 305512 312185 315455 313917 202901 202053 246246 250924 284903 288333 3911327 4200859 5891603 5730294 1018978 1051135 275762 244259 252702 254869 285392 277791 277768 279222 197514 199526 650308 622858 1394781 1361942 418031 417228 604598 609027 752230 729560 779220 786315 817557 829464 804867 890341 1889334 1993203 1225330 1028026 660699 645483 777718 782936 818689 820514 849086 861266 955877 946543 4477444 4705763 40.55 71.7 1
12:29:09 2024-01-26 615631 612295 194036 189493 304660 312185 315672 315690 204458 202690 246211 249567 285575 287756 3914875 4211338 5895514 5712014 1008209 1051023 277494 243508 253479 254869 286065 276904 278943 279752 197931 198418 659552 626434 1428706 1377971 419583 414408 604050 606202 747178 735318 778076 780683 822541 836661 794897 884986 1882749 1965054 1233006 1034195 656993 649327 783033 774828 811795 830897 852747 855798 948281 957547 4618527 4715249 40.55 71.7 1
12:29:10 2024-01-26 619921 610924 194005 190021 305160 308120 317748 313773 202800 203745 247794 251379 285263 287891 3902754 4159562 5895740 5730771 1024004 1051135 276608 244084 252702 255619 284357 277791 278747 279644 198350 197832 668252 620194 1416450 1374063 418960 414736 600250 606612 752230 727815 774492 786315 822505 828189 797826 891757 1892022 1989085 1219440 1021742 660699 651256 777166 777031 816336 827562 848481 860800 957397 956158 4543283 4714251 40.55 71.7 1
12:29:11 2024-01-26 616040 612560 194176 190026 305048 308120 317748 314060 203003 202725 248006 252585 286342 287275 3913106 4235696 5878912 5720808 1011819 1051504 278275 243099 253479 255513 284521 278682 277768 278233 198070 198729 663902 626434 1480625 1372115 418326 413426 602131 608860 747104 728880 779220 782973 818950 836661 802585 886322 1882749 1980571 1225330 1035440 662583 646432 779710 779504 813917 825228 850857 861266 952643 946579 4537535 4715363 40.55 71.7 1
12:29:12 2024-01-26 620186 612728 193900 190616 304660 310029 315960 314096 203251 203043 244872 251379 286588 289296 3913191 4198042 5925344 5720808 1009651 1052707 278275 243439 254259 254869 286490 278502 277963 279358 198629 197797 681301 618719 1416238 1383283 417770 413462 604480 605344 751959 733757 776149 779541 825568 837844 794897 886322 1889334 1967878 1227249 1029562 658822 651205 784145 774828 815144 828799 848371 858313 952425 960260 4641090 4723900 40.55 71.7 1
12:29:13 2024-01-26 621695 611261 193865 189459 304660 310314 316499 314060 202935 203007 245593 251272 285281 288225 3915572 4182626 5912311 5719948 1022506 1051504 276323 243474 253444 255405 284286 278646 278159 279358 198489 197832 661617 619310 1417900 1374063 417770 414772 599863 606668 752616 728365 774492 784110 820725 829428 797863 891645 1890485 1989775 1219440 1024654 662583 650744 776614 774828 819851 826396 846360 858313 959467 957547 4552688 4717893 40.55 71.7 1
12:29:14 2024-01-26 614429 611261 194244 189498 306092 309055 317748 313804 202969 202653 245919 249704 290242 286714 3912770 4218828 5870335 5725602 1011819 1051098 278275 243474 255305 255440 284596 278610 277768 277917 198363 198832 653041 626897 1426267 1369179 419583 414507 599863 609211 747801 728747 780958 783729 817108 834302 802548 887586 1882881 1979878 1233006 1031028 662583 643590 778550 779541 816299 826394 850902 859969 955200 951118 4511570 4708514 40.55 71.7 1
12:29:15 2024-01-26 620050 612126 193865 190026 304695 309993 315960 314060 202655 203683 245386 249739 286029 286714 3900184 4209198 5909042 5707015 1006656 1051209 277494 243304 253479 254969 285780 277827 278550 278965 198070 197832 666802 624073 1421848 1382302 418326 413171 603410 606500 747104 731609 774658 779541 825568 835976 795621 885023 1886652 1966484 1227249 1029525 658822 650744 783033 774828 815451 828180 851509 855798 951041 959240 4627932 4727271 40.55 71.7 1
12:29:16 2024-01-26 619917 611257 194036 189459 305124 308120 316057 313738 202935 202972 244872 250888 284881 288121 3894255 4171571 5895702 5725880 1024934 1053635 276430 243508 253444 255689 284538 278646 277944 279555 198350 197832 669702 618728 1411179 1388572 417770 414772 599737 606239 752230 728599 774492 785812 822541 829428 797899 891408 1892022 1989085 1229168 1023197 661836 650744 777166 774828 820433 826978 846597 859537 960183 958903 4558837 4717893 40.55 71.7 1
12:29:17 2024-01-26 615601 611257 194242 190017 304837 309055 317748 312714 203003 202761 245972 249739 290086 287558 3909536 4211488 5886308 5725880 1013994 1051357 278595 243949 255595 255654 285156 278646 277963 278233 198314 198936 667870 627792 1409002 1370671 419619 413973 600286 608860 747141 727323 781589 784085 818335 834302 802585 888218 1887992 1979878 1227249 1032495 662583 645579 779710 779504 814104 825228 852141 862565 952425 951970 4543283 4720255 40.55 71.7 1
12:29:18 2024-01-26 618362 611252 193865 190321 304686 309993 315960 314096 202761 203683 245593 250995 289882 286804 3897031 4203528 5895551 5725880 1007489 1054282 278168 243369 255595 254729 285887 278270 278747 278965 198350 197832 665352 623177 1454975 1383283 418326 413498 604947 605160 747838 732645 774694 779577 825721 837844 796752 886322 1886652 1970671 1227249 1029562 659759 651242 783589 777031 815144 828799 849613 858313 952425 959581 4627932 4723900 40.55 71.7 1
12:29:19 2024-01-26 613455 611261 193865 190021 304910 310277 316057 314060 202655 203043 244872 250853 284881 287814 3905750 4155212 5903415 5738901 1024418 1051431 276466 243949 255595 255478 284844 278502 278051 279555 198629 197832 669702 619310 1416088 1373510 417770 414772 599439 606500 755410 730819 775596 784147 820761 829428 799966 889922 1890485 1989085 1219440 1025839 662583 650744 777166 774828 819851 828732 847877 860150 959467 957547 4549161 4714528 40.55 71.7 1
12:29:20 2024-01-26 616040 611257 194001 189493 306092 309055 316499 313583 203461 202830 245628 249739 290086 286750 3888748 4219404 5866114 5711321 1016904 1052134 277829 243984 254873 255548 285370 278502 277764 279752 198070 198902 668406 627792 1456298 1365692 421655 414628 600286 608860 749413 727301 783430 784085 818335 829536 801373 888889 1885276 1983846 1227249 1032495 662583 644536 777432 778916 815721 826394 850678 861266 953848 946579 4530327 4714528 40.55 71.7 1
12:29:21 2024-01-26 618292 611257 193900 189493 304695 309993 315960 315497 202307 203043 245972 249739 290086 286750 3909536 4187240 5894090 5712014 1003898 1054207 278060 244202 255522 254729 285285 276797 279336 279752 198350 198763 653041 626434 1422434 1374063 419286 414444 606747 607835 747288 735442 779257 781864 822395 836661 795497 883727 1882749 1965054 1234925 1033966 656993 648868 783827 774828 811795 829455 852747 857055 948048 957547 4611764 4723900 40.55 71.7 1
12:29:22 2024-01-26 620181 611261 194207 190021 306092 309020 315987 314574 202621 203043 245593 250853 284881 287666 3888674 4148596 5895740 5726684 1025505 1052846 276644 244802 255522 256475 284671 278111 278515 279555 198629 197763 661617 620497 1410820 1375552 418365 414809 599737 607797 754224 730819 775596 784110 820761 832229 800201 892989 1892022 1988330 1238763 1022469 660699 650744 778270 776480 821015 827014 845393 858313 959467 959240 4549438 4711949 40.55 71.7 1
12:29:23 2024-01-26 617798 612555 194207 190188 305160 309055 316535 313832 203425 203007 245628 251062 290157 285837 3899997 4216675 5874477 5703570 1015449 1051504 276359 243508 258181 255443 285142 279022 277944 279752 198350 198763 665352 628233 1400161 1371645 421354 414556 600286 608860 747141 728652 783385 784085 818299 834302 802585 888740 1886615 1980607 1227249 1031945 662583 643590 777820 779541 816372 827791 849086 858749 955237 946579 4502191 4711987 40.55 71.7 1
12:29:24 2024-01-26 618362 611281 194207 190316 304686 310064 315960 314760 202341 203683 245972 249739 285682 286795 3906093 4206338 5903415 5707940 1006007 1052707 277884 243508 253479 254869 286168 277576 279264 279486 198350 198763 647323 627333 1422498 1379930 420132 414592 604583 609637 747801 735876 778809 783729 823050 836661 795497 884986 1887839 1962856 1211907 1032495 658354 649094 781923 774828 813526 829419 853390 857702 948281 956871 4586600 4713804 40.55 71.7 1
12:29:25 2024-01-26 618292 610997 194247 190009 306128 310029 315960 315497 202795 202865 245593 251016 285281 288586 3908650 4142279 5884764 5699542 1014376 1051504 274954 244294 258218 254869 286763 277365 277944 279680 198350 198992 663902 620052 1399299 1374026 418960 417083 606360 607382 755399 735318 774694 783529 825297 832265 795460 889113 1889334 1979081 1229168 1020290 657886 647420 779710 774828 819851 828835 845995 856445 958225 957547 4550347 4708501 40.55 71.7 1
12:29:26 2024-01-26 612171 611257 194247 189424 305626 309090 315960 313840 202935 202370 246352 249670 285365 288225 3899165 4194892 5866114 5707232 1016175 1050387 277069 243578 254154 255261 286150 277791 277963 277952 197514 199144 663902 626434 1405657 1363348 419510 414736 602335 611826 753413 731858 781403 786315 818137 829536 803584 890755 1886770 1980571 1227249 1031247 662111 645028 776882 781827 817530 826978 849086 860006 955914 946543 4492536 4711166 40.55 71.7 1
12:29:27 2024-01-26 620790 611261 194207 190056 304476 310717 315960 315497 202341 202405 246352 249704 285481 287594 3915116 4211338 5903415 5722601 1008397 1051523 277299 243543 253090 255261 287584 276940 278159 279028 197792 199075 650852 627798 1409241 1376531 421054 414628 607269 610592 749946 737046 780217 779431 820761 836071 799634 888576 1885428 1967842 1227249 1035440 658548 647562 781923 774958 814104 828799 853427 857702 948317 956158 4586600 4717974 40.55 71.7 1
12:29:28 2024-01-26 620186 612295 195118 189420 305831 309776 315960 315497 202621 203043 245628 250888 285281 287918 3894293 4142279 5891527 5711789 1024117 1051504 277620 243543 254154 255725 286114 277791 278943 277534 198350 198452 665352 620497 1445912 1376531 419856 414592 602113 606521 754291 731173 776665 788279 824800 831088 796623 892363 1895861 1991154 1234925 1020290 658822 649364 781042 774958 821015 829455 845356 858313 957397 958903 4549438 4714251 40.55 71.7 1
12:29:29 2024-01-26 612003 611261 194822 189463 306092 311596 317748 314060 202969 203043 246387 250227 285281 288743 3906751 4196424 5875439 5703570 1016175 1051504 276680 243578 254154 255654 285428 278218 277963 278267 197931 198729 663902 626004 1409341 1362908 419656 416974 603043 611386 751398 730819 781440 787433 820488 829356 802437 891504 1886652 1986266 1229168 1028968 661640 646469 777432 783776 819815 825228 849086 863830 956592 946579 4474055 4704452 40.55 71.7 1
12:29:30 2024-01-26 613851 611261 194242 190321 305160 310971 315694 315053 202969 202405 246387 249739 285904 287630 3909536 4222126 5903415 5711321 1000262 1052781 276680 243474 253444 254088 287724 277827 277378 278409 197931 199075 654291 624643 1406813 1370171 418362 414809 606298 612587 753413 736034 781403 779431 821043 838993 801189 886583 1882749 1967878 1229486 1033966 658872 645483 784182 778952 813954 829172 853427 860800 951041 954808 4558464 4720531 40.55 71.7 1
12:29:31 2024-01-26 618679 611261 194242 189498 305088 310717 315960 315497 202787 202865 245628 250853 284881 288622 3909536 4150688 5922066 5745264 1013949 1051504 274690 243543 253479 254478 286741 277365 277894 277723 197931 197901 660187 617908 1432488 1374063 417770 417300 605550 607997 755187 735208 776000 784011 824216 829392 799021 894721 1893497 1983416 1219573 1023197 658402 649405 778824 775929 821015 828216 846941 858201 959540 957547 4549438 4714528 40.55 71.7 1
12:29:32 2024-01-26 611138 610829 193921 189489 305877 309090 317748 314096 202969 202688 248549 249496 289678 288071 3908650 4199491 5866114 5713236 1016175 1051504 277494 243543 255091 255689 285428 278254 277963 278374 197963 197935 643891 626897 1433973 1364843 419656 414448 601591 608860 750030 727441 781291 786167 821006 834120 801226 890083 1890802 1984862 1227249 1032495 662583 644572 779340 781463 816421 827562 848445 861303 957951 946615 4517724 4711166 40.55 71.7 1
12:29:33 2024-01-26 617798 611257 193629 189523 304941 309993 315960 315978 201748 203007 245628 249739 285432 286750 3905750 4196283 5895816 5703870 1004538 1051172 277494 243508 258363 255288 285561 276940 278979 277530 197792 197901 645894 625113 1417733 1377411 419619 414153 604693 606804 747273 735876 778666 782613 825721 838884 798909 884837 1888113 1966317 1213760 1033457 660758 650744 784182 774828 816065 833398 851499 857055 952461 959240 4624115 4721429 40.55 71.7 1
12:29:34 2024-01-26 620222 612290 194212 190321 305187 309559 317048 313986 202969 203078 245250 251272 285918 288274 3905750 4176374 5903415 5726684 1024087 1052998 277299 243578 253479 255725 284992 277931 278159 279358 198489 197901 660187 619310 1416450 1373791 417110 414845 601208 606500 753799 729610 773522 786442 821959 834034 802440 892275 1897412 1991909 1210062 1026077 664000 652055 778233 776091 818689 826396 849403 860006 959430 957547 4546855 4707808 40.55 71.7 1
12:29:35 2024-01-26 616505 612560 194242 190056 305196 310350 316535 313840 203003 203007 245628 250888 290157 286678 3905863 4216675 5862036 5713236 1014724 1051504 282023 244294 257999 255689 285450 278682 278159 278187 198070 198625 653041 627792 1412351 1370171 420918 414809 601480 608860 747838 728917 782702 784085 819565 834302 802440 889646 1892246 1982689 1227249 1035440 664474 647562 781850 781643 814104 825228 853390 865691 952791 953351 4546191 4713528 40.55 71.7 1
12:29:36 2024-01-26 621815 611257 194207 190522 304691 310499 315960 314574 202969 203113 244872 250960 290247 286714 3923029 4199491 5908531 5712127 1003898 1051504 278419 243508 258363 255261 286302 278218 278979 278965 198350 198452 671152 624643 1407175 1381322 419619 414153 604947 606500 747838 734009 778113 781310 827485 836011 795497 885691 1892246 1966172 1190123 1032458 661640 650671 784145 777863 814104 833435 853353 857055 948317 959240 4614736 4721978 40.55 71.7 1
12:29:37 2024-01-26 620222 611257 194242 190312 306083 308156 316535 314096 202969 203078 245593 251062 285281 287783 3900184 4151952 5895816 5720808 1024041 1051523 276680 244089 253444 255689 285236 278682 278159 279358 197135 197901 665352 620497 1429175 1374063 417699 414881 601480 607135 753559 731091 774658 786405 825568 828844 797899 893068 1895898 1992532 1236844 1024065 660758 651059 778233 778136 820942 829832 848258 860763 960183 957547 4550030 4711874 40.55 71.7 1
12:29:38 2024-01-26 617793 612947 194181 190325 305160 309705 316464 313547 202969 202972 245972 250818 285766 285802 3905750 4235621 5888010 5711826 1003861 1051061 278275 243099 253868 255261 285040 279075 277768 278145 198350 198729 653041 626387 1423919 1374063 419557 413462 601633 610158 748881 729637 778666 783529 817721 837844 804867 887586 1882749 1979878 1227249 1037896 666372 648944 782711 781643 814104 820333 858557 865691 952078 953279 4564009 4717893 40.45 71.7 1
12:29:39 2024-01-26 623069 612984 193930 190521 304655 310935 315636 314096 202969 202972 247349 251272 285682 286441 3911327 4187203 5912741 5721393 1007440 1054494 278275 243508 254259 254869 286266 277827 278747 279358 198363 197797 665352 621969 1445746 1383283 418917 414376 605022 606202 749426 733839 774621 780870 826738 838437 795497 886285 1889334 1965054 1217458 1032495 660758 652870 788053 776847 818747 832256 853942 860651 953664 962947 4625131 4732111 40.55 71.7 1
12:29:40 2024-01-26 617139 614731 193829 190621 304071 310935 316978 313583 203815 202972 246144 250853 285682 286678 3908537 4247222 5895816 5722601 1008929 1051504 276779 243474 253868 255619 284556 279075 277963 278340 198350 198763 653041 624376 1440513 1374063 418326 413498 602059 610592 747801 731691 779997 783529 818299 837844 804296 886047 1886615 1981283 1227249 1035440 664000 646469 780816 780646 816384 828378 855697 865728 953664 956523 4537158 4722011 40.55 71.7 2
12:29:41 2024-01-26 634791 612555 193890 190950 305124 310935 315924 314760 203566 202655 245281 251272 285566 286714 3908537 4199491 5912741 5712014 1008209 1051504 278011 243474 253514 255191 286030 278218 278159 278965 198629 197797 658758 622858 1461824 1383283 418954 414117 604989 606500 750159 733757 774658 780683 826738 838437 795460 886285 1886615 1964249 1213726 1032495 660699 651205 784182 774828 813917 832772 855660 858736 954072 959471 4626099 4725784 40.55 71.7 2
12:29:42 2024-01-26 621815 611270 194172 190321 305156 311744 319097 314024 202969 203043 245558 251345 285610 287999 3905863 4169695 5894090 5730771 1024079 1052781 276644 243543 253479 255689 284552 277791 278943 279358 198629 197866 658758 619607 1405885 1374063 418960 414809 602763 607135 752230 729665 776149 786405 825097 828808 797863 892989 1894478 1989775 1221323 1023197 661640 651205 778570 776334 821015 828799 845958 860539 964016 961968 4550196 4715136 40.55 71.7 2
12:29:43 2024-01-26 617232 613596 194172 190026 305160 309524 318196 313773 203498 202653 245972 250853 290290 288007 3905750 4219404 5866114 5711321 1013240 1051504 276779 244224 253090 255689 286003 278414 278159 278457 198350 198729 678596 628240 1419152 1371142 420882 414772 601480 608860 749599 728917 783817 784085 819493 836071 804296 890270 1889334 1980607 1227249 1032495 662583 645447 778824 781236 816310 827562 851509 861878 958225 953632 4524476 4711760 40.55 71.7 2
12:29:44 2024-01-26 622571 612920 194066 190517 305124 310935 317748 314796 202969 204006 246246 250853 285682 286781 3909282 4187315 5911832 5695555 1006769 1054207 278275 243543 253514 255261 285967 277791 279500 279358 198350 198452 665352 626434 1421541 1383283 419656 414736 604265 606612 747801 735839 778666 781827 825568 836011 795497 886395 1889334 1964249 1228856 1032495 660758 651205 784145 774828 815107 829455 853829 858313 953136 963167 4643035 4725359 40.55 71.7 2
12:29:45 2024-01-26 621335 611147 194031 190482 304972 310793 316943 313035 203566 202972 247794 252361 285566 288482 3901948 4175418 5895740 5730771 1021198 1052670 276379 244259 253479 255261 286365 279075 276564 278374 198489 198763 660187 619310 1414192 1364843 417770 417228 603410 610592 755436 728365 776971 785756 818335 829464 804296 891757 1890677 1995460 1219573 1024654 664474 652166 780816 779504 821015 826978 849086 862528 957397 957511 4519490 4722011 40.55 71.7 2
12:29:46 2024-01-26 612765 614026 194066 190521 303795 312204 318421 313917 203566 202335 246179 251203 285682 288189 3911327 4247681 5903415 5730771 1004538 1054579 278275 244635 255863 256292 287584 281267 278943 280109 197444 200049 662452 626547 1420264 1377971 420584 414845 605809 614949 754365 737444 783593 788708 825568 846948 811192 892994 1904000 2001313 1238763 1046730 671908 654610 791117 792705 825233 837835 866464 876964 967843 968460 4599716 4778232 40.55 71.7 2
12:29:47 2024-01-26 629186 624518 197684 194229 311492 319991 327238 324654 206722 205641 252779 255837 291914 293322 3979217 4277745 6029363 5852695 1035216 1088384 285250 256529 263855 265430 298576 292068 288816 293337 203922 205032 698527 641723 1450088 1406946 431316 423894 622121 629019 775186 758998 808835 811745 848073 863932 831600 920733 1966201 2064291 1238273 1064671 689576 672908 811842 817369 855465 856532 881171 898942 996750 993975 4646744 4879016 40.55 71.7 2
12:29:48 2024-01-26 641978 640236 198923 196019 320914 328154 339652 336809 212739 209890 261284 266348 298862 301874 4054865 4364660 6171146 5974618 1092980 1122002 288965 255412 272284 274467 307725 301166 299461 300815 207643 208322 708915 649120 1498104 1432430 436315 432872 632157 633744 793388 774847 810925 820382 859691 870610 829619 922235 2000446 2074630 1240960 1071978 692530 679849 825549 818565 855465 872397 890480 897531 993367 991647 4772154 4926381 40.55 71.7 2
12:29:49 2024-01-26 658957 649300 198845 195378 323361 329528 345356 342248 213516 212273 264802 268328 302126 302611 4092758 4411709 6200309 5994707 1094543 1137710 288658 255163 272598 276648 311078 304598 301250 304071 207059 208322 692556 656356 1490307 1425334 436315 432836 625693 634680 790020 765933 811793 816249 847437 856505 824530 916908 2011134 2108774 1260873 1062504 690559 678709 814150 811708 855465 865794 874494 886289 992663 991096 4759610 4932845 40.55 71.7 2
12:29:50 2024-01-26 660671 654845 198228 193927 320918 328655 346896 341454 210625 210730 264578 268772 300716 304778 4099295 4336596 6256055 6011871 1097686 1146142 288048 251768 272598 274695 311078 302191 301039 300358 205248 205671 730643 654953 1490833 1438603 435077 427564 622121 625043 774948 762884 802468 801387 834735 852395 810580 892715 1988359 2083599 1252197 1066194 681233 665652 809505 807007 838265 848583 867736 878878 973598 964606 4715259 4916908 40.55 71.7 2
12:29:51 2024-01-26 656887 656545 193960 191424 317793 324748 342821 338135 211361 208042 263092 267847 297506 301295 4096362 4432671 6215577 6024871 1110230 1145986 281091 249736 272247 271511 307045 300816 299287 300311 202429 204108 703051 643764 1462258 1434527 428057 426329 608480 612664 768313 744849 783817 793305 825568 828225 791044 885762 1987571 2084404 1228856 1041794 673556 661346 793365 791021 829646 836002 849086 859359 965101 955593 4746813 4907838 40.55 71.7 2
12:29:52 2024-01-26 659927 655107 191451 187702 314679 319457 340681 337321 208375 206283 259055 266242 296881 297275 4095978 4343160 6216444 5994669 1097602 1143704 277621 245083 269477 268151 306829 299577 294233 297095 199692 201309 713457 644484 1476947 1434527 426769 418723 603838 605380 752230 738548 774268 775031 809245 820487 778233 861911 1965928 2044326 1240683 1044021 660699 650972 787530 780646 811795 826978 842845 844020 939165 947055 4760022 4898473 40.45 71.6 2
12:29:53 2024-01-26 658868 654835 188731 187775 310446 319539 338258 335859 206757 206307 257788 264613 294487 296403 4102423 4414884 6183177 5994707 1089824 1143704 278275 243304 267223 272291 304570 297171 292014 295620 199753 200363 707485 641723 1460996 1420163 424021 417858 595960 601781 747288 727714 769985 773301 799196 811473 774925 854540 1956929 2054990 1223411 1043302 662583 644572 781923 779541 805989 818472 837335 846499 938204 939315 4740799 4907838 40.55 71.6 2
12:29:54 2024-01-26 656569 656495 189058 186564 311864 320898 337537 335859 206791 205440 258221 263400 295991 297311 4127037 4461850 6220478 6029175 1117925 1151289 277884 244705 265923 268151 306613 296371 294318 293984 198409 201086 711964 641723 1469432 1427356 420918 418322 599737 599973 752230 731609 763974 769864 799923 809390 768071 860833 1968999 2065772 1251004 1031028 656993 648373 779710 774921 811795 820442 828036 839662 947398 937565 4775010 4948829 40.55 71.6 2
12:29:55 2024-01-26 666277 658232 189088 187554 313765 319430 340681 336573 206791 205641 259055 264683 297365 299808 4161582 4424618 6262644 6063909 1103911 1155424 276913 245460 269438 268559 306366 297171 296085 297360 198754 202613 695541 649297 1462030 1429383 423120 419072 601480 606068 747838 731883 767688 765645 797904 810223 770322 852039 1964804 2059816 1229168 1046582 658354 646432 786412 782936 807168 818026 834845 842096 938204 941977 4809170 4971118 40.55 71.6 2
12:29:56 2024-01-26 672657 658259 189861 186824 313800 321927 342086 338610 207760 206283 259928 266277 297366 300746 4192689 4549122 6252479 6098643 1121237 1162143 276779 246634 269477 269790 307330 301166 295776 299428 199831 202790 698701 643764 1473011 1429383 420918 419665 595282 601781 753296 728230 762338 770410 798064 808248 770359 857735 1981927 2086324 1233006 1037285 664474 652628 779710 781273 811795 818472 830435 843384 943975 937263 4812605 4990284 40.55 71.5 2
12:29:57 2024-01-26 664392 663996 190893 186854 315789 321553 342713 339599 208555 205036 261612 267471 297609 303620 4207281 4463412 6366757 6122044 1116443 1164592 279384 246669 270572 270839 308945 300953 297613 297117 200354 203822 705059 653021 1481070 1436563 423420 419665 601208 606336 747838 732723 765475 765645 795771 810564 767587 851481 1972668 2065853 1227530 1048107 659759 646962 786574 782936 807204 818472 829968 840860 934813 940645 4840802 5004639 40.55 71.5 2
12:29:58 2024-01-26 677302 667835 191061 187025 315820 322530 345249 342695 208084 206961 261648 267096 299454 302657 4229641 4615522 6326075 6161210 1137634 1171363 278536 247605 270644 271266 307760 303892 297331 299428 201336 203537 695922 648556 1469609 1438603 422222 419665 597688 602015 752230 729432 761250 772670 798064 803555 764583 853288 1987571 2087398 1198276 1037322 662583 651242 779710 776091 811795 816839 825610 839065 944643 943457 4859599 5028308 40.45 71.6 2
12:29:59 2024-01-26 673575 666943 191096 187054 317684 322530 347879 341382 209102 206352 261576 266804 299699 304235 4253648 4516816 6364623 6166679 1118038 1173884 279384 246669 273054 270684 309197 302191 296812 298924 201020 204108 721109 655833 1501691 1438603 424322 417890 596382 602669 746008 728230 765167 765878 791064 802531 767882 844053 1979113 2078204 1252961 1051093 664000 647420 781369 781827 802428 811536 831619 840897 935476 933841 4839549 5042549 40.45 71.6 2
12:30:00 2024-01-26 675255 673086 190499 188241 316005 324003 348619 343595 209283 206352 263795 266770 300610 302651 4273497 4590303 6405093 6195286 1135200 1180583 279775 247396 273054 271097 310829 301732 297613 298541 201970 202968 685027 651156 1488894 1454977 423420 417300 598112 601456 747288 731613 760712 762935 793450 802567 758696 841583 1984746 2069121 1250278 1047834 660699 649364 783626 774828 802006 818472 830435 834045 928698 939315 4928910 5067049 40.55 71.6 2
12:30:01 2024-01-26 685214 674083 191358 187877 316101 324532 347879 344778 209283 208118 263573 266804 301525 303804 4301606 4673755 6416200 6197466 1157657 1183148 278649 248929 270572 271097 311586 302729 297580 298506 201371 204108 710570 649297 1493039 1447823 418362 418480 595154 600271 749339 729505 755303 760624 788761 800300 758429 845930 1987571 2080604 1249048 1041906 657886 651242 781923 774958 802502 815896 821110 830337 932794 933841 4960669 5080037 40.55 71.6 2
12:30:02 2024-01-26 685214 675069 191100 187578 318024 324604 347879 345582 209400 207180 263982 267955 299734 306329 4311038 4637873 6396736 6242648 1148260 1186570 278588 248161 270644 271321 311113 304598 297338 298959 201653 203679 698780 650226 1472206 1447823 419286 417300 593015 597150 747288 723527 753692 764560 787780 793482 756712 841583 1991186 2089885 1233006 1039802 661640 649364 773790 774828 802576 811490 818738 830337 930085 930199 4893699 5089409 40.55 71.6 2
12:30:03 2024-01-26 678823 675952 191398 187029 316132 323835 348866 342695 209318 206214 263428 268398 299734 303499 4323718 4602110 6433391 6246601 1132529 1186466 280123 246598 270572 271097 310135 303662 297793 298471 200985 203822 719429 659173 1491329 1438331 419323 417890 593015 599456 744116 722745 755841 760128 779729 792257 755387 834507 1981927 2083858 1221492 1044765 658822 642985 774962 774828 795670 807099 821110 830337 922209 919574 4919504 5095146 40.55 71.6 2
12:30:04 2024-01-26 679896 680180 189861 187574 316005 323571 348866 342731 208956 206214 263836 266770 301067 303374 4333137 4648163 6457071 6242146 1138774 1189000 278536 245874 270608 269894 310171 301845 297793 297671 200669 203822 719429 658703 1495918 1452644 418362 414444 593599 598790 738722 725897 751143 752074 779729 792257 747265 829504 1973464 2066043 1249048 1044874 652328 643897 774962 765842 793356 807099 815104 820614 920969 926809 4982939 5082510 40.55 71.6 2
12:30:05 2024-01-26 688679 678750 190130 186995 316005 324556 344452 344778 208450 206214 263020 268398 299734 304562 4351975 4722138 6405363 6265791 1156432 1193113 276917 245839 269775 270684 309197 302729 297793 296460 200704 202968 710386 653089 1483089 1452915 417770 414809 592141 591463 743172 722503 745939 755353 779729 783256 742966 832028 1984746 2085919 1229168 1032495 653257 644811 767919 768085 793386 801213 809476 820651 921006 921083 4910099 5117525 40.55 71.6 2
12:30:06 2024-01-26 682347 681753 190165 185826 315655 321517 345489 342695 208630 205994 261504 267548 299770 304557 4354478 4642910 6443790 6284522 1137634 1193031 278941 245047 269739 269859 308332 300851 297032 297671 200040 202968 717936 658703 1504937 1442698 417770 413570 588588 596213 736564 715165 744551 753678 770561 783256 745075 824261 1975474 2078204 1237311 1043278 655313 638377 769997 767541 784270 798034 811293 820427 911269 910524 4947721 5104249 40.55 71.6 2
12:30:07 2024-01-26 687541 683182 189304 185821 316005 323571 343383 342731 208305 206444 261504 267811 299734 303804 4373428 4688379 6481589 6284116 1144579 1192477 279453 244294 269739 268781 309197 300359 297793 297360 200005 202790 724385 658703 1471960 1454977 416584 409775 586140 591754 731888 718323 745467 745088 770703 782118 738137 818696 1974070 2054014 1237311 1043390 648540 639280 769997 760084 784270 798034 806360 811686 913826 910560 5001012 5132607 40.55 71.6 2
12:30:08 2024-01-26 693872 682217 189799 189644 316460 320901 345429 345302 206688 206598 261468 267400 299593 304520 4383364 4719080 6480715 6307751 1153097 1194181 276359 243578 268047 268151 308297 300816 294076 295805 199205 201660 724196 649297 1488339 1447823 413640 409164 582178 588748 733485 709300 735380 746675 766138 774836 737995 821044 1969594 2087398 1241779 1034703 649549 630654 761375 765065 783089 791061 802459 814153 906687 901547 4952370 5132607 40.55 71.6 2
12:30:09 2024-01-26 684773 685863 187879 187422 314119 320829 345212 341946 206688 206018 261432 266990 299558 300299 4389651 4712620 6537542 6293495 1141319 1199070 276394 243199 267223 266593 309918 299492 295182 299724 197548 201695 735259 656824 1469621 1447823 412724 408812 583927 590420 727815 709156 736732 736939 761393 775382 728985 810564 1964804 2053533 1215792 1038941 642101 632658 762995 754714 776837 792248 799571 804426 906724 901583 5011309 5141972 40.55 71.6 2
12:30:10 2024-01-26 695119 684185 188340 185596 315080 319339 343001 342983 205611 205404 260589 266206 298407 304346 4402195 4738196 6453024 6331010 1156432 1189545 274726 242656 266964 272291 305904 299065 293834 295655 200333 200363 720922 649297 1488970 1447823 410177 409700 578903 583585 728331 704183 728632 740988 761393 766405 731540 812876 1966205 2081153 1241779 1029562 644850 629224 755850 756726 778524 784387 793088 804493 899794 899910 4952600 5140945 40.55 71.5 2
12:30:11 2024-01-26 685747 686123 186794 186113 312144 318339 345917 339813 205576 204720 260517 265506 299928 300657 4411641 4753437 6537497 6299492 1141705 1192413 274883 246777 266225 267771 307259 297279 294005 295026 198629 200280 730643 657763 1492751 1451940 410503 405759 581248 583548 720489 708295 732895 731155 756680 766477 721340 802393 1960584 2047229 1245769 1033966 640277 633559 758673 753255 775117 784495 787886 797054 902701 900193 4983052 5158693 40.55 71.5 2
12:30:12 2024-01-26 692576 686123 186799 185034 312184 318906 345917 340327 204904 204864 258912 265692 297677 301233 4411682 4739020 6499418 6327526 1150315 1189434 273171 246567 266698 268193 306296 300031 292218 294269 198350 199526 713457 656824 1485588 1438603 409370 405795 576412 583150 722056 700030 728041 733775 750437 765019 723458 798863 1955013 2052145 1217749 1037285 642101 625497 756522 753674 769370 779803 790241 797190 892235 899271 5029632 5161121 40.55 71.6 2
12:30:13 2024-01-26 697477 687577 190992 184909 311166 316898 342965 339813 204870 204290 257966 264789 297640 299488 4436468 4800524 6556201 6327952 1150007 1194632 271922 241644 265515 266185 306829 297207 291534 293991 198070 198729 711964 648834 1474867 1460149 406183 400897 576412 578462 718608 700030 719375 724607 753292 762593 716477 801822 1956929 2062481 1241779 1019491 634606 625461 746735 742540 770226 775445 782693 796488 893585 883447 4926538 5164385 40.55 71.6 2
12:30:14 2024-01-26 686648 688069 190947 183699 311670 317738 342893 338753 204058 203647 259198 263102 298036 301466 4436746 4685345 6527971 6331010 1144565 1189803 272077 240077 263926 265776 305714 299142 289730 293096 197514 198452 730643 654894 1495464 1447823 407338 401433 571340 577877 711373 694022 722007 724607 739255 761283 718585 790776 1938124 2038009 1215846 1029562 632802 620108 747302 743960 763527 775481 783808 788386 887084 883519 5040463 5168071 40.55 71.6 2
12:30:15 2024-01-26 695854 686605 186613 183285 308349 318637 340549 338278 202969 203007 257533 263505 294303 300226 4443436 4811002 6499678 6340389 1157747 1194731 269820 239838 262828 265874 305177 296443 290136 290599 197236 197179 714950 649297 1484937 1447823 405033 400826 570530 573607 716573 693005 717517 726701 745086 752720 712752 793068 1947656 2059885 1209924 1019491 634606 620108 738407 746109 765696 773020 780986 789545 878052 874145 4979267 5163207 40.55 71.6 2
12:30:16 2024-01-26 688028 684966 186351 182635 307804 317738 340752 336751 202969 201665 256776 261532 294748 297527 4446363 4778459 6556112 6307488 1144503 1191933 269820 238928 267905 263992 305035 295166 289995 290635 196371 197145 710556 656356 1480700 1451667 405033 400300 568113 572665 708396 695792 718540 719545 738462 754849 704151 783743 1944890 2032235 1207967 1023925 630108 621938 744093 737953 762986 773020 771694 783319 883042 879525 4985343 5177450 40.55 71.6 2
12:30:17 2024-01-26 693751 686648 186055 182058 307848 313890 342338 335667 201748 202288 255200 262333 294345 297491 4453040 4782704 6537301 6349008 1149494 1192351 269691 238558 263147 262817 305035 294458 288793 290423 195749 196837 705992 647446 1475565 1438603 399899 399735 567270 571014 710296 688493 710229 719035 729989 745758 708336 785592 1935408 2038009 1205767 1023197 631557 616315 736250 740915 753798 761913 772210 779150 874467 874073 5033239 5183130 40.55 71.5 2
12:30:18 2024-01-26 696136 685196 185299 181482 307308 314589 338699 337732 205656 201559 255916 259904 293859 296203 4462206 4804983 6565540 6343774 1144579 1190581 270833 237171 263183 262345 303893 295445 288779 290250 195749 195271 721165 651156 1517939 1456009 402401 396151 565667 568270 702257 689907 710039 711218 736595 746164 701166 778659 1941142 2032235 1202099 1016789 625281 616095 735954 731517 756255 765245 767097 778701 877285 870424 4970081 5186829 40.55 71.5 2
12:30:19 2024-01-26 689746 685187 184711 180810 306419 313413 338699 335895 201714 200088 255095 261462 294181 297000 4462206 4785291 6536733 6358838 1149494 1185991 268719 237573 260715 261944 301662 293810 288337 290810 194171 195882 695541 653089 1476766 1434527 396700 396659 559099 570360 705891 683889 707531 715440 727578 739364 701166 774417 1929111 2027350 1221831 1026114 627066 613230 740181 735858 747108 761775 767716 771011 867536 874266 5067200 5191242 40.55 71.6 2
12:30:20 2024-01-26 695958 689169 183966 180900 306771 312901 337679 334622 205586 200088 253566 260699 293896 294533 4474742 4861364 6584328 6348348 1147396 1193186 267802 237916 261486 260312 302225 293433 287122 287090 194230 196380 715103 643764 1481572 1447823 396963 393123 562298 564481 700202 683889 699904 706272 729085 736067 691921 774547 1938384 2035119 1204055 1007463 621732 613665 728862 728729 750446 755108 759585 774385 868764 865163 4957127 5186829 40.55 71.6 2
12:30:21 2024-01-26 694738 685259 184259 179353 306992 311479 337170 334005 205193 199739 254311 257827 293768 296101 4471679 4741584 6542126 6357856 1136747 1189803 268556 234828 260676 260710 301198 292639 286920 288476 193005 195794 713587 651156 1480755 1442694 398375 390779 557733 561986 695215 677789 703002 705735 724722 738608 695994 765364 1919839 2008929 1222002 1018239 618595 607122 730935 726149 743030 757418 762982 765369 863719 866387 5077242 5199067 40.55 71.5 2
12:30:22 2024-01-26 696136 685192 182768 179666 305187 311952 334605 334005 201478 198941 255507 258254 292394 295641 4483152 4873078 6556112 6348197 1163337 1186028 266091 234863 258096 259952 302051 292688 286718 287144 192642 195174 704499 646523 1489365 1443721 395839 391985 557733 561019 699202 678750 697899 705236 721192 730314 690965 765401 1926371 2029320 1206011 1007463 621732 603915 724704 727695 748960 748476 756245 765369 857282 859092 5022688 5196208 40.55 71.6 2
12:30:23 2024-01-26 690059 685264 181701 179099 304196 309776 336627 333469 200916 197905 254245 257434 292394 298499 4489603 4784028 6612447 6380414 1131499 1188922 265240 233349 259509 259705 301234 291638 284117 287751 191964 195144 688077 652393 1459875 1440646 394718 391763 557339 562761 692652 677789 699391 697141 716316 730314 683820 759520 1919839 1998292 1234211 1012456 615079 603843 727792 719509 739772 752711 748891 758373 863429 856370 5022965 5207530 40.55 71.6 2
12:30:24 2024-01-26 699931 685228 182313 177413 305088 308085 334569 333969 199939 198457 252779 257077 291062 293322 4495768 4838623 6527378 6386153 1151138 1182561 263584 232665 257515 263311 299970 291473 283560 285392 191395 194018 698527 643562 1489597 1434527 391404 390106 552143 558713 692909 669619 690734 699119 715554 725014 688664 761757 1917112 2013847 1205872 1007727 615429 600105 721689 719208 735945 743722 753422 758373 853039 854138 5041776 5190757 40.55 71.6 2
12:30:25 2024-01-26 694024 685268 180749 177417 303058 309524 333987 332454 200484 197184 252815 255871 289897 298426 4499074 4841171 6621950 6343585 1138409 1189877 263584 237078 257083 258858 301015 290254 283361 284885 190757 193883 701513 650988 1466356 1446796 393493 387804 550122 553702 686639 672795 691752 692986 712214 725013 678716 752710 1910567 2001814 1203877 1006717 611589 604510 719642 715403 737052 746155 745444 754323 854854 847392 5004154 5201874 40.55 71.6 2
12:30:26 2024-01-26 691034 690022 180642 176299 301855 309110 336827 329911 199452 197184 251888 256617 289263 293715 4505133 4834245 6565553 6375619 1148619 1189000 261140 236673 255147 258062 296737 291599 282543 284592 190122 193271 698527 645601 1461867 1429111 389676 387804 550153 555771 689031 668365 689581 695060 707251 717196 678755 753343 1907853 2004654 1199888 1008074 612186 599700 719642 718488 727956 740764 748715 750762 843871 847392 5064204 5207530 40.55 71.6 2
12:30:27 2024-01-26 696930 685223 180076 180683 302398 306937 332634 331951 198345 196568 251888 255618 289026 292341 4505133 4848261 6584324 6357856 1140890 1187037 261940 231783 255077 257268 296726 288338 282795 281786 189524 191752 705992 643562 1475221 1450826 387722 384257 548598 550410 681781 665693 684584 687936 711442 720249 674741 750261 1907853 1998292 1222002 998138 605618 597928 712430 710289 733972 742522 741631 753012 848041 838451 4977341 5205026 40.55 71.6 2
12:30:28 2024-01-26 686981 684962 179537 180289 299598 306937 332904 328915 198172 195039 251498 256046 287225 293471 4511678 4802437 6565445 6348296 1142043 1187533 260818 231982 253868 256872 296978 288568 282543 283587 188894 191682 695541 649297 1461549 1434364 390794 384833 541108 551191 681297 662326 687621 690905 705886 717473 674264 742130 1894515 1989085 1213862 1009544 607928 591977 715536 710643 726751 738278 743938 745346 841412 843267 5079399 5214965 40.55 71.6 2
12:30:29 2024-01-26 699969 685259 178411 180219 300438 306865 331897 328880 197691 195955 249137 254874 287443 290291 4514498 4877749 6593743 6384985 1141705 1187273 261445 230148 254650 255083 296769 287635 281312 282131 189719 189317 694048 639892 1482028 1445734 387743 382930 545432 545467 678888 663266 679301 681599 703129 712431 669550 744514 1902968 1998292 1193903 992473 603187 592469 708102 705698 726751 734581 736132 744468 843601 835381 4957127 5205586 40.45 71.6 2
12:30:30 2024-01-26 686981 685223 178373 176280 300579 304999 331897 327623 197074 199249 250120 252886 289023 291184 4514498 4793838 6560277 6366461 1129287 1183234 260204 229759 258291 254621 295419 287706 279766 282529 189482 190683 689570 643562 1456903 1433447 386608 381849 541412 547121 672931 656577 680269 681698 694223 712431 670573 737856 1889334 1976420 1199617 1001745 599864 585563 709919 701797 719403 734581 734525 739843 838925 839039 5052595 5222602 40.55 71.5 2
12:30:31 2024-01-26 697444 687095 177782 175459 297798 305571 329324 329723 195847 199249 247984 254017 285671 292262 4520639 4902715 6517889 6386449 1150278 1183973 259511 228936 254569 254443 292232 285806 279766 278374 189616 189144 711964 638067 1450536 1429383 384424 382119 539471 543549 674946 653654 672321 681831 699014 707396 665734 739913 1892022 2002515 1195547 992473 601549 588317 702271 704128 719403 726025 736132 742061 826773 833891 5026028 5204825 40.55 71.5 2
12:30:32 2024-01-26 692047 685228 181606 175477 297725 304713 329595 325915 195847 195153 248542 252429 291118 288477 4523587 4859204 6584310 6367288 1132273 1183866 259511 228191 252508 252359 294305 283828 279372 278479 188021 189075 695541 645408 1457190 1438603 385005 378538 541302 543277 669720 656613 675338 675782 694151 707345 659952 733938 1886652 1977072 1205722 994592 597305 589275 702308 699083 721514 725738 726820 737120 833485 829923 5007706 5216895 40.55 71.5 2
12:30:33 2024-01-26 690018 687095 181245 174713 296843 302154 329894 323663 195677 195290 247149 252886 290247 288477 4524316 4868149 6574878 6396142 1146920 1180436 257879 227519 252472 254816 292035 286025 277378 277512 188021 188447 686584 638067 1469127 1424201 378745 378862 535032 543549 673051 650325 670002 674791 690620 699594 663344 734983 1882749 1979878 1203687 992473 598658 583681 701202 700075 712889 721327 728586 734987 825535 828750 5060588 5207530 40.45 71.5 2
12:30:34 2024-01-26 692047 685259 180951 174474 297104 303075 325862 324601 195202 194300 247184 250888 290251 286714 4530823 4878874 6603175 6366612 1130618 1178845 257699 226779 251690 251552 293408 282892 277768 278965 187231 188027 691063 645601 1452475 1436563 382074 377617 538321 540452 667520 652696 670307 673446 693210 702814 653391 726347 1881411 1973469 1201652 988538 593914 585371 697200 694495 717558 725254 723687 734465 827394 820351 4990068 5207530 40.45 71.5 2
12:30:35 2024-01-26 687955 684033 177745 174053 295003 300920 327534 324727 195168 193686 246387 251272 285094 288071 4536121 4858808 6556193 6394548 1139223 1180553 255579 227096 250099 250748 291414 283452 276263 278181 186373 187862 685091 645408 1468169 1420163 378745 377617 533755 540639 665866 647461 670956 671791 687077 695154 656545 723585 1870816 1967878 1193512 998138 593914 580460 700208 694986 710376 721399 725786 729502 820729 820388 5098210 5218813 40.55 71.5 2
12:30:36 2024-01-26 698702 687358 176761 173966 294429 300709 325862 324956 194258 194075 244837 252043 284681 285062 4550531 4929878 6593460 6375506 1138774 1180473 255509 225378 250911 251994 292386 284540 275611 277364 186373 186816 685091 634556 1472261 1433447 377987 374230 532058 535584 668094 650834 663151 669637 685137 691261 650790 726752 1877406 1979878 1187919 983200 594731 583341 693228 692986 711342 712422 716152 726315 817689 817839 4988027 5209461 40.45 71.5 2
12:30:37 2024-01-26 690054 685192 176466 172398 294465 299815 328054 324006 193386 193041 247174 249739 284446 283192 4542594 4831387 6570180 6384682 1126058 1181394 255544 223988 249398 251355 288768 284540 273822 276515 185710 186197 662452 639435 1477576 1427240 378524 371627 529203 534792 659507 643938 665389 661742 680094 694367 649373 718208 1870816 1948029 1175950 988813 588276 582389 695192 687936 706359 716452 714378 722429 820729 818490 5043973 5228165 40.45 71.5 2
12:30:38 2024-01-26 696948 685638 176752 171856 294429 297983 324974 323682 192717 192736 249686 249278 283182 284693 4537418 4910331 6518891 6384724 1148146 1178038 253720 223953 247754 251355 288768 282897 274661 274648 185156 185648 682434 634439 1449903 1427083 377184 371923 527673 532075 660552 641859 658826 665675 681572 686241 651361 722520 1865483 1975634 1184180 982501 589237 575822 687762 688912 702262 710238 717254 725172 811650 811374 5051182 5224344 40.55 71.5 2
12:30:39 2024-01-26 686046 684966 175512 172085 291317 300311 324974 321070 193318 191826 249370 248528 283182 284059 4554825 4877749 6621470 6385206 1128235 1179714 253698 223296 248521 249103 289647 282897 272117 275913 184896 185614 663309 641265 1445103 1427083 376126 373552 530703 534342 658182 643901 660153 663063 676232 689732 644016 716422 1864204 1957297 1189442 978093 584642 577082 686616 683351 706359 712350 710220 721938 816416 810544 5013560 5218813 40.45 71.5 2
12:30:40 2024-01-26 686123 687100 175311 171262 291534 297924 324974 320063 193017 191187 246128 248183 281425 284933 4554825 4881236 6565518 6385206 1137920 1177926 251968 224815 246989 249699 288802 282189 272534 275262 183190 187431 670665 640807 1453318 1410943 376163 373748 526588 533585 658182 638418 660666 661742 675822 689267 644581 710081 1853614 1949491 1203482 986001 583812 572025 687059 683870 699170 711848 713870 718582 809213 811422 5107615 5226260 40.55 71.5 2
12:30:41 2024-01-26 692045 687095 174321 171266 290316 297924 324480 321034 196266 191187 243801 247736 280569 286227 4558073 4954712 6603042 6348121 1141668 1179603 252806 224398 249016 247915 288802 279468 271253 272972 183516 186121 669194 632597 1442144 1425334 372731 369704 527136 528852 655786 639810 655089 662344 677922 680261 640231 714350 1858913 1967878 1179267 976702 584642 571146 682763 683870 699170 703408 710220 717121 802497 802360 5047893 5216895 40.55 71.5 2
12:30:42 2024-01-26 686009 686123 173892 170965 288991 297924 324444 319060 196336 190286 243801 251779 280534 281636 4554825 4893976 6630796 6378176 1119636 1175437 251513 223590 247371 247690 288395 279504 270752 272902 183027 185861 666251 638067 1438056 1420163 372947 368932 526052 531897 652770 634603 654872 655006 670993 683948 636402 708130 1854932 1945809 1181302 978093 580807 573644 682763 678732 701156 708387 705105 713736 809491 806135 5024318 5224344 40.55 71.5 2
12:30:43 2024-01-26 688604 686128 173693 170084 289805 295641 324408 318026 196196 189918 243729 251955 279686 283086 4560201 4878435 6574905 6377904 1134316 1175437 251668 222891 247177 246770 288071 279360 270716 272902 182575 185270 667538 638067 1451844 1410943 371144 369740 522967 528032 653976 632948 650985 656795 669495 676376 639196 705003 1848286 1941036 1197252 985300 581548 568732 684704 680695 692583 703408 708196 709144 801254 802252 5098210 5224344 40.55 71.5 2
12:30:44 2024-01-26 695990 686160 172989 170050 288452 295548 321920 318507 192201 190239 242217 246605 278533 283603 4560201 4951929 6602895 6368525 1131462 1175437 251243 222124 247352 245596 287037 278306 270752 271239 181996 184647 659552 630486 1470816 1424201 370091 366968 522670 525733 651384 634487 649055 655006 673487 675244 634823 708635 1852297 1958742 1191022 973161 578654 567087 676908 678732 692057 698117 706146 710086 796866 797907 5040463 5214965 40.55 71.5 2
12:30:45 2024-01-26 686648 686123 172718 168473 290705 293571 320981 317101 191631 189286 241805 246852 279242 279572 4556937 4849932 6556193 6377904 1122991 1171363 249351 220776 244908 245835 285142 277540 269954 269624 181820 183513 661002 638662 1463345 1418982 371408 367041 514103 522907 642943 628665 647525 645470 663404 675280 630424 699814 1844348 1925330 1173162 973891 575370 568732 676945 673409 691936 698117 695870 705045 799730 793274 5033353 5224344 40.55 71.5 2
12:30:46 2024-01-26 689714 684185 171861 167974 288761 293614 320945 315978 191063 188658 240681 246472 277004 282497 4570690 4900197 6565518 6375733 1132273 1171363 248820 220334 243459 244701 284907 276689 268603 270739 180275 183513 659710 635921 1432480 1407708 368780 365246 516795 522907 645697 627254 647451 649314 661928 674294 632952 698707 1836387 1920459 1195175 976702 572036 564613 674959 668580 683993 694358 693747 700792 799730 793347 5048985 5225523 40.55 71.5 2
12:30:47 2024-01-26 694015 684189 172131 168905 288964 292339 318677 317066 189864 188955 239696 245714 277086 279572 4577216 4924244 6523494 6377904 1141705 1171363 248856 219613 242882 244325 284272 275613 269431 269833 180275 182353 667722 631839 1448535 1418982 367923 365744 515367 517928 643127 623780 639948 647406 660547 670555 629197 696795 1840384 1935216 1167057 976702 575370 558883 674923 672454 682991 693273 697393 699819 788864 793459 5088804 5224344 40.55 71.5 2
12:30:48 2024-01-26 696099 685643 170729 167401 287337 292090 318419 315978 189829 187901 239660 246472 275363 279536 4577216 4956886 6588649 6366645 1128745 1170496 248017 218895 243675 242254 284085 275541 267366 269607 180602 182064 661838 625872 1464717 1418982 364850 363609 516832 516626 643768 625502 640281 648506 663833 667290 629042 698818 1837545 1931103 1186868 970162 573737 558811 671598 671025 680782 690719 691743 698786 786560 792338 5081542 5224344 40.55 71.5 2
12:30:49 2024-01-26 692052 687095 170458 171335 286387 291520 317048 316039 189462 188658 238346 244206 276658 277787 4577216 4933384 6584217 6368810 1125822 1171363 248436 218214 242882 242085 281962 275883 268190 268140 180602 181476 661183 632291 1441935 1426226 367105 360726 513872 516221 635599 623510 635493 641189 661769 665825 622829 695768 1836387 1945772 1184180 964655 571768 558772 666212 667597 682232 689258 694429 698697 783084 784333 5052266 5216895 40.55 71.5 2
12:30:50 2024-01-26 686981 685638 169786 170955 285637 291450 317748 315978 189462 186922 238873 242640 275363 278214 4577216 4924421 6593716 6359445 1118836 1168800 246872 217571 242127 241511 283419 273460 265728 268778 180475 181637 655953 635466 1423728 1416967 365994 360690 514966 517762 636649 623743 636310 637839 657712 665752 621874 693645 1839000 1938351 1162987 960837 571593 558739 665300 667597 681954 685381 690554 698786 780766 783788 5051182 5226260 40.55 71.5 2
12:30:51 2024-01-26 684066 684185 169388 171335 284099 290529 317013 314096 189760 186303 239121 242640 275074 278214 4580056 4912250 6630796 6380300 1112954 1167107 246111 217536 242504 240368 281034 273495 264384 268462 180228 180560 654482 635011 1446952 1413726 363784 360136 513145 516661 636649 622714 636432 637352 658680 665341 623480 694438 1836387 1927111 1169092 962437 570954 560358 664323 665369 681749 683273 686634 695735 781910 781824 5041776 5220618 40.55 71.5 2
12:30:52 2024-01-26 682610 684185 168805 170960 283706 295974 316499 313107 188606 185686 237679 242267 275993 277325 4577216 4877404 6612145 6368525 1109304 1165448 245354 216640 242329 240368 280205 273460 264278 267602 179461 180491 658344 632291 1426882 1412721 360573 358450 510501 515855 634606 620747 637785 635894 654855 664572 617785 690265 1829715 1921909 1164259 955383 567561 557945 661935 661369 679264 680766 681518 693120 781354 779814 5009981 5224344 40.55 71.5 2
12:30:53 2024-01-26 684279 684185 168809 167496 283706 288910 316022 313107 188275 185686 237609 241861 275993 277094 4586595 4880080 6602819 6384985 1108514 1165448 244977 216153 241715 244391 282297 272624 263504 266558 179083 179593 655953 632291 1432416 1409673 363167 358450 508987 514357 634606 619866 636422 636078 654284 661394 620166 689016 1830057 1924637 1157794 955383 566097 556223 660529 660396 676384 680193 678480 689539 781356 775283 5008642 5214965 40.55 71.5 2
12:30:54 2024-01-26 685214 684185 168091 167266 282134 288910 317748 311801 187946 187017 236874 241120 275220 276087 4580056 4883549 6612145 6377904 1110230 1165448 244565 215783 240556 240695 279257 277304 262699 265927 178581 178993 653011 630937 1440381 1412721 362135 357480 507838 512067 631112 618108 634122 633959 654156 661964 617310 686532 1824519 1925276 1182060 955346 564891 556100 660712 659278 674364 676367 679775 690330 779697 774120 5023153 5214688 40.55 71.5 2
12:30:55 2024-01-26 684725 684185 172276 167065 281945 289005 315960 311175 187391 189763 236143 240900 274763 276051 4580056 4880080 6602819 6377904 1108646 1162143 243813 214815 240352 240357 278409 274036 261896 265346 178330 178958 662696 630486 1422754 1408432 361950 356191 508657 511668 629220 617669 632695 632783 653229 658169 614470 685446 1821450 1918417 1177819 955383 563615 553053 659736 657765 675375 676331 677362 688003 778556 775227 5033239 5220618 40.55 71.5 2
12:30:56 2024-01-26 682574 683665 172084 166562 281550 288454 315960 310922 187357 189666 236108 240382 274343 275822 4586595 4889339 6598125 6377904 1106863 1161282 243030 216234 239103 240357 279394 273238 261826 264300 177831 178394 653746 628688 1426938 1405709 361108 356861 504668 511786 627429 614067 630375 630474 650999 658060 610819 683108 1817842 1912784 1159870 951362 561944 549797 655763 654822 671405 676115 675329 686463 774018 773743 5033386 5214305 40.55 71.5 2
12:30:57 2024-01-26 683262 683146 171582 166549 280196 287144 314969 309980 187029 186042 235743 239979 273506 274942 4589421 4936131 6626622 6377904 1106076 1162143 242250 214116 239032 239242 279394 272659 261026 263895 177581 178079 650068 628688 1418109 1405709 359573 353949 506137 511512 627392 613633 627176 628140 647557 656490 612436 681126 1820429 1912716 1159870 951511 563206 552668 655103 654098 671113 673300 677195 683918 771621 766378 5039566 5220618 40.55 71.5 2
12:30:58 2024-01-26 684237 682181 168816 165496 280855 286633 315443 309727 186812 185522 240359 239612 273279 274329 4582881 4883549 6593494 6380414 1103682 1162143 241912 218181 238328 238168 278786 272275 260628 263237 176651 177799 662696 628688 1418408 1401723 358555 352112 504027 508847 626172 612357 628862 628684 645583 656709 611534 679041 1815679 1908930 1145333 948806 559728 551421 655103 654969 669214 670358 672994 683975 770529 766306 5039566 5216895 40.55 71.5 2
12:30:59 2024-01-26 683262 683182 171676 165316 280302 285321 314485 308358 186152 185522 239875 239411 272636 273909 4589421 4888315 6588800 6377904 1106863 1161047 242250 215009 237188 238204 277169 270599 260553 262249 176483 177239 665352 626451 1419731 1403428 357794 353848 500439 506004 623060 608851 626996 627236 640033 654393 606607 675116 1810150 1899673 1149487 946110 556825 550213 651414 652893 667721 672077 669312 680907 768130 764042 5040463 5220618 40.45 71.5 2
12:31:00 2024-01-26 682289 682144 167939 165307 278496 285356 313529 308288 186118 185262 239838 240229 271805 273874 4595974 4911347 6612334 6368525 1102040 1160422 240616 214228 236857 237397 277400 270563 261186 262249 176448 176681 658217 626897 1418141 1401723 357541 351857 501855 506004 622557 608851 625174 626964 645370 649263 607992 677074 1816305 1908856 1157794 951107 559206 548804 651361 653114 668062 671129 671285 681280 763301 766074 5045379 5220618 40.55 71.5 2
12:31:01 2024-01-26 681317 682181 167474 165183 278073 285129 313494 307857 185861 184933 236297 238081 271580 272655 4595508 4915024 6621967 6366612 1110094 1160459 240398 213942 236055 236629 278217 269694 261002 262249 175885 178291 662062 628688 1417853 1401723 357035 353848 501586 505645 622117 608888 623508 623027 643927 649428 605669 675079 1813125 1917573 1143256 948019 558411 543952 648564 651265 664784 672370 672752 681168 757215 766111 5062021 5224344 40.55 71.5 2
12:31:02 2024-01-26 681532 681182 167826 164404 279163 286195 311559 307356 185023 184381 234788 239265 270942 272620 4598786 4947763 6630796 6368525 1102861 1160459 240029 214077 236090 236264 276586 268900 260269 261048 175692 176126 656724 627792 1416697 1400729 355665 351857 499696 505374 619811 603884 621736 622879 641574 648511 604994 673643 1808532 1914358 1159870 946899 555923 544307 646624 649350 663335 667353 673709 679008 760247 763948 5054850 5226260 40.55 71.5 2
12:31:03 2024-01-26 686123 682144 167474 163695 277612 284450 310872 308323 184821 184381 234788 242348 270976 273886 4602068 4942656 6574508 6354611 1114851 1158778 240363 213627 234601 236264 276550 267179 261002 259389 175289 179494 659710 626897 1422185 1409942 355953 350795 495968 495729 617333 603085 613911 619182 638550 640069 601193 673367 1806993 1908930 1114182 950120 556205 541959 648180 647406 655681 665332 667756 673611 761976 766111 5097819 5226260 40.55 71.5 2
12:31:04 2024-01-26 690054 680184 166941 163324 278761 283312 310180 307356 183836 184346 233326 238115 269705 273113 4598786 4979746 6565445 6366726 1114851 1160088 239995 212589 239446 235864 275704 267214 260269 260255 175131 176563 655202 621081 1408359 1410943 353766 349666 495582 495657 616458 603696 614023 620131 637648 643944 603201 671651 1805456 1898561 1139103 951511 554618 543535 649563 648506 657930 667353 669993 671364 758938 763453 5105499 5243101 40.55 71.5 2
12:31:05 2024-01-26 683998 680148 166405 163324 278147 283582 310432 306428 184217 183762 234019 238420 268510 272655 4601585 4989018 6574582 6368525 1116162 1158778 240895 212696 239217 235137 274861 266768 259502 260622 174173 176563 656724 619310 1422454 1401723 350535 349139 495269 495729 616609 603269 613445 621521 636407 640321 601922 668975 1801160 1896030 1137026 953547 553827 541192 649563 645648 656453 667137 668015 670201 760822 761146 5084505 5227527 40.55 71.5 2
12:31:06 2024-01-26 688679 676286 166396 162807 278142 283312 308235 306393 183769 183762 233090 238420 269260 273113 4604867 4990332 6551530 6366612 1131464 1157099 240220 212256 234331 234950 274825 265541 259502 260255 174103 176439 659710 621969 1410978 1399736 351101 350194 492739 496589 613069 595983 613445 619219 630131 643490 600962 663511 1788753 1873444 1139103 953914 550678 542765 647720 641459 658469 667101 662578 671731 761361 755925 4998767 5224531 40.55 71.5 2
12:31:07 2024-01-26 678897 680828 166245 162240 277951 281768 308270 306964 185289 182600 233090 236619 268476 272884 4601585 4896135 6560875 6373355 1119636 1155388 238199 212256 234697 234413 273149 266358 258013 258993 173393 176563 659868 626451 1417504 1386232 351704 349666 492739 495621 612975 596350 613772 613761 630361 640321 594042 663040 1792386 1885134 1137026 940879 547568 541082 639778 641496 656572 658232 662541 671731 756471 755925 5033239 5224344 40.55 71.5 2
12:31:08 2024-01-26 680897 680148 165270 163302 276303 281751 308270 304775 183769 181988 232926 237054 268441 270666 4602068 4925129 6603175 6343774 1107064 1155103 239476 210930 234331 233691 274825 263881 257977 259991 172996 176069 657470 626897 1431495 1400729 351402 347004 494172 495053 609372 594906 609347 614631 629996 635580 597624 663511 1790880 1894328 1130796 943388 550641 537013 644826 641804 654128 663468 663996 667371 753613 756922 5098210 5222811 40.55 71.5 2
12:31:09 2024-01-26 685260 676214 165142 162244 275784 283808 309520 306532 187328 182404 231443 236619 266847 273113 4602068 4989018 6584169 6363983 1112954 1155424 238199 210719 234697 232937 272887 263917 257148 258760 172996 175420 665093 617545 1425146 1397752 349374 346447 492739 494702 613843 592510 606581 614195 626906 632764 595859 656772 1776954 1873479 1124565 947457 544027 531914 642115 635930 650862 662028 656651 666419 756808 754676 5029522 5222535 40.55 71.5 2
12:31:10 2024-01-26 683262 680566 164737 161620 275784 279613 308200 304882 184513 181988 231280 236984 266778 270666 4602068 4943179 6542207 6378176 1121237 1152923 237962 210271 233236 233158 270588 265506 256753 257964 172962 175018 643602 618591 1424278 1391516 349374 346204 489926 496458 611170 590837 610652 610115 622114 634616 592829 654872 1787482 1875940 1167918 941452 542834 534959 636432 634056 651132 658228 656989 663876 752120 750576 5027911 5224344 40.55 71.5 2
12:31:11 2024-01-26 679593 680750 164459 161556 274879 279773 307303 304240 186997 181743 231300 235525 266744 270368 4598120 4947651 6616757 6350080 1103873 1152923 237962 209580 232837 232187 272696 263039 255641 257964 171863 175053 652969 625113 1417524 1399736 350366 344332 487134 490615 604127 595855 606523 612381 628545 631308 596355 660629 1787209 1878603 1126642 947457 546774 535050 641285 635481 647108 658051 659964 664409 755288 752511 5047702 5231674 40.55 71.5 2
12:31:12 2024-01-26 687991 676209 164767 160377 276216 279716 306622 306065 183625 181954 230168 236253 268574 270188 4601585 4951929 6509566 6368525 1122840 1152923 237219 209545 231552 232256 271190 263477 256358 256739 171932 174460 647126 618427 1408924 1392503 348879 344368 486405 492498 610307 591092 608846 612376 622006 634652 594778 653833 1779846 1858870 1143655 943314 542797 536130 637557 633556 651352 656380 653898 667221 754181 747427 4980748 5225983 40.55 71.5 2
12:31:13 2024-01-26 682232 680351 164548 160488 275564 279896 306946 303954 183998 181378 230132 235162 266778 267809 4601585 4893976 6537542 6359445 1110230 1152923 238129 208926 231924 232187 269764 263039 255143 257135 171625 174182 651685 622282 1448220 1391516 349374 342843 487026 493617 606404 594664 603435 607181 622078 632038 588854 654835 1785018 1888930 1118335 936838 543219 532061 633026 634726 644007 654163 654937 658720 743442 751365 5099073 5227937 40.55 71.5 2
12:31:14 2024-01-26 689140 680833 163344 161007 273237 279896 306946 303351 183635 181423 230439 235525 267623 269689 4615707 4994081 6574918 6348348 1109819 1152923 236460 208530 231786 230762 269798 267816 254538 255628 171863 173352 650752 615349 1408134 1399736 346347 344783 487026 486751 606630 585604 603192 607391 620354 629424 585717 651032 1775920 1852258 1167918 943351 541352 531842 636171 632481 649510 655846 651013 660596 749339 743628 4995183 5220472 40.55 71.5 2
12:31:15 2024-01-26 677450 678640 163507 160760 273853 279680 306874 303173 183230 180737 229578 232570 267713 268716 4602068 4916030 6542184 6358838 1110230 1151215 235860 208170 230205 231404 269283 262785 253934 255766 171283 173559 650752 624643 1402497 1390529 348623 342843 485717 490579 604905 591019 605772 607181 622006 627512 585622 655239 1780752 1887538 1112105 936135 541352 529021 631236 632893 641730 652999 652861 654766 743025 747879 5096080 5227527 40.55 71.5 2
12:31:16 2024-01-26 687061 678901 162955 160387 272192 279680 305795 302605 182673 180132 228831 234007 266357 268824 4611931 4995736 6584257 6358838 1112089 1152069 234735 207556 231231 231469 269659 263582 253510 255308 171095 173007 642161 614874 1426967 1392503 342726 344783 486061 488036 603521 585412 598796 608043 617549 630661 590108 651330 1774401 1852295 1110078 940845 539813 530949 634859 627289 645665 652183 650932 660596 747236 739301 4979493 5227527 40.55 71.5 2
12:31:17 2024-01-26 682775 680488 163477 159477 273061 278002 305867 303475 182800 180439 228725 233706 266882 266283 4610901 4908074 6556193 6366726 1095259 1149584 234735 207521 231318 231469 268873 263477 252346 255094 170434 173041 666798 620497 1396475 1390529 345785 342843 487095 487616 599733 588775 597817 604896 622112 623815 588854 650912 1775661 1869396 1095833 938171 541352 531038 633026 631513 642184 650581 650976 656853 747325 745731 5047702 5233722 40.45 71.5 2
12:31:18 2024-01-26 687173 678238 163408 159185 272986 277540 304864 302853 182003 180633 227980 233834 266144 267819 4611440 4958023 6499493 6375733 1118038 1152069 234492 207342 229525 231469 269254 263954 252346 253956 170552 172063 655231 614911 1417240 1383283 342690 344515 483281 488308 598480 583722 601406 601281 618021 627512 583690 651330 1779487 1873246 1103973 931533 541352 530556 628898 630884 642184 647320 652787 654228 740997 739337 5079399 5223659 40.55 71.5 2
12:31:19 2024-01-26 686711 677941 162238 159435 273240 277859 305617 301791 181969 180564 227627 233903 266180 266808 4624110 5001232 6574905 6361340 1105486 1149584 234012 206231 229883 230821 270013 261657 252346 253355 170705 171635 656000 613350 1430690 1398448 342654 341735 484993 485525 602018 583685 594385 603678 613028 622294 585380 643639 1766452 1844390 1091763 942186 537515 529770 632130 621893 644007 651260 645680 656702 739152 735238 4990181 5220618 40.55 71.5 2
12:31:20 2024-01-26 679859 677716 162537 158275 271529 276443 304293 300664 181830 180103 228335 232467 266144 265360 4622251 4903485 6574336 6348423 1094543 1150109 233687 206265 228778 229390 270013 261621 251154 253921 169321 172028 649938 621081 1406773 1388558 342726 340703 482258 483382 598070 585531 594257 601936 617549 622294 585044 649443 1771480 1862830 1114182 941515 537897 522828 631236 626420 636053 647320 645148 651297 743099 737464 5015162 5224344 40.55 71.5 2
12:31:21 2024-01-26 687725 677945 161467 157923 269781 276214 303155 301121 181279 178997 226991 233405 264190 267935 4628432 5001050 6593609 6351861 1106900 1148696 232251 205378 228423 229108 269189 260339 250769 252333 169052 171091 646273 611675 1418141 1388558 341644 340188 481881 481908 597960 576843 593919 599667 611202 622222 581486 641744 1761369 1841775 1114182 935433 534884 527046 627494 622842 638486 644450 642787 650880 738722 730071 4981066 5214965 40.55 71.5 2
12:31:22 2024-01-26 678306 676503 161471 161782 269842 274684 302730 300702 180959 178433 226008 231109 264287 263842 4623248 4896268 6556112 6344103 1093779 1149916 232182 204916 228742 229159 267673 261549 251978 254879 170265 171056 644780 618427 1399826 1383283 343102 338615 480789 480440 592810 581518 593038 599576 613028 620400 581039 645084 1761406 1857281 1110028 938839 535193 521912 627443 623491 634813 644486 643469 647493 738722 737719 5024318 5214965 40.55 71.5 2
12:31:23 2024-01-26 678737 676498 160956 161782 269370 275140 302963 297421 180924 178152 226675 231592 263076 266283 4613775 4958397 6556147 6377904 1113188 1147882 231825 207346 229542 228644 267638 261585 251270 251771 170625 170816 644220 613501 1414469 1377971 341644 339675 476488 483113 592938 576888 594257 594243 613839 622884 578839 643676 1771480 1866747 1128719 926596 535193 522720 622094 623762 633914 640312 643741 646959 731746 736677 5081542 5216895 40.55 71.5 2
12:31:24 2024-01-26 686235 676721 160468 161773 268738 274754 302598 298567 180513 178275 225973 231821 263076 265059 4624110 5008680 6598425 6357856 1109438 1149403 230689 204916 227291 227935 268212 260074 252014 251350 170026 170007 652969 613751 1414839 1387217 340676 338650 477914 477665 595955 578761 593919 594888 610716 620400 580482 640207 1762207 1837862 1112113 931473 531648 522756 623858 617762 636617 640276 639289 651297 732819 729701 5033239 5211246 40.55 71.5 2
12:31:25 2024-01-26 676007 676977 159957 159077 269411 273844 303028 297734 180353 179204 226008 232196 263076 263912 4614731 4933532 6622040 6338931 1100039 1146845 233673 206472 226587 227900 268498 258337 250917 252711 169549 170480 652969 619683 1397242 1387217 342615 336542 476524 480476 595350 576915 591739 596925 611238 614471 577946 638279 1757169 1847012 1124812 932860 529007 519905 622094 617905 631227 640312 636423 643644 730138 729865 4990294 5208554 40.55 71.5 2
12:31:26 2024-01-26 674882 676498 160443 161156 268734 273043 300403 297178 179785 177311 230804 229660 263111 265515 4620812 4896268 6537148 6367288 1093723 1146031 233132 205893 227221 227963 265856 259937 250564 250547 169192 169939 663577 616668 1394531 1381322 340676 336036 479575 479781 589452 577941 586884 592819 610302 613280 579249 641574 1758454 1848359 1103798 933472 532027 521046 623416 619182 629334 640312 640235 641749 735511 729665 5022965 5211246 40.55 71.5 2
12:31:27 2024-01-26 680236 675064 160231 161121 269415 272556 301070 297951 179501 177277 230406 230298 262019 263912 4614731 4953776 6537542 6370820 1109481 1143924 231754 205893 227784 227055 265785 258159 249206 252711 169148 169635 652175 616065 1391495 1373510 339712 336542 474507 477593 589543 576161 593575 592364 612066 616740 573653 641118 1761369 1858870 1095833 922878 532027 521046 617699 619146 628853 635535 640272 644016 726563 730215 5077242 5214965 40.55 71.5 2
12:31:28 2024-01-26 684764 676986 159422 158596 269001 273719 299457 296728 179501 177154 230406 230332 261401 263617 4617517 5003380 6565540 6346925 1103976 1147461 231973 205315 226517 226387 265634 258159 250493 251646 168719 169598 651454 609931 1441405 1383283 338751 339057 474179 478083 592028 572911 588766 594024 604087 614675 576275 635871 1752186 1831269 1105245 927565 528631 522523 619825 615902 632568 635500 633611 643607 726887 727141 5030147 5214965 40.55 71.5 2
12:31:29 2024-01-26 675527 676712 158499 158264 267762 272556 301316 297531 179501 176197 230406 228922 262202 263034 4620812 4944238 6593494 6349767 1094409 1144161 232009 205172 227405 226247 266674 257679 249754 252000 168494 169803 649938 618719 1409517 1383283 340435 336193 475551 478238 593914 577239 586432 594609 604123 612021 574428 632613 1750445 1840470 1095491 930411 526010 517694 617967 613688 626526 637882 631709 643893 729692 721309 4985343 5211246 40.45 71.5 2
12:31:30 2024-01-26 673910 674079 159034 157712 268623 272520 299422 297531 178970 176197 225918 229285 261436 265703 4608152 4919692 6518891 6345239 1103976 1143704 232009 205027 225576 226915 264900 257654 249226 251292 168648 168762 641794 617680 1391960 1380911 339158 335451 475515 477557 588459 575863 587416 590048 603553 609621 570466 634482 1755958 1856200 1079136 922163 529007 513851 617785 617029 625642 636502 636497 641542 728561 728616 5040463 5220618 40.55 71.5 2
12:31:31 2024-01-26 684505 674596 159448 157128 269190 271310 299473 296763 178372 177154 225456 228922 260604 264806 4617517 4966355 6495089 6348310 1110230 1143704 230817 204596 225864 226213 263931 258052 248037 250936 168506 168661 635357 612988 1408444 1372620 338149 337144 472705 476958 586489 571223 586921 586591 606326 613172 571865 636285 1759704 1853610 1095833 919600 529007 518328 614690 617213 625472 631299 633789 638210 722604 725567 5094570 5216895 40.55 71.5 2
12:31:32 2024-01-26 679712 674592 162663 158724 266941 272104 297611 297185 178338 180830 225456 233551 259774 263438 4620812 5000451 6565537 6330153 1100769 1143432 229386 204596 229306 224867 264335 255889 248863 249883 167999 168661 644780 610502 1394642 1383246 336586 336668 468927 474083 589956 571197 585710 585622 603401 613280 571155 632621 1751689 1824755 1101938 925939 525973 518365 615598 611395 627485 631299 631000 640175 723394 720150 5018831 5198164 40.55 71.5 2
12:31:33 2024-01-26 673612 674111 162628 157348 265678 271914 297611 295517 178338 180148 225456 229285 260291 263836 4608152 4940417 6574620 6330416 1091419 1140353 230817 203621 225684 225024 264115 254854 248356 249883 167436 167797 633886 617832 1385615 1387803 338495 333180 473459 475163 589740 572693 583631 590467 602325 606061 570466 629927 1742400 1829935 1085107 926906 522702 512947 616435 608678 625472 632791 629135 638284 725277 717106 4973633 5205586 40.55 71.5 2
12:31:34 2024-01-26 673317 674120 160209 156875 267351 270448 297576 296659 178650 180436 224908 228965 260638 261689 4620812 4907885 6518891 6349767 1094543 1142892 231500 202884 225366 225024 262650 256284 247973 249533 167705 167730 648423 613426 1430884 1378491 336953 333577 473618 475536 583713 571736 581076 585248 603145 607613 568631 632397 1747960 1841775 1097567 923423 526010 513743 616472 614594 625620 632755 632677 636091 725426 721309 5032371 5214965 40.55 71.5 2
12:31:35 2024-01-26 682832 674083 162852 156404 267351 270883 297933 296868 177463 180795 224205 233224 259413 263650 4620812 4975819 6490915 6363567 1109438 1142045 229386 203488 225049 224329 261848 256714 247555 248950 167705 167200 646273 608193 1399258 1374063 335509 333830 470732 473974 584227 568590 584572 586187 601359 609478 567790 632583 1753616 1842820 1081588 918293 525691 517749 614664 613852 625176 629379 633512 636326 718347 721381 5079399 5214965 40.55 71.5 2
12:31:36 2024-01-26 682832 674326 162326 156800 265714 269659 297933 295338 177463 180148 224398 233516 258263 261689 4624110 4998291 6556201 6345239 1097602 1140390 229386 202849 224689 223637 262650 255068 246828 248343 167131 167200 638248 607327 1408644 1379364 333676 333830 468632 472550 586159 566909 583520 588610 599617 608158 570392 627065 1746069 1824487 1116331 922603 521958 512983 610284 609543 623849 629243 626314 636363 712183 719440 5040578 5207530 40.55 71.5 2
12:31:37 2024-01-26 675527 673543 162264 156260 265302 270861 297095 294082 177620 177120 224363 227937 259378 261653 4617080 4954562 6593609 6307488 1091419 1142045 229456 202672 224345 223637 261883 254285 247555 247542 166898 166705 642713 611525 1397859 1386591 335745 331274 468999 471448 586794 567829 579467 586999 599765 603978 566987 626549 1739331 1821896 1089260 926171 521215 512190 612952 607354 623849 630974 627314 636290 721546 718497 4975938 5205586 40.55 71.5 2
12:31:38 2024-01-26 675379 674074 159130 155899 265324 270085 297716 293506 177184 179826 223697 228096 259553 261396 4617517 4916154 6537542 6335867 1085207 1137052 228675 202212 224855 222913 261048 254890 245275 248134 165850 170270 643877 613426 1388889 1374063 333713 331543 467572 468580 577122 569580 577753 585467 601655 604050 568521 632541 1743625 1833405 1087184 924707 521215 510643 611603 607071 619000 627539 623032 634728 723178 716361 4980748 5211246 40.55 71.5 2
12:31:39 2024-01-26 673154 671124 161915 155401 264494 270501 297585 293151 177184 176708 223468 226844 258263 261617 4617517 4914893 6509566 6330115 1097648 1137089 229386 202000 222873 223257 262974 253895 245790 247542 166095 170403 643287 613426 1452011 1373089 333405 330912 468266 472484 577118 567566 576862 576933 595109 602423 558856 628277 1744253 1836317 1067344 922221 522590 512200 611939 610601 619935 630602 627240 631800 722093 718497 5024318 5193659 40.55 71.5 2
12:31:40 2024-01-26 673905 671120 158907 155531 264239 270121 296699 291370 176661 175337 223661 227975 257766 261689 4617517 4947651 6528216 6330026 1100825 1137052 227780 202495 222525 222758 260649 253505 245275 247924 165227 166705 645392 613501 1399704 1364843 333713 330509 466086 468760 577050 568371 581224 580355 598548 605431 558820 626176 1743662 1849568 1069379 914135 521178 508769 607241 606814 617301 627096 627056 629784 717516 717446 5069993 5204479 40.55 71.5 2
12:31:41 2024-01-26 680341 672831 159271 154914 264049 270501 295249 294367 176594 176461 222578 227583 258194 261176 4617517 4990143 6490209 6340389 1106275 1137089 227578 201225 222873 222226 259423 253505 245240 246364 166060 169941 645392 607461 1424088 1370171 331086 330808 466746 468616 579001 562989 577753 579600 592715 604267 562283 625289 1742423 1833923 1093414 912295 522702 513579 608338 609978 620108 625769 628714 630680 712738 718351 5072150 5209099 40.55 71.5 2
12:31:42 2024-01-26 681827 672547 158247 155363 262834 269941 296188 292613 176472 176214 222266 228290 257161 260737 4626883 5000451 6546867 6340389 1094409 1140119 227578 200875 222909 221849 260252 257953 244701 246019 165944 167047 635822 603993 1387722 1376531 332424 330808 467407 469228 577050 558887 576827 581947 590969 604267 563752 624470 1735509 1810300 1106008 917640 517892 510789 609319 604784 619935 625381 622981 631689 710689 713430 5032857 5198164 40.45 71.5 2
12:31:43 2024-01-26 673430 673547 157962 155035 261970 270364 296331 291511 176526 175968 222578 226143 257408 260508 4620812 4959716 6588986 6307488 1089861 1137126 227578 200735 222213 221883 260035 252716 244863 245777 164962 169753 645392 613426 1394331 1379364 332360 327750 466746 467190 580478 564654 575374 581125 593006 600394 558856 619787 1729467 1814155 1083030 920909 516790 510067 608571 604975 618431 628390 622832 632476 717553 713430 4976100 5216934 40.55 71.5 2
12:31:44 2024-01-26 675259 673091 158242 154330 263737 268426 296116 291618 175871 175687 221537 226566 259632 259167 4617517 4902081 6523569 6331349 1084433 1136902 226487 200245 222873 225590 258667 258281 243291 245777 164962 167281 650636 610652 1384239 1370171 332424 328246 465062 467238 576407 565526 574965 576901 596088 598936 558892 622526 1734390 1826135 1097359 922878 516790 504571 605522 601863 613811 622285 619412 628491 715339 710693 4973756 5207118 40.55 71.5 2
12:31:45 2024-01-26 671987 672592 158242 153944 262371 267638 294028 292019 176073 175652 221537 225218 256626 259968 4620289 4921913 6509566 6331010 1094543 1134484 227392 200280 221103 221883 260657 254145 243530 245227 164697 166814 643877 613426 1396627 1370171 332424 326959 465391 467920 576407 563821 574557 577142 593006 595001 558028 621662 1733746 1837862 1090413 913559 518260 504801 605094 603385 614681 622285 622591 627143 712183 713862 5033239 5202422 40.55 71.5 2
12:31:46 2024-01-26 677450 671635 157481 154193 261031 268248 293275 290485 175453 175092 220846 225444 261553 261256 4620289 5004289 6546849 6339468 1106989 1137437 225752 199896 219315 225642 260657 252571 243949 244403 164121 166662 645392 606592 1380462 1370154 331013 326692 460021 468896 578042 559606 575040 577550 586095 597077 555876 616058 1730565 1820035 1083030 903723 513684 504837 602307 601863 616426 620391 623498 627107 708219 711414 5058404 5208554 40.55 71.5 2
12:31:47 2024-01-26 682632 673538 157082 154017 261791 267103 293133 291885 174802 175477 219947 225881 258036 258510 4623248 4982134 6546849 6321631 1091443 1137710 225752 199236 221440 221958 260291 252644 242713 243722 164399 165850 642361 603993 1383729 1374063 329609 327679 464041 464456 574742 557987 571524 577959 585987 599708 559684 617919 1729430 1804202 1112105 914210 513376 504801 602031 597270 613811 618311 615250 625220 706354 703318 5020728 5186829 40.45 71.5 2
12:31:48 2024-01-26 671992 673275 156689 154308 261851 267424 293445 289673 175386 174360 220979 224506 257749 258952 4624110 4954847 6574905 6312252 1088307 1134447 225054 199409 220035 221958 260841 251825 242172 243652 163382 166313 642943 611675 1378705 1374063 331482 325182 462696 465149 576815 562242 570273 577959 585699 595217 556305 614241 1722667 1806383 1084792 915274 511917 501751 603275 597804 614246 621775 617107 628231 711373 707333 4958338 5196208 40.45 71.4 2
12:31:49 2024-01-26 674780 667241 156933 153530 263777 265608 293411 291897 174835 174360 220017 224888 257172 256928 4614731 4907885 6518040 6327952 1082043 1134484 224812 198889 220533 221301 259378 252608 242342 243447 163314 165850 640846 609931 1378672 1364843 330310 325483 459985 459710 568036 559606 568585 576289 589483 595253 557991 617919 1725117 1815551 1080434 916914 513376 503131 601025 596038 607513 618540 615074 622514 708219 702184 4973728 5188799 40.45 71.4 2
12:31:50 2024-01-26 668907 667200 156679 153267 260702 265892 293133 291525 175043 173701 220563 223658 257172 258735 4612877 4928948 6508850 6322556 1091344 1132691 225752 198612 219315 221958 258760 252394 241394 242939 163314 165815 635822 609818 1429337 1364843 329843 324816 462732 466211 571188 558023 568512 567919 586023 592824 549842 616095 1727572 1820741 1097249 912662 515944 504200 602068 598290 608837 620355 617545 621630 711337 703318 5014892 5196208 40.45 71.4 2
12:31:51 2024-01-26 675527 667236 156540 153496 259545 264300 293382 288934 174387 174222 219841 225715 255703 258845 4615959 4943056 6523494 6325319 1094446 1132838 224209 199618 219599 221301 258796 252180 240689 243687 162791 165850 645103 609931 1385020 1355623 330544 326654 458902 464456 568072 559209 571967 571168 586131 595253 549842 616969 1729467 1831269 1085107 904996 512646 501673 597237 601873 607232 616741 617082 619755 706354 706176 5075073 5199067 40.45 71.5 2
12:31:52 2024-01-26 677450 669805 156161 152995 261182 266487 290679 288939 174047 174222 219367 223951 255949 258047 4632721 5011534 6509084 6317123 1107160 1134447 223667 197750 219008 221674 257680 251325 240724 241787 163314 165018 643877 603993 1389416 1364843 327387 326654 458225 464784 570085 553911 568549 570406 584803 595253 552249 612056 1725117 1815442 1080953 904735 513376 501751 598084 594852 611102 613271 617785 621114 702257 707333 5066374 5198164 40.45 71.4 2
12:31:53 2024-01-26 678823 667205 155670 152745 260994 265041 290679 288698 178097 173788 218685 225061 255914 256710 4626560 5003913 6536695 6321631 1090666 1134212 224152 197612 219279 219890 258796 251010 242724 243698 164073 165133 639330 601840 1415450 1369179 327179 325146 457187 459602 568036 549910 569259 572856 582589 595217 554626 613698 1723670 1800332 1074723 908337 509737 501709 596171 590673 607513 613271 612455 621630 699141 702298 5013560 5192502 40.55 71.5 2
12:31:54 2024-01-26 670998 667205 155818 152749 260452 265608 290608 293674 177953 173356 219214 222573 255914 257316 4614731 4959292 6527378 6320126 1089779 1131196 223667 197338 219068 220233 257680 250974 242342 240642 163200 164227 638762 603993 1388093 1374063 326645 324816 459625 459372 570489 549874 566102 567919 582169 592970 549878 612390 1715233 1793196 1085107 910040 510100 503844 598933 591545 609304 612983 611953 619755 700166 701306 5011309 5186829 40.55 71.5 2
12:31:55 2024-01-26 669530 671520 155134 152714 259685 264265 291564 288937 178008 173135 219214 222573 255521 256639 4620812 4935636 6584310 6320126 1084753 1134092 223495 197543 218257 219736 258796 249496 241832 242765 162497 165133 644482 607974 1376909 1368349 329609 324816 458902 459602 568000 556410 566907 572012 582410 588236 549806 611887 1715571 1802390 1068493 910022 507570 499624 600290 592747 607513 614929 612455 621630 702831 702444 4964214 5196208 40.55 71.5 2
12:31:56 2024-01-26 673612 669729 155320 152220 260935 263386 290679 288942 175293 173235 218685 222916 255337 254672 4620812 4910331 6518283 6329936 1078651 1131675 223495 198045 219174 219066 256993 250621 241456 241955 162237 164754 636299 607573 1381652 1363875 327677 324587 458865 459851 567667 555551 566102 567883 585289 589512 549878 614134 1715270 1806420 1068493 913967 507570 498737 596465 591418 604873 613271 608837 616063 705355 699822 4967763 5181405 40.55 71.4 2
12:31:57 2024-01-26 668780 669729 155169 152081 260452 264194 290140 288824 177992 173080 218685 221665 255556 256674 4610937 4931306 6500240 6341760 1092906 1131675 223529 197543 217812 220057 256519 250055 241966 243012 162237 164227 639330 613054 1385348 1363348 327641 322813 458577 459710 567266 555406 565699 567987 583890 585951 548849 612116 1715307 1818162 1070570 904735 510314 500184 596355 596332 605513 613271 612495 616063 705355 701124 5011309 5198164 40.45 71.5 2
12:31:58 2024-01-26 676488 668781 154966 152055 260050 262545 290643 288937 177710 173115 217818 223456 254737 256674 4617517 4987162 6494774 6311788 1097771 1130723 224018 197474 217170 219066 256239 249353 240503 243698 162100 164203 639866 608268 1391461 1354662 324735 324816 456275 458847 564754 549874 565193 568389 583744 591731 550089 613698 1723892 1819487 1067344 899748 509014 495823 590008 593794 602837 609612 612714 612399 694192 701306 5067823 5189581 40.45 71.5 2
12:31:59 2024-01-26 676488 669264 155091 151770 258921 264230 288812 288937 177551 172325 217970 222230 254381 255885 4624110 5018869 6509441 6289524 1100825 1129557 224182 196857 218512 219788 256707 248547 241626 242329 161909 163598 640846 603715 1372488 1364105 324699 322884 456275 459638 566973 551182 566102 566709 577046 590498 548424 606113 1715845 1801113 1070570 898003 509014 500964 590878 592783 607232 609648 613763 616974 694083 698554 5051182 5196208 40.45 71.4 2
12:32:00 2024-01-26 674882 669264 154635 151283 258881 262983 288847 293467 174040 173115 216955 222230 254346 254281 4624110 4975975 6518891 6307751 1086517 1127651 222221 195801 217275 218585 256097 249139 241255 242257 161875 163006 636299 600618 1379277 1369594 325046 324407 457466 458010 567266 549659 562489 568572 577009 589375 551296 607368 1714304 1783460 1089260 906932 506814 499831 592988 585838 604656 608720 606439 614246 697187 694196 5004154 5183130 40.45 71.4 2
12:32:01 2024-01-26 668029 667844 154137 151732 257872 263167 288847 286862 177675 171708 217327 221170 253956 255064 4610937 4947464 6565540 6293887 1080466 1127086 222067 198210 216902 218337 255557 247887 240948 241470 161548 163978 626530 607461 1363485 1371645 326436 320718 457312 459253 568801 551218 561042 567183 577118 584231 547116 606672 1705360 1786534 1077371 908462 505342 495859 592241 585874 604873 612300 607900 616063 699178 694268 4957127 5186829 40.45 71.5 2
12:32:02 2024-01-26 671671 667169 154386 151003 258522 260978 289286 287166 174687 172221 217141 221204 254134 255099 4617517 4910243 6509566 6275983 1075554 1125264 225938 195767 217240 217624 254773 248654 239529 241818 161202 163405 640467 607461 1370824 1361805 324555 321692 454869 456606 564090 553296 560895 567840 581686 585879 550516 610029 1716314 1800285 1064339 910314 504516 496759 590878 587091 599790 610507 603390 614716 700202 692659 4935957 5179434 40.55 71.5 2
12:32:03 2024-01-26 667456 668781 154493 151003 258885 262144 288855 287279 177111 171982 216652 220490 253779 254672 4608152 4897345 6490209 6302972 1078046 1128463 224339 199511 217240 217135 254738 247887 239326 241309 160985 162996 633268 605724 1379968 1360177 325740 323675 456056 455924 562890 551182 558443 565326 580237 584910 548703 609519 1710975 1802390 1064339 908575 505985 492824 590878 588340 599737 608720 604901 613167 694156 692136 4967763 5183130 40.45 71.5 2
12:32:04 2024-01-26 665465 667826 154103 150757 258088 260978 294392 285240 177269 171095 216989 220490 252755 255099 4614731 4939503 6518570 6299492 1085111 1125264 222067 200143 220431 217624 254055 247887 239900 240970 160688 162622 641414 603562 1393330 1358513 322732 320410 456889 457827 562890 549476 560008 562807 576865 584698 543852 607754 1711434 1799800 1086647 905686 508020 496370 590715 587091 595046 607829 602886 612653 694156 690119 4961883 5183130 40.45 71.5 2
12:32:05 2024-01-26 665720 667840 153821 150523 258088 260944 288919 286862 173798 171401 216955 219778 252790 254637 4611440 4931306 6481589 6302888 1086680 1125264 225832 199547 220286 217473 253956 247087 239158 240312 160176 162588 644482 605724 1396460 1358513 324390 318958 454987 458083 558987 549402 561206 563122 579641 581770 544427 607970 1710180 1803404 1064339 902051 506095 492788 591242 590393 598943 609148 606448 611854 694156 697291 4990294 5191432 40.55 71.5 2
12:32:06 2024-01-26 667680 667844 153714 150278 257295 260978 294559 284618 173798 171129 221216 220830 252017 255064 4617517 4945440 6490915 6312618 1088307 1126862 221989 199582 219749 217158 253956 247469 238752 240632 160176 162588 644482 607917 1384479 1354662 324434 318887 452329 456056 559023 550438 561079 562770 579641 585021 545665 605697 1711434 1812650 1096551 901556 505490 495390 591205 588849 597007 607829 606462 611741 696693 692171 4985559 5177450 40.45 71.4 2
12:32:07 2024-01-26 667689 665957 153501 150211 256504 261869 294351 284383 173798 171095 221144 220490 251947 255064 4610937 4949690 6500240 6312252 1088307 1124992 221678 199511 216517 216461 253567 246360 238578 240632 161208 162622 634784 606201 1386017 1351517 323678 318887 450264 457435 558987 549659 561606 558869 577068 582768 543471 604650 1712617 1808037 1062263 899488 505490 494652 592331 587813 598038 606017 603182 609052 695215 693000 4968573 5186554 40.55 71.4 2
12:32:08 2024-01-26 668173 666891 153148 150274 255716 266412 289009 283750 173798 170552 221180 220456 251947 256850 4610937 4933355 6499493 6302972 1087493 1125264 221989 199511 216113 216461 253213 247087 238788 240259 160142 162328 632700 606592 1392407 1355623 321683 319630 451080 458137 559706 547294 555648 560815 573590 579287 542500 602821 1706155 1799265 1060186 904236 505490 493916 588854 583649 597614 608002 599249 609809 696693 690738 4945188 5179434 40.45 71.5 2
12:32:09 2024-01-26 666013 667143 153440 149801 256468 261869 288512 285490 173315 170586 221108 224056 251982 253890 4621511 4925542 6490915 6303253 1087456 1125264 221989 199196 216365 216461 252402 246360 238492 239551 159564 161586 642943 604069 1417811 1357933 322975 317924 451116 455280 559310 545676 558267 559624 575588 577891 542116 604405 1706572 1795092 1082406 904996 505490 493806 590254 583521 595887 604222 601248 607620 695269 690068 4971316 5170418 40.45 71.4 2
12:32:10 2024-01-26 665502 667652 154030 149051 256468 261500 288106 284654 173142 170823 220688 219778 252017 254213 4608152 4900881 6481589 6298378 1078536 1124992 222790 198775 216365 215121 251630 246325 237472 239312 162900 161518 631753 603131 1364120 1353964 322746 317924 451007 453048 557334 544834 554485 559624 575995 577628 540756 604947 1704939 1789918 1034784 908005 501190 491166 587575 580496 596345 604041 602457 610605 694394 685219 4941797 5189285 40.55 71.5 2
12:32:11 2024-01-26 669390 667363 152973 148878 256186 260989 288192 283750 172764 170586 216977 224126 251107 252351 4610937 4902081 6499739 6298463 1071266 1125264 220678 196029 215757 215052 253567 244776 237279 239515 162609 161586 647642 605724 1365125 1357125 320745 318519 449279 453087 558951 546484 556829 558942 576513 577663 540756 597376 1696830 1784002 1071805 902037 498350 492557 588056 583218 597936 603969 599322 610582 693407 690882 4961883 5171423 40.55 71.5 2
12:32:12 2024-01-26 667909 667629 152384 149660 254683 260949 288106 282885 172523 170618 216904 224369 251177 254932 4613775 4919653 6537542 6294108 1071266 1125264 220713 198775 215909 215087 253602 244570 237279 239145 162609 161406 638327 604069 1373725 1360977 322746 316451 448295 453518 560500 544870 556556 558869 573079 577226 541348 597284 1696867 1777069 1067564 902423 498350 492593 587224 581947 597044 604258 599654 608740 691148 685291 5001301 5180842 40.55 71.5 2
12:32:13 2024-01-26 667904 668745 152000 149937 253939 260989 287297 282815 172799 170011 216977 220722 251073 254536 4610937 4928628 6546867 6289006 1075854 1125264 220678 195328 215453 214754 252402 244023 237113 238036 162496 161612 630238 604206 1364979 1362908 322288 315938 450974 450660 558557 544101 555249 558833 571390 577302 541348 595979 1694889 1777620 1071010 902311 498350 492593 586388 581053 597007 602910 598730 606906 689178 685255 5000582 5182153 40.55 71.5 2
12:32:14 2024-01-26 667909 665839 152030 151179 253974 261392 287010 282709 172281 169909 216796 223864 251002 254213 4624110 4947539 6546867 6279634 1076990 1124466 220643 195166 215453 214421 251630 244517 237314 238001 162609 161003 641404 603562 1375310 1362908 321832 315938 448295 452048 559706 544312 553601 559228 568104 577226 541348 593928 1692483 1769748 1069685 898100 498350 493719 585526 576964 594549 599805 596116 605114 687045 684182 4994749 5166910 40.55 71.4 2
12:32:15 2024-01-26 668817 665661 152629 149084 254461 261797 286097 283105 172403 169875 216616 220035 250969 252639 4614731 4943789 6532015 6274738 1077390 1125264 220678 195303 215043 214352 251385 244706 236476 236463 162987 160310 633886 598841 1367580 1364843 319562 315938 449624 449213 557334 540887 552705 559228 572584 577298 541348 593855 1695941 1770973 1073448 897120 498350 490364 581343 580386 597301 597104 597514 606341 686073 685182 5014892 5177450 40.55 71.4 2
12:32:16 2024-01-26 672950 665948 151860 150614 254579 260004 284916 284024 172009 169909 215819 220106 251003 252423 4627928 4947431 6495458 6284116 1078536 1124429 221297 194994 215382 214169 251560 243988 235781 236533 162759 160166 641404 596250 1371684 1362908 319562 316894 449098 449308 556510 541000 551885 559228 566326 577226 541311 597048 1696094 1770889 1074723 893500 498350 486846 580519 579153 592943 594992 599875 606304 683506 685146 5005466 5170607 40.55 71.4 2
12:32:17 2024-01-26 673616 665957 151563 152504 253654 259489 284281 284099 171837 170347 215184 219763 250619 252423 4612877 4971021 6490094 6293093 1081079 1126862 219886 194685 215043 213689 251385 243988 235746 237195 160492 160455 642943 596287 1385241 1355623 320014 319389 445606 450202 556547 539739 555643 559624 567838 577450 541348 595025 1697300 1777620 1076046 894284 496124 486846 579697 576825 592578 597175 599617 605041 686037 685255 5029869 5197117 40.45 71.5 2
12:32:18 2024-01-26 675559 665948 151786 150334 253265 260108 285436 282702 171601 169674 215184 221341 250515 252387 4619007 4990068 6509441 6287504 1085063 1124429 219014 195166 213925 213689 252110 248846 235746 236498 159856 160455 639866 600189 1361484 1355373 320241 317589 445897 449882 557617 541270 556434 558832 567560 578439 536482 595537 1697300 1778330 1058109 889137 497555 490747 582078 581874 595501 597139 601396 604803 683506 685291 5041776 5170607 40.55 71.4 2
12:32:19 2024-01-26 675835 665957 151470 148570 253265 259489 285401 281953 171601 169674 215320 220969 249367 252387 4635843 5008173 6517926 6284116 1090232 1123889 218485 195303 213325 213723 251175 245774 235781 236463 159856 160200 639330 599696 1365057 1355623 319562 315802 444313 450235 556510 539739 555212 556741 565856 577298 534896 594690 1697300 1784002 1076046 885283 496124 489672 581343 583654 590869 598611 598657 603196 681504 685219 5047817 5166905 40.55 71.5 2
12:32:20 2024-01-26 670007 664971 151123 150124 252485 259889 284530 281918 171328 169439 214795 219561 249575 254573 4620388 5004445 6509084 6293093 1093761 1123631 219202 193824 213853 214169 251859 245081 235547 235733 160269 161372 634784 597975 1367878 1353701 319110 315802 445715 451794 553743 538178 551885 549892 564627 577226 531779 595537 1697300 1778294 1080286 890475 498350 486846 579286 579563 585996 595244 598930 599557 681985 683183 5047702 5170607 40.55 71.5 2
12:32:21 2024-01-26 673134 664005 151123 152263 252516 259489 283728 281953 171328 169439 215133 219561 249194 252603 4614731 5023915 6441604 6291828 1089779 1124000 218485 194071 213325 213358 250024 246223 233900 237021 159632 159834 645103 599036 1370753 1342589 318521 315802 441813 448953 549514 540887 553564 555950 568032 577226 534896 596824 1696830 1796981 1060705 887957 496124 486222 579697 576726 586032 597139 599875 602154 688019 685300 4975750 5170607 40.55 71.5 2
12:32:22 2024-01-26 671593 664976 151090 152046 252485 257029 284965 281524 171294 169170 214759 219868 248813 252603 4614731 4953212 6471121 6301261 1085111 1121568 217667 193894 212848 215092 251328 245081 234295 236498 158962 160765 624065 602649 1375312 1342553 319197 315586 441597 450521 550009 541270 553564 549928 568032 575553 535059 595113 1693685 1797015 1061204 890475 495385 484919 580401 576789 588964 598435 598040 599484 688019 681191 4983298 5170607 40.55 71.5 2
12:32:23 2024-01-26 665808 664712 150851 149425 252450 257893 285129 279757 171022 168635 214759 219185 248606 252639 4614731 4943029 6480202 6323749 1085112 1122403 219062 193930 213183 213586 251292 245564 234483 235994 159520 159266 638327 599696 1392609 1351783 318260 315802 446345 449565 551991 539321 546538 549892 565856 570410 531815 594147 1692483 1779689 1069685 894503 496865 486222 579697 576835 587178 595244 593029 597381 684062 681675 4915160 5161121 40.45 71.4 2
12:32:24 2024-01-26 665729 664980 151090 148769 252490 257100 283626 280654 171022 168868 214121 218879 249402 250229 4608152 4884345 6462814 6279634 1070833 1122292 218581 193317 213668 213853 251328 245008 233435 235958 158857 160729 636789 603359 1371744 1350778 319074 315658 441777 446250 549937 539739 548621 556741 567996 572927 539022 594699 1687573 1774514 1067564 896935 494021 485534 580931 575401 589420 596266 594495 603085 686073 682135 4928586 5163207 40.45 71.4 2
12:32:25 2024-01-26 664120 664935 150434 152011 251472 257064 284494 279432 171056 168368 214759 218234 248054 251785 4604867 4905566 6527499 6274738 1070757 1118753 218616 193653 212891 214746 251185 243522 234880 235889 158821 159199 639866 603956 1359596 1360327 318260 314399 445086 446626 555244 538032 549117 555950 565658 570410 536274 590259 1683237 1758642 1051318 894540 494373 486738 577610 575575 588844 594568 592150 599521 678851 680709 4975750 5161121 40.55 71.4 2
12:32:26 2024-01-26 668406 664465 150572 151764 251682 258653 281997 280240 171022 168635 214085 217521 248813 251041 4608152 4947651 6480942 6274738 1077390 1118753 218485 192848 213026 213960 251185 243450 234087 235489 158962 159080 638520 595985 1394975 1355336 315541 315730 444458 445583 551710 531846 546152 555161 564677 573769 537837 592113 1688028 1769785 1047725 889908 492617 483825 574756 576215 586032 595208 596264 601299 676128 682135 5021408 5163207 40.45 71.4 2
12:32:27 2024-01-26 673910 663964 149822 151632 251647 257460 282762 279744 170244 168334 213414 219408 252601 250793 4614731 4977547 6471121 6279634 1078967 1121880 217468 192813 212323 216195 251328 243702 233539 235231 158751 159266 638327 597025 1382090 1354075 317240 315730 441777 447136 552885 531774 548584 553039 565658 573841 537492 590951 1688028 1773551 1069685 888130 491917 483825 577201 577105 585996 594334 594248 598727 676056 680891 5029632 5168071 40.55 71.5 2
12:32:28 2024-01-26 673910 663996 150022 151487 250878 257029 282846 279354 169974 167835 213079 218914 252707 250617 4611440 4979746 6480792 6274738 1077433 1120809 216491 192508 212323 216008 251151 243666 233539 234282 158740 158894 632700 597119 1392775 1354408 315433 315730 441850 445835 552101 535129 550683 553587 563843 573124 531815 590296 1687411 1774808 1067564 885011 491568 483449 575867 577105 585708 594147 595885 599521 676020 681654 5030147 5168071 40.45 71.5 2
12:32:29 2024-01-26 673910 664318 149581 151664 250878 256669 281949 279423 169940 168232 212710 218879 252743 250617 4607600 4979746 6486112 6274738 1082118 1118717 216237 192678 211362 216044 250975 242909 233318 234248 158413 158389 636789 597137 1363177 1358763 315469 314112 442094 446407 552885 531774 551281 553587 562975 573187 531207 590045 1687610 1763021 1063741 885453 490974 486222 576931 577105 588844 597015 595602 597675 679408 682135 5028778 5164385 40.55 71.4 2
12:32:30 2024-01-26 673910 663996 151546 148523 250878 256838 281936 280205 169789 168635 212710 218538 252707 249527 4611440 4975975 6486112 6270262 1080457 1118717 216422 192678 211327 216160 250975 242873 233180 234084 158483 160053 636789 598054 1359560 1350232 315757 313886 438473 448086 552848 535129 550645 553587 562181 573433 532033 589587 1688338 1773514 1067564 883713 491917 483825 576202 577514 587462 591458 593910 593969 676124 681173 5040463 5160703 40.55 71.5 2
12:32:31 2024-01-26 670849 662995 153559 148667 251825 256239 281856 278470 169906 167652 212710 217790 252374 250829 4608152 4989018 6485574 6265359 1081348 1117925 215117 192240 210961 212797 250622 242118 232139 233526 158337 157885 636789 596264 1363730 1348634 315205 312933 437991 445656 550539 531846 546998 551237 562885 573817 528775 587798 1688338 1770594 1067564 881055 492968 485497 574566 574514 586275 588227 590407 596155 674763 676241 5030147 5163207 40.55 71.5 2
12:32:32 2024-01-26 668029 662014 150945 148563 251308 256633 281007 278470 169956 167271 212674 216812 252459 251607 4611440 4989018 6500169 6274738 1084931 1118423 215152 192205 209973 212499 249708 241707 232174 233167 157970 157818 636789 596264 1370907 1346404 314725 312019 438643 447136 550149 531545 546152 549288 559018 568704 528246 586887 1686208 1771447 1067564 883011 493319 485952 573750 573484 582710 591214 590361 593905 674469 675693 5044081 5159512 40.45 71.4 2
12:32:33 2024-01-26 670081 662023 153381 148361 250234 256274 280776 278470 169402 167801 212561 216812 249157 250017 4614731 4999301 6453329 6270262 1091344 1117925 216121 191634 210631 212499 247960 243080 231875 232808 158202 156758 636789 592864 1365102 1342589 313477 313409 438988 441394 544165 531726 546391 545622 562326 568740 530602 589620 1688616 1786191 1065444 884445 493282 477724 572123 571830 582839 591795 591965 595639 680741 676205 4985343 5168071 40.45 71.5 2
12:32:34 2024-01-26 672657 658290 150196 147902 250873 255451 280544 278771 169251 167652 211415 216812 252247 249455 4608152 4964077 6406986 6279634 1085132 1116044 215152 191669 210596 212499 249212 242154 232724 233561 157715 157852 635635 597137 1376722 1337184 314247 312968 439407 441755 544970 531883 547168 547349 563989 568824 529030 591272 1687610 1788084 1081750 882457 491420 481132 575383 575249 582906 591579 591545 597337 681744 676025 4986615 5157426 40.55 71.4 2
12:32:35 2024-01-26 670081 661987 151165 147907 251485 253886 281654 279923 169402 167271 212008 217300 248283 249455 4602068 4933271 6444288 6284116 1081236 1116044 214876 191431 209938 212350 248378 241912 231713 233364 157142 158246 635250 600199 1353810 1337184 316447 311154 439321 444290 545813 531846 546779 546466 563757 568212 527464 586359 1685630 1781634 1063324 885283 491917 481323 575977 573616 583506 593198 587900 593729 677780 674950 4954809 5158693 40.55 71.5 2
12:32:36 2024-01-26 663178 663737 151051 148044 251485 255024 280170 278940 169906 170969 212603 215470 248283 250193 4604867 4920759 6453613 6265359 1075408 1116044 216457 191297 209938 211904 247676 242118 232724 232161 157355 156758 633711 596264 1389103 1344914 313733 311510 440679 441394 541031 532102 541119 544815 559054 564878 529030 588550 1682005 1764342 1047725 893012 491219 477832 572179 568352 577055 590651 586154 597090 678631 671805 4909123 5159956 40.55 71.4 2
12:32:37 2024-01-26 664272 662014 153339 147491 251136 253851 283084 279297 169335 171434 212044 215539 247935 248995 4598786 4887021 6462275 6260890 1061648 1116044 216214 190996 209973 211869 249533 240654 232724 233132 157352 156974 633711 600552 1361949 1348746 314432 310927 437243 441083 547431 531400 542728 549677 559054 566107 529030 585821 1676371 1756421 1059083 890475 487708 482758 573908 569561 585103 586586 585886 593817 670997 672279 4985389 5163321 40.55 71.4 2
12:32:38 2024-01-26 663261 663856 153377 148144 249654 255416 280223 278316 169368 170850 212426 215264 247935 248614 4594829 4945322 6490737 6247061 1072291 1116044 216086 190395 209973 211207 247641 240618 232724 231379 157582 158492 633711 591173 1364224 1350858 313095 311510 438643 438916 544201 529062 540316 546853 554068 567376 529067 586015 1676371 1756421 1071010 884618 487708 477904 568851 568755 582965 585457 587744 595207 672931 671720 5010618 5170721 40.55 71.4 2
12:32:39 2024-01-26 671843 658146 153391 147697 251189 254492 281887 279690 168299 171505 210684 216140 247935 247882 4614731 4975857 6480942 6265791 1075063 1116044 214417 190430 209575 211207 248762 240618 232724 232057 157142 160922 635250 594561 1373414 1346404 312525 311662 437542 438951 545813 529847 543958 547312 557109 568212 529067 584572 1676371 1762983 1061204 881203 486254 480644 570503 567847 583200 586230 588780 593812 670961 673211 5019379 5153734 40.55 71.4 2
12:32:40 2024-01-26 671803 663852 150844 148241 249865 254527 281489 279064 168931 166455 211239 215967 247136 249420 4597715 4991191 6481589 6265359 1081348 1118423 213753 190996 209247 211538 248378 240583 232724 232057 156916 159006 633711 595025 1371371 1351333 311903 310095 437424 442156 547044 531079 546003 546466 555700 568212 522837 583595 1678390 1764364 1054215 879951 489825 482489 570098 567811 576982 586230 586013 591202 667115 673997 5033239 5153349 40.45 71.4 2
12:32:41 2024-01-26 666570 662404 150312 147765 249754 255205 281489 279100 168965 166455 211274 215967 247066 250650 4611440 5004342 6472264 6265791 1090640 1116044 214899 190395 209282 211869 246399 240583 232724 235824 156922 160593 639866 592441 1357086 1340838 311359 310211 438079 441755 540959 528278 541923 540806 554619 566542 522729 585441 1678427 1771447 1073925 881203 490521 477015 568449 568755 577739 586230 586446 590337 672968 671212 4999613 5141053 40.55 71.5 2
12:32:42 2024-01-26 671396 658254 153234 146843 251131 255366 281453 279097 168630 168838 210908 215367 247030 248543 4606288 4947651 6415493 6274738 1085111 1116044 214382 190361 209101 211059 247034 240583 231385 232126 156444 160663 635250 597137 1366162 1333212 313095 310784 437424 440261 541371 529062 542728 540950 557338 567412 522837 585637 1683237 1782738 1054843 879289 487828 474898 568050 570369 577064 586050 586008 590102 675019 675133 4970081 5151061 40.55 71.5 2
12:32:43 2024-01-26 666281 658290 150027 147323 250039 252298 280153 277534 168299 168602 211098 216523 246509 248892 4599261 4934768 6453613 6265359 1075817 1112845 214621 190689 208449 211059 246434 239873 231710 231344 156410 160593 632173 600129 1354187 1342589 313539 307962 439321 440953 541371 530222 537918 539973 554883 560674 521993 584572 1676371 1768120 1056963 887911 489130 475973 569695 565471 577192 586050 581251 588518 673956 667227 4907423 5145641 40.55 71.4 2
12:32:44 2024-01-26 661264 658259 150031 146439 250044 253038 278453 277833 168299 170850 210684 215102 246889 247634 4609117 4867083 6462226 6260890 1066170 1116044 214417 189762 208594 209235 247451 240236 231385 231735 156157 160593 637291 598415 1355603 1342589 311832 308186 437733 439152 541031 530598 537918 545658 555736 561533 527055 585130 1669207 1755176 1089912 885283 484364 477760 568050 566308 580478 586050 583807 593080 667115 667227 4933613 5134369 40.45 71.4 2
12:32:45 2024-01-26 660291 658290 149090 146602 248222 253038 279231 276648 168333 170386 210719 214585 246790 247499 4597715 4939437 6489945 6246601 1066502 1116044 214841 189986 209143 210148 246399 239466 231710 231732 156450 158014 633268 592864 1359457 1353701 311767 310273 439321 440365 540162 522941 536291 540914 554703 561497 525868 580289 1669207 1747354 1058109 884972 484769 476308 565640 563766 576829 582759 584637 592053 668735 667299 4975938 5141972 40.55 71.4 2
12:32:46 2024-01-26 669811 658326 149542 146498 249272 253073 279905 278743 167965 171159 209955 215102 246790 246391 4598786 4964472 6481145 6254098 1075678 1115896 214165 189200 208629 209708 246850 239588 231674 232711 155870 160334 632173 592018 1395805 1345100 312208 310060 436780 439261 540959 525936 540316 544011 556542 564914 525868 583708 1673991 1758130 1071540 878665 484020 476344 567243 567548 577055 582436 583453 592084 669867 672095 5004154 5141204 40.55 71.5 2
12:32:47 2024-01-26 670409 662051 152309 146877 249395 253038 279905 277498 167999 170541 210354 215252 245687 247882 4601585 4979746 6480553 6259952 1085111 1115896 213650 190522 207805 210512 246399 238892 232035 232058 156162 158235 635250 594561 1352155 1342782 312208 310054 437424 438772 540995 525972 540699 539973 555880 563184 523012 579356 1675180 1763058 1061204 880577 487745 477051 565640 565508 576922 582349 584637 585010 668735 667299 5025189 5143997 40.45 71.4 2
12:32:48 2024-01-26 667681 658191 149587 147123 248502 253073 279118 277109 167999 170576 210061 214436 246410 247847 4598786 4990332 6434625 6266542 1082912 1116302 213616 189888 208455 209680 245843 240200 230489 232058 156053 157829 635250 591173 1364842 1333829 312208 309267 433201 440415 537987 527046 539442 542440 557724 563977 524497 585341 1678755 1779851 1094338 876908 485400 476109 568449 567913 577601 586230 585886 587728 672420 671074 4971316 5149314 40.45 71.4 2
12:32:49 2024-01-26 666281 658182 149784 147119 248463 252855 279231 276383 167965 167660 209955 214735 245582 247847 4598786 4931306 6453329 6255524 1078536 1113019 215534 189888 207805 210008 245500 239288 230883 231986 155993 157904 632173 597975 1365308 1337184 313095 309360 436552 441577 540605 529062 539434 541288 556164 559198 522236 581076 1673991 1761654 1054843 884972 486181 476379 568851 562067 574442 583580 578526 587077 667042 664703 4924153 5139935 40.55 71.4 2
12:32:50 2024-01-26 659984 660566 149272 146031 248432 251842 279118 276613 167700 167426 209991 212715 246168 247047 4595974 4881169 6439386 6246601 1061879 1111946 215382 188890 209073 208921 247200 238917 229844 232022 155420 157794 638853 597119 1352729 1340986 312208 307150 435538 437183 537987 528905 538284 542825 556542 559424 527446 584809 1669207 1756421 1073088 883713 482645 475705 568449 563295 578829 585782 580280 590742 667079 665207 4919504 5136269 40.55 71.4 2
12:32:51 2024-01-26 660470 658187 148985 145997 247666 252855 279708 274923 167666 167309 209991 213374 245239 246321 4595974 4887021 6495458 6246601 1060021 1112809 215231 189131 207909 209130 246532 238608 230777 231879 155884 158014 632173 598832 1354151 1346717 313095 309179 436049 439252 540923 527496 537902 544330 556164 559198 524497 577607 1667111 1743611 1048482 886233 484020 476272 568046 562031 578559 579064 578563 586742 665830 663265 4958338 5152922 40.55 71.4 2
12:32:52 2024-01-26 667460 658150 149274 146205 247666 251491 279118 277463 167021 170660 208647 214036 245582 245527 4595974 4963947 6425376 6242024 1072700 1111159 213547 189131 206616 208985 245262 237547 230701 231407 155441 157134 634288 593576 1349846 1343243 311400 308997 431542 439005 542138 525536 540972 542788 549666 561462 521424 575456 1669858 1759250 1050602 874415 484020 474862 563898 565253 576106 579278 580692 585788 663841 667155 5011309 5126229 40.55 71.4 2
12:32:53 2024-01-26 666180 659631 148641 145862 246522 251842 278262 275766 167137 166958 209300 213374 245239 247847 4595974 4979746 6472033 6246601 1083561 1114388 213024 189097 210708 209165 244776 237547 230701 230688 154591 157025 633711 591173 1354374 1340986 311143 308162 435705 440214 540531 524419 537409 538014 552097 559126 518925 580537 1669483 1758913 1075253 876796 485400 476379 559072 562067 571254 578872 580993 584585 665793 665171 5018478 5145641 40.45 71.4 2
12:32:54 2024-01-26 667992 658191 148751 145424 247851 257403 277409 276189 167170 167192 208682 213374 245152 246321 4595974 4972197 6388335 6246601 1078892 1112772 212433 188537 206616 208478 243757 238486 228525 231407 154833 156915 629096 590752 1363470 1327964 310446 307150 431315 437183 536752 525126 538865 540412 555166 563156 521314 580443 1676624 1776927 1073088 874415 483332 472949 565640 565977 574928 584689 582490 585372 670449 667191 4954795 5139935 40.45 71.4 2
12:32:55 2024-01-26 662592 660098 148961 145731 246969 252144 279315 274432 167532 166958 208647 213853 244075 246321 4598786 4930058 6434962 6237223 1075408 1109971 216413 188800 210672 208333 243687 237358 229271 230688 154617 156880 638853 598415 1359343 1337294 311987 306789 432980 438941 536722 527404 536757 538196 553665 557266 518961 578584 1670070 1759672 1055108 881055 485055 473924 565567 561176 568005 578658 578088 584503 666772 663955 4909128 5136269 40.55 71.4 2
12:32:56 2024-01-26 659553 658114 149260 145350 247796 252499 278066 274432 167137 166958 208612 212749 245078 244771 4595974 4860079 6425637 6251518 1058659 1112772 212399 188636 206041 207649 244473 237547 228915 231407 154549 157134 632603 596264 1350366 1337184 311325 306789 432750 432741 539077 522905 535161 541288 553261 559198 523497 578472 1667477 1747927 1107482 883011 479800 475632 565458 562770 577192 583046 576817 587607 664816 663700 4939466 5139935 40.55 71.4 2
12:32:57 2024-01-26 658072 658146 148369 145866 245385 252677 278298 274012 167549 165924 209154 212533 244827 245527 4598786 4917117 6504803 6233199 1062662 1109549 212399 187946 206041 207829 243722 237180 229985 229972 154617 156627 632173 592864 1352483 1348746 310446 306789 433052 435334 538315 522664 532742 538160 546737 555915 521460 574891 1660554 1739298 1055373 883183 482302 475399 562069 559514 572797 577136 578237 587040 657993 663018 4973756 5141204 40.45 71.4 2
12:32:58 2024-01-26 664387 660419 148641 145762 246607 252499 276330 275766 166642 166842 208501 212681 244110 244736 4592696 4938139 6444052 6233199 1069301 1109622 216342 187877 210780 207182 244268 236778 228880 229972 155212 156592 638853 589489 1371193 1336962 309060 306257 430975 432633 537102 521087 535198 539758 551986 559198 523012 576976 1664744 1749707 1070922 875040 479652 473734 562867 562770 576976 580482 580169 586966 664272 665798 4994749 5122428 40.55 71.4 2
12:32:59 2024-01-26 668632 659631 148373 145359 245861 252036 277373 274467 166642 166422 208321 213670 243326 245492 4595974 4958976 6434537 6233085 1080578 1109971 216378 188207 207072 207829 243313 236082 229076 229223 154093 156226 625691 590331 1355829 1333028 309315 306789 431285 437420 537481 521924 535161 534982 545897 557554 513896 575086 1662851 1751376 1033188 874415 482645 474092 561235 560992 571193 576964 578649 581673 662390 663846 5024717 5126229 40.45 71.4 2
12:33:00 2024-01-26 666456 658478 148090 144888 246607 252499 275713 274467 166575 166725 208321 212681 243870 245492 4592696 4987658 6397217 6242024 1078928 1109183 213567 187877 210636 207182 242939 237180 227077 230294 154192 156444 634865 590752 1362214 1326164 309570 306789 429054 435226 531946 521218 535198 536153 553665 559198 517971 577161 1669483 1769748 1066591 873171 481275 468818 562308 558797 572077 582499 581129 580822 666988 665798 4958359 5126116 40.45 71.4 2
12:33:01 2024-01-26 660843 658698 148131 144875 246103 251679 277656 272688 166969 165773 208501 212352 243595 246286 4595974 4914893 6439460 6246613 1065220 1108763 212399 187877 210708 207216 242159 237111 228171 229936 154227 156518 637291 592864 1346848 1337022 308261 306789 433016 432786 531946 521938 530337 534946 550005 554282 519950 575900 1664744 1751376 1074441 883713 480592 471886 559072 558005 568041 577441 575557 584540 665575 657997 4905598 5131663 40.45 71.4 2
12:33:02 2024-01-26 660782 661232 148194 144884 246068 251400 277445 273175 166509 166539 208542 212318 243866 244771 4598786 4883549 6476241 6232774 1062255 1108727 216413 188043 210376 206606 243517 235847 228525 229936 154085 156768 629096 595332 1342864 1344914 310227 305926 432069 432782 537898 522934 531574 538160 546316 554246 518374 571930 1658187 1732521 1052457 881203 479910 472622 561309 558005 568005 576449 574956 582770 660048 658250 4961345 5137417 40.45 71.4 2
12:33:03 2024-01-26 664350 660566 148199 144782 245931 251256 275078 274852 166475 166306 207816 212024 243866 246429 4592233 4943920 6448731 6237223 1066170 1109585 216449 187288 210744 206503 242939 236353 227817 229223 154085 156122 629096 587812 1369062 1340145 308660 306789 430788 432046 535136 519618 534328 538196 546772 559198 521460 575300 1663526 1747227 1071734 871931 478175 472289 560911 558761 572979 577289 578563 583673 658029 663955 5004154 5144261 40.55 71.4 2
12:33:04 2024-01-26 668090 660566 147743 144777 245514 251256 276381 273034 166083 166132 207892 212499 243095 245320 4602998 4970473 6443790 6228623 1077433 1109585 213268 187877 206490 206571 242566 235318 228560 228867 153803 155974 625691 590331 1349994 1333064 306852 305926 429984 435226 535136 519946 534328 531865 547134 555062 513752 571893 1659987 1749707 1070922 871931 481959 472949 558891 559191 568659 575485 574300 577611 659581 658286 5013560 5111574 40.55 71.4 2
12:33:05 2024-01-26 665823 659443 147853 144641 245104 251292 275113 273105 166017 165819 207712 212250 243526 247236 4595974 4990218 6402004 6242146 1078159 1109971 216155 187322 207072 206537 241990 236813 227112 228902 153837 155974 635250 589069 1360979 1327968 306744 306789 430483 432669 532203 519677 533120 531828 548385 557554 513860 576716 1668296 1768120 1068756 870655 479910 467320 560514 560381 570053 577217 576037 581823 664853 663018 4958338 5132607 40.45 71.4 2
12:33:06 2024-01-26 664558 659164 147923 144389 245567 249598 277123 272964 165983 165784 207313 212578 242440 247273 4596869 4938299 6443808 6238103 1071842 1106824 212828 187582 206490 206571 241787 236047 227429 228672 153696 155939 625691 594561 1341456 1333395 306852 304530 430531 432741 532203 520682 529551 531756 548794 551773 513752 575300 1660210 1747227 1066591 879914 481275 468710 559720 555497 566978 577217 571994 578877 661933 657179 4882932 5111574 40.45 71.4 2
12:33:07 2024-01-26 660525 658698 147671 144147 245341 249883 276100 272758 167804 165610 209549 211854 243796 245040 4594012 4882187 6406994 6233085 1057357 1106824 212906 186735 206927 206503 243313 237085 227146 229223 153555 156191 631627 594561 1368178 1336690 309315 304494 430031 432597 535136 521825 528802 536568 545897 552620 513860 571451 1653353 1728839 1107482 880577 479230 471253 560911 556319 567969 575485 572031 580632 658648 656254 4947721 5107891 40.55 71.4 2
12:33:08 2024-01-26 658081 658702 147365 144377 244311 252144 275255 272342 165491 165322 207382 211043 244045 246044 4600155 4924191 6462162 6228623 1066057 1111549 213753 186899 210340 206261 242631 235682 227464 228867 153555 155970 637291 586975 1355847 1333064 306492 306573 429429 430024 531982 516907 531162 534982 547426 555915 518374 571893 1658112 1742245 1092125 871931 477050 470548 558101 559587 568077 576332 576445 581118 659581 662082 4999802 5122569 40.55 71.4 2
12:33:09 2024-01-26 667224 658698 147371 144385 244561 250622 275677 272342 166229 165658 207025 212352 242544 249582 4602922 4985970 6462056 6233085 1082013 1107942 212729 187445 206164 206537 241451 235788 227852 228231 153986 155220 635250 587812 1356677 1331139 306744 305460 428099 432705 531125 518895 530374 532121 545845 554246 512199 571856 1660479 1751449 1077419 871931 480933 470548 556524 558005 566431 573393 576184 576720 658029 658250 4999613 5122569 40.55 71.4 2
12:33:10 2024-01-26 664995 656841 147890 143918 245826 250622 274834 273210 165560 165623 211763 211370 242861 246757 4586595 4940678 6394412 6251093 1072216 1106824 211865 187193 206200 206181 243734 235682 226409 228442 152611 156013 635728 596264 1367575 1327968 308660 303817 429301 432732 532203 521456 531162 530972 546316 551773 514938 571930 1659370 1752191 1049542 875660 479910 468050 561309 556319 567234 575607 571958 575868 658029 656254 4917119 5126530 40.55 71.4 2
12:33:11 2024-01-26 657078 656837 147615 143918 244595 249848 274870 272116 165737 165357 211465 210102 243326 245149 4586595 4839223 6428794 6240204 1053881 1109897 212353 186633 206347 205826 242228 237085 226374 228512 153103 155220 635728 594561 1340258 1336912 309130 304663 430179 430969 532018 518847 528356 534982 547426 549385 513788 569759 1650730 1728839 1064425 878665 475664 471886 559720 554676 570457 573796 570300 577648 656750 654338 4938315 5121178 40.55 71.4 2
12:33:12 2024-01-26 667228 657925 146408 144411 243835 249848 274414 271511 165560 165357 211429 211990 241094 245531 4592233 4954637 6448731 6223599 1081560 1110159 212247 186667 205551 206399 243390 236016 226972 227629 153205 155048 627557 589489 1348056 1335288 305988 304136 429838 432597 532203 513927 528766 532084 544233 552620 513845 568475 1658736 1747227 1070922 871931 479570 468746 555738 555533 564759 572113 573732 577952 658378 657215 5004154 5125293 40.45 71.4 2
12:33:13 2024-01-26 664387 656841 146451 143882 243844 249848 273158 272342 165071 165357 211429 211009 241835 245987 4582881 4961561 6369685 6237695 1075013 1106824 211618 188066 206203 205975 243390 235577 225535 227734 153205 155268 635728 589452 1369177 1326081 307011 305030 427534 430024 528980 517492 530337 530972 547426 554246 516034 574483 1664744 1760617 1041326 869419 477086 465208 558496 558005 567234 576373 575365 575831 658101 658214 4945376 5123242 40.55 71.4 2
12:33:14 2024-01-26 661659 657762 146688 143780 243774 248866 275484 270649 164938 164828 211429 210718 241025 249618 4589421 4925435 6416312 6228330 1070757 1106824 211900 190260 205226 205860 242841 236793 226165 227912 153065 154837 635728 594561 1334076 1331467 308036 302467 429838 432037 530698 519633 529012 531148 545699 550185 513481 570604 1658187 1745989 1052192 875442 478551 467776 557706 549892 563962 573039 568576 576944 660048 654864 4881017 5141878 40.55 71.4 2
12:33:15 2024-01-26 661539 656837 147170 143022 243879 248308 273994 271062 165038 164828 211393 210102 242302 243698 4582881 4853164 6416312 6228330 1054142 1106824 211533 188017 205875 204583 240780 239437 225709 228071 152611 155415 631041 594523 1342253 1335530 308147 302607 428672 432147 533714 518260 529012 531828 547039 550365 515887 568036 1656539 1728839 1075804 879411 474721 468746 558891 553039 568842 572149 568613 575905 654787 656901 4938315 5106589 40.55 71.4 2
12:33:16 2024-01-26 657078 657766 146412 143816 243056 249883 273087 270614 166519 164564 211393 214682 241835 243770 4589421 4912250 6434625 6218965 1063014 1106824 211935 190012 206200 204867 244986 236306 225674 227063 152815 154154 634166 586805 1347982 1339061 306181 304387 428927 430582 531450 513473 527362 533631 540919 551000 513788 568475 1654323 1738061 1085486 871311 474383 467813 554827 554712 568037 570508 574140 577611 656714 656254 4968573 5119589 40.55 71.4 2
12:33:17 2024-01-26 666281 658698 146411 143642 243021 249041 273158 270614 168715 164564 210726 211043 240818 243734 4589421 4961201 6444117 6228737 1071266 1106824 209885 187489 204867 204583 240711 234688 225674 226361 152324 154514 634166 588650 1338492 1333506 306501 302857 427622 433030 532203 513675 531653 533631 540883 554470 512172 568411 1655824 1738033 1028256 864967 475664 468014 554844 556319 565195 571272 570558 575268 652371 654338 4999264 5126530 40.55 71.4 2
12:33:18 2024-01-26 662510 658054 146173 143410 242310 249426 272705 270684 168715 164564 211357 214983 241060 245842 4589421 4970622 6425376 6215260 1081792 1106824 211167 189976 205154 205118 241006 239195 225674 226133 152781 153979 630634 585129 1358144 1328047 305631 303070 427414 431009 528087 515882 528826 528451 540883 554079 512571 572665 1660053 1756795 1054843 867583 476338 465904 553647 553675 558955 570370 571994 576906 659054 656218 4951256 5104211 40.45 71.5 2
12:33:19 2024-01-26 664392 657967 146658 142917 243805 247975 273087 271476 168577 164828 207490 210068 241025 245149 4583324 4924244 6369685 6233085 1071842 1106824 210508 190012 204831 204833 242024 239159 225447 227381 152914 154867 634166 593712 1345611 1322494 306204 302114 424075 432147 529199 517601 527537 530323 546325 553518 512026 570883 1650813 1752902 1083273 871922 476753 467519 558101 552966 562226 573532 570505 575193 656641 654864 4926390 5111536 40.45 71.4 2
12:33:20 2024-01-26 655158 657967 146381 142934 242822 248237 273087 269755 165038 163740 211393 210797 241025 245495 4586595 4896135 6416121 6224164 1058694 1105181 211865 189639 205839 204373 241684 239400 224942 226361 153345 154476 632603 591173 1342761 1330882 304770 301901 428624 428722 527596 513819 525158 530616 545002 550185 515119 572514 1650701 1741153 1098432 876908 474383 466124 556305 552765 565412 572882 568540 576720 660515 654610 4892358 5107853 40.55 71.4 2
12:33:21 2024-01-26 659246 656837 146346 142951 242822 247436 273122 269825 168763 163775 207490 214612 240656 243698 4586595 4880137 6416158 6197428 1058659 1105181 210837 189808 204831 204515 241854 234688 225639 226291 151801 154372 635728 592441 1361644 1334993 307601 301197 427462 430010 531826 513783 525904 530991 540955 548529 513481 566028 1641406 1715274 1045566 876908 475059 469215 553647 551945 563852 568203 565148 576496 653049 652800 4943018 5104211 40.45 71.4 2
12:33:22 2024-01-26 659806 656837 146113 142951 242245 249005 271388 269825 166054 163740 207490 210797 241025 243625 4586159 4931119 6416312 6224278 1068457 1106824 210144 189639 205010 203564 242024 234328 224907 226133 151699 153906 624480 587812 1343060 1327934 302990 303106 424002 428419 529199 513767 528260 532121 540991 549350 514573 567677 1645882 1733041 1018857 866816 473298 467078 555221 553550 565449 571381 571810 576795 654316 656645 4983052 5116607 40.55 71.4 2
12:33:23 2024-01-26 659984 656800 145635 142984 241498 248095 272254 269755 168577 163740 207162 211387 241796 245149 4583324 4963413 6425301 6197428 1076547 1106787 210361 187418 203543 204515 241006 234688 224942 225277 151801 153948 629096 585129 1350489 1328051 304764 301232 423786 431229 528378 513040 525941 527441 537774 550185 508887 566028 1650962 1740500 1043446 867583 475255 466563 552115 553439 561986 567951 568430 571713 654123 655255 4999858 5096900 40.45 71.4 2
12:33:24 2024-01-26 663450 656572 146378 143149 242237 247783 271388 269825 168542 164481 207054 211493 240287 243661 4580056 4959482 6366764 6224278 1071524 1103578 209850 189675 203900 203914 241515 234688 224525 226361 151455 154189 639948 591173 1349149 1322494 306283 301268 423966 430619 527632 513855 528636 529044 544160 550185 510004 567598 1655824 1752191 1107336 869382 474721 465245 555701 549820 558991 570490 568770 571566 658316 653650 4916184 5112793 40.45 71.4 2
12:33:25 2024-01-26 655057 656800 145901 142572 242245 246709 272805 270838 168777 163706 207454 210503 240621 243589 4577216 4874062 6406569 6218465 1057044 1105218 210837 186309 205226 203705 241006 234688 223555 226133 151628 154128 631041 590752 1339973 1327964 305705 302438 423678 427439 523040 513060 524341 530616 541063 549109 513845 568439 1650938 1735535 1102957 873171 472029 464552 554844 551982 563889 570209 566822 577914 656714 648984 4906040 5112793 40.55 71.4 2
12:33:26 2024-01-26 656966 658286 145596 143613 243003 246673 273052 268747 168577 163706 207420 211021 240587 243589 4572608 4923193 6472033 6199708 1062082 1106824 211132 186617 204508 203564 241006 234688 224212 224894 152256 152850 627557 584710 1354566 1337184 303685 301691 426510 427475 527187 511951 522783 529080 536982 548601 513117 567236 1646300 1723946 1081060 868728 472029 465245 550126 550419 563889 568203 568100 576496 648857 653940 4966642 5119506 40.55 71.4 2
12:33:27 2024-01-26 664483 656691 145865 142812 243720 247294 272494 270910 165570 164460 206254 211528 242136 242374 4577216 4945497 6425273 6197730 1072793 1105218 208835 186524 203508 203248 241515 233920 224559 225242 151523 153627 627557 586805 1341484 1330795 302671 300740 424632 430619 529199 513040 528260 529044 537738 548565 507775 564347 1648593 1733935 1059282 862658 474046 466563 551333 549748 561263 568203 565184 570130 650886 649272 4989954 5113688 40.45 71.4 2
12:33:28 2024-01-26 662666 656698 145425 142807 243210 247886 271283 270910 165823 163568 206401 210692 240587 243553 4580056 4976088 6366537 6215223 1072291 1103615 209231 186309 203829 203564 240668 234322 223141 225661 152699 153165 626353 587812 1355777 1318744 302458 301197 422702 428758 523004 511870 525978 527069 541027 550185 509247 567196 1653316 1751376 1123535 866348 472700 463896 550059 549748 558955 569565 567698 571824 657680 652981 4933586 5096937 40.45 71.4 2
12:33:29 2024-01-26 657035 654910 145732 142753 243516 248796 272876 270112 166194 163602 206436 211021 239415 243323 4583755 4906116 6397661 6218465 1064723 1102015 210508 186179 203783 203880 240091 234322 223486 224894 152699 153484 632603 588994 1393208 1327105 302458 299408 426510 428758 522932 513040 521970 522887 540157 546507 508887 565120 1646156 1738033 1081060 875385 474383 462515 552899 547239 559674 567987 565288 574413 654715 648178 4888519 5108153 40.45 71.4 2
12:33:30 2024-01-26 658636 656837 145665 142024 240831 245914 272614 270802 165904 163499 206329 210692 239949 241970 4589835 4878874 6461688 6209086 1058832 1105429 209815 186179 203686 207341 240295 233956 225684 224581 151280 153130 624480 589414 1351454 1337184 302671 301157 424075 427101 527596 510866 521970 527069 538310 543743 509680 562237 1641722 1715459 1105220 871931 472029 465245 550552 548050 558991 566098 565690 573561 649046 648671 4938315 5111799 40.55 71.4 2
12:33:31 2024-01-26 661723 656800 145538 142229 240762 246466 270526 269567 168238 163444 206221 210222 241796 242374 4586427 4938504 6416312 6215260 1066208 1105218 208509 186309 203580 204806 241006 233555 223520 224581 150794 153130 622941 586805 1339942 1327964 303901 302449 421110 427788 527632 512314 525978 528633 536982 550185 507738 562710 1646252 1731293 1078847 862658 471694 465245 550552 549748 558991 566533 566421 570167 649506 652981 4990294 5113876 40.45 71.4 2
12:33:32 2024-01-26 659516 655373 145398 142829 242526 246744 271164 270148 167969 163182 206254 210356 239518 243698 4588256 4973671 6384947 6215223 1071842 1109369 209056 186179 203152 207306 240295 233756 224783 225591 152484 153096 616787 590331 1340543 1317809 302458 299408 421406 427475 523004 510754 525941 525881 540991 548565 507738 565084 1651101 1749707 1114278 866348 472029 463204 550059 551982 559674 567863 567705 569726 653790 649236 4926538 5102519 40.55 71.4 2
12:33:33 2024-01-26 656801 656332 145146 142821 241675 246328 271388 269388 168238 162661 206399 209553 239317 242661 4570690 4882485 6471121 6197504 1056775 1106215 209676 185328 203223 207270 239923 233263 225684 225511 152699 152571 622660 585129 1341656 1339967 303434 301036 424002 423691 522932 509315 519650 525881 537550 543707 509283 562673 1639111 1714742 1033188 866843 470690 462551 547408 546816 558919 564003 566092 571898 647634 648862 4945376 5108153 40.55 71.4 2
12:33:34 2024-01-26 662666 656377 145197 142435 246213 245843 269515 268747 164901 163444 205279 210209 239518 241327 4570690 4919281 6414526 6216369 1063052 1107003 208335 185777 203046 204519 240490 233155 223175 223576 150761 152850 632603 587646 1339198 1327964 303041 301230 420116 428096 526035 510830 525122 527441 538310 548565 504810 561838 1641584 1728839 1100695 860669 470357 464880 549348 551200 558955 564905 566898 568443 647561 649236 5015731 5104511 40.45 71.4 2
12:33:35 2024-01-26 658547 653949 144794 142632 241845 246293 270561 269768 167900 163035 205893 210027 238785 243698 4580056 4961749 6425460 6209663 1078536 1105070 209021 185257 202479 204232 237895 233084 224941 223439 150761 152465 621403 583458 1335965 1324503 302001 301230 421370 423728 522295 508956 522636 521200 538310 546916 504846 565625 1646198 1742245 1081060 862658 472029 459733 547408 549640 557697 567367 565184 570130 649051 649006 4928910 5096975 40.45 71.4 2
12:33:36 2024-01-26 662436 654651 145192 142034 240823 245087 269772 270148 164672 163182 205244 210209 243519 242114 4580056 4905232 6360359 6218465 1072608 1103710 208591 185671 202338 204232 239409 233048 224259 224825 149915 152994 624205 589754 1353274 1316874 302251 299408 420151 426916 522295 510469 523561 522851 539271 546808 504774 566028 1651111 1747227 1114278 862385 470690 459049 550552 549640 558882 568203 565184 568480 649123 649200 4926538 5108266 40.55 71.4 2
12:33:37 2024-01-26 658905 654651 144696 141508 241841 244368 270974 269388 164901 163430 205279 210209 243519 242114 4572955 4905664 6388335 6199708 1064723 1098554 209015 185398 202302 204591 238527 232940 224604 223439 152163 152503 631041 589332 1362630 1326258 303114 299387 423930 426197 522295 510830 521883 524066 538310 540487 504382 565186 1645241 1732521 1098432 871311 472029 459697 548959 544743 556515 566533 561107 568480 649015 643455 4853666 5095146 40.45 71.4 2
12:33:38 2024-01-26 657234 654448 144794 142034 246213 244368 269772 268785 165304 162661 205279 209553 239117 240578 4570690 4859204 6397444 6209086 1051144 1100418 208509 185398 202407 206585 240295 231777 224381 224651 151842 152892 610537 591173 1341428 1330795 303901 300167 423429 426843 522860 511951 519650 525881 538310 544124 504702 560101 1637006 1710452 1081060 872703 467955 463532 550552 545164 558919 564436 561903 568480 645697 643455 4919504 5093042 40.45 71.4 2
12:33:39 2024-01-26 654739 653954 144953 141114 241506 245914 270892 268974 164672 162142 205244 208685 238751 241327 4573952 4907885 6406569 6190869 1060171 1103615 208689 184775 202549 203091 238810 231777 222110 223507 152043 152148 627557 582332 1352177 1330036 301330 299267 422231 422843 524520 504733 522706 525927 538310 544926 508528 560969 1641935 1728355 1098432 862658 467551 459841 546875 548863 560468 564436 567301 570204 647634 648898 4962986 5102420 40.45 71.4 2
12:33:40 2024-01-26 662666 654411 144688 141566 241162 245122 270716 269163 164672 162367 204920 210650 243413 241327 4576791 4942656 6406711 6200234 1071266 1100454 208329 185398 201244 206874 238810 231741 222762 223162 149708 152115 627557 584710 1342864 1328145 303004 300731 423393 426654 525264 507697 521085 524029 534987 545772 505801 559271 1641510 1728839 1102957 864324 472029 459841 547408 546816 556792 565540 565015 565089 647104 646775 4975674 5093268 40.45 71.4 2
12:33:41 2024-01-26 661723 652990 144688 141009 241162 245157 269292 269388 164214 162661 204956 209191 243484 241944 4570690 4966720 6348499 6197466 1071077 1102833 207859 185363 201736 204123 238810 232501 222110 224234 151629 152605 602959 589489 1364260 1315008 303041 298396 420964 423475 523703 511696 522636 524437 540983 543636 506109 562526 1641257 1744715 1102707 864500 470690 461328 550516 549640 557303 567367 562738 565089 650777 646965 4910099 5089603 40.45 71.4 2
12:33:42 2024-01-26 655130 652990 144524 141118 241167 244745 269737 267771 167969 161590 205784 208900 243484 242832 4570690 4891438 6388335 6197428 1056813 1100418 209196 184739 201913 206549 237834 232863 223158 223318 151736 152148 619479 586805 1337769 1322404 302389 297563 422738 425367 520819 509388 519554 523547 538091 541171 504702 562599 1636599 1731894 1121221 872357 468582 458009 548959 540842 558092 566209 562774 569286 649015 643491 4878397 5082356 40.45 71.4 2
12:33:43 2024-01-26 656762 654914 144424 141084 241845 244333 269737 267807 164672 162367 204920 208900 243448 240205 4577216 4869730 6406986 6192924 1057150 1103651 207859 184775 201913 203837 239515 231021 224065 223352 151629 152115 616787 590331 1334124 1326361 303041 297042 420814 423285 522968 510830 519739 522779 535168 540991 507510 559859 1637011 1710943 1114278 870059 468767 462333 547262 540842 558092 561524 559408 567602 645374 644097 4930060 5104511 40.45 71.4 2
12:33:44 2024-01-26 660312 653949 144185 141076 240962 244368 269940 269388 164214 162661 204597 208720 243555 240170 4577216 4914839 6402004 6200234 1060021 1102833 207212 184739 201913 203091 239180 231741 223158 222818 151950 152148 629478 584475 1340258 1325224 301330 300519 418901 424079 520620 504914 519686 522815 536339 543779 504882 560174 1641800 1727540 1123535 862236 467748 459661 547262 547057 560468 564741 566092 568407 643803 647266 4975938 5093231 40.55 71.4 2
12:33:45 2024-01-26 662736 653949 143731 141410 240211 244745 270510 268596 164214 162367 204597 208865 243072 242697 4580056 4975975 6425273 6195286 1073829 1098554 207824 184775 201736 203091 236934 231813 224065 222131 153602 151174 631041 581795 1335075 1320417 300188 297563 418901 423285 520083 504805 519554 521105 532121 542909 502856 561838 1645224 1738033 1081060 860707 470761 459658 546012 546248 553870 563032 564264 569226 649359 646739 4928910 5134237 40.55 71.4 2
12:33:46 2024-01-26 661930 652954 144524 140159 241765 243617 274691 269199 164111 162514 203988 209372 243072 241327 4573952 4924394 6360359 6214030 1069549 1099639 207212 184775 201279 203091 238036 231777 223158 223542 151311 152148 629275 587774 1339534 1314076 301330 298431 419847 423426 519715 508956 519686 522953 538310 543743 503246 562673 1641568 1747227 1096170 861160 467919 460021 548351 546948 556187 564725 564301 567607 651311 649437 4933775 5082468 40.45 71.4 2
12:33:47 2024-01-26 657078 655608 144194 141047 240819 243617 269292 266665 164637 161386 204956 208539 243036 241908 4570690 4896248 6397217 6188500 1056813 1097332 208509 184610 201314 203091 237301 231741 223487 223128 151417 151593 625441 585129 1335241 1320737 301535 297285 421442 422320 519715 507806 516463 521474 536791 541171 504738 562673 1639381 1728839 1096170 870692 467955 456650 546788 540734 556792 566340 562398 570000 650353 643808 4860079 5102420 40.45 71.4 2
12:33:48 2024-01-26 655145 654448 144185 140496 240881 243478 269703 267736 164214 161995 204597 208726 243072 240614 4573952 4855751 6421063 6195286 1049204 1097604 207680 184189 201244 203091 237668 230267 222110 222629 150993 151975 618325 588575 1350483 1327374 301075 297775 419821 424425 521353 504914 518264 522583 532013 540409 503210 559360 1632634 1706239 1100695 868765 466522 459805 544178 540770 556515 559023 557717 568267 643892 644609 4928802 5103361 40.55 71.4 2
12:33:49 2024-01-26 662195 652845 143727 140786 240624 243652 269371 268310 163973 162240 203953 208249 243072 239833 4570690 4914839 6406986 6199708 1061798 1102015 206602 184189 201279 202524 238107 230823 222980 222629 153247 151626 629478 585129 1333855 1324202 300188 297979 419254 420434 521556 504805 518110 521971 532085 542528 504774 557689 1637045 1719646 1118907 857660 466085 459085 545405 545200 558092 560665 564486 566763 640110 645339 4982096 5105490 40.45 71.4 2
12:33:50 2024-01-26 660843 654174 143858 141005 239498 244605 270435 267736 164100 162073 203988 208587 239397 242114 4570690 4959888 6406986 6195286 1070757 1097604 206636 184025 200647 203091 236568 230302 223158 226198 153104 151140 627916 581795 1339219 1322326 299305 296593 419847 423619 519715 503314 519001 519193 531228 540073 502943 556004 1639333 1728839 1081060 858145 469357 457008 541009 540842 550014 558239 560835 565191 643803 643455 4961883 5108523 40.45 71.4 2
12:33:51 2024-01-26 662774 652809 144803 140228 241060 243842 270058 267629 163893 162490 203561 208865 239574 240614 4577216 4912547 6355832 6197466 1066425 1100418 206567 184481 200612 202949 237301 231381 222845 222629 150570 151975 627916 590331 1324284 1316874 302184 297068 419254 422356 520083 507879 518110 520001 536754 541171 503213 558479 1632069 1731293 1118907 862658 468619 456686 547408 540842 550014 561488 557753 564352 645205 644595 4888138 5098781 40.45 71.4 2
12:33:52 2024-01-26 653341 656702 144488 140289 241051 243513 270626 267218 164076 161971 203811 208076 240105 239451 4570690 4855155 6409664 6179664 1052642 1098824 207212 183861 200928 202488 238036 230070 223002 222097 150993 151593 623228 589069 1345828 1327109 301330 297356 419847 421097 522665 507843 517896 521236 532013 539613 501496 558490 1631339 1704881 1105021 866162 466156 459769 545826 539141 555656 558204 557053 565995 640001 640258 4921876 5087969 40.45 71.4 2
[truncated: 175,350 more chars]
