# Supplementary material for: Methods for Estimating the Detection and Quantification Limits of Key Substances in Beer Maturation with Electronic Noses
Source: Sensors (Basel). 2024 May 30;24(11):3520. doi: 10.3390/s24113520 (PMC11175341; doi:10.3390/s24113520)
Supplement: Supplementary file 1 [file sensors-24-03520-s001.zip › Data/Acetaldehyde/raw data/Day 4/2000ppm11.txt]

Time Date R01 R02 R03 R04 R05 R06 R07 R08 R09 R10 R11 R12 R13 R14 R15 R16 R17 R18 R19 R20 R21 R22 R23 R24 R25 R26 R27 R28 R29 R30 R31 R32 R33 R34 R35 R36 R37 R38 R39 R40 R41 R42 R43 R44 R45 R46 R47 R48 R49 R50 R51 R52 R53 R54 R55 R56 R57 R58 R59 R60 R61 R62 T01 H01 Phase
12:40:00 2024-01-26 618099 613082 192136 188761 301396 309328 314007 312014 205586 201524 249686 247358 284881 286678 4049816 4386427 6029401 5853716 1011111 1059972 274918 241946 252725 251271 282863 276091 273127 277329 196095 196904 648753 624141 1406053 1371130 410537 406008 592833 599326 733001 715311 759901 761704 800219 817758 784108 861299 1870816 1965054 1215792 1026114 645770 634253 765705 763168 795612 810178 833585 835973 929355 939315 4731393 4839365 40.45 71.6 1
12:40:01 2024-01-26 621778 611290 193358 188004 302982 309547 314007 312121 205943 201383 249261 248908 284881 288225 4046231 4308769 6061672 5852695 1016766 1060724 276149 241743 252617 251481 283185 275562 274575 275597 196959 195882 671152 623177 1409090 1382302 410245 406008 592354 594630 733192 717378 755468 761818 804693 817144 778713 866325 1876143 1966484 1229486 1022604 645770 637816 764619 760055 802431 809038 825610 837163 939128 939315 4674683 4836364 40.45 71.6 1
12:40:02 2024-01-26 618292 612650 192913 188791 302314 309328 314042 310886 201647 200437 244460 248874 284681 288730 4046315 4346122 6042339 5836674 1033053 1060724 274883 241981 251834 252042 281888 275826 274575 275633 196959 195882 669702 620637 1430377 1372115 408498 405723 589680 595476 735876 715275 757998 767822 802603 813406 781561 871038 1882749 1983416 1196840 1017576 651362 637329 763536 764523 801438 802306 827373 843384 940202 935663 4599716 4826992 40.45 71.6 1
12:40:03 2024-01-26 616499 612206 192301 188765 301150 308120 313053 311175 201680 200472 249686 248114 285281 287558 4049118 4414739 6025059 5845112 1019083 1059717 276644 241946 251055 251866 281984 276056 273963 276194 196406 196564 650182 627783 1424780 1368724 409236 403265 588918 597174 733001 714354 763428 764412 800293 811365 782775 865724 1874846 1969983 1221661 1031028 649549 635907 768974 765065 796834 809381 830538 842088 928662 933877 4671623 4836364 40.55 71.6 1
12:40:04 2024-01-26 631030 612147 192305 188692 302087 308120 313494 311612 205835 201032 249225 248908 284047 288626 4042629 4352319 6046660 5843316 1014724 1060724 275762 241946 252189 251481 283185 275211 275611 275369 196406 195916 659552 625986 1423841 1379364 409598 403905 593125 591718 730638 717231 760126 762902 806939 817180 778787 867112 1878777 1954992 1229486 1023197 647153 638304 765742 764114 800302 809002 828036 838430 936958 939279 4674960 4845736 40.45 71.6 1
12:40:06 2024-01-26 617854 612183 192609 188630 301317 309328 314007 310233 201680 200088 249614 248908 284881 288225 4046231 4355816 6038022 5862186 1033509 1062231 274883 241981 251019 252463 281927 275175 275224 275633 196406 196359 663902 622282 1412581 1371142 409079 405759 589754 590592 735977 714409 755681 767674 806603 809136 779340 871974 1884171 1981895 1219573 1016752 650474 638304 763536 764523 802431 805934 827373 842748 940202 935706 4599716 4823550 40.45 71.6 1
12:40:07 2024-01-26 607842 612183 192345 188761 301042 308120 313053 312193 203484 201067 249723 248149 285081 287400 4042629 4417402 6003524 5852695 1019630 1060724 276608 241981 251798 252077 281962 276056 274347 276515 196406 196530 651611 628688 1419654 1370171 410540 405116 589175 596213 732782 714317 764087 765645 801318 816290 783850 868668 1874846 1969835 1227530 1031983 651326 636469 769011 765608 795071 809381 835192 842059 930329 935857 4671623 4832916 40.55 71.6 1
12:40:08 2024-01-26 623317 612219 192329 188834 300903 308085 313529 311175 201680 201524 246018 249670 284645 288513 4040464 4339775 6038022 5843040 1014724 1060724 276608 242016 252439 251691 283419 274404 276492 276249 196481 196837 665352 628240 1425698 1376531 410540 405565 591232 592263 732828 719527 759509 764533 804270 817903 779229 865686 1880197 1963855 1226973 1024580 648540 638158 771201 762138 799168 809038 830435 839871 937540 939279 4691064 4839139 40.45 71.6 1
12:40:09 2024-01-26 619563 611326 192305 188630 301850 309328 314485 309258 201748 200472 249614 249670 284733 288076 4042629 4316642 6042339 5852695 1033509 1060724 274918 242726 252225 252498 281892 275211 275646 276249 196821 196530 676226 621524 1427613 1372115 408045 405795 589754 594111 737022 715421 755681 767600 804270 810223 779564 869266 1889549 1987246 1229168 1018964 652328 637671 764087 767203 802539 807026 828036 843384 939128 936778 4590310 4825632 40.55 71.6 1
12:40:10 2024-01-26 616541 612861 192644 188791 300970 308156 313971 310668 201680 200437 249686 248874 284881 287392 4040464 4402312 6003524 5848521 1022342 1060724 276644 242016 251834 252463 281927 275597 274383 277134 196406 196564 656614 628688 1425355 1367753 410576 405759 588918 594966 733379 712820 764078 765645 799590 811509 785466 866362 1876190 1974579 1227530 1031335 651362 636506 770105 765534 797309 809881 835184 842059 930085 935893 4681645 4839365 40.45 71.6 1
12:40:11 2024-01-26 618108 615531 192644 188795 301396 309875 313053 311902 201368 201196 249614 248908 284295 288662 4039746 4342790 6043122 5843316 1016175 1060724 276414 246884 252617 251691 283185 275791 275646 275931 196821 196495 653041 625538 1419363 1381322 411415 405116 591269 592628 732819 717489 760277 762358 807232 818481 777249 865130 1877406 1961076 1231442 1025528 649003 640022 767337 761022 802576 813397 829030 839720 938204 939315 4677871 4842281 40.55 71.6 1
12:40:12 2024-01-26 618238 611286 192808 188795 302475 309547 314742 311211 201714 200402 249686 249323 284881 288586 4036865 4330674 6042339 5841022 1033509 1060665 275533 242557 252351 253239 282766 275633 275682 276479 196959 196530 663902 622413 1432557 1373089 408694 405831 589643 592263 737050 715421 756218 768121 804811 809047 779564 871427 1885428 1980607 1229168 1021109 651326 640133 766720 766678 802576 808130 827850 845671 940833 937610 4609121 4836364 40.45 71.6 1
12:40:13 2024-01-26 618292 613118 191700 189420 301004 308085 314126 310233 202341 201067 249723 249254 285481 286786 4040189 4374165 6012096 5857893 1026091 1060724 274498 243134 252189 252463 283775 276056 274803 278181 195749 197488 646502 625113 1399757 1359942 409272 408236 590362 597611 740546 716436 762991 768121 799762 810223 785529 871502 1877406 1973469 1229486 1022922 650474 635456 767360 765424 797309 807862 835922 844465 931576 936807 4668288 4831650 40.45 71.6 1
12:40:14 2024-01-26 623766 613857 192270 189386 301185 308156 313756 311872 201680 201067 249650 249773 284481 288035 4040549 4345964 6042339 5843316 1013800 1061898 276608 242016 252439 252042 283653 274982 276016 276515 196406 196871 651254 628688 1414554 1378491 411448 405795 592979 595296 733462 719262 760749 763994 804913 818481 779564 865130 1877406 1953067 1226973 1025384 647669 639733 769521 764709 801289 813936 829104 839550 938094 941201 4669907 4825289 40.45 71.6 1
12:40:15 2024-01-26 629351 614654 192668 188791 302314 307834 314963 311175 202239 200402 249759 249289 284548 288586 4031112 4336898 6029631 5848521 1032034 1062985 275340 242557 251834 252498 282753 275211 275646 276479 197021 196530 663902 621835 1407572 1372115 408622 405542 585748 593960 737022 715421 755617 768877 806053 810223 780301 870521 1882749 1982837 1231087 1018043 650936 638340 765176 765065 802391 809127 830538 847030 943272 937471 4588261 4821059 40.45 71.6 1
12:40:16 2024-01-26 615631 611322 192340 189183 302056 309732 313494 311902 201714 200892 244767 248908 285481 288035 4036865 4386540 6012171 5861243 1019083 1060724 277263 241981 252225 252498 281962 276091 274575 277364 196406 196564 650182 628688 1445937 1370171 410503 404545 589754 596916 732856 714372 763534 765645 798989 818213 785816 865130 1873477 1967878 1217749 1031028 650474 630920 768900 765608 798897 807864 835109 843712 934225 939595 4679570 4839252 40.45 71.6 1
12:40:17 2024-01-26 619917 612183 192783 188756 302350 310350 313720 311907 201680 201700 249686 248942 285067 290078 4036865 4320930 6044008 5839149 1015448 1060724 276644 242016 252653 252253 283419 276426 276069 276285 196959 196564 651611 626823 1429535 1382030 410540 405437 590071 592665 733894 719255 760051 763476 807232 816848 779564 867671 1880075 1958685 1231442 1024654 648627 640222 767919 763439 802576 811428 830435 843674 942346 941794 4682856 4839252 40.45 71.6 1
12:40:18 2024-01-26 617983 612614 192913 188795 302350 307619 314999 313543 202553 200752 244460 249670 284881 288590 4040549 4318043 6027795 5828364 1034986 1062204 275762 242761 252261 253239 283419 276056 276298 276230 196959 196564 665352 621835 1426932 1372115 410245 405867 589492 594417 737142 715421 756732 768158 806053 810259 779564 870521 1881265 1980607 1231087 1018767 651400 640133 765742 765065 802576 809381 829844 845558 940722 939430 4586547 4811342 40.45 71.6 1
12:40:19 2024-01-26 613555 615603 192773 189286 302350 309524 314007 312193 201748 201313 244767 248839 286007 288071 4044784 4405487 6012438 5857893 1019083 1060724 277494 242016 252689 252533 282753 276904 274803 277790 196821 197145 691813 628688 1462991 1370171 410540 405473 585780 598790 733894 715421 763974 765645 801359 816848 784097 866399 1872045 1968179 1225573 1032495 650936 634526 770543 765608 799735 809038 834252 841477 934850 940801 4705772 4832179 40.55 71.6 1
12:40:20 2024-01-26 622700 614461 193716 188950 303795 309985 314007 313539 201680 201735 249723 249498 285503 288550 4040464 4314654 6052621 5840268 1015897 1060724 276644 242016 252689 252077 283419 275862 275682 276056 196959 196359 657329 624643 1450169 1382302 410503 405759 593015 594453 734004 718507 759594 763476 807232 817459 779229 867671 1880075 1959458 1231442 1024065 647669 641129 767919 763439 802576 812675 830435 839662 939165 941977 4688098 4851177 40.55 71.6 1
12:40:21 2024-01-26 618136 614296 192813 189222 302632 309985 314820 310562 202761 201033 249686 249739 284881 288906 4036865 4311081 6037227 5828476 1033509 1060665 275762 242761 251834 253274 284286 275668 275717 277078 197236 196564 653041 622858 1420885 1374063 410537 408236 590362 592336 738977 717489 758479 769828 807232 810829 779527 873769 1886652 1979878 1225330 1016789 649549 640133 763536 764523 802576 807864 830435 844338 939165 939315 4656149 4840844 40.55 71.6 1
12:40:22 2024-01-26 621505 615603 192848 189291 302667 309074 315816 311033 202239 201594 244425 249254 290157 286275 4040464 4336670 6020721 5863081 1029094 1060724 274726 243134 252439 252498 283653 275862 273963 278573 196406 196973 658102 623298 1432166 1360977 408081 408812 593015 598920 741071 718507 762883 768121 800191 811473 786355 871833 1880075 1986266 1204055 1021742 649549 630920 763536 765336 800302 806728 833623 844058 936441 933913 4605357 4831650 40.45 71.6 1
12:40:23 2024-01-26 618126 616035 193008 189286 302667 310204 313642 313660 202205 201384 245109 249151 285824 288284 4037585 4408493 6029251 5853716 1015393 1060724 276608 242016 252725 253029 283185 276940 274839 277986 196959 197145 650182 625692 1414788 1370171 410213 405188 591232 598496 733917 717489 764078 765102 800191 820035 786391 867016 1872045 1967878 1204220 1032495 649549 630956 769997 765608 799012 811464 837335 840860 932830 937493 4715164 4836364 40.45 71.6 1
12:40:24 2024-01-26 624898 614649 193930 189017 303972 309985 314598 312964 201613 202194 246570 249567 285615 288428 4040464 4311411 6061947 5853716 1018363 1060665 276644 242557 252725 252112 284122 276091 275682 277169 197514 196393 676951 620497 1414017 1383283 409887 405795 592232 595332 737022 720353 759509 764560 806890 818035 779564 869012 1881411 1967878 1231442 1022469 648353 640222 765742 762898 802502 811500 829844 841496 941899 937565 4668288 4853609 40.45 71.6 1
12:40:25 2024-01-26 617416 612893 193317 189222 303021 310387 315191 311541 202553 200647 246716 249567 285174 288527 4039746 4321401 6027795 5854716 1034247 1060665 276450 243099 252653 253663 282788 276056 276528 276230 197236 197008 665352 622282 1417488 1374063 409308 405903 592291 595296 738068 716980 758516 769864 807232 811473 782996 871833 1889334 1983452 1213790 1020290 651400 641129 765742 763607 802576 809953 830435 846804 941935 939315 4646744 4832639 40.45 71.6 1
12:40:26 2024-01-26 617449 613154 192640 189429 302561 310387 315744 310926 202239 201524 246570 251359 285610 286535 4046929 4349219 6012021 5862074 1028403 1063740 274883 243474 252189 252463 283653 276056 275611 278965 196197 197556 658895 625113 1406069 1360977 410503 409679 594810 599382 739642 718507 765167 769791 802456 811437 787505 871140 1881411 1977072 1208058 1023197 650936 635604 765705 767513 799132 810526 834808 845222 938204 937915 4662807 4830437 40.45 71.6 1
12:40:27 2024-01-26 627412 613118 192948 189386 302279 308120 315155 312785 203745 202725 246570 249151 286083 287414 4046929 4361605 6027795 5844134 1010390 1060614 276185 243269 254154 251656 284485 276674 274347 278181 196821 197454 659552 625462 1409738 1370171 410503 407875 594696 599640 737393 718210 765167 763476 800720 819188 785206 867671 1873477 1961464 1233398 1028026 646691 634526 769041 763403 797398 811536 837894 839662 934115 943311 4728795 4839816 40.45 71.6 1
12:40:28 2024-01-26 623512 612183 193524 188630 304156 309328 313684 312121 203782 202371 246497 249532 285575 287891 4044037 4292641 6056130 5870447 1021198 1063468 275726 243369 254154 251691 285027 276056 276265 277986 196959 197145 651611 619310 1443347 1380456 409079 405867 595538 598901 738127 719807 757904 765645 807232 818481 784108 873300 1882749 1972069 1233398 1016789 647615 638267 764619 762862 804776 811464 829314 842059 943938 937565 4676307 4821807 40.45 71.6 1
12:40:29 2024-01-26 614722 611922 193559 188959 303307 308085 315443 312121 202307 201735 247794 251221 285561 288333 4041148 4342503 6038272 5858909 1031463 1061982 275955 243251 252689 252359 282718 277329 275646 276550 197236 196530 672602 620497 1435663 1372115 409236 408199 590679 597058 738612 715421 758893 770336 804876 816172 785816 873732 1886615 1986266 1227249 1018767 653257 640186 765139 765842 804858 809381 830435 847705 943938 938615 4599716 4811455 40.45 71.6 1
12:40:30 2024-01-26 617854 613082 192310 190184 301396 311266 315155 310704 202621 201700 244631 249463 285557 288239 4044037 4373945 6010590 5851663 1026404 1063438 275691 243474 252617 253514 284269 277079 275417 278181 196821 197591 650182 629309 1404197 1362908 413017 409390 589166 600161 738068 717489 767960 770373 801323 818027 787493 870521 1881411 1975634 1211177 1026114 652328 634616 767919 765842 799012 809953 839760 846499 933454 937915 4665277 4830437 40.45 71.6 1
12:40:31 2024-01-26 625090 613118 192953 190026 302067 309055 314963 312157 202685 202017 249650 250504 285481 287747 4048290 4339378 6029213 5843316 1016175 1062168 276977 243334 252617 252498 285356 275211 276069 278038 196406 197454 665352 628688 1443397 1376992 412688 408163 595355 597905 736088 722525 765167 767277 807232 818035 784108 873680 1880075 1955873 1227249 1026114 650395 640186 770543 760587 801438 811428 837298 841514 939536 942905 4715183 4857084 40.55 71.6 1
12:40:32 2024-01-26 619687 611290 192948 189355 302805 308085 315960 310197 202621 202017 246497 250469 285494 288477 4041704 4296517 6033559 5857935 1029428 1063740 275762 243508 252328 252359 285227 275826 276457 277790 197383 197350 666620 622858 1444773 1374063 410503 410367 594696 597021 741974 719262 761832 769896 808950 811437 781813 876335 1887992 1979878 1211896 1016789 649549 641129 765176 764523 802576 811392 832805 843347 944336 941977 4658990 4818365 40.45 71.6 1
12:40:33 2024-01-26 615631 612650 192944 189092 304196 309547 315924 311648 201714 201700 244631 248149 290086 287594 4031112 4337929 6011946 5857935 1028516 1062985 274883 243508 252689 252498 284671 276761 274347 279358 196406 197454 658102 623177 1435030 1360977 409272 409390 590905 600553 738612 719017 763974 770373 800155 815869 788658 874354 1882749 1989085 1229810 1023197 651400 634526 765742 767785 802006 810178 834215 845897 939165 937324 4633493 4808061 40.55 71.6 1
12:40:34 2024-01-26 618020 613118 192944 189390 303271 308120 315702 313738 201541 202193 244802 248874 290157 287666 4036865 4361167 6029895 5848502 1013359 1060577 276200 242726 254693 252253 284086 277540 275133 278893 196959 197763 648753 625538 1405294 1372310 410540 405831 594810 601346 735977 718994 765167 765645 801359 820378 788100 867671 1873477 1965054 1233800 1029451 649549 634526 769011 765608 799735 811500 838565 844012 935476 937529 4708523 4832916 40.45 71.6 1
12:40:35 2024-01-26 611818 612183 193389 189355 303298 308120 315924 312157 202621 201067 245558 251539 285824 288622 4039199 4336837 6037227 5867367 1034421 1063268 276200 243404 252544 253877 283542 276868 276263 277364 197514 196939 678039 622282 1417488 1374063 409887 408236 592833 598052 738722 717998 760712 771539 808377 816172 784145 873769 1886615 1989085 1221492 1018767 653257 642038 767919 767815 804776 809381 831619 848383 943975 941310 4622314 4826992 40.45 71.6 1
12:40:36 2024-01-26 618292 613082 192779 189463 302102 308085 315960 311648 202761 201735 244631 249635 285682 287617 4030374 4358656 5994894 5863107 1025505 1062509 275620 243439 252436 253667 284237 277186 275646 278965 196406 197797 651540 628853 1416214 1361411 412652 409969 592979 603210 741844 718507 764316 770410 801323 817447 788658 871870 1882749 1975671 1209258 1024654 652328 634526 767919 765842 800149 810526 839760 848988 935512 938615 4655872 4825562 40.45 71.6 1
12:40:37 2024-01-26 626618 613118 192913 189489 302314 308120 315666 312193 202307 202335 249650 249773 286463 286795 4036865 4346136 6029401 5836061 1017633 1063703 276501 243404 252544 253134 284978 275455 277163 278074 196959 197729 653041 629135 1417027 1378491 413017 408163 596382 597261 736092 726162 764858 765878 807232 819801 784108 870185 1881411 1957297 1227249 1026492 650662 640222 771635 762898 802576 811464 835834 842149 939536 942942 4715221 4836364 40.55 71.6 1
12:40:38 2024-01-26 623512 612219 193459 189386 303023 308085 315960 310668 202621 202052 244373 250853 285281 288513 4031112 4281398 6029401 5848741 1028516 1064789 275882 244154 252436 252394 285343 275949 276350 277611 197303 197350 662452 622858 1412542 1374063 410540 410403 594330 597905 743062 720353 763465 773577 806890 811545 783552 876997 1889549 1982689 1237311 1016789 649549 641129 765433 765608 804286 811464 832402 843983 944643 937565 4658990 4832916 40.45 71.6 1
12:40:39 2024-01-26 616541 612650 193559 189355 304196 309547 315960 311902 202621 201735 244837 248874 286920 287594 4033987 4342503 6020721 5862074 1029094 1063231 275477 244049 252400 253134 284246 277648 274434 278733 197478 197625 664808 621969 1418866 1364843 409272 409390 593919 601198 741937 717489 764078 770410 803555 816136 787542 876335 1882749 1992538 1227815 1023925 652328 635907 765742 765878 802576 811392 836703 847742 939165 938099 4642872 4811520 40.45 71.6 1
12:40:40 2024-01-26 618362 612933 193555 189463 303262 308156 315960 314531 201714 202688 244872 248874 290361 288098 4036865 4367827 6033710 5852695 1010721 1060724 276608 245947 255268 253029 284272 277648 275082 278929 197339 197694 658102 626434 1440245 1372620 411703 405867 596070 599936 737921 720353 766804 765645 802566 820487 790451 867671 1876143 1967878 1233800 1029562 649549 636429 769997 765608 800302 816127 839760 841477 935512 942905 4708523 4836364 40.45 71.6 1
12:40:41 2024-01-26 622249 614145 194172 189097 304588 309438 315960 314096 201714 202465 244631 249704 285824 288477 4036865 4293011 6056092 5862186 1020230 1060665 276644 243099 254514 252994 285107 276689 276207 279486 197339 197694 658937 621969 1418987 1383859 411726 408054 596382 597574 739804 722467 762159 767822 809523 819188 786375 875091 1887992 1975671 1220052 1023197 649549 642871 769011 765608 807204 816163 832212 843384 944680 945645 4665555 4832916 40.45 71.6 1
12:40:42 2024-01-26 618025 611322 193559 189394 304375 308120 315960 312157 202621 201383 245215 250739 285281 288622 4033987 4330674 6033710 5848530 1034986 1060724 276608 243474 252725 254053 283369 277079 277056 277504 197999 197267 662153 622858 1416979 1374574 411266 409281 593683 595809 738722 719017 760749 774403 809031 816136 786375 874429 1890802 1989085 1240683 1020290 653257 642985 767919 768877 807131 810214 832805 848988 945484 939315 4589877 4804557 40.45 71.6 1
12:40:43 2024-01-26 612686 613082 193428 189424 301535 309993 314233 312157 202655 201383 245215 249670 290247 288031 4030374 4399109 6003248 5853716 1022656 1060724 278275 243304 252689 253663 283653 276940 275362 277966 197370 197625 678039 631397 1425308 1371645 413786 408018 593200 600882 738068 719017 765475 769283 804913 820798 788063 871427 1880075 1973469 1229486 1032495 653257 638304 773278 769246 802576 811464 839125 846499 935549 943457 4672141 4826028 40.55 71.6 1
12:40:44 2024-01-26 621704 612861 192953 189459 302810 310029 314742 312851 201714 202193 244837 249704 284881 288622 4036865 4336745 6042339 5834985 1013874 1060724 277494 243439 252725 253239 284956 276940 277378 277364 197370 197591 663902 627678 1414125 1385248 412871 408054 595923 596874 738170 721314 765167 765878 809281 820451 785466 871833 1882749 1961464 1233398 1028464 651125 642985 770543 765608 804812 816163 832129 841514 941899 944274 4700483 4853609 40.45 71.6 1
12:40:45 2024-01-26 621806 613069 193428 189429 303271 308156 315960 311175 203285 201735 244802 250853 285824 288793 4030374 4299890 6029895 5844355 1032509 1060724 276644 243543 252225 253663 284956 276056 277378 277663 197236 197179 653041 624972 1417488 1378491 411630 410549 594129 595736 743363 721573 762805 772486 809209 816172 784145 876997 1894677 1983452 1221492 1016789 653257 642074 765742 767240 805989 811464 832402 848090 944680 942905 4662224 4832916 40.55 71.6 1
12:40:46 2024-01-26 619009 613118 193599 189429 304196 307619 315960 312121 202341 202193 244872 249704 290601 287356 4036865 4333508 6012133 5863081 1029094 1060724 275340 243543 252725 253274 284956 276975 274803 277742 196959 197591 653041 622375 1459370 1364105 412002 410440 596382 601904 744753 721573 766710 771902 804693 817325 791007 876997 1884224 1991909 1209924 1023197 652328 636429 767845 770066 804286 811464 836108 848988 941862 938615 4595978 4826028 40.45 71.6 1
12:40:47 2024-01-26 617798 613118 193289 189459 303307 309020 314963 314096 202307 201735 245593 249670 290361 288356 4031112 4399063 6029401 5853716 1013277 1060724 277884 243134 255055 253772 283662 277827 275682 278965 197236 197660 651611 626621 1431817 1369594 412103 405579 595648 600902 737568 719527 767350 768914 803519 826971 793301 870148 1876036 1966132 1206139 1035440 651400 636429 772730 765387 802212 817316 839760 841514 938204 944977 4708247 4832916 40.45 71.6 1
12:40:48 2024-01-26 624475 612219 194212 189092 305151 308085 315960 314060 201748 202830 244837 249739 290086 288626 4036865 4287218 6057632 5844350 1019008 1060724 277228 243304 254693 253274 284987 276904 276492 278181 197931 197008 697146 622189 1440513 1383283 410213 405615 595520 597647 741746 724479 761062 767822 811823 823123 783997 876253 1882749 1974272 1235355 1027729 651326 643897 770543 765608 807168 819447 832365 843384 944717 944310 4668288 4825289 40.45 71.6 1
12:40:49 2024-01-26 618292 612861 193559 189459 303973 308191 315960 310891 202935 201419 244837 249773 285922 288626 4031112 4305671 6027795 5852695 1034247 1062204 276644 243508 252689 253875 283671 276127 277378 277468 197514 197454 665352 622286 1432199 1374063 411448 409390 590942 598108 742557 719416 762074 774791 811823 816027 787419 876149 1893497 1986266 1215673 1020290 653183 643367 768290 768085 807204 811428 835184 849341 947398 937565 4637338 4818365 40.45 71.6 1
12:40:50 2024-01-26 619606 613154 192984 189528 302774 308156 315960 311211 202935 202052 244872 249739 290247 287392 4031112 4355329 6007808 5852700 1025580 1060724 276644 244259 252689 253274 284565 276940 276069 278965 196821 197866 647126 627792 1427475 1361942 413640 410549 592687 601282 741746 719416 771117 774403 805943 819602 790860 877785 1884171 1983304 1235355 1029562 654655 640222 773950 771890 800302 811392 842157 849341 938204 940645 4656149 4830437 40.45 71.6 1
12:40:51 2024-01-26 626703 612219 192948 190052 302810 309559 315960 312887 202621 202335 249723 251272 290157 287666 4031112 4339923 6029401 5834647 1016175 1060724 277263 243508 254154 253274 286302 275633 276599 278769 197236 197832 651611 629135 1414402 1374063 413640 409101 598112 599640 733820 724589 769505 771652 809376 820342 787419 872634 1884171 1960566 1223411 1029043 650474 642074 772730 765065 804784 818472 838528 844058 939165 948637 4734033 4832916 40.45 71.6 1
12:40:52 2024-01-26 624920 613082 193594 189459 305156 309912 315960 313583 202550 203007 244837 249773 290086 288518 4031112 4275039 6065572 5848755 1020230 1060665 277494 243508 254693 253097 285428 277365 276528 278769 197514 197832 653041 621081 1423983 1383283 410540 409101 596721 599640 740888 724589 762991 768840 811712 823087 788465 876230 1888113 1973469 1213815 1022604 650860 641583 767919 765608 809496 818253 832581 843946 948743 947055 4671623 4832916 40.55 71.6 1
12:40:53 2024-01-26 616104 613118 194032 189390 304901 308191 315960 313143 202655 202405 245972 249323 290086 288631 4027500 4324200 6038022 5840872 1030563 1060665 276414 243543 252725 253309 283910 277827 276069 278181 197999 197179 674052 621081 1436801 1372115 410540 409751 592141 600919 740522 718507 762991 771103 808377 820035 792978 879275 1888113 1996155 1233398 1022604 656525 640983 769552 771465 807204 810820 834476 850156 947127 940645 4576816 4823550 40.45 71.6 1
12:40:54 2024-01-26 616104 612965 193594 189489 303342 312357 314520 313143 202795 201770 245593 249670 290157 288513 4027500 4392697 5994931 5843316 1022656 1060724 277884 243508 252725 254088 284286 277365 276334 278769 197514 197797 663902 629586 1409179 1369200 414226 409390 593015 599705 734087 719017 768854 770410 807232 819571 791986 872484 1885569 1979081 1233398 1035440 656057 638195 774464 770190 802304 811536 839760 848383 938292 940801 4675073 4821807 40.45 71.6 1
12:40:55 2024-01-26 619953 611322 193594 189424 303342 310029 315479 313553 202341 202547 244872 249739 289839 291184 4031112 4327143 6047441 5839149 1015448 1060724 278275 243134 254154 253274 284556 277079 276528 277790 198070 197008 671152 622729 1427091 1383011 412396 405903 594440 597942 738163 724076 762408 765915 811645 820559 784145 872874 1888203 1975441 1211896 1026114 651362 643860 771750 767203 808872 819629 832365 843384 947398 948674 4671623 4831650 40.45 71.6 1
12:40:56 2024-01-26 618679 611322 193865 189424 303342 308156 315479 311683 202969 201243 244837 249773 290086 288730 4033438 4311949 6027795 5844350 1034986 1060665 276680 243543 252653 254478 284525 276940 277378 277966 197514 197488 665352 622806 1418262 1374063 412002 409390 593015 597942 740888 719262 764633 774315 809281 816172 786375 876997 1892022 1991117 1231087 1022604 655122 643787 770105 769971 808297 815125 836377 849266 947398 942942 4656149 4835629 40.45 71.6 1
12:40:57 2024-01-26 620932 613190 193594 190056 304223 308156 315960 312157 202969 202370 245593 250227 290565 286822 4027500 4336857 6003524 5857893 1029094 1060665 276450 244259 252725 254088 284956 277365 276564 278145 196959 198832 647952 626434 1433367 1360977 413054 409164 595690 601781 742536 720353 767725 774315 806661 818481 792802 876372 1881265 1979660 1229486 1029006 656525 638195 770469 769992 801401 813972 843359 851336 939536 941977 4669081 4811492 40.45 71.6 1
12:40:58 2024-01-26 625734 612933 193454 190351 303054 309524 315960 313143 202655 202370 249832 251062 290157 287747 4031112 4339946 6029124 5839149 1013949 1060724 277884 243543 252725 253274 286741 276056 276334 278965 196959 197901 649402 630038 1414117 1374063 414226 409390 598112 601161 740023 726168 767762 768158 809523 820487 786391 871833 1882749 1964397 1241223 1031983 651326 641854 774501 765571 804286 820209 839611 844465 942875 948249 4727738 4836364 40.45 71.6 1
12:40:59 2024-01-26 625463 611358 193594 189493 304516 307654 315987 313107 202655 203007 244837 250504 290290 288513 4027500 4268967 6046660 5845374 1022581 1062957 275340 243578 254154 252533 286409 276127 276564 278769 197514 197660 653041 620194 1435482 1374063 410503 408555 598112 598957 744116 726682 762991 770410 810462 818071 786375 880001 1886652 1977072 1213815 1018804 650474 641781 770068 765461 810571 819593 834589 845711 949342 946873 4662323 4824739 40.45 71.6 1
12:41:00 2024-01-26 616568 614292 194137 189386 305124 309020 315852 311801 202621 202513 245937 249635 290290 288586 4027500 4330573 6026146 5852695 1029057 1060724 276573 243543 252725 253628 283494 277791 276457 278750 197792 197454 674052 621081 1416874 1372115 412002 410549 592979 599640 743062 719527 764078 772596 809523 819638 787505 878873 1889334 1991909 1225330 1020253 656057 642038 769552 773815 809448 813899 835184 854142 947251 941867 4585361 4804520 40.45 71.6 1
12:41:01 2024-01-26 616040 615598 193825 189459 303226 310935 314963 313071 202868 201700 245593 249704 290651 288518 4027500 4386390 6003487 5843316 1019083 1060724 278667 243474 252725 254053 283644 277755 276492 278965 197514 197832 651611 630486 1430413 1373089 414226 408812 593526 600785 738068 719527 768780 770373 808950 820487 791044 871177 1880075 1977072 1211896 1033966 656057 641129 774962 772362 803575 818017 842377 848839 940166 945987 4673964 4832916 40.45 71.6 1
12:41:02 2024-01-26 619237 612183 193865 190343 303834 310428 315666 314024 202307 202370 245487 249739 285281 290001 4027500 4320818 6042339 5833937 1015449 1062985 278275 243508 254154 253239 284956 277329 277378 277754 198070 197454 668252 626434 1425629 1383283 413933 408812 596382 598790 739762 722430 765167 768121 812830 825201 785816 873074 1885428 1967878 1213815 1026114 652328 644811 771635 765805 808349 819411 837535 846842 948252 946873 4670618 4829829 40.45 71.6 1
12:41:03 2024-01-26 617709 611286 193870 189429 304196 311744 315960 313071 202901 201383 245558 249773 285682 290737 4027500 4330568 6025022 5848525 1034247 1060724 276644 243508 254154 254834 284171 276940 277378 278181 197792 197454 668252 622858 1431021 1374063 411776 410259 591814 599751 742499 719269 763534 774865 809245 818481 785762 879500 1892022 1990496 1240683 1022469 656525 643897 769415 769209 809496 811428 834572 851187 950955 943091 4597720 4820387 40.45 71.6 1
12:41:04 2024-01-26 644505 613123 193599 189459 302350 310499 315960 312821 203464 201700 246092 249739 290565 288595 4030374 4377036 5977794 5833937 1025580 1060724 277620 244259 252689 254053 284521 276940 276528 278769 197375 197832 653041 628688 1417967 1363875 414814 410549 592614 601708 740888 719262 769985 774593 807232 819188 789813 876335 1881228 1977072 1237311 1026114 655122 638304 770543 770373 802006 811392 839188 851775 939981 943091 4660601 4829829 40.45 71.6 1
12:41:05 2024-01-26 624363 614731 193864 190458 302946 309993 315960 313071 202935 202725 244802 249739 290710 287432 4032217 4339920 6025059 5843316 1010239 1060724 277422 243543 254423 253062 286302 276091 276492 279358 197236 198452 652302 628240 1434862 1373089 414226 410259 598961 601744 738758 724589 769985 767541 808950 820487 788695 871833 1881411 1962434 1227249 1032495 649549 641129 773826 765608 802576 818026 842157 842748 939128 950021 4738309 4837786 40.45 71.6 1
12:41:06 2024-01-26 622787 614731 194031 189321 304981 310423 315960 313583 201748 203007 244872 250995 285731 288513 4027500 4280942 6046660 5852793 1020267 1063740 276185 243508 254873 253239 285673 276904 276564 278769 197792 197797 651611 620637 1428440 1379364 410540 410549 598961 600919 741644 725616 762991 769828 809245 820451 787867 876997 1886652 1977072 1233398 1022529 650936 642038 769379 766696 810070 819990 832993 845259 947574 948395 4671712 4832339 40.45 71.6 1
12:41:07 2024-01-26 615920 615112 194071 189883 304945 311744 315816 313071 202935 201794 245972 250469 286342 290688 4024629 4335984 6018362 5852793 1034911 1063740 277458 244259 254154 254443 283617 277791 277378 278288 198070 197797 672602 621969 1441017 1374063 412590 410549 593015 599640 741644 719226 764622 774865 809281 818035 788100 879500 1892022 1992056 1235355 1021742 656525 643220 769452 771465 808922 811428 833623 852007 947398 937565 4595601 4825352 40.45 71.6 1
12:41:08 2024-01-26 615961 614731 193449 190486 302207 312518 315816 312014 203464 201735 245386 250960 290290 288752 4023871 4373926 5994894 5843316 1025580 1062985 276608 244635 252689 254053 284956 277560 276528 278965 197236 199166 653011 628688 1433115 1360977 414814 409128 595268 602632 738430 719771 769985 774865 806962 817999 792166 876997 1881265 1979878 1237311 1026114 655122 638304 770543 770373 802576 811428 839151 852813 940966 941977 4656149 4835111 40.45 71.6 1
12:41:09 2024-01-26 625094 616472 193589 190217 303804 309852 315852 312964 202868 203471 247415 249704 290565 287810 4030146 4336837 6029401 5847356 1010920 1060724 276644 244089 254154 252498 286942 277791 276105 279752 197375 197901 655202 627783 1420498 1373089 413933 410259 599811 602946 742376 724589 769985 767541 808950 826403 790410 874391 1880075 1965091 1223617 1032495 650936 640186 773826 765608 802576 819215 841611 844020 938465 948431 4701699 4825632 40.45 71.6 1
12:41:10 2024-01-26 614759 614658 193960 190378 304873 311303 315852 313440 202868 202406 246246 249601 286329 290556 4027500 4311081 6020721 5852695 1031463 1062985 277263 244259 254154 254088 283653 277827 277147 278181 197963 197797 671152 621388 1412024 1374063 412396 409714 591777 599640 744116 719527 763974 774865 809281 819837 788658 879500 1892022 1989775 1233398 1020290 656525 643897 770068 772086 809496 811464 834882 850760 947306 942869 4589377 4823550 40.45 71.6 1
12:41:11 2024-01-26 616541 612650 193900 190674 303021 312888 315744 313297 203498 202194 245866 249635 286888 288243 4033250 4386533 5994856 5836061 1024117 1060724 278275 244259 252725 254588 284956 277791 276564 278965 197514 197832 653041 630659 1431921 1370171 415403 410549 594810 601346 738722 719262 770022 773766 806890 822431 791044 874391 1886956 1977072 1238533 1031761 656057 642074 773278 773181 802431 811536 842882 851411 938204 942905 4652548 4816676 40.45 71.6 1
12:41:12 2024-01-26 625015 613118 193594 190321 302951 313072 315708 313553 203637 202725 245902 251904 285682 288405 4028064 4333589 6020496 5833937 1014724 1065253 278275 243543 254514 253663 285428 276091 278159 278965 197514 197866 644464 628688 1419802 1381322 415403 410259 598075 598883 738685 727240 767725 771539 811645 825237 786355 875051 1885276 1962272 1226973 1029525 655065 644811 774962 767224 805989 819629 842157 848383 943975 951118 4728795 4835380 40.45 71.6 1
12:41:13 2024-01-26 624438 613118 193819 190060 304441 309055 316499 311617 203712 202761 247516 251799 286485 288482 4025186 4271467 6025022 5851386 1026166 1060724 276185 244907 254154 253875 286418 277329 277378 278965 198224 197832 653041 621491 1397565 1374064 413054 411349 598961 601456 745024 726168 764895 774403 811645 819224 786355 879817 1892022 1980571 1215735 1019528 651400 643441 769997 765842 809496 818472 834882 848988 948281 948431 4656149 4823550 40.45 71.6 1
12:41:14 2024-01-26 614722 611322 194242 189424 305196 309020 315960 313583 202935 202688 246211 249498 286696 290001 4031729 4322609 6012452 5858909 1030526 1060724 276414 243543 254154 253842 285846 278414 275646 279358 197792 197832 672602 620497 1415585 1364843 411776 410549 594440 603289 745700 718754 765438 774865 808377 818958 793365 879780 1886652 1995460 1235355 1022469 656993 641583 769415 774279 808922 811464 838565 850760 946056 937565 4574367 4812704 40.45 71.6 1
12:41:15 2024-01-26 616104 612933 193887 189493 303298 310971 315960 313832 202935 201770 245593 249739 286888 288333 4031729 4386540 5995338 5834985 1022379 1063458 279203 244224 254154 254869 285183 278163 277056 279358 197514 197832 653041 630036 1428995 1370171 415403 410549 592687 601282 739804 719262 772252 773766 806890 820523 792513 874429 1882749 1979878 1231442 1031945 656993 642074 774962 773730 802576 815052 844118 850760 939536 937601 4652825 4822107 40.45 71.6 1
12:41:16 2024-01-26 623881 614617 193559 190621 303307 311744 315960 314060 202935 202501 244872 252043 289655 288581 4030146 4330059 6032788 5832879 1016175 1059605 277634 244767 254514 253805 286741 276091 277183 279378 197370 198452 655202 628688 1425095 1374063 414947 410549 599811 601161 738758 727198 770604 769864 809245 820523 788100 871870 1882749 1962272 1219573 1031761 650936 643639 774962 765608 804206 819215 842157 847742 941935 950446 4717902 4825552 40.45 71.6 1
12:41:17 2024-01-26 623620 612801 194242 189144 305877 308156 315960 313445 202621 203043 245421 251458 290157 288644 4026446 4298075 6046622 5848502 1020230 1062993 275797 244089 255088 253772 286705 277329 277378 278965 197792 198439 665352 619607 1446576 1374063 411740 410549 599135 599936 742732 726682 764622 772670 813748 820523 787542 878531 1892022 1979878 1217654 1023197 651400 643441 770543 765842 811795 819215 834882 846537 949868 949774 4662224 4823550 40.45 71.6 1
12:41:18 2024-01-26 615163 610856 194242 189459 305156 310277 315960 314096 202935 202052 246007 250504 290157 291781 4018134 4313973 6011983 5848653 1035904 1063740 277228 244089 254154 254588 284236 277967 277768 278769 198210 197797 672602 622580 1443255 1374063 413640 410549 594696 599461 742695 721409 763196 775031 811645 820615 788731 878494 1892022 1992633 1205551 1022469 656915 643590 768327 769828 810601 818472 839163 848988 949416 947761 4649504 4811417 40.45 71.6 1
12:41:19 2024-01-26 616541 612219 194242 189459 305156 309985 315960 313077 202935 202688 245628 249496 290625 288513 4024629 4324033 6012447 5857935 1031463 1062874 276466 244600 254154 254088 285227 279311 276243 279358 198070 197797 674052 621081 1420574 1373811 412725 409739 594440 601781 746229 719299 764905 774865 806890 819260 793365 879817 1887992 1995460 1237311 1023197 656993 641583 769415 774279 809496 811500 839163 852650 947398 937529 4576574 4811792 40.45 71.6 1
12:41:20 2024-01-26 616541 614314 194207 190325 304695 310935 315738 315053 202795 202465 246179 249739 290565 288640 4021760 4396075 6046084 5849567 1017477 1060614 279060 243404 254837 254088 284521 278682 276564 279414 197999 198349 653041 629586 1455565 1372115 413969 409281 598129 601744 738090 720353 769985 772670 806926 825237 793365 871870 1882749 1977072 1213815 1034703 656993 641781 776614 773730 802576 816163 843481 850797 938870 942942 4652251 4820782 40.45 71.6 1
12:41:21 2024-01-26 623812 612219 193594 190625 303307 310535 315960 313619 202935 202865 245628 252538 290086 288797 4018134 4327233 6032913 5839070 1013164 1060650 278168 244154 254801 253913 285285 276674 278159 279358 197514 198611 653752 630486 1438429 1378387 415403 410549 599502 601124 736236 727714 769985 772122 813785 825237 786391 873769 1886652 1967361 1217557 1029525 653257 643897 774962 765646 807204 816839 839760 848988 943434 950446 4688153 4832916 40.45 71.6 1
12:41:22 2024-01-26 623661 612219 194242 189493 304196 309090 317748 312121 203037 202370 245215 251657 290361 288842 4018134 4284460 6020759 5851019 1034421 1063740 277741 244530 252581 254694 285289 277222 278087 278573 197931 197797 663902 622858 1431487 1376531 413640 411130 592687 599640 746236 724076 764520 774994 814055 817423 786391 881106 1892022 1986266 1233006 1019565 655122 639970 768290 768085 808349 816839 839760 848988 948281 948431 4658713 4823550 40.45 71.6 1
12:41:23 2024-01-26 614466 613118 194212 189463 305657 308156 315960 314096 203461 202723 245593 249531 291046 288590 4021760 4321401 6012133 5854716 1031425 1063268 276501 244530 254873 253948 285330 279127 276123 279555 198070 197832 671152 621524 1430247 1373849 412250 409128 595538 606552 745171 720987 767238 774865 808066 820415 793365 880530 1886652 1995460 1233398 1022469 657932 642074 769997 774279 809496 811536 839975 852650 948070 937565 4617063 4804557 40.45 71.6 1
12:41:24 2024-01-26 616541 613118 193715 190060 304267 310971 315515 314096 202969 202405 248586 249773 290651 288586 4021760 4386503 5994931 5843040 1021289 1063268 279345 244049 254477 254799 284414 278538 277199 279752 198219 198314 653041 630486 1441587 1371751 415403 410056 594184 601708 736209 720353 771743 774254 809281 825237 793365 874429 1882749 1977072 1237311 1033966 656915 642074 774962 773730 802576 816163 844155 852044 939201 942942 4652825 4811455 40.45 71.6 1
12:41:25 2024-01-26 622493 613001 193900 190355 302874 310029 315960 313619 203003 203683 245593 249773 286281 288071 4027500 4339946 6029401 5844350 1009484 1063268 278060 244837 254833 253842 286700 277648 276421 279752 197931 198763 665700 628233 1431080 1371130 414814 409164 598557 606500 742946 726682 772290 769828 809376 828559 793365 876997 1881411 1968105 1243179 1033966 651400 641129 774962 767541 802465 820406 844118 846537 941233 946543 4695793 4825251 40.45 71.6 1
12:41:26 2024-01-26 622048 612219 194862 189429 305877 309524 315744 315053 202621 203078 245628 250888 290238 288622 4027224 4290408 6056205 5844350 1019016 1060665 278080 244425 255558 253877 285967 277684 277235 279752 198629 197763 663902 622282 1436869 1385829 412396 410259 598887 599456 744388 726462 764520 770373 815208 826403 788585 876997 1889334 1977072 1215735 1028794 652792 643627 774962 769246 808922 819562 839760 848988 946056 951118 4701623 4826028 40.45 71.5 1
12:41:27 2024-01-26 623588 611358 194207 190342 304232 309993 316022 312157 203812 202723 245421 251657 290157 288622 4021760 4269119 6025097 5840184 1028003 1061416 277299 244705 252725 254233 286141 277115 278338 279555 198350 198349 665352 624073 1430348 1377971 414116 412880 598961 599493 747288 726682 768871 774958 815208 820378 786355 885169 1895898 1986266 1223411 1018804 653192 639934 770543 765915 811795 818062 837535 848988 951077 950446 4665555 4820112 40.45 71.6 1
12:41:28 2024-01-26 617420 611358 194571 189459 305232 309524 316348 313840 203003 202723 246786 249704 290157 290327 4018895 4321401 6020759 5844074 1029094 1060702 277208 244294 258218 254088 284272 278859 277092 279250 198629 197729 675502 622413 1445944 1372620 412871 411712 595465 601161 746339 720353 764316 777789 811645 820451 792203 881143 1895019 1995460 1215673 1023197 658354 644572 770543 772086 811220 817894 838565 851149 947611 948431 4649504 4825552 40.45 71.6 1
12:41:29 2024-01-26 619563 613118 194172 190355 304609 308191 316022 313107 203003 202688 245628 250888 290745 287679 4018134 4324525 6003487 5844585 1032034 1060724 276644 244705 257986 254123 285463 277827 276013 279752 198035 198902 663902 622858 1437914 1365288 412907 412880 598700 605160 747288 724076 768891 774994 808102 820487 796752 881143 1889334 1999667 1213836 1023619 655122 641129 770543 774366 808885 818472 841557 853993 948743 942602 4590310 4822107 40.45 71.6 1
12:41:30 2024-01-26 617416 613082 194207 190021 304901 311408 315600 315497 202969 202688 246387 249739 291046 288640 4020725 4396075 6020759 5843316 1018355 1062985 277586 243508 253055 254443 285071 278646 276528 279752 198629 198832 663902 629568 1463726 1374574 415329 410513 595209 604775 742461 723627 769947 774476 808637 827571 797885 874354 1885428 1977393 1239267 1041053 656993 642038 778270 773730 807131 819179 842209 853384 941899 948395 4656149 4835071 40.45 71.6 1
12:41:31 2024-01-26 623587 612902 194176 190655 304196 310971 315960 314796 202969 202972 245937 252008 286664 290291 4022731 4333528 6029326 5832879 1018506 1062957 276779 244259 254873 254621 285463 277329 278550 278965 197931 198418 668252 630943 1441234 1385829 416584 411712 599349 603057 742390 728673 771480 772486 815749 828741 790714 877596 1892022 1968621 1213760 1031028 655122 646657 777166 767505 808922 820406 841574 848988 944643 946507 4742537 4830437 40.45 71.6 1
12:41:32 2024-01-26 623890 612147 194172 190612 305124 308156 316499 313804 202969 203647 245593 251237 290494 288586 4021002 4256494 6029326 5843316 1024705 1063710 276149 244635 254873 253663 286942 277791 277768 279358 197927 198729 665352 619310 1432717 1378491 412724 412586 601517 603915 745897 728673 767350 774168 813835 820451 788658 881069 1894948 1982689 1217654 1022469 652792 642728 772819 766926 811795 819792 834845 848988 952425 951118 4653388 4821059 40.45 71.6 1
12:41:33 2024-01-26 615364 611290 194827 190021 305160 309524 315960 314060 202935 202370 246352 249739 290086 290701 4018134 4313221 6012096 5843316 1029057 1062985 277263 244259 254693 254088 283653 278450 276528 278965 198350 197832 668252 620052 1413450 1371929 412687 411639 596497 603418 747399 722599 766710 776443 813554 825187 792129 881106 1892022 1997573 1215673 1023197 658822 644536 772262 770226 811220 818472 839125 852007 947538 950446 4637338 4820619 40.55 71.6 1
12:41:34 2024-01-26 619005 612183 194176 190321 304910 309055 316464 314024 202969 202370 245593 250818 285636 287630 4017858 4324525 6003449 5843316 1030563 1060724 276608 244806 254514 254088 285673 277755 276069 278374 197792 198763 651611 622358 1433747 1364843 413017 413465 597744 606500 747104 722321 770642 778173 810598 823123 798790 882987 1889334 1995460 1219705 1026919 656057 642038 770543 774828 810534 821108 841557 851365 948743 942869 4577221 4818666 40.45 71.6 1
12:41:35 2024-01-26 615227 612929 194207 190621 304655 311662 315924 314760 203425 202688 246352 250469 290565 288662 4021760 4386663 6007808 5843316 1019083 1060724 277393 243543 254693 254834 284956 278646 277147 279358 198070 197901 653041 630036 1433431 1372115 415403 410549 596135 606068 742274 723590 774105 774791 811823 827426 795473 877785 1886578 1979878 1215735 1035440 659814 644811 777179 774828 802429 818598 846597 852613 939165 944941 4653325 4825552 40.45 71.6 1
12:41:36 2024-01-26 624775 613123 193865 190690 304191 310717 315960 314060 203285 203007 244837 251622 290883 287684 4023871 4327419 6020721 5842271 1013949 1060724 278275 244259 255235 254088 287180 277329 277378 278340 197335 198902 652302 628688 1407192 1374063 415403 410948 600323 604878 744388 728599 773952 771355 811463 827426 793180 876773 1886858 1967878 1229168 1033966 652328 644627 778931 765842 806002 820478 844081 849304 944680 953287 4722021 4811492 40.45 71.5 1
12:41:37 2024-01-26 623853 612861 194247 190021 306047 309732 315960 315017 202935 203647 245593 251237 290565 288586 4014493 4268426 6046660 5852779 1021198 1060724 277494 244259 253479 254053 286302 277791 277378 279358 198070 198452 665352 620637 1417235 1382302 413017 409416 599826 603252 744386 728563 767163 773852 816449 827194 790860 881346 1893497 1981895 1241223 1023197 652792 643897 771635 768990 814988 820406 837335 848988 953628 952046 4656149 4814185 40.45 71.6 1
12:41:38 2024-01-26 615355 611322 194242 190286 305626 311193 315960 313738 202935 202405 246387 250818 290565 291148 4018134 4312129 6029909 5844350 1034134 1060724 277494 244635 254873 255261 284485 278754 277768 278965 198350 197832 672602 622413 1420188 1373791 413933 411712 595960 599419 746869 723257 765401 780352 815869 825458 790897 883272 1897375 1997573 1231442 1024796 658822 644955 770543 771502 811756 820849 839760 852663 948244 950021 4656149 4825552 40.45 71.6 1
12:41:39 2024-01-26 618025 614585 194242 190321 305841 309524 317748 313547 203425 203387 245972 249739 291118 288608 4016973 4324525 6012096 5852695 1030563 1062019 277228 244635 254693 254443 285463 278610 276069 278340 198070 198452 673607 620573 1417349 1364843 413369 409775 597541 604450 747288 721409 769468 776517 811676 824253 795399 884535 1893222 1997573 1225573 1026114 658402 643515 771635 774828 810070 817438 842157 853219 949416 937565 4577634 4811792 40.45 71.6 1
12:41:40 2024-01-26 628455 612224 194207 190692 304232 313072 315960 314060 203425 202335 246352 250504 290770 288667 4018134 4386729 5994894 5839149 1022618 1060724 277427 244579 254693 255261 284556 278218 277147 279555 198070 198729 653041 630036 1426662 1372115 416584 411130 598978 603059 743062 722467 774492 774865 810389 827801 796530 877634 1888113 1984862 1215735 1038395 658872 643823 779340 774828 805952 820209 845319 853693 941899 945645 4652684 4821209 40.45 71.6 1
12:41:41 2024-01-26 622339 613118 193900 190956 302986 311181 315960 314096 202969 203043 245558 252429 290565 288513 4018134 4329234 6029401 5833937 1014724 1063740 276813 244259 253090 254799 286302 277596 278979 279358 198070 198763 665352 630036 1411542 1383283 416584 410549 599811 602672 743172 728747 770022 773766 816400 827923 788695 877634 1893596 1968436 1215609 1031983 656057 648022 778338 770190 810262 820369 842157 850804 948926 952046 4672226 4821807 40.45 71.6 1
12:41:42 2024-01-26 620932 612933 194822 190488 305187 310029 315960 312843 203917 203007 245972 252043 290659 290291 4023871 4299887 6025059 5843316 1033232 1062204 278080 245012 252725 255048 286302 277791 278159 279358 198629 198452 665352 624073 1415654 1376992 414814 411613 596199 600360 747288 726131 767725 777263 816400 820415 788427 883727 1898901 1993949 1227249 1021951 656993 647562 772299 772412 811795 820230 840958 850760 948281 950446 4646744 4818727 40.45 71.5 1
12:41:43 2024-01-26 620046 613154 194822 190655 305626 309055 316499 314060 203285 202690 246387 251062 285879 288477 4021002 4311869 6002930 5840947 1030526 1060724 276644 245047 254693 254834 285468 278610 276298 281335 197931 198763 661002 622818 1416080 1364843 412687 410999 597504 606239 746708 724589 770022 774994 808674 820451 796660 883062 1892022 2002515 1235355 1026995 659814 643787 771753 777031 811759 815982 842082 857628 947574 942905 4579895 4797397 40.45 71.6 1
12:41:44 2024-01-26 617144 616476 194247 190625 305160 310971 315960 315497 202969 203007 246387 249773 290659 288586 4021760 4383293 6012171 5843316 1017628 1060724 277708 243508 253090 254478 284552 279504 277378 278130 198070 198487 662452 628271 1432970 1372115 415109 410549 596199 604450 740888 722467 771819 774865 811609 828741 795621 875051 1882749 1977072 1235355 1038283 659814 643220 779378 776759 807149 820752 846978 855063 942875 948395 4656149 4826992 40.45 71.6 1
12:41:45 2024-01-26 621481 611322 194207 190985 304227 311697 315763 314574 203425 203043 246144 252008 290494 290842 4021002 4317988 6029401 5820990 1016175 1060665 276813 243543 253090 254443 286039 278218 278159 278181 198629 197832 669702 625986 1430655 1383283 415403 410549 598924 599513 740289 726682 768854 772670 818137 827023 788100 878247 1889334 1973654 1226769 1031028 656993 648446 777092 773272 813526 820297 840883 850692 950016 952356 4672226 4821807 40.45 71.6 1
12:41:46 2024-01-26 615810 614058 195409 190286 306550 309559 316022 313809 203712 203078 246352 249704 285671 290291 4015270 4312129 6008930 5852793 1032034 1060724 277494 244876 258108 254443 285463 279504 276528 279644 198350 198418 657329 621524 1418679 1370171 414065 410386 596419 604878 746574 721919 767762 777068 811609 820523 795621 883690 1892022 1999710 1233398 1023197 658822 645616 772730 776295 814030 818598 839611 856906 952791 950168 4597720 4813909 40.45 71.6 1
12:41:47 2024-01-26 617416 614649 194677 190621 303946 311988 315960 314096 203747 202407 246352 251589 290637 288622 4012408 4367764 5977757 5833937 1024117 1062231 277884 245012 254154 255226 286065 278450 277768 277952 197792 199653 653041 628688 1397242 1362908 416584 411613 597919 606239 745700 724076 774492 777850 810194 825237 794897 881069 1890677 1991909 1219573 1028063 656993 642038 772730 773730 810601 819447 844488 855004 948778 946873 4654477 4821059 40.45 71.6 1
12:41:48 2024-01-26 619994 613154 194207 190979 304873 310464 315960 315497 202795 203683 248468 250714 290637 287995 4018134 4336837 6007494 5843316 1009484 1060724 278080 244329 254081 254053 285428 278682 276528 278571 198070 199075 650182 627333 1429868 1372115 415403 410549 599889 605380 743062 726168 773390 772670 809245 828225 794934 875711 1882749 1977072 1235355 1035813 658822 643897 777166 774828 805356 818253 849403 857509 943434 947579 4654198 4826453 40.45 71.6 1
12:41:49 2024-01-26 625015 612219 194212 191261 304196 311703 315924 314024 203350 203007 245663 252816 286570 288550 4018134 4321216 6012133 5824559 1013837 1060724 276922 244635 258327 254691 286316 276940 278159 277917 198070 198763 651611 630036 1425838 1379364 416584 409739 601480 601708 740632 728599 773390 774865 815244 826405 791007 879500 1889334 1964434 1215673 1031028 656057 643627 777166 768121 806596 820550 846323 851888 947577 953706 4726072 4826368 40.45 71.6 1
12:41:50 2024-01-26 624898 613078 194212 190625 305156 309055 316756 314652 203464 203933 245972 251307 290637 288703 4011630 4253140 6029326 5833937 1022483 1062204 275762 244841 253090 254053 287180 277791 277768 279358 198070 198452 663902 620194 1440489 1374063 413054 411613 601711 601781 746181 728747 765511 774865 816400 826403 791007 883727 1894515 1983452 1241223 1023197 653257 643590 774962 769791 814104 820514 838565 849304 952717 953669 4650612 4823005 40.45 71.6 1
12:41:51 2024-01-26 618219 614722 194632 190492 305151 310064 315960 314096 204063 202089 246316 251237 290247 291633 4021002 4287329 6012133 5844350 1033509 1060724 278080 244876 254154 255654 285428 277827 278159 278965 198489 198452 666802 622858 1412302 1374063 414814 410675 598389 600821 746229 724589 767688 779577 815919 820487 791044 883025 1897245 1994046 1217557 1024654 658354 645483 770543 770373 811795 820442 839760 850760 954072 953669 4658857 4822920 40.45 71.6 1
12:41:52 2024-01-26 614539 615603 195126 190319 305948 311156 315960 314060 203003 203043 246936 249739 291046 290880 4008769 4312129 6007808 5844350 1027629 1060724 277494 244670 258254 254623 284556 279540 277378 279358 198489 197866 661617 620215 1413697 1373089 413640 409775 596382 602983 747399 722503 765511 777263 814018 825421 793365 883690 1894515 1995460 1152379 1023197 658822 646926 771635 772633 811611 818026 840958 853330 951041 950446 4649350 4816942 40.45 71.6 1
12:41:53 2024-01-26 620050 615337 194646 190521 305912 310136 318421 313445 202969 203007 246144 250888 288722 288175 4012408 4318377 5994931 5843316 1030563 1060724 276680 244841 258218 254656 286065 279274 276069 278374 198070 198487 650182 621465 1420934 1364843 413933 411035 598961 605344 746611 723527 769505 776128 809853 820487 793249 883727 1890677 1995460 1235355 1023197 658822 645483 772730 773730 811795 821108 839760 853330 951077 948431 4622826 4816039 40.45 71.6 1
12:41:54 2024-01-26 618255 616058 193724 191122 304017 311597 318646 312964 203600 202501 246007 251237 290637 288022 4014493 4336599 5980632 5843316 1024848 1060724 277494 245083 254154 254869 285570 278450 277768 279000 197514 199735 657424 628240 1438704 1362908 416238 412264 598112 606612 746758 724589 772809 777263 808066 820523 795497 883062 1890677 1995423 1217749 1026566 656525 642871 770543 774828 809496 816839 841014 853056 946868 944310 4577634 4812704 40.45 71.6 1
12:41:55 2024-01-26 615810 614722 194101 190547 304445 311774 315780 314395 203464 202512 246352 250739 290883 288586 4016567 4377134 5994931 5833937 1019083 1060724 277234 243578 258254 255297 284556 278682 277378 277956 198070 199062 665352 629586 1427426 1373089 416584 410549 597840 604775 743062 724076 774492 774994 811413 827571 796186 876997 1881265 1979878 1241223 1034703 658822 643897 774962 774828 804812 817894 847877 855798 944813 945681 4646744 4815279 40.45 71.6 1
12:41:56 2024-01-26 625986 615557 194000 190985 304481 311336 315960 314395 203464 202866 247451 251904 290974 287995 4012408 4324339 6011857 5833937 1011031 1060724 278275 244670 258291 254088 287584 277791 277378 278374 197792 199422 652846 630038 1415560 1374063 415403 409810 601670 606500 744116 727637 774492 772670 813442 826987 793365 878873 1881302 1967878 1223411 1035440 653257 639970 777166 770373 806538 825192 847877 848988 944680 946543 4689489 4823550 40.45 71.6 1
12:41:57 2024-01-26 624619 614654 195811 190245 306559 310864 315924 315389 203564 203506 246246 251133 287436 291657 4018134 4290118 6046660 5839149 1019742 1060665 278275 244259 253868 254834 286338 277827 277768 277564 197479 197866 672602 625538 1455521 1386591 416584 409416 599889 601744 743062 728599 771703 774315 816400 828844 789850 880905 1889334 1965091 1215609 1031028 656717 646469 778607 768121 809496 820514 843881 852813 947398 952006 4717902 4811455 40.45 71.6 1
12:41:58 2024-01-26 623931 614223 195192 190280 306739 311964 315924 314652 203183 203223 246074 251133 287382 290109 4012408 4254486 6029895 5834985 1022483 1060724 276644 244670 258363 254088 287180 277827 277378 279608 198070 198452 663902 619607 1438846 1377971 413054 410710 601706 603095 747288 727414 765475 774865 815822 826987 791044 881143 1890485 1979878 1241223 1023925 653257 639970 774962 770373 811795 820514 839760 850156 949696 946579 4652825 4804281 40.45 71.6 1
12:41:59 2024-01-26 619563 612219 194278 190880 305365 312628 317603 312821 204131 202866 245866 252246 286557 290150 4015760 4290533 6020721 5835770 1032034 1060724 278419 245047 252725 254869 286351 277365 278159 278965 198070 198611 663902 622858 1409357 1374063 415403 412228 598578 600858 747838 726682 768854 777300 815687 820487 789886 885061 1895898 1989812 1225330 1020290 655122 645520 770543 769828 811795 820406 839760 850797 954750 946579 4643426 4807324 40.45 71.6 1
12:42:00 2024-01-26 614478 612219 194858 190056 306123 311451 317603 313845 203430 202761 246316 249601 286888 290771 4012891 4312129 5999169 5834985 1027517 1061713 277494 245047 258218 254898 284428 278682 277768 278965 198350 197832 676951 622135 1432369 1374063 414226 409775 596382 602554 747288 722467 765548 778437 814055 825458 792802 881180 1890485 1994046 1226529 1023197 658822 646469 770543 772633 813526 819215 841557 852044 951041 950446 4640112 4807324 40.45 71.6 1
12:42:01 2024-01-26 616541 611322 194313 190086 305868 310314 315801 313594 203464 202761 246211 249635 285602 288441 4012891 4308769 6007808 5844449 1030563 1060724 276537 244294 258218 254123 285428 279383 276528 277647 198070 197901 675502 622741 1424388 1368230 413640 410999 597688 605380 747141 722503 768886 775031 811645 820559 793249 883062 1892022 1995460 1217557 1023197 658822 646432 771635 772633 811795 819411 840958 853293 951077 950446 4643426 4814185 40.45 71.6 1
12:42:02 2024-01-26 618292 613231 194858 190355 305621 309524 316499 314096 203430 202796 246211 251029 287697 288405 4009499 4318094 5991047 5843316 1026054 1062019 276715 245558 255124 254869 285900 278450 277378 279028 197514 199145 663902 625113 1412475 1364843 415403 412300 598001 607135 747141 726682 774492 778437 809281 820559 796133 885023 1890677 1996077 1209977 1026529 658822 643627 774962 774828 811618 818472 839760 857055 952425 948431 4586087 4797827 40.45 71.6 1
12:42:03 2024-01-26 617416 612933 193900 191329 303191 313072 315960 313583 203634 202370 248644 251554 287256 288333 4016349 4380190 5977841 5834647 1023467 1060687 277199 245092 254693 255407 285258 278610 277378 279752 198350 198729 665352 630486 1423833 1372115 417770 409739 597688 605748 744116 724589 774492 776091 811645 827571 796752 879500 1886652 1988239 1217654 1035440 658822 642985 774962 774828 807131 818472 847237 855798 947398 948395 4646744 4811680 40.45 71.6 1
12:42:04 2024-01-26 620177 613114 194212 190655 304588 312185 315960 315497 202621 204004 246144 249773 287899 288067 4022310 4336277 6002830 5832879 1009651 1062985 278275 245012 254259 254329 286065 278931 276564 278379 198070 199075 666802 627516 1423781 1374063 415403 411130 599403 606500 743062 726682 773941 773766 810462 831530 795497 876959 1882749 1977072 1236577 1035776 658822 644811 778270 776480 807131 819629 849086 855761 941899 947055 4633493 4814185 40.45 71.6 1
12:42:05 2024-01-26 624724 613118 194207 190690 304660 310935 315960 314132 203003 203007 245215 251272 291046 288293 4020686 4317738 6003337 5824559 1012442 1060724 278060 244701 255234 254088 287858 277505 277768 281335 197514 199110 655202 628688 1433326 1373791 416289 409810 602450 606500 745171 729555 774492 772670 813406 829914 795056 879224 1882749 1966447 1235355 1035440 653257 645268 777469 769209 807168 825228 847840 850198 944643 946579 4708523 4816676 40.45 71.6 1
12:42:06 2024-01-26 623895 612183 195440 190008 306523 309272 315960 314401 202935 203685 245593 251272 290637 288622 4011227 4274089 6043429 5851663 1021198 1060665 277884 244294 256282 254408 286266 277827 277768 279680 198629 198832 665352 621081 1402770 1383283 412724 409775 601172 602632 744914 727323 765511 774315 817557 828741 793365 880443 1892022 1981283 1243179 1027989 654655 645542 774962 770373 813917 820550 839760 851187 952388 951970 4656149 4820782 40.45 71.6 1
12:42:07 2024-01-26 617358 613857 194278 190655 305151 310064 315960 313619 203634 201735 245972 251730 290361 290742 4011630 4301207 6011983 5844323 1034421 1060724 278275 244841 258473 255372 285107 278610 278159 279162 198629 198798 678220 623625 1415363 1374063 415109 410999 598689 602052 747288 724589 767725 779577 817557 820523 793365 883025 1895861 1995460 1222500 1024654 658822 647383 772182 772633 811795 820406 841014 852007 954035 946543 4646744 4811680 40.45 71.6 1
12:42:08 2024-01-26 614759 612188 195131 190056 306555 311744 317748 314060 203285 203043 246352 249670 291118 290975 4008769 4314341 6007658 5848502 1031463 1064422 277494 245012 253267 255077 286302 279324 277004 279752 198629 198763 672602 622135 1418012 1372115 414226 411613 598190 606500 747838 724589 770059 777227 813406 826628 795497 883727 1895861 1995460 1214967 1024654 660229 647383 772730 773730 814104 819792 842157 853330 951041 951118 4640652 4814185 40.45 71.6 1
12:42:09 2024-01-26 618292 613596 194822 190655 305156 309524 316022 314788 203425 203043 246144 250888 291118 288035 4008769 4312129 6008930 5853749 1031184 1062874 276890 245285 254873 254869 285428 278646 276492 279752 198350 198729 659552 621969 1423380 1368009 414814 411938 599386 606500 749524 723527 771117 777263 811609 820559 795362 885654 1890677 1998292 1215735 1025528 658822 643627 774375 774828 811581 819759 840958 858313 953136 949774 4579857 4804820 40.45 71.6 1
12:42:10 2024-01-26 616541 615185 193870 191124 303307 311697 315960 313107 203600 202818 246352 250853 290637 288622 4007500 4346121 5999497 5830729 1024004 1060236 278168 244942 254009 255226 285392 278450 277768 277629 198489 198936 677314 628688 1412581 1364843 417497 412085 598112 606668 743822 724589 775409 778989 809853 826403 795497 881143 1889061 1989085 1241223 1028063 656993 642714 772730 774279 809496 819629 844118 855798 950090 945645 4602073 4805016 40.45 71.6 1
12:42:11 2024-01-26 616104 612861 194247 190979 305160 310499 315960 315978 202935 203007 246387 250249 290565 288595 4003056 4371011 6008930 5839070 1014649 1059824 279060 246192 255956 255085 285013 279075 277342 277952 198070 198763 663902 626204 1439839 1374063 415403 410549 597541 606318 743062 724589 773390 774865 811609 828225 795497 878247 1882749 1981011 1241223 1034703 658822 642985 774191 774828 806560 818472 849086 857055 946727 947761 4643426 4808248 40.45 71.6 1
12:42:12 2024-01-26 621576 613674 194207 190917 304695 312628 317748 313666 202935 204290 245628 250504 291118 288477 4008769 4327551 6003491 5840258 1011832 1061826 278204 244907 255234 254579 287001 278466 277163 278387 197514 199075 656652 628412 1415746 1374063 415403 409810 602335 606500 745449 728747 774492 772670 814055 829768 795621 880905 1882749 1967878 1218971 1035440 653257 643897 778019 769791 807111 825228 847877 848988 944643 946615 4689766 4818666 40.45 71.6 1
12:42:13 2024-01-26 623312 612984 195436 189459 306775 309993 315960 315978 202795 203078 245972 251062 290565 288644 4011630 4271191 6038022 5844459 1024041 1063532 277351 244942 255595 254516 286598 278466 278051 279752 198629 198867 665352 620637 1422248 1379364 414447 411577 602059 603986 747141 728636 768833 774865 816400 825788 793365 884357 1892022 1981283 1243179 1025384 655780 644536 777166 772086 813526 820550 841281 851448 951041 951970 4652825 4818666 40.45 71.6 1
12:42:14 2024-01-26 619563 611286 194242 190621 305156 310064 315960 313107 204092 202547 246007 252077 290397 290399 4008769 4299592 6008930 5829777 1034421 1063532 278060 245558 252617 255334 286159 277648 278479 279500 198489 198902 665352 624150 1410500 1374063 414887 415228 599880 601708 749463 727714 769468 779394 815955 820487 791007 886322 1895898 1990496 1223411 1020290 656057 645652 772182 773730 811795 820406 839188 853656 953099 946543 4643426 4811516 40.45 71.6 1
12:42:15 2024-01-26 616541 612219 194822 190355 306123 309524 315987 313583 203003 203007 245972 249532 291082 288653 4003056 4302856 5995001 5833937 1029094 1063200 277208 245351 255305 254980 286159 279199 276350 279752 198629 199062 674052 621911 1412334 1368724 414226 411613 598689 606313 747801 723490 769985 777263 816175 825237 794897 885023 1895898 1995460 1219440 1023197 659759 647420 771635 773730 814104 819179 841557 853293 952680 952612 4634027 4807324 40.45 71.6 1
12:42:16 2024-01-26 618292 612765 194822 190655 305868 312185 316022 312714 203566 203043 245972 250539 284997 288274 4003056 4309065 5994894 5839149 1028361 1059643 276680 245386 255124 255042 286016 278931 276156 279752 198350 198971 651254 622413 1421034 1368724 414226 411974 595118 607797 751546 724406 771666 777850 811035 825458 797863 886322 1890677 1998292 1239267 1023197 660699 647420 774412 774828 811581 818026 839188 855835 952425 952046 4621328 4800629 40.45 71.6 1
12:42:17 2024-01-26 618292 613118 194278 190694 305160 309559 316022 313583 203600 203043 246007 251062 285879 287594 4003056 4299558 5977757 5834985 1028324 1060724 276680 245425 255088 255194 286016 278199 276314 279752 198070 199006 661002 624073 1428028 1363348 415366 412844 599312 607566 749413 726462 771518 778364 810426 820559 797737 886433 1887992 1995460 1233800 1028464 656915 643897 772262 774994 811795 818253 841051 857702 948317 945718 4558464 4788705 40.45 71.6 1
12:42:18 2024-01-26 614722 614314 194264 190651 305151 310971 315960 315497 203003 202536 246422 249773 290655 288550 4008769 4361360 6001184 5824559 1016137 1060724 277492 243543 258254 255261 285169 279252 277092 279464 198629 198660 653041 630411 1424251 1374574 416917 411712 596934 605307 740632 724589 774492 778615 811645 828741 794934 879780 1892022 1980644 1219573 1032495 658822 641781 774962 774828 808349 816839 847877 858313 947398 948431 4634027 4783981 40.45 71.6 1
12:42:19 2024-01-26 618292 611752 194242 190616 305160 310029 315960 314658 202307 203043 246007 251210 290637 288586 4003056 4336745 5994969 5825620 1011757 1060724 278275 244049 254259 254478 285463 279540 277092 279752 198629 199652 653041 626434 1409738 1372620 416584 411712 600391 606425 744226 726682 773941 774865 815016 829464 796660 878873 1886652 1982601 1217654 1037285 660229 643590 774962 774958 807204 816839 849086 857702 947398 948431 4637338 4795553 40.45 71.6 1
12:42:20 2024-01-26 620254 613118 194242 190488 304945 312628 315960 315053 202655 204290 245972 249808 290646 288320 4003056 4308768 5991052 5825620 1009670 1060724 278275 245047 254294 254329 286101 279308 276564 279752 198629 199457 651611 627393 1415946 1372620 416289 412295 601369 608231 744005 727714 774492 773766 811645 834882 797774 876997 1882749 1971951 1218971 1033966 655122 642074 777166 772633 808297 820586 847877 850760 946056 951301 4658896 4811792 40.45 71.6 1
12:42:21 2024-01-26 620511 612546 194822 190655 305196 310971 315960 315017 202969 203043 245972 251062 290361 291765 4003056 4286518 6012171 5811033 1013277 1060724 277225 244294 253479 254691 286065 278254 278159 278181 198629 198556 666802 627303 1426274 1387217 417177 412295 599774 603057 744533 728795 771517 774865 817144 829464 790446 882825 1889334 1967878 1219573 1031983 657889 647456 779710 771539 810644 820514 846634 851402 946905 954061 4718617 4822107 40.45 71.6 1
12:42:22 2024-01-26 623956 611358 194808 190655 305657 309559 318732 313143 203459 203078 247773 251692 290565 288743 4003056 4247222 6007808 5825343 1025435 1060724 276094 245460 258291 254123 287180 277827 277963 277917 197224 198763 653041 620497 1420362 1380456 414593 411506 602726 604267 748696 731339 770012 777900 816400 826405 793365 885023 1895019 1982689 1219573 1023197 655084 647525 774690 770373 815758 825228 839760 848311 955237 952006 4643426 4797673 40.45 71.6 1
12:42:23 2024-01-26 615594 611322 194278 190655 305661 310029 315960 314060 203037 201770 246387 250922 286079 290979 3999404 4297780 5995006 5829777 1028516 1059643 277494 244841 253090 254905 284521 279344 278159 279358 197272 197901 690503 622282 1430755 1378491 415293 414052 597394 603915 748350 725543 770642 781680 818607 825237 793365 883690 1895898 2000249 1241223 1024654 660699 647456 772730 774279 811618 820478 839225 854582 952425 951970 4634027 4804820 40.45 71.6 1
12:42:24 2024-01-26 616541 615259 193892 191085 303191 311988 315104 313363 203634 202818 246179 250888 290637 288622 4003985 4361560 5960723 5812108 1024117 1060508 281662 244841 254154 255689 285428 278682 277768 277978 198070 198763 666258 629135 1447931 1364843 417497 414345 599774 606313 747178 726094 778396 779431 811536 828668 797281 884535 1889061 1980644 1243179 1031983 660699 643626 774962 774828 809448 820442 847877 857092 948244 948431 4608156 4795454 40.45 71.6 1
12:42:25 2024-01-26 616973 612219 194278 190651 305196 310753 315960 315471 202341 203078 246387 251016 290637 288554 4003056 4358536 5994931 5825620 1013202 1057347 278275 244460 254046 254834 285392 279308 277342 279752 198350 199270 663902 625538 1425082 1373089 415403 411130 599386 608231 744505 727758 773211 774791 813859 832265 800158 876810 1884171 1976801 1213815 1036916 660758 644774 779674 777031 809496 820369 848189 854507 944776 951118 4643969 4808248 40.45 71.6 1
12:42:26 2024-01-26 621542 612993 194212 190660 304053 311916 315960 314096 202935 203007 246144 251588 286463 290821 4005114 4308652 6003210 5805801 1013240 1060724 277410 244806 253267 254834 286266 277365 278747 278965 198350 199040 653041 630038 1425003 1382302 417473 409775 599811 602946 744388 732304 775710 774681 818644 832265 790823 879350 1892149 1966169 1210062 1031761 656993 646926 781005 770300 810644 826394 845958 853234 948070 954025 4702899 4811680 40.45 71.6 1
12:42:27 2024-01-26 625090 612989 194787 190655 306020 308984 316022 314060 203350 203968 245593 251237 290494 288829 4002258 4237949 6029363 5824559 1019742 1060724 276644 244259 253479 254088 286947 277791 278159 279752 198350 198694 665352 620637 1436048 1380343 414226 410999 602335 604701 747801 730116 771155 776884 820711 829877 793217 885467 1893497 1984714 1223411 1024654 656004 644500 774925 772164 816299 825155 842157 850119 955466 954735 4646744 4804820 40.45 71.6 1
12:42:28 2024-01-26 615594 612984 195219 190621 305039 310029 315960 313840 202969 201735 246352 251237 289678 290943 4002258 4289843 5994894 5824559 1031959 1060724 278011 244294 254514 255619 285356 277755 278550 278965 198629 198418 671152 622858 1416807 1374063 415403 411288 598961 602946 747288 726646 769400 783171 819695 826628 795378 886135 1900114 1994701 1219440 1026077 659814 647383 772730 774279 813526 824207 842209 857017 952388 946543 4637338 4807972 40.45 71.6 1
12:42:29 2024-01-26 616541 613046 194787 190621 306083 309958 317748 313804 202969 203043 246179 250739 285428 288550 4005911 4302856 5994894 5833937 1027591 1059183 277494 245012 253090 254621 286070 279075 276492 278457 198629 198854 672602 621081 1434537 1364843 414814 411902 599114 606668 748733 724552 772252 777263 813748 827801 798909 887067 1893497 2003259 1221492 1026040 660758 645689 774375 777190 813269 819629 844451 860150 954498 947019 4573294 4792922 40.45 71.6 1
12:42:30 2024-01-26 616531 611272 194212 190625 305124 310717 315960 315497 202969 202830 246422 250469 290974 287995 4002258 4361499 5994632 5824559 1013277 1059183 279060 243543 253868 255226 284627 279075 277378 278348 198070 199040 653041 627333 1420574 1374063 416289 409416 598961 606612 744116 725616 774492 776517 811645 829428 800084 881561 1888166 1979081 1215735 1039877 658402 644774 781598 776994 810644 820442 847840 854507 948632 951118 4637061 4790765 40.45 71.6 1
12:42:31 2024-01-26 622203 611250 194822 190655 304232 311443 315960 315017 203666 203007 246352 252008 290247 290291 3999404 4299297 6003496 5805801 1013277 1059183 276913 244259 253055 254834 286266 277560 278979 279358 198350 199040 658102 629586 1431865 1383283 417770 410999 599737 603059 745171 730634 774492 776517 818717 829464 793328 882863 1893596 1970368 1213760 1031983 658797 647274 781042 772164 811759 826978 849086 848274 950090 958708 4715373 4804520 40.45 71.6 1
12:42:32 2024-01-26 623512 613427 194465 190655 305549 309055 317494 314060 203285 203683 247699 251272 290659 288622 4002258 4250209 6029363 5824282 1020230 1060724 276287 245047 253479 254053 287180 277791 278159 278111 197018 198902 663902 621524 1427273 1383283 414814 409810 602131 604887 747288 729432 767725 775693 819879 828225 793365 881106 1892288 1983891 1221492 1026995 655589 647103 774653 771282 817583 826796 841445 853272 956592 954735 4646744 4783944 40.45 71.6 1
12:42:33 2024-01-26 616040 612183 194858 190625 306092 310499 315960 314060 203285 202370 246457 251272 286342 290291 4002258 4300862 5994894 5833937 1026166 1060724 277884 244841 253444 254869 284521 279308 277768 279555 198629 197832 675502 620573 1451660 1374063 415109 411613 597688 605073 747801 724039 769947 779541 816363 827303 795621 885023 1892022 1996824 1221323 1026995 662177 648483 774925 779243 816421 820716 843284 858127 953811 951118 4569827 4791142 40.45 71.6 1
12:42:34 2024-01-26 614759 615736 194509 190655 304232 311952 315960 314752 203600 202653 246352 250853 290974 288550 3999404 4349219 5960685 5824559 1022304 1060724 277165 244806 258254 255619 285428 278646 278159 278034 198350 199075 665352 630486 1434862 1372115 417770 410999 598536 605344 742732 725616 774694 778401 815785 827023 797700 879780 1889334 1982873 1221492 1037338 662651 647029 781561 779243 808872 820886 851397 858127 948400 950446 4637338 4811680 40.45 71.6 1
12:42:35 2024-01-26 623849 613637 194212 191280 304373 312923 315960 314096 203003 203104 245593 252816 290565 288550 4005114 4308980 6008930 5815180 1013079 1060724 278275 245047 253479 254869 287180 277365 278159 281067 198070 199075 661002 630486 1431567 1374063 418662 411613 603838 606068 746339 731055 774658 774994 816400 829392 795056 882162 1889334 1967878 1251004 1033230 656057 649405 781561 773815 811795 827453 846448 855443 950016 957880 4715259 4812425 40.45 71.6 1
12:42:36 2024-01-26 635832 612147 194787 190655 306690 309488 319097 315053 203003 203968 245972 251657 290974 288622 4002258 4244204 6020721 5824559 1020230 1060724 276608 245047 253479 254443 287288 277827 278159 277952 198489 199075 663902 620194 1423087 1374063 414814 412264 604693 604414 748896 731055 768854 776677 818335 828741 793365 886322 1895861 1983452 1221492 1024654 655122 645447 778787 774091 817583 826249 842120 853843 954349 955845 4646744 4804820 40.45 71.6 1
12:42:37 2024-01-26 615163 614731 195095 190458 306016 310029 315960 314096 203323 202335 246422 251237 290565 291342 3999404 4302856 5994655 5829777 1031959 1059972 278080 244670 253479 255654 284667 278218 278159 279162 198629 198418 669702 623778 1444896 1374063 415403 411613 598112 601781 747141 726682 769985 781864 817557 825201 795621 884986 1897245 1992633 1226973 1025384 660229 647420 772730 774366 815197 825448 845694 856323 955730 953816 4642199 4794217 40.45 71.6 1
12:42:38 2024-01-26 615833 611322 195157 190517 306992 309705 316022 312892 203425 203365 248644 249670 291118 288622 3999404 4302856 5994894 5834985 1030243 1060724 277884 245012 253090 255261 285864 278983 276528 278034 198629 198729 672602 621969 1428414 1369899 415403 412264 598961 607135 750442 726682 772290 779541 814018 827571 797261 886322 1894515 1995460 1221323 1024654 660699 647420 773278 774828 814608 824244 844451 858736 953664 953816 4629411 4802301 40.45 71.6 1
12:42:39 2024-01-26 618292 615525 194822 190655 305338 311964 316721 314060 203425 203387 246179 251168 285671 287630 3992308 4296468 5980632 5824559 1024117 1058926 277494 245083 254693 254869 285428 278414 277963 279815 197514 199735 650852 627792 1424046 1362908 417497 413498 599275 608860 747801 726682 774231 781864 811682 826987 799597 886322 1892022 1998292 1239784 1028026 658354 644723 774962 777190 815107 817990 843811 862582 957544 950336 4569342 4801522 40.45 71.6 1
12:42:40 2024-01-26 614686 613857 194234 191062 304579 313554 315744 314502 203566 202405 246387 250853 287256 288464 3999404 4361560 5960685 5815180 1022656 1060724 278275 245373 255091 255654 285463 278450 277963 278448 198350 199075 665352 630036 1426256 1367753 417770 412264 598961 606202 744914 726682 774694 780719 815208 828741 795533 883690 1890677 1986266 1219573 1029525 658822 643897 774501 778610 811795 820442 845995 858736 954514 950021 4599266 4801522 40.45 71.6 1
12:42:41 2024-01-26 618255 615337 194822 190686 305160 311181 315960 315762 202795 203612 246352 249773 285493 288631 4002258 4316935 5994931 5820405 1010390 1060724 278275 244294 254650 254834 286065 279075 277378 278374 198350 199040 651611 626897 1437545 1373089 416584 409739 601591 608588 742280 728747 773522 776517 813406 834034 797863 879537 1881228 1977072 1241223 1038798 660699 643590 778270 774994 808349 819215 850902 858313 948926 954262 4631747 4809163 40.45 71.6 1
12:42:42 2024-01-26 625365 616210 194101 191524 304660 310971 315960 314574 203003 203329 245593 251973 291046 288513 4001767 4308792 5994894 5812108 1010758 1060724 278275 244670 253267 254656 287895 277791 277768 278444 198070 199561 653752 628688 1424164 1374063 417177 411649 603410 607997 746758 731091 774694 774865 816400 829428 795362 879780 1885276 1967878 1234925 1036414 654655 645483 779122 772633 809496 827791 849086 850156 946727 953669 4700444 4813501 40.45 71.6 1
12:42:43 2024-01-26 622691 616035 195577 190315 306415 310935 315960 315756 202935 203043 248468 251133 290698 290665 3992308 4247000 6025059 5824559 1019742 1062775 277458 244841 254081 254834 286741 278218 278159 277952 198350 198729 663902 620052 1424381 1381322 414814 411035 602335 605637 747838 729469 771117 774865 818137 828808 795621 885023 1890213 1981283 1243179 1026114 656057 647151 778270 774279 813917 825228 841611 852007 952425 954061 4642046 4810954 40.45 71.6 1
12:42:44 2024-01-26 617476 613418 194994 190866 305446 310793 317711 314060 203566 202335 246387 251272 286879 290930 3993704 4295054 5994894 5825620 1028516 1060724 277884 245012 253479 255261 284992 279540 278159 278965 197444 198763 669702 622282 1434144 1374063 415403 414345 598813 603522 747838 726682 771155 782613 817721 825237 795621 886322 1895898 1994046 1225090 1026114 660229 648373 774962 773730 813342 820514 844118 855798 956592 953351 4642996 4816152 40.45 71.6 1
12:42:45 2024-01-26 620448 614727 194716 191118 305912 309887 319097 313917 203781 203007 246352 251237 288242 288647 4002258 4312013 5969218 5825620 1026091 1059972 276680 244876 258291 254869 285557 277791 276564 278444 198070 199075 654649 622818 1419248 1364843 415403 413534 599403 608588 749463 728230 774492 781500 811645 826987 800201 886322 1890677 1999667 1213815 1026114 660699 646469 776614 775031 814530 819179 839188 858313 955237 946579 4596874 4806672 40.45 71.6 1
12:42:46 2024-01-26 619488 614727 194101 191419 304512 310575 318392 312892 203781 202866 246281 251028 290770 287693 3997479 4312245 5969213 5824559 1025580 1060724 277494 245425 258218 255475 286419 278218 278159 279222 197514 199735 657424 627792 1437407 1362908 417177 414117 599312 608860 749339 727198 774658 781864 811645 827571 802585 886322 1890677 1998292 1215792 1029289 658822 643590 774962 778401 815144 818026 841014 860187 955237 948431 4563435 4800819 40.45 71.6 1
12:42:47 2024-01-26 623404 614649 194989 190985 305043 311845 315816 313917 203815 202547 246316 251099 291046 288586 4003056 4367764 5980632 5816254 1024117 1059700 278455 245083 254154 255689 286302 278682 278482 278145 198629 199040 665352 630486 1431200 1369179 418365 413171 598961 606240 747288 726682 774731 781273 814055 827023 795497 885762 1889334 1983452 1223411 1029525 658872 642985 774962 777031 809496 819215 849403 858313 948281 948431 4614736 4788620 40.45 71.6 1
12:42:48 2024-01-26 618108 614649 194839 190846 305580 310864 315888 315906 202553 202902 248285 250680 287090 288405 3999404 4325589 5977832 5824559 1007477 1060724 278275 244841 254294 254053 286065 278646 277183 278409 198629 199075 647943 626897 1415270 1373089 416584 414052 602095 608231 746229 727851 774658 772339 813981 834265 797899 879537 1882749 1975671 1239267 1038835 658822 643627 779710 777263 808349 818062 851509 858313 944680 948431 4627932 4792134 40.45 71.6 1
12:42:49 2024-01-26 622089 611322 194575 191319 304909 311667 317748 314431 203498 203862 245866 251693 287377 288297 3999404 4300862 5990622 5794200 1012554 1060724 276744 244670 253267 255394 286302 277401 278943 279555 198350 199075 658102 629586 1438843 1379364 417770 410999 601208 605344 742769 729523 774492 774994 817758 829307 793365 878531 1889334 1965054 1165532 1032495 657886 646469 779710 772633 809496 826978 849086 854068 947398 953632 4712376 4800629 40.45 71.6 1
12:42:50 2024-01-26 621572 609532 195476 190017 306775 310974 315780 315437 202800 203827 246246 251168 286996 288545 3999767 4249789 6012091 5825620 1022003 1060702 278080 244670 254046 254656 286978 279078 277768 278340 198070 199075 663902 620637 1412978 1383283 415109 410999 602879 604775 747178 729305 768891 774865 817108 828225 795056 882434 1892022 1979878 1243179 1028026 656057 647456 778570 773730 813991 825228 841611 852044 951077 953351 4665555 4794217 40.45 71.6 1
12:42:51 2024-01-26 620041 612765 194862 190655 305160 310499 317603 312601 204063 202536 248116 251938 286570 290182 3992432 4281834 5990065 5829777 1031148 1060724 278168 245083 253444 255654 284956 279111 278159 278204 197170 198487 668252 623742 1432246 1374063 416904 412228 599464 603057 747801 727714 771743 781864 818372 825237 793365 886322 1895898 1992633 1238763 1026114 659759 649094 772730 772633 815758 820550 841648 853330 956592 954061 4637338 4804820 40.45 71.6 1
12:42:52 2024-01-26 614452 611326 195166 190679 306523 310029 315766 314096 203747 203400 246936 249532 287292 290146 3997756 4296883 5977757 5833937 1028286 1060724 276680 246085 255305 254834 285463 279111 276492 278409 198350 198625 662452 621081 1420215 1364843 415109 412300 599774 607997 750030 724589 773390 779614 815208 826987 797899 886322 1892022 1995460 1215673 1025384 661640 648868 774851 774828 814530 820406 841648 858313 955643 951970 4624629 4783907 40.45 71.6 1
12:42:53 2024-01-26 618020 611322 194247 190690 305196 309776 316499 313840 203459 203043 248468 251589 287850 288225 3996909 4301435 5973427 5834837 1028516 1060724 277689 245118 253267 255407 287179 278450 276564 278916 198070 199526 653041 624224 1420211 1364843 415403 414153 600323 608588 750502 727301 772426 781463 813406 827571 801373 888889 1892022 1999667 1241223 1025801 660699 646469 776614 776677 816372 819828 841648 860187 955914 951970 4576688 4793758 40.45 71.6 1
12:42:54 2024-01-26 628451 612219 194071 191287 303342 311479 315960 313107 203668 202723 246352 251062 287324 288369 4006884 4336521 5984072 5815180 1021965 1060583 278080 245012 254693 255654 285142 278538 277963 277952 198489 198937 665352 628688 1422444 1364843 417770 413462 599275 607135 746574 726682 776971 781864 814091 826441 797737 883727 1889334 1983452 1221492 1032495 660699 643897 774962 774958 811220 820478 849086 858313 948281 949774 4608156 4786089 40.45 71.6 1
12:42:55 2024-01-26 614466 611322 194242 190655 305191 310535 315960 315756 202795 203078 246387 249773 291082 288297 4001767 4342598 6002830 5821467 1009651 1060452 278096 244701 254685 255048 286423 279540 277253 279752 198070 199075 663902 625113 1420885 1371130 416584 409810 599737 607909 744643 727714 772426 774644 814018 829608 799031 878494 1886652 1977542 1239267 1038835 659759 644572 779158 777227 808349 819215 851988 858313 944717 948431 4630720 4797972 40.45 71.6 1
12:42:56 2024-01-26 621741 611322 194242 190990 303874 310971 315960 314132 203003 204004 247794 250539 290637 288107 3990334 4305275 6002830 5815180 1005119 1059220 278275 244837 255595 254443 287404 278718 277378 278514 198363 199596 665352 627792 1430637 1371597 417177 412942 602131 607997 746045 729505 774694 774644 816400 834302 796660 880905 1882881 1974272 1235355 1038835 658354 643627 780545 777263 808349 820442 848408 858313 944717 951118 4630720 4801394 40.45 71.6 1
12:42:57 2024-01-26 623890 611322 194247 191598 304227 311006 315960 314132 203003 203043 245215 252043 286956 288513 3993704 4302949 6015698 5810772 1013994 1060724 279203 244806 253479 255226 286325 277755 279336 278374 198350 199075 650182 631388 1431865 1379364 418365 411577 603205 605037 746229 732645 774621 776091 821227 829234 795621 879743 1890677 1967878 1225090 1032495 657849 645483 779710 772633 809496 827562 850296 850723 947398 956122 4674734 4811112 40.45 71.6 1
12:42:58 2024-01-26 620186 613002 195476 190021 306955 309993 315960 315942 202935 203043 246316 251237 290974 288586 3995735 4235319 6029213 5820205 1022618 1060577 277387 244600 254259 254799 287144 278359 278087 278340 198629 199075 663902 620497 1443152 1383283 415403 412264 603192 605307 749501 731018 769947 777068 818717 829428 795325 886285 1896062 1982837 1223411 1027729 656525 646432 778375 774828 815684 828378 842845 852613 953848 954025 4643969 4794217 40.45 71.6 1
12:42:59 2024-01-26 618255 613372 194787 190621 305590 312149 317748 313071 204234 202501 246352 252394 290565 290291 3992886 4269107 6011406 5837324 1028516 1060540 277705 244907 253444 255226 286266 279540 277342 279608 198629 198902 665352 620497 1428368 1373089 416474 415228 598961 607135 750938 726131 772252 778989 817557 827571 797863 886322 1901294 1995460 1227249 1025384 661640 649368 776614 777031 815107 820406 841611 860800 955237 951934 4622503 4798698 40.45 71.6 1
12:43:00 2024-01-26 617052 611281 194212 190655 305124 309741 316022 313547 203566 202688 246352 251765 285879 287796 3992886 4302944 5971200 5839070 1028516 1060236 277049 245628 255595 255478 286257 278610 277768 279648 198350 199909 653041 624643 1430726 1364843 415403 415228 601839 608860 751092 728747 774492 781864 815208 827571 801373 888852 1892022 1998943 1241223 1026114 661640 647383 777166 777190 816336 819179 841611 860763 958225 953999 4580905 4798876 40.45 71.6 1
12:43:01 2024-01-26 615764 611286 194831 190921 305626 311916 315960 315942 203566 203007 246422 250853 291082 288658 3995735 4364770 5977794 5827641 1011748 1059036 278204 244530 254758 255478 285249 279360 277589 279752 198350 199040 663902 625500 1430637 1374026 417177 409739 599863 608428 746101 730802 774621 774994 813981 829572 800201 880795 1886652 1979878 1215735 1038023 661365 645483 778270 777227 810644 820369 851509 860150 948743 951118 4627932 4795454 40.45 71.6 1
12:43:02 2024-01-26 621311 613747 194278 190655 305160 310717 315960 315404 202935 203971 246387 249773 285671 288513 3993704 4321216 5990065 5820990 1009484 1062584 278595 245320 255595 254481 287954 278502 277820 281822 198489 199666 650182 628688 1420498 1374063 417473 414639 604050 608860 747288 731018 778809 774865 816400 829536 797261 881496 1886770 1973469 1223617 1035440 656525 642691 779122 774828 810644 826978 851509 854875 947398 951970 4656149 4783627 40.45 71.6 1
12:43:03 2024-01-26 619903 612989 195268 190355 305621 311697 315960 315720 202969 203043 246352 251765 290659 291637 3995735 4272282 6020759 5815180 1019083 1063532 278916 244802 254936 254729 286562 278931 278515 279752 198629 199006 688551 622401 1440968 1386232 415403 410963 604350 603486 748350 729560 772839 779280 825568 829536 793365 884357 1892022 1983416 1223411 1032495 656993 650284 781923 776480 813917 827562 846597 855152 949905 957547 4688455 4790765 40.45 71.6 1
12:43:04 2024-01-26 621540 612993 194822 190655 305841 312628 316978 313071 203883 203043 245972 252816 290659 290916 3993704 4247222 5991047 5815180 1026128 1061826 277172 246316 255088 255196 287037 277648 278943 279752 198629 199249 665352 624763 1437545 1376992 417177 414444 603196 605886 753188 731018 773941 780683 820896 829379 793365 890158 1898593 1986266 1226529 1023197 656525 647383 774962 773730 818747 827562 842157 853256 957950 956122 4637338 4795454 40.45 71.6 1
12:43:05 2024-01-26 614452 611038 195480 190621 306128 310499 317748 313773 203600 203043 246422 250818 290601 291633 3992886 4296532 5977846 5820405 1030091 1060724 278080 245558 255522 255407 284996 278643 278515 279752 198629 198314 672602 622858 1433005 1377236 416289 412264 598961 604887 750219 728747 772178 784085 817144 827571 797737 887943 1898593 1995460 1229168 1026114 661640 649327 774375 774828 813954 824610 844155 857055 955200 953351 4627932 4798881 40.45 71.6 1
12:43:06 2024-01-26 616541 613843 194827 190621 305544 309993 316499 314060 203285 203104 246352 250504 285636 288513 3990038 4293584 5971200 5824559 1029057 1060724 277494 245047 255305 255372 286656 279252 277092 281591 198629 198971 669702 622858 1414548 1369179 415108 413462 599403 608428 750975 726682 774417 780646 815785 828741 800164 888777 1895898 1998292 1242602 1026114 661640 650330 777166 777227 816336 819215 842845 859734 956592 946579 4580905 4795534 40.45 71.6 1
12:43:07 2024-01-26 617854 612897 194207 191559 304187 310464 316499 311872 203600 202865 246387 252172 290659 287594 3992886 4287329 5968693 5820405 1024117 1058820 277884 246316 258072 255440 286217 278823 277944 281335 198489 200036 655953 628688 1439846 1365288 417770 414556 599590 608860 747838 728230 776897 784846 815135 828741 801979 888852 1893460 2000857 1215792 1029525 658822 644500 776712 779541 816336 819179 842845 862141 957950 951118 4562094 4786089 40.45 71.6 1
12:43:08 2024-01-26 614722 613418 194994 191218 305160 312580 315960 314796 203459 202688 246387 251237 290974 290023 3987194 4355394 5960685 5815180 1019630 1060724 277656 245012 253090 256292 285428 279075 277980 279752 198629 199457 665352 632013 1410500 1374574 419856 412085 599774 608665 747399 727714 778666 780683 816106 831567 798957 886285 1892022 1988327 1224610 1032495 660699 644811 777166 774994 811795 820442 850296 860150 951041 951118 4614736 4795454 40.45 71.6 1
12:43:09 2024-01-26 618025 612183 194955 191089 305661 310935 315960 315978 202935 203647 246387 250469 291046 288626 3999404 4339771 5990585 5815180 1011748 1060724 279007 244635 254863 255261 286741 279540 277768 279752 198629 199457 663902 627755 1420960 1377971 417770 412880 603229 609968 747251 732379 774658 776677 816400 836994 801942 881886 1885428 1979660 1217654 1040313 660229 644536 780816 778364 809496 820442 850857 860150 946727 951118 4627932 4795454 40.45 71.6 1
12:43:10 2024-01-26 623624 612733 194822 190956 305160 310971 317748 315053 203003 203567 245593 251657 290637 288477 3990038 4293584 5999497 5806889 1007515 1060724 278275 245047 253479 254621 287697 278646 277963 279885 198070 200084 650182 630038 1429868 1376992 418947 412156 605085 610081 748881 732899 779512 776517 818137 829536 796697 883272 1886770 1973469 1225573 1038395 656993 645121 779710 774828 810644 827562 851509 854544 948743 951970 4654684 4802301 40.45 71.6 1
12:43:11 2024-01-26 622016 612984 195471 190655 306739 310971 315960 315978 203425 203825 246352 251894 290637 291839 3990038 4257003 6012133 5820405 1018290 1060724 278275 245047 254294 254869 287180 278646 278159 278374 198629 199201 662452 621536 1410974 1385829 416178 412121 604636 606055 751012 732899 770932 778726 820456 829464 793213 885023 1893497 1981283 1225330 1031761 657932 651256 779710 774828 816336 827562 844118 854544 953394 955410 4643969 4802301 40.45 71.6 1
12:43:12 2024-01-26 619563 611286 195135 190694 306088 312185 316022 313143 204234 203007 246179 252429 290565 291369 3984352 4259939 5994618 5833067 1031997 1060724 278275 245012 258144 255407 285392 277827 278943 277917 197444 199075 665352 624838 1417659 1380456 417770 414484 602372 606654 752083 730819 772653 782826 822793 827690 795056 891654 1898593 1995460 1213084 1023197 659759 648832 777129 774279 818747 827562 841611 855761 959531 956122 4634027 4795454 40.45 71.6 1
12:43:13 2024-01-26 613816 612989 195476 190655 306992 312149 316022 314730 203425 203043 247149 250853 290974 291194 3993704 4293584 5977794 5815180 1028516 1060724 278080 245047 253479 255440 285192 279383 278159 278021 197444 198729 678039 622858 1417191 1374063 417770 415228 601591 606500 751546 728710 772141 784011 821043 827462 797848 886322 1898593 1995460 1228856 1027729 661640 649364 774962 776443 815107 824864 845995 857055 957360 955446 4637338 4792922 40.45 71.6 1
12:43:14 2024-01-26 614250 612893 195476 190655 306992 310029 316022 314132 203600 203078 246387 249739 285671 288622 3992886 4284311 5977846 5825620 1029094 1063570 278275 245083 253479 255475 287081 279576 277378 278374 197135 198763 675502 622413 1418042 1374063 416289 415228 599774 606313 753850 727640 773003 783418 819842 831088 799589 888740 1898593 1998292 1242602 1028464 662583 649327 774962 774921 818747 820550 844451 858313 956592 954061 4618527 4795464 40.45 71.6 1
12:43:15 2024-01-26 618292 612183 195153 190690 306550 309993 316978 314096 203600 203043 246387 251237 291154 288595 3984352 4293584 5973465 5829777 1026128 1060724 277494 245460 253479 255654 286741 278682 277378 279257 198629 199110 651611 622858 1447685 1364843 415403 414120 601208 610010 753687 728599 776702 782464 815061 828705 801794 890718 1893497 2001814 1231442 1026114 663601 647562 777266 779577 816336 820643 846448 860006 956321 951118 4550423 4786089 40.45 71.6 1
12:43:16 2024-01-26 615631 611963 194822 190690 306123 313369 315960 315053 203634 203007 246422 250504 291046 288676 3990038 4349244 5960723 5815180 1019083 1059972 278078 245012 253302 255689 285677 279308 277768 278374 198629 199110 653041 630036 1433740 1374063 418662 410999 598521 608860 747141 727530 778846 781500 816253 829126 799450 885837 1892149 1989085 1245136 1033966 661640 643220 779378 777190 811795 820442 851509 860539 948281 954151 4624629 4795535 40.45 71.6 1
12:43:17 2024-01-26 617453 612893 194858 191128 305661 311443 317748 315712 202795 204004 246422 249808 285671 288550 3993704 4311715 5977846 5806889 1009928 1059754 278275 244705 254863 254869 286409 279540 277768 278409 198629 199075 650182 626451 1411920 1373089 417177 410999 602095 608860 749362 728636 778846 778062 816449 834157 801112 881346 1886858 1973432 1227530 1034934 656915 643590 781923 781463 811795 825412 850296 858313 947288 946543 4627932 4795454 40.45 71.6 1
12:43:18 2024-01-26 623812 612861 194282 191593 304695 311952 315960 315053 203425 203078 245628 252640 290565 288586 3993704 4302512 5977832 5801661 1013800 1060724 276779 245047 253479 255261 287787 277365 278550 278392 198210 199666 680758 629586 1427792 1374063 417146 412264 604693 606672 747288 732682 777840 780944 819732 834625 797885 882012 1892149 1969945 1231087 1035402 656993 648336 781005 772633 811756 827344 851509 852650 948743 957880 4690740 4790951 40.45 71.6 1
12:43:19 2024-01-26 621788 610851 195892 190355 306992 310029 316022 315942 202969 203825 246179 251657 290745 290291 3990038 4247222 6020759 5820405 1019016 1060724 279043 245047 254507 254869 286942 279111 278159 278374 198629 199110 680758 620497 1434129 1383283 415403 414345 603838 606500 748933 731609 771703 776295 822719 834625 797737 887067 1896062 1982689 1225330 1031983 658402 650137 781561 774828 816372 827562 846978 854507 953577 957547 4665555 4792270 40.45 71.6 1
12:43:20 2024-01-26 622461 613423 195131 190686 305017 311006 316535 312193 203951 203007 245628 252640 286745 290327 3984352 4260053 5977794 5812108 1030488 1060724 278847 245047 254514 256477 287180 278254 279175 277952 197444 199110 671152 624643 1417191 1375424 417177 414809 603410 605073 752616 731609 774492 783841 820761 827353 795399 891279 1901257 1992389 1234925 1024617 660624 649145 777129 774828 818689 827562 842845 857516 959494 959581 4631747 4791142 40.45 71.6 1
12:43:21 2024-01-26 615163 612989 195476 190655 306771 310064 316022 314832 203425 203078 246457 250504 290504 291244 3986080 4293610 5977794 5816254 1026016 1060724 278275 245047 253479 255654 285142 279576 278159 277952 197513 198937 669702 622282 1422822 1375811 416584 412880 599275 604450 752230 728230 772290 784085 818372 827571 795826 891241 1904326 1997573 1240683 1024342 660699 649145 777129 774718 818689 827562 841648 855835 959310 957547 4637061 4802301 40.45 71.6 1
12:43:22 2024-01-26 615601 612984 195480 190488 306987 310971 316499 314574 203846 203078 247184 250853 290637 290979 3993704 4284311 5990622 5820405 1028704 1060724 278080 245083 253514 255654 285192 279612 278482 278069 197479 198763 671152 622358 1415565 1377411 417177 413171 599811 605344 751129 728230 773390 784085 818372 827571 795533 890378 1902785 1998245 1219440 1024654 662111 649181 776577 774718 819330 827562 843245 857092 957360 957401 4634027 4804082 40.45 71.6 1
12:43:23 2024-01-26 615163 611322 195476 190655 306951 312185 316022 314832 203600 203078 247184 249773 290673 290943 3990038 4284311 5978513 5824559 1026128 1060724 277884 245083 253479 255475 285428 279612 277963 279680 197479 198937 675502 624534 1420188 1374063 416806 413534 598557 605344 750975 728230 773390 784085 819529 827059 796697 891579 1901611 1999667 1219440 1029043 662583 652146 774925 778136 818165 825047 846597 860763 956592 954772 4627932 4795553 40.45 71.6 1
12:43:24 2024-01-26 619563 612219 195476 190681 306514 310064 317013 313738 203600 203078 246387 251821 285879 288518 3993704 4293584 5973465 5824559 1029094 1060397 277494 245972 258656 255654 286302 279075 276564 279028 197170 199110 650182 621524 1434510 1372115 416584 413498 599737 606301 752230 727714 773941 781864 818717 827023 799634 888889 1898593 1999667 1217654 1028235 664948 651095 776712 778136 818747 826212 845208 860150 958357 954772 4627932 4795454 40.45 71.6 1
12:43:25 2024-01-26 618108 615598 195643 190960 306519 310064 316978 314574 203634 203505 246422 251307 288102 288604 3990038 4295692 5977757 5829777 1028361 1059220 277494 245839 253514 255689 286777 279308 277378 279718 198629 199735 659552 622858 1416971 1364843 416584 414772 601670 610319 753296 726878 774108 782973 816400 826140 802585 887777 1890485 2002515 1237311 1028235 664474 651256 778270 779394 818579 823114 845770 863222 959273 951970 4570131 4784285 40.45 71.6 1
12:43:26 2024-01-26 616541 611286 194535 191315 304258 312682 316022 314132 204092 203043 246422 251272 291069 288658 3992609 4336670 5956446 5806889 1022618 1058889 277716 245083 258035 255760 285980 279540 278159 278409 197307 199735 653041 628688 1430470 1364843 418067 414809 600323 608860 751509 728747 778150 784085 815822 828225 802585 888218 1892022 1995460 1227249 1030754 660758 645616 778233 779243 814104 820104 849011 860688 954824 951009 4592701 4792922 40.45 71.6 1
12:43:27 2024-01-26 616067 611635 194858 190956 305804 311667 315960 315978 203003 203043 246457 250504 290637 288658 3993704 4342790 5977794 5815180 1013277 1060452 276779 244089 254294 255654 285445 279576 277980 278453 198629 199422 657329 626451 1411643 1371497 417770 411035 600359 608860 744987 727301 776147 778989 816400 834302 802585 882434 1887992 1983452 1223411 1037322 662583 648483 782711 781463 811795 823114 853668 861991 950016 952393 4624629 4790328 40.45 71.6 1
12:43:28 2024-01-26 622053 612353 194822 191257 305196 311479 317748 314132 203600 204290 245986 251272 285528 288622 3980673 4293474 5969250 5806613 1007515 1060724 282023 245083 253514 254123 287418 279111 277768 279257 198363 199700 651611 627792 1419417 1375063 417770 414507 605022 608860 747178 731750 778150 778062 811329 836661 800238 880480 1885569 1978474 1215735 1041053 659759 644991 783552 782019 810460 825448 853942 860726 947288 952393 4622314 4795454 40.45 71.6 1
12:43:29 2024-01-26 623927 615768 193991 191554 304828 311479 316203 315053 203815 203113 245593 252640 290637 288550 3987194 4293584 5973502 5798614 1011031 1059972 276779 245083 256013 255297 287990 277791 278159 278444 198350 199735 650852 628688 1420498 1374063 418365 412880 604947 608860 746546 733526 778150 777300 815991 829572 797863 885023 1886652 1974272 1223617 1035440 657886 643627 783033 781463 815224 826619 850716 858201 947325 953816 4626099 4795553 40.45 71.6 1
12:43:30 2024-01-26 623853 611958 195020 191727 305124 311952 315960 315053 203634 203541 246422 252921 290238 288333 3984352 4287064 5977557 5789262 1011832 1060724 276913 245083 253514 255261 287180 277596 278979 278618 198629 199735 663902 630038 1425510 1378387 417735 412300 604087 606239 746045 733757 776934 779577 819565 834302 793213 883727 1886652 1971440 1208140 1035813 656525 645028 779710 774828 811756 829722 853183 858122 950053 956523 4651672 4802306 40.45 71.6 1
12:43:31 2024-01-26 619406 611927 195431 190686 305723 313738 315960 315942 203425 203043 246387 251869 290974 292118 3990038 4267511 6012133 5815180 1018363 1062019 276744 245047 254685 255654 287265 279075 278550 278340 197513 199040 678401 625538 1451138 1386944 418365 412264 603838 605637 747288 733201 774492 777263 823160 835480 795056 884749 1892022 1977072 1210094 1033966 658822 650284 782478 774828 811795 829383 852537 856210 951967 957401 4708662 4801522 40.45 71.6 1
12:43:32 2024-01-26 623375 614314 195409 191222 306992 311964 318421 315942 203425 203780 246387 252043 287256 290091 3986357 4228677 5999497 5811033 1017983 1060724 278275 245047 254650 255048 287180 278646 278747 281335 197170 198763 704499 622282 1432970 1388558 418960 412228 603838 604414 747104 731572 774492 777263 823160 835480 793365 884986 1894714 1975671 1215609 1034703 658822 651256 783033 774279 813305 827562 849086 858774 954072 959240 4697774 4801522 40.45 71.6 1
12:43:33 2024-01-26 624920 615337 195268 191085 306092 309958 317048 314221 203566 204111 246109 252246 290974 288622 3984352 4219404 5994856 5806889 1020230 1059605 277263 246281 254046 254869 287584 278610 278159 278340 198629 199792 663902 621081 1429866 1377971 415403 414772 605121 606500 753263 733757 773390 779577 820725 829428 796752 890905 1895898 1985995 1225330 1026114 656993 647456 779158 774828 819851 827014 842845 855798 957692 959240 4631747 4798091 40.45 71.6 1
12:43:34 2024-01-26 616357 614722 195263 191122 306056 313072 317748 314796 203883 202548 246387 251798 290698 291813 3988816 4281123 5977757 5815180 1030725 1060724 278811 245083 253514 256159 285392 279540 278550 279555 197444 199075 666802 624364 1413549 1376992 417473 413498 600323 605637 750405 728329 773390 784085 820761 828975 796752 891616 1898593 1994046 1213084 1025384 660699 650284 774962 774828 819851 827562 844118 858313 957433 959240 4636519 4798091 40.45 71.6 1
12:43:35 2024-01-26 614305 614292 195612 190517 306847 310935 318196 314796 203600 203043 247318 249635 290659 291112 3980673 4275039 5969176 5811033 1026404 1059220 278275 245083 253479 255440 285192 279288 278159 277917 197444 199040 669702 622858 1416511 1377698 417473 413534 599439 606612 751129 728097 773390 784085 820108 828741 796660 889787 1899943 1995460 1236844 1023197 660699 649824 777166 774828 819851 828732 841648 857055 957397 957547 4639843 4798091 40.45 71.6 1
12:43:36 2024-01-26 614104 613523 195608 191048 306847 311519 318646 314760 203425 203743 247149 250888 287256 291789 3984784 4284311 5980632 5824559 1028361 1060360 278275 245460 253479 255654 286338 279612 277768 279694 197444 199075 674052 622858 1425115 1374063 417497 414117 599889 606565 752230 728747 773952 784085 819529 829464 797863 888852 1901021 1995460 1225090 1026529 662583 650935 776614 774828 816336 827562 846671 858313 958788 956834 4616180 4798091 40.45 71.6 1
12:43:37 2024-01-26 619782 614727 195334 191790 306847 310829 319548 314838 203883 203647 246422 251272 285706 288297 3992886 4293584 5973469 5825620 1028361 1060724 277494 246131 253514 255689 286606 279540 277378 279683 197135 199075 663902 621969 1411975 1373089 416584 415228 598521 606694 753799 728230 774492 781864 818717 828225 799634 890158 1899943 1998292 1229168 1026114 662583 650744 777166 774958 816372 826394 846597 858313 957950 956834 4621328 4796360 40.45 71.6 1
12:43:38 2024-01-26 617222 614727 195267 191118 306883 310793 318646 314838 204097 203506 246387 249773 287837 288550 3986357 4289483 5969753 5816254 1029094 1060724 278080 245083 253868 255654 286978 279612 277768 279028 197444 199110 691996 621969 1417957 1374063 416584 413534 598557 608343 751546 727714 773390 783529 818335 828844 797863 889523 1898593 1999667 1226973 1026114 662583 650744 774962 774607 816336 826394 846634 858313 959310 957278 4624629 4793758 40.45 71.6 1
12:43:39 2024-01-26 614466 614649 195612 191118 306955 310829 318872 314580 203815 203471 246316 249739 285528 288703 3976153 4293584 5963700 5815180 1026091 1060724 277884 245874 253267 255654 286656 279075 278159 279683 198210 200363 645894 626897 1425625 1364843 417770 414809 602095 610592 753687 728365 776971 784085 816400 827023 804867 889076 1895898 2003196 1235355 1031487 661169 647420 777432 779541 818689 820442 844118 861303 957950 951970 4558837 4782677 40.45 71.6 1
12:43:40 2024-01-26 616274 614617 195381 191315 305840 314854 315888 314616 203815 202866 247042 251869 287876 288703 3987194 4348293 5964444 5811033 1019083 1060724 278015 245083 253479 256442 285463 279540 278159 278409 197307 199700 665352 630486 1417557 1364843 418658 414772 603674 608860 749376 727301 779294 784085 817557 829500 800805 888889 1894515 1989085 1247092 1031028 661640 645047 777166 779577 815144 825228 849086 862582 953884 951118 4562094 4785813 40.45 71.6 1
12:43:41 2024-01-26 643592 612224 194711 191617 306221 311703 317639 315942 203498 203506 247424 250924 288043 288523 3995735 4333412 5977757 5806796 1010390 1060724 276779 245083 257651 255261 286741 279540 277963 279323 197170 199561 663902 626897 1421660 1374063 417770 412228 601053 608860 747288 727432 776383 779541 816400 836071 802585 883690 1890677 1986266 1247092 1038060 662583 645520 779710 781236 811795 820514 850857 860043 953136 952006 4621328 4795454 40.45 71.6 1
12:43:42 2024-01-26 619866 612686 195440 191296 305732 313738 318574 315798 203256 204183 247078 251133 285602 288626 3990334 4311949 5993451 5807350 1010353 1060724 276813 245460 254294 254905 287692 279540 278159 279683 198629 200014 650182 628240 1430881 1374063 418662 414153 604947 609027 750859 733757 779294 777263 815955 836661 801979 881143 1890677 1979878 1243179 1041901 660699 646962 783033 781827 811756 825228 853390 860006 947574 951970 4627655 4792036 40.45 71.6 1
12:43:43 2024-01-26 625090 612183 194858 191896 305196 311443 318574 315209 204446 203685 246281 252712 285528 288486 3990334 4299287 5999497 5801661 1009558 1066007 279453 245047 253514 255297 287990 277827 278159 279257 198350 199735 653752 628688 1423530 1375424 417110 413498 605939 608860 747801 733905 779257 775031 817758 834265 797899 885691 1886652 1975671 1229486 1037290 659485 645483 784182 780683 811795 825228 850857 860150 948070 946579 4624629 4788620 40.45 71.6 1
12:43:44 2024-01-26 624475 611322 194862 191593 305156 311952 315960 314987 204029 203402 248116 252995 287436 288477 3987483 4289149 5990065 5796423 1014724 1060724 277429 245386 253479 255689 287990 277827 278979 279752 196861 200049 650182 628688 1431511 1374063 419557 413534 605550 610592 747141 733237 779294 776677 818335 836661 800201 881143 1889334 1977072 1217654 1038844 658822 647525 784145 779504 813917 826394 850296 860525 946905 952006 4614736 4789504 40.45 71.6 1
12:43:45 2024-01-26 621593 611357 194858 191547 305151 311952 315960 313773 203600 203720 246936 253904 287341 290150 3988351 4284559 5994931 5794176 1016175 1060724 277427 244670 256864 255443 286777 279075 278747 278026 197548 199513 676226 628688 1422434 1383283 418362 412264 603568 605344 746745 732782 774694 779577 825297 836071 795621 883727 1890485 1971476 1211911 1034703 660229 649364 783033 774828 811795 829419 852141 854544 949905 957547 4661367 4795454 40.45 71.6 1
12:43:46 2024-01-26 620222 612469 196025 190655 306987 312850 316499 315627 203425 204147 246387 252361 287256 290001 3988351 4229561 6012443 5816254 1022581 1060724 277884 245804 254259 255147 287984 279360 278550 278409 197444 199145 663902 622580 1455314 1387574 417770 412264 604693 606500 747874 732718 774492 778437 824399 835976 795621 886322 1895898 1983452 1223411 1033966 659759 651242 783901 774828 814837 829419 848408 855798 952425 959240 4696465 4780501 40.45 71.6 1
12:43:47 2024-01-26 622971 612984 195153 191253 306982 310029 317013 315712 203459 204290 246387 252429 287292 290105 3979084 4228140 6009953 5811033 1029094 1061837 276779 246598 258254 255689 287584 278682 279533 278405 197444 199735 666802 621012 1415008 1378387 417177 414881 605550 607997 754761 734834 772426 782973 822541 829464 795362 889745 1898593 1992056 1229168 1024796 657886 649364 781369 774958 818689 829686 846597 855835 957950 957547 4624115 4788705 40.45 71.6 1
12:43:48 2024-01-26 618292 613445 195166 191128 306128 311479 316499 313840 204268 203743 246387 252851 290455 291221 3986686 4274307 5995996 5815180 1031997 1058852 278916 244977 254224 256477 285227 279111 278979 279342 199753 199110 669702 622858 1419803 1374063 417468 414117 601168 605380 752230 727432 773952 782966 820761 826405 795533 890378 1901294 1995460 1213790 1023197 660229 650014 777718 774828 820433 827014 843481 857055 957433 957547 4621328 4786089 40.45 71.6 1
12:43:49 2024-01-26 613816 611065 195887 191028 306982 312185 316499 315053 203600 203078 247149 251272 290637 291875 3976229 4284445 5983228 5821310 1026091 1058852 278275 246352 256319 255584 286942 279540 277378 279257 197272 199492 666802 621524 1410622 1374063 417177 414809 599439 606768 752230 728230 774492 782973 818372 829464 801410 887856 1901294 1996077 1227249 1026114 662583 651242 777055 776677 818689 827562 847840 860800 957128 957547 4618527 4786089 40.45 71.6 1
12:43:50 2024-01-26 617416 612974 195480 191292 306992 312579 316978 315053 203600 203113 246422 250888 285706 288590 3980673 4289772 5984072 5829637 1028516 1057310 278275 245460 253514 255898 286656 279576 277378 279648 197444 198971 665352 622282 1416214 1374063 417177 414772 599774 608860 753296 728230 774492 782418 818335 829234 800238 887777 1899943 1997528 1229168 1026529 663527 651242 777166 776091 818109 827562 847877 858313 957950 957547 4618527 4784285 40.45 71.6 1
12:43:51 2024-01-26 616541 612861 195339 191257 306996 310064 316756 315053 203951 203683 246457 250922 285706 288523 3980673 4283659 5993451 5829637 1028238 1060650 278168 245632 253514 255654 286777 279576 277660 280183 197444 199145 658758 621081 1420484 1374063 417177 414772 599885 608860 753687 728747 774492 782973 818372 829464 801869 890378 1895898 1998980 1231087 1026995 664474 651242 778150 777263 818689 825448 845995 860043 957397 956871 4609121 4786089 40.45 71.6 1
12:43:52 2024-01-26 618292 616168 195339 191731 306128 312185 317048 314574 203951 203602 246457 251867 285740 287630 3984352 4287485 5969919 5811891 1024810 1060540 278204 246422 258363 255689 286799 279540 278782 281949 198489 200363 653011 629586 1417293 1364843 420155 414881 601480 609924 751697 729469 779294 784085 816400 828844 802585 889081 1898593 1999710 1223826 1031028 661640 648446 777166 781827 816372 820550 849086 862565 956592 946507 4537347 4778992 40.45 71.6 1
12:43:53 2024-01-26 616099 611358 195171 191296 306092 311479 315960 314902 203634 203683 247184 251543 290709 288586 3981513 4342790 6000346 5821310 1013202 1060236 279847 244701 254758 255548 285530 279576 278159 278409 197444 200106 665352 630937 1416196 1374063 418990 413865 602527 608860 749524 727337 780477 782973 818067 829572 802016 886322 1890485 1988813 1225330 1033966 662583 645064 777469 781790 816336 825228 849086 862756 957950 951792 4568236 4783544 40.45 71.6 1
12:43:54 2024-01-26 618292 612183 194822 191257 306092 312628 315960 315978 202935 203683 246422 251062 291046 290105 3980673 4324149 5981824 5820205 1009651 1065241 278827 245663 254971 255161 286763 279360 278159 279761 198629 199700 656652 629491 1421103 1374063 418662 413171 604693 612218 747104 731609 779220 777263 817557 837588 802585 882397 1886615 1981283 1220772 1041794 662583 647420 781923 781199 814073 820550 853390 861266 950090 951262 4618527 4786089 40.45 71.6 1
12:43:55 2024-01-26 623661 612183 194822 191559 306092 311916 316022 315497 203883 204290 245972 251272 285671 288513 3984352 4281720 5969176 5802030 1013994 1059824 279650 245628 256138 255513 286965 277648 279730 279752 198629 199700 650182 630036 1427091 1383859 418622 413462 605550 607135 747178 736372 778076 779577 820108 835480 795497 886322 1889334 1972069 1233006 1037285 658548 646432 781369 776091 811795 826978 852104 857055 948281 954735 4646744 4789504 40.45 71.6 1
12:43:56 2024-01-26 620222 612984 195294 190651 306092 311916 315960 315978 203600 204004 246387 251832 290637 292118 3980673 4235546 5994941 5811510 1022003 1063532 277972 244942 254936 255121 287077 278931 278711 279752 198629 199700 663902 620573 1433479 1382302 417436 414444 604947 608860 752230 733876 773241 778989 820725 829572 797261 886322 1895861 1984859 1227249 1032495 658822 651256 783589 774958 815721 828732 849086 858887 953136 961621 4674697 4798600 40.45 71.6 1
12:43:57 2024-01-26 623032 612993 195445 191124 306088 310971 317973 314060 203917 203968 245972 252538 290637 290295 3975000 4222670 5969176 5805801 1028516 1063231 277598 246352 255595 255548 287796 278502 279533 279752 198629 199979 665352 622821 1403149 1377971 417770 414556 607859 608343 755874 734797 774694 784048 825568 828808 794897 889164 1898593 1989085 1229168 1026529 658354 651242 781923 776640 819851 828216 846634 858313 957544 957547 4634550 4802301 40.45 71.6 1
12:43:58 2024-01-26 616173 611038 195440 191257 306123 311667 316686 312749 204268 203505 246387 252816 290565 290395 3976978 4253470 5977757 5815180 1029502 1063532 278916 246352 255088 256581 287073 278502 279730 279752 198629 199561 678039 626155 1423209 1379364 418365 414881 604161 608193 755436 732741 774071 784085 825421 829695 795497 892952 1901294 1992633 1230368 1025384 658822 650284 781369 774921 821015 828799 845356 857055 957397 958903 4627932 4789504 40.45 71.6 1
12:43:59 2024-01-26 616541 610960 195476 191257 306550 311697 316057 315712 204234 202547 247149 252043 290565 291221 3974141 4268732 5969213 5806889 1031758 1060724 278916 245937 255522 256769 286419 278538 279730 279752 198629 199526 666802 624643 1428716 1378950 417770 414736 601633 606240 753799 731018 774492 784110 823196 829731 799549 890443 1901294 1995460 1219440 1026995 662111 651205 777166 774828 820433 829554 844155 858313 960183 958903 4627932 4786089 40.45 71.6 1
12:44:00 2024-01-26 613816 612857 195462 190651 306982 310971 316499 315497 203600 203078 247184 250469 291046 291038 3980673 4275039 5969176 5805801 1027969 1060724 278275 245083 256500 255443 285142 279324 278515 279752 198629 198971 676951 623253 1417575 1376531 417770 414736 599863 607135 753296 728599 773993 784085 819565 829464 799515 891241 1898593 2001313 1221492 1026114 663527 650744 777166 776677 818109 826394 846903 860800 957950 957511 4605115 4780132 40.45 71.6 1
12:44:01 2024-01-26 618292 612857 194822 191761 306092 310535 316978 314060 203917 203078 246422 251272 290839 287594 3975000 4284311 5962773 5806889 1027047 1057682 277494 245959 253479 255654 286893 279252 277944 282131 198629 200084 653041 625090 1412586 1366259 417770 414664 602777 611460 753687 729469 778396 784110 816400 828189 804867 890341 1895898 2003233 1247092 1029562 662583 650284 780816 780683 819851 820550 845356 862528 956684 954772 4571883 4783544 40.45 71.6 1
12:44:02 2024-01-26 616104 612394 194242 191891 304579 312646 316499 313840 203951 203043 246387 251272 287396 288586 3980673 4314505 5950042 5796423 1024117 1059972 278383 245632 258254 255689 286266 278823 278763 279752 198629 200084 676045 629586 1421480 1367753 420155 414700 602800 611276 751092 728917 780996 784085 818063 829500 802511 890233 1894948 1990368 1227249 1032495 662583 644536 777166 781827 817530 826978 849086 863447 956592 951703 4549438 4783544 40.45 71.6 1
12:44:03 2024-01-26 616536 612879 195131 191253 306092 311952 315744 315978 203425 203078 247184 250888 291118 288550 3974724 4324033 5960685 5796701 1007515 1059220 276779 245083 255077 255261 286857 279540 277963 281335 198629 199944 663902 627333 1416278 1375552 418960 412121 603728 611713 749710 729432 778113 778989 818827 838255 804793 881106 1889334 1981069 1221492 1041906 661640 647420 783589 781463 811795 820550 853427 861266 946905 952006 4611936 4779268 40.45 71.6 1
12:44:04 2024-01-26 622923 612650 195131 191731 304516 311952 316022 315053 203812 204290 245972 252077 291046 288360 3980673 4283771 5969213 5805801 1008088 1060724 277039 245083 254259 255261 287990 279308 278550 279878 198489 200154 658102 630038 1419417 1378950 419856 414628 606747 611713 751012 733702 781551 777263 818372 837844 802440 886878 1889334 1973469 1223617 1039877 658402 647420 781923 774958 811795 828799 853801 857055 949696 956834 4649504 4786089 40.45 71.6 1
12:44:05 2024-01-26 620867 611286 195833 190694 306992 311443 315960 315978 203600 204147 246888 252043 290745 291953 3980673 4245973 5999207 5805525 1016840 1060724 278916 244876 255077 255654 287180 278682 278747 278518 197444 198763 679851 624605 1443827 1389781 418960 412156 605022 605197 750331 733661 776665 780265 825568 836661 793213 885023 1894948 1973469 1227249 1033966 660758 653091 784182 776714 815758 828732 850902 858313 953848 955556 4687073 4788705 40.45 71.6 1
12:44:06 2024-01-26 624438 612993 195303 191119 306006 310029 317048 314796 203600 204147 246179 252077 290646 288622 3975000 4213411 5977720 5806889 1021719 1060724 277263 245804 254425 255261 287787 278682 278747 278409 197135 199422 663902 621081 1433688 1383859 417770 414520 606672 608787 754291 734935 773791 780536 823156 834229 797863 888218 1893460 1986266 1227249 1032495 658822 650028 784145 774556 815144 826978 851509 858313 953848 955556 4696465 4788620 40.45 71.6 1
12:44:07 2024-01-26 625365 611286 195440 191292 306092 310029 317048 315053 203634 204147 246179 252429 290842 290143 3974141 4216406 5977445 5797524 1019505 1060724 277263 245839 254294 255475 287787 278414 278550 278618 197307 199700 650182 621835 1423660 1380456 417733 414484 606635 608823 753186 734687 774417 781500 823378 836182 797826 888218 1895861 1986916 1207434 1032495 659759 652166 784182 774644 816421 828216 848408 858313 953811 955593 4699819 4788620 40.45 71.6 1
12:44:08 2024-01-26 624882 611322 195476 191257 306092 311707 317048 315209 203600 204004 246179 252043 290637 288658 3975000 4213411 5994894 5797524 1020267 1060724 276644 245083 254294 255475 287787 279311 278550 278501 197444 199561 663902 621081 1427138 1383283 416510 414156 606747 608676 753724 734802 774455 779431 822940 835925 802589 891541 1898593 1986266 1229168 1030437 659759 652628 784182 774994 816226 829722 850296 858313 955914 955593 4681456 4792922 40.45 71.6 1
12:44:09 2024-01-26 624031 612857 195480 191257 306555 311479 317048 313840 204092 203683 246179 252816 291046 290291 3975000 4216675 5960685 5801661 1026166 1062204 277689 246426 253479 255689 288102 278646 279372 278409 197479 199735 663902 621081 1426325 1378387 417177 414845 607232 609024 756447 735764 774179 782863 823014 834084 800158 892664 1899943 1986266 1227249 1028464 658872 649327 781369 774994 821015 832256 845694 857092 957397 960260 4624629 4786089 40.45 71.6 1
12:44:10 2024-01-26 613121 611322 195476 191158 305481 311443 316057 315053 204234 202405 247318 252043 290433 291669 3975000 4262736 5969213 5798614 1032034 1060724 276813 245083 253090 257088 286978 279111 279766 278263 199767 199561 661617 622858 1421103 1378387 418365 414484 602095 606350 752393 732862 776553 788211 824216 829914 799021 893940 1902822 1998292 1219440 1023582 662583 652554 779122 774828 821015 826978 848189 860150 960183 959581 4618527 4786089 40.45 71.6 1
12:44:11 2024-01-26 614722 611286 195746 190690 306982 311006 316499 315053 203634 203113 247184 250469 287185 291184 3975000 4275738 5960723 5815180 1028361 1060724 278275 245632 254081 255725 286978 279612 277768 278409 197479 199110 678401 620497 1411539 1374063 417473 414809 601053 608588 754365 730745 776553 785779 822793 829392 801226 891391 1902822 2003168 1244521 1026529 664474 652166 779340 779467 819851 827562 847877 862494 957397 957547 4609121 4789504 40.45 71.6 1
12:44:12 2024-01-26 618292 612686 195476 191128 306559 310064 317048 314132 203493 203683 246422 251657 285706 288274 3974724 4281267 5968693 5811033 1028361 1059220 277884 245839 253514 255725 286454 279111 278159 280144 197307 199422 672602 621081 1438056 1370171 417177 414809 602131 608597 755836 727337 778291 783901 820313 832265 804793 892664 1901468 2001092 1240683 1029252 664474 652166 777166 780907 819815 827562 847877 859396 959125 957547 4609121 4779268 40.45 71.6 1
12:44:13 2024-01-26 618679 612219 195471 191128 306559 310029 317013 314132 204051 203113 246422 251867 285706 288071 3975000 4284311 5959367 5806889 1029094 1059220 277884 245460 253479 255725 286866 279075 277378 280109 198629 200049 653041 622858 1416375 1369200 417473 414845 603410 609063 754365 730190 776420 783937 818533 829804 804830 895369 1897412 2006819 1239267 1029043 665620 651205 779710 779577 821082 825228 846560 861266 957397 957165 4576574 4783544 40.45 71.6 1
12:44:14 2024-01-26 617416 612861 194242 191931 304695 311479 316535 313840 204268 202725 246422 251307 290637 288586 3975000 4302946 5952335 5801661 1022656 1059220 281987 245839 258291 255725 286777 279111 278159 281335 198489 200363 659710 629586 1411693 1364843 419856 414881 602131 610392 751546 729505 781589 784147 817337 834625 804645 891279 1897412 1998993 1225821 1032384 662583 649257 778570 782936 818109 826394 850865 862491 957950 946615 4549438 4778992 40.45 71.6 1
12:44:15 2024-01-26 616541 612893 195445 191261 306775 311733 315960 315978 203600 203683 247184 251414 285671 288716 3975000 4342790 5970005 5806889 1013277 1059972 277664 245047 255077 256477 285463 279576 278159 279028 197444 199862 663902 631388 1452223 1374063 419619 413498 602062 608860 747838 728365 782702 784085 819297 834625 802327 892349 1897412 1994172 1206257 1035440 664474 647562 781598 779541 813954 825228 852141 865110 954035 954097 4612882 4786089 40.45 71.6 1
12:44:16 2024-01-26 618292 614571 195166 191593 306092 311667 315801 316136 202969 204004 246422 250853 285706 288622 3980673 4305701 5960723 5797524 1010316 1055808 276779 244876 255112 256216 286777 279576 278159 279054 197307 199735 665352 628688 1459848 1374063 417735 412300 602131 610392 747141 728434 779257 782973 817144 834535 802585 887067 1893497 1988327 1227249 1039136 664474 647562 781850 781643 813526 825228 853427 862565 952717 956158 4605357 4791332 40.45 71.6 1
12:44:17 2024-01-26 620259 612897 194849 191593 306119 311697 316022 315712 203003 204290 246215 251272 291244 288586 3975924 4280979 5969250 5797524 1004884 1059220 276779 245118 254081 254905 287990 278682 277963 279683 198629 200223 650182 628688 1425086 1374063 418326 414700 606747 608990 749993 734917 781551 778364 819493 838437 801794 886322 1893596 1982194 1229486 1039877 658872 647238 783827 779243 815261 832504 853316 857628 948281 958523 4652825 4792089 40.45 71.6 1
12:44:18 2024-01-26 619460 612733 196025 190891 306955 311916 315960 315942 203566 204028 246387 251622 291046 292145 3975298 4223456 5997768 5801661 1017260 1060724 277458 245425 254650 255261 287787 278646 278747 279802 198629 199700 680758 620497 1418732 1381322 417460 414736 605550 608231 753296 734797 773952 781827 822505 835444 797863 888852 1895898 1988952 1229168 1028931 659814 651682 780487 778136 822766 832256 846978 859874 957397 959581 4629411 4783544 40.45 71.6 1
12:44:19 2024-01-26 615928 613233 195476 190979 306451 311443 318196 313630 204058 202653 246422 252594 290565 291633 3976978 4271616 5968693 5805801 1031997 1057273 276779 246109 253514 256657 285410 279075 279336 278150 197479 199700 668252 624643 1429589 1377971 418365 414845 602095 609586 754761 732668 774621 786315 824946 828189 796623 892989 1901294 1991909 1233006 1026995 660758 651095 778931 777031 821015 832256 846978 858127 962906 960260 4624143 4789504 40.45 71.6 1
12:44:20 2024-01-26 618292 613118 195440 191559 306843 310971 319213 314538 204058 203647 247149 251832 285706 288441 3974724 4284311 5962773 5811033 1027591 1060724 278275 246218 253868 256442 286629 279075 278550 280109 198629 200328 658102 626451 1414475 1364719 418662 414881 606256 610824 756508 731609 779257 784074 818137 829392 805738 890471 1890448 2004654 1237311 1031487 663601 649405 780450 783691 818747 825047 850828 863185 957802 953779 4537271 4778232 40.45 71.6 1
12:44:21 2024-01-26 623257 612183 195440 191253 304797 311881 315888 315978 203812 203968 247149 251028 285636 288622 3976978 4333412 5968693 5796423 1013277 1060724 278243 244635 254685 255654 285949 279576 278747 279222 197444 199700 663902 631388 1419206 1376992 419619 414117 601480 609968 750590 729835 781551 784085 818299 835480 802585 890793 1892022 1989085 1227249 1035440 664198 645483 781005 782576 818747 827453 853333 864455 957839 953779 4580905 4776723 40.45 71.6 1
12:44:22 2024-01-26 616210 614731 195714 191524 306523 311916 315960 315978 203956 203078 247184 251237 285879 288586 3975000 4333412 5978849 5796423 1013277 1060724 278104 244259 254828 255654 285428 279576 278159 281732 197444 199700 663902 631388 1437905 1374063 421054 413498 601633 608860 747838 728365 782702 784085 818299 834302 802585 888852 1892022 1989085 1229168 1035440 662583 647451 780816 782576 816421 827791 855772 866069 955652 955845 4613581 4783544 40.45 71.6 1
12:44:23 2024-01-26 620186 612394 195157 191717 305724 311916 316022 315497 203285 204973 247007 251929 285671 288513 3974141 4290408 5968693 5796423 1007515 1059183 279203 245047 255042 255226 287180 279540 278159 279883 198629 199827 653041 627792 1412024 1374063 418326 414772 606604 610356 750405 733757 780958 778989 818067 837190 802585 883690 1889334 1981283 1231442 1041794 662583 647456 784182 782936 813993 827791 857608 865615 952791 955845 4623253 4783544 40.45 71.6 1
12:44:24 2024-01-26 622053 612821 195131 191617 305948 313077 318196 315017 203600 204290 247619 252361 286031 288477 3971308 4271616 5968693 5792288 1008014 1060724 276913 245425 254046 255440 287990 278646 278550 279878 198629 200363 658102 628688 1415270 1374063 418362 414772 606672 610591 749339 735318 781551 778401 819565 835710 801979 885654 1889334 1977072 1225573 1038849 660229 646890 784182 781827 813526 827791 856346 863072 949905 955976 4623253 4780539 40.45 71.6 1
12:44:25 2024-01-26 623587 612825 195255 191856 306083 313347 315744 315942 203883 203683 246422 252851 287090 290737 3975000 4271041 5977757 5787044 1013000 1060724 277656 245425 254650 256442 287180 278646 279766 278409 197444 200328 651611 630486 1423467 1379364 419619 414736 607306 608860 749302 736921 781551 782973 820761 837844 801224 886322 1890448 1972069 1234925 1037896 659759 649327 783827 776640 813305 833398 853390 858736 954035 959240 4663937 4792089 40.45 71.6 1
12:44:26 2024-01-26 621815 614168 196304 190655 306992 311952 317748 315798 203712 204028 246387 252043 285239 291701 3969608 4211488 5988308 5797524 1020267 1060724 277689 245804 254650 255654 288264 279075 278943 281663 197444 200014 665352 621081 1448815 1383283 417733 414444 605550 608860 752616 734797 774492 780719 824363 836071 799597 888889 1890448 1983452 1206257 1033966 660699 652371 784182 774828 816336 829455 850857 858038 957544 962800 4688078 4792089 40.45 71.6 1
12:44:27 2024-01-26 624475 613781 195298 191206 306739 309993 317048 314298 204029 204042 246352 252559 290637 290254 3980673 4202411 5981464 5796423 1024705 1060724 277458 246316 253868 255654 287990 278414 278943 278997 197444 200106 663902 621081 1429495 1379364 417177 414845 606409 608860 755436 735876 773952 783529 824092 836071 797863 891616 1895861 1985995 1251004 1032495 658822 652628 783789 774994 816336 827597 851509 860763 956592 962837 4696885 4804082 40.45 71.6 1
12:44:28 2024-01-26 624470 614731 195298 191553 306595 312850 317048 314096 203600 204290 248468 252677 290974 290715 3964686 4235167 5977203 5796423 1028361 1059220 279239 246218 258254 256159 287584 278450 278943 278470 197479 199700 663902 622581 1415529 1379364 417770 417300 606751 609099 755436 735442 774108 783529 824363 833334 797261 889002 1899943 1986266 1228448 1027989 658822 653091 784182 777813 820433 828799 849086 858313 956592 955556 4629485 4792240 40.45 71.6 1
12:44:29 2024-01-26 617873 613857 195294 191380 306595 311738 316464 314060 204268 203007 246422 252607 287090 291596 3971308 4253842 5960685 5805801 1030091 1060724 276913 245597 254259 257052 285428 279075 279372 278145 197513 199561 666802 624643 1416894 1379093 418960 414845 602984 606500 755436 733757 774658 786368 825568 829392 796660 893727 1901294 1992633 1233006 1024654 659759 650284 779710 774958 821015 829419 846597 858313 960219 960260 4630336 4791239 40.45 71.6 1
12:44:30 2024-01-26 616030 614367 195608 191083 306847 313479 318646 315317 204200 202465 247149 252043 290565 291881 3971308 4266200 5961767 5805801 1028516 1060724 279239 245804 254259 256442 285428 279612 279372 279486 198098 199561 668252 622858 1424371 1379364 419557 414809 602095 606500 756321 729592 774621 787556 824399 829464 799031 894298 1901294 1995460 1217557 1025384 662583 653091 779158 774921 821015 829419 846597 858313 961579 963130 4624629 4793758 40.45 71.6 1
12:44:31 2024-01-26 615848 614731 196229 191755 306883 313590 319097 315798 204131 203506 247704 251657 291046 291669 3986357 4275039 5969176 5811033 1028516 1059972 276779 245752 254294 256442 285392 279612 278979 278405 198098 199561 672602 624643 1423983 1379364 417110 414448 602095 608860 753687 729469 774658 786998 824983 829464 801373 895610 1899668 1998292 1240683 1026114 662111 651242 781369 774958 821015 829419 845995 859537 961579 955556 4621328 4786901 40.45 71.6 1
12:44:32 2024-01-26 615988 612847 195954 191148 306955 311809 319097 315317 204131 203970 247807 251237 285917 291633 3969608 4275025 5977203 5806889 1026091 1060724 279239 245804 255847 255689 285499 279612 278159 278409 197479 199110 694982 622858 1417959 1377006 418365 414845 601670 608231 754365 729432 775596 786405 822541 829500 801373 891752 1901294 1998245 1244521 1028026 662583 652166 778270 776295 821015 828216 848481 860800 962979 955327 4621827 4784285 40.45 71.6 1
12:44:33 2024-01-26 616035 614658 196086 191424 306955 311519 319097 315353 204097 203471 247771 250889 287292 290769 3975000 4277745 5980632 5806187 1026091 1059220 278275 245460 254259 255689 287068 279576 277768 279345 197479 199110 675502 620573 1422746 1374063 417770 414809 601208 608860 760104 727428 773522 784110 820761 829536 801707 889708 1901294 1998292 1228856 1028026 663527 652628 778270 777227 818689 826978 849086 857531 961579 959581 4618249 4776723 40.45 71.6 1
12:44:34 2024-01-26 615082 613715 195811 191018 306739 312075 319097 314910 203956 203541 247389 250924 285965 290146 3974141 4266048 5959367 5815180 1026128 1059183 277884 245460 253868 255725 287077 279540 277378 279878 197272 199387 671877 621835 1428733 1374063 417770 414845 601208 608097 754365 728599 774658 784085 820725 829500 802585 892080 1901294 2001276 1239267 1026114 664198 652166 777166 778364 819851 828732 849086 862794 957397 957547 4611936 4783544 40.45 71.6 1
12:44:35 2024-01-26 614796 612228 195780 191350 306775 312628 319548 314652 204131 203541 247007 251099 286677 288441 3971308 4265767 5952335 5816254 1027629 1059220 278080 245047 254224 255689 286763 279576 277768 281335 197444 199110 678401 621969 1417596 1374063 418662 414809 601208 608860 755436 728365 773522 786315 820798 829536 801979 890448 1903755 2001129 1228856 1028026 662583 650949 778570 777227 818689 827014 849086 859734 962297 960260 4615230 4780132 40.45 71.6 1
12:44:36 2024-01-26 614722 612984 195887 191280 306811 311667 319548 315467 204131 203541 247389 252817 288043 290200 3976229 4275039 5981464 5807350 1028516 1059972 277884 246183 253514 256442 286942 279308 278159 279910 198489 200049 650182 625113 1415762 1364843 418365 417264 605121 610824 755948 731609 779257 784110 818335 829500 806011 893231 1895898 2007499 1247092 1029525 664474 651205 780816 782936 821015 826978 848481 862602 959125 957547 4571499 4773318 40.45 71.6 1
12:44:37 2024-01-26 618025 612183 194858 192333 305160 313091 319060 314287 204664 203400 247424 251938 285567 290265 3973377 4330674 5966933 5788404 1016137 1063532 278501 244876 254294 256837 285463 279540 278943 279222 197513 199735 665352 630943 1408832 1374063 420584 414772 602131 610592 750169 729432 783259 784110 820761 835480 802585 889708 1895898 1989739 1223411 1033966 664474 646432 779158 783492 818747 828732 848445 861915 958629 952006 4550257 4774165 40.45 71.6 1
12:44:38 2024-01-26 617158 612686 195476 191598 305481 311916 316022 315834 205636 203863 247736 251168 286477 288477 3975215 4301799 5960723 5804703 1008951 1059972 278916 245593 255112 255261 286777 279576 278286 279683 197410 199700 653041 626434 1414692 1376992 417699 413498 602335 609063 747838 729706 779257 782973 818335 836011 805439 888852 1892022 1986266 1225330 1038839 665897 647420 781369 781827 813954 826394 853154 862565 953848 954061 4602073 4770760 40.45 71.6 1
12:44:39 2024-01-26 618071 612188 195308 191296 305370 311479 315801 315978 203115 204042 247700 251029 287899 288477 3981053 4289370 5968693 5794314 1007515 1059001 276744 245047 254188 255261 287697 279075 278159 279884 198629 200049 656078 628688 1439474 1374063 418362 414809 606875 610356 751129 735876 782145 778989 819529 837226 802585 885023 1890677 1978474 1221492 1041906 661640 648446 786412 782936 815144 827562 853353 862528 948281 955446 4615230 4776447 40.45 71.6 1
12:44:40 2024-01-26 623853 612183 195299 191931 305868 312023 316022 315497 203600 204004 246936 253658 287185 290037 3978945 4273351 5978513 5778931 1017628 1060724 278078 245083 254720 255689 287037 279308 278979 277952 197548 199792 678220 630036 1435088 1383283 419656 414444 605279 608231 749463 736921 779257 781864 826467 836011 797826 886322 1895898 1973654 1219440 1035900 659759 650284 784182 777227 813954 829491 855287 858313 952643 960260 4661630 4786089 40.45 71.6 1
12:44:41 2024-01-26 620259 610960 196300 190690 306982 312615 316057 315654 203634 204147 246422 252464 287899 291634 3979236 4224840 5964675 5801661 1028361 1063703 278275 246563 253479 255407 288102 278395 279694 278409 197479 199735 680758 621691 1422769 1379364 417770 414917 606875 606768 754365 735876 773522 783529 824946 834625 797863 889076 1898593 1986266 1205551 1031028 659759 654018 786412 777850 820433 829419 850253 858313 956592 961035 4681022 4789504 40.45 71.6 1
12:44:42 2024-01-26 622016 612861 195480 191292 306550 312185 318008 314251 203917 204004 246352 252851 290816 290291 3971469 4249003 5984072 5804703 1031425 1060724 278916 246078 253090 256837 287180 278359 279766 279752 197548 200049 675078 626451 1421485 1379093 418326 417890 605888 608428 756508 735697 776971 784147 825568 829500 797899 893068 1901294 1992633 1231087 1025384 658822 650744 783033 777227 821015 829759 849086 858313 959503 955556 4618527 4780132 40.45 71.6 1
12:44:43 2024-01-26 618255 613482 195471 191128 306775 311952 316092 314574 204268 203104 246387 252851 290637 291257 3966767 4256813 5967536 5810964 1028324 1060724 277884 245839 256319 256194 287180 279075 277768 280249 197272 200084 665352 622282 1420484 1374063 417770 414845 602879 609027 755972 728470 774731 784085 820761 829536 802585 892354 1901294 1998943 1235355 1028063 665422 650912 778570 779541 821015 827014 849086 862602 958825 960260 4609121 4778992 40.45 71.6 1
12:44:44 2024-01-26 618283 612219 195887 191292 306992 312259 317048 315275 204268 204004 246422 252186 285740 288775 3965648 4280407 5965315 5810772 1028516 1060724 278275 245804 254259 256589 286929 279504 277963 280109 197479 199862 666802 624196 1444895 1374063 418365 414881 603141 609063 755836 729469 776420 784074 822272 829572 804296 892989 1899705 2001814 1233006 1028063 665422 653091 779158 779577 821015 826396 849086 861303 959162 960260 4605831 4779268 40.45 71.6 1
12:44:45 2024-01-26 618288 612686 195476 191292 306992 311964 317048 315053 204092 204004 246422 251902 285706 288392 3965648 4284559 5955659 5810772 1026971 1060311 277884 245839 253479 255443 287180 279252 278159 280109 198629 200432 656652 628240 1410363 1364843 418362 417890 604517 610860 755436 733237 780440 785849 817180 831567 804069 894336 1895898 2004654 1228752 1031761 663527 650284 779710 782936 820868 825228 849086 866984 960183 956834 4552688 4769916 40.45 71.6 1
12:44:46 2024-01-26 617522 612210 195480 191896 305088 313377 316022 315053 204268 203043 246457 251307 290709 288658 3971308 4305745 5961767 5793053 1022003 1059754 279650 245698 253090 256908 286539 279111 278747 279543 197444 200363 654482 628683 1446325 1374392 419692 417300 603838 610860 752616 732341 781589 784147 815991 829536 802329 892752 1894552 2004654 1233800 1032495 662307 647456 779710 784048 821015 825228 848481 865134 960183 954735 4543283 4770760 40.45 71.6 1
12:44:47 2024-01-26 615833 611322 195480 191559 306092 313413 315960 315756 203917 203078 247184 251657 291235 290291 3971308 4339529 5972968 5803593 1022003 1060577 278518 245663 254579 257052 286302 279540 278979 279472 199753 199909 666802 630076 1419654 1374063 421551 414628 602335 609027 750030 729505 783817 784085 820761 836661 806770 889076 1897245 1989775 1229168 1035040 664474 647525 781923 782936 816336 827562 854679 866404 956592 956871 4605357 4776447 40.45 71.6 1
12:44:48 2024-01-26 619005 613118 195471 191762 306726 311952 316756 315122 203459 204290 247392 251307 285740 288622 3975000 4293325 5980632 5811891 1010278 1060650 279453 245698 256115 255548 287037 279576 278159 280132 197479 200119 666802 627257 1430318 1374063 418362 414117 604673 613501 749339 731609 780440 783529 820181 836011 804069 888218 1892022 1989085 1227249 1038835 665422 648868 781923 782936 816372 827562 854679 864482 955466 956871 4605831 4776723 40.45 71.6 1
12:44:49 2024-01-26 619958 612733 195750 191593 306559 312615 316756 315654 203003 204290 246457 250888 285671 288586 3975000 4293325 5968693 5807350 1007440 1060311 279060 245734 254936 255042 287918 279360 278087 280074 197135 199735 662452 627516 1419031 1374063 418326 413534 605121 612218 751012 733237 780516 781864 818372 838514 804867 885061 1889334 1980607 1225330 1041906 664474 649364 782674 782936 813072 826978 855933 863830 952461 955021 4595978 4769916 40.45 71.6 1
12:44:50 2024-01-26 621820 611322 195471 191292 306092 311733 316535 315942 203003 204290 246422 251307 291118 288644 3965648 4287213 5956446 5777538 1009245 1060614 279060 245698 254188 255334 288359 279360 278711 280091 198629 200328 663902 628688 1415363 1378491 420155 414809 607306 610897 751546 735844 782702 779577 819565 837226 802440 888852 1889297 1973469 1219573 1038134 658822 647383 786412 780609 815107 828477 853353 862029 953774 957511 4618527 4774165 40.45 71.6 1
12:44:51 2024-01-26 620891 612614 195405 191692 305590 312646 317748 315942 203600 203933 246387 252605 290494 291239 3965811 4248713 6002930 5796423 1019046 1066764 279309 245492 254971 255513 287001 279127 278871 281067 200035 198902 691451 622858 1417360 1388202 419282 415228 606240 606500 751661 733757 778586 781500 827324 839030 795497 886322 1898593 1971440 1217458 1035440 661640 652357 784145 776480 813305 829491 853390 858276 952388 960260 4658117 4783544 40.45 71.6 1
12:44:52 2024-01-26 618806 613861 196300 191290 306992 310935 316499 315978 203566 204290 246422 252429 291244 290254 3964769 4224840 5977720 5787044 1019742 1063532 277793 248439 257046 255548 287918 279324 279336 281335 198629 200014 666802 622413 1437142 1379364 417770 414845 608479 610840 755972 737536 776702 783529 824763 836661 800164 891579 1898593 1989085 1231087 1032495 660699 653091 785706 774958 817530 829383 850857 860763 957678 961035 4684366 4786089 40.45 71.6 1
12:44:53 2024-01-26 622934 612989 195750 191257 306771 310464 317937 314760 203634 204147 246352 252429 290709 290291 3967599 4205484 5960648 5796423 1028361 1060724 278060 246387 256101 256194 288296 278466 279730 279752 198629 199875 663902 625986 1432246 1381322 419557 418480 607306 609886 759113 736884 776934 786315 827324 834355 797863 892405 1901294 1989085 1231087 1028310 659759 652628 783589 778364 821015 829455 849086 858313 958629 961035 4618527 4788665 40.45 71.6 1
12:44:54 2024-01-26 620050 612984 195887 191692 306550 311952 316978 314024 204268 203043 246422 252851 290637 290828 3971308 4247222 5977203 5796423 1028003 1060724 279203 246355 255449 256194 287985 278787 279730 279752 198629 199875 666802 626851 1415985 1381893 420155 418480 605550 608860 755836 737083 779512 785220 825568 829464 798872 896499 1904000 1996875 1236844 1026995 660699 651205 780816 776640 821015 834256 848481 859537 961579 963130 4608807 4774165 40.45 71.6 1
12:44:55 2024-01-26 613742 614351 196025 190655 306982 311697 316978 315720 204200 204028 247739 251062 290834 291184 3965811 4265767 5968657 5801661 1027554 1059935 278080 245804 254046 255689 286893 279252 277944 282587 198629 200223 666802 624643 1426122 1370671 418849 417083 605477 610824 755836 731609 779257 788553 818299 829500 804033 894298 1901294 2007499 1206257 1029525 665897 652833 781923 782936 821015 827562 849086 864823 960183 957547 4573408 4774165 40.45 71.6 1
12:44:56 2024-01-26 617411 613154 195131 192506 305160 311988 316978 314060 204268 203647 246422 252280 291069 288622 3968477 4296833 5940717 5787044 1022656 1060724 276744 245804 253479 256657 287180 279216 279228 281732 198629 200841 655899 630486 1415399 1368724 420699 417083 604168 613201 753296 729469 782702 785812 820660 834229 806011 890378 1894948 1999438 1227249 1032495 662583 647456 779710 784048 821015 825192 849086 865060 959467 954025 4530640 4764786 40.45 71.6 1
12:44:57 2024-01-26 615469 611322 195476 191559 306451 313341 315960 315497 203917 203043 247530 251798 291154 290916 3965648 4333712 5959367 5796423 1017628 1059183 278466 245047 254046 256949 286065 279504 278943 281732 198629 200084 682570 632476 1428678 1376992 420104 413973 603229 610840 751546 729396 783817 784085 818335 837961 806011 890120 1894714 1990368 1228448 1038937 664948 648832 781923 782936 815767 827562 853390 863793 956592 956122 4609121 4770760 40.45 71.6 1
12:44:58 2024-01-26 619917 612188 195476 191559 306523 311916 316057 315978 202969 204290 247149 251272 291118 288680 3971308 4289772 5960685 5792288 1008058 1060724 276779 245047 255112 255654 286942 279576 278159 279257 197272 200084 665352 629037 1434974 1379657 420155 414264 604480 612587 751546 733017 780217 784085 820145 837815 805826 888852 1896062 1989085 1227249 1041362 665897 649327 783033 782936 816299 827562 855896 865060 956592 956158 4615230 4774165 40.45 71.6 1
12:44:59 2024-01-26 624947 612183 195131 192367 306092 313377 316022 315942 203917 203968 246387 253628 291046 288721 3971308 4262254 5968693 5777728 1013277 1060724 277656 245849 254294 255689 287180 278682 279766 278510 197513 200328 663902 630038 1453812 1381893 421956 414520 608994 610592 751546 738050 782516 783974 822358 839030 800164 888218 1892246 1977035 1239267 1041053 660229 648907 787710 779541 816299 829455 855933 860763 955643 958903 4627932 4776723 40.45 71.6 1
12:45:00 2024-01-26 619917 612989 195892 191727 306523 312901 317748 315978 203634 204290 246422 252043 286745 292123 3967599 4236930 5978261 5796423 1016840 1060724 277299 245083 255077 255654 286978 279111 279372 278374 198547 199110 669702 626823 1453018 1389781 421054 414484 605403 609804 751546 733610 778921 781643 827801 841137 797789 887586 1895898 1974168 1215609 1035440 662111 652628 784182 777988 815107 829563 855250 858313 953811 961035 4674960 4778232 40.45 71.6 1
12:45:01 2024-01-26 623931 611286 196336 191257 306992 310499 316499 315978 203425 204290 246387 252043 291046 288622 3965372 4218977 5977757 5787044 1020230 1060724 277494 245839 254294 255654 287990 278682 278943 279015 197444 199526 666802 621969 1444683 1386232 417770 414484 607195 608676 753613 735766 776702 781680 825384 837735 801112 892815 1898593 1986266 1231087 1034369 660699 654018 786412 777190 817999 829491 852104 860800 956592 961035 4674960 4783544 40.45 71.6 1
12:45:02 2024-01-26 624475 612993 195476 191563 306775 310971 317084 314060 203917 204004 246387 252605 291082 290291 3964769 4204152 5968693 5787044 1026166 1060452 276586 246598 253444 255689 288025 278450 279658 278798 197479 199561 666802 621081 1421057 1379473 418365 418480 608366 610444 758047 737783 777811 783705 825458 834084 801298 896650 1901294 1989775 1231087 1026114 660661 651205 784145 778364 821015 829383 849403 858313 957397 955556 4609121 4774165 40.45 71.6 1
12:45:03 2024-01-26 618679 611299 195121 191559 306987 311952 317013 314096 204904 203078 247403 252851 290637 291431 3961942 4247222 5968693 5796146 1031997 1060724 277618 245632 253479 257268 287418 279075 279766 279028 200050 199735 666802 625538 1422117 1380456 418362 419100 603838 608081 758106 736034 778846 790051 827837 833444 801298 895526 1906673 2001129 1233006 1026529 662583 652907 781324 777153 823350 829419 849403 860617 963016 960998 4615230 4776723 40.45 71.6 1
12:45:04 2024-01-26 614722 611286 196025 190956 306982 311952 316978 315497 203917 204004 247913 251272 287598 291715 3961942 4259714 5968693 5805801 1026128 1060724 276744 245839 254437 256442 287180 279649 278159 279141 197513 199561 686296 622358 1422384 1377971 417663 414881 603410 608860 755972 732341 778253 790237 824216 835335 802437 893978 1905280 2004597 1233006 1029525 665897 653091 781005 781089 821015 828180 850296 862528 961964 955556 4589839 4772169 40.45 71.6 1
12:45:05 2024-01-26 618292 613118 195471 191931 306775 310971 317048 314796 204268 203683 247149 252043 286278 288477 3965372 4265767 5940717 5796423 1026091 1060724 278080 246391 253868 255725 286419 279075 278747 280536 198629 200398 651611 626897 1409664 1364843 418326 418480 604947 611761 755836 733237 783385 788516 820313 834625 809337 896009 1900114 2003259 1215792 1035402 662583 648832 780816 783691 823350 827294 850902 867021 960219 957365 4517752 4764786 40.45 71.6 1
12:45:06 2024-01-26 614759 612929 195750 191861 306775 313890 315960 315497 204092 203078 247530 251657 285671 290737 3965811 4314654 5968693 5788158 1011795 1060434 278341 245012 255077 256477 286302 279612 278943 279648 197444 199700 663902 631388 1454612 1374063 420882 414736 602984 611460 751129 729505 783878 783901 823304 837626 805789 891391 1897412 1991154 1231087 1038395 665897 646890 779710 783492 818689 829136 852104 862528 958629 954061 4563473 4767358 40.45 71.6 1
12:45:07 2024-01-26 618292 612893 195480 191582 306775 311952 315801 315978 202969 204004 247149 251576 285671 288590 3965648 4290118 5968693 5788158 1009651 1060724 277393 245677 255147 255689 286978 279576 278747 279775 197479 199874 663902 629586 1451426 1374063 419583 414444 603307 610370 749463 731160 781589 784085 820761 840108 807009 892311 1896062 1991154 1229168 1041362 666372 647274 782674 782936 816336 828732 858221 866329 959038 957547 4605115 4776723 40.45 71.6 1
12:45:08 2024-01-26 622016 612929 195476 191896 306559 312316 316978 315978 203600 204720 246387 251832 285706 288586 3961942 4269183 5968693 5787044 1007335 1059183 276922 245632 254650 255183 288427 279075 278943 280144 198629 200363 658102 630209 1412024 1377411 419656 414917 608599 612255 752230 736921 783817 781864 823160 838811 804645 888627 1894948 1980487 1213096 1041362 660758 648649 786933 781606 816421 829491 855896 861804 953701 958903 4627932 4776723 40.45 71.6 1
12:45:09 2024-01-26 619958 611322 195750 191861 306775 313377 316057 315978 204092 204147 247149 252043 290770 292118 3965648 4232443 5978177 5792288 1018515 1060724 277703 245083 255077 256513 287607 279540 279372 278374 198409 199526 666802 628688 1420791 1388558 420918 414845 607306 608665 751658 738026 781589 784085 825568 837815 799634 891034 1898901 1979081 1213790 1039877 660661 650101 785816 779243 816421 829491 856542 860150 954787 959240 4640112 4782677 40.45 71.6 1
12:45:10 2024-01-26 620094 610856 196025 191261 306992 311988 315960 315978 203634 204147 246422 252429 290637 292209 3964769 4220867 5978513 5796423 1019742 1062985 276779 245083 255112 255689 287584 279540 279372 281732 197513 199110 678401 624643 1420885 1389543 421956 414809 605809 608428 750030 735876 779294 782973 825019 838442 797261 888218 1901611 1975404 1188307 1038395 662583 653113 786375 778689 817583 829347 854605 860800 955914 961438 4661329 4785244 40.45 71.6 1
12:45:11 2024-01-26 623624 611286 195476 191593 306992 310499 317013 315978 203600 204290 246422 252503 291082 290291 3964769 4199416 5960685 5792288 1020267 1060724 277494 246183 254685 255689 287990 279111 279569 279467 197479 200084 665352 621388 1442930 1383283 417770 414917 608759 610081 755972 737444 774694 783529 827324 837253 801979 889160 1899943 1993203 1249048 1031983 661640 654946 787493 779357 820942 834025 853942 861991 958225 961071 4662807 4780132 40.45 71.6 1
12:45:12 2024-01-26 623588 612003 195750 191896 306992 311988 318008 314096 204302 204004 246387 252886 291046 290857 3961942 4222670 5956172 5792288 1026166 1060724 276394 246598 253479 256262 287990 278450 279569 278510 197513 200049 666802 622858 1424905 1379364 417110 418480 608167 610592 756508 737536 774731 784085 825568 835480 800201 891720 1901294 1989085 1210023 1031983 660758 653017 784145 780907 823425 829383 850184 860688 960146 961035 4612900 4780132 40.45 71.6 1
12:45:13 2024-01-26 617522 611286 195958 191762 306992 311952 316978 315720 204510 203043 247566 252077 290251 292118 3964769 4266542 5968693 5795513 1028361 1059972 278275 245804 254294 256442 287180 279649 278159 279340 197513 199387 675502 622413 1418047 1379364 417735 417264 603358 608860 756508 730708 776971 788150 824983 835480 802585 895647 1902404 2001814 1210062 1031983 668000 654835 781561 779394 821015 832256 853333 864455 962832 960998 4605831 4780132 40.45 71.6 1
12:45:14 2024-01-26 617858 611358 196025 191460 306955 311479 317048 315053 204268 203650 247184 251237 286104 290327 3961942 4256494 5933470 5797524 1027629 1060724 278275 246218 254294 256477 287288 279540 278159 280354 197479 199735 675502 622282 1418732 1372115 417110 417300 603838 610860 757566 730538 778703 784147 820761 834302 804638 894973 1899705 2004654 1228856 1029562 666372 655406 783827 783827 823350 829282 850828 867489 964776 959435 4562094 4765060 40.45 71.6 1
12:45:15 2024-01-26 618238 613082 194831 192333 305621 312717 319097 314574 204302 203078 247357 252538 291118 290513 3956296 4299890 5945806 5782916 1022656 1059972 276779 245839 253514 257303 286978 279576 279372 279766 197513 201121 658895 628688 1416214 1364843 420286 418480 605279 612664 755874 733876 783259 788745 820492 834302 806422 895010 1899943 2007227 1243774 1032495 662583 650284 783269 786130 824484 827489 849011 866872 962832 957328 4533991 4764786 40.45 71.6 1
12:45:16 2024-01-26 617245 624430 195754 191697 306519 315061 316022 315762 204699 203113 247775 252043 285706 290295 3960135 4327181 5944327 5796423 1014649 1060724 278640 245047 254685 257042 286741 279576 278979 279683 197479 200363 663902 631388 1408545 1374063 421551 414845 602131 612056 752230 731091 782766 784147 821959 835710 804867 890466 1895898 1989775 1229168 1035910 665422 647456 780816 783827 821082 830970 855162 864911 959310 956688 4556287 4774812 40.45 71.6 1
12:45:17 2024-01-26 618292 613281 195811 191756 306775 312682 316092 315157 203600 204684 247184 251272 285706 290291 3965372 4296517 5968693 5792288 1008802 1059220 276813 245083 255147 255689 286893 279612 278159 279375 197444 199770 676226 628688 1431715 1375600 419656 414444 604161 610860 752230 731187 781589 784085 820761 838442 805581 888852 1890485 1989085 1227249 1040779 665422 649364 781923 783492 818747 829759 858221 868169 959273 957401 4602645 4774165 40.45 71.6 1
12:45:18 2024-01-26 623143 613154 195476 192053 306667 311952 317494 315978 204063 204864 247700 252361 285740 288550 3965648 4275385 5964444 5778793 1008088 1060452 277510 245839 254294 255725 288427 279075 279392 280109 197444 200223 661002 628688 1430318 1376531 419656 417264 607306 612664 753296 735355 783817 781864 820761 838514 804675 887029 1892022 1980607 1223411 1044133 663601 649364 787762 784048 816372 829722 859194 866928 954072 957438 4603450 4775825 40.45 71.6 1
12:45:19 2024-01-26 623853 612219 194848 191965 306092 313603 317603 315942 204234 204290 247439 253840 285602 290291 3961942 4261916 5956409 5778517 1013079 1060724 277847 245839 254685 256872 287822 278450 278193 279375 199485 200398 666802 630486 1437602 1380456 420955 417917 608167 610592 751546 736427 783817 785014 825568 837815 802548 890270 1893596 1977072 1251004 1041053 660699 648868 788608 781827 817530 829455 856580 864380 957544 962116 4612882 4779239 40.45 71.6 1
12:45:20 2024-01-26 621815 612389 196025 191896 306478 313634 315780 315942 204166 204004 247184 252816 290637 292297 3965648 4247719 5973539 5782916 1016175 1060724 278618 245425 257651 256513 287584 279576 279372 278340 198409 200049 668252 630486 1429816 1387574 421551 414881 608525 610158 752230 736427 783817 784074 825721 838478 802585 891616 1895898 1979878 1227249 1041053 660699 649364 788320 784048 817530 829527 857190 861915 958225 961438 4622314 4785244 40.45 71.6 1
12:45:21 2024-01-26 621815 614731 195608 191900 306992 313634 316057 315978 204699 204183 247149 252429 290251 292483 3971308 4249003 5977832 5796423 1016840 1060665 278501 245118 255077 256477 287787 279540 278979 278409 198754 200049 663902 629586 1427112 1388558 421886 414881 608167 608860 752230 736948 781589 784085 825568 838442 801410 888889 1895898 1977072 1231442 1040415 660699 649291 787530 782936 818165 829455 855896 861229 955914 961968 4622314 4775825 40.45 71.6 1
12:45:22 2024-01-26 621100 614722 195887 191726 306982 313341 316022 315690 204058 204006 247424 252394 290974 292186 3956135 4230246 5986317 5796423 1019083 1060724 277427 245425 255112 256442 287787 279308 279569 279257 198063 199526 679851 625090 1422385 1390257 421216 414772 606709 608860 752193 737787 780958 784085 826221 838478 799031 890158 1899943 1974272 1231087 1038835 660699 650744 785853 779504 816336 833952 858411 860763 953848 961621 4655519 4782657 40.45 71.6 1
12:45:23 2024-01-26 621815 614434 196189 191415 306838 312723 317748 315978 203917 204458 247149 252572 285706 292045 3960135 4211413 5971200 5788158 1020230 1060724 277884 246183 254863 255689 287787 279504 279569 281862 197479 200188 665352 622413 1420436 1387217 419856 414772 608167 608860 754761 737967 774694 783529 827911 835976 802548 889150 1901294 1990496 1231087 1035440 662583 653613 786970 776640 818689 834256 853390 860800 957270 963826 4693520 4785244 40.45 71.6 1
12:45:24 2024-01-26 623743 614466 195918 192227 306919 311301 318312 315978 204200 204290 246422 252851 291082 290879 3964769 4200204 5967864 5787044 1026166 1060724 277884 246817 254259 256442 287990 278646 279372 279314 197479 200014 665352 621911 1435401 1379364 417770 417228 608167 610592 755836 738059 774694 784085 825568 837253 801373 890378 1899943 1987675 1254917 1033966 661640 654482 788015 778401 819851 829455 852710 859969 958357 963789 4667826 4791142 40.45 71.6 1
12:45:25 2024-01-26 624475 614461 195776 191761 306190 311547 318794 314580 204131 204290 246387 252851 291046 290746 3967599 4205484 5968693 5792288 1028361 1060724 277199 246598 253444 256477 287899 278646 279766 279222 197513 200049 675078 622855 1410279 1380343 418990 419072 608167 609619 758335 737967 778113 784110 827911 836393 801373 893026 1901294 1991909 1231087 1029525 660699 654946 786412 780683 821015 829563 850857 863410 957397 965225 4634550 4782021 40.45 71.6 1
12:45:26 2024-01-26 618679 615773 195918 191588 306946 311809 319322 314874 204767 202831 247389 252816 291046 291737 3964801 4250023 5960685 5796423 1031645 1060724 277199 246218 254685 257232 285463 279576 279766 278501 198374 200014 657329 624643 1420798 1379364 419286 418480 604693 608860 756508 734917 778076 788745 825019 829572 801224 895652 1903755 2001313 1244521 1028464 664474 654018 780450 778916 823059 834543 849086 861266 965786 962429 4618527 4775870 40.45 71.6 1
12:45:27 2024-01-26 616283 617075 196442 191717 306955 311555 319548 315834 204733 204148 247736 251099 286677 290906 3961942 4271808 5961767 5801661 1026166 1062985 278275 246218 254863 256837 287180 281267 278550 279683 197513 199700 675502 622858 1443276 1377971 418031 417890 603838 610592 756914 731055 777250 787556 825568 836071 804296 893082 1905144 2003233 1165532 1029562 665422 654482 780816 780683 821015 829455 852537 862528 965065 955593 4609121 4770760 40.45 71.6 1
12:45:28 2024-01-26 615374 615606 196112 191612 308619 311774 319548 315834 204166 204113 249713 251099 286325 290191 3956324 4265388 5950042 5805801 1027591 1059972 278275 246598 254294 256837 287418 279576 278550 281051 199908 200817 666802 625113 1438632 1368617 418031 419396 605550 613605 756917 733757 781589 789601 820761 834302 807067 895647 1899010 2010349 1231087 1031761 666372 653091 783317 784048 823059 828732 850902 867021 962979 960260 4559198 4767358 40.45 71.6 1
12:45:29 2024-01-26 616531 613118 195196 192696 305553 313603 319548 314395 205120 203827 247633 252290 286820 290146 3961942 4293584 5940717 5777690 1019668 1059220 278697 245804 256682 257268 286552 279576 279372 279683 197513 200188 665352 630486 1419198 1368193 421850 418480 603192 610824 754365 732645 783817 787556 820761 836661 806584 892354 1898593 1995460 1227249 1034703 664474 649364 781369 784110 821015 827562 850894 867639 959467 956158 4530640 4764786 40.45 71.6 1
12:45:30 2024-01-26 616274 612219 195754 191861 306775 313567 317603 315870 204166 203862 247807 251518 286000 290712 3969540 4283659 5972118 5783071 1009558 1060724 277716 245804 255147 255654 287203 279576 278159 280109 197479 200398 663902 626434 1430490 1374063 419656 414736 605550 612194 750822 734797 782702 784085 820761 838514 805815 888852 1894515 1986266 1227249 1043390 666372 651205 784182 784048 816384 828732 858411 866984 955237 957547 4605831 4770760 40.45 71.6 1
12:45:31 2024-01-26 623312 612655 195754 191896 306992 313091 319548 315762 203888 205009 247424 251904 286434 288527 3967682 4265584 5980632 5782916 1008014 1062775 277393 245874 254685 255689 288599 279308 278979 280231 197444 200398 653041 627783 1436783 1379364 419656 417264 608599 612701 754365 735619 783817 782973 820798 838550 805815 888613 1892022 1984859 1225330 1044765 665146 651205 787530 785719 816336 826978 858411 867021 951077 957547 4605831 4773318 40.45 71.6 1
12:45:32 2024-01-26 625468 614644 195480 192502 306020 312682 317013 315365 204699 204724 247318 252747 286000 288441 3971469 4259825 5960685 5777665 1013277 1060724 279847 246144 254898 256872 287180 279111 278387 281335 197513 200398 675078 631388 1418377 1381322 421956 414917 607622 609924 752653 737469 783817 784085 825568 837190 802585 890943 1890485 1977072 1233006 1041901 660699 650330 786412 781827 817530 829527 857190 862528 955237 960260 4624115 4776723 40.45 71.6 1
12:45:33 2024-01-26 621581 612989 195887 191856 306992 313634 316057 315654 203951 204507 247700 253339 287256 292638 3965796 4223532 5977846 5797877 1018706 1060724 278275 246598 255006 256477 287990 279308 279569 279648 197513 200490 663902 621969 1413121 1386232 418031 414881 607318 609924 755972 737967 776971 784085 827640 836011 802585 890457 1901294 1991821 1233006 1035440 662583 652691 787725 778364 819851 834256 854642 860006 957433 963862 4684366 4780132 40.45 71.6 1
12:45:34 2024-01-26 624438 612183 196025 191931 306987 311689 318454 315978 204200 204720 246972 252642 287899 290770 3967682 4224840 5985729 5792288 1032034 1060724 277621 246218 253479 257835 287715 278682 278159 279036 198409 200363 668252 625113 1438704 1381322 419619 419072 608167 609656 756954 737448 779294 786442 826221 835213 800201 895647 1899705 1992633 1233006 1029562 660699 653091 784182 780683 821896 834293 851509 859396 960219 963145 4611936 4776723 40.45 71.6 1
12:45:35 2024-01-26 615299 611290 196025 191762 306992 311988 319475 314796 204904 203683 247184 253628 287256 291826 3965518 4255603 5982373 5797524 1032034 1063703 277695 246183 254685 257881 286419 279288 279730 278409 198098 200223 676226 625538 1440631 1380456 419286 418480 605550 608860 756954 735318 778703 788745 826221 829572 802313 895741 1905144 1995460 1236844 1025839 661640 653091 783033 779541 824882 834293 849086 862141 963016 961071 4614952 4767358 40.45 71.6 1
12:45:36 2024-01-26 617798 611286 196025 191861 306982 311988 317048 315978 204412 203043 247913 252640 290469 291423 3956173 4255603 5974693 5797524 1028324 1060452 279345 246457 254828 256837 286338 279649 278130 279222 198098 199735 671152 623702 1436416 1381322 418990 417264 604124 608860 755436 732801 777560 790497 826738 834302 802585 896499 1899705 1998943 1210062 1026566 664399 654018 781369 779541 824298 829527 850902 861266 965101 962429 4611936 4770760 40.45 71.6 1
12:45:37 2024-01-26 614722 612183 199533 191287 306992 311697 317048 315978 204268 204004 247949 251272 291118 292082 3963929 4259773 5959305 5795513 1025580 1060724 278651 246387 256864 257017 287180 279576 279372 280963 197135 200293 650182 623177 1427147 1370171 418362 418480 606240 612701 756917 733489 781551 788475 820798 834302 806994 895647 1901294 2008074 1219573 1031028 667619 654018 784182 784048 823096 827014 850902 867639 963016 960260 4563473 4767082 40.45 71.6 1
12:45:38 2024-01-26 618292 612969 195334 192845 305545 312937 317048 315053 204938 204004 247566 252572 285706 290540 3961942 4305275 5946557 5791907 1022003 1060724 278501 245874 254294 257416 286933 279504 279569 279801 197513 200713 671695 631397 1410736 1368230 422222 418480 605279 612664 754761 733237 782729 788745 822578 836661 806422 894298 1899943 1999710 1231087 1035440 664474 650284 781369 784074 820734 825815 850894 867639 961927 956871 4524321 4767358 40.45 71.6 1
12:45:39 2024-01-26 618292 614351 195883 192368 306982 312901 316057 315886 203634 203861 247530 251307 285740 288658 3961942 4288513 5984072 5793053 1009651 1060236 279650 245804 255863 255689 287288 279576 278835 280752 197479 200363 666802 628240 1434129 1379930 419656 414809 605550 612664 751658 733757 783259 784085 820761 838478 805789 890158 1894515 1986266 1227249 1043594 666372 651242 783789 784048 817530 830636 858411 867639 956592 959581 4605831 4769916 40.45 71.6 1
12:45:40 2024-01-26 622089 616168 195476 191931 306775 311631 317048 315978 203634 205105 246457 252077 286677 288622 3961942 4271467 5982782 5777652 1016175 1060614 279650 245698 254971 257232 288599 278450 277965 282131 198629 200853 653041 631839 1427173 1381322 421956 417119 608517 610392 752616 736136 783817 784110 825568 838478 802585 889076 1894515 1977072 1237311 1041053 661640 650792 787530 781827 818109 829527 857800 862565 955914 955556 4624115 4767358 40.45 71.6 1
12:45:41 2024-01-26 620222 611322 196029 191896 306992 313634 316057 315978 203951 204290 247184 252914 290659 292739 3956296 4235734 6004636 5802631 1019705 1063703 279060 246078 255757 256300 288359 279576 279372 279766 197548 199827 691451 624356 1438712 1391516 420918 414845 608090 610592 753296 736921 779294 784085 828986 838514 799634 887777 1899943 1976801 1226973 1038835 662583 653091 786611 779577 818109 836062 858411 860006 957950 962429 4654983 4783731 40.45 71.6 1
12:45:42 2024-01-26 623444 612219 196580 191292 306419 311596 317013 315157 203951 204290 247566 252886 285671 291854 3959118 4206189 5978251 5799043 1026128 1062509 278204 246528 254971 256695 288910 279396 279730 280110 197548 200398 682570 624224 1465472 1383283 418326 418185 608517 610392 759150 738063 776420 784110 825019 837590 802585 893026 1899705 1989775 1232287 1034703 662583 654610 787762 780683 820697 833704 855287 861915 957397 965980 4674960 4779268 40.45 71.6 1
12:45:43 2024-01-26 625025 613118 196029 191935 306992 312023 318972 315053 204302 204576 246457 253663 290830 291221 3956296 4204442 5968693 5797877 1033795 1063532 279847 246493 255956 257126 288287 278895 279730 281931 200035 200153 668252 627344 1434878 1380456 421354 419665 606747 610592 756917 737083 784304 788708 826769 834229 801373 897928 1905107 1999710 1215673 1028310 662583 653091 784145 779504 824846 835471 850902 859969 965065 963789 4615712 4774165 40.45 71.6 1
12:45:44 2024-01-26 618025 614099 196029 191865 306992 313738 317013 315978 204234 203068 247878 252782 291046 292082 3961942 4252460 5961767 5796423 1030830 1063231 279309 246422 254971 257091 286204 279468 279730 280136 200318 200014 685376 622858 1450136 1378950 420278 417858 604517 610592 756508 732090 778253 791926 825568 837844 804867 895666 1907853 2003233 1228856 1031761 666372 654305 781369 779541 823350 829491 850857 863793 965786 962392 4605831 4770760 40.45 71.6 1
12:45:45 2024-01-26 616274 612614 196300 192079 306992 311881 317048 315942 204268 204290 247149 251028 286104 290377 3953492 4256494 5957673 5796423 1029094 1063532 278684 246387 257046 257091 287882 279432 278907 280946 199753 200818 666802 625538 1435893 1370171 418954 418153 606728 614291 759076 734797 782665 788672 823378 836071 806994 896924 1901294 2010349 1236844 1032495 666372 654018 785296 784048 823023 827014 851509 867639 962979 961621 4563587 4770760 40.45 71.6 1
12:45:46 2024-01-26 617798 613118 195303 192506 306056 313634 317937 315497 204870 204004 247530 252429 288242 290701 3964769 4304627 5939848 5782916 1022656 1060724 279739 246316 256282 257561 287315 279396 279730 280004 199753 200643 666802 632291 1443823 1372115 422148 419072 604947 612358 756508 733683 786054 788672 820761 838993 806584 894298 1901294 1994623 1231087 1037290 666372 648795 781923 784048 821015 829419 853390 866329 958752 957511 4556904 4768753 40.45 71.6 1
12:45:47 2024-01-26 615736 613082 196025 191896 306982 312866 316978 315818 203600 204290 247739 251622 286338 288870 3964493 4287218 5968693 5787044 1012517 1060724 277586 245632 256475 256554 287486 280940 279336 280626 199753 200258 678039 628233 1423193 1379930 421956 414809 607306 613532 753151 735619 783668 784085 821923 838550 810573 891541 1894714 1989085 1227249 1044602 666372 651242 785853 784048 816336 826978 859635 867639 955914 959581 4609121 4767358 40.45 71.6 1
12:45:48 2024-01-26 623106 613082 196025 192333 306978 312901 317013 315978 203995 208680 247149 252464 285329 288671 3956324 4253266 5959367 5777841 1013277 1060724 278043 245839 255042 256837 288658 278823 279441 282529 198629 200678 659473 631839 1444583 1383859 421965 417046 610142 611894 753151 737469 783281 787321 825568 838442 802585 889039 1895861 1977072 1243179 1041053 661640 650284 788878 784048 818689 829455 858221 863793 956592 960260 4609121 4767358 40.45 71.6 1
12:45:49 2024-01-26 622700 612183 195430 191896 306559 313598 316535 315978 204234 204147 247439 253593 291069 291184 3959118 4252816 5968693 5773268 1012554 1060724 278143 245804 255042 257052 287180 278395 281312 281931 200260 200713 653041 631388 1423016 1386372 421965 418067 608366 611460 752193 737469 783817 785966 828314 838478 801336 891579 1897654 1979878 1245136 1041813 661169 650284 788571 783492 818109 829527 857152 861878 955200 960260 4618527 4767358 40.45 71.6 1
12:45:50 2024-01-26 620050 612993 196025 191896 306658 313377 316022 315978 204268 204290 247530 252640 285415 292118 3962112 4217504 5973465 5796423 1016840 1060724 276779 245425 257593 256442 287692 279504 279569 282131 199753 200119 675998 623177 1424758 1391165 419557 414700 608994 611460 755836 737967 776897 784085 827389 838884 802585 890420 1898593 1989700 1231087 1035440 662583 652655 788090 778952 819851 829491 853390 862528 958629 966627 4674960 4776723 40.45 71.6 1
12:45:51 2024-01-26 623412 612870 196029 191861 306992 311006 320681 315942 204234 204290 246422 252851 291297 290737 3956158 4216675 5972118 5787044 1027629 1060724 276813 246598 253479 256837 287738 278646 279766 279222 198098 200119 668252 622858 1418288 1383859 420155 419665 609031 612330 760159 740028 779072 786332 825019 836661 802585 894154 1904000 1994009 1231087 1033180 662583 653577 787530 782936 821015 834256 852104 861229 957433 963753 4637863 4774165 40.45 71.6 1
12:45:52 2024-01-26 633485 612389 196300 191896 306663 312866 317973 315017 205369 204290 247149 253416 290842 290979 3956296 4223381 5967864 5787044 1032034 1060724 277721 246183 253514 257664 287180 279308 278978 279493 198098 200328 666802 627333 1445283 1385829 421956 419665 608131 611826 760278 738156 780217 790799 830447 835480 801373 898957 1907853 1995423 1234925 1026114 662651 653833 783033 779467 823679 834293 850627 859969 965101 962429 4599716 4764786 40.45 71.6 1
12:45:53 2024-01-26 616536 613436 196300 191688 306992 311988 316978 315942 204268 203078 247913 252429 285671 292082 3955397 4246726 5967025 5796423 1025580 1060724 277821 246218 254863 256837 286065 279649 279372 279262 198374 200153 674052 623625 1411899 1381856 421354 418190 604620 611460 757994 733638 781149 790837 827801 836661 804867 898204 1909209 2004654 1223207 1028794 665897 653723 782674 779541 824262 829563 850902 865097 965786 963109 4605831 4767082 40.45 71.6 1
12:45:54 2024-01-26 615621 613082 196580 191727 306419 311952 317048 315978 204268 204290 247949 251543 285706 291633 3952577 4253470 5958525 5805801 1029057 1060724 276922 246183 254685 256872 287607 279612 278159 280109 198374 200455 671152 622858 1417235 1377971 420155 418226 605096 614074 758659 732499 779072 788553 825114 836552 807121 895661 1907853 2008966 1223207 1030990 667582 654537 781369 782789 823350 829455 850820 864445 965786 955593 4599716 4767358 40.45 71.6 1
12:45:55 2024-01-26 618292 612650 196433 191861 306992 313072 317048 315497 204234 204290 247530 251867 286104 290765 3950662 4256494 5931116 5796423 1025580 1060724 276744 246598 254294 256554 287180 279540 278943 281073 197479 200328 666802 624364 1433563 1372115 418362 419150 607195 614837 759701 732641 781403 790237 822977 836847 809457 896775 1899943 2007499 1209317 1031983 669045 654946 784182 784048 825693 829455 851509 867639 963016 955593 4563435 4764786 40.45 71.6 1
12:45:56 2024-01-26 618025 613123 195135 192976 306092 313157 317973 315053 204904 204004 247530 252816 285706 288658 3961942 4281267 5944082 5777665 1021890 1059972 276813 246563 254046 257268 287274 279576 278979 279683 197479 201309 647323 627792 1438246 1368452 419656 419665 605550 615221 759692 736700 783743 788562 821043 835925 810610 895461 1902822 2007499 1247764 1033230 666372 652019 783033 786278 823679 828514 853333 867639 963052 958903 4533877 4761388 40.45 71.6 1
12:45:57 2024-01-26 616274 612774 196025 191861 306092 313531 316499 315497 204302 203674 247530 252605 285463 290368 3950662 4314505 5966933 5786160 1011757 1060724 277621 245083 255863 256442 286942 279649 278943 282261 197513 200363 666802 631388 1455664 1377971 422558 414809 604693 612194 751287 734987 785867 788478 823014 841407 808882 892664 1901468 1994009 1229168 1040313 666372 651256 784145 784048 818109 826978 858411 867890 956592 958903 4599716 4760564 40.45 71.6 1
12:45:58 2024-01-26 621783 613118 195476 192402 306992 311631 317013 315978 203634 205151 247184 252043 286677 288586 3953534 4259321 5959367 5769458 1013277 1059605 278047 246352 255042 257052 288802 278646 279569 280231 197479 201028 658102 630036 1416038 1379364 421514 417890 609031 613962 754365 739535 785905 783864 827485 843196 806547 891391 1896197 1984714 1263722 1042073 662583 650284 789735 783864 819704 829455 858411 865097 958907 955593 4611936 4770760 40.45 71.6 1
12:45:59 2024-01-26 623113 612183 195887 192368 306559 313890 316978 315978 204268 204147 247149 253593 290565 290737 3956296 4247719 5969213 5778793 1013277 1060724 278557 245597 255042 256477 287584 279540 279766 278374 198409 200014 663902 631388 1438016 1383283 422185 414881 607736 608759 752230 737990 783259 786167 828902 843523 802400 891391 1900114 1975578 1219440 1040619 662583 652628 786412 780646 818747 836652 858411 860006 955914 962118 4642872 4765339 40.45 71.6 1
12:46:00 2024-01-26 621741 612993 196576 191559 306375 312901 316499 315978 204234 204576 247149 252640 285498 292123 3956438 4187352 5969176 5787044 1022209 1062985 278080 246218 255077 256442 288305 279504 279569 279683 198098 200363 676226 624534 1443331 1387217 418326 417300 607586 609924 757566 737967 778076 784085 827690 841297 805692 896499 1903926 1994135 1220617 1034369 662583 656342 788650 781236 821015 834293 857608 861841 957360 966663 4671623 4776723 40.45 71.6 1
12:46:01 2024-01-26 623375 612394 196025 191891 306992 311988 318713 314796 204268 204290 246422 252851 291046 290823 3950662 4231425 5968693 5798737 1032034 1062985 277427 245839 254081 257845 287180 279540 278353 279257 198409 200328 666802 626004 1424758 1381322 420286 419665 606409 610158 758025 736921 781277 788782 826841 835480 802440 899261 1908253 2003444 1236844 1028310 665422 654909 784108 780609 825503 834293 849403 863110 965786 960998 4601815 4767358 40.45 71.6 1
12:46:02 2024-01-26 614722 611958 196300 191329 306131 311916 317013 315720 204092 204004 247739 251028 291118 290810 3953492 4256494 5950042 5797524 1027629 1059972 276779 246127 254650 256477 287180 279612 278159 279974 197513 199735 671152 621969 1413787 1374063 418954 418185 603410 609924 755811 731705 778076 788708 825568 836661 806011 896499 1908253 2006819 1225090 1031247 667324 654946 782043 780499 823350 829491 852104 863830 967250 960998 4599716 4774165 40.45 71.6 1
12:46:03 2024-01-26 614759 612394 196011 191593 305917 311689 317048 315497 203951 203968 247149 250853 285428 290327 3946944 4256494 5953428 5792288 1028324 1059972 278275 246183 254294 256513 287288 279576 278159 280144 197479 200014 680758 621969 1427638 1374063 418362 418480 604693 612394 756917 731609 779294 786405 824946 836393 804638 895647 1908253 2006660 1236844 1031247 668278 654946 784145 783937 825107 829905 851509 867021 963016 961438 4580905 4762856 40.45 71.6 1
12:46:04 2024-01-26 618292 612933 195135 192841 306092 312901 317973 314788 204302 204004 247149 252464 285671 288586 3953492 4299799 5940717 5778793 1022379 1060724 277656 245839 253514 257303 287180 279540 279372 279479 197513 201028 653011 628688 1414257 1364843 421216 419368 605550 614511 755836 733789 783817 790460 820761 836661 808158 895652 1901294 2008966 1243774 1036595 665897 652055 783752 787396 825693 830143 853942 869495 964418 959581 4533877 4761388 40.45 71.6 1
12:46:05 2024-01-26 616040 616201 196029 191896 306992 314404 316022 315978 204268 203683 247739 252077 285879 290737 3954470 4311577 5968693 5777728 1011832 1060471 277656 245632 255898 256872 286978 279612 278747 280192 197548 200363 663902 629586 1440120 1377971 420882 414845 605026 612664 752230 733876 785494 785257 823196 838478 806994 889076 1895861 1989775 1233006 1042849 668278 650635 784145 784011 818579 831079 856966 867452 959310 957547 4600729 4760564 40.45 71.6 1
12:46:06 2024-01-26 620218 613118 195807 192222 306775 312023 317013 315978 203600 204864 246457 251867 285706 288586 3949759 4247757 5959367 5769458 1012359 1060724 278276 246338 255077 256837 287180 278646 278387 279549 197513 201028 656652 630486 1417103 1379364 422185 414556 610329 610860 753830 736064 783285 784085 826738 838478 804867 890378 1892022 1978474 1213815 1041362 663601 651256 788272 781089 817999 834148 858225 862569 956174 962228 4630720 4774165 40.45 71.6 1
12:46:07 2024-01-26 620227 611286 196025 191559 306919 313347 316022 315978 204234 204290 247184 252464 287220 292118 3949759 4187324 5977757 5790352 1020267 1060724 277494 245874 254650 256611 287990 279111 279569 279674 197479 200188 666802 620497 1455205 1383283 417735 417300 607586 610628 755836 738840 776971 784085 826738 838176 802585 890415 1899943 1989775 1233006 1035776 662583 656772 789735 781463 821015 834111 854493 863222 959236 966445 4661329 4774812 40.45 71.6 1
12:46:08 2024-01-26 623512 611286 195892 191896 306987 310753 320461 315726 204092 204290 246457 252851 291118 290327 3965052 4198183 5959367 5777728 1032034 1060724 276813 245632 253903 257664 287000 279111 279766 278505 197513 200014 674052 625538 1441653 1379364 419656 419368 606747 608860 758548 735968 779294 788745 827426 834302 802403 898204 1905144 1995460 1215673 1026566 662583 653091 784944 781463 826868 839275 850828 863222 965675 965717 4609585 4760564 40.45 71.6 1
12:46:09 2024-01-26 613816 615300 196300 191563 306992 311952 317013 315978 204801 204077 247949 251272 290830 291427 3956296 4247832 5959367 5797524 1026166 1060724 276779 245839 254898 256872 287180 279612 278159 279683 197513 199700 672602 621835 1412978 1374063 418362 417890 604050 609063 756917 732682 778983 789900 825568 837253 804867 895647 1905144 2001814 1225090 1029562 666372 653613 781369 781463 824410 834616 855466 865110 965675 964349 4594017 4767358 40.45 71.6 1
12:46:10 2024-01-26 614759 612219 196148 191686 306987 311443 317013 315978 204268 203863 250216 250888 285567 291184 3953606 4259707 5950042 5796423 1026128 1057682 278811 245839 254294 256872 287180 279649 278159 280109 199908 200363 666802 622858 1439590 1372115 418362 418817 605587 612701 758047 732723 781589 788516 824363 836071 806422 895647 1901294 2006075 1233006 1029562 668094 653613 782762 783492 823096 832183 853183 868169 962869 962983 4588261 4774165 40.45 71.6 1
12:46:11 2024-01-26 618292 612897 195476 192506 305512 311988 317973 315053 204727 204147 247184 251938 287011 288590 3950662 4290644 5940717 5774673 1022656 1060724 276779 245839 255485 257268 287180 279540 279372 279779 197479 201028 650308 626897 1411342 1365692 420584 419368 606445 614511 756382 734921 781583 789900 820798 835480 808211 895876 1899943 2008111 1229486 1033966 665422 652166 783033 786130 824298 826396 852575 872093 966149 960187 4541062 4769814 40.45 71.6 1
12:46:12 2024-01-26 617854 612893 196025 191900 306128 313603 319279 315942 204268 203683 247566 252464 287697 290483 3956296 4302856 5940717 5777728 1018355 1059972 278649 245083 254863 257303 287522 279649 279372 279683 197479 200049 665352 631388 1423530 1372115 422820 418185 604947 610824 754523 733237 783914 788745 824399 835387 804033 893105 1898593 1989775 1231087 1035440 665897 649364 781923 784110 821082 827014 853390 868169 962647 959240 4527711 4763792 40.45 71.6 1
12:46:13 2024-01-26 618209 614727 195887 191926 306992 313377 315960 317693 204097 203683 247566 251867 285706 290327 3960000 4305275 5959367 5778041 1008849 1060724 277234 245083 255898 255725 287180 279649 278747 279878 197513 200363 666802 629586 1469232 1378387 420584 414845 604693 612664 751546 735355 783817 784110 822541 838514 805815 889076 1895898 1992093 1184179 1040313 667145 650284 784182 784048 818689 827050 857190 867639 959125 959240 4594017 4754360 40.45 71.6 1
12:46:14 2024-01-26 618214 614731 195923 192332 306992 312937 316535 315889 203600 203758 247739 251272 285671 288622 3956324 4262551 5959367 5777665 1009670 1060724 277699 245804 255898 255654 287203 279540 278159 282131 197513 200363 663902 626897 1432582 1376992 421054 414845 605587 612664 751661 735355 783817 784085 823196 838550 807030 891579 1895898 1989085 1229168 1042648 667145 650912 784182 783520 818689 828216 858411 869219 956592 959240 4601815 4766406 40.45 71.6 1
12:46:15 2024-01-26 623572 614731 195781 192367 306883 312866 316978 315978 204234 204720 246936 253104 288298 288757 3956438 4256889 5959367 5769428 1012433 1060724 277621 245460 254329 256513 288102 278218 279766 279897 197513 201064 655202 630038 1415270 1378387 422185 417300 610043 612701 753799 737505 783914 784085 827324 838514 807343 889745 1892022 1981283 1237311 1041053 662583 650744 788878 784110 818689 829491 858411 865134 954072 959581 4601420 4769006 40.45 71.6 1
12:46:17 2024-01-26 622837 613852 195781 192362 305948 313747 318646 315978 204234 204004 247184 253628 287292 291535 3950662 4235772 5969250 5778931 1019016 1060724 276848 245632 255147 255725 287697 279540 279372 279683 197513 199422 695674 622745 1444723 1390529 421850 414881 608167 608860 753151 737146 781589 784085 828668 838586 801410 889076 1898593 1977072 1234925 1038835 661640 651242 786412 781827 818165 835471 858411 860043 955914 955593 4636044 4777441 40.45 71.6 1
12:46:18 2024-01-26 623243 615680 196233 191795 306919 314854 318646 317729 204131 204497 247495 252782 291073 292082 3956324 4201719 5978849 5790275 1020193 1062985 277884 246183 255077 255654 288192 279075 279766 282131 198063 200328 665352 622282 1421346 1389189 420155 417228 609031 609888 755836 737972 778076 784085 827426 838406 803725 890378 1901294 1990496 1233006 1035440 662583 654835 788841 778916 820433 836062 855896 861605 958629 963862 4672324 4769710 40.45 71.6 1
12:46:19 2024-01-26 626242 614621 196224 191761 306919 311774 318794 314550 204131 204757 247007 254364 285879 290701 3946944 4231151 5963700 5782916 1032940 1060724 277199 245804 254294 257268 285428 279075 279766 278414 198098 199862 668252 624643 1443347 1381322 419619 419368 606138 610158 757994 736925 779220 789864 828364 834265 801942 898204 1905107 1998020 1234925 1026114 662583 653091 784182 780646 824882 835471 851509 861229 965786 963109 4599457 4767358 40.45 71.6 1
12:46:20 2024-01-26 616040 614621 196433 191656 306843 312970 319548 315870 204166 203827 247807 252255 287377 291657 3948842 4235470 5953428 5796423 1028324 1060724 278275 246183 254650 257006 287045 279540 278159 280179 198063 199735 672602 622413 1439977 1376992 418954 418480 605022 612358 758659 731709 779220 788672 826738 837576 806011 895647 1905107 2004654 1225090 1031028 667108 654075 781923 782936 823350 829491 853353 865060 965749 963826 4603003 4765339 40.45 71.6 1
12:46:21 2024-01-26 616541 613087 196433 191617 308651 311703 318571 315870 204591 204183 247807 251483 286833 290556 3957944 4256494 5953428 5796701 1024594 1060724 279239 246563 254259 256872 287180 279540 279372 280963 198629 200993 652302 627792 1419191 1364843 420882 419665 606672 614475 758178 735839 783817 791021 820761 836661 810536 897564 1901294 2010349 1229486 1035440 665422 653091 784145 784037 825467 829117 852116 868876 965101 960260 4533877 4764786 40.45 71.6 1
12:46:22 2024-01-26 616541 612897 196025 192328 306262 314559 319512 315726 204767 203506 247807 252290 286199 290519 3960001 4317988 5959367 5782916 1018363 1061982 278536 245804 254685 257232 286835 279540 279569 279683 197548 200363 665352 631839 1417488 1373089 423420 418480 605550 611725 755948 733757 787335 789864 825568 835976 804638 894935 1901294 1994009 1234925 1035440 666372 650744 781923 786332 822766 828216 853754 867639 960183 957547 4529004 4755407 40.45 71.6 1
12:46:23 2024-01-26 616067 612861 196025 192333 306987 313091 318051 318106 204664 204006 248190 252079 286399 290205 3953340 4280407 5961767 5782916 1010390 1060614 277199 245047 256257 256801 287180 279576 278943 280192 198629 200363 665352 627792 1432223 1377971 420882 414484 607306 614003 752616 736921 783817 784085 823123 838586 807030 891654 1894714 1989085 1229168 1044021 667324 653091 787530 786278 818109 828180 860248 867639 956592 959581 4596874 4764786 40.45 71.6 1
12:46:24 2024-01-26 620218 612183 196025 191926 306992 312610 317013 315834 204063 205009 247700 251904 288541 288441 3962037 4258532 5959367 5769458 1013277 1060471 279811 245972 254828 256442 287584 278414 278387 279966 197479 200852 655202 630486 1413067 1379364 422148 418185 609377 613298 754365 736027 783878 784085 826738 838212 806011 891682 1890448 1977393 1249048 1041794 662111 651205 788878 784048 819851 829527 858411 863793 956592 960998 4605831 4755866 40.45 71.6 1
12:46:25 2024-01-26 619958 612989 196029 191731 306992 312901 317748 315978 204200 204042 247700 252572 287350 292385 3956099 4197891 5969255 5777728 1019956 1060724 277494 246391 257046 256194 288674 278646 279766 279257 197513 200363 666802 622413 1431550 1383283 418290 417890 607586 610824 755841 737469 778076 785199 827911 838406 805304 894935 1901294 1991909 1234925 1034195 662583 654574 788878 781827 821015 836062 854642 862528 957433 966663 4662229 4770760 40.45 71.6 1
12:46:26 2024-01-26 624920 611322 196025 191900 306992 311988 318936 315017 204268 204290 246422 253348 288174 290652 3959206 4233088 5967025 5777728 1032940 1060724 276779 246183 254863 257629 285980 279324 279766 278374 198409 200188 675078 625538 1423983 1379364 419656 418480 605550 610158 756914 735881 780721 791619 828047 835480 802585 899523 1905144 1999710 1238763 1026529 662583 654018 784145 780646 825503 836062 851836 860006 965101 963826 4599716 4757993 40.45 71.6 1
12:46:27 2024-01-26 611818 612989 196025 191593 306987 311952 317013 315978 204234 203078 248222 252429 287899 291753 3954470 4250911 5959305 5788158 1028361 1061676 279060 245804 254828 256837 287180 279649 278943 279648 199753 200049 671152 622358 1420845 1374063 418990 417858 604693 612194 758561 732769 780403 788150 825568 836661 804638 895647 1905107 2004654 1238763 1031028 668094 654075 783033 783492 822441 829455 852104 865097 963016 961035 4596874 4764786 40.45 71.6 1
12:46:28 2024-01-26 618292 612183 196300 191883 306992 311662 317973 315942 204268 204290 247530 252043 288508 288586 3960135 4266789 5936267 5785918 1022656 1060724 276744 247113 256319 257232 287180 279576 279766 281561 198629 200993 657424 629586 1412703 1367753 422185 419665 606240 616058 755836 735876 783841 791057 820761 837576 808784 895647 1901294 2007499 1243774 1033966 664474 651242 783589 786332 824298 828732 850857 870115 964381 961767 4524471 4749793 40.45 71.6 1
12:46:29 2024-01-26 615667 612893 196025 191935 306271 312901 317748 315339 204234 203718 247739 251832 285671 288622 3971023 4272282 5955936 5769307 1010390 1059972 277586 245839 257046 255443 288599 279274 278979 280864 197444 200748 675078 627792 1416129 1377971 420918 417264 608167 614475 753830 737013 785494 784085 822541 843330 806935 888852 1892022 1986266 1227249 1045833 666372 652166 786412 786278 816336 829419 858411 867639 955914 959581 4599716 4753918 40.45 71.6 1
12:46:30 2024-01-26 624807 612893 195476 192333 306523 312901 317013 315978 204234 204004 246387 252886 285671 288513 3946944 4250457 5974693 5769307 1013994 1062920 278237 245425 255077 256837 287809 279324 279766 278483 198685 200363 651611 629924 1431457 1387217 422784 417264 608167 610592 753296 736064 783542 784110 827426 838550 802548 889039 1898593 1975671 1231087 1041794 662111 651205 787530 783492 818689 835471 858835 862528 956592 955556 4627018 4757993 40.45 71.6 1
12:46:31 2024-01-26 619958 611326 196029 191861 306992 313377 316022 315978 204234 204290 249174 252816 290842 292118 3946025 4199660 5984072 5782475 1021198 1060577 277279 245804 255042 255689 287990 279111 279730 282131 197513 200328 665352 621388 1433223 1389781 418954 417527 609031 610824 756508 737967 778076 783729 827389 838442 804867 892989 1901294 1989085 1233006 1035776 662583 654574 790557 779504 821015 836652 857152 861266 959310 966663 4674960 4770760 40.45 71.6 1
12:46:32 2024-01-26 625739 611286 196025 191883 306992 311006 318008 315978 203951 204576 246422 252816 286281 290327 3945181 4188937 5972426 5791907 1031425 1060540 279453 246042 254936 257268 286266 279576 279766 278409 200601 200119 674052 624150 1429752 1379364 421354 418854 605121 609656 756508 733876 779257 792180 827911 836661 804867 899523 1905144 2002515 1225090 1028026 665422 652655 783033 780646 825503 834293 851509 862565 967156 964920 4596432 4757993 40.45 71.6 1
12:46:33 2024-01-26 619030 611322 196438 191593 306775 311988 319475 315978 204268 204290 247949 252008 291046 291221 3946668 4237949 5946926 5801340 1028667 1060551 278168 246422 254936 256695 287154 279468 278159 280999 198098 200049 672602 622282 1432973 1374063 418990 419072 605550 612664 759701 733757 781551 788745 826738 837844 806994 897018 1903755 2004654 1231681 1031487 667619 654537 781923 784048 823096 829527 852747 866367 963016 962429 4596432 4761388 40.45 71.6 1
12:46:34 2024-01-26 616210 611286 196162 191896 306992 311479 317084 315978 204063 204290 247184 251692 285329 288676 3945010 4256494 5944082 5802746 1022003 1060614 279060 246457 256465 257091 287882 279396 279389 280509 197479 200993 663902 627333 1449844 1367641 419656 419665 606838 615236 756287 735876 783542 790460 822578 836071 808784 897564 1898593 2007499 1227249 1032495 668094 654018 784182 784048 824298 828180 851322 867639 965101 955593 4552688 4755407 40.45 71.6 1
12:46:35 2024-01-26 616541 613159 195440 192976 306079 312901 317013 315053 204302 204004 247439 252077 285879 290291 3943212 4296745 5931391 5765064 1016866 1063720 278431 245527 254758 257091 286562 279396 279533 280047 200176 200363 666802 630486 1472727 1380456 422148 414484 604693 612664 751551 733757 783914 786130 824363 838442 806994 891645 1895898 1989775 1233006 1038835 667108 649364 784182 784048 821015 829419 855896 867639 957433 957547 4558464 4757993 40.45 71.6 1
12:46:36 2024-01-26 618362 612897 195887 191757 306982 311988 316978 315978 203566 204290 247566 251307 288242 288622 3946944 4250490 5950042 5745071 1015448 1062019 279775 245698 254936 256336 288359 278075 279730 279973 198629 201134 667889 630486 1425086 1381322 422527 418190 610238 612358 754365 736657 787176 784110 827324 838284 804867 890341 1892022 1977072 1237311 1041053 662583 650284 788878 784048 819851 829491 857800 865097 955237 955593 4593152 4757993 40.45 71.6 1
12:46:37 2024-01-26 623143 611322 195754 192333 305841 313854 318276 315978 204268 204147 247530 253663 290659 290327 3946668 4208260 5960685 5777841 1017590 1063532 279542 245972 256045 255584 287935 279199 279730 279955 200176 200049 682570 622858 1418887 1390529 420584 414881 608994 610592 754761 737967 780958 783901 832302 838550 802440 892354 1901294 1984859 1233006 1040313 664474 653613 788878 779541 819851 835737 858411 861266 956008 965261 4668288 4767358 40.45 71.6 1
12:46:38 2024-01-26 624541 611286 196029 191931 306384 310971 317048 315978 204029 204864 247149 252429 290834 290291 3945010 4182314 5959367 5777841 1029094 1060629 279739 246352 255522 257020 287927 278967 279766 279560 198616 200223 668252 625001 1404698 1381322 420918 419665 607622 612255 759516 740933 783542 788708 828632 837626 802585 897564 1905144 1995460 1233006 1031028 662583 654075 787530 783492 824298 836652 853792 862565 962297 965225 4609774 4767358 40.45 71.6 1
12:46:39 2024-01-26 620891 611322 195700 191965 306992 312901 317048 315053 205223 204290 247822 253628 291118 291221 3946944 4240872 5959367 5779910 1030488 1060724 277501 246352 256682 258175 287333 279288 279730 279153 200616 200223 669702 625422 1425145 1382694 421478 419396 605809 609027 756508 735656 779220 793054 828632 835480 804222 900920 1904326 1998943 1242602 1026566 664474 652655 783910 781236 825540 836062 851509 862565 967156 965261 4596432 4757993 40.45 71.6 1
12:46:40 2024-01-26 613414 611326 196300 191593 306793 311988 317013 315978 204268 203078 247949 252429 285415 291880 3947948 4237949 5953428 5782916 1024594 1059972 277039 245839 257046 256984 286025 279396 279694 281732 198616 199909 674052 624196 1426177 1381893 421354 418963 605121 610592 756346 733757 781149 792742 829233 836071 804867 900357 1905144 2001814 1246440 1026566 664948 652655 783033 782019 825540 835471 851509 862565 967156 965944 4599716 4761388 40.45 71.6 1
12:46:41 2024-01-26 612686 611322 196304 191727 305912 311952 319512 315978 204268 204004 247984 251657 290745 291875 3946668 4247222 5950042 5788158 1026128 1060724 276913 245839 254685 256872 286656 279396 278799 282131 200318 200258 672602 622282 1438443 1375552 420155 418963 605772 612664 758548 732682 780996 789675 827911 837844 807009 895647 1909427 2004654 1239875 1032495 668094 654610 781923 784048 823132 833989 852747 865134 963016 961071 4597062 4757993 40.45 71.6 1
12:46:42 2024-01-26 617854 612821 196291 191904 306166 311479 318008 315720 204302 204290 247184 251657 286373 288559 3946944 4253470 5922066 5778793 1026128 1060724 278275 246598 254650 256872 287180 279540 279264 281623 199753 201380 661183 626860 1410678 1368724 419510 420556 607269 614291 760197 736921 783050 791057 823341 835976 809358 899635 1901294 2010349 1223411 1034703 668094 654018 784182 784110 825503 827014 850035 870152 965786 955556 4535658 4751212 40.45 71.6 1
12:46:43 2024-01-26 616541 614735 195476 192927 305868 313926 317048 315053 204302 204004 247566 252464 285463 290851 3945010 4302856 5941575 5777841 1013277 1060724 278536 245607 254898 257268 286741 279649 278979 279713 200318 200433 682570 630038 1436575 1379930 421368 414736 605513 614949 752083 733610 785494 786405 824983 838550 810573 890378 1895898 1992633 1233006 1041794 668094 650781 786064 784048 820433 829455 858411 867639 959913 959581 4577221 4751212 40.45 71.6 1
12:46:44 2024-01-26 617854 612933 196025 192502 306982 313626 316092 315633 203917 204290 247566 251657 286477 290291 3946944 4268368 5959367 5777728 1008051 1060724 277621 246218 254685 256826 288395 279576 278979 280650 197513 200398 663902 629135 1423660 1380456 421405 418076 610217 615911 755399 738050 787176 784085 824399 844887 808821 891241 1894714 1986266 1227249 1047329 668094 653091 788320 785812 817530 829419 857628 870152 956592 955593 4590310 4760564 40.45 71.6 1
12:46:45 2024-01-26 623890 612965 196025 192537 306992 312901 319548 315978 204302 204864 246457 252851 285826 288586 3946668 4235546 5951721 5761205 1013277 1060724 278536 245460 255077 256872 286978 279576 278523 278993 198409 200398 665352 631850 1424291 1387803 423163 418040 610142 612330 753650 741644 786017 787992 830263 838550 804730 889745 1902968 1977072 1234925 1043278 662111 650985 786970 784048 819851 837567 858411 861915 956592 961035 4614736 4760564 40.45 71.6 1
12:46:46 2024-01-26 619269 611286 196025 191896 305494 313413 316022 315157 204029 204290 247149 252640 290637 292118 3946944 4198870 5969213 5782916 1017260 1060665 276913 245839 255147 255725 287990 279540 279694 279878 197548 199735 688551 622858 1431266 1392321 421054 416974 608994 610592 756093 739540 779981 786315 832624 838370 802548 890503 1899943 1988368 1234925 1035794 664000 654610 790897 779541 821015 836062 858221 862565 957433 966663 4668288 4767358 40.45 71.6 1
12:46:47 2024-01-26 625468 611322 196025 191952 306992 311479 318525 315978 204302 204720 247474 252886 285706 290327 3945124 4198183 5959367 5770558 1030563 1060724 276848 246218 253479 257303 287899 278682 278666 279222 200318 200398 676549 626897 1429100 1381322 421956 420488 608094 612292 760819 737930 781440 790650 830263 836552 802400 899598 1905144 1998292 1217557 1029043 662583 648948 786412 781463 826564 836652 848445 862565 965786 963898 4595978 4754601 40.45 71.6 1
12:46:48 2024-01-26 628858 611322 196300 191896 306667 312682 317048 315978 204268 203078 247949 252886 285917 292209 3945010 4247149 5950042 5788158 1028516 1060724 277199 246218 257046 257088 286302 279649 279766 279349 198685 200363 689010 624186 1425533 1379473 420584 418480 606298 611820 759738 736980 780255 793231 830263 835925 804148 900971 1905144 2001814 1242602 1028235 666372 652655 783589 782576 827297 835807 848445 863830 967156 965980 4599716 4769916 40.45 71.6 1
12:46:49 2024-01-26 617420 612219 196442 191766 306992 312901 317747 315978 204302 204290 247984 252043 291118 292118 3946944 4235621 5940717 5783071 1026091 1060724 282023 246598 254294 256872 287545 279612 279372 280999 197479 200432 665352 623742 1430574 1372115 419619 419665 608167 615825 762986 735098 783593 790910 824837 838437 808976 900090 1906673 2010533 1215673 1032495 669521 657705 785853 785719 825540 829455 853942 870152 965786 961035 4571222 4757993 40.45 71.6 1
12:46:50 2024-01-26 617798 613154 195480 193146 306771 313413 318454 315053 205546 204147 247949 252816 290852 290368 3946944 4302856 5936488 5777665 1019668 1060452 278272 246218 254294 257700 287288 279612 278165 280109 197548 201028 653041 630036 1430968 1370171 423120 419665 606875 614511 756361 735111 788263 792521 823014 839030 809247 896386 1902822 2005358 1229486 1035040 666372 651242 784944 788516 825467 828216 854679 871207 965101 958903 4518015 4751212 40.45 71.6 1
12:46:51 2024-01-26 607386 612219 196135 191931 306658 314404 316499 315978 204302 204004 247566 252077 285528 290418 3945010 4295897 5959367 5778793 1013277 1057421 279581 245083 255147 257268 286777 279685 279372 280218 198133 200398 663902 631388 1444850 1379364 423420 417264 605883 612591 754365 733871 788188 790525 826896 842599 809457 895896 1902822 1996824 1233006 1040276 667324 650247 783033 786093 823350 829383 857152 870115 961890 959581 4563473 4755131 40.45 71.6 1
12:46:52 2024-01-26 620050 613087 196025 191896 306987 312866 317013 317766 203883 204290 247739 252116 286104 290495 3948842 4252816 5950042 5768286 1007515 1059183 277686 245804 255112 255689 288012 279540 278943 280960 197513 200678 663902 626396 1427410 1377971 421478 417228 608759 614949 753830 736921 785494 787284 828074 846188 809211 891354 1897412 1993986 1231087 1046325 669233 653091 786412 786278 819913 832256 860861 870115 958225 959240 4587455 4755407 40.45 71.6 1
12:46:53 2024-01-26 620186 612769 196029 192502 306982 313311 317013 315618 203917 205151 247495 252043 286304 288658 3944972 4255752 5958525 5768286 1007515 1060724 277393 246183 254863 256292 288599 279504 278943 280628 197444 200363 662452 628412 1419190 1377374 421551 418480 609031 615825 754365 738059 785629 784085 825721 847766 810573 891204 1897375 1988327 1225330 1047747 668278 652980 788650 785184 818418 829383 860674 870115 956592 959204 4596043 4752016 40.45 71.6 1
12:46:54 2024-01-26 623890 612830 195440 192502 306559 313341 316978 315712 204268 204290 246387 253628 285671 288550 3945010 4235734 5968693 5761205 1016042 1060724 278272 245425 255112 256442 287453 279311 279569 278492 199170 200014 665352 630036 1432790 1388558 423120 418480 609340 610356 754365 738585 786054 786405 826841 838550 805692 893189 1902822 1979081 1188307 1040126 665422 654909 789772 782900 819851 839474 860861 864380 958629 963789 4658857 4764786 40.45 71.6 1
12:46:55 2024-01-26 622016 612821 196576 191253 306419 311988 316943 315978 204234 204576 247530 252816 285438 291112 3946025 4187650 5967025 5773591 1026166 1061982 276813 246634 254259 257052 288802 279308 278387 280196 198547 200398 666802 622858 1427229 1382302 420547 420854 609377 610860 760247 737141 782702 787556 829218 837779 803725 899105 1910977 1997573 1234925 1033892 664474 657742 790334 783901 825107 836652 855859 862565 963331 969402 4608419 4778600 40.45 71.6 1
12:46:56 2024-01-26 621302 613118 195750 192506 306955 311916 318454 315497 204302 204290 247530 252429 286278 288477 3943212 4281271 5931391 5769458 1019630 1060724 278043 245839 254046 257800 286942 279576 279372 279983 198374 201168 653752 630486 1423660 1368724 423120 419665 606672 616932 756508 735959 786181 792180 823123 836924 809395 895647 1901294 2005369 1225573 1037896 666372 652055 784145 788516 825693 831667 855772 872016 965065 963130 4528712 4753196 40.45 71.6 1
12:46:57 2024-01-26 616541 614731 196020 191896 306992 312901 317748 315598 204234 204290 247949 252008 286477 290291 3945749 4274812 5950042 5769458 1007515 1059972 277586 246183 255077 255689 288395 279576 278943 280833 197479 200363 664083 627792 1421587 1377971 421850 417264 609031 614475 754761 738059 783841 784110 824363 843366 811150 891541 1894714 1989085 1227249 1047672 669712 653833 788650 788516 818579 833165 862052 870003 958629 961621 4586280 4764786 40.45 71.6 1
12:46:58 2024-01-26 623890 612965 196051 192865 306992 313377 317013 315978 204234 204290 246422 252886 285671 288550 3946944 4247870 5960199 5744670 1013277 1060471 278501 245804 255112 256872 287858 279504 279766 278483 198720 200363 666802 630486 1424347 1387217 423420 418185 608599 609888 754365 736064 783841 784110 828632 843330 802585 890341 1899943 1977072 1236844 1042536 663601 654334 789735 782789 819741 838391 862052 864455 957839 965717 4646019 4765584 40.45 71.6 1
12:46:59 2024-01-26 622929 614287 196304 191593 306419 311774 317048 315978 203917 204576 247149 252851 285879 290737 3949759 4179343 5950042 5777665 1026166 1060724 278275 247135 254259 256837 288395 279308 279766 279757 198374 200363 665352 621911 1448172 1381322 418954 419665 609377 610860 759135 737141 779257 786405 828596 838442 804867 895610 1901294 1991909 1227249 1035440 662583 657705 792827 783691 824447 836543 857003 867737 963132 966481 4662807 4768753 40.45 71.6 1
12:47:00 2024-01-26 623739 611286 196025 192333 306992 312901 319796 315720 204870 204576 247149 253628 288102 291184 3946944 4215199 5959367 5778793 1034247 1060724 277712 246391 254294 258062 287180 279576 278387 279257 198547 200398 666802 626897 1423660 1382302 421850 420854 608167 612056 761361 737967 783259 792180 829841 837576 804296 894111 1907853 2000427 1242602 1028794 665422 653613 786064 783134 829225 837617 853942 865728 968456 968570 4604307 4759273 40.45 71.6 1
12:47:01 2024-01-26 617490 615994 196078 191900 306992 311952 318454 315978 204767 204290 247566 252043 286295 288622 3952577 4256494 5931391 5787044 1028361 1060724 279007 246634 254685 257268 287787 279576 279372 281427 197513 200852 655899 623298 1434788 1372115 419619 419665 608167 614475 760782 735355 783817 791057 825568 837844 811728 901070 1901294 2010349 1245136 1033966 669045 654574 785853 786278 827457 834309 855087 870040 965675 965033 4569342 4761388 40.45 71.6 1
12:47:02 2024-01-26 618679 613082 195157 193305 306091 313341 318008 315497 204949 204004 247700 252816 285671 288622 3946944 4293584 5931391 5780840 1021123 1060452 277656 246218 254259 257881 287202 279576 279730 280118 198063 201309 670297 630486 1413624 1369179 423420 420259 606896 615383 757994 735876 783914 792180 823160 835976 811192 897793 1901294 2007499 1215792 1035440 665897 652166 784182 787482 825503 831558 856732 872451 965675 961547 4522044 4755407 40.45 71.6 1
12:47:03 2024-01-26 616040 612614 196051 191931 306807 314595 318196 315978 204268 203683 248589 252572 288174 290295 3946025 4295897 5950042 5777728 1009558 1060724 277656 245839 256508 256837 287180 279685 278943 280205 200318 200993 665352 628240 1418807 1377971 421850 414556 609031 615419 753687 737967 783878 785966 825568 845752 809395 889708 1895861 1989085 1227249 1045022 668094 653091 788878 786332 818689 829419 862555 871169 958408 962983 4597720 4762162 40.45 71.6 1
12:47:04 2024-01-26 625365 613852 195887 192771 306550 313890 319512 315798 204268 204290 247184 254408 287220 290765 3945010 4251290 5968693 5777665 1014724 1060724 278501 245597 255077 256872 287584 279540 279766 278392 198720 200328 668252 631388 1437362 1387217 423420 418185 608599 610591 753687 741983 783817 785257 829254 844290 802585 890378 1899943 1977072 1217557 1041794 662583 651242 788650 784048 819851 836652 860248 863793 961107 965680 4622314 4763792 40.45 71.6 1
12:47:05 2024-01-26 621815 614466 196371 191861 306170 313854 318501 315978 204664 204042 247704 252816 291046 292532 3952301 4199491 5960685 5777728 1020230 1060724 277884 246391 255112 256442 288232 279504 279766 279970 198409 200398 666802 622413 1424615 1387217 418990 418185 609340 610860 756361 736027 779294 784074 829218 838478 805789 894340 1901294 1991909 1233006 1038835 664474 654610 789997 780683 821015 838159 858411 862528 958788 968460 4669477 4769006 40.45 71.6 1
12:47:06 2024-01-26 624475 616210 196193 191756 306380 311662 319867 315978 204664 204864 247665 253381 285671 290327 3945010 4187501 5959367 5777728 1032034 1060665 276813 245804 253514 257303 287787 279111 279730 279222 198409 200363 665352 625538 1432964 1380456 421551 418358 609031 609924 759632 738548 783542 791021 829877 837253 802585 900920 1905144 1998292 1234925 1029562 662583 654482 786574 782936 825503 837244 853792 863830 964418 965261 4601420 4766406 40.45 71.6 1
12:47:07 2024-01-26 616384 614292 196193 191791 306955 314035 317013 315978 204268 203078 248170 252607 287697 292045 3946025 4235546 5950042 5787044 1026166 1060724 276913 246391 254685 256872 287180 281267 278943 279878 200601 200049 671152 622282 1438759 1374063 419656 419446 605809 613569 759135 733757 781589 788404 827911 836011 807030 898241 1907853 2004654 1244521 1031761 669045 656036 784182 784048 824298 834293 853427 867639 965786 963826 4592308 4766406 40.45 71.6 1
12:47:08 2024-01-26 621105 615598 196091 192362 306919 311774 318794 315575 204268 204290 247949 252851 287221 288297 3945010 4278728 5931391 5768286 1021198 1059972 277742 246218 253514 257664 287180 279612 279766 280109 198374 201028 658344 628688 1416328 1368724 422185 419665 607306 616329 755751 735876 783914 792180 823123 837844 811768 898307 1901294 2008966 1219705 1035440 666372 653091 784182 787844 825503 828216 851499 871394 965786 955327 4515066 4762683 40.45 71.6 1
12:47:09 2024-01-26 617686 614722 196264 191791 306951 313711 317870 315942 204166 203827 247913 252043 285438 290291 3942061 4253842 5950042 5769428 1009670 1060724 277729 245839 255898 255725 286857 279612 278943 280144 197548 200363 663902 627792 1417133 1377971 421850 417264 606445 614040 754761 735881 783817 786368 825568 843330 811192 889796 1895898 1989775 1247092 1043858 668094 652166 785853 784074 819851 829419 859635 870152 957397 955556 4580905 4755866 40.45 71.6 1
12:47:10 2024-01-26 616485 616003 196402 192193 306955 313234 316943 315906 204166 205440 247736 252466 286304 288586 3953606 4243491 5955936 5768286 1009521 1060452 277621 245874 255077 256837 289050 279308 279694 280732 197513 200993 662452 628688 1422569 1379473 422222 419665 609413 615856 755836 738026 783951 785966 825568 845752 809395 889299 1895898 1986266 1251004 1046544 665897 653091 788878 786368 818689 829455 863208 870115 956592 960260 4599716 4757993 40.45 71.6 1
12:47:11 2024-01-26 625365 615998 195890 192865 306879 313711 317867 315942 204200 204757 247510 253488 286199 288550 3946944 4250604 5960199 5769179 1013837 1060724 278516 245460 255112 257268 288061 279576 278387 278536 200616 199735 672602 626823 1430266 1390529 423420 418804 609031 610392 754900 738220 783285 788708 829877 844558 802585 890415 1901611 1979878 1231087 1043278 662583 652166 788878 783761 821015 836652 857665 864445 958629 961035 4615230 4760564 40.45 71.6 1
12:47:12 2024-01-26 620186 614177 196464 192222 308057 314081 318646 317766 204200 204649 247807 252712 287400 292592 3946025 4199187 5960685 5792288 1019016 1062985 277703 245804 256213 256513 288395 279612 279766 280109 198409 200083 692901 624643 1427667 1392503 422222 417890 607269 609063 755436 736136 783817 784147 831959 845154 802585 891682 1899668 1979878 1217557 1038835 664000 654018 788283 783492 819851 835378 857628 862565 957950 965261 4637338 4757993 40.45 71.6 1
12:47:13 2024-01-26 621576 611286 200108 191652 309119 313603 319322 318403 204166 204505 247807 252747 286677 292300 3933551 4188266 5972118 5780844 1028516 1060724 278275 246634 254294 256872 288802 279111 278387 279913 198409 200852 666802 621856 1436711 1383283 419619 419665 610311 612194 760013 741983 780440 788708 829841 838478 803501 895647 1905144 1994046 1236844 1035440 664000 656536 789997 782936 823425 836652 858411 865134 960219 968031 4662045 4767358 40.45 71.6 1
12:47:14 2024-01-26 625463 612857 196296 191935 306992 313127 321135 315245 204983 204328 246352 253488 285567 291039 3949780 4210132 5961767 5777728 1033092 1063532 277427 245874 255112 257664 286302 279612 279766 279319 198754 200363 669702 624567 1416894 1383283 421216 419072 606751 609924 758025 737222 781589 793305 829877 836661 804867 897766 1909209 2003233 1215673 1028063 665146 654574 784182 782936 827883 837835 850857 863830 967843 966663 4590310 4755407 40.45 71.6 1
12:47:15 2024-01-26 615631 612188 196300 191926 306992 312901 317048 315437 204699 203793 248503 252677 285567 291729 3946958 4235470 5940717 5796423 1029094 1060724 278916 246352 254685 256908 287611 281267 278943 282529 198409 200049 683905 622858 1414776 1379364 421354 419072 605550 610897 759171 733757 781589 792180 826258 837190 804712 898302 1907853 2004654 1226973 1031761 668094 656735 783033 783492 824262 835471 855896 867363 968530 965261 4586600 4757993 40.45 71.6 1
12:47:16 2024-01-26 616541 612686 196300 191861 306419 311952 318008 315978 204268 204328 247736 252995 288508 290674 3933589 4260091 5922066 5777728 1022656 1059972 277621 246598 256682 257416 287086 279612 279569 280109 197548 201029 655202 628240 1411633 1370171 422185 419665 607586 615892 758659 737444 783914 792180 825568 837844 811192 898336 1899668 2010995 1239267 1035440 668094 648948 786412 786405 827297 829419 852784 869252 967524 961035 4540039 4748627 40.45 71.6 1
12:47:17 2024-01-26 618025 613118 195887 192806 306559 313926 317013 315978 204762 204004 247775 252572 287899 290675 3933589 4301648 5950042 5773591 1016904 1060724 278501 245083 255112 257303 286893 279396 279766 280144 198133 200398 666802 631435 1437586 1377971 424021 418480 605587 613569 755561 735876 787969 789900 826738 838514 808821 895647 1901294 1996875 1234925 1038097 668094 651242 784182 786368 823425 829563 857800 870115 963052 960260 4537257 4755407 40.45 71.6 1
12:47:18 2024-01-26 618145 613118 196300 192541 306451 312937 316535 316110 204378 204290 247913 252077 286278 290001 3954470 4264717 5965315 5773591 1008051 1063257 278251 245839 255077 256477 292614 279576 279500 281100 197513 201028 659552 628240 1422251 1380343 422185 418480 608946 615892 755436 735025 786218 784147 825568 845752 810580 891682 1895898 1989085 1227249 1045059 669997 653091 788878 787519 818689 829491 861127 869252 957950 955593 4600386 4757993 40.45 71.6 1
12:47:19 2024-01-26 624475 613118 196029 192541 306951 312901 317048 315978 204336 208387 246457 252640 285740 288590 3945010 4235395 5965315 5768286 1014724 1060724 277738 246352 255006 256837 287990 278682 278422 280110 199753 201028 659552 630486 1435615 1383283 423420 418480 611175 610897 755436 740787 783951 787556 828668 843366 804867 893026 1895898 1980607 1239267 1041794 662583 650451 791117 783483 821015 834293 858411 867639 957433 961071 4595978 4757993 40.45 71.6 1
12:47:20 2024-01-26 621815 611281 196025 192502 306982 314625 317013 315654 204268 204290 247530 254149 290879 291257 3945010 4218970 5984072 5783634 1019016 1060724 276913 245839 255147 256589 287990 279540 279766 280109 198098 199862 688551 622858 1420736 1391516 422820 418185 607354 609493 755436 735617 783817 785849 832032 844558 802585 890378 1899668 1979606 1219440 1040313 662583 648984 788878 783492 820433 837835 857628 863830 957397 963862 4633493 4767358 40.45 71.6 1
12:47:21 2024-01-26 621576 612686 200030 191292 306485 313661 316756 315633 204268 204720 247566 252886 285879 292118 3943212 4192881 5973836 5790275 1026091 1061152 276359 246669 254685 258233 288730 279288 279766 280096 198443 201028 666802 623177 1443139 1382302 419692 418029 610779 614511 760247 741983 780996 788745 829877 838284 805439 896924 1905144 1994046 1236844 1034703 664000 656536 789997 784048 822477 836652 857800 865134 961616 964570 4646744 4759424 40.35 71.6 1
12:47:22 2024-01-26 619610 612933 196300 192502 306982 312937 317084 315232 205257 204004 247566 254017 290625 291463 3942189 4235772 5965315 5786326 1028516 1060614 279060 246598 255112 257339 287180 281867 279730 280153 198720 200223 672602 624186 1427318 1381893 420955 419368 606445 610897 759208 735881 782145 793305 828668 837887 804712 900995 1909209 2004654 1228856 1034195 668094 655572 782674 782936 826711 836985 853464 867639 967917 966663 4606481 4757993 40.45 71.6 1
12:47:23 2024-01-26 616095 612893 199822 191896 306419 311988 318008 315978 204938 204290 247984 251307 286573 291669 3950832 4247370 5952335 5793053 1028516 1063667 279453 246493 254971 257303 287584 279649 278747 282034 200318 200888 653041 623177 1426466 1372115 419547 419665 604168 616329 760859 735876 783013 792180 825568 836011 809431 899947 1901294 2008147 1223411 1032495 669521 655109 785853 784074 825540 829527 853867 871544 965786 963862 4571499 4748627 40.45 71.6 1
12:47:24 2024-01-26 618025 613118 195480 193146 306559 312937 318008 315497 204904 204290 248432 252851 285498 288586 3937592 4287981 5957507 5782475 1015448 1060577 279955 245456 255686 257091 287144 279612 279766 280109 198409 200713 674233 632291 1436643 1377971 424322 418153 606598 614438 755436 735839 787895 789526 827911 838478 808748 895610 1901294 1995460 1234925 1038821 668094 651205 786412 786332 823935 829527 858411 870115 962979 960260 4540039 4748432 40.45 71.6 1
12:47:25 2024-01-26 623512 613118 196025 192471 306992 312901 317937 315978 204200 208680 247530 252605 288915 288586 3943212 4237623 5950042 5768341 1013164 1060540 278396 246042 254971 257091 287882 278895 279201 279948 198098 200993 658102 631850 1426839 1383283 423420 419072 611175 615550 756508 738220 786144 786405 826805 843063 806584 892952 1896062 1977393 1241223 1043278 662583 651205 791117 784048 821015 836652 860861 865060 958629 963789 4609121 4763577 40.45 71.6 1
12:47:26 2024-01-26 620186 611290 196571 191861 306345 313377 316721 315978 204234 204290 247530 252816 285879 292739 3942935 4184930 5976377 5786127 1026769 1063667 277972 246528 254971 256660 288766 279324 279730 280395 198374 200783 668252 621969 1436766 1387803 421054 419665 610275 612664 759171 742176 780958 787556 828596 838478 804571 895610 1904000 1989775 1234925 1037285 664474 655536 790557 781827 822182 836384 858374 865097 960183 968716 4662318 4761388 40.35 71.6 1
12:47:27 2024-01-26 623890 612857 196300 192502 306987 311916 318936 315942 204268 204864 247149 253628 285636 290943 3939463 4207140 5950042 5760902 1033566 1066312 279309 246422 255006 258101 286562 279432 279730 281335 199031 200678 668252 625986 1416894 1381322 421850 420708 607612 611894 760247 738059 783385 793305 829841 837844 802585 896764 1907853 2001129 1238763 1028026 663527 654946 786412 782936 827883 837835 853057 862565 967156 966627 4595601 4755407 40.45 71.6 1
12:47:28 2024-01-26 616504 612857 196438 191865 306415 312646 317084 315978 204268 204290 248506 252429 285636 292082 3937592 4237949 5953428 5787044 1028361 1063532 279542 246352 257046 257091 287037 281555 279730 280395 200459 200223 671152 623625 1449998 1377971 420250 418817 606635 614511 759135 735318 781551 790423 829049 837190 806994 899523 1910567 2008923 1234925 1032495 669521 656500 784182 784048 825467 835471 855859 867639 967156 963862 4580905 4755407 40.45 71.6 1
12:47:29 2024-01-26 618292 613082 196300 191891 306419 311916 318454 315978 204268 204290 247739 251657 287186 288856 3933853 4247222 5929617 5787044 1028324 1060724 278488 246387 256826 257561 287918 279468 279730 281755 200035 201450 663358 627755 1423752 1371645 421850 418616 608599 617583 763588 737967 783878 793305 825531 840217 811768 898974 1905107 2014694 1241223 1035440 669045 652619 786412 788404 827883 829455 853353 870525 967156 962877 4533877 4752016 40.45 71.6 1
12:47:30 2024-01-26 617411 613118 196025 192945 305481 314589 319964 315978 204904 203968 247913 252816 285671 290386 3933702 4298926 5940717 5794809 1015449 1060724 278518 245047 256439 256984 286642 280977 279730 280626 198650 200818 666802 632759 1442448 1381893 423874 418444 607306 614475 755836 735619 788455 790387 826738 842735 811765 895647 1901294 1998292 1233006 1041794 668094 651205 784182 785928 823350 829527 858411 870115 962979 960260 4567842 4752016 40.35 71.6 1
12:47:31 2024-01-26 610161 613118 196300 192502 306595 312866 316756 316110 204412 204290 247949 252043 286338 290291 3943212 4247870 5950042 5744670 1013277 1060452 277849 245839 255042 257017 288694 279216 280827 282929 199753 201169 653041 631839 1413450 1382916 423573 419592 612509 614401 755836 738257 788188 789403 827389 843366 805815 893245 1901294 1981698 1241223 1043278 664000 652628 791117 786278 821015 836652 863956 866329 957397 963109 4609121 4761388 40.45 71.6 1
12:47:32 2024-01-26 621667 612183 195736 192199 306992 313890 316721 315157 204268 204576 248170 252816 291069 292739 3943212 4195428 5981464 5787044 1018290 1060724 276813 245839 255147 256442 287990 279540 279730 282529 200616 201029 666802 622858 1421928 1389189 421354 419300 611631 614949 756881 738475 781551 787321 832550 843294 807158 895647 1905107 1995460 1236844 1038761 665422 656500 791407 781827 822766 837835 858411 865060 960899 968031 4665649 4764786 40.35 71.6 1
12:47:33 2024-01-26 616541 613082 196576 191900 306415 312901 317973 315978 204302 204290 248716 252008 285498 291633 3943212 4232937 5931391 5777728 1025303 1062231 276779 246634 254650 257268 287990 279576 279766 281064 197479 201344 663902 627303 1438435 1374064 421368 420854 611464 617057 761901 738050 787738 793305 825568 839030 811765 900620 1905355 2013847 1227249 1034934 670191 654075 786412 786368 827883 829527 852747 869252 967156 962429 4524208 4743709 40.35 71.6 1
12:47:34 2024-01-26 616541 612893 196167 192498 306992 314847 316978 315978 204904 204004 247949 252816 286477 290737 3946944 4286518 5950042 5769458 1010278 1062204 277621 245839 256292 257052 287584 279612 279372 281038 198098 200398 665352 628651 1418343 1380456 423162 417708 607269 615236 755935 737476 788023 790237 826591 844522 809431 892989 1902968 1995423 1234925 1043278 669045 653981 787530 786332 821015 829527 861296 871507 960146 961035 4589916 4755407 40.45 71.6 1
12:47:35 2024-01-26 623326 613154 196025 192498 306992 313377 317048 315978 204302 208716 247149 252816 286104 288586 3946944 4229886 5950042 5761205 1013277 1060724 278501 246338 255077 257232 287990 279612 279236 279310 198547 200958 662452 631397 1417146 1387803 424101 419150 612464 613637 755972 739155 788300 790237 830263 843149 804867 892354 1897245 1983891 1240683 1042031 662583 653091 788613 783827 821015 835378 860103 863830 957128 963109 4614736 4757993 40.45 71.6 1
12:47:36 2024-01-26 622668 611322 196438 191931 306384 313818 316499 315633 204268 204290 247530 252851 286745 292118 3933702 4187660 5972118 5773591 1023248 1060629 278080 246598 255077 256971 288395 279308 279766 280183 198547 200398 665352 621911 1427457 1383283 419619 420113 612464 615825 761901 742265 780810 789675 830263 843523 807121 896090 1899668 1994046 1213790 1039136 664474 656536 791117 782936 825107 836652 858411 867021 961579 972298 4662224 4762683 40.35 71.6 1
12:47:37 2024-01-26 623032 612650 196025 191931 306987 312901 318454 315497 204904 204290 246422 254017 291046 291148 3943212 4220639 5950042 5777728 1027353 1060724 277234 246183 255077 256872 286302 281303 279766 279757 198754 200188 695541 624150 1419040 1381322 421514 419665 605403 613637 760819 735748 781440 793268 830263 838993 808760 899373 1910567 2007499 1226973 1033457 670191 657742 783864 784048 824882 836985 858835 867639 967843 963862 4590310 4755407 40.45 71.6 1
12:47:38 2024-01-26 617416 612965 196576 191896 306419 311916 318008 315978 204302 204290 247739 251307 286573 290291 3937592 4247222 5931391 5787044 1029057 1062168 278275 246598 254863 257268 287990 279612 278979 281392 198374 200398 669702 623298 1459010 1374063 420250 419665 608167 614511 762986 737083 785592 793194 827214 839030 810433 900840 1909389 2010349 1242602 1032495 669997 657705 786412 786278 826711 829563 853792 869891 967156 964543 4564088 4748627 40.35 71.6 1
12:47:39 2024-01-26 618292 613195 196025 193111 306992 313413 318972 315978 204904 204290 247739 252816 285671 288586 3937592 4284311 5922066 5768286 1022618 1060724 277656 246598 254294 257845 287180 279576 279766 280122 198720 201660 654482 630036 1426118 1370171 423420 420744 608167 617204 759135 736700 789389 794999 826896 840217 811620 899486 1906894 2012531 1217749 1035440 667108 653091 786412 790762 826674 829383 853427 870525 967083 955556 4515071 4748627 40.35 71.6 1
12:47:40 2024-01-26 616541 612893 196300 192372 306703 314847 316756 315978 204302 204147 247984 252816 286820 290327 3943212 4283461 5950042 5769458 1010390 1059680 277427 245839 256687 256837 287180 279649 279372 281082 198547 200852 686024 627792 1418424 1379364 422222 417890 607612 615383 753687 737013 783914 790799 825311 845497 810433 893978 1902822 1995232 1243179 1047747 669521 654018 788878 787247 821082 833435 861363 872091 958629 962603 4590310 4764786 40.45 71.6 1
12:47:41 2024-01-26 623853 612965 195887 192533 306195 312937 320454 315978 204302 208352 247149 252816 285706 288586 3943212 4243225 5959367 5744707 1012322 1060724 278536 245632 255112 257052 287738 279576 279236 279297 198754 200993 659552 631388 1444900 1387217 424322 419072 610275 610860 755215 738257 783878 787556 833808 846188 806972 892878 1902822 1983304 1242602 1043947 664948 654909 788878 783691 821015 836434 863321 864408 957397 965225 4633493 4757993 40.45 71.6 1
12:47:42 2024-01-26 623926 612219 200099 191559 306775 312901 316756 315157 204730 204720 247739 252851 291154 292082 3943212 4172485 5959367 5761205 1026166 1060452 278275 246634 254863 256872 288599 279075 279464 280196 198720 200432 665352 622413 1434462 1381893 419656 418652 610743 612701 761398 738257 781551 788745 829841 838478 806399 899911 1909427 1997573 1236844 1037655 664552 656808 790334 784048 827297 835378 855697 867548 965786 966627 4598518 4757993 40.45 71.6 1
12:47:43 2024-01-26 618292 612219 196300 191931 305956 312937 317048 315978 204302 203078 248764 253628 290839 292118 3943212 4234938 5950042 5777728 1026128 1060724 276813 246598 255042 257232 287584 281303 278979 280227 200616 200363 671152 622858 1429116 1374063 420882 420410 607306 615419 761398 735355 783817 791926 825019 837851 809431 900657 1912340 2014634 1240683 1033156 670915 656354 786102 787396 828046 829527 855287 870152 968902 965079 4574367 4761388 40.45 71.6 1
12:47:44 2024-01-26 620821 613154 200103 192537 308579 312682 318713 315978 204904 204290 247949 252886 286985 288550 3943212 4262736 5922066 5778793 1024117 1060724 276922 246598 257046 257268 287180 279612 279766 280963 197479 201344 661002 626897 1452394 1370171 421551 418652 608599 617204 761398 736427 783914 793305 825568 837190 811805 896690 1909614 2018265 1225330 1035440 669712 654946 788053 790762 827736 833435 853353 870525 965075 962800 4524471 4747568 40.45 71.6 1
12:47:45 2024-01-26 615299 613154 196025 192636 305267 314368 317013 315497 204938 203825 247949 252851 285706 290001 3945124 4302856 5950042 5768241 1011036 1057347 278466 245083 255147 257088 287081 281303 279372 280144 198098 200852 665352 631850 1467673 1379364 424021 418185 606802 614475 755673 735876 787372 790460 825568 838586 809431 895647 1899943 1999667 1238763 1043594 669233 652092 785816 787955 824012 829347 858299 871394 963016 955556 4558187 4741860 40.45 71.6 1
12:47:46 2024-01-26 623587 616467 196438 192498 306987 313157 317084 316110 204234 204864 247949 252077 286139 288689 3945010 4240724 5950042 5768286 1005156 1059220 277656 246218 255112 255725 292577 279540 279569 281073 197548 201168 663902 628688 1429484 1380343 422222 419072 609413 616329 755972 737735 786218 786405 825568 845752 810617 891408 1895898 1989085 1231087 1049205 669712 654946 790897 789638 820978 834763 863321 872601 959310 955593 4579704 4751212 40.45 71.6 1
12:47:47 2024-01-26 625734 613784 195989 193146 306762 313854 317013 316361 204268 204615 246457 254408 291118 288658 3933966 4229684 5968693 5761205 1016803 1060724 278043 245118 255898 257052 287990 279576 278159 279792 199032 200188 672602 626434 1438694 1392503 423763 419072 608480 610860 755836 741837 783878 787556 832302 845752 804867 893026 1903755 1979878 1242602 1044340 665422 654939 791986 783974 822182 839021 863321 866180 959273 968716 4642872 4764786 40.35 71.6 1
12:47:48 2024-01-26 622897 612897 200094 191589 309592 312901 317048 315889 204092 208352 247184 253091 291154 290979 3937592 4163547 5940717 5769428 1024705 1060724 278275 246634 254863 256513 288599 279308 278422 280144 198720 200946 665352 622858 1430904 1383283 420584 419665 610979 612664 760859 741837 781589 789900 832032 838514 804069 895745 1905144 1995460 1238763 1035440 664474 658678 793152 783901 825107 837799 858262 864911 965076 970015 4653388 4765339 40.35 71.6 1
12:47:49 2024-01-26 625698 614314 196304 192537 305956 313603 319348 314401 204762 204290 247184 254017 285463 291052 3933664 4205699 5950042 5773591 1028704 1060724 277199 246218 255112 256984 286427 281303 278387 280109 199205 200363 680758 626175 1423337 1383283 422222 419665 607306 611709 759171 737444 783817 794996 829877 838884 807030 899688 1910567 2007499 1203822 1032495 668094 656572 786338 783864 830407 837617 853279 867527 972776 967885 4599716 4751212 40.45 71.6 1
12:47:50 2024-01-26 617144 616587 197129 191896 306883 312901 318008 315978 205120 204576 247949 251657 286278 291633 3943212 4235167 5940717 5777728 1026404 1060724 276779 246634 254685 257303 287787 279576 278396 281716 197513 201028 663902 625113 1435656 1374063 421886 418687 609031 617204 761398 736136 783914 793305 825568 837226 811805 899414 1905144 2013847 1233006 1033966 669997 654574 786574 788113 829816 834616 856384 872601 968530 965033 4528084 4748627 40.35 71.6 1
12:47:51 2024-01-26 617587 614667 196122 192975 306992 314847 317048 315978 204938 203816 247842 252851 285706 291184 3937592 4299887 5952335 5769428 1018355 1060724 279458 245839 254898 257700 287001 279649 279766 280752 198720 200432 665352 632291 1434094 1374063 424476 419665 607306 613605 756508 735876 788567 792180 825056 838514 809431 897018 1903792 1998292 1233006 1037443 668094 650985 784182 788745 824882 835800 858835 870931 965675 961621 4534180 4754360 40.45 71.6 1
12:47:52 2024-01-26 618062 613159 196025 192537 305921 313639 319322 316075 203917 204290 247949 252043 286434 290327 3933853 4246764 5940717 5769428 1009670 1060724 277656 246218 255898 256477 288395 279649 279372 280999 198409 200713 665352 628240 1434112 1379364 423120 418480 611248 616329 755836 738026 786218 786442 826221 842553 811805 890415 1895898 1989775 1231087 1046582 669045 652691 788878 788708 820433 829563 863208 872451 959812 962837 4584585 4760388 40.45 71.6 1
12:47:53 2024-01-26 652037 612614 196025 192658 306992 314625 319279 317657 204870 204864 247566 254408 291046 291231 3933740 4220667 5960723 5768241 1020230 1060665 277644 246218 256292 256908 292374 279576 278387 280144 198443 200398 698617 622858 1424446 1392503 423120 418480 608920 610824 756236 738585 783817 786405 833517 845752 802585 892989 1899668 1977072 1165532 1038835 665422 652691 788878 782936 820497 836038 859493 863830 959162 968460 4640901 4760388 40.45 71.6 1
12:47:54 2024-01-26 624014 614727 197129 191559 307347 312901 317048 315889 204412 204721 247913 252851 285671 290773 3945010 4175743 5940717 5761205 1029502 1060724 277621 246634 254259 257700 288395 279504 279013 280005 198754 201028 666802 624224 1423079 1383283 422820 419606 611248 612664 761398 738257 785494 792180 831676 838442 802365 901646 1907853 1996077 1234925 1032495 665897 656500 788878 784048 827883 836038 855622 865097 965786 968460 4599583 4750195 40.45 71.6 1
12:47:55 2024-01-26 617305 614731 196571 192362 306992 315487 317048 315978 204762 203683 248542 253348 285671 292341 3928346 4232707 5940717 5782916 1028361 1060665 276848 246598 255077 257303 287990 281303 278979 281013 198443 200398 674052 622286 1418372 1381322 421551 419665 606875 614511 761398 735876 783817 792180 827462 838478 808858 898336 1910567 2008147 1225090 1032495 669997 657705 784182 783520 825540 835471 855933 866751 967156 965980 4582446 4759323 40.45 71.6 1
12:47:56 2024-01-26 620050 613046 196540 192670 306847 313234 319277 315942 204870 204290 247949 253444 288711 289027 3939463 4282934 5931391 5768286 1022581 1060724 278623 246183 254650 258062 287180 279612 279766 280732 198685 201086 666802 632291 1440989 1372115 424623 418652 608759 616256 757994 737967 788492 793305 827640 838478 809358 898302 1904000 2001129 1215673 1036618 668094 653091 784182 790984 825467 829455 857763 872788 964702 961621 4516040 4755866 40.45 71.6 1
12:47:57 2024-01-26 620932 612821 196540 192362 306811 315301 320227 318890 204097 204720 247913 252394 286304 291759 3945090 4235508 5953152 5744670 1014724 1060724 278263 245804 255077 257268 288395 279075 278483 280741 198409 201625 655202 631850 1431842 1383283 424021 419665 611211 615819 756093 742888 787335 786368 827389 843330 806957 894935 1895861 1983416 1215735 1043278 664474 653091 792240 787482 823202 835471 860861 870115 958629 963109 4590310 4756245 40.35 71.6 1
12:47:58 2024-01-26 623308 615525 196540 192362 306847 315824 319322 317729 204733 204757 247807 252782 291046 292118 3935551 4195315 5983228 5777665 1019016 1062985 276913 246183 255863 257017 287990 279540 279766 280109 198547 200014 692732 624073 1428005 1392503 424021 418480 609377 611349 759563 740751 783817 786405 832302 845752 804867 892715 1901294 1979878 1240683 1041794 664948 653577 788878 783492 821015 835967 860103 864445 957324 966627 4637338 4777076 40.45 71.6 1
12:47:59 2024-01-26 625094 615970 196398 192666 309383 313738 318348 317766 204131 204891 247771 253453 288246 290783 3927970 4179343 5950042 5769428 1027629 1060724 276813 246634 254259 257232 288395 279075 278387 281931 198720 200993 668252 623298 1436652 1383283 421956 418687 611211 613098 761398 743035 783259 790460 831676 838442 804867 900920 1909209 1995460 1236844 1033966 664474 658641 789997 784048 825503 838428 855896 866709 963016 968031 4596432 4752016 40.35 71.6 1
12:48:00 2024-01-26 622426 615051 196433 192580 306847 313711 318794 314550 205439 204183 247807 254509 288043 291451 3939463 4223169 5949598 5787044 1029057 1060724 277199 246598 255077 257268 287180 281267 279372 280205 198720 200455 675502 622858 1421523 1381322 421514 419665 606998 610860 760247 735964 781589 793305 828949 838442 806994 899523 1910567 2010077 1211911 1034703 668094 656500 784182 784048 825503 836652 855933 867639 970011 966627 4586432 4755407 40.45 71.6 1
12:48:01 2024-01-26 620343 613190 196576 192526 308619 312827 320908 315870 204767 204505 247807 253065 287068 288374 3943212 4256494 5929617 5768241 1022656 1060724 277656 246598 254294 258233 287180 279576 279766 280109 198409 201660 652302 629586 1425878 1370171 423420 418687 608020 617808 760247 737967 787335 793305 825568 838176 811805 901869 1904000 2010533 1251753 1035813 668094 654018 786412 788672 827883 829455 854605 871801 968530 963109 4518292 4747966 40.45 71.6 1
12:48:02 2024-01-26 617416 613154 196300 192502 306739 314523 318574 318367 204699 204183 248574 252677 286295 290556 3943172 4235621 5955052 5744670 1011444 1062957 277656 246218 255077 257088 288802 279576 279766 281060 198098 201449 663902 629586 1421103 1381322 423420 419665 611175 617204 756954 737698 788492 785812 827911 846948 810536 891682 1897245 1989085 1231087 1047329 666372 654018 792240 788672 821015 836062 862626 872788 958629 961035 4586087 4755407 40.45 71.6 1
12:48:03 2024-01-26 624475 615132 196300 193141 306987 314847 320001 315834 205336 204686 248467 254836 285567 291075 3940919 4236111 5956535 5777728 1019742 1061982 279453 245874 256257 257268 288395 279612 279766 281225 198547 200188 691451 624643 1434974 1392503 423420 419072 608910 610860 755836 738585 783841 787519 833517 845752 804867 893026 1901294 1979878 1252197 1041067 665422 654574 791117 784048 821015 837806 860752 865060 957360 966663 4656704 4752016 40.35 71.6 1
12:48:04 2024-01-26 623412 612870 200244 191969 307347 313341 317048 316075 204097 204686 248083 253348 288102 290182 3945124 4186903 5948321 5776526 1024705 1060724 278275 247234 255006 257232 288919 279540 278353 280109 198685 200398 663902 621969 1433660 1383283 419619 420556 611175 613090 760247 741837 782702 789900 829841 838514 806011 897564 1905144 1995460 1236844 1035440 664474 656536 791986 784048 823096 836652 858411 867021 962745 970088 4660271 4764786 40.35 71.6 1
12:48:05 2024-01-26 624775 612933 196300 192502 306982 314581 318972 315720 204904 204864 247700 254162 288174 290930 3933551 4220302 5962773 5777728 1031463 1060724 276813 246391 255112 257480 286771 281701 279766 279257 198754 200363 675502 625706 1424046 1383283 422185 419665 607306 613127 759135 737444 782206 793305 829254 838811 806422 898678 1909209 2004654 1225090 1029562 667619 655536 784944 784048 829963 837835 853390 867639 967881 968424 4590310 4752016 40.45 71.6 1
12:48:06 2024-01-26 616536 613082 200067 191891 306419 311596 317973 315762 204268 204290 248332 252008 288102 291790 3946958 4235734 5930175 5764172 1024162 1063532 276779 246598 254650 257664 287584 279324 279730 281078 197444 201344 662452 626451 1415762 1372817 421551 418652 609031 617204 761398 737141 783914 793305 825568 837226 811805 899651 1905144 2012420 1225330 1035440 669521 654537 786412 788708 829058 829491 854642 871838 966476 963109 4524208 4748627 40.45 71.6 1
12:48:07 2024-01-26 618025 614580 196025 192976 306559 314847 317973 315978 205257 204066 248332 253416 286104 290737 3945010 4301648 5975153 5777728 1011111 1060724 279775 246457 256652 257197 287787 281231 279569 283420 200318 200993 663902 628233 1445283 1381322 423420 419665 611211 617642 756508 738585 788529 786368 827911 844964 811805 891682 1898593 1989085 1229168 1048070 669045 654260 791117 788708 821015 829527 862663 871801 958629 961035 4590310 4755407 40.45 71.6 1
12:48:08 2024-01-26 627067 613190 196025 193115 306992 313890 317048 315978 204302 204576 247149 253869 285706 288586 3944021 4235739 5965315 5744519 1014724 1060724 278501 245425 256260 257091 287990 279540 279766 278920 199032 201134 669702 630038 1437329 1389543 424623 419665 612710 612627 756508 742925 786181 788745 831407 844558 806584 894336 1899943 1983416 1231087 1044765 664474 653091 792802 786278 822766 836652 860103 867639 959125 963826 4602544 4757993 40.45 71.6 1
12:48:09 2024-01-26 621704 612733 196438 192502 306992 315002 316721 315726 204268 204576 247949 253416 291436 292123 3956818 4193533 5974203 5773043 1025286 1060724 278275 247361 255042 257052 288694 279504 279766 280319 198409 200852 681301 625090 1438734 1383283 421514 418687 611211 613569 761398 742362 782702 791057 831676 842489 804638 898241 1905107 1994046 1236125 1035440 664948 658433 791117 784048 825656 837835 858411 866367 962979 969402 4637338 4761388 40.35 71.6 1
12:48:10 2024-01-26 623375 612183 196300 192502 306375 312584 318972 315209 204302 204290 247184 254017 291154 290737 3936653 4209490 5955936 5773043 1029276 1063343 277492 246183 255077 257268 286351 280977 279694 279222 198720 200363 672602 624643 1418814 1383011 422185 419665 607306 610824 759135 737967 782702 793305 829841 835976 804638 898002 1910567 2004654 1225090 1029562 667619 656036 784182 784048 829058 837835 852141 867639 966513 966663 4593152 4748627 40.35 71.6 1
12:48:11 2024-01-26 616973 613154 196576 192498 305921 315326 316978 315654 204302 204004 248332 253370 285706 290979 3933846 4283399 5955148 5778343 1010390 1061826 279847 246457 255757 256300 288802 279576 279372 280999 197513 201508 663902 628688 1434495 1379364 423420 419483 612190 615825 756508 738585 787932 786405 824752 846948 811768 890485 1898593 1991784 1231087 1044689 669521 652655 789997 788708 821015 829527 862663 870525 957397 961035 4580905 4752016 40.45 71.6 1
12:48:12 2024-01-26 624967 613154 196300 193115 306992 314581 317973 315978 204302 204864 247149 253416 285463 288662 3927970 4223381 5961767 5761016 1014687 1063419 279244 246250 256115 258417 288003 279432 278387 279257 198754 201028 682570 633070 1413176 1388558 424623 419665 612546 615438 755836 743035 787932 790460 829877 845483 805815 895647 1897245 1983452 1225330 1044021 664474 653091 792240 786368 822766 836652 860103 867639 960183 965225 4596432 4757993 40.45 71.6 1
12:48:13 2024-01-26 619921 612219 196300 192502 306992 314368 318988 315157 204302 204576 247949 252851 291046 292118 3937316 4192731 5968693 5769231 1025086 1060650 279060 246493 256151 256695 289009 279432 279730 281020 198685 200432 658758 625883 1435499 1392503 422784 419072 610275 610860 760159 741837 783817 787321 834144 845752 804638 894336 1901294 1983452 1224853 1041818 666372 655572 791117 783134 821015 837806 861363 864445 957397 966663 4652825 4757993 40.45 71.6 1
12:48:14 2024-01-26 624126 613118 200103 191931 306775 311697 318008 315978 204730 204864 247739 252886 285671 290576 3933853 4163983 5940717 5769458 1032940 1069542 279847 246457 256138 257919 287922 279324 281803 279969 198927 200923 666802 626897 1419955 1383410 422826 419901 610238 610860 762477 738366 785307 792742 832265 838442 804867 901836 1907853 1998906 1238763 1031028 664552 654610 787530 784048 829058 837217 853829 865097 968530 966663 4596432 4748627 40.45 71.6 1
12:48:15 2024-01-26 617798 612655 196393 192368 306419 312973 317973 315978 204904 203683 248974 252851 291154 292118 3933853 4228677 5940717 5777665 1028478 1063532 279775 246387 255006 257126 286159 281158 279730 279969 200900 200223 675502 622858 1413408 1377971 421551 420452 609326 613532 761361 735876 782702 791814 827462 838478 809395 898974 1910567 2007499 1246440 1033966 669997 656536 783910 784048 826711 836062 857190 869495 967156 966663 4580905 4746029 40.45 71.6 1
12:48:16 2024-01-26 618108 613154 200072 191922 308610 311952 318454 315978 204904 204576 247913 252077 286820 288626 3933846 4241189 5922066 5769458 1022656 1062775 279542 247113 256607 257703 287715 279432 279730 280946 199753 201450 650988 631388 1416319 1370171 424322 418687 607195 617433 759080 738230 788529 793305 825311 838550 811805 897661 1905107 2003941 1236844 1036549 668094 654018 786412 790762 827297 829527 857190 871838 967156 960804 4511852 4745242 40.45 71.6 1
12:48:17 2024-01-26 617416 613226 196438 192537 305952 314847 316721 315598 204727 204147 248752 252464 286477 290979 3933570 4262354 5950042 5761205 1010390 1060724 278264 246387 256475 256804 288454 279504 279730 281387 198616 200888 665352 629135 1437005 1381893 423420 418480 608946 617204 756914 740158 787298 788708 827911 845533 816504 892354 1895898 1989085 1247092 1049130 668094 654018 791117 788708 821015 836062 862700 870525 956684 961071 4579517 4743709 40.45 71.6 1
12:48:18 2024-01-26 620186 615695 196442 192806 306703 313567 317013 315157 204904 204711 247949 253628 290842 292209 3930853 4192731 5971200 5769458 1020230 1060724 279275 246598 256257 256984 288793 279288 279730 282929 198650 200888 666802 622858 1452479 1395128 422558 419665 611175 612664 759738 739411 782404 787519 832229 843366 804675 897452 1905144 1995460 1236844 1038835 666372 658210 791117 782936 823679 838397 860248 866129 961579 970922 4658896 4757993 40.45 71.6 1
12:48:19 2024-01-26 625254 612650 196438 192502 306992 311952 319007 315978 204302 208569 247949 253691 290816 291184 3928240 4188937 5950042 5769428 1030563 1060724 277586 246218 253514 258062 287810 279288 281710 282529 200601 200923 669702 626283 1444121 1385829 423273 422048 610924 610860 762477 738548 783817 795413 832119 835976 804867 901646 1912340 2004654 1240683 1029562 665422 654610 786611 784048 829058 837217 853390 866367 970432 966663 4586600 4748627 40.45 71.6 1
12:48:20 2024-01-26 617149 613118 199927 192368 306419 312937 317973 315978 204302 203718 248716 252851 290661 292420 3928240 4229684 5940717 5777728 1026091 1060724 278275 246634 254898 257303 287990 279649 279694 281733 200176 201239 663902 626434 1427958 1372620 422038 422048 610763 617970 763018 735544 786181 793305 825311 838920 811805 899688 1905144 2018265 1245136 1035776 669521 654574 786574 788708 829225 829491 854679 871181 965111 962429 4515066 4732508 40.45 71.6 1
12:48:21 2024-01-26 618403 613118 196025 192537 306992 315362 317084 315978 205323 204147 247984 252851 290816 290979 3937592 4298964 5950229 5769458 1013277 1060724 278247 245083 256328 257303 287180 279685 279569 280842 200318 200783 666802 629586 1445283 1381893 423310 418371 609031 617583 755836 740070 786181 788708 827911 846349 814082 895610 1899943 1989775 1234925 1045059 671430 653613 788878 788708 821015 829599 862389 871181 958788 961035 4583324 4748627 40.35 71.6 1
12:48:22 2024-01-26 625734 613226 196300 193146 306987 313926 317973 315978 204762 204290 246457 253663 286477 288833 3933846 4230433 5959367 5754800 1013277 1060724 279516 245839 255147 257268 287990 279612 278387 279028 199240 200677 669702 632759 1438627 1393145 424623 419665 608773 613637 756914 743228 788300 788708 833517 846349 804867 896499 1907853 1979878 1233006 1045086 665422 653370 788878 784037 821015 838433 862626 867639 959503 966663 4624629 4757717 40.45 71.6 1
12:48:23 2024-01-26 622053 612650 200134 191900 306450 313634 317048 316366 204268 204290 247775 253348 285706 292755 3937592 4178716 5968693 5761205 1026166 1060724 276586 247396 255042 257232 288802 279576 278422 280245 198409 200713 666802 624150 1450687 1385829 422558 422048 613774 613893 763485 740836 783705 790910 833371 838514 804675 897023 1912340 1995460 1238763 1035440 664948 659615 791117 784110 825540 835967 858411 867021 964739 971610 4618527 4757993 40.45 71.6 1
12:48:24 2024-01-26 623375 612933 196438 192541 306987 313383 318972 315497 205257 204290 247566 254443 285671 292114 3933846 4199304 5949767 5769686 1026166 1060724 277427 246598 255077 257881 287180 281737 279766 280144 198789 200398 674052 624643 1427469 1385829 421928 420781 608366 612518 761251 737930 783705 796692 832624 842003 806994 899688 1910567 2010349 1223207 1035440 669521 656572 785816 784048 828046 835378 857190 867639 969361 966663 4590310 4752016 40.45 71.6 1
12:48:25 2024-01-26 617149 613154 200315 191926 307132 312937 318008 315762 204302 204290 247949 252043 286373 291015 3934787 4234938 5922066 5803127 1024934 1060724 276813 246634 255077 257916 287288 279612 278387 281392 197479 201660 653041 626897 1428281 1373089 421928 422048 610726 617859 762367 742172 788300 795561 827214 841407 814002 901335 1907853 2013847 1227249 1038395 669997 654574 787725 790762 830235 829563 855287 871838 966513 963862 4521241 4741860 40.45 71.6 1
12:48:26 2024-01-26 617321 613154 196576 192537 306992 314883 317048 315978 204938 204147 248019 252886 285528 291289 3933702 4295897 5950042 5773705 1012554 1060724 278082 245460 256328 257303 287180 281303 279569 280999 198409 200993 666802 630038 1450948 1379364 423420 418480 608994 616035 755725 737967 788300 790910 827874 846911 811620 894149 1901294 1995460 1234925 1044690 670952 652870 787762 788113 821015 834616 861400 873116 961616 963181 4577221 4741860 40.45 71.6 1
12:48:27 2024-01-26 619994 613190 196300 192876 306992 313890 318008 316110 203951 208387 247949 252186 285740 288658 3933846 4237949 5945806 5760062 1008804 1060724 277777 246254 255147 256513 292614 279612 279569 281249 197548 201204 662452 629135 1445283 1381322 423721 420259 612710 617859 759738 742172 790554 788553 829674 848146 811008 893940 1900114 1991909 1239267 1044726 668278 654872 791117 789864 821015 834293 865789 870525 961144 961071 4577221 4748627 40.45 71.6 1
12:48:28 2024-01-26 626356 613154 196025 193011 306992 313926 317084 315122 204762 204290 246457 254052 285706 288369 3930853 4230396 5960199 5758754 1016840 1062231 278536 245874 255147 257303 288102 279649 278422 279718 199379 200398 668252 629586 1428685 1392503 424623 419665 611175 612627 755687 744514 788188 791926 832155 846875 807121 896688 1905535 1984714 1246440 1042536 665422 654574 791986 784048 821082 837806 862626 866835 957397 966663 4630443 4752016 40.45 71.6 1
12:48:29 2024-01-26 624645 613082 200460 191563 307347 313377 317048 316075 204652 204864 247913 252851 286677 291596 3933664 4173042 5938969 5768286 1025435 1060724 278275 246669 255112 257268 288802 279576 278422 280227 198720 201274 666802 622806 1431945 1387217 420918 418616 612029 614475 761398 743191 783385 792490 834400 843185 808306 900090 1909427 1996118 1213790 1038395 666095 657967 792240 785535 825693 839021 858411 867639 964234 964570 4646744 4752016 40.45 71.6 1
12:48:30 2024-01-26 626627 613082 196300 192502 306992 313854 319455 315978 204904 204292 247357 254195 285438 290943 3933846 4199266 5950042 5773544 1031997 1062985 277721 246391 255112 258858 286942 279612 278387 281732 198754 200993 669702 626897 1425115 1383283 423766 418687 609031 612664 761398 738548 783817 795413 836182 838884 807158 905534 1913248 2006819 1238763 1031983 667324 657668 786970 784048 830407 838433 853316 867363 969324 968460 4590310 4755407 40.45 71.6 1
12:48:31 2024-01-26 617358 614150 200103 192148 306883 312937 317973 315618 204904 204290 248752 253370 285264 292191 3927970 4228677 5940717 5777841 1028361 1060724 276551 246598 254863 257303 287787 279576 278979 281431 198374 200770 672602 623298 1422933 1377971 421551 418652 607896 616329 762477 735876 783817 792742 829843 841334 813502 902588 1910786 2014362 1221323 1034628 671430 656354 786412 784110 827883 835471 858835 872751 967881 966627 4580905 4755407 40.45 71.6 1
12:48:32 2024-01-26 619425 613145 196304 192537 306987 312638 318972 315978 204727 204290 247949 252851 286538 288518 3931042 4262700 5912741 5758908 1019668 1060724 278078 246218 254294 258062 287180 279612 279766 280536 198720 201660 654114 630486 1442495 1370171 424623 419606 608599 617808 759135 737967 788529 795561 825568 841064 814082 900620 1906711 2003983 1234925 1039877 670191 653944 786375 790387 825503 834293 858411 871169 965786 961035 4518557 4743709 40.45 71.6 1
12:48:33 2024-01-26 621576 613226 196300 192541 306992 313634 317973 315854 204268 208716 247913 252851 286677 288622 3933966 4231151 5950042 5761318 1013000 1060724 278307 245839 255112 257303 287990 279308 279661 280109 198547 201344 658102 631839 1430915 1383283 424623 419665 612546 614475 755836 744088 787932 791021 829877 845752 805752 896499 1904326 1982689 1219573 1046543 665422 653981 793115 788516 824521 839405 860140 867639 961927 965907 4593152 4755407 40.45 71.6 1
12:48:34 2024-01-26 619711 616168 196300 192506 306992 314847 317048 315157 204302 208125 247949 252886 291046 292118 3931716 4195428 5961767 5773591 1019742 1060724 276779 246426 255863 256837 288395 279576 278353 282529 198720 200712 665352 622858 1429752 1392503 422826 419072 610743 610860 756954 741837 783817 787556 834735 846948 804867 894340 1909614 1988952 1238763 1041362 667801 659504 793365 783901 825693 841398 860861 867363 962979 972743 4665555 4759601 40.45 71.6 1
12:48:35 2024-01-26 626618 612219 196576 192533 306349 311662 319007 316145 204268 208387 247739 253904 285671 290979 3933846 4187464 5940717 5758908 1031997 1060724 277621 246218 254863 258677 287023 279612 279323 279648 198720 200911 666802 626897 1418727 1383283 423420 419606 609108 610860 763018 738585 784935 793305 834465 837226 804638 903797 1910567 2007537 1244521 1031983 666372 657742 788650 783974 830162 840803 856384 866984 969324 968716 4590310 4748627 40.45 71.6 1
12:48:36 2024-01-26 616035 615566 196438 191931 306384 314103 318008 315978 204904 204004 247984 252851 285671 292739 3933872 4217429 5931391 5778793 1029094 1057310 276779 246598 255112 257948 287692 281267 278979 280144 198720 200363 674052 622858 1422248 1382302 421850 418322 607306 615825 761398 736921 783817 793305 829841 843330 809395 899651 1909209 2006652 1248359 1034934 670191 658323 786375 787396 827773 837763 856966 870003 968530 968387 4569827 4748627 40.35 71.6 1
12:48:37 2024-01-26 619917 613190 196540 193146 306992 312462 318972 315978 204762 204290 247949 252886 286338 288586 3922361 4259707 5917850 5758908 1022379 1059220 278536 246218 254329 258097 287180 279612 279766 280536 198409 201309 666802 630937 1414776 1372115 424623 418652 608167 617583 759135 737967 789689 793305 826738 838550 811765 897023 1905144 2004654 1236844 1039573 669712 654334 788053 790837 827773 834111 858262 874471 965639 960998 4505660 4741012 40.35 71.6 1
12:48:38 2024-01-26 619563 612929 196438 192502 306992 313854 317048 316587 203917 204864 248367 252077 286139 288748 3930853 4234938 5940717 5758908 1008088 1060724 277621 245839 255112 257268 287090 279576 277973 281392 197548 201309 653041 630036 1437552 1381322 424021 419665 611248 617642 756954 741837 790014 787556 826805 845000 811768 891720 1898593 1989085 1254917 1048070 666372 654835 793152 790762 821015 834111 865625 872601 958519 964349 4600119 4742489 40.45 71.6 1
12:48:39 2024-01-26 622700 613082 196438 192537 306730 314368 318574 317621 204302 204864 247949 253239 290637 292209 3922361 4189740 5959367 5769428 1019016 1060471 277656 245839 256257 256872 288395 279576 278353 280144 198754 200188 691261 625538 1437027 1392503 424623 419446 609413 610897 756508 738220 783878 788478 833517 846948 806011 894336 1902404 1979878 1238763 1043278 664474 652655 793152 786130 823239 841398 865171 866835 961355 966481 4624629 4752016 40.45 71.6 1
12:48:40 2024-01-26 623106 614654 196576 191896 307093 313854 317013 318142 204664 204864 247949 253451 288242 292378 3928240 4167211 5957673 5744971 1026166 1062985 276779 247396 255042 257268 292614 279576 278518 280109 198720 201028 666802 622858 1439384 1383283 421850 419606 611248 614241 762477 742925 783259 791619 833517 843063 804638 900957 1907853 1994697 1215673 1032495 664474 656500 789997 783827 829816 841325 858835 866218 968530 969329 4589687 4749793 40.45 71.6 1
12:48:41 2024-01-26 616541 612969 197361 192557 307093 312901 317973 314898 204904 204686 249273 252077 285879 292118 3928120 4248249 5925392 5769458 1027969 1059972 276813 246669 254863 257881 287584 279383 278387 281589 197513 201309 669702 624668 1438847 1373089 422222 418723 608517 618080 763018 737505 786181 793305 827911 838478 811765 901005 1905144 2013847 1233006 1035674 670952 656036 787725 788708 829058 836061 857608 874396 968530 967235 4528522 4746029 40.45 71.6 1
12:48:42 2024-01-26 617845 612938 195754 192976 306487 314775 317013 315978 204904 204004 247984 253172 287081 290327 3933846 4290118 5927169 5744707 1013277 1060724 278584 245118 255147 257303 286978 279649 279766 280227 198581 200993 665352 632291 1438257 1379364 424623 419368 607306 615419 756508 737013 790613 792180 826221 843366 810580 898204 1901294 1998292 1236844 1040313 669997 652628 786412 788113 824298 834293 861046 871169 966836 962983 4554560 4742374 40.45 71.6 1
12:48:43 2024-01-26 623473 613082 196438 192537 306992 313634 320001 315122 204234 208680 247530 252077 286677 288441 3922399 4228677 5931391 5744670 1013277 1059220 277912 246046 255112 257268 288802 278646 278387 280245 197513 201309 652302 630486 1417575 1380343 424021 420447 612546 617204 756917 738257 788529 785572 827462 846349 809395 894336 1895898 1984859 1243179 1044765 665897 654018 793402 788672 821015 836062 862013 870807 957765 964275 4573218 4742374 40.35 71.6 1
12:48:44 2024-01-26 622223 614727 196576 192333 306987 313854 316978 315192 204699 204363 247739 252816 287220 292123 3937592 4177220 5964444 5761206 1016840 1060724 277427 245839 255898 257268 287990 279576 279766 280231 198409 200049 695674 624150 1449244 1392503 424021 419072 610366 610591 756508 738585 783878 788708 833554 846349 804867 894336 1901294 1981811 1228551 1041053 667108 656036 791117 783492 821015 838433 860140 864445 958825 970592 4661335 4750195 40.35 71.6 1
12:48:45 2024-01-26 627898 614736 197129 191791 308583 311881 319548 315633 204234 204686 247807 253204 285671 291023 3925812 4151582 5940717 5744971 1029502 1060724 277621 246634 253868 258097 288232 279540 278527 280109 198720 200852 649528 625113 1403880 1383283 423420 419973 611248 613569 763529 742925 783914 792180 833517 838442 805789 899011 1905144 1998292 1234925 1034703 664474 656572 790557 784074 827883 838167 857190 867021 966471 966663 4591933 4747568 40.35 71.6 1
12:48:46 2024-01-26 618145 618440 196990 192362 308728 313454 317973 315978 204302 203683 247984 253383 285602 292118 3924481 4217391 5931391 5777665 1027629 1060665 277686 246634 255077 257881 287180 281737 279372 280767 198754 200398 678401 622858 1430559 1383283 422185 418322 607306 613134 761398 736921 782458 793226 831676 837226 806459 902325 1910567 2007499 1225090 1031761 668094 656572 786412 784048 830235 836002 855735 867639 969361 969402 4583029 4756987 40.35 71.6 1
12:48:47 2024-01-26 617342 612785 197129 192367 309601 312758 318571 315942 204727 204290 248467 251867 286568 290984 3922324 4235621 5912741 5758908 1022656 1060724 277656 246391 254294 258097 287288 279649 278387 280817 200035 200993 665352 631388 1428830 1370171 424623 421377 608167 617204 758061 736427 790288 793305 826738 838550 811192 900380 1899705 2001276 1231087 1037438 668094 653091 787530 790460 827297 829563 858411 871838 965786 960357 4502444 4742374 40.35 71.6 1
12:48:48 2024-01-26 624983 616035 196576 192836 306955 314739 318988 315942 204801 204613 247842 254267 291046 291669 3927913 4202199 5970432 5760062 1019016 1060724 278165 245839 255183 256872 288232 279612 279766 279683 199379 200188 672602 628688 1438069 1392503 424623 419665 610743 612664 756398 742925 786218 788782 832338 845752 805852 894336 1899705 1979878 1240683 1041837 664474 654018 791117 785928 821015 837253 862013 867639 959503 965298 4605357 4741860 40.35 71.6 1
12:48:49 2024-01-26 615371 615557 196509 192292 306595 313782 319097 317766 204946 204649 247842 252747 287539 292739 3916764 4180787 5951721 5773705 1020267 1060452 278383 246634 255112 256872 288802 279308 279464 280166 198720 201028 666802 623298 1428631 1386816 420955 419665 611248 614511 761398 743035 783259 788782 829914 843366 806459 896499 1899705 1992633 1236844 1038835 665897 658506 792240 782936 824298 837217 863583 867639 963052 964606 4652349 4751212 40.45 71.6 1
12:48:50 2024-01-26 625365 615525 196748 192830 308583 312360 319761 315942 204767 205260 247893 254020 286364 290761 3930084 4197004 5944082 5773311 1033471 1060724 277834 246563 255077 258858 287162 279540 279205 279931 201042 200363 683905 625538 1428631 1380456 422784 419602 608167 612627 760247 737967 783817 795376 832265 837190 806386 902288 1909772 2004654 1225090 1031028 668094 656500 787257 784048 830235 837181 853390 867639 969324 969402 4587033 4742644 40.35 71.6 1
12:48:51 2024-01-26 616504 613082 196576 192491 309560 313091 320454 317621 204767 204613 248959 252255 288301 291899 3930929 4225574 5929617 5769458 1027140 1060724 278863 246598 254863 257810 287990 279576 279766 281489 197513 201309 666802 625113 1444039 1374063 422185 419606 608910 617808 763018 734988 786181 793305 827911 838212 814113 900931 1905355 2014657 1242602 1035440 671430 656463 788841 787519 829058 834220 855250 871801 966513 966663 4524208 4734223 40.35 71.6 1
12:48:52 2024-01-26 617291 612893 196576 192506 306992 315038 319286 315798 205302 204006 248538 252747 286677 290592 3933740 4289370 5952335 5744670 1012925 1062775 277586 245804 256257 257268 287180 281231 279766 280837 198547 200993 663902 631388 1483608 1379364 424021 419072 608167 616329 756093 738059 787895 792180 827911 845752 813502 895647 1901294 1995460 1236844 1045833 670952 654018 788283 788077 823350 836652 860103 871144 962942 961035 4573294 4738300 40.35 71.6 1
12:48:53 2024-01-26 624807 612929 196029 192936 306992 313854 317048 315798 204664 204973 247665 253488 286677 288405 3938889 4235048 5950042 5744858 1013277 1061982 279847 246316 255112 257268 287990 279576 279766 279015 198754 200958 666802 631839 1441327 1388558 424623 419665 612979 614401 756508 740385 789977 789900 829218 845752 806994 895857 1898593 1982689 1245136 1044765 664474 653091 793365 786368 823350 836652 859336 870115 957397 963826 4589877 4746029 40.45 71.6 1
12:48:54 2024-01-26 620181 612650 196438 192467 306992 313890 316978 315157 204268 204650 250052 253313 287229 291972 3933740 4179026 5959367 5773596 1018669 1060724 278275 246598 255757 257052 288395 279540 279766 280205 200318 200958 666802 622858 1454616 1383283 421514 421340 611211 614475 761398 743035 783259 791021 831676 838550 804638 898204 1905107 1992523 1236844 1036916 665422 657967 793365 784048 824882 838428 858411 867639 962979 970775 4646744 4755407 40.45 71.6 1
12:48:55 2024-01-26 626314 613087 196576 192537 306170 312901 318972 315497 204904 204720 247665 254127 288793 291341 3922248 4207278 5940717 5761167 1030830 1060687 277586 246183 255112 258062 286781 279649 278387 279753 199170 200398 672602 625986 1434129 1383283 423420 420556 608599 612394 760247 736027 783817 795561 833517 839030 804675 902288 1910567 2005481 1221323 1029562 666372 656463 787530 784048 830235 837181 853390 867639 968602 972298 4589877 4743709 40.45 71.6 1
12:48:56 2024-01-26 617158 613154 196576 192328 306415 311952 318454 315978 204727 204290 247949 252043 289126 290415 3935272 4234165 5912557 5749529 1018805 1060086 279926 246183 255042 258460 287288 279649 279730 281205 198720 200993 680758 632291 1431266 1374063 424623 418652 608599 616256 759098 738230 790887 795561 827389 838550 811728 900920 1904000 1998292 1236844 1038283 669045 653091 786412 791021 827297 836062 858411 871801 965786 955593 4512078 4731511 40.45 71.6 1
12:48:57 2024-01-26 619748 615948 196438 192771 306380 313854 318008 316552 203917 204864 248367 252394 286538 288631 3934846 4239624 5945659 5757742 1013277 1060434 278147 246316 257593 257629 288395 278646 279015 280704 198616 201625 656652 631388 1416511 1382302 424351 420556 612979 617204 756508 742925 791647 787556 829218 845752 809358 895741 1899670 1986229 1237311 1044877 666372 654674 793402 789827 823059 836652 862705 870115 959310 963109 4589959 4746029 40.45 71.6 1
12:48:58 2024-01-26 620186 612897 196304 192795 306992 314368 317013 315157 204268 204576 247913 253724 290974 291642 3926091 4193533 5965315 5761016 1019016 1060724 278667 245804 255863 256769 288732 279468 279766 280126 198685 200735 692901 622858 1427589 1392503 423420 419072 609377 610824 756508 738585 785494 787556 834735 846948 804867 894298 1901294 1979606 1226973 1041794 665897 654574 789735 784048 821015 838433 862626 865097 960183 966663 4627932 4746029 40.45 71.6 1
12:48:59 2024-01-26 622012 611286 200139 191822 306848 313311 317013 315854 204058 204576 247949 252816 291082 292725 3927281 4176504 5953879 5777841 1026054 1060724 278275 246598 254685 257268 288658 279360 279766 280074 198685 200817 668252 622858 1439384 1383283 421514 418687 612113 614003 761398 743035 782702 791021 831640 843720 804638 898204 1905107 1994009 1230368 1035440 665422 658433 792240 784048 827297 835967 858411 867639 962979 970088 4637338 4752016 40.45 71.6 1
12:49:00 2024-01-26 625463 613082 196291 192498 306992 312901 319007 315720 204727 204720 247184 253593 290745 291148 3930084 4197004 5955052 5744519 1031387 1060577 279847 246183 255042 258062 286741 279612 279730 281931 199309 200363 671152 625500 1441410 1386816 423420 420556 609031 612194 761361 739917 783817 793226 834144 837815 804033 904810 1910567 1998943 1238763 1031028 664474 654574 788878 784048 829646 838397 855250 866984 966476 969402 4583386 4742644 40.35 71.6 1
12:49:01 2024-01-26 618020 612219 200103 192368 306419 313121 317973 315978 204268 204290 248332 252816 290745 292118 3928240 4220202 5933470 5761016 1022506 1059788 279293 246457 254936 257810 287198 279576 279766 281056 199753 201802 657424 630486 1432189 1370171 424623 422048 607586 618080 761361 738840 788567 794678 827911 838406 814113 901609 1905107 2013847 1229168 1035440 670952 655999 787688 789827 829646 834256 855896 872451 966513 965225 4507977 4736650 40.35 71.6 1
12:49:02 2024-01-26 617798 613118 196025 193115 306735 314847 319475 315978 205223 204004 247949 252851 285671 290701 3930084 4281123 5942902 5744556 1009651 1060577 279847 245663 258508 257055 287441 281194 279372 280828 198685 200993 700207 630937 1445100 1380456 423420 418776 609347 617204 756508 738059 787335 791057 827911 845752 811805 895647 1901294 1995460 1233006 1044021 669997 653554 787688 788404 823350 834293 860103 871144 962979 961035 4573294 4739262 40.45 71.6 1
12:49:03 2024-01-26 622016 613154 196025 192533 306987 312937 318915 315978 204092 208716 247566 252077 285706 288586 3924205 4219404 5931391 5759985 1013164 1060577 279955 246078 254971 257126 289041 278931 279766 280928 197548 201449 650182 630943 1423962 1382302 424021 420556 612979 616909 760159 742925 789689 786405 828047 846948 811728 894298 1898593 1986266 1247092 1048219 667108 654482 793365 788708 821015 836384 862663 871507 958629 962465 4571499 4736650 40.35 71.6 1
12:49:04 2024-01-26 624031 612857 196016 192837 306982 313890 317013 315978 204268 204290 247949 254799 291046 290327 3924481 4198720 5959367 5764111 1019083 1062626 279453 246078 256186 256911 287918 279396 279730 280788 198685 200014 681301 625538 1431619 1397116 422490 419368 611175 610860 756917 742172 783878 788672 834735 846948 804867 895647 1899668 1980607 1219306 1040332 667108 654610 791117 784048 821015 838433 861976 865097 957433 968031 4639843 4748627 40.35 71.6 1
12:49:05 2024-01-26 622971 612897 200284 191964 307093 313516 317048 315598 204268 204864 247739 252851 291118 290327 3922643 4163770 5922066 5758754 1028516 1063532 279775 246972 254544 257126 288608 279324 279730 279969 199066 201226 665352 623298 1426220 1383283 421892 422048 612076 614003 762477 742925 783593 792742 832928 838514 804638 894111 1907853 1995189 1236844 1034703 664948 658004 790860 784037 826711 837181 858411 867639 965786 970088 4596874 4748627 40.35 71.6 1
12:49:06 2024-01-26 622929 611322 196438 192498 306170 313347 318972 315053 204904 204290 247184 254017 290709 291473 3911102 4197552 5930234 5764172 1030830 1063532 279578 246352 257410 257816 286562 279396 279766 279934 199240 200818 669702 627952 1426027 1383283 423420 419570 610726 613052 763559 738585 783817 793120 834735 838218 804033 902288 1910567 1998943 1196427 1031028 665422 655536 787725 784048 830235 838433 854605 867021 966513 969402 4587033 4746029 40.35 71.6 1
12:49:07 2024-01-26 618020 612650 200099 192199 306384 312901 317973 315978 204302 203078 247984 252851 290673 292118 3927281 4211788 5931391 5769458 1028361 1060724 278916 247078 257410 257380 287967 279432 278943 281374 198616 200643 672602 624376 1413050 1381322 421850 418652 607736 615825 764617 737083 785494 793305 829841 842599 810580 902014 1910567 2006652 1226973 1033966 670677 658469 785853 785776 827883 836652 858411 869252 968530 966663 4563473 4742644 40.35 71.6 1
12:49:08 2024-01-26 619958 613118 196300 192810 306170 312646 318972 315978 204762 204006 247739 252851 285706 288513 3919561 4250448 5903415 5749529 1022656 1059183 278287 246316 257046 258175 287774 279360 279730 280395 198650 201837 654482 631388 1444531 1372620 424623 419901 607122 618080 759171 739429 788529 793305 825568 838478 813424 898974 1905144 2010349 1241779 1036549 668094 652796 786412 791021 827883 829527 855933 874396 968530 961071 4496255 4729620 40.35 71.6 1
12:49:09 2024-01-26 617798 613118 196576 192368 306992 314847 316756 315978 204302 203718 247984 252572 291118 290522 3918888 4259939 5931391 5754800 1007515 1059220 277634 246218 256257 256589 287810 279324 279658 281610 198616 201064 663902 629135 1423274 1381893 423911 418963 611175 617583 756508 738475 790517 790799 827389 845000 813535 895858 1898593 1994046 1233006 1046544 669997 654111 788878 788708 821015 834256 862700 871801 959088 961071 4571499 4739262 40.35 71.6 1
12:49:10 2024-01-26 624811 613154 196300 192806 306982 313162 317048 315978 204302 204864 246457 252886 285671 290023 3918888 4205259 5945532 5745428 1013277 1059220 278536 245425 255147 257268 287584 279288 281312 281335 200601 200713 669702 630038 1427230 1393145 424549 419592 610763 613637 756508 737698 783878 788708 836182 846948 804867 894336 1904326 1977072 1223207 1043278 664948 653613 790557 784048 820868 838397 862626 867639 959503 966663 4614736 4742644 40.35 71.6 1
12:49:11 2024-01-26 621783 612219 200108 191887 307128 313377 316943 315906 204092 204290 247566 252851 285671 291916 3918888 4151619 5953428 5754800 1024705 1058926 278275 247361 255042 257303 288395 279540 278479 282529 200601 201064 666802 624529 1405784 1386232 423947 422646 612797 613385 763485 744249 783914 792180 833517 842562 804602 899303 1907853 2000413 1236844 1033966 664672 656536 791117 784074 827883 837217 857800 867639 965786 969402 4583143 4742644 40.35 71.6 1
12:49:12 2024-01-26 618288 612650 196576 192498 306419 313854 318008 315978 204938 203078 248332 253628 291046 292118 3924481 4211601 5931391 5769458 1029094 1060724 276943 246598 255077 257664 288268 279649 278979 281515 198720 200748 674052 625049 1424105 1380911 422038 421749 608562 616145 763412 738036 783841 793305 829254 838550 811765 903255 1913285 2010349 1242602 1036414 671430 659615 786412 786368 827883 836652 857800 870525 966513 966663 4563473 4738986 40.35 71.6 1
12:49:13 2024-01-26 619447 613190 196300 192976 306992 312901 319490 315978 204904 204290 247949 253348 285706 288550 3928240 4259707 5903415 5750697 1021123 1060724 278571 246598 255112 258858 287180 279685 278263 280767 198754 200994 665352 633708 1448769 1376531 426739 422048 611631 617531 763913 740028 790701 796692 828632 843366 811805 894185 1909209 2001814 1236844 1038835 669960 654018 786412 792143 827883 834256 858411 871801 967524 961035 4502444 4733272 40.35 71.6 1
12:49:14 2024-01-26 618025 613154 196438 192537 306992 314368 316756 316110 204302 204290 247949 252043 285706 288333 3911139 4235621 5940717 5741039 1010276 1060724 278073 246218 255112 257303 286837 279540 279766 281392 197548 201309 662452 630036 1449755 1384844 424439 421377 611955 618464 760545 740604 789503 788553 829637 846787 811805 892989 1896197 1989739 1229168 1049599 668094 654835 793402 790423 821082 834293 864579 871801 957397 963145 4577357 4741860 40.35 71.6 1
12:49:15 2024-01-26 626874 613123 196300 193181 306992 313890 317084 315978 204720 204576 247113 253663 285706 288586 3928240 4215515 5950042 5750697 1013277 1060724 278605 245839 255898 257268 287990 279576 278165 278444 198789 200398 668252 631388 1428576 1391128 425380 419519 611594 616012 756508 742298 788300 790799 834552 848109 804638 895722 1903755 1981421 1210062 1041794 668278 654610 791117 783827 821015 838469 864268 866367 960183 968716 4633493 4748627 40.45 71.6 1
12:49:16 2024-01-26 622971 612183 200311 191723 307338 312937 317048 315633 204234 204720 247775 253239 291154 290737 3928240 4172574 5938969 5744745 1023596 1060724 279276 246634 254294 257303 287990 278718 278387 280109 198720 201028 675078 623336 1417535 1383283 422820 423246 614246 615825 765162 740239 786054 792959 833334 843793 807158 900864 1910567 1998292 1245720 1036414 665422 658433 791117 784110 828985 837217 858411 867639 965101 964570 4587455 4748351 40.35 71.6 1
12:49:17 2024-01-26 621815 613082 196576 192537 306166 313634 318713 315053 204938 204290 247184 253939 290637 291275 3911102 4208992 5931391 5761432 1026091 1060724 277621 246218 255112 257303 286409 279685 279766 279932 198720 200713 671877 624087 1457836 1383283 423120 418652 607354 613464 762986 737856 784897 796692 832155 841407 810034 905322 1912148 2007499 1228856 1032495 670191 656427 786412 784048 829646 837653 857152 870152 971173 971646 4580905 4739262 40.35 71.6 1
12:49:18 2024-01-26 616104 614314 200143 191965 306445 313347 318008 315726 204302 204290 248716 251657 285879 291633 3924481 4219404 5930509 5769458 1026128 1059972 276744 246634 255077 257380 287990 279576 279175 281962 198443 201028 669702 624393 1430207 1374063 422222 419312 609031 615998 764617 737921 788225 794848 830263 841151 813461 902706 1912148 2013847 1220617 1033966 670952 659615 786611 786368 830235 835471 857190 872488 966513 966663 4537309 4732508 40.45 71.6 1
12:49:19 2024-01-26 618964 613190 196025 193176 306992 312937 318713 314766 204904 204290 247949 252851 285706 288550 3928240 4262906 5912741 5750697 1017633 1059972 278571 246218 254685 258097 287180 279649 278448 280536 198581 201344 675078 632291 1437188 1374063 425831 419606 607586 617204 759135 739991 792817 796581 830189 843185 811008 900498 1906673 2003259 1217557 1040313 669521 654018 786574 793017 827883 834256 860248 871838 968493 961035 4502191 4729897 40.35 71.6 1
12:49:20 2024-01-26 617790 613154 196300 192537 305956 313890 316535 316145 204302 204290 248367 252429 285706 290327 3924481 4223179 5936488 5744745 1010276 1060724 279581 246218 255112 257088 292614 279540 279766 281392 197548 201344 653041 629173 1421346 1381322 423420 418029 611248 618080 758598 741312 788529 790525 828938 848036 811657 895369 1900114 1991154 1231087 1050740 668094 653650 792240 791021 823276 834111 865158 872451 957397 967271 4571499 4742644 40.35 71.6 1
12:49:21 2024-01-26 627245 613154 196025 193146 305698 314368 317048 315978 204302 204290 247184 254443 291118 288658 3916764 4199191 5955125 5744745 1019016 1060724 278078 245804 256426 257088 287990 279612 279766 280109 199379 200223 671152 628688 1436951 1392503 424623 419665 612546 612701 756508 742925 786218 789900 834479 847364 807009 895577 1905355 1982652 1238763 1044858 665422 654909 791117 784110 821015 837653 862700 867639 959162 966663 4595978 4739262 40.45 71.6 1
12:49:22 2024-01-26 623416 612219 196576 192502 305494 313639 317013 315192 204268 204290 247739 252886 290637 293799 3911102 4171435 5959092 5765315 1019742 1060724 276813 245839 256292 257088 287990 279576 277965 280398 198581 200363 690001 625986 1454647 1392503 424322 419072 611211 612218 756382 738220 783914 788782 834735 848445 806436 896499 1906711 1982652 1200125 1043204 666372 657742 791044 784048 823096 838505 862700 866872 959467 966663 4629879 4741860 40.35 71.6 1
12:49:23 2024-01-26 623936 612224 200351 191896 307132 313413 317048 318360 204268 208352 247949 252886 285706 291633 3924481 4151619 5940717 5755956 1024705 1060724 278275 246598 255147 257088 292541 279058 278353 280144 198409 201028 665352 623298 1437150 1388558 422185 419368 611248 612664 759171 742399 783385 788745 834735 846948 805826 899105 1908253 1988327 1232248 1041962 668278 656427 793365 784011 822766 841325 862663 866404 964053 970775 4646744 4748627 40.35 71.6 1
12:49:24 2024-01-26 626627 613159 196990 192502 307347 311952 317973 317766 204234 205151 247913 253204 286278 290701 3918378 4157855 5939848 5761318 1031298 1060434 278043 246391 254224 258062 287990 279468 279006 280299 198720 200993 668252 626451 1425920 1383283 424050 420528 612464 613966 763559 744088 786989 793305 834735 838478 804638 899651 1913428 2002515 1238763 1034628 666372 657515 792023 787358 828911 838397 858374 867639 966471 970702 4576574 4750664 40.35 71.6 1
12:49:25 2024-01-26 620932 613118 196300 192976 306992 311952 318936 315978 204904 204290 247878 252851 286677 288238 3915116 4250209 5925799 5744858 1019083 1060724 278501 245839 255077 258596 286705 279576 279766 280139 198685 201133 666802 632291 1455725 1374063 425831 418687 608599 617808 758534 737972 790850 795561 826185 843063 810543 902282 1904000 1999667 1238763 1041324 670191 654445 787493 790837 827736 834075 858262 875096 967156 961035 4506744 4724736 40.35 71.6 1
12:49:26 2024-01-26 618292 612933 196580 193146 306992 313377 317013 316328 204058 204290 247949 252043 286060 288689 3911102 4228677 5931391 5744858 1010957 1057273 278008 246183 255077 256837 288802 279540 279766 281401 197513 200993 665352 628688 1442174 1381322 424021 419665 611175 618080 756881 741983 789689 787556 829086 846191 811765 894298 1899943 1991909 1231087 1051796 670191 656735 792789 789680 821015 834396 865789 874471 959273 963072 4571499 4746029 40.35 71.6 1
12:49:27 2024-01-26 625250 612893 196025 193174 306775 313854 317048 315978 204268 204290 246457 254373 286278 288550 3930084 4214849 5950042 5744858 1016175 1063532 279124 245804 256257 257268 287990 279612 279766 279244 199379 200993 668252 631388 1432069 1392503 424623 419665 612979 614949 756508 742558 789415 791057 832265 846948 806349 895619 1901294 1982689 1231087 1044765 666372 654799 795416 789601 825107 839021 863766 869345 963405 968608 4590310 4747568 40.35 71.6 1
12:49:28 2024-01-26 621815 612614 196580 192806 306992 316499 319286 315122 204870 204720 248554 252851 291046 292118 3924481 4179936 5959367 5768286 1019016 1062985 277703 245804 256687 257268 287990 279540 279766 280536 200743 201028 665352 622707 1434004 1392503 423420 419483 611211 612627 758025 741837 785494 789601 835919 847546 804033 895722 1907853 1980571 1219306 1042643 668094 656536 795416 783827 824410 842590 865171 866180 962038 969979 4643969 4752016 40.35 71.6 1
12:49:29 2024-01-26 625094 613082 200561 191861 308511 312901 317048 318439 204234 204864 247739 252886 286716 290796 3916726 4163713 5938969 5758908 1030563 1060724 277621 246634 254259 257700 288508 279271 278387 280109 198754 200993 687517 624668 1415741 1383283 423420 421155 612979 614475 763559 743978 782729 793305 834144 838514 806386 899651 1910567 2001890 1238763 1032495 666372 656500 790557 786130 832184 842517 856966 867489 968530 972151 4588261 4740313 40.35 71.6 1
12:49:30 2024-01-26 616040 612650 197057 192327 307093 313341 318008 315978 204762 204649 248681 252008 285498 291839 3911552 4211413 5916046 5764172 1028819 1060724 278275 246634 255077 257845 287990 279612 279372 281821 198409 200993 669702 624186 1447530 1377971 422185 419570 609031 618080 762986 737972 783914 793305 829218 838514 814082 899317 1910567 2008074 1242602 1035440 671908 658469 786412 786368 829816 838569 858835 872488 968493 966517 4569342 4743416 40.45 71.6 1
12:49:31 2024-01-26 618362 615784 196296 192830 306811 313818 319384 315720 204904 204290 247700 253348 285498 288477 3928233 4269577 5917850 5750697 1016175 1060724 278618 245083 255147 258062 287180 281267 279766 281205 198685 200993 665352 632291 1420791 1379364 425831 418616 608599 616329 758659 738230 792303 793305 828632 843330 811768 899598 1904000 1999710 1238763 1040415 669997 654018 786970 790984 826674 836652 861761 872488 968902 962983 4518557 4735495 40.35 71.6 1
12:49:32 2024-01-26 621980 612893 196300 192506 306992 313603 318312 316039 204200 205007 248396 252429 288724 288333 3918888 4217354 5931391 5745428 1013277 1060724 278272 245839 255077 257303 287787 278646 279340 280109 200318 201309 673607 631839 1444644 1386555 424623 420708 612979 617642 756881 743978 790251 787770 829877 845752 809358 897568 1898593 1986266 1239267 1044788 665897 654018 793402 788745 824262 836652 861326 871791 959125 967774 4578801 4744927 40.45 71.6 1
12:49:33 2024-01-26 621815 614722 196442 192463 306992 314847 316978 317657 204983 204576 247913 253204 285848 292118 3930084 4180178 5959367 5768286 1019016 1060724 277716 245804 256292 257268 287990 279576 278353 280732 199309 200328 700954 626434 1446123 1392503 424623 419665 610743 613098 756324 742888 786218 790460 834735 844964 804033 895610 1899705 1981069 1213760 1041901 668094 656500 792240 783691 823350 838505 864542 866984 961890 970322 4631747 4750962 40.35 71.6 1
12:49:34 2024-01-26 624475 615594 197411 192158 308474 312901 319548 316110 204268 205009 247949 252851 285671 291033 3910952 4154502 5929617 5758908 1029094 1060724 276848 247396 254294 257303 288179 279504 278387 280109 198754 201309 666802 623298 1427410 1383283 423120 420563 612979 614475 765162 743978 783817 792742 833517 843330 807030 899613 1907853 1998292 1238763 1036640 665422 659439 792240 786332 827297 837806 860248 869495 965786 970063 4595601 4747568 40.35 71.6 1
12:49:35 2024-01-26 612759 614722 196545 192631 306595 313711 318419 315497 205688 204147 247739 254127 285706 291696 3911139 4219123 5931391 5768286 1028516 1062713 277427 245839 255112 257845 286705 279685 278978 279878 199170 200398 683905 624567 1422117 1383283 423420 418652 608599 612664 761398 737990 783817 795510 834735 838478 804638 904973 1910567 2004654 1240683 1031028 667346 655999 788878 784048 830235 838433 855250 867639 966549 969402 4582990 4752792 40.35 71.6 1
12:49:36 2024-01-26 617358 615603 197240 192197 309383 312723 318759 315978 204268 204290 248244 251272 288174 291003 3924481 4237086 5910913 5763896 1025580 1060724 277989 246634 255077 257664 287990 279576 279569 281730 198429 201028 665352 624186 1437154 1374063 422185 419901 609377 618080 763559 738059 786181 792994 829218 838514 811192 899651 1913285 2007499 1228856 1034703 671430 658469 785853 786368 828470 837835 858411 870525 968530 966663 4570017 4749513 40.35 71.6 1
12:49:37 2024-01-26 617049 616467 195918 193616 306910 313711 318830 315834 205405 204290 247913 252851 285671 288622 3930084 4275385 5931391 5744670 1013240 1060724 278501 245460 256390 257845 286602 279649 279569 280253 198685 201028 665352 632291 1462848 1381322 425831 419665 608957 616329 756508 738059 790850 793305 827690 844558 811805 898204 1901294 1998292 1236844 1041794 669997 653091 786412 789556 825503 835471 860861 870525 965101 955593 4537347 4738896 40.35 71.6 1
12:49:38 2024-01-26 625365 616476 196576 192697 306982 313747 319548 315906 204733 205440 247771 252605 286677 288297 3928016 4224840 5940717 5730294 1013277 1060724 278466 245839 255112 257268 287724 279504 279236 279683 198581 201309 659552 631388 1437602 1383283 424623 419665 612464 614511 756648 744505 789689 791057 829877 845752 807030 895913 1898593 1980607 1241223 1044765 665897 654018 793402 788672 824298 837835 861363 872166 960183 965225 4576407 4736920 40.35 71.6 1
12:49:39 2024-01-26 623108 615168 197514 192218 309164 313711 319322 318664 204166 204757 247807 252677 285567 292132 3908275 4166333 5930576 5744745 1029094 1060724 277510 246634 254294 257845 288422 279540 279006 280109 198720 200993 665352 623336 1413333 1383283 423420 420563 612464 614548 764100 743757 783878 793305 834108 838550 805815 898604 1907853 1998292 1238763 1035440 666835 659439 792240 786368 827883 838433 858411 867639 965786 964570 4590310 4748627 40.35 71.6 1
12:49:40 2024-01-26 623109 615525 196433 192826 308619 313603 318830 315389 205439 204793 247807 254232 285567 291112 3911102 4191000 5931391 5758908 1027047 1060724 278015 246391 255112 257303 286409 281267 279766 279718 199066 200363 672602 625538 1425115 1383283 423420 418652 609031 612701 761398 736064 783817 795277 834735 838478 805245 904973 1914390 2004654 1219440 1031761 666372 656698 788878 786278 830235 838469 855933 869495 969324 964570 4586547 4736373 40.35 71.6 1
12:49:41 2024-01-26 617587 612646 200103 192257 310209 313603 320681 315942 205086 204470 248609 252290 286686 291899 3916689 4216406 5934737 5760902 1030563 1062985 276779 246598 255077 257303 287584 279576 278979 281752 198720 200398 669702 623742 1432384 1379364 423120 419570 609377 617204 763559 738059 783914 793305 831088 838550 811805 902288 1910567 2013847 1221323 1035440 671908 659439 786412 786368 829646 836652 858411 870562 968345 966663 4550347 4742644 40.35 71.6 1
12:49:42 2024-01-26 619866 613195 196029 192976 306992 314854 319690 315762 205336 204505 247842 252747 285965 288248 3924307 4260053 5925663 5754800 1011757 1064939 278272 245632 256292 257664 287180 281267 279766 280963 198720 201344 668252 632759 1460038 1381322 424623 419665 609031 617204 756917 737469 790288 793305 827462 845752 811805 898208 1901294 1998292 1215673 1044021 670952 654018 787725 788077 825656 836062 860140 871801 965786 961071 4570131 4735884 40.35 71.6 1
12:49:43 2024-01-26 622700 613190 196442 192841 306982 313634 319548 318592 204097 205368 248467 252501 286677 288477 3930929 4223169 5940717 5749529 1012554 1060724 278396 245839 255147 257664 287584 278646 279271 280144 198547 201519 656652 632291 1412406 1383283 424623 418616 613848 617204 756917 745070 790288 788745 829877 845752 809395 897288 1898593 1986266 1239267 1044765 666372 654482 793402 788708 824882 836652 861326 869252 957360 965225 4576897 4739262 40.35 71.6 1
12:49:44 2024-01-26 619675 614461 196025 192810 306992 314368 317013 315798 204983 205012 248432 253313 287126 291972 3928120 4179026 5959367 5769458 1019742 1060724 276813 246218 256151 257268 288395 279612 278353 280781 198720 200398 701513 623177 1435812 1392503 423126 419665 611211 612194 756917 738257 783878 788745 834735 845000 802329 895647 1905144 1979878 1226973 1041794 667145 657705 792240 785719 822766 838469 862700 867363 959503 966663 4614736 4739262 40.45 71.6 1
12:49:45 2024-01-26 620222 613555 200166 191582 307128 313634 317048 316217 204234 204864 248083 253904 288102 291790 3925541 4168462 5938363 5767202 1029502 1060724 277427 246634 254224 257380 288694 279540 279236 280859 198754 201086 668252 625113 1421163 1383283 424021 420859 613578 614511 764642 741507 783914 793305 834465 838550 806422 900968 1909209 2001276 1242602 1033966 665897 659439 791678 785776 828470 838433 858411 867639 967524 972335 4583143 4746029 40.45 71.6 1
12:49:46 2024-01-26 618288 613118 199958 192541 306419 313091 318008 315978 205223 203683 247949 254017 288137 292908 3931917 4205797 5944474 5769458 1026166 1063532 279239 246391 255112 257881 287990 281410 279658 281064 198754 200852 674052 625538 1425570 1381322 423120 418687 608167 615892 763559 738059 782729 795561 829914 842526 810005 899688 1910567 2008111 1228150 1035440 670952 659439 786412 785220 829225 835967 858411 872166 970734 968716 4563473 4736650 40.45 71.6 1
12:49:47 2024-01-26 620474 613159 196438 192537 306454 312682 319007 315978 204904 204290 247949 253239 286573 288513 3926091 4244837 5918421 5744632 1021123 1060724 281430 246387 255042 258062 287198 279649 278159 281269 198927 201309 665352 631388 1412407 1374063 425528 420563 608517 618080 760283 737819 790288 794984 827911 838514 814113 903373 1905144 2013847 1211896 1038060 669723 655073 787725 791021 830235 834256 857190 873737 966549 965261 4505660 4729897 40.35 71.6 1
12:49:48 2024-01-26 618679 613154 196300 192837 306955 315362 317048 315978 204904 203507 247949 252816 290709 290327 3926091 4272168 5927800 5763610 1008929 1059220 277629 245632 257050 256837 287180 279649 279569 280973 198409 200853 665352 628233 1421032 1381322 424322 419368 607586 617642 756508 736391 787372 791057 827426 846948 811805 895647 1901294 1994046 1236844 1044280 670952 654334 788878 788672 823096 835471 861400 873737 964418 962465 4564975 4738986 40.45 71.6 1
12:49:49 2024-01-26 622053 613154 196029 192841 306982 313413 317973 315978 203951 208605 247913 252914 285706 288586 3921683 4219378 5937178 5744745 1013164 1060724 278496 245839 255147 257268 287774 278967 279327 280315 198409 201380 658102 631397 1415746 1381322 424623 418652 614012 617204 756917 744015 790850 788745 832302 845752 809395 897564 1897245 1984859 1239267 1044765 666372 654018 793402 788708 823132 836652 861363 869216 961182 963862 4571499 4739262 40.45 71.6 1
12:49:50 2024-01-26 620149 611322 196020 192541 306982 314523 317013 315122 204268 204290 247949 253982 290565 291849 3911552 4181050 5965038 5790656 1018215 1060577 279847 245804 255898 256872 287990 279612 279730 282529 198720 200363 685651 626897 1434135 1396463 424623 419665 610743 612255 756346 740787 785622 788745 834735 845497 806011 895717 1899705 1982873 1196427 1043390 665422 654111 791117 784074 824262 838433 862700 867639 960183 966663 4602073 4742644 40.35 71.6 1
12:49:51 2024-01-26 622016 611958 200099 191931 306450 313890 316535 318360 204302 204720 247566 252886 290709 292209 3908312 4159562 5946574 5755377 1027877 1063343 279453 247601 254650 257268 288599 279111 278387 280752 200601 200993 657329 625113 1426307 1383283 423947 420895 612546 614475 763559 742595 786218 793305 834735 838550 805815 902051 1907853 1998292 1242602 1032495 665897 658469 791117 785220 829058 838469 858411 867639 965786 964570 4580905 4741860 40.35 71.6 1
12:49:52 2024-01-26 621815 611317 196300 192667 305956 313413 318489 315053 204938 204006 247184 254230 290637 291221 3920856 4194892 5942426 5774215 1027781 1060650 279581 246457 255757 257487 287990 281267 278979 280767 198789 200433 676951 623625 1420484 1382302 422222 422048 608366 614511 762477 737967 783817 793263 833517 838478 807067 900671 1908925 2007499 1248359 1031028 668094 658173 787530 784048 830235 838433 855287 871507 970734 964570 4574367 4739262 40.35 71.6 1
12:49:53 2024-01-26 617149 613118 199827 191935 306454 313413 318008 315978 204336 204290 248716 252572 290709 291975 3911102 4213411 5929230 5778931 1027047 1060236 278863 246493 254971 257668 287791 279432 279766 281856 198374 201028 653052 625538 1442965 1374063 422820 419937 611248 618006 763559 735871 786254 793226 832302 838586 811805 900968 1908925 2008147 1226973 1033966 671430 659439 785853 786405 827883 835378 858411 869252 969592 966663 4558464 4729897 40.35 71.6 1
12:49:54 2024-01-26 619041 613190 196304 192537 306170 312651 318748 315978 204336 204290 247566 252851 286477 288284 3911139 4231930 5891527 5750512 1019824 1057499 278466 245734 254793 257919 287014 279432 279730 280626 198685 200993 666802 632560 1421523 1373089 424623 419901 607622 618080 761245 738840 790887 793263 827324 840071 814113 901646 1905144 2013847 1240490 1035813 669521 654610 787725 789900 830235 829599 855933 873079 966513 965225 4505660 4727271 40.35 71.6 2
12:49:55 2024-01-26 616210 613190 195887 192806 306775 314009 317013 315726 204762 203718 247949 252851 285671 290327 3918888 4271467 5913638 5742286 1014582 1060471 278396 245285 255757 257668 286123 279144 279730 280788 200318 200923 665352 632291 1482235 1382030 424439 419665 608562 616292 756508 738059 790517 792742 829086 845752 811768 897564 1901294 1998292 1236844 1041794 670952 653091 787530 787482 825430 835435 860861 871144 965786 962302 4537271 4727271 40.35 71.6 2
12:49:56 2024-01-26 620050 614585 196576 192502 306703 313598 317048 316552 204058 204711 247949 252008 285671 288586 3924481 4234029 5934737 5736351 1015448 1063532 279775 246316 255006 257668 288802 279360 279766 280906 200035 201415 659552 632291 1417959 1383283 425528 420744 615121 617167 757994 745144 790813 790874 829841 846349 809358 897564 1898593 1982689 1237311 1044021 665897 652796 793365 789827 824298 837244 862090 871764 956647 963789 4573294 4736373 40.35 71.6 2
12:49:57 2024-01-26 620149 612857 196438 192810 306992 314589 317013 315978 204268 204720 247913 253799 291069 291875 3920706 4182921 5950042 5769572 1016840 1060471 278880 246352 256404 256984 288174 279396 279730 280591 200318 200573 671877 622858 1429463 1390177 421850 420259 613848 617143 761901 742851 783817 788708 834994 845643 807030 898204 1901294 1995460 1236844 1040313 666372 658469 793365 784048 823059 838433 860861 866367 961890 969402 4646744 4739262 40.35 71.6 2
12:49:58 2024-01-26 623849 612614 196438 192463 307312 313516 318454 315978 204234 205151 247704 252851 285879 290675 3918888 4160811 5931116 5745174 1029094 1060724 277199 246316 256319 257777 287738 279252 279766 279969 198927 200853 668252 628688 1424388 1385829 424322 420823 612979 614475 764515 745351 786144 793305 834735 843122 809457 902288 1910567 2001129 1238044 1035440 667324 660373 793365 788077 831613 843321 860861 872788 968566 972916 4590310 4764786 40.35 71.6 2
12:49:59 2024-01-26 625390 617639 196201 194203 309250 315951 323916 319566 206538 204434 250260 257305 288351 291984 3946025 4211413 5977720 5815180 1046904 1079164 282934 251288 261154 263342 293904 286074 288635 288766 203567 205581 700020 639120 1452890 1407435 431321 430300 625656 627300 781946 763186 803998 811745 851754 865154 826536 922157 1956370 2050623 1238273 1063416 685129 678709 818699 810520 848675 865632 889866 894340 990446 997293 4734913 4867952 40.35 71.6 2
12:50:00 2024-01-26 642189 635531 201603 197287 319535 327383 334605 334005 215097 210065 260036 265154 297056 302981 4042629 4342790 6136550 5965240 1060406 1118446 290551 257782 272598 272342 308965 300874 300262 301941 209408 210214 727226 654894 1466673 1433198 441624 436135 634400 641941 795666 776498 830547 834915 864686 874533 848647 943624 2012564 2121127 1286740 1074271 703610 691335 827892 827759 873852 882104 895713 908854 1016472 1016549 4766415 4942982 40.35 71.6 2
12:50:01 2024-01-26 654165 650476 202596 198043 326890 333256 344899 344960 213383 213751 264754 270212 304147 309292 4096362 4389684 6220478 6029824 1085211 1143704 293466 260215 276913 278029 315110 305252 304261 308928 208546 211570 720922 660588 1499583 1446800 442989 438444 636691 645282 797995 779596 830547 833729 862202 874424 843665 935500 2028224 2142561 1253339 1075626 704892 691335 830281 830148 870817 881481 894364 904679 1014997 1009277 4791248 4961739 40.35 71.6 2
12:50:02 2024-01-26 659829 654874 200980 197248 328637 332247 349188 346620 214079 214052 266795 272472 302970 310022 4124094 4426976 6248455 6072596 1103187 1155381 292538 256953 277569 279779 314410 308738 305190 308529 207861 210690 705951 665334 1488104 1448859 443104 440392 631227 639238 795644 772615 820858 824722 853071 864156 833567 926148 2028224 2134880 1268406 1072741 698888 685337 823396 820928 862138 873259 882462 895615 1002561 1000187 4804091 4971118 40.35 71.6 2
12:50:03 2024-01-26 667983 658698 198677 195502 324854 329706 347333 346805 212723 212783 265604 271641 304361 308347 4139884 4442915 6275791 6081299 1103522 1159599 288019 253777 276893 278029 313675 306185 302874 306721 207643 208183 703051 662481 1544193 1446800 441001 432885 623885 630428 783813 763395 811793 814631 838920 853635 822848 912227 2018964 2127188 1238273 1063141 690559 677748 811842 811708 850485 856568 870213 882364 987608 987686 4796955 4967573 40.35 71.6 2
12:50:04 2024-01-26 666008 659622 199963 192802 320764 327265 347333 345509 210110 211053 263100 269731 301702 303570 4130519 4414739 6257780 6063909 1106788 1162143 285250 256457 275381 274639 313234 304598 302028 302897 204424 205888 716443 656774 1470708 1441623 435077 429388 618251 625006 770565 754435 796595 795561 826738 845752 807180 884837 1996856 2093622 1246440 1067898 681233 665616 806048 804770 834634 845474 860103 871801 968602 965188 4712582 4942982 40.35 71.6 2
12:50:05 2024-01-26 660745 657646 193393 190625 316066 324821 345917 339813 211658 208216 263868 266839 298409 301234 4136416 4441943 6257780 6063909 1126242 1158741 281091 249736 270536 272928 311193 301800 300288 301088 202465 204969 717936 647446 1467147 1441348 429480 426147 612979 615383 765728 747395 782266 786315 820072 829464 788695 879425 1992602 2074667 1244521 1050796 671430 663224 800311 791582 823350 838838 853390 857055 955237 955593 4804492 4952361 40.35 71.6 2
12:50:06 2024-01-26 666281 660332 191734 189084 316001 323308 342965 339539 210036 207353 261648 266873 297957 300372 4145795 4461347 6257780 6068250 1116406 1158778 279775 249525 270644 272095 310314 302300 297721 301801 201161 204969 711964 648371 1492860 1430287 428259 426111 607736 614511 765728 739917 781149 785776 810999 820487 788100 877634 1994019 2099567 1248359 1044765 674511 661346 791117 792705 825503 829491 844118 858313 957397 957511 4797232 4971118 40.35 71.5 2
12:50:07 2024-01-26 663178 661392 192605 188761 315880 323535 344942 340327 210806 206421 263310 266873 298409 302399 4168542 4417115 6332383 6096542 1113408 1165973 281519 249736 273054 272342 311301 301873 300129 301655 202147 205293 713457 654894 1500082 1442649 429480 423642 608020 615825 759171 743191 782825 779206 810672 826987 785762 868013 1991186 2084404 1238763 1062504 673550 657967 795716 795524 818689 829419 851509 859537 951041 952006 4792932 4986317 40.35 71.5 2
12:50:08 2024-01-26 665549 664323 192609 190021 316101 324929 345177 341910 210806 208071 264464 266942 300752 302259 4196961 4505100 6341105 6134057 1133990 1175153 281091 250934 272598 273210 311809 304598 300906 302981 203602 206160 711857 650690 1481280 1460220 429480 423606 610726 611894 762477 745346 775962 780683 816363 827571 779527 872050 2003291 2081153 1243923 1057343 673070 662284 798046 792143 819851 836652 849086 850760 948281 957511 4863071 5015228 40.35 71.5 2
12:50:09 2024-01-26 678414 667579 193865 190056 317123 327265 346010 343436 210806 209048 263504 266908 303081 304630 4224172 4599575 6369428 6171108 1149494 1180583 283476 255699 273633 274639 313162 304709 302383 302400 204459 204963 713328 651455 1493826 1454004 428259 423606 611175 612664 763559 747187 774268 779280 811609 820487 780669 867923 2009705 2090360 1244521 1058885 671908 663224 799177 790984 818689 836985 849086 852776 950368 957547 4900693 5042743 40.35 71.5 2
12:50:10 2024-01-26 681790 667006 194036 190625 319082 328191 348381 345543 210525 209702 264754 268502 304540 306440 4252268 4624105 6402004 6190329 1151557 1183100 283746 256493 273827 275253 314188 305713 301954 304378 205070 205888 704501 653021 1515803 1455799 428869 423606 611175 612255 763559 746385 774305 778364 811572 820487 778387 868202 2009705 2092656 1244521 1058533 671908 661683 799177 791021 818689 836985 849086 850198 948317 957547 4919504 5064905 40.35 71.5 2
12:50:11 2024-01-26 684773 673819 194822 190690 321021 327154 349751 347666 212547 209082 265568 270212 302690 306469 4270999 4599575 6416312 6224278 1149578 1186065 283313 256457 274307 275517 315368 308952 303277 303928 205141 205923 704501 654894 1489506 1467430 429480 423750 610238 610860 761398 745346 773764 776640 811645 820523 774925 864944 2012564 2086637 1249573 1060119 672866 662284 798046 793268 818109 837095 847840 848988 948281 954061 4926538 5083663 40.35 71.5 2
12:50:12 2024-01-26 685260 676972 195096 191257 321088 327684 349469 347701 212918 209082 266198 271003 302970 306541 4289730 4602042 6444137 6246601 1145726 1195022 286038 255699 274971 276328 315663 308082 302414 303004 206913 206244 707401 663905 1495103 1465345 429877 423750 611175 610824 759171 746473 774694 776640 808950 819801 776121 863309 2009705 2102548 1262742 1065432 669997 658469 799744 795524 818689 829419 841611 850760 947398 946543 4919504 5093042 40.35 71.5 2
12:50:13 2024-01-26 680348 677936 195171 191292 321061 329706 351339 346341 211128 210065 266012 271866 303885 306914 4305233 4627983 6480754 6237223 1144303 1192891 285485 256529 276555 276363 317521 305718 304607 304855 205609 206888 716443 664381 1481169 1460220 429480 423786 609413 615419 760819 745346 777256 774865 801323 819224 778048 862615 2012564 2104911 1240683 1071215 671908 659439 798046 794959 813917 827294 844118 851970 947398 948431 4896098 5111799 40.35 71.5 2
12:50:14 2024-01-26 682574 680148 195476 191563 323014 327419 354006 347737 211018 210394 267241 270212 304591 309292 4323991 4599723 6509566 6279634 1134760 1198173 285285 255915 275851 276328 315410 308570 302958 304967 206079 206313 707401 664381 1495118 1460220 430706 422450 604947 612194 759135 738511 774492 777068 798989 811545 776046 855185 2012564 2116479 1256873 1061469 673826 655536 791117 793268 816336 826394 839163 848988 949416 942905 4881605 5123242 40.35 71.5 2
12:50:15 2024-01-26 687841 682181 195887 190655 324525 327648 352015 348751 211052 209082 266866 273150 303639 310277 4333369 4588530 6462939 6302874 1141319 1199023 286387 251819 274971 276982 315397 308098 301144 304855 205754 206244 707401 667723 1485434 1463263 428360 423714 603192 609027 756685 736700 772252 776517 798064 808441 770249 853288 2012564 2124173 1258631 1053904 670952 656036 788878 793268 817583 819828 832805 848988 947574 937529 4926261 5136269 40.35 71.5 2
12:50:16 2024-01-26 683488 683701 195476 191089 323050 328179 352015 347345 211018 210212 265604 273341 303885 308819 4355287 4661667 6481589 6298477 1157258 1202433 283835 252635 275381 276399 315433 306437 302061 305571 204459 206313 719429 660588 1489611 1454004 424623 422522 604693 609924 761883 734987 765167 772670 792816 805943 771638 853325 2012564 2124173 1250278 1052590 671908 659906 786412 785776 813993 820442 830435 839091 946056 942905 4972385 5155821 40.35 71.5 2
12:50:17 2024-01-26 692052 685858 194853 190655 323010 328423 354006 349841 214726 209918 266421 271901 303885 309985 4364653 4701296 6472264 6345239 1165142 1204783 283228 252171 275772 275655 315146 308243 301144 303643 205718 205534 700264 660310 1493237 1466263 425528 420563 601591 606500 760708 733830 760675 772670 796371 804738 762921 849020 2018964 2121135 1173102 1046544 667145 656036 784182 781827 814530 820478 824363 836605 946727 937565 5001890 5170607 40.35 71.5 2
12:50:18 2024-01-26 695114 686123 195440 189463 323764 327648 351907 349841 214726 209737 265604 271866 303005 309766 4386611 4708662 6472264 6349767 1170191 1208243 283030 251037 275381 275677 314296 306437 300897 303004 205574 205391 704498 660588 1486582 1466263 424623 420528 599439 605793 755874 731700 759734 768121 792292 799381 756891 847775 2013200 2114261 1238763 1045801 664000 654482 784182 779541 811220 818026 821110 834045 940531 940645 5040463 5179434 40.35 71.5 2
12:50:19 2024-01-26 695114 687095 193900 190026 320535 327719 351339 348470 214656 209048 264754 272733 303885 306347 4386460 4808801 6556193 6330115 1171955 1211875 280968 251037 275696 274219 315843 307206 301144 302968 204567 204963 716271 657763 1508707 1470432 421551 418480 601480 602686 751658 731609 755303 759016 790692 800300 755376 839123 2009705 2105785 1252961 1050833 661640 652655 784182 776677 802576 811500 820711 830337 930049 935893 5034581 5179434 40.35 71.5 2
12:50:20 2024-01-26 699395 685300 192984 189459 320050 327422 351907 349805 210511 208396 265604 269766 304789 306469 4405255 4758260 6546867 6340714 1160023 1206661 281773 249065 274530 273105 314775 306334 299985 302376 204746 206585 708851 666288 1485013 1471303 423420 418480 600143 601161 745171 729587 755664 756762 786120 798043 747632 833483 2003291 2087127 1247092 1056591 657886 646962 779710 774828 797435 811428 822280 823059 926381 930199 5033239 5185100 40.35 71.5 2
12:50:21 2024-01-26 699968 689217 192644 189092 319830 327727 351375 348751 210806 207712 265161 269390 302680 306217 4405255 4738662 6546867 6335867 1156684 1214284 281505 248296 273644 273034 313854 303503 300230 300182 203104 206160 719429 666288 1483760 1466263 421216 416938 599774 602015 743062 727714 755953 753068 779472 792221 747081 827971 1994019 2087398 1257738 1055804 656525 643590 779340 774828 793356 809038 819941 821012 919327 927501 5043973 5179434 40.35 71.5 2
12:50:22 2024-01-26 699968 690227 192171 188203 318768 326803 349751 347701 210511 206455 263978 268946 308224 305965 4420845 4745406 6593494 6345239 1154360 1211875 280026 247495 272945 272236 314009 302580 298378 302552 202596 205870 736798 666203 1490950 1462109 418362 413207 594044 599640 738068 720353 746703 751263 772957 791769 747265 825508 1995265 2084441 1249759 1053979 655589 642985 776893 770410 791669 808239 815141 816203 917177 919502 5053366 5198164 40.35 71.5 2
12:50:23 2024-01-26 699968 690259 191704 187873 320866 324929 348733 347666 210071 206421 263908 268502 303507 305248 4430210 4757207 6593422 6350080 1154398 1210146 279847 247149 270536 271441 313854 302332 299478 300182 201959 205257 738336 664305 1487217 1462109 417770 413780 592441 597942 735977 717160 746516 749330 770015 784540 742929 821044 1987316 2081153 1251753 1054090 653257 640222 774690 768085 788869 802414 811784 811431 911817 919782 5053366 5198164 40.35 71.5 2
12:50:24 2024-01-26 699968 691276 190928 187578 320003 324821 347648 345578 209200 205744 268748 267686 303507 304568 4436411 4766479 6621470 6348348 1156918 1213832 279811 246179 270464 270579 312580 302619 297757 302810 201359 204969 717936 662415 1496242 1461186 416584 412880 589552 595259 732966 715421 744393 746330 766102 783256 738225 815656 1985899 2074704 1249759 1052330 652328 638304 772458 765264 784270 797765 808826 811686 909978 910560 5060588 5207530 40.35 71.5 2
12:50:25 2024-01-26 699968 692811 190499 186702 319332 324327 347089 345059 208874 205567 268638 266908 302656 305534 4442601 4763717 6630796 6366612 1156918 1212739 278916 244942 270201 268899 312961 303551 296668 299236 201007 204073 717936 660588 1501190 1461186 415403 411369 586946 590592 729099 711273 738543 744305 757283 781016 735918 811390 1979356 2068799 1233800 1047326 648627 630956 767919 762358 781914 798034 802345 804566 904691 913141 5062758 5207530 40.35 71.5 2
12:50:26 2024-01-26 701235 693305 189196 189891 315191 322590 346531 344960 206964 205744 261792 265844 302394 303274 4461305 4822342 6602819 6375733 1163896 1211013 276359 242656 268766 270755 309090 302876 295906 295677 201739 201344 694756 656824 1493663 1472346 413054 409485 583853 583512 725754 709300 730778 736053 757247 770307 726724 807000 1979113 2062787 1225573 1038162 643932 630920 758525 755316 781914 788766 789717 802361 903843 902851 5013560 5211246 40.35 71.5 2
12:50:27 2024-01-26 695990 692775 188602 189644 316005 320281 347368 344960 206538 205071 261684 266029 299840 302187 4467671 4803569 6542207 6396906 1169890 1208383 275284 242656 267116 270040 309001 301845 295698 295856 199866 201649 728742 657763 1489675 1463263 410503 410186 581371 583682 728848 706253 727641 737867 760009 763939 722946 804562 1981927 2084108 1261727 1032495 646691 634703 755925 757872 778076 782110 790841 801752 897496 897356 4989885 5214965 40.35 71.5 2
12:50:28 2024-01-26 694849 694764 188010 186113 315524 319788 346495 342983 206217 208822 261428 265975 299875 303312 4470859 4746239 6574843 6396661 1154866 1207422 276287 243693 266559 269660 309438 302129 293613 296798 200318 201134 727226 663905 1495843 1457043 411412 405542 578659 583682 720453 700030 730185 735006 752611 762994 723422 794714 1966201 2064277 1239784 1044877 642101 626381 759090 754152 770533 783762 792005 793035 892235 898626 5088804 5231806 40.35 71.5 2
12:50:29 2024-01-26 703971 695265 187420 185592 314047 319528 345228 344960 204904 208716 261024 264825 299805 302730 4483429 4828976 6612313 6387282 1156880 1209216 274599 243350 268216 268193 308120 299142 295361 294704 198629 200223 727566 662481 1496028 1461186 408009 406008 580510 582853 719118 703649 727865 726554 750025 762861 713256 793068 1963399 2047618 1242602 1035440 638236 629224 755413 747573 770533 782110 781505 791870 897389 892056 5041776 5227527 40.35 71.5 2
12:50:30 2024-01-26 703266 689487 186829 184487 315044 319088 345917 342947 204268 204864 260000 265975 297957 302625 4486126 4832499 6546867 6406040 1173948 1209216 272733 241733 264524 267593 306829 299601 292995 293607 198629 198936 717936 655420 1502778 1460149 407338 406008 574747 577570 719628 699101 718281 728729 749494 752129 713256 796617 1966201 2068642 1233800 1026114 640277 626397 746022 749764 769681 774791 783808 793035 883133 882309 5041776 5220618 40.35 71.5 2
12:50:31 2024-01-26 694733 693301 190813 184452 312112 318637 345917 339813 204268 204290 258980 264569 298109 297239 4495768 4777369 6630796 6406040 1151557 1203115 272924 240574 263785 266772 306793 297460 291427 293849 198489 198902 724196 662481 1478976 1456009 407917 403675 571709 577570 713389 693005 720945 725707 740591 753754 711205 786129 1955088 2049133 1231805 1038761 634606 620108 750007 745052 762715 774210 782693 783710 884295 889825 5105499 5233722 40.35 71.5 2
12:50:32 2024-01-26 702818 695270 187141 184155 310695 319088 343001 340566 203634 203078 257568 264789 296123 299319 4502187 4868476 6621572 6406040 1157747 1207460 271296 239625 263749 265471 306793 297351 290330 291379 198350 197625 711857 655833 1485580 1466263 405895 400300 571303 574966 709905 695005 715441 717940 742654 754581 706185 787251 1956929 2050623 1233800 1024654 630108 621425 743039 737948 765424 773020 774483 787256 884824 874433 5030147 5233722 40.35 71.5 2
12:50:33 2024-01-26 694020 693037 186617 182925 310180 317738 342929 337732 203917 202370 257533 263944 294989 300275 4511565 4830484 6602895 6415418 1162432 1206848 270797 239828 264565 264966 305822 297532 288743 292197 197129 197625 730643 652276 1479930 1447823 401104 400300 567752 574312 711337 687918 709614 718525 737540 746643 708839 783743 1951338 2053533 1231805 1026114 632352 616315 742097 738457 755266 764096 774611 779150 872809 874794 5079399 5224344 40.35 71.5 2
12:50:34 2024-01-26 699158 693305 186356 182605 308385 318637 341304 338753 202935 201700 257533 262080 295160 297275 4514498 4840659 6677777 6408119 1147396 1205744 270797 238346 264565 262423 305952 296335 288743 291823 196193 197282 727566 657717 1473146 1451940 401387 396745 567051 574423 705085 689418 710192 710141 731837 746164 700894 774547 1943509 2028789 1219836 1029252 625281 612893 739635 732705 752198 765482 765465 774422 877906 874889 5077242 5243101 40.35 71.5 2
12:50:35 2024-01-26 702968 693255 186059 181770 308275 315915 340513 338242 204030 201700 256561 261497 295173 300238 4511340 4905566 6626509 6415418 1164941 1206848 268683 238144 263523 261839 304891 295015 288743 289607 195882 196392 738144 649297 1500401 1457043 398658 395557 565667 569198 705854 687918 704076 709318 735308 740700 695009 778555 1946489 2047681 1231805 1013177 625281 616132 731760 731517 753798 757418 763531 776828 872610 866387 4989992 5229990 40.35 71.5 2
12:50:36 2024-01-26 693114 695162 185464 180840 308063 314589 340752 336444 201507 201160 256346 259870 293416 297527 4520944 4799816 6574582 6415418 1157356 1201701 268719 236874 261086 262100 302543 296181 288743 290399 194372 196358 726028 656824 1466853 1438331 398942 396745 561336 568416 705318 683064 706695 709639 723952 736304 696030 769600 1931104 2032235 1219836 1026114 626790 611894 735954 733702 746197 757418 766519 767545 864654 865420 5103969 5245075 40.35 71.5 2
12:50:37 2024-01-26 701929 693301 184219 180714 306384 313377 338735 337732 205193 200437 255130 259078 292600 295426 4523864 4868476 6640369 6406040 1149494 1201701 268306 236108 261306 260935 303714 292252 288653 288766 193758 195203 719873 657717 1474144 1454977 398658 393123 562298 568388 698888 685488 705114 702139 721192 738681 689912 767885 1935631 2016705 1223442 1020253 622583 613665 733986 728729 747256 757382 755078 766639 868764 866387 5066937 5252480 40.35 71.5 2
12:50:38 2024-01-26 700737 693301 183670 179984 306626 311443 340273 334657 202217 200402 256119 259870 293172 295354 4533229 4874176 6584310 6434176 1163337 1203376 266625 235379 260463 260935 302088 292773 287571 288766 194336 195794 722680 648655 1486240 1447823 396410 391949 556551 561963 699018 674773 697993 705199 722673 730170 692929 769655 1932846 2044326 1199617 1013898 619930 606041 725731 726664 740563 748440 760042 767056 855910 856406 5069993 5235626 40.35 71.5 2
12:50:39 2024-01-26 694015 693301 182470 179835 305160 311988 338189 334005 205228 199149 253566 259398 293768 294704 4536464 4867083 6668266 6424521 1138070 1199023 265807 236007 260902 261383 302589 293022 285227 288477 192976 195794 724489 652862 1485681 1449890 394352 390933 556551 562761 693407 676758 698893 698624 712251 733780 687886 759939 1927741 2010349 1209862 1019528 615079 606691 728862 720262 738036 752711 754756 759327 862207 856442 5093938 5248734 40.35 71.5 2
12:50:40 2024-01-26 701966 693264 182729 178569 305503 311697 336084 334119 200916 198802 255470 258254 293052 296403 4537531 4933384 6640121 6424797 1153395 1201579 264181 234679 259659 260210 300603 293292 285036 287001 192852 195108 710471 646333 1510400 1455038 391994 390665 556551 558713 694923 676794 689608 697104 716280 727578 681984 762879 1925629 2026446 1207867 1003884 613596 607122 721523 719509 737246 745594 747025 763971 857157 847465 5011648 5243101 40.35 71.5 2
12:50:41 2024-01-26 693114 693041 182479 177969 304797 309055 336084 333969 200741 197905 259076 256651 291779 294668 4537304 4825637 6603094 6424797 1151138 1196397 263988 234679 256870 260210 300093 292694 284121 286123 191615 194972 712072 655833 1461441 1441623 394402 389707 552143 558676 690008 671336 694779 699119 714541 725526 684630 751365 1917112 2013576 1199888 1018767 616311 601451 724704 719716 735945 746155 751467 753548 848077 854815 5109718 5261859 40.35 71.5 2
12:50:42 2024-01-26 703987 693301 181288 177939 303307 309515 335578 333463 200252 198491 252743 256651 290709 293923 4550418 4924111 6631318 6420215 1150671 1199023 263803 233574 257266 258609 300772 291346 284356 284330 191255 193878 719649 649120 1470062 1456072 392162 386533 552143 553541 684062 671299 690563 691886 715048 721449 679273 754691 1919839 2013847 1201883 1004599 610100 600953 717567 712729 738156 746781 745444 753255 853039 846322 5033239 5248734 40.35 71.5 2
12:50:43 2024-01-26 693527 692244 180715 178643 302805 310277 336351 330911 200252 197184 252493 256686 289088 292875 4550418 4884709 6612522 6434176 1153958 1194661 261175 236673 256224 257777 297455 291552 281588 285494 190485 193084 689570 650226 1487755 1435486 389676 387150 549581 554521 688055 667992 688600 691886 705130 716461 674777 750635 1908925 2012420 1224037 1010262 612795 594902 718622 717391 728299 737203 744626 749090 842640 847320 5103969 5258106 40.35 71.5 2
12:50:44 2024-01-26 700011 693301 180106 176299 302102 308674 333409 333499 198379 196568 252315 256046 289088 293603 4550418 4903522 6664621 6406040 1143763 1195553 261757 232053 257651 257020 300347 288266 281588 284108 189719 192861 713142 653021 1481031 1446800 390786 384654 550543 553148 681297 668635 687287 686889 706386 716602 670573 745230 1910567 1996155 1195898 1006030 606630 598303 715029 710289 731741 740837 735605 746892 846266 838415 5066374 5265474 40.35 71.5 2
12:50:45 2024-01-26 697866 692249 179546 180612 301145 306865 335877 329947 198345 196602 250720 256944 288684 292946 4559921 4915068 6574986 6434176 1159741 1195516 260308 231855 254081 257561 297180 288541 282943 281645 189719 191578 705992 644484 1469793 1444745 387743 385376 541036 549288 682265 661857 680529 689815 706386 712093 673506 744551 1910567 2021571 1205722 1001745 606518 594092 710422 711146 728544 736248 741631 746929 836479 839039 5079399 5252714 40.35 71.5 2
12:50:46 2024-01-26 692052 693041 178377 180905 299047 306937 333987 328614 198345 195344 250720 256011 288351 291705 4564177 4859204 6630796 6434176 1144467 1193786 260343 230901 253090 256194 297504 288383 281909 281645 188825 191276 694048 651156 1490547 1441623 388846 384287 542949 549325 676931 659480 684045 685580 698151 712129 670610 735610 1901294 1989085 1205722 1007463 602034 591014 712443 707775 722339 736659 737769 740531 837072 838446 5126426 5277691 40.35 71.5 2
12:50:47 2024-01-26 699693 692276 178096 179967 298385 306361 332904 329377 197108 195174 249137 256046 287025 288716 4577216 4942656 6650338 6424797 1145688 1194034 259514 230148 258327 254623 295856 287311 282144 281732 189616 190374 704499 645408 1469445 1452988 387157 382047 542949 545758 672968 659480 677688 680249 702253 712323 663673 737976 1905144 1995460 1213099 995300 598016 591051 705368 701533 726792 730413 730731 742061 836448 829329 5051182 5261971 40.35 71.5 2
12:50:48 2024-01-26 693602 691239 177820 175968 297725 304891 333409 327132 197074 199320 248752 255190 286677 291633 4563468 4906744 6626547 6448331 1153283 1193186 259618 229042 254154 253772 294711 287788 278835 282131 189482 189775 694048 643266 1465701 1431305 383046 382047 540992 545431 676931 652696 673312 680474 695210 703309 664648 737116 1898901 1994046 1207757 998082 599401 585816 705368 704128 715527 726542 732365 736589 828600 829401 5107615 5254357 40.35 71.5 2
12:50:49 2024-01-26 697903 693041 181681 175797 297677 305643 329324 327888 195881 198899 248716 252851 286677 288550 4573529 4919690 6677423 6413028 1141040 1192339 259436 227978 252725 251691 295592 285556 278835 282131 188515 189213 685091 649297 1462179 1437527 383082 378718 542143 543784 672302 656577 675264 675324 693027 703345 657707 728521 1893497 1972069 1207757 997863 597379 589275 704371 700075 719086 727914 723687 734987 829845 829923 5067823 5261971 40.35 71.5 2
12:50:50 2024-01-26 701276 690227 178683 175193 297655 303128 330589 326899 195595 199213 247149 253663 290825 288550 4576759 4929097 6555813 6434368 1154963 1189803 258093 227624 252653 253062 294177 284719 278799 279214 189082 188516 700394 640807 1457638 1437527 382309 378646 535271 539566 671430 650786 668099 678730 693246 699144 662559 733938 1894948 2003233 1209713 993013 597379 583717 698189 700075 715020 721399 728549 736558 820766 820460 5083028 5258106 40.35 71.5 2
12:50:51 2024-01-26 691561 693037 177630 175635 296926 303075 329858 324898 195812 194744 247530 252077 290238 288477 4586595 4903447 6668097 6438959 1134353 1189803 259436 226182 251870 251691 291591 284577 277235 279555 187889 188385 689570 644946 1474695 1435486 378709 375355 532058 541243 667145 649865 670002 671538 685065 701259 658761 729572 1882749 1967878 1195547 995922 592229 583681 701202 691935 710376 721481 722548 727935 826190 826923 5128001 5254057 40.35 71.5 2
12:50:52 2024-01-26 699096 689217 180924 174483 297212 303878 327305 325353 194595 193947 246387 251692 290290 288797 4589421 4990332 6658772 6429587 1144096 1189877 256473 226182 252261 250119 291591 285348 276279 278589 187280 187821 688077 638067 1467825 1440597 379600 375176 536794 537786 667281 649536 662137 667634 689368 694367 651251 729681 1889334 1986266 1191477 983200 593881 584957 693155 691935 711342 715012 717210 730634 823091 819647 5025165 5258106 40.35 71.5 2
12:50:53 2024-01-26 691794 689254 177857 173184 295946 300252 329632 324992 194561 193958 248337 249704 289918 286714 4586595 4877101 6593743 6429587 1147033 1188959 254900 225990 249469 249424 289951 282386 275571 278786 186090 188282 686584 646984 1466470 1423190 380140 376304 532962 537859 664816 645524 666840 671538 684686 695137 654137 718754 1874704 1974356 1191477 998138 593492 576730 697200 692950 707862 717326 720973 723279 818685 820807 5122767 5263722 40.35 71.5 2
12:50:54 2024-01-26 700241 690488 176752 173760 293827 300288 326811 324992 193419 194129 249759 251657 284881 284964 4595508 4961786 6649588 6415418 1138447 1187297 255720 224751 249469 249321 289836 286783 276279 276850 186125 186679 678020 644484 1457255 1442694 380407 374879 532208 534648 660442 645524 661929 663218 683838 694151 647429 719338 1881411 1966323 1195547 982464 587979 577122 689985 687936 709872 716452 715468 727240 820113 811338 5048985 5258106 40.35 71.5 2
12:50:55 2024-01-26 691784 689213 176752 172424 294429 299307 325862 323023 194224 192871 244837 249739 284047 286714 4592696 4931456 6626697 6443733 1147852 1182598 254147 224057 248488 253653 288575 281403 273127 276036 185924 187862 680612 638067 1493491 1424201 376310 375145 528684 535101 664309 641170 661644 665442 676088 689050 647393 717953 1870845 1972135 1189442 992473 590513 577900 694900 691849 701197 712350 716487 718175 810394 816109 5117021 5256221 40.35 71.5 2
12:50:56 2024-01-26 698221 689249 175657 172320 292352 298400 325528 324992 196511 193481 245325 249670 283367 283192 4589421 4961899 6640121 6410843 1135200 1188190 254048 223180 247895 250652 288908 281068 274803 275771 184909 187467 683598 645408 1469068 1437527 377987 373029 529094 531891 657886 645731 658284 661406 681572 690253 645662 717153 1877406 1970671 1191477 976702 585891 578719 685602 683834 702262 708134 708060 722488 815176 809400 5026142 5254357 40.35 71.5 2
12:50:57 2024-01-26 692056 685340 175916 171271 293945 297924 324974 323023 192684 192263 249261 247736 283182 286227 4592233 4896135 6602869 6434176 1144579 1182928 252107 223365 247216 249595 287997 282135 272710 276056 184029 187862 672136 644484 1449022 1418982 375172 373821 527473 534269 658501 638199 660233 663284 676963 685390 647075 710044 1862880 1951783 1193098 988701 583812 572870 688032 681349 697191 711812 710220 716389 811613 811117 5126238 5258350 40.35 71.5 2
12:50:58 2024-01-26 693114 689281 174513 171305 290784 299609 324974 322760 196371 191791 243801 248149 281819 284964 4598786 4989018 6668097 6425002 1134797 1180887 252529 224262 246405 248440 292636 281267 271843 272280 184580 185790 672136 637831 1446539 1437527 373966 369668 526052 526873 654160 638163 650985 654596 675014 684015 640216 715218 1873477 1967878 1175202 978790 586308 575822 683073 682868 701046 703336 706685 716389 806021 802396 5029632 5261971 40.35 71.5 2
12:50:59 2024-01-26 692338 685304 174326 170685 291679 297822 324974 320548 196266 191153 243801 247358 281425 281433 4598786 4892815 6612372 6434368 1129041 1180583 252494 223140 245540 248057 288130 279685 270566 272887 183330 186086 667722 641419 1464831 1426226 374003 368261 523040 528877 651040 634708 654660 654077 667146 681290 639253 706286 1862880 1940297 1195898 982171 581964 573753 686087 680695 697191 703084 700926 710049 807200 802360 5079399 5254132 40.35 71.5 2
12:51:00 2024-01-26 697196 689682 174408 169719 291458 295749 324480 322009 195614 191534 243350 247736 280560 282923 4601585 4953212 6565518 6429587 1150693 1180583 250498 223140 244373 248405 287584 278983 271133 271345 183167 185341 676549 636833 1438929 1429861 372466 368448 521524 525844 652660 634400 648335 656869 669715 676340 640195 709140 1864204 1955098 1177232 986001 584462 571451 684704 682629 691936 701214 706904 710774 800297 802324 5117021 5261859 40.35 71.5 2
12:51:01 2024-01-26 695884 685223 173570 170075 289906 296906 322611 321973 192201 191321 242369 246571 280665 282566 4602068 4972536 6636263 6415418 1135200 1183945 250847 222792 244714 246633 287180 277791 270944 270931 182135 184823 670665 639579 1466018 1436408 373528 366789 522670 524281 648627 632801 647432 651082 671104 676232 633850 707627 1866811 1964249 1187407 972433 581256 571930 680278 680695 696168 699309 700889 709472 798032 793419 5032371 5267478 40.35 71.5 2
12:51:02 2024-01-26 691780 685196 173295 169507 289910 295169 323916 319025 192201 189390 242765 247926 279576 281262 4605353 4891645 6602819 6434176 1130656 1179709 252540 222252 243282 246668 286266 278610 270752 270931 181847 184565 662089 641723 1499309 1425052 372996 368083 518035 525062 645869 628158 648335 649131 665172 676304 631947 701961 1854932 1941258 1199329 978093 577831 567788 681173 674754 693109 701744 697889 708098 800644 797907 5075262 5257843 40.35 71.5 2
12:51:03 2024-01-26 695995 684971 172684 169008 289501 293508 323424 319025 191933 189918 241430 248274 278727 283002 4611440 4961899 6565518 6434176 1144579 1180805 250680 221741 248855 246116 284521 277791 270752 269471 182009 184013 662452 632291 1433826 1425052 370354 367822 517896 521172 648627 627328 647157 652042 663423 673988 632879 699316 1845659 1946759 1173162 983126 578242 564577 679827 676542 688023 698117 700392 700866 795702 799672 5122767 5271237 40.35 71.5 2
12:51:04 2024-01-26 697829 685223 172131 169000 289050 294198 322407 318061 191631 189321 241769 247926 277847 282131 4614731 4989018 6630796 6415191 1128670 1180662 251176 220370 245333 244364 285499 275597 270561 269248 180448 183653 677066 638979 1430563 1431268 370880 366003 518264 519590 643054 629112 641994 645786 663728 671709 629153 699814 1857572 1952986 1201406 969471 578654 567087 673065 674681 691936 694322 697889 706048 791103 792338 5076964 5261859 40.35 71.5 2
12:51:05 2024-01-26 687757 685196 171827 168431 288643 293515 321920 318069 191462 188692 240681 245714 277653 281262 4614731 4905687 6649446 6422528 1119345 1179107 249977 219425 245090 243818 283220 276904 268817 268804 180344 182909 695491 636249 1436309 1418149 368073 363500 516062 522571 640891 627328 645314 645786 663728 674941 628385 698632 1849630 1937512 1169092 967962 572585 564976 669697 668543 686041 693091 690688 704971 795103 788842 5030147 5261859 40.35 71.5 2
12:51:06 2024-01-26 685968 685799 171857 167305 288557 292339 320424 316587 190993 188748 240610 244923 277916 279536 4608013 4902015 6632151 6415418 1130656 1176294 249591 219921 242882 243783 283189 275597 268440 269977 180059 182492 661838 639892 1444509 1419156 368780 364344 513799 520344 640277 622366 641994 641951 659503 671029 624522 694438 1845659 1928368 1178561 970162 572585 565376 671598 667561 687050 696606 692525 701466 791033 788879 5067823 5271237 40.35 71.5 2
12:51:07 2024-01-26 693527 685238 171009 167342 287400 290564 320424 315633 189864 188100 239492 245679 275397 279608 4617517 4966036 6584169 6443555 1141705 1177952 248053 218930 243224 243204 281856 275175 268251 268954 180344 181592 666251 630486 1433903 1416140 366425 362912 512236 517688 643015 621630 639641 645786 656673 667146 627296 690414 1837545 1924637 1153640 975314 569329 560174 671122 663614 679818 692225 693401 697792 791033 790624 5140912 5271237 40.35 71.5 2
12:51:08 2024-01-26 694020 687095 170729 167267 286387 292339 317973 315157 189829 188066 239157 244717 276584 281660 4620812 5018869 6650338 6424797 1138070 1177128 246590 218742 242882 241546 283419 273914 267615 269029 179491 181880 660367 630486 1434059 1420163 362831 360871 514637 516550 642101 625367 639152 646607 660474 665126 627042 694520 1842789 1936589 1182715 970363 571593 559381 670610 667561 677858 685345 690554 695587 783084 788915 5126426 5263722 40.35 71.5 2
12:51:09 2024-01-26 695884 687095 170462 171026 286427 291597 317084 316075 189165 188100 237679 244171 275397 277823 4620812 4983052 6640250 6406040 1125822 1175534 246907 218204 241921 240805 282859 272589 266794 268651 178608 181592 660367 637157 1448188 1420163 365622 360799 513181 514832 636087 622514 635404 638339 656367 664885 620826 692422 1844242 1949533 1158917 961087 571768 559168 665702 667714 682232 685345 690062 696763 781836 784062 5088804 5261971 40.35 71.5 2
12:51:10 2024-01-26 686225 687095 169384 171145 284610 292448 318193 315053 189497 186303 239121 242674 275328 277787 4624110 4962504 6687129 6424797 1116162 1176364 246147 216861 242594 240771 280407 273878 265125 267638 178079 180732 662136 634102 1435418 1410943 362831 358629 510971 515929 634290 622957 638241 639247 656454 664896 621709 690414 1841581 1935598 1160189 959469 567306 559168 662404 663026 680716 683237 682523 695698 783084 781358 5027400 5258106 40.35 71.5 2
12:51:11 2024-01-26 688733 686123 169623 170373 285579 288910 317013 314694 188571 186303 237644 242640 276380 276087 4624110 4910601 6607602 6422528 1118038 1174694 246664 216153 240627 240333 279292 272624 264349 267003 179588 180093 654482 632291 1430112 1410943 360681 356476 505017 513739 630989 612933 635857 635480 655048 664739 617236 685822 1834930 1926339 1184180 958132 565293 557945 660529 660396 678298 681281 680442 693613 781354 775391 5040463 5261971 40.35 71.5 2
12:51:12 2024-01-26 685954 687100 168843 167492 284175 288910 317013 313713 188406 187578 237609 242267 275993 277325 4624110 4914839 6621817 6429587 1119636 1171363 246491 215783 239846 239999 278444 272173 263909 266371 179335 179968 657424 632291 1429857 1410943 360645 356405 504945 512213 629402 614977 631718 632673 653118 661856 614323 686226 1832320 1923673 1184180 956953 564011 555918 658625 657488 674877 679940 681042 691337 779664 775319 5040578 5261859 40.35 71.5 2
12:51:13 2024-01-26 686976 686114 168546 166592 283741 288910 317748 312530 188241 190242 237206 242362 275993 276123 4626883 4925335 6612145 6424521 1119636 1171363 245904 215449 239103 244734 278510 277232 263504 265962 178958 179241 655953 632291 1444413 1410943 360573 355869 505457 510657 628477 613665 632807 632696 650458 658060 615056 683482 1829677 1918150 1182060 956953 562403 554080 658886 658419 673888 676367 679292 690195 778145 775227 5062260 5261859 40.35 71.5 2
12:51:14 2024-01-26 684697 686123 172311 166791 282974 288550 317748 312157 187946 189870 236839 241155 275184 277200 4620812 4930287 6640121 6424797 1119636 1171363 244942 214781 238698 241247 277978 272852 262664 264335 178330 178958 654482 632797 1469678 1409942 361621 354765 504594 509142 625674 611033 629144 628285 647703 657314 612436 679933 1829297 1917080 1179940 956271 561602 553527 656929 654969 672270 676367 678326 690493 781510 774679 5029869 5261859 40.35 71.5 2
12:51:15 2024-01-26 687721 686123 168283 166411 282943 288192 315960 311836 187357 189870 236108 240751 274956 274364 4626883 4917237 6602819 6413331 1116443 1171363 244565 218595 238495 240695 279001 272852 262262 264300 178456 178394 664189 630486 1423359 1408943 359828 353666 502921 504742 626268 611033 628623 628285 647666 655855 610587 679971 1829297 1918442 1153640 952966 560003 553527 655066 654932 671552 675235 673340 688493 775149 774990 5033239 5267478 40.35 71.5 2
12:51:16 2024-01-26 683993 685638 171933 165989 281980 287549 315960 311517 187029 186256 235379 240347 273506 275171 4626883 4925335 6621817 6425002 1115609 1167971 243813 218559 237556 240357 278217 272238 261643 263491 178080 178394 662696 629586 1422754 1408943 359064 354848 501855 504634 623881 607409 626323 622001 643835 653410 608966 677223 1824085 1914614 1151563 951511 559206 552471 653673 652504 669541 676844 673229 686226 775149 770749 5044892 5255707 40.35 71.5 2
12:51:17 2024-01-26 686722 684185 171893 164810 281550 286195 315443 311771 186607 186303 234654 240475 273470 273491 4626883 4919542 6612522 6426438 1110019 1167971 242774 218145 237556 239242 277826 270671 261026 262650 177581 177833 661203 629586 1421304 1406946 358047 353848 501146 504634 622998 608340 625362 627362 643871 651998 607241 676224 1821892 1915977 1175699 953916 559206 551140 652747 652541 667575 674455 673821 685026 772248 766269 5044119 5254357 40.35 71.5 2
12:51:18 2024-01-26 685321 684039 168410 165307 280733 285873 314999 309980 186152 185522 240250 239612 272636 276736 4630184 4926727 6612145 6415418 1113263 1167971 242826 218074 236822 238872 277826 270635 260810 262650 177297 177641 653011 628688 1420441 1405709 357794 351857 500875 507081 622998 608769 623519 621929 640177 650590 607020 676224 1816689 1910497 1151563 950963 560003 550360 654137 653040 668833 672515 671866 682551 769800 768428 5067828 5261859 40.35 71.5 2
12:51:19 2024-01-26 684648 684189 168414 165732 279345 286195 314999 310963 186186 185522 240250 239578 273018 274294 4626883 4926376 6650338 6403845 1109722 1167107 240836 217803 237556 237397 277953 270527 259436 262650 176448 177518 658217 631388 1423989 1405709 357035 353848 501855 506722 623610 608769 622600 624683 640141 649335 606947 675227 1817842 1912716 1153640 953764 560003 549361 653271 653040 665652 673027 674783 682513 765111 765423 5079399 5252480 40.35 71.5 2
12:51:20 2024-01-26 683010 684185 167474 165466 279951 286195 313494 308037 186152 184968 239838 238149 271805 273455 4630184 4958023 6658772 6412715 1110094 1167935 240565 214228 236822 237031 277205 269694 261002 261848 176166 176681 655231 629586 1421266 1405949 355990 351857 500439 505287 622117 607016 623508 623798 640033 649335 605486 673238 1817842 1907265 1151563 948806 558337 548314 651414 650972 666166 667245 671903 679738 763448 763730 5079399 5256194 40.35 71.5 2
12:51:21 2024-01-26 682680 684185 167205 164585 279556 285071 313350 309501 185570 184968 234824 240060 271770 272655 4636248 4968987 6658927 6424521 1111023 1162907 240029 214077 236787 236629 276550 269314 260233 261048 175850 176092 652245 628688 1415815 1401723 355414 351537 498955 503857 619373 604686 622218 623528 640396 647365 604994 673238 1815260 1912716 1157794 948806 556825 546631 649526 651279 661705 667137 673821 678562 760675 763766 5105499 5254357 40.35 71.5 2
12:51:22 2024-01-26 685855 684185 167322 163844 278496 286423 310180 308182 185536 184381 234788 242517 271770 274479 4626883 4975975 6668266 6408195 1114851 1164592 244765 213627 235034 235207 277631 268002 260269 261048 175009 176126 660547 630486 1416095 1405709 354876 351254 499809 500052 616609 603696 614351 617799 635704 640321 599562 669928 1810539 1915430 1123051 947457 553633 539570 645883 648506 658369 669122 668780 673243 758989 765460 5125324 5261859 40.35 71.5 2
12:51:23 2024-01-26 694316 682767 166660 163775 279163 283980 311086 309610 184922 184206 234421 238845 270117 273886 4629641 5007563 6607581 6401471 1121237 1162143 239995 212958 234601 235864 276252 267214 261002 260622 175254 179605 654482 625986 1430559 1410943 354589 349630 494501 495657 613105 605153 614209 618242 636189 640321 601025 669928 1807284 1912716 1107951 948806 553633 540463 646624 644559 657853 665780 669228 673611 758989 763227 5128996 5261859 40.35 71.5 2
12:51:24 2024-01-26 691780 682181 166785 163563 279163 283551 310144 308323 183802 185262 233531 239423 270151 272691 4636248 4998291 6612297 6394358 1119419 1164556 239995 212773 239168 235172 275247 266768 260818 260622 174730 179284 653011 626434 1415200 1410943 351776 349103 495573 497515 616458 602619 612577 620131 634807 640321 601922 668975 1805456 1899710 1137026 952560 553596 540482 646203 644522 652836 664803 668273 671381 759038 761576 5117992 5269377 40.35 71.5 2
12:51:25 2024-01-26 693747 683182 166401 163589 278343 283383 311051 307751 183836 184346 233126 238149 269977 273113 4636248 5013271 6621470 6396906 1119382 1165448 241207 212589 234697 234938 274790 266358 260269 259168 174173 176563 661470 625986 1415135 1410943 354602 347563 495222 497515 613105 602228 614209 619862 631164 639348 601424 665944 1798286 1894328 1134949 955383 551991 540463 645846 645749 654257 666306 667066 669635 760122 761219 5140589 5273145 40.35 71.5 2
12:51:26 2024-01-26 690647 682108 165797 162764 277525 284152 311092 309101 183769 183692 233290 238253 269260 272620 4636248 5031803 6640838 6410843 1122264 1164556 240220 211973 239036 233726 274213 266136 258774 260255 174138 178775 656724 620497 1446552 1401723 350864 349139 495573 496810 616021 597545 611412 612951 629209 636546 599968 660629 1796741 1881458 1122489 949822 547552 537757 644053 638290 652930 662387 661635 667955 762797 760105 5091228 5265613 40.35 71.5 2
12:51:27 2024-01-26 691553 682767 166044 161722 278770 280893 309205 306748 185289 184042 231804 238420 268441 272234 4639556 4984782 6546867 6396906 1135125 1164621 239273 211592 233236 234191 273985 263952 258774 259524 173826 176034 654114 622858 1412628 1399736 350864 347004 490618 495110 616021 597545 612107 612951 629470 640321 599857 660629 1794190 1870557 1139103 949550 547552 540463 644967 638290 654755 664325 658817 667955 756954 754259 5040578 5259951 40.35 71.5 2
12:51:28 2024-01-26 679712 681259 164563 162658 274737 281574 309994 305599 187363 181954 232400 236726 268233 270666 4629641 4961899 6658772 6406040 1103682 1162143 238199 210201 234697 232290 271450 265285 256753 259375 172721 175543 652245 624643 1412662 1395772 350592 345405 492043 496106 607617 596277 607048 609847 627585 631308 589885 660629 1794190 1900825 1112105 940639 546774 531806 637983 638327 647602 658304 660224 662032 750516 754858 5121030 5267410 40.35 71.4 2
12:51:29 2024-01-26 691855 681036 164602 161594 275615 282893 309556 306388 184653 182242 231605 238086 266778 270112 4649186 5018704 6630796 6401705 1116443 1162143 238903 210236 233236 232256 272055 263881 257580 257567 172721 175053 654482 622282 1422365 1406946 350615 343299 491260 493966 612541 595140 607011 614631 627585 631042 592441 656735 1784611 1879762 1113403 951208 546774 531842 642194 636078 647177 658304 656333 660084 754744 753756 5079399 5269335 40.35 71.5 2
12:51:30 2024-01-26 693097 680039 165162 160561 277152 281878 309119 306892 183998 182681 230905 236619 266778 270594 4646739 5011054 6570220 6396906 1131929 1162143 237192 210271 231750 232187 272783 263039 256358 257170 171932 174495 655231 621969 1414691 1397752 348879 344332 486611 490269 611155 592146 607946 612856 622114 634652 591604 654835 1779440 1865424 1118335 947457 544027 535752 639472 634726 651352 658340 656097 661995 752193 747350 5030147 5256139 40.35 71.5 2
12:51:31 2024-01-26 679708 681795 164490 160891 274803 281480 306874 304990 184127 181850 230905 234591 269356 270522 4630184 4953625 6584311 6396661 1119636 1158814 235930 209580 231552 231473 270588 262820 254786 258362 171317 174565 655252 625113 1404901 1383283 349374 343264 486405 490998 604688 591964 608203 607427 622150 632764 589248 657705 1794190 1882464 1106008 935507 544450 535050 635760 634548 650430 653932 656836 662032 742769 746763 5079399 5244991 40.35 71.4 2
12:51:32 2024-01-26 680341 681795 163447 160977 272990 282203 306946 303173 183998 180668 230905 234591 268421 269581 4645613 4985569 6658772 6406040 1103124 1157099 236853 208710 232474 235189 269798 263004 254005 257531 171317 174217 652245 622858 1410656 1392503 347893 344783 487026 486679 604688 591055 602335 606028 622078 628945 592260 654872 1784944 1881417 1122489 940639 544413 530130 636620 634281 643772 655385 654937 658215 743478 745836 5137540 5246869 40.35 71.5 2
12:51:33 2024-01-26 684915 676214 163126 160498 272990 279752 306694 304769 183416 180668 229794 234591 267409 270378 4642867 5026108 6621742 6393989 1119419 1158704 235098 208170 231853 235118 269729 263954 253934 255522 171249 173317 651685 616506 1467973 1392503 345225 345270 487440 488308 605545 587072 601406 603938 618458 632038 585897 652258 1780845 1860189 1120412 942186 540967 531734 636663 630921 647566 654092 652323 661537 749426 741937 5011309 5243101 40.35 71.5 2
12:51:34 2024-01-26 682347 676178 163615 159578 274034 279001 306658 304842 182997 181389 230116 234591 268421 267032 4641175 4926576 6574878 6398726 1109547 1157026 236590 207845 230240 230694 270013 267816 253899 255557 170739 173317 652058 621969 1405505 1391516 346311 341771 487095 489505 602758 589881 601369 604036 620318 626699 584930 653159 1779846 1887809 1105875 938171 541352 529770 633026 632893 644007 651953 652398 654494 744152 745205 5133756 5252578 40.35 71.5 2
12:51:35 2024-01-26 684764 676178 162575 160354 271502 279896 306011 303209 183148 180564 229688 234452 266892 269961 4650607 5036149 6631017 6405798 1114501 1156749 235028 207521 230994 231937 268908 263768 253545 255262 171249 172217 652245 616506 1415800 1400729 345237 342807 487095 487616 603833 586273 598703 606114 613100 623815 588436 647488 1775661 1857709 1120412 943314 539813 532061 634620 628213 643735 653922 649046 658645 744914 740965 5014892 5252578 40.35 71.4 2
12:51:36 2024-01-26 677302 676178 163092 159062 272971 277859 306011 302323 182974 180451 228831 233370 267678 270191 4647284 4925958 6584351 6405018 1113408 1156202 235895 207342 229731 231942 270013 263954 253121 254703 170739 172217 657516 622282 1453702 1388558 346311 340703 484993 486643 601167 585892 599627 601437 619332 623851 581897 649443 1780845 1887809 1116331 935433 539813 526638 629379 629211 638486 649326 652323 652338 741937 741722 5131668 5252480 40.35 71.4 2
12:51:37 2024-01-26 684764 678897 162281 159578 271053 279037 305043 301441 182243 180132 228475 233287 266357 270007 4654999 5040502 6621950 6398726 1125961 1158741 234141 207521 228068 231307 268873 261333 253405 253956 170434 172251 658590 619310 1405790 1391516 342762 341771 480825 487616 604045 585971 602298 605758 613100 627547 582344 646010 1779487 1866747 1116258 932860 535230 528984 626814 625532 642184 645429 643741 654494 737569 738763 5064204 5243101 40.35 71.4 2
12:51:38 2024-01-26 677826 676178 161501 159334 271053 277293 306011 299580 182269 179597 228475 232536 266135 267138 4642194 4945173 6626396 6400975 1099165 1156202 234130 206771 230205 230391 269823 263174 251329 254232 169590 171907 664483 621835 1401247 1388558 345552 340428 484650 484788 598070 585412 595038 601630 617585 622258 583690 649443 1775786 1869396 1114182 939507 539046 525859 631236 626846 637511 649254 648511 652225 742170 738963 5058404 5252480 40.35 71.5 2
12:51:39 2024-01-26 687725 678901 161949 160076 271917 275949 304115 301370 181279 179847 227379 232605 264763 268660 4633489 5001301 6546755 6395585 1122038 1156202 233258 206231 228982 230537 267673 261621 251924 252368 170129 171091 653738 616948 1411182 1387217 341582 340739 480789 486236 597647 580215 595759 597988 613839 622078 580894 645579 1778223 1870722 1097868 927565 537897 528611 627443 626367 641276 644675 648511 652801 736454 737510 5088804 5243101 40.35 71.4 2
12:51:40 2024-01-26 682832 675952 161505 157789 269842 277257 302234 302402 181279 179529 227379 231787 265948 265502 4645613 4986836 6631356 6375544 1110314 1156091 234200 205841 228582 230104 268876 261536 254693 251946 169590 171328 644184 616948 1406339 1400438 342654 338341 482258 483382 600245 584540 595611 599539 612970 618620 580183 642031 1766452 1853610 1103798 938839 532020 522490 627494 621925 638450 647320 642096 652466 740888 730323 5008260 5244991 40.35 71.4 2
12:51:41 2024-01-26 678377 678906 161875 161813 271053 276178 303155 301298 181279 179246 227026 231512 265319 265466 4639556 4929023 6574878 6393951 1110314 1154318 234527 206093 228247 230250 267638 261365 250804 252368 169086 171429 650192 621081 1454230 1386232 341306 338102 482112 484824 593905 581518 593919 597141 611232 619296 579660 644590 1771480 1869396 1110028 932860 536752 522756 627443 625275 635604 646864 645643 649447 738758 740514 5065640 5246500 40.35 71.5 2
12:51:42 2024-01-26 686454 676986 161496 161773 269851 275949 301775 302188 180673 179529 226008 231821 264472 265502 4638993 5027437 6565307 6384644 1125982 1156128 232148 205772 226517 230089 268283 259794 251329 251526 168550 170785 650752 615510 1413540 1387217 341644 338341 478012 484079 598070 576856 594220 595085 610734 620436 577266 640170 1771480 1860189 1097868 926869 532027 522828 621838 623762 637511 643935 641845 652225 733338 734563 5088804 5243101 40.35 71.4 2
12:51:43 2024-01-26 681864 677716 160836 161778 269366 276443 302170 299510 180959 179070 226675 230720 264692 264652 4639361 4991734 6649588 6385206 1105559 1155140 232148 205309 227256 228858 269182 259357 252333 252228 170026 171022 649938 621969 1398565 1390529 343590 337523 477568 477665 597333 581929 593891 597767 611232 616776 576847 643441 1768690 1854885 1103798 938171 532027 521122 623858 619109 632121 640312 639252 644557 735419 727801 5039566 5252480 40.35 71.4 2
12:51:44 2024-01-26 680792 676982 160477 161703 269113 275140 303191 298235 180673 178433 225973 231041 263076 266096 4648928 4975825 6574843 6394491 1113501 1153460 232697 207054 226517 228468 267084 259357 251270 252193 170121 170919 649867 620637 1409269 1371130 341644 339538 477164 481908 593357 576951 595294 595451 614255 619963 575831 644967 1771480 1875940 1107951 923472 532027 521009 619351 620058 631227 639303 641639 643607 729606 728827 5117021 5244524 40.35 71.5 2
12:51:45 2024-01-26 681785 676507 159923 159086 269415 274719 301281 300288 180513 178433 225973 230720 262455 265537 4652246 5023975 6612522 6380300 1110094 1152923 231274 206436 227151 227763 266942 258992 251270 252711 169668 170377 644780 614036 1416902 1391165 339712 337594 477914 477221 595263 575716 590407 595965 604159 617679 577652 638094 1761406 1839165 1120412 932196 530514 521984 623858 616419 635714 639303 638108 647493 731709 727029 5027400 5244991 40.35 71.4 2
12:51:46 2024-01-26 678823 677941 160434 161299 270166 273008 301352 297213 180069 177871 230840 229660 263040 263842 4639072 4919318 6555813 6387282 1100039 1149349 231469 208591 226429 227655 265714 259650 251500 252711 169668 169871 651454 616834 1395345 1386372 340676 337621 477940 479441 589415 577941 588660 593831 610697 614127 577128 641574 1766713 1857553 1103798 931382 532786 521415 623858 620095 631190 640312 641639 641749 736550 730251 5060588 5252578 40.35 71.4 2
12:51:47 2024-01-26 686449 676977 160443 160861 268773 272937 300403 298115 179501 178152 230243 230720 262795 263877 4642867 4996118 6537497 6387282 1126247 1152923 230758 208955 229828 227547 266407 257506 251765 251928 169419 169769 644184 616065 1393686 1387217 339712 337621 475478 477557 592464 574606 593038 592783 604087 616569 573713 634238 1762207 1849568 1097567 922221 527506 521046 617347 612879 633017 635089 636423 645052 721197 729131 5067545 5229990 40.35 71.4 2
12:51:48 2024-01-26 676831 676977 159456 160896 268623 274491 300854 297433 179785 177277 230767 228922 262673 263402 4648937 4985059 6640121 6377904 1092818 1146220 235243 208263 230026 226178 266442 257868 249861 250582 168541 169769 653713 622282 1405673 1383246 340288 336668 475852 476958 592650 577831 589662 594993 608471 613280 578817 639077 1758417 1850982 1097567 934068 528219 517597 618440 615465 627323 637434 632407 641086 729053 727037 5029632 5235626 40.35 71.4 2
12:51:49 2024-01-26 676801 675069 159682 157823 269001 272746 301103 297113 180069 180668 230514 228956 261436 265245 4642867 4966355 6565625 6387541 1113263 1149313 231338 208520 229738 226492 265147 257471 249423 250024 168718 169132 648423 616506 1419566 1377753 339048 337382 472318 479101 588478 574423 590259 592146 608553 616642 567870 636432 1765161 1864172 1112105 922221 530514 518328 617840 616383 625642 634870 635034 639191 721161 727587 5117021 5243101 40.35 71.4 2
12:51:50 2024-01-26 680337 675064 162800 158043 267351 273008 298968 297951 178936 176719 225810 228888 261002 263912 4652246 5031803 6588687 6377904 1106076 1149584 231500 204764 230026 225756 264371 256714 249510 250586 169192 168296 644780 611238 1397242 1389781 336440 336595 475742 476100 590246 572008 586275 591328 604115 613028 573507 632577 1754675 1832568 1105875 931458 527506 519905 620003 614594 632042 636502 631709 642696 726887 721345 5013560 5243101 40.35 71.4 2
12:51:51 2024-01-26 676524 676507 162844 157383 267789 271274 299492 298622 178902 176197 225774 228729 261002 264583 4645847 4929871 6584169 6375385 1093779 1146257 231500 204739 230099 225024 264335 257471 248356 251115 168246 168830 643877 617545 1430036 1379364 338511 333830 473247 474681 589658 574314 586312 590021 607260 611304 575532 637256 1757891 1848359 1097567 931533 528734 516647 618440 613651 625176 632755 632537 639501 726887 721413 5034547 5243101 40.35 71.4 2
12:51:52 2024-01-26 677302 675064 162962 157383 267762 271689 299457 295754 178936 180471 225485 233551 260206 263438 4645613 4982422 6565445 6396661 1115647 1149584 230852 204452 225684 225093 262502 256714 248915 249883 168482 167831 641794 610802 1405158 1379364 335745 333830 471761 473901 584843 571529 587454 586542 601515 612201 568705 635219 1759246 1852265 1103798 919600 527506 518365 614507 616592 629181 631299 635484 638247 722093 727478 5098210 5243101 40.35 71.4 2
12:51:53 2024-01-26 684283 675073 162624 156894 266718 273959 298005 295888 178215 178450 224750 228956 260604 264351 4645613 5009197 6593684 6366574 1102861 1144561 231176 203666 225684 224676 263307 255889 248356 249112 168600 167233 649938 609743 1392901 1390529 336494 333830 471471 474266 588459 567829 582500 589290 599507 609961 571460 627065 1749875 1827082 1077518 929506 525691 516794 617347 610979 627485 631046 630366 640138 724690 719307 5018021 5235626 40.35 71.5 2
12:51:54 2024-01-26 674882 676233 162624 156905 267351 276309 300613 294981 178181 180471 224908 229446 259809 261725 4645613 4934627 6556193 6375733 1094559 1146956 230458 203488 225684 223706 262721 256453 246792 249883 167471 167730 643287 615312 1390590 1374063 336731 333324 471761 472114 583523 571898 580738 587132 603401 608442 571055 633898 1753016 1844353 1093414 928685 526818 516009 616872 612600 622966 634870 629135 634317 723884 722572 5030147 5239362 40.35 71.4 2
12:51:55 2024-01-26 675835 673095 162597 156621 266211 270448 299830 294367 178215 180148 225103 229285 259588 264619 4639556 4970871 6556193 6382727 1110057 1146956 229351 202884 224345 223671 261118 255889 246757 248727 167388 167200 643287 609931 1400876 1372115 333640 333830 467572 473433 581352 567968 584231 582806 601392 608729 567133 631833 1761131 1855956 1105875 918127 525826 515184 612473 612600 622990 628278 631000 632508 716284 719643 5118297 5235626 40.35 71.4 2
12:51:56 2024-01-26 675527 674804 159541 156423 265271 271274 296699 295303 177743 180113 224363 228067 259593 261653 4642386 4991734 6621470 6363983 1091266 1143704 229351 202672 224309 222947 263123 254676 246032 248950 166478 167498 650636 617105 1389981 1374063 336226 331543 468266 468688 585135 567865 580774 586871 601470 604267 568851 627139 1742929 1836289 1087184 928117 522330 512017 612473 608598 619196 630158 626168 634504 722421 718351 4989992 5241100 40.35 71.4 2
12:51:57 2024-01-26 672657 673095 159024 155860 265860 270847 297378 294438 177620 180077 224205 227583 259378 261689 4638801 4952412 6546592 6368525 1106237 1143704 228995 202849 222909 223637 261118 254285 246584 248308 166519 167614 646908 616948 1392604 1366293 335709 329773 467738 474591 582101 567829 582950 581536 601117 605477 562090 626694 1750445 1852295 1089260 916951 521958 510428 608966 610601 619935 631027 629881 634052 719290 720458 5069617 5235626 40.35 71.4 2
12:51:58 2024-01-26 682832 675433 158989 155328 265200 270883 296188 294082 177328 177227 222998 228325 258263 261653 4645519 5028360 6532839 6366612 1116598 1143704 228639 202176 223607 223637 260649 254072 246412 246779 166629 170130 646273 609061 1393615 1376992 332126 331274 468070 472818 577203 564654 580054 576933 592385 604267 558784 623482 1749202 1833960 1091337 911610 522330 513725 609077 607391 623187 629315 628876 635787 716229 718387 5087432 5235626 40.35 71.4 2
12:51:59 2024-01-26 681854 673091 158685 155397 266402 270213 295865 295267 176316 180183 222230 227797 260872 260589 4638993 4990143 6565518 6354611 1100039 1143704 228444 201225 223607 222603 260649 258354 245618 246019 166384 170025 645392 608193 1391651 1383283 332424 329809 467536 467225 580423 562989 574346 581983 592751 603344 564622 625435 1738714 1815079 1079553 919438 519735 510714 609386 605426 623137 623878 623498 632476 714216 715453 5040387 5225983 40.35 71.4 2
12:52:00 2024-01-26 673229 674114 158136 155432 262799 270121 296735 292188 177184 176091 222998 226914 257801 261176 4645712 4948410 6602869 6348423 1090666 1142892 227931 201507 222909 221883 262244 258281 244863 246850 165377 166240 650636 615183 1408056 1374063 333171 329239 466746 466861 580645 567165 576046 583808 595073 602035 564187 625122 1738714 1829971 1105730 924165 519271 507802 608140 603678 616426 625669 621727 630902 717839 713320 4992826 5237356 40.35 71.4 2
12:52:01 2024-01-26 670495 671891 158615 155151 264415 270085 296188 293862 176627 176214 222677 226512 258194 261360 4643964 4943029 6537542 6366726 1102399 1140427 228001 201507 222021 222569 259458 258318 244863 246272 165527 167714 635822 616065 1377617 1373089 333843 327485 467057 468652 578042 565526 574309 576861 592421 598900 559684 622490 1742423 1842784 1100694 915650 519735 507765 606848 607145 616426 623878 626314 629969 716321 717721 5052266 5246775 40.35 71.4 2
12:52:02 2024-01-26 681168 672913 158641 154411 264318 269075 295937 294125 176039 176585 221919 227583 257374 261108 4645613 4986464 6499418 6368810 1109438 1143704 227225 201190 221893 221883 260291 253470 244486 245812 165562 167281 646339 605301 1388107 1369200 331953 329559 465062 468386 576407 558887 575973 577550 593079 603805 558784 622526 1743003 1837862 1093414 913689 519735 510825 605522 607145 618394 621961 624910 629001 710332 712368 5088804 5238991 40.35 71.4 2
12:52:03 2024-01-26 683961 674959 157996 154729 262703 269111 295235 292401 176215 176074 221537 228255 257195 259750 4651667 5016836 6565518 6350080 1099985 1143704 227190 200280 222525 225626 259423 254198 243735 244850 165562 166662 643877 604366 1395169 1382302 331013 328706 466416 467569 578862 561047 574557 576897 591405 600694 558892 621662 1733746 1811584 1103798 916951 516790 510497 607278 601437 617485 622285 619889 629001 710332 708045 5032371 5224344 40.35 71.4 2
12:52:04 2024-01-26 673354 674715 157851 155052 262441 268283 296461 290696 176459 175477 222017 226354 259050 259932 4642301 4942656 6603019 6366612 1084366 1142892 226557 200315 221448 225204 259458 252716 243530 245984 165155 167281 641048 613426 1386086 1370171 330621 329166 464734 466577 578042 563857 575374 576933 591552 597184 558892 622990 1733746 1827379 1103609 922221 516790 504765 605522 601318 612943 622285 618057 625293 715522 710409 4994749 5214965 40.35 71.4 2
12:52:05 2024-01-26 669729 671115 157741 154235 262558 268553 294720 290696 175938 174987 221933 224923 258943 260557 4642867 4954829 6537542 6359445 1100825 1137126 225438 200280 220141 222909 260291 252716 243326 245227 163907 167281 642361 615074 1389981 1360977 330656 326692 460093 468896 576407 562989 574309 577142 594266 597184 558388 621625 1738714 1841775 1083030 908762 516790 503273 601217 601437 611175 620427 622781 622935 711373 710112 5096080 5220618 40.35 71.4 2
12:52:06 2024-01-26 678865 667349 157152 154047 261135 268967 294028 292684 175749 175249 221050 225340 258217 260374 4643964 5033429 6555499 6381092 1113333 1142008 225717 199583 219881 225820 260108 252644 244172 243652 164399 166662 662022 606668 1393332 1372115 330544 326692 462696 469228 576407 559606 574227 574551 586059 597113 554626 616058 1735509 1824240 1083030 907579 516790 507729 603164 603177 616426 619918 623498 626144 703133 709577 5075772 5224344 40.35 71.4 2
12:52:07 2024-01-26 677548 672063 157186 154013 261100 267245 295292 291511 174768 175898 219911 226180 257823 260731 4643964 5012033 6556201 6348272 1095930 1139508 226016 199444 220939 221958 260108 252644 242509 243652 164433 165815 645392 605291 1387341 1377971 329609 326692 464077 464456 574779 557987 570273 577959 585987 598403 559684 617919 1731926 1807510 1099644 914210 514108 504837 603164 599723 615553 620562 615686 624777 707356 703318 5033743 5211246 40.35 71.4 2
12:52:08 2024-01-26 669656 673275 156143 154261 260079 267531 294278 288934 175486 174520 221156 225167 258004 259209 4643634 4971353 6612313 6346925 1092980 1140137 225717 199583 220035 222354 261025 252394 242206 244438 163382 166778 647559 612837 1379324 1374063 331482 325182 462732 465186 577633 558887 571967 579189 589986 599568 557991 616058 1731926 1816730 1076800 915613 512646 504558 603810 597951 612943 622213 618020 626181 713192 703318 4983052 5224344 40.35 71.4 2
12:52:09 2024-01-26 675527 667272 157186 153271 261170 266710 293489 290255 175298 174535 220123 224714 257855 257070 4648848 4926580 6565714 6348310 1085169 1138136 225264 198681 221067 221803 258796 252644 243675 244298 163417 166077 649097 610802 1378998 1367753 329390 325182 464142 463037 571286 560399 567707 574587 585807 595253 558782 619787 1731926 1820777 1078098 918293 514449 503844 604133 598799 608408 618611 614342 622514 708183 703246 5011309 5226260 40.35 71.4 2
12:52:10 2024-01-26 669692 666939 156679 153271 260330 266674 292651 289075 175486 173391 220158 224020 257494 259095 4653008 4971436 6546755 6339053 1100825 1137710 224325 198958 219445 221958 258725 251789 241934 243243 163314 166743 637315 612988 1376427 1360977 331013 324816 458583 466211 571322 561010 572004 572012 589483 594998 549842 615621 1733157 1833923 1095128 906367 513376 502505 598084 598615 608094 616731 618057 621296 707147 707369 5048513 5214965 40.35 71.4 2
12:52:11 2024-01-26 679231 667169 156683 152745 261549 266487 291564 290052 174354 174535 219402 224020 257133 258261 4646927 5029822 6499795 6348423 1107139 1138407 224637 198577 219315 220647 257170 252319 241765 242159 164087 165283 643877 604069 1418979 1364843 328177 327115 458583 463400 570489 554730 570273 567811 586420 594929 549878 615625 1734390 1822988 1093414 905686 514842 504558 598084 598290 609036 616741 615686 621593 702294 707333 5079399 5214965 40.35 71.4 2
12:52:12 2024-01-26 680516 667268 155922 152991 259295 265892 291564 289075 174354 174187 219367 225027 255914 257863 4642867 5016836 6574336 6329965 1097686 1140948 223495 198612 219551 220198 259375 250833 240689 242496 163141 165815 637315 603804 1391983 1368617 328386 327809 458902 459638 572975 555980 570236 574587 583820 594366 555912 615797 1724490 1809018 1093008 907655 510277 503131 597200 595378 609304 613271 615074 623845 701192 701160 5046775 5211246 40.35 71.4 2
12:52:13 2024-01-26 669651 667236 155956 152643 260452 266710 291564 293954 174387 173391 220088 223261 255985 257466 4636248 4976088 6602961 6346925 1089779 1137636 224221 198439 218833 220436 259381 250406 240689 243151 162791 165549 647559 612713 1385090 1373089 328313 324816 458906 463970 572865 558814 566831 576105 585636 590864 549878 612353 1720221 1806112 1084527 913967 509014 501673 599857 595144 609304 617635 613399 624882 703169 703571 4977189 5205586 40.35 71.4 2
12:52:14 2024-01-26 673612 670789 155797 152254 260295 264265 292425 288671 175626 173425 219367 223640 256667 255885 4635972 4929098 6527910 6346925 1088077 1138136 224533 197578 219209 220436 256993 251432 242307 242561 162914 165133 639330 608193 1387157 1361805 328263 324816 459913 462982 568874 555980 566028 567775 584267 590624 549878 614241 1725117 1814701 1072646 915613 512646 501673 599746 597177 606802 614965 613326 617887 705355 700102 5004365 5214965 40.35 71.4 2
12:52:15 2024-01-26 670642 667200 155203 152254 261186 265041 292249 288937 174080 173631 219367 223640 255521 258297 4629875 4975707 6546849 6348423 1097648 1138136 225238 198715 218422 219750 257029 250442 241966 243343 162619 165375 636789 609631 1391098 1355623 328678 324816 457495 459602 570489 556374 570002 567811 588372 595804 551296 614241 1731926 1832568 1078877 900768 510462 499442 594668 592491 604873 612768 612531 616063 704087 702184 5093938 5224344 40.35 71.4 2
12:52:16 2024-01-26 675305 667169 155134 152288 259868 265670 290679 293954 177973 173356 218720 223261 255632 258297 4642867 5026108 6574905 6349767 1100769 1137710 222256 198494 218422 219609 258294 249915 242307 243698 162654 164615 639330 607537 1381933 1370671 327373 324780 454696 459602 568036 555932 568512 571132 583122 594343 552862 610393 1723892 1809536 1074723 901488 507570 501318 592988 592710 608611 611438 612495 621630 700202 700595 5058404 5205586 40.35 71.4 2
12:52:17 2024-01-26 673082 667200 155173 152220 260452 265448 289761 293990 178027 173080 218720 222607 255914 256639 4636248 4981089 6574545 6326495 1086755 1134484 223443 197647 217917 219241 257963 249175 242990 243698 162168 164615 637815 611750 1393412 1374574 327959 323160 459516 459530 568036 554730 565699 571990 583671 587751 552078 609835 1716752 1797760 1064339 913559 507658 501709 598084 592747 607513 616741 611511 621356 702221 700316 4989885 5214688 40.35 71.5 2
12:52:18 2024-01-26 670674 667241 155134 152511 260269 263790 291564 288937 178027 173115 218532 223111 255521 256639 4639556 4919328 6565518 6349491 1079004 1134484 223378 197063 217952 218525 257170 249460 240948 243698 162100 164511 648228 611032 1377013 1365288 326572 323160 457568 458549 568838 553729 566102 567811 585131 588236 553536 613698 1720221 1812869 1068493 914080 507570 495823 595932 591614 603801 613271 608282 617448 704357 694340 4961883 5205586 40.35 71.4 2
12:52:19 2024-01-26 665766 667169 155121 151317 260265 263386 290202 288942 177779 172839 218309 221853 255735 256244 4636248 4931306 6509566 6326075 1091381 1134484 223667 197303 216902 219350 255557 249424 240948 240642 162090 164192 641414 612431 1395831 1366055 324627 322180 458865 462653 565408 553568 562636 566162 582097 586239 548557 611774 1725043 1816730 1070570 908762 510462 499649 596135 595415 604656 613271 612181 614209 705355 701306 5018755 5214965 40.35 71.4 2
12:52:20 2024-01-26 673612 667205 154884 151559 259676 262580 290679 288124 177710 172325 218005 223071 254346 256674 4636248 4975707 6518891 6354611 1099254 1134212 221537 197029 217240 218865 255628 249039 240063 240711 161719 163736 641404 608268 1400974 1356636 324483 323543 454411 460687 564645 549766 566939 567000 583744 592897 548278 612390 1726131 1824755 1078877 901669 509014 495751 592646 589803 603266 609612 611403 615126 696400 700316 5084505 5207530 40.35 71.4 2
12:52:22 2024-01-26 676598 667196 154137 151279 258885 262580 288882 288937 174408 173356 216583 222195 254346 254281 4642867 5003380 6537542 6321631 1091142 1134484 222256 196073 216565 217776 255165 248270 240610 240801 161719 163109 641794 602270 1378944 1373089 322696 320932 456275 458083 566903 549132 563211 567694 578857 586095 549906 606262 1716314 1784699 1072646 906671 506059 499831 595675 590430 605734 609612 605174 614919 694886 694052 5022965 5197888 40.35 71.4 2
12:52:23 2024-01-26 667203 667164 153611 151115 257907 262580 289735 287364 177427 172101 217327 221737 253921 255099 4633489 4933570 6565518 6311713 1082118 1133679 221968 199689 215859 217473 255592 247087 240273 241649 160945 163519 644482 609496 1380200 1364843 324699 320375 455309 458083 567266 549802 561079 568572 580464 584195 547080 603530 1713872 1797986 1076046 910059 504051 495787 592733 589408 604873 612851 607304 617760 694156 694196 4983165 5198164 40.35 71.4 2
12:52:24 2024-01-26 668671 666939 154103 150761 258482 260978 288847 286494 177111 171982 216652 221170 253320 254885 4636248 4914839 6528216 6325596 1075640 1132035 225974 195801 216902 216857 254773 248270 239158 241988 160688 163144 639330 607461 1371283 1360013 323678 320860 454546 458095 562027 551218 560284 566746 580460 584802 550505 610029 1718287 1805968 1062263 910887 505129 495353 593085 586981 602298 610543 608320 614246 701078 694160 4972760 5197022 40.35 71.4 2
12:52:25 2024-01-26 669656 666943 154103 151001 258881 260978 288882 286436 174162 171947 216652 221204 253532 254281 4633489 4912250 6528216 6339468 1076990 1132838 225974 195767 216902 216798 254026 248444 239493 241957 160911 163144 644482 607327 1374255 1360977 325046 320860 453704 455389 559095 550438 559454 565180 580419 586239 548886 608179 1716314 1808264 1080286 910203 504051 495353 591932 588683 603266 609469 606327 614209 698155 695037 4977189 5206675 40.35 71.5 2
12:52:26 2024-01-26 671520 667196 154103 150418 258119 260944 288882 286400 177111 171708 216955 221170 252790 254281 4638993 4919653 6537542 6312027 1077395 1132838 225867 195767 216565 216937 253991 247851 238752 241479 160688 162883 641404 608785 1373697 1360977 323151 320339 453668 455345 559095 550438 559454 565508 577230 585342 550245 606901 1713408 1803107 1062263 911043 504051 495280 592243 587095 602298 611120 608627 619150 700158 692136 4966532 5205586 40.35 71.4 2
12:52:27 2024-01-26 670679 666658 154069 150211 258486 260909 294351 285963 173798 171674 221216 220830 252755 254969 4629641 4924244 6509566 6326495 1078928 1134212 222457 199160 215893 215755 253779 247051 237803 240970 160142 162475 641404 606127 1378284 1360013 322660 319630 451080 454352 559059 550048 559418 565471 577091 584483 547226 605147 1711861 1800210 1058109 907692 503334 494506 592455 586834 601414 610688 606626 615415 699092 695146 4973633 5207530 40.35 71.4 2
12:52:28 2024-01-26 670532 669255 153573 149797 257330 261869 288775 285419 173798 171401 221180 220490 252721 254641 4630184 4931452 6509566 6331010 1078928 1130395 225515 199160 216562 215121 253213 246396 238049 240970 161733 162475 632700 606592 1369715 1359049 322660 320545 451043 454442 559023 548881 558589 564636 577009 582804 546416 604180 1706087 1799837 1080286 908064 501903 492593 585717 585101 601870 608828 604715 613492 697150 693146 4964283 5201874 40.35 71.5 2
12:52:29 2024-01-26 669182 667619 153760 149763 257651 261869 294423 285490 173677 171706 218095 220337 252017 254573 4629875 4926549 6509566 6307563 1082452 1129557 221989 199125 220323 215121 253213 246325 237812 240632 159598 162069 642943 605724 1375092 1359049 321719 318887 451935 450732 558951 548493 558715 562970 576161 580774 546416 604217 1710975 1799837 1094744 906367 501190 492593 590589 584980 599663 606052 604677 613405 699311 693000 4966640 5203397 40.35 71.4 2
12:52:30 2024-01-26 670558 667840 153113 149523 257074 261500 288779 285463 173677 171095 221035 220303 251982 253923 4636248 4914919 6509566 6312027 1078928 1132838 221989 196295 220286 215121 252437 246325 238014 240632 158778 162130 639866 606592 1367773 1358513 323278 318405 452292 450696 558987 547294 556150 562970 576161 581060 544802 603678 1709760 1797215 1057330 905686 500834 492209 589726 583703 599848 605591 601100 612357 696200 691948 4966640 5199680 40.35 71.4 2
12:52:31 2024-01-26 671036 669431 153440 151188 257039 261500 288924 285054 173315 171095 216688 220388 251982 254213 4632721 4917325 6509566 6321631 1078928 1127921 221834 198950 220286 215087 252437 246960 237279 240464 158778 162103 645103 605724 1371005 1358778 323204 318147 450300 452085 558951 547294 556077 562176 574982 580616 545187 604873 1705815 1797252 1080286 904698 500478 491533 588890 583813 598485 606017 604582 612357 696200 691226 4976156 5209099 40.35 71.4 2
12:52:32 2024-01-26 670081 669729 153011 149251 256327 261392 288856 284583 173280 170823 220688 219812 251737 254714 4636248 4930281 6509566 6331010 1078928 1130358 221678 196331 216365 214903 252472 245910 237279 240259 162829 162130 646665 607102 1371684 1355623 322938 317000 452329 450660 558987 546871 555684 558942 573626 579358 543997 603117 1706087 1795054 1060476 902311 499767 491166 588473 583703 595046 604258 602754 610582 693178 690250 4959444 5200466 40.35 71.4 2
12:52:33 2024-01-26 668103 670892 152977 149251 255535 261613 288937 284241 172626 170839 216760 219592 251772 254932 4634545 4924111 6556193 6307488 1075678 1129594 221332 199018 216061 215087 253213 246433 237279 239515 162680 161552 633268 607327 1367186 1362908 320745 316929 450335 450732 558987 546871 556829 558942 574774 577450 540340 599017 1701456 1788084 1069685 902954 498350 492265 588056 582806 597928 604258 599654 610981 689832 685327 4990294 5188799 40.35 71.4 2
12:52:34 2024-01-26 667080 669117 152875 149663 255394 261428 288644 283724 172661 170450 216760 220793 251423 254823 4629641 4922820 6556193 6293971 1074336 1130395 221332 196020 215757 215087 253178 244741 237113 239312 162759 162095 639866 606462 1391626 1360977 322233 315973 452772 450660 558951 545255 556038 558906 573079 577226 541348 595685 1701729 1786534 1066769 902311 498350 492593 587224 581910 595010 604258 597514 608704 685142 685291 4989885 5180094 40.35 71.4 2
12:52:35 2024-01-26 665808 668520 151853 149523 254219 261653 287616 283233 173418 169943 216760 220793 251073 254823 4641175 4954154 6556193 6320126 1075901 1127123 220678 195303 215453 215052 252790 246201 236546 239145 160305 161518 639866 606592 1383967 1360706 322288 315973 447944 452011 560500 545255 555249 558833 572674 577226 541348 599386 1696595 1782738 1065444 899451 497644 491533 587187 580328 595010 603796 598269 607804 685106 685291 4989885 5188799 40.35 71.4 2
12:52:36 2024-01-26 666281 667363 152098 148514 254465 260363 287706 283070 172523 170381 216616 220687 250863 254464 4631742 4933686 6565445 6321984 1074299 1131675 220678 195501 215417 214421 252402 244364 236546 238071 160192 161543 648228 606233 1383660 1359049 321312 315682 450654 452232 559706 544101 555249 558833 572234 577226 541348 595979 1700521 1779629 1060409 902423 497644 491861 586771 580242 600539 603335 597845 606906 685070 685255 4989885 5181405 40.35 71.4 2
12:52:37 2024-01-26 665808 667570 152064 148507 254469 260363 287908 282059 172764 170011 216580 220687 250934 254318 4637858 4933570 6565518 6320126 1075864 1127086 220608 195303 215166 214949 252402 246549 236546 238739 160192 161260 639866 606537 1376490 1360706 321376 315462 447594 450271 559706 544029 553674 558797 568140 577226 540582 595979 1696632 1785023 1069685 902311 496902 490803 586470 576897 597191 600721 597385 605909 687532 684218 5011572 5188799 40.35 71.4 2
12:52:38 2024-01-26 666281 667372 151567 148478 254040 260144 287328 281989 172490 170011 216455 223672 249679 254034 4642194 4938139 6574932 6317123 1075939 1129920 220229 195055 214892 214238 252016 246259 236998 238001 160192 161096 633268 606462 1378026 1360977 321084 315802 449698 449918 558914 540932 553171 559624 568104 576891 539744 594220 1694889 1778916 1076311 901028 496902 491861 585526 576861 594824 599769 594943 606208 687045 684182 5018978 5188799 40.35 71.4 2
12:52:39 2024-01-26 664392 667575 151161 148445 253296 260144 287234 282064 172455 169742 216150 220176 249713 252711 4626094 4949943 6565553 6320126 1082013 1124658 219921 195029 214455 214616 251175 245151 235816 237633 160305 160901 639866 605724 1371995 1361671 321149 315802 448540 448933 558914 540860 551922 558832 568032 576382 539362 596627 1695821 1777327 1069685 899748 496198 489346 583872 576825 595923 598470 594065 605851 684098 681191 5009981 5188799 40.35 71.4 2
12:52:40 2024-01-26 664392 665953 151123 148610 252485 259925 286311 281550 172181 169473 216150 219561 249644 252711 4630184 4971588 6584311 6310693 1078460 1125079 219508 194812 214032 213689 250791 245245 236371 237160 159856 160959 639866 605724 1356781 1364217 320211 315802 449624 449308 558914 542422 551067 558005 567960 575458 538146 595113 1693685 1774808 1044870 898738 496865 490711 583836 579563 594659 597104 592241 605234 682986 681155 5004478 5181735 40.35 71.5 2
12:52:41 2024-01-26 666281 665693 151571 152332 252485 260913 285165 281953 172147 169405 215471 219373 249644 252639 4643572 4966355 6536581 6301261 1083973 1128316 220431 194509 214527 213689 250547 245382 235020 236098 160755 160030 635352 597546 1369690 1364843 318587 318262 448280 449565 555688 538940 550250 558005 565458 577302 539744 597384 1696558 1775851 1076800 896447 496828 488951 579697 578742 591704 595244 597808 606640 683237 683183 5033353 5192502 40.35 71.5 2
12:52:42 2024-01-26 671154 665948 150955 152297 255598 259489 283945 283583 171361 169943 215471 219561 251028 252175 4630184 4977547 6537462 6305076 1085111 1130031 220088 194627 214527 213552 252391 245774 235572 236463 160192 159910 639866 597100 1402812 1358276 317616 315903 447268 448928 554721 538142 550287 556392 567042 577226 539707 597052 1699715 1769748 1067344 895559 495349 486738 578056 577923 593038 595244 595750 606714 683542 683183 5032371 5183130 40.35 71.4 2
12:52:43 2024-01-26 668103 665446 151123 152302 253226 260291 283635 282055 171635 169439 215435 218879 249610 252175 4624110 4966036 6528096 6287285 1083897 1128810 219640 193965 213925 213438 252036 245008 234915 236323 160305 159843 639866 596264 1372735 1358388 317616 318262 447159 446626 554047 537076 550250 556209 564627 577226 538146 594862 1697300 1764378 1069379 895671 494611 486359 578019 577514 592032 595244 596043 604580 682540 681155 5030147 5186829 40.35 71.4 2
12:52:44 2024-01-26 669692 665478 151060 152046 252485 258291 283194 281989 171022 169405 214085 218879 249402 251041 4624110 4971796 6537462 6284116 1077352 1128463 219543 193593 213325 213974 251220 244899 234776 234902 159856 159334 634329 597823 1368303 1363348 315577 315658 446843 448293 552926 536135 548968 553675 565658 572086 537418 592085 1696455 1769375 1055134 894284 494725 485261 577201 575808 590253 596364 595802 601821 680026 683100 5018793 5186829 40.35 71.4 2
12:52:45 2024-01-26 669692 665948 150851 151905 252450 258291 282850 281953 170988 168936 214085 218234 249194 251041 4626883 4977547 6499418 6284116 1080503 1125264 219167 193288 213325 212370 251328 243702 234741 237752 160009 159300 633268 596264 1373383 1357933 317124 315730 444168 446419 553277 531883 549117 555161 565259 578111 536518 593775 1694889 1770506 1076800 894284 494373 484542 576385 576697 585708 593462 595424 603196 676128 682159 5018945 5180094 40.35 71.4 2
12:52:46 2024-01-26 671667 665657 150847 149221 252416 257893 282995 281524 170514 169473 213414 218879 248813 250793 4633489 4975825 6514148 6302878 1082118 1125264 218485 192848 213325 214032 251328 243702 233900 235569 158962 159401 628722 597695 1395482 1356967 315577 315802 441922 445147 553670 534783 551861 554530 566860 575494 539022 592932 1697226 1769712 1067564 893119 493319 487762 576385 576252 589384 595244 598753 602619 680986 684249 5032371 5179434 40.35 71.4 2
12:52:47 2024-01-26 667725 665953 150847 149190 252064 257857 281918 281095 171022 168902 214085 218199 248813 251041 4633489 4961599 6518793 6293495 1082013 1127390 219014 192848 213325 216721 250975 243702 234697 234843 159632 158894 638327 594561 1366444 1362271 315433 315586 445642 445147 553277 531774 547149 552894 564641 573626 536300 593780 1693157 1764342 1069685 893291 493319 483861 575570 576252 590517 595832 595126 602619 680026 680677 5032371 5186829 40.35 71.4 2
12:52:48 2024-01-26 668671 665446 150367 149183 251647 257064 281878 281095 170514 168902 214085 218199 248813 251107 4620289 4976098 6500240 6293495 1080469 1125227 219014 192848 213040 216757 250975 243702 233574 234644 159408 158422 636212 594561 1378184 1355623 315205 315802 444977 448768 552848 535129 548689 553587 563843 573384 537492 591901 1695248 1769748 1069685 892738 492617 486222 574720 574551 586032 594568 592241 600355 676164 682135 5033239 5183130 40.35 71.5 2
12:52:49 2024-01-26 671667 664281 150026 151589 251468 257100 282037 281060 170176 169269 213378 218164 248089 250229 4620388 4986833 6499418 6293495 1081241 1125264 217807 192508 212692 216311 249919 243630 232821 234644 158423 158894 633268 594136 1380938 1354662 315205 315358 441633 444290 550539 535092 549904 555161 565113 573738 537677 590153 1695248 1779454 1067564 889137 491917 486222 574487 576252 590098 594298 595713 600835 680075 681881 5039566 5186829 40.35 71.4 2
12:52:50 2024-01-26 669692 664000 149581 148672 250908 257064 281471 280724 170210 168635 213229 217860 247986 250193 4624110 4985209 6500169 6284116 1084788 1124466 217807 192567 212323 216008 249919 243458 232821 234282 158962 158764 636789 594561 1370171 1352480 315773 314914 444964 441656 550539 531774 547168 553513 562830 574665 536692 590227 1692836 1770631 1044870 890666 492617 485841 573871 574551 585996 593462 595416 599078 679813 681173 5018641 5170607 40.35 71.4 2
12:52:51 2024-01-26 672620 665688 149444 148658 250839 257029 282762 279709 170210 168334 212745 218879 252566 250229 4626883 4991191 6500240 6289006 1082118 1124429 217807 192071 212323 216008 249919 242904 232821 234248 158226 158784 636789 593712 1397724 1351512 314725 314878 440643 445245 550539 530990 546152 549820 563989 572158 536692 591272 1693157 1775666 1065444 886233 491568 484445 574537 574405 588844 591722 595602 597344 678851 680882 5033239 5178032 40.35 71.4 2
12:52:52 2024-01-26 672620 663705 151157 148667 252045 256239 281900 278640 170173 167801 213414 218691 249310 250617 4624110 4998291 6509566 6298383 1080469 1125264 217096 192071 211955 213237 249919 242909 232821 234084 158483 159878 633268 593673 1374981 1353258 315427 314878 438429 441719 550539 531883 546961 549820 562036 572194 531743 588518 1688616 1779024 1054215 886343 491219 485497 574610 574442 589205 591543 595155 600730 677890 680175 5045926 5185679 40.35 71.4 2
12:52:53 2024-01-26 671992 664060 149415 148568 249411 256849 281865 278505 170176 167652 213229 218164 248631 251005 4626883 5012679 6509566 6293495 1080541 1125264 216491 191902 211327 212499 249387 242154 232105 233526 157830 159829 635250 595439 1388188 1350555 313733 314399 440607 441683 549759 532102 547168 549360 562326 570446 531743 590393 1687647 1764364 1065444 891302 491420 484628 573713 573616 587173 590676 593469 598271 678741 676061 5026555 5192613 40.35 71.4 2
12:52:54 2024-01-26 672620 664000 151263 148802 252472 256132 281900 279980 169402 169886 212079 217920 252672 249455 4626883 4990332 6514148 6298107 1080541 1120376 217271 191634 211327 212797 249919 242118 232105 233561 158005 157885 635250 593785 1372918 1346404 314725 314649 438643 441412 549759 531436 546152 549748 559126 570700 530922 586779 1686828 1774808 1065444 883713 489922 483477 575383 576477 587863 592287 593799 599005 676270 676133 5047383 5170607 40.35 71.4 2
12:52:55 2024-01-26 671036 664055 150979 148247 251485 256239 281042 279174 170040 167835 212745 217487 248283 250617 4626883 5012679 6509566 6293495 1081348 1123631 216086 191634 211109 211904 249919 241912 232105 233526 158005 157852 633268 597975 1365222 1350232 313769 313921 437670 441647 550268 530207 547557 551237 559090 570410 533313 586811 1686828 1773551 1063324 883713 489130 483441 573061 572856 586461 592888 594150 598869 676270 676133 5033239 5177450 40.35 71.4 2
12:52:56 2024-01-26 671630 663495 153239 147980 251877 255487 281401 279923 169402 167801 212044 217920 248944 249455 4620812 4985474 6499560 6289006 1082118 1125264 216271 191634 210926 211904 249744 241742 232070 233783 157970 159983 636789 595439 1376784 1349274 315325 313444 437813 441575 548594 532102 547168 549518 559090 569668 533691 586774 1686828 1773280 1086082 883713 489130 483099 572216 573398 585517 588262 592298 597090 674691 679488 5032857 5194447 40.35 71.4 2
12:52:57 2024-01-26 671992 662754 150844 148362 251131 255487 280776 278778 169838 167469 212008 217452 248283 249491 4626883 4998291 6500240 6284116 1080578 1121966 215751 191431 210926 211327 248937 241367 231713 232808 157460 156758 635250 594319 1364727 1348597 312561 312968 437844 440917 547431 530598 544418 550066 559054 568740 531477 585985 1685630 1769748 1063324 883713 488783 482758 568050 571168 585932 588262 593655 595947 674946 676241 5042753 5170532 40.35 71.5 2
12:52:58 2024-01-26 671483 662850 151116 148114 251413 255310 280972 277625 169402 167021 212200 217885 248631 249420 4620812 4995844 6495458 6284116 1079004 1123631 216306 190996 210961 211904 248378 241367 231713 232808 157460 157317 635250 593316 1390089 1346404 313769 313188 439321 440009 547431 532102 546779 550456 558982 568740 532180 585238 1683805 1773661 1063324 883085 488437 482417 572620 572416 585517 591323 592150 593549 673919 675975 5033239 5185865 40.35 71.4 2
12:52:59 2024-01-26 671513 661910 153345 148179 251060 255310 280928 279690 169501 166954 212008 217114 247935 250193 4624110 4994739 6499493 6293495 1083521 1122039 214749 191634 209938 211904 249147 240618 232036 232126 157460 158971 634673 597137 1354341 1346642 313256 312034 438079 445351 548982 532102 547557 548900 558159 568212 527428 585404 1685630 1772258 1063324 880929 490521 482758 568086 572820 582106 586050 587744 592932 670961 674706 5043973 5165280 40.35 71.4 2
12:53:00 2024-01-26 667592 664014 150840 148362 250676 255310 280047 279887 169501 169396 212199 216453 247758 250969 4620388 5005404 6509281 6279634 1088303 1117925 214749 192240 209282 211869 248762 240414 231713 232126 157460 158873 645103 594561 1381884 1353258 312816 311002 439321 445245 548206 531349 546894 545622 556910 568212 525904 584572 1685630 1772294 1076311 881203 491219 482758 567784 567847 577018 586230 587781 590425 672941 672228 5056208 5177450 40.35 71.4 2
12:53:01 2024-01-26 666281 662060 150316 148010 249790 255205 282285 279100 169267 166853 211310 216268 247585 250650 4624110 4999301 6499418 6284116 1093168 1120413 215117 191564 208664 211904 247613 240583 231713 232057 156951 159344 633268 594561 1359434 1346404 312525 310784 440218 441719 545813 529811 543535 544011 555700 567776 522873 584572 1685630 1769643 1049023 883085 491219 477868 570098 570369 576946 586095 586981 590337 671945 672228 5048985 5163207 40.35 71.4 2
12:53:02 2024-01-26 667180 661828 150277 147010 250070 255059 279833 278956 169131 168838 211169 215967 247066 248892 4622310 5011648 6461688 6275157 1091265 1122403 215083 190828 209791 211538 246054 241367 232724 231735 157315 160593 633711 592864 1375896 1341638 313095 311002 438079 440607 540959 529062 542765 540842 555700 568212 525904 585493 1687375 1769418 1072906 881203 490521 477387 568888 570369 578010 585045 587136 590301 674677 672264 5018831 5167038 40.35 71.4 2
12:53:03 2024-01-26 669692 658038 153204 146338 251136 253639 279656 279529 168333 171265 211133 215898 246642 249135 4615707 4982145 6416312 6296734 1088307 1118753 214417 190683 209470 211207 246814 240618 232071 232808 156698 159121 632603 599047 1351177 1335398 313256 310060 437620 440153 541067 532102 544381 544047 559018 568212 522873 585907 1686828 1779666 1039206 883713 488783 477760 572620 567811 576946 589366 585106 590264 676931 673045 4970081 5163321 40.35 71.4 2
12:53:04 2024-01-26 662468 658295 151079 146774 250044 254241 280240 277498 169131 170850 211451 215436 247171 249455 4623248 4933775 6480942 6284116 1084335 1121605 215048 190759 209101 211834 246606 241192 231928 232057 156881 160775 616414 599658 1401044 1342508 313984 308186 438643 441611 540959 528770 539061 540842 557338 563184 522873 585097 1683237 1769785 1081750 890582 489130 479050 568050 566709 578010 586507 583807 591637 676931 667335 4917119 5163207 40.35 71.4 2
12:53:05 2024-01-26 664125 658263 150316 146852 250497 253427 279691 278352 168562 171004 211197 215436 247738 247082 4617517 4895657 6476382 6291828 1066502 1119217 215083 190496 209728 210372 247960 240378 231710 232092 155810 159232 629096 600552 1348844 1342782 312781 308222 439051 440397 544201 532102 541119 547312 558588 564445 529030 584157 1676371 1760162 1050602 888041 484769 479768 571336 567950 582106 586230 584637 592932 667151 667299 4971128 5155821 40.35 71.4 2
12:53:06 2024-01-26 667689 658263 149351 146852 249297 253462 278453 278940 167763 171230 210319 215470 246665 247082 4614225 4961674 6480553 6287332 1084009 1119217 214279 190658 209435 210155 246673 239430 231710 235753 156410 160299 635250 594561 1364004 1345449 312208 310095 436588 439700 540995 526715 541119 544852 556287 566542 527464 582839 1678755 1765615 1079585 879914 483327 477387 567243 568352 581260 586230 585142 592053 667042 672570 5008175 5153349 40.35 71.4 2
12:53:07 2024-01-26 669017 658223 152318 146715 248498 252333 278793 278316 168063 171159 209662 215102 246790 247082 4608152 4966942 6462387 6281003 1080306 1120809 214313 189658 209177 210008 246638 239288 231674 232711 156231 158049 632173 591173 1373483 1344580 313095 310024 435602 439152 541031 529546 541119 544852 556542 566143 527055 581150 1677562 1763114 1056963 876100 484709 479768 568046 568755 577091 584509 585188 590337 669683 672570 5018831 5155821 40.35 71.4 2
12:53:08 2024-01-26 668178 658223 152274 146877 248494 253038 279905 277463 168231 170576 210537 215068 245652 248265 4610937 4994739 6481589 6274738 1078046 1119485 214210 190288 208525 209715 246673 238953 231873 233038 155984 158454 632173 593799 1357461 1344914 312208 309843 436320 439142 540959 525936 540316 544047 556433 565709 526683 581150 1676371 1760686 1056963 878665 484020 477922 567243 567950 577055 582472 585142 591633 669867 672095 5026028 5155934 40.35 71.4 2
12:53:09 2024-01-26 668635 657966 149478 146609 248534 252862 279905 277498 167999 170541 210061 215436 245652 247464 4617517 4999822 6480830 6265791 1079041 1117925 213058 190118 208385 209938 246568 239484 231674 232711 156162 158014 635250 596264 1358450 1344529 312066 308116 433156 440397 541031 527932 540972 543974 555756 564914 522361 580068 1676371 1760617 1079585 875660 483363 479390 567243 568755 578829 583651 585469 586779 667789 672095 5032371 5153349 40.35 71.4 2
12:53:10 2024-01-26 668671 658263 149482 146375 248689 252333 279905 276684 167999 170505 210026 215470 246151 247499 4608152 4985474 6472264 6275157 1079004 1117925 213388 189166 208269 209235 246532 238846 231207 232603 155888 158014 641978 594561 1347869 1344803 312208 309413 432989 438841 540923 522977 539479 540950 557972 564842 522873 580252 1677562 1761411 1079585 876100 483676 475973 567243 567950 580400 583651 583530 589427 667789 671147 5022965 5153349 40.35 71.4 2
12:53:11 2024-01-26 670007 658227 149064 146031 248489 252298 279511 276648 167999 170541 209662 215436 246031 246356 4617517 4983090 6481589 6274738 1075446 1117097 213422 189166 207944 209019 246532 238355 231061 232058 155919 157979 622660 594561 1379561 1340690 311987 310127 432872 437692 542907 522725 537918 540842 555756 563184 522837 583430 1673954 1761595 1054843 876833 484020 475602 565640 567147 576946 583651 583416 591780 668735 671147 5019379 5162928 40.35 71.4 2
12:53:12 2024-01-26 668178 658218 149061 146057 247727 252052 279708 276454 167849 167733 209697 215195 245239 247082 4614225 4994119 6472264 6265515 1079041 1116044 214514 189131 207620 209019 245297 237582 231061 231895 155402 157608 640416 594561 1352010 1344803 311914 307750 432531 439700 542907 522725 539333 544367 553116 564012 523012 577680 1673991 1761411 1075253 874415 484020 475973 565640 567000 577601 581051 584222 584596 665830 667335 5033353 5141091 40.35 71.4 2
12:53:13 2024-01-26 664392 660300 148292 146023 246929 252263 278922 276386 167666 167192 209627 214036 245411 248578 4614731 4990143 6481385 6265359 1089861 1116044 213536 189097 207296 209855 244268 238284 231061 231407 155619 157134 636789 591873 1348483 1337184 311620 310273 435248 441500 541352 525536 539818 539575 549896 563952 522016 580031 1678755 1770705 1063324 876759 487253 475669 563898 564563 572979 579100 584489 588101 669683 667191 4982845 5158693 40.35 71.4 2
12:53:14 2024-01-26 668178 660566 152417 145523 249236 251456 278725 277427 167401 170744 209300 214837 245582 247047 4611440 4943911 6406986 6283840 1088574 1119217 215270 189097 207585 209130 244473 238284 229236 232711 155333 157573 635728 596287 1354480 1327964 311767 307926 432944 438950 539621 528905 541283 541215 557651 563006 522902 583935 1681070 1780808 1102957 881203 484253 476379 568265 565980 575931 584150 582904 587607 673381 667011 4967763 5158693 40.35 71.4 2
12:53:15 2024-01-26 660787 659631 149061 146180 248048 251491 279905 274568 167733 166958 209955 214036 245239 247847 4614731 4947909 6467422 6265359 1078891 1115215 213058 189131 207261 209165 244688 238319 230701 231895 155584 157573 630634 598729 1375001 1336889 311325 306789 436498 439774 538315 522869 534866 539010 554180 558910 522052 582382 1677818 1766383 1092125 887497 486786 474325 565640 558797 572979 583772 578649 585573 670633 665980 4914721 5140775 40.35 71.4 2
12:53:16 2024-01-26 660295 658155 149274 145731 248467 252855 279511 276189 167700 167192 209335 214002 245617 245871 4605353 4878435 6420765 6265359 1064723 1116044 214893 188469 208234 208188 244473 238284 229271 231895 155229 157134 630238 596264 1353686 1337184 311325 308415 433111 435840 538315 525899 536757 539177 556273 558946 525876 584542 1676843 1761098 1109744 883011 481922 474215 567096 562770 577739 584026 578973 587648 668953 666777 4919504 5155013 40.35 71.4 2
12:53:17 2024-01-26 659889 658119 148650 145595 246938 252677 279511 274887 167204 166958 209335 213374 245204 246286 4611440 4908111 6481589 6265359 1061917 1116007 213024 188503 206938 207898 245017 237512 229307 232058 154557 157354 635728 597975 1356728 1336925 311767 306789 433016 436874 540605 525899 536757 542825 554899 559198 523754 578360 1669650 1751088 1068756 885603 481959 476680 567133 562770 577937 583772 579887 587235 665323 662262 4980884 5149314 40.35 71.4 2
12:53:18 2024-01-26 659806 661502 148399 146196 246396 251491 278922 274047 167550 166422 209809 212749 244827 246286 4605353 4948410 6528145 6255980 1066502 1115215 212399 188503 207082 208478 244268 236612 230737 231407 155087 157134 625691 597119 1344500 1344729 311105 306429 433052 436747 540605 522797 535124 539758 549775 557946 522642 576976 1664744 1738061 1077419 885710 484020 476944 564104 561176 575552 580446 578649 587840 664272 664784 4975938 5140978 40.35 71.4 2
12:53:19 2024-01-26 664558 659164 148645 145359 246797 252855 277214 275537 167137 166725 209300 212715 244827 245527 4605353 4942895 6443790 6255980 1072793 1116044 213024 188338 207261 207829 243722 237144 229271 230723 154833 156915 635250 589489 1353929 1342589 308624 306935 433066 432949 538315 522664 535161 541288 550041 559424 524497 577986 1669170 1756421 1073088 876908 481275 474544 562867 564370 576119 582124 582756 587578 665647 668667 5015238 5155013 40.35 71.4 2
12:53:20 2024-01-26 667810 660424 148750 145317 246681 252677 278262 274639 167069 166842 208682 214070 244110 246286 4605353 4983203 6481385 6251518 1079004 1116044 213126 188765 210708 207863 244303 236778 229789 230688 154660 156915 630634 592864 1382774 1340986 310446 306789 430369 438143 540222 521218 538284 539758 549775 559198 519143 576976 1669207 1757896 1052722 874415 485782 475705 559072 562067 574247 580301 581544 583791 664420 665834 5033353 5149314 40.35 71.4 2
12:53:21 2024-01-26 666755 658698 148189 145415 246651 252855 277604 275309 167021 166842 208647 213568 245204 246250 4608152 4982939 6434625 6255980 1085111 1116044 212365 188469 206616 207863 245112 237582 229236 230491 154867 156478 632173 590331 1356849 1333395 309315 306222 431654 436538 532054 522194 536757 536116 550041 558213 521055 581441 1674865 1768276 1054843 874415 482645 471543 562105 562067 568041 579421 581177 584169 669463 668593 4983229 5159956 40.35 71.4 2
12:53:22 2024-01-26 668140 660305 148297 145321 246902 251364 278298 274923 167002 167168 208286 213670 244040 246286 4614731 4952558 6425637 6274738 1078536 1116044 213883 188207 210744 208298 243313 237144 229271 231732 154436 157134 627557 597137 1380575 1327964 311325 306306 430031 437297 536686 522833 537520 536532 553261 559198 519107 575900 1672802 1766841 1105220 876137 482645 473655 565640 558833 568041 579064 575557 582770 665323 663955 4951601 5152585 40.35 71.4 2
12:53:23 2024-01-26 658632 659558 148432 145556 246761 252391 277409 274432 166642 166457 208647 211854 244788 245871 4598786 4910136 6434962 6255980 1065982 1112809 213024 187747 206041 207794 243186 237512 228525 230491 154476 156587 627557 594561 1354919 1336235 310007 306789 433016 432746 532018 522934 531914 536568 550041 557554 522272 579085 1669483 1756421 1068756 884972 478183 468818 563102 559587 572979 579064 576001 584745 668262 663955 4914721 5157146 40.35 71.4 2
12:53:24 2024-01-26 662396 660561 148229 145239 246381 251008 277923 273105 166772 166248 208466 212647 244075 244736 4605353 4893976 6462275 6255980 1060406 1112809 214033 187616 210672 207182 244268 236047 228330 230688 154329 156915 622850 597119 1355791 1336925 310446 306270 431654 432741 538315 522761 533534 540522 550041 555915 519950 575300 1660479 1742971 1107482 882457 479910 474325 563971 559587 574747 577217 575365 583673 658101 658286 4969803 5133596 40.35 71.5 2
12:53:25 2024-01-26 660782 659452 147853 145437 244832 252463 277266 274064 167069 165784 208577 212397 243935 245492 4598786 4949025 6480566 6233085 1071077 1115215 216752 187582 210744 207182 242939 236047 228330 229223 154833 155939 629096 589489 1348777 1342707 306780 306789 432335 432597 535230 519578 531125 538160 549938 557589 521497 576119 1667111 1742245 1070922 876063 480167 472616 559287 559191 572575 577217 577707 585372 661896 663955 4994749 5137304 40.35 71.4 2
12:53:26 2024-01-26 666022 658702 147890 145335 245861 251892 277123 274639 166017 166853 207278 213315 243731 246538 4614731 4970473 6462939 6269133 1072793 1114425 213126 187582 210600 206537 243687 236047 228525 229972 154051 156191 635250 592864 1340652 1337184 309315 306789 430788 432597 536722 521456 535161 537832 548350 559198 521497 575300 1667111 1751413 1070922 871931 478514 472986 561309 561825 573862 577217 579421 584540 658065 665980 5011309 5141091 40.35 71.4 2
12:53:27 2024-01-26 664392 658236 147641 144611 245345 252144 275255 274012 166117 165924 210252 212510 243796 247200 4612877 4999651 6434868 6250865 1081241 1112809 213126 187322 207584 207263 242939 236778 227077 229428 153837 155974 629096 590331 1356314 1327964 306708 306789 430788 432669 532958 521087 534744 537050 549545 559198 516839 575937 1673991 1769895 1050602 871931 480167 468050 562105 561825 567933 577027 577707 581044 665830 663955 4964214 5142148 40.35 71.4 2
12:53:28 2024-01-26 662436 658428 147650 144515 245345 249883 277214 272949 166083 165924 207348 212681 242579 245320 4607175 4943207 6457443 6265359 1073867 1115433 212580 187288 206927 206905 242193 236047 227677 229258 153342 156122 637291 597975 1345584 1330795 310007 304958 430788 435325 531788 521218 533534 531865 549158 554282 515850 575300 1665927 1756421 1072005 876063 481275 468818 559072 558795 568842 577293 571699 579324 661933 658178 4935957 5141204 40.35 71.4 2
12:53:29 2024-01-26 657035 657762 147645 144251 245350 251046 276100 272758 166117 165773 208321 211009 243121 244806 4598786 4905029 6443442 6263531 1062180 1111195 216342 190323 210708 206434 242159 236047 226883 228976 153452 155722 635728 594561 1346544 1333506 306852 305030 429054 430118 530377 521825 528802 537432 548350 554282 519950 574236 1667111 1751413 1085486 880540 477086 468014 562105 557676 568077 577293 575365 583673 663841 658250 4910099 5138466 40.35 71.4 2
12:53:30 2024-01-26 658277 659631 147499 144277 244972 249848 276595 272116 165969 165357 207313 211370 242544 244019 4602068 4887021 6480553 6251322 1062826 1113130 213020 186667 207072 206227 241787 239509 228279 228886 153342 155584 641587 594486 1337043 1344914 306816 304030 429729 431412 536454 519946 528766 531901 547039 551773 517795 571009 1655824 1730066 1049542 880577 478514 472246 558891 555889 569649 573890 573398 581044 658145 657215 4964214 5137530 40.35 71.4 2
12:53:31 2024-01-26 662008 658702 147410 143952 244561 251435 274799 272984 165969 165392 207169 211336 242579 245951 4602068 4947587 6452256 6264559 1071524 1114277 213020 186633 207328 206187 242055 235283 227112 228941 153559 156216 627557 587812 1370737 1337294 307374 306573 431057 433067 532018 516907 531951 537432 548589 557125 519143 573149 1664227 1749707 1070922 871931 476375 468818 558101 559331 568005 575584 576001 582807 660515 662082 5004154 5132661 40.35 71.4 2
12:53:32 2024-01-26 666456 658232 147170 143947 243879 250622 275255 272342 165593 165392 207025 212681 242341 245987 4601585 4984782 6452986 6250827 1081203 1114715 211062 187254 206021 206192 242596 237018 227642 228371 153521 155186 625502 592864 1348557 1337510 305916 304708 428321 432633 535100 518115 533387 534946 547039 555915 516253 570604 1659987 1747227 1068756 866843 478890 471543 558101 559587 568842 573796 574660 577574 658648 658286 5014211 5126342 40.35 71.4 2
12:53:33 2024-01-26 662473 656837 146714 144251 243800 251223 274799 272342 165560 165357 211573 211370 242544 245320 4595974 4981932 6452256 6246601 1081241 1113474 212580 186598 206566 206434 242365 235577 227324 227866 153666 154703 625691 589332 1340659 1333395 307374 304994 428963 432453 531826 516835 529962 531937 545845 554139 512234 573630 1664744 1758642 1068756 870655 479910 465935 556524 557653 565631 573832 576594 577611 658101 658250 4966532 5138466 40.35 71.4 2
12:53:34 2024-01-26 664392 656837 147918 142900 245135 249601 274606 272758 165071 165658 211429 211403 242544 246198 4598786 4938449 6388335 6256426 1081429 1109622 212381 186701 206239 207706 243562 237354 226234 229082 153418 155083 632603 594561 1350678 1326258 307402 304994 428321 431308 531450 519946 531804 531756 546701 555915 516656 575040 1669483 1764368 1083273 871931 478514 467356 560911 558795 568037 577221 575961 577166 661933 658250 4959597 5141972 40.35 71.4 2
12:53:35 2024-01-26 658437 656577 146446 144019 243831 249426 276330 270425 167090 164828 208886 211336 241094 244771 4598786 4923104 6432904 6246601 1074789 1109332 211900 190394 205839 205860 240642 237354 226797 228469 153350 154669 635728 596691 1335804 1331740 308250 303726 430752 432453 531450 519946 527164 531937 547426 550185 514573 573149 1659950 1752629 1064425 876137 479910 466663 558101 555913 565594 574676 569823 575905 658065 655036 4891646 5125315 40.35 71.4 2
12:53:36 2024-01-26 658579 656837 146927 143816 244561 249076 274414 271476 165298 164862 211429 210718 242544 243698 4592233 4860231 6434962 6246789 1056531 1107979 211900 190154 206200 204981 241485 239437 225674 228512 152781 155446 631041 596571 1344819 1335530 306599 302999 429534 432147 534958 519837 531275 535738 548977 551000 518126 571893 1660479 1740500 1125849 878628 475397 468674 560514 554712 567933 576368 572580 579361 658648 654374 4940660 5130556 40.35 71.4 2
12:53:37 2024-01-26 656767 658232 146204 144411 242652 249883 275255 270684 165821 164713 211645 211043 241835 245705 4598786 4905381 6490915 6237223 1059908 1109332 211900 190385 205875 205221 240745 238990 226409 228007 152781 154841 641587 594561 1341186 1342198 308690 305031 430752 432453 534471 519029 529765 534963 545663 550149 513752 568439 1655498 1727266 1105220 878628 476338 468818 558101 556149 568000 572189 569860 577611 654751 654574 4954795 5125315 40.35 71.4 2
12:53:38 2024-01-26 658086 656837 146658 143642 243060 250658 273994 270684 165298 164564 211501 214867 242172 245149 4592233 4930131 6481385 6223890 1063430 1109622 212977 187489 206490 205585 240711 239473 226181 226431 153308 154154 633711 589489 1354566 1336999 306946 303817 430752 431082 532093 516689 528562 534388 540955 553297 518420 570015 1655599 1732521 1067564 874415 474955 469880 554452 552966 568439 570437 572955 579214 656787 656290 4973771 5122569 40.35 71.4 2
12:53:39 2024-01-26 664097 656837 146658 143448 243400 249076 274378 272342 168646 165658 210910 210718 241801 243698 4592233 4948410 6433391 6242146 1069705 1112535 211498 190154 206200 204867 240745 239099 226181 227618 152781 154377 637291 587812 1348593 1331176 306501 304458 427716 430314 532203 516689 531616 536396 545517 553714 513715 570015 1660362 1742662 1085486 870655 474721 467740 555738 557341 569502 572954 576184 579361 656750 660447 4991183 5136269 40.35 71.4 2
12:53:40 2024-01-26 665506 658232 146306 143812 243021 249076 274131 271062 164858 164828 211357 211370 241025 243770 4598510 4972423 6453338 6242146 1074299 1109183 210543 190154 204867 204968 240676 234688 226374 227063 152569 154544 635728 589489 1344124 1332451 306139 303070 424111 430024 530377 513891 529962 531008 540811 554826 513354 569184 1658956 1742971 1087699 868112 477434 468530 556048 556282 565594 570036 571759 576273 654252 656218 5010618 5123242 40.35 71.4 2
12:53:41 2024-01-26 660561 655909 146173 143014 242310 249426 272896 270684 168715 164793 211393 215088 241060 249582 4592233 4979746 6462462 6246689 1083561 1108800 211717 190047 205226 205221 241006 239027 225553 226361 152569 154086 629096 585129 1339575 1331617 305631 302681 427716 430118 529199 513024 526792 529117 541063 551000 512355 571698 1665320 1755397 1055108 868820 476940 467188 553684 553675 562857 573034 571994 576123 657716 655295 4980748 5128001 40.35 71.4 2
12:53:42 2024-01-26 664392 655913 146649 142658 243805 248830 272931 271511 168681 164828 210726 215088 241025 243445 4592696 4963099 6379010 6246601 1077390 1107979 211202 190047 205226 204867 241854 239268 224594 227098 152535 154403 632017 587812 1375945 1320532 305631 302750 426510 429760 527632 513891 527982 531367 546653 552656 513845 573186 1664744 1767195 1105220 869783 476075 466197 556451 555780 565449 574501 574808 578140 658065 657179 4953575 5122569 40.35 71.4 2
12:53:43 2024-01-26 659984 656572 146520 142984 243056 247506 274834 270460 168681 164585 211059 210718 240656 245149 4591928 4928947 6434873 6237695 1071077 1106105 211202 190047 204867 205186 241684 239027 225680 226396 152324 154544 635250 594561 1350836 1326258 304842 300775 428963 429988 529199 516871 526429 529117 544269 549797 512392 570199 1658112 1745989 1083273 874784 478456 467445 556295 553476 562117 571934 569324 575193 659434 654755 4895856 5127442 40.35 71.4 2
12:53:44 2024-01-26 655135 655872 146478 142976 243026 248272 273052 270614 168681 164300 210762 210937 241129 243445 4589421 4877378 6411350 6233085 1057150 1106824 211202 189409 205373 203914 242024 238690 224594 227416 152290 154437 630455 592864 1344777 1328051 304842 301583 427112 429740 529199 513963 528260 530189 546653 550185 513752 571045 1655749 1738033 1102957 875385 473036 466563 556524 553550 567817 576430 571764 580390 658501 655291 4919343 5118913 40.35 71.4 2
12:53:45 2024-01-26 654905 656832 146147 143444 243896 248201 274343 269567 168646 163809 207638 211683 240858 243734 4595974 4883549 6476165 6228623 1061685 1107979 211202 189542 204867 203948 241515 234688 225780 225661 152290 154189 635442 591173 1353404 1336962 304592 301021 428018 430010 531450 512302 525941 530616 540991 548637 513845 567826 1648747 1724716 1087699 875660 474383 465971 550095 548938 565631 568332 566895 578440 653086 652728 4951264 5131743 40.35 71.4 2
12:53:46 2024-01-26 661574 656768 146078 142913 242245 247818 271388 272442 164546 163740 207162 211387 241025 243589 4595974 4935861 6416158 6233085 1072093 1109971 210508 189639 205154 203880 241684 234688 224907 225976 152117 154120 645103 586140 1356791 1330882 303879 303070 423966 428722 529948 512266 529012 532121 540991 550964 512655 569445 1650925 1740500 1083273 865634 473036 467224 553207 553003 566832 571418 571759 578738 652795 654266 5004697 5131757 40.35 71.4 2
12:53:47 2024-01-26 663266 654733 146204 142879 242544 248059 272078 270922 166194 163740 207162 214762 240823 243373 4595974 4992697 6383314 6233085 1075780 1109971 210144 189639 204329 203914 241006 234688 223520 226361 151947 154013 621787 589489 1352901 1318744 303629 302150 424002 430362 526035 513783 529012 529080 544196 549350 511557 570126 1660479 1758913 1102957 868112 474721 464880 555701 552966 562226 572078 571073 574413 658648 653311 4947721 5118876 40.35 71.4 2
12:53:48 2024-01-26 658854 654728 146005 142820 243896 247294 273782 270874 168542 163740 207162 214877 240253 243445 4586595 4939675 6430148 6233085 1069549 1109698 210326 189905 203864 204515 241006 234688 225684 226133 151801 153872 634865 594561 1346120 1328047 302955 299373 427414 431229 526072 513783 525696 527441 541027 546952 510004 567598 1655749 1742208 1105220 875660 476075 465209 553207 550419 558919 569565 566898 573561 655713 649236 4895856 5118876 40.35 71.4 2
12:53:49 2024-01-26 654440 654874 145669 142753 243896 247570 272840 270874 168978 163637 207090 210398 240887 243157 4595974 4881920 6425273 6224013 1057150 1106824 210473 186179 205154 203214 240837 234688 223520 226133 151597 153872 642369 592864 1353650 1328047 303629 300740 424075 426774 526072 513783 525941 530616 541099 548565 514938 568402 1649712 1733041 1100695 874415 470690 464588 554880 551591 565594 570401 566822 578289 656177 649272 4900693 5104174 40.35 71.4 2
12:53:50 2024-01-26 656141 655872 145445 142913 240728 246744 272670 270384 166054 163499 207048 211352 240518 243445 4594012 4907584 6461500 6224278 1056023 1110258 210844 185860 204508 203564 241006 234652 223589 224963 152117 153130 632603 585129 1360945 1335288 304134 301232 426510 427137 527596 511951 523561 529829 537360 550185 513845 567677 1650938 1731293 1105220 869345 472029 465245 550516 550419 563889 568203 568576 576944 649087 655522 4961411 5130556 40.35 71.4 2
12:53:51 2024-01-26 662473 655373 145975 142585 240827 246709 273699 269755 164992 163809 206218 211577 240784 242617 4596591 4973826 6443701 6233085 1075088 1106787 208544 189471 203188 203595 241006 233227 224212 224929 151733 153130 631041 587646 1345050 1327964 304190 302010 422036 430010 529199 513403 528260 529080 537809 550185 509771 565186 1650938 1735535 1081060 862513 473372 466563 552115 549820 558991 568203 568269 571824 651348 654402 4990030 5126897 40.35 71.4 2
12:53:52 2024-01-26 660488 652995 145489 142459 246231 247471 271423 268934 168273 163706 206580 210797 240218 243734 4594829 4985749 6417528 6264940 1075678 1110159 209711 186440 203651 203248 240295 234322 225684 226221 151489 153624 619864 591173 1345546 1317809 304972 300740 422702 428758 526035 512988 527510 527478 541063 550185 509283 568036 1657852 1751413 1116592 866806 473372 464552 554061 549784 558955 570365 567698 571861 656714 654596 4939486 5126897 40.35 71.4 2
12:53:53 2024-01-26 655167 653949 145394 142342 240831 246709 273052 269958 168542 163182 206580 210797 239518 243734 4595974 4931216 6424872 6235233 1065868 1106824 210179 186309 203686 206067 239949 234652 223520 225277 151523 153165 627557 590601 1370919 1326334 302423 299408 426510 427752 522932 513767 522376 525881 540955 544890 510040 565120 1654286 1740500 1078847 876291 474046 463204 553291 548826 560468 568203 566092 574413 654787 649128 4872477 5096900 40.35 71.4 2
[truncated: 203,732 more chars]
