# Supplementary material for: Methods for Estimating the Detection and Quantification Limits of Key Substances in Beer Maturation with Electronic Noses
Source: Sensors (Basel). 2024 May 30;24(11):3520. doi: 10.3390/s24113520 (PMC11175341; doi:10.3390/s24113520)
Supplement: Supplementary file 1 [file sensors-24-03520-s001.zip › Data/Acetaldehyde/raw data/Day 4/2000ppm9.txt]

Time Date R01 R02 R03 R04 R05 R06 R07 R08 R09 R10 R11 R12 R13 R14 R15 R16 R17 R18 R19 R20 R21 R22 R23 R24 R25 R26 R27 R28 R29 R30 R31 R32 R33 R34 R35 R36 R37 R38 R39 R40 R41 R42 R43 R44 R45 R46 R47 R48 R49 R50 R51 R52 R53 R54 R55 R56 R57 R58 R59 R60 R61 R62 T01 H01 Phase
12:04:00 2024-01-26 609072 604105 190491 186991 301353 306937 313053 312121 201478 200088 245882 246639 282354 284457 3917027 4222399 5899664 5697583 998752 1041879 274883 246236 252725 252498 285174 275984 277573 278181 195785 195916 647323 620497 1408490 1363875 412433 405867 594389 596176 735977 723527 764895 768121 808674 820523 784145 869285 1862825 1943051 1223207 1016789 649088 640222 771164 764523 802576 816163 837335 844020 939201 945681 4618527 4720531 40.55 71.9 1
12:04:01 2024-01-26 615631 605559 190765 186991 302325 306672 314999 309294 205263 200262 243801 248908 282284 284964 3909536 4172402 5908479 5727120 1014687 1046734 273902 243693 252653 253302 283220 278450 275682 277930 196300 195882 643891 613223 1399372 1354408 410830 408236 586140 597174 742010 717489 763541 772670 809707 818263 787542 876997 1868160 1971440 1198017 1011017 653257 638340 765742 768121 808297 809073 832402 851561 944011 939315 4471054 4695100 40.55 71.9 1
12:04:02 2024-01-26 608800 604136 190893 187025 299598 308674 312068 311211 205228 199184 245882 247358 282319 284928 3916096 4223381 5900953 5712363 1000218 1042247 274129 243350 252544 252359 286266 276020 276105 278181 195165 196768 638253 620194 1397323 1360013 411813 405579 594330 598790 737142 723590 767725 765951 802351 820487 784097 871833 1862880 1941091 1211896 1020290 647615 638340 771635 762865 802576 818472 839760 841551 938204 944977 4618527 4720531 40.55 72.0 1
12:04:03 2024-01-26 614759 604145 191164 186991 300482 306361 315479 309727 205193 200123 245058 248528 282284 284928 3909536 4175943 5894090 5731287 1018242 1045211 273136 243350 252544 253877 283273 277417 276528 277364 196307 195339 657329 613426 1397859 1357896 410503 409700 589492 596749 742394 718507 762991 774644 806926 818481 784097 876997 1872146 1970671 1211896 1011017 653257 638340 767919 769246 807204 810214 831811 850842 944680 939315 4480446 4688295 40.55 71.9 1
12:04:04 2024-01-26 607778 604105 190495 187025 299602 309110 312104 311175 205193 199149 249261 247736 282037 284693 3908425 4228161 5894090 5712620 997364 1045100 274321 243521 252581 252007 286562 277186 275468 279358 195607 196530 651969 619310 1406050 1356228 411630 408199 595538 599184 738068 725172 768891 765337 807232 824933 786948 871833 1858913 1943985 1204220 1021742 646691 635944 770717 763439 801166 818472 839760 841514 935549 943796 4624629 4720531 40.45 71.9 1
12:04:05 2024-01-26 615397 603223 191061 187025 301396 306865 314042 310420 204942 200437 243837 248874 282368 284928 3915116 4157855 5895014 5713236 1019045 1047117 274179 243585 251654 253700 284813 276761 276969 277575 196019 196358 654470 616027 1411572 1362908 410503 408810 593112 594015 743172 720316 763428 774791 810999 818481 785816 880479 1873477 1967878 1225330 1012456 652053 641129 768465 766926 807168 810214 832365 851411 944643 942643 4515328 4705156 40.55 71.9 1
12:04:06 2024-01-26 615876 605559 190726 186991 300891 309547 313494 309945 205550 199114 245563 247908 282222 284946 3899885 4267484 5895740 5712014 996694 1041952 274373 243585 254655 252254 284472 277648 274661 278929 195607 196392 647323 618275 1428178 1358388 411121 405831 591814 601456 738728 721573 767688 767822 806016 826628 790410 871427 1862880 1949491 1221661 1020253 647615 636055 769415 765608 801438 817894 840958 844845 935512 937529 4605831 4714528 40.45 72.0 1
12:04:07 2024-01-26 605277 604160 191630 186204 302052 306937 313053 311140 201759 200053 243801 248114 282284 285815 3899848 4154497 5870410 5712014 1016840 1045411 274008 246741 251846 253772 285125 276654 277056 278038 196055 196392 643891 614994 1406934 1361411 411709 409390 590035 596176 743062 721462 764520 774865 811609 817325 784145 879388 1873477 1970671 1208140 1011017 652328 640186 767919 767600 806560 810178 832402 848988 943270 937227 4512103 4705156 40.55 71.9 1
12:04:08 2024-01-26 619631 603187 190460 186991 301236 309547 313428 309727 205372 199114 245217 247908 282284 284928 3909260 4269268 5894090 5712014 994520 1043895 273241 246429 254693 252253 284756 277540 275362 278786 195775 196324 647323 618795 1431769 1359245 411557 405651 594549 599272 738317 720316 765475 767674 805870 825201 791912 870148 1864193 1949491 1196544 1019541 647615 634526 769415 765608 801438 818598 842157 843983 936839 942869 4609121 4717893 40.45 71.9 1
12:04:09 2024-01-26 613779 603178 191665 186401 301396 306901 313494 310820 201759 200717 243801 248114 282284 284897 3915116 4154585 5883816 5695368 1018941 1045411 274043 246567 252225 253663 284920 276056 276528 277699 196086 196324 654470 615037 1392539 1361411 410394 409534 592691 595956 742390 719527 764077 774315 810426 818607 786375 879500 1873477 1969835 1220382 1011017 652328 640186 767919 765842 807168 810784 833585 851128 944680 941977 4505660 4701765 40.55 72.0 1
12:04:10 2024-01-26 615438 604109 191061 187025 301357 309547 313935 310162 205515 199149 249614 248114 282765 284893 3917909 4262807 5894090 5717312 994569 1045248 274008 246429 254693 252218 284920 277791 275646 278965 195749 196768 648753 619607 1398841 1360215 411593 408054 595465 600703 740167 723113 769543 767822 806624 826719 791007 872634 1862880 1949491 1221661 1024796 648590 634526 769960 765608 802304 818472 842157 843384 937540 945489 4627932 4723900 40.55 71.9 1
12:04:11 2024-01-26 616269 603648 191061 187418 303513 306865 315479 310197 205193 200402 245180 248494 282284 285000 3905488 4161198 5895740 5721393 1017628 1046808 273241 246813 252689 253593 283617 277560 276457 277364 196371 195305 654470 612912 1396131 1361805 412002 408847 590674 595993 742274 719932 763823 774754 811174 819638 784097 878873 1874852 1973469 1204373 1010980 655122 640133 767919 770336 807168 810178 834572 852056 944643 939315 4474247 4701801 40.55 72.0 1
12:04:12 2024-01-26 620868 604100 191168 187025 302389 308674 312762 312121 202217 199739 246092 247736 283111 284893 3915116 4226399 5894090 5711737 998189 1044634 274179 246848 252689 252498 286942 276674 276298 279358 195970 196530 641606 620637 1402497 1359478 412103 408867 598185 601198 740167 724406 769252 770008 809413 824873 790860 871759 1864150 1942491 1237311 1023197 647615 638304 773555 764393 802576 819629 841557 842711 938204 947019 4625131 4720531 40.55 71.9 1
12:04:13 2024-01-26 616058 604096 191066 186995 302348 306901 315924 310197 205263 200437 243801 248908 283516 285766 3915116 4186658 5894090 5711901 1019083 1045411 274043 246603 252653 253875 283617 277329 276528 277364 196371 195339 650938 613695 1414672 1359478 410503 409101 592233 598603 742274 719490 764313 774879 811823 818335 788613 876149 1876143 1970256 1213815 1011017 653257 639660 767919 769754 807168 813972 833585 853422 944680 938099 4474055 4701765 40.55 71.9 1
12:04:14 2024-01-26 609072 605805 191027 187583 299567 308674 313529 313319 201759 200088 246056 247736 282390 284857 3915116 4225409 5894090 5695368 995936 1043895 273241 246741 252725 252429 286503 277491 275646 278965 195576 196530 643035 620052 1396563 1358513 412360 408812 596382 600919 739665 725688 771117 768914 809450 824289 790297 872634 1865521 1943799 1211896 1021742 647153 639187 774501 763944 802576 818472 841557 844352 938204 945645 4627932 4715249 40.55 71.9 1
12:04:15 2024-01-26 614718 602302 191027 186991 300447 306937 315443 308323 205550 200053 243801 248874 282341 285565 3909536 4184930 5895816 5721393 1013277 1041952 274201 246393 252689 253027 284175 278414 275646 278181 196406 195882 658758 612550 1400261 1355623 409272 409390 589492 599640 743062 718507 764905 774128 809303 820798 788585 879425 1873511 1979081 1202301 1015342 652328 635907 765742 772714 806538 811464 838528 848621 943434 939315 4523868 4711166 40.45 71.9 1
12:04:16 2024-01-26 611143 604154 190893 187544 302206 308674 313971 312157 201478 200402 245846 247702 284583 284693 3915116 4209046 5912821 5702635 999575 1044634 275533 246741 254154 253239 285192 277365 277768 277754 196406 196223 643891 619683 1432147 1366256 413017 405867 593015 597210 738068 722467 766804 769349 814095 827529 787442 872634 1869515 1950544 1211896 1019691 650395 642038 772262 767240 806289 818253 837261 845184 941196 945804 4562094 4711166 40.55 71.9 1
12:04:17 2024-01-26 609907 603648 191027 187025 300903 306505 314007 309878 205764 199149 245672 249254 282284 286240 3915116 4193322 5897356 5731966 1013956 1045374 273241 246848 252725 253062 285156 278218 275224 278965 196095 196188 643891 612988 1406243 1353701 409887 409390 593129 600919 741718 719527 765167 772670 807232 820035 793115 880919 1873511 1979081 1209924 1016714 652016 636506 767882 768048 804858 811464 839163 851775 941160 939315 4528522 4708514 40.55 71.9 1
12:04:18 2024-01-26 614759 604181 191061 187578 300939 308674 314042 311140 205193 201067 243801 248114 283146 284644 3909536 4211601 5903415 5698667 1001038 1043858 275886 246429 252725 252498 285392 276975 277378 277790 196060 195916 651611 620637 1417696 1367753 413054 408199 591814 596176 737137 722467 764858 768158 811609 825237 784145 872484 1873515 1949379 1213815 1019691 650395 641928 773950 768877 807149 818472 836665 845558 940685 945645 4562646 4717893 40.55 72.0 1
12:04:19 2024-01-26 608209 603178 191358 186995 301273 306577 314485 310268 205515 199149 249474 248149 282354 286714 3915116 4205371 5875439 5722601 1010390 1040438 273171 241981 252292 253239 284654 277329 276069 279358 195130 196837 645958 619310 1401852 1348746 412396 410549 592105 601456 738503 718247 768854 774865 806053 819638 792765 876335 1868143 1964769 1209977 1021146 653257 637863 770105 771615 801327 815125 843359 850804 936875 941977 4553031 4708501 40.55 72.0 1
12:04:20 2024-01-26 613610 604177 190760 187578 299563 309547 313494 310922 205515 200088 245846 248908 281783 284964 3915116 4173973 5922066 5733846 1007240 1044634 273241 246357 254154 252253 285428 276940 276298 278181 196095 195882 641072 611675 1404915 1364843 408947 408236 595653 597942 740888 723527 762991 768158 809209 820415 787148 876997 1872146 1958685 1206139 1013188 649467 641044 767882 765534 809385 818326 835184 848128 948743 945645 4557546 4711166 40.55 72.0 1
12:04:21 2024-01-26 607077 606774 192061 186892 301748 306505 315443 310233 205515 200529 246092 247358 283146 284928 3917909 4211488 5848578 5679158 1006769 1043895 275726 246813 252617 253663 284521 277755 276105 277894 196095 196495 643891 622282 1405006 1355623 413933 408236 590779 599640 737142 719527 769985 772670 808950 820415 789850 871833 1868160 1961464 1209977 1024654 654127 639678 774000 770226 802576 811392 843961 849153 936958 941867 4552688 4715212 40.55 72.0 1
12:04:22 2024-01-26 612404 604064 191700 186952 302021 308892 312992 312121 205515 200402 245217 248149 282293 286786 3899885 4154497 5878837 5713236 1015393 1046808 274043 241981 251834 252533 285428 276091 276528 278181 196406 196188 673055 616065 1403640 1360977 411157 410549 591777 596213 744643 721409 764520 774865 811645 818481 785816 878494 1872045 1968105 1204373 1012456 651400 641129 768974 769349 809448 815982 836975 851336 944533 946658 4534180 4705763 40.55 71.9 1
12:04:23 2024-01-26 608893 605376 190430 188138 299536 309547 314007 309949 203140 199600 246056 248149 282319 284928 3913306 4259939 5895740 5703570 998189 1041324 273816 246813 254154 252077 285405 277560 275453 279162 195785 196530 648753 619310 1405800 1355623 411813 408812 595960 601346 737314 722503 769985 765915 807232 826987 790748 871177 1861556 1946642 1225573 1022469 647615 636393 770543 765608 802428 820643 843848 845671 938094 948821 4626099 4720531 40.55 72.0 1
12:04:24 2024-01-26 616104 605444 191363 187442 304149 306685 314007 311867 205085 201126 245144 248908 282319 284928 3915116 4148596 5886308 5713236 1019083 1044634 273277 246777 252725 253875 283653 277329 277378 277663 196406 195916 654470 613426 1406180 1360977 410540 408812 590779 594929 742120 719527 764078 774865 809281 818481 786355 876997 1876036 1971403 1204373 1012456 653257 642038 768290 768121 808349 811563 836937 853454 948252 941867 4487770 4707197 40.55 71.9 1
12:04:25 2024-01-26 608805 604136 191022 187578 300851 309839 313207 311648 205515 199774 249614 247908 282863 285699 3899885 4231425 5913086 5707940 996769 1039701 274043 246741 252436 252112 286844 276940 275875 279358 195749 196530 656108 619310 1392365 1357933 412725 408812 596419 601029 736273 724589 768854 765878 810819 820523 788100 871833 1864204 1943874 1204220 1022469 647615 637853 772730 764523 802006 817450 842157 844352 941115 950021 4626099 4719904 40.55 71.9 1
12:04:26 2024-01-26 615883 607278 191027 186995 302325 306937 315702 310450 202607 200367 243801 248908 282495 284964 3922625 4178423 5884764 5717312 1016585 1042418 273277 246429 252725 253239 283419 277755 276298 277400 196406 195305 649528 612437 1415252 1360013 410540 409101 585816 597518 741974 719017 763428 774865 808674 816848 786153 876997 1873477 1971440 1210023 1010227 653257 641129 767919 769246 808349 811703 833623 853422 946056 941794 4497586 4703834 40.55 71.9 1
12:04:27 2024-01-26 607959 606852 191490 187472 302142 308085 313017 311175 205550 199461 245765 250021 282249 284928 3905563 4245399 5895816 5712014 994487 1044634 275306 246813 252725 252498 286302 276709 276069 279358 195475 196564 638747 620573 1401353 1357088 412433 408812 596382 600919 736273 724589 769437 766729 806890 820523 787542 871833 1864204 1945809 1225573 1022469 647669 637853 772182 764523 802006 817414 842157 844731 938204 947055 4626154 4728786 40.55 72.0 1
12:04:28 2024-01-26 612543 605564 191427 187480 301008 306793 314305 309082 205764 199600 245217 249289 282037 286660 3908537 4186658 5894090 5728461 1013277 1050161 273241 246501 252725 252533 283617 278646 276298 278181 196406 195305 661684 612988 1399557 1356340 409887 409101 590362 598224 743062 718507 764078 773766 809523 818958 788695 878873 1870816 1975671 1213815 1011017 653257 639733 767374 770373 809496 810820 834215 853459 944717 940801 4474055 4715363 40.55 71.9 1
12:04:29 2024-01-26 611797 603996 191392 187476 301044 308601 313350 311694 201830 200228 246019 247358 283182 284960 3916632 4222126 5895740 5702635 998152 1043895 274918 246429 252725 252533 285196 276056 277768 278181 196095 196223 648753 620497 1437537 1364843 413054 408236 592687 597518 738068 725688 765511 769828 811035 820559 785816 871870 1866796 1943051 1226973 1018767 651400 641583 772730 765608 804206 817894 839485 846499 939201 947761 4611936 4711225 40.55 71.9 1
12:04:30 2024-01-26 607513 604181 191456 187702 302644 306361 313386 312050 202041 200297 245874 249321 284042 284786 3915116 4211376 5894090 5710201 1001038 1044671 274078 246429 252725 252533 286266 276056 276564 278965 195612 196564 640176 620194 1399067 1360977 412725 408812 596492 599368 738068 724589 768891 768729 806926 820523 786391 871833 1862789 1942491 1219573 1020290 647669 638377 772730 763439 802576 817414 839760 843384 937765 947256 4614736 4725587 40.55 71.9 1
12:04:31 2024-01-26 619030 603223 191061 187025 302955 306649 315672 310411 202360 200297 243729 249185 282178 285659 3914875 4169361 5895816 5707678 1015448 1048452 273277 246675 252725 253062 283653 279311 276105 277986 196406 195882 660187 612550 1400985 1355623 410213 409390 590325 598790 740559 718507 763428 773766 808066 819224 788695 878873 1872146 1977072 1219573 1012456 653257 640222 767919 770373 809496 811392 834845 850760 946727 940645 4477444 4701801 40.55 71.9 1
12:04:32 2024-01-26 608549 604177 191066 187025 300939 309547 313017 311907 202537 199949 246533 248046 283005 285659 3924307 4245204 5894090 5707640 998189 1045448 274635 243837 252725 252498 286302 276940 276334 279358 195612 196837 652302 619674 1391235 1360013 413017 409390 595850 599936 736236 724589 770022 765915 806890 820559 788731 873111 1864204 1943874 1204220 1023197 647209 638304 772730 765065 802576 818026 839225 844315 938204 947725 4627932 4720531 40.55 71.9 1
12:04:33 2024-01-26 616040 604105 191367 187025 301095 306757 315960 310957 205586 201103 244999 250549 283268 286029 3918701 4188610 5895740 5726192 1018317 1045411 274043 242016 252725 253913 283901 277827 276528 278181 196406 195882 680411 613426 1403396 1360013 410540 409390 589529 595809 743172 719527 764622 774865 809281 820415 787542 878873 1872146 1976022 1213815 1012456 653257 638340 767919 771539 809496 811428 836071 850760 944717 937529 4471054 4696276 40.55 71.9 1
12:04:34 2024-01-26 609068 604181 191363 187578 300939 306541 313053 312785 205085 199774 249297 247736 283529 285690 3910989 4230246 5891376 5695742 999335 1049789 274848 246741 252725 253062 285428 276654 277092 278573 195820 196530 641072 620497 1401280 1364843 413054 408236 595282 598366 738068 726682 768854 770410 809281 825237 784097 871560 1868160 1943051 1206257 1018804 649276 640675 772730 765065 803638 817894 839760 847780 939165 947055 4624115 4720531 40.55 71.9 1
12:04:35 2024-01-26 616040 604141 191234 187448 300921 306901 315738 310233 205586 200472 243801 248735 282319 285053 3922243 4198080 5891376 5722601 1013277 1043895 274657 243657 252725 253239 283229 278254 276492 277790 196606 196188 649528 613350 1400884 1358513 410540 409390 585852 597942 743062 719017 764520 774593 808674 819837 788731 880905 1873477 1974272 1208058 1011017 653257 640222 767919 771539 808922 811392 834845 854407 946056 940645 4471054 4705156 40.55 71.9 1
12:04:36 2024-01-26 608200 605486 191061 187020 300887 309328 312139 311683 205407 199809 249614 248114 282319 284928 3916096 4241118 5895816 5707015 1000218 1044634 274498 246393 252400 253630 286195 276056 276528 278965 195820 196530 654658 621685 1407202 1360977 413054 409101 596419 599640 738068 724626 769430 769864 808674 820559 786391 871870 1866833 1943836 1221492 1020290 648627 640222 773826 765065 803638 818026 839760 845296 939165 948637 4624629 4714598 40.55 71.9 1
12:04:37 2024-01-26 616040 604181 191100 187063 301181 306865 315738 309971 205298 200262 243801 248942 282319 285806 3905563 4181540 5895665 5725880 1017628 1047478 273100 241946 252725 253274 283688 279311 275820 278769 196371 195916 660187 612988 1396029 1358276 409960 409390 591232 599640 741644 718507 762582 773766 806890 818071 789886 882237 1868160 1977072 1213815 1012456 653257 639280 767919 772086 808922 811428 836108 850797 944680 941310 4474247 4704452 40.55 71.9 1
12:04:38 2024-01-26 606714 607873 191096 187574 300833 308120 313017 311648 205298 199936 249686 248149 283614 285000 3915116 4229495 5905173 5709537 1000218 1046734 274480 243521 254046 253274 286705 276091 276564 278965 195328 196973 658337 621081 1396943 1360013 413054 409317 595777 599382 735644 724626 770022 769283 808674 820559 788136 871870 1868160 1943874 1200607 1022469 648627 639769 772730 764523 802576 818062 841557 844315 937802 945681 4621328 4717166 40.45 71.9 1
12:04:39 2024-01-26 614099 604141 191096 187059 303044 306721 314999 311429 205085 200472 245217 248735 282319 285601 3909536 4139810 5896737 5723958 1019008 1048223 273937 243693 253883 253948 284144 277648 277378 278181 196406 195916 654470 616065 1423839 1360013 410576 409390 591232 597371 739511 719527 765167 774865 809281 815700 787542 876997 1872045 1975671 1223411 1012456 653192 642074 769452 769896 809496 811464 834882 850760 946727 941973 4496255 4704452 40.55 71.9 1
12:04:40 2024-01-26 608880 604181 190495 188173 301430 309110 314742 309763 205656 199635 249261 248149 282354 284964 3912049 4259939 5895014 5713907 1000488 1045248 273136 243008 254873 253134 284144 277684 275468 278857 196024 196495 648753 617908 1402497 1360215 412360 405795 592979 601346 738068 721573 767688 769209 807232 826403 793077 872784 1862880 1955029 1223617 1024027 650474 635907 773826 765842 802576 817981 842157 847705 939536 937565 4587455 4717893 40.55 71.9 1
12:04:41 2024-01-26 613514 604943 191501 186956 301396 306613 313017 312086 201900 200495 245180 248528 282284 286678 3911327 4153643 5887318 5702734 1015448 1048075 273760 243693 252045 253099 286123 276761 277163 278038 196193 196392 651611 616506 1393495 1360977 411740 411603 592651 597868 741608 723490 766804 776060 811645 819638 786375 882200 1877369 1966447 1225330 1010980 651400 641129 765742 765842 807131 811500 834845 849304 944643 937529 4511270 4688257 40.55 71.9 1
12:04:42 2024-01-26 609072 604109 190426 188168 302092 308674 314928 309727 205764 199739 245846 248149 282354 284928 3911327 4265767 5875439 5712014 998189 1047117 274599 242828 254401 253383 284144 277684 275891 278929 196055 196427 661908 618275 1401498 1358276 411776 405831 590978 599161 738068 719527 767143 770373 807176 827801 793328 872821 1861556 1953172 1208058 1025384 650936 636393 774375 768048 802576 817894 842157 848346 939536 944274 4574367 4715249 40.55 71.9 1
12:04:43 2024-01-26 614456 603182 191700 186697 302314 306937 314007 312121 205193 200402 245846 248874 282284 285833 3899885 4145225 5861999 5695405 1017977 1045322 273241 246741 251937 253772 285107 277079 277235 278501 196228 196086 666802 616354 1412886 1363348 411593 410549 590905 597481 740595 723590 766710 774865 811645 818481 788122 881106 1876036 1970671 1210023 1011631 653257 642074 769415 768085 809496 812639 834808 851448 946727 942869 4515066 4701765 40.55 71.9 1
12:04:44 2024-01-26 608446 606303 191061 187865 299532 309985 314485 310233 205729 199866 246092 248528 283146 284928 3915116 4269107 5891527 5695405 995351 1045271 274235 246465 254154 252463 285780 277540 275784 279644 195775 196871 647323 619607 1421552 1360290 412213 409281 597228 601235 737277 724039 769400 769934 808230 827571 791007 873111 1868148 1946642 1221661 1023197 648627 636429 772182 765608 802576 818026 841611 845483 939536 947019 4618527 4722011 40.55 71.9 1
12:04:45 2024-01-26 609299 604132 191066 187418 302052 306901 315924 312876 205550 200437 243801 248908 282368 284928 3899848 4170444 5884764 5717312 1018355 1045374 274078 246777 253706 254053 284521 277365 277056 277894 196157 196324 655899 616065 1419174 1362158 411593 409860 593335 595626 743363 719734 765167 774994 811645 820035 788613 879500 1876143 1977676 1237311 1012456 653257 642038 768254 770992 809496 811428 834845 850760 947398 937299 4477444 4701801 40.55 71.9 1
12:04:46 2024-01-26 608209 604109 191363 187540 300895 309547 313017 311175 205515 199566 246092 248114 282319 285000 3899572 4239624 5878837 5702635 995627 1045322 274427 246741 252725 252498 286302 277329 276069 279358 195714 196939 644464 620421 1412507 1361411 412542 409281 595305 602200 741219 724406 769799 768048 808066 825201 789849 876418 1862880 1945809 1206139 1023122 647615 638304 772730 765065 802576 817990 842157 843983 938204 947055 4618527 4720531 40.55 71.9 1
12:04:47 2024-01-26 616274 605408 191367 187578 303005 306865 315960 311140 205263 201126 245180 248874 282284 284928 3911439 4161198 5887318 5717312 1016137 1045411 273241 246567 252725 253840 283653 277365 276528 278181 196406 195882 657329 614743 1407328 1361805 412590 409896 592270 597334 742353 719490 765055 777031 810389 820798 788100 879500 1880197 1976420 1223411 1012456 654655 640039 768290 771502 809496 811428 836033 854369 947398 941977 4474247 4704452 40.55 71.9 1
12:04:48 2024-01-26 619984 604100 191096 187025 301029 308085 313494 311211 205550 199426 249790 248114 282319 284893 3915116 4235546 5887280 5695405 995351 1045100 274043 246777 253901 252498 287207 276904 276528 279555 195785 196564 656108 621081 1397481 1360215 412761 409136 598001 602200 741335 724442 769836 770008 811210 825019 789813 873769 1864204 1947361 1229486 1023197 647669 638304 773826 764807 802576 819215 841611 844020 939536 949310 4624629 4711874 40.55 71.9 1
12:04:49 2024-01-26 616269 604181 191501 187839 301150 308674 315960 309936 205621 200088 243801 249289 282337 285565 3905563 4184930 5884764 5724372 1018355 1045448 274043 241946 252725 254018 283617 278381 277342 278181 196821 195882 661684 613582 1423301 1360977 410540 409751 593075 596893 744388 721061 765092 777068 811823 822541 790860 880015 1877478 1971440 1211907 1013904 655122 642038 769415 770373 809496 815711 834882 850760 947398 937565 4483846 4688257 40.55 71.9 1
12:04:50 2024-01-26 608209 605449 191363 187578 301352 308085 313494 311648 205729 199936 249614 248149 283208 284964 3915116 4251899 5891527 5707940 995936 1042049 274883 241981 252725 252498 286853 276904 276564 279555 195785 196564 640176 621081 1412088 1360013 413640 409390 597228 601235 741765 726425 773399 770008 811823 825056 790860 875129 1869512 1945809 1219573 1023197 648627 641957 774375 765608 802576 818026 841648 847042 939536 948431 4631936 4720531 40.55 71.9 1
12:04:51 2024-01-26 616536 604100 191061 187578 301309 306937 315960 311175 205515 200437 243801 249254 282319 285855 3897069 4172476 5895740 5721393 1013164 1046808 274043 241778 252400 253239 283653 278414 277147 278181 196683 195882 670608 613350 1403396 1358513 410540 409969 585852 597942 740595 719380 764331 776332 811712 823123 790860 880717 1874846 1977912 1215735 1013177 654655 638340 767919 774366 809496 811392 836071 850760 946231 942237 4504908 4705131 40.55 71.9 1
12:04:52 2024-01-26 614250 604947 191027 187877 300482 308674 314485 311858 205193 201383 245672 248114 283186 284422 3909536 4206189 5894090 5693257 1001038 1043895 274883 246429 252725 253097 285156 277527 277963 278181 196095 196359 642481 621081 1404013 1364843 414226 408812 594696 595846 735753 726682 767126 773301 815289 827801 786153 874504 1869515 1948141 1225090 1020418 651326 642038 773826 765608 806560 819411 838342 846499 940531 948431 4615712 4715249 40.55 71.9 1
12:04:53 2024-01-26 612135 605481 191367 187029 301396 306541 314706 309258 205691 200495 243801 249289 282341 285802 3909536 4187538 5876875 5722601 1013277 1041989 273241 246603 252689 253062 285049 278646 274803 278750 196406 196359 643891 612550 1419946 1353701 410177 409969 592979 599640 744116 719527 765438 774315 809523 820652 793115 880568 1874846 1981895 1209924 1016752 652792 638316 767882 770336 806560 816163 839760 851699 943233 939315 4499692 4704452 40.55 71.9 1
12:04:54 2024-01-26 609749 604105 191061 187012 300924 306937 313017 312157 205228 200088 249225 247358 283146 284964 3899885 4224989 5887318 5702635 998152 1045322 274883 246393 253633 252533 285356 276091 277768 278181 196095 196530 648753 620497 1400286 1362908 413640 409390 595282 599215 738127 726131 769400 772122 810462 825237 786391 875054 1873515 1951342 1231087 1019691 651326 641891 774925 767224 807149 819629 839760 847780 940722 950739 4590310 4727271 40.55 71.9 1
12:04:55 2024-01-26 616067 604109 191066 187029 300971 309110 315672 309980 205586 200088 245217 249670 282284 285601 3911439 4169435 5894090 5717312 1015374 1045448 274463 246813 252725 253628 283378 278218 276564 278181 196959 195882 660187 613459 1404013 1360013 411485 410259 589202 598790 744388 719262 763196 774994 811609 820487 790822 881533 1876190 1981069 1211896 1015395 655122 640039 769558 772449 809349 813716 837298 853256 947398 941977 4477444 4708514 40.55 71.9 1
12:04:56 2024-01-26 609838 607877 191363 187578 301281 309037 313529 313107 205515 200215 249650 248114 283813 284964 3912770 4223419 5895740 5698667 998152 1042382 274918 246603 252725 253274 285392 276091 277768 279214 196233 196564 648753 620497 1401685 1363875 413309 409390 597264 599640 735680 726682 769985 772086 811609 826403 786391 873111 1870816 1938055 1211907 1022604 651326 642001 774925 765571 807149 820716 842082 849190 939128 948431 4616180 4715249 40.45 71.9 1
12:04:57 2024-01-26 603563 604037 191560 187935 302547 309110 314042 309294 205943 199774 245918 249289 282368 285837 3900184 4196386 5884764 5728461 1013277 1045411 274043 241812 253737 253274 284992 279075 275646 278573 196406 196223 654470 613426 1410737 1355373 410540 410549 590561 599382 745171 719527 764895 774865 809245 820415 792765 882200 1870816 1979878 1206139 1013225 656057 641044 769552 773703 809385 811320 837112 853843 946580 941597 4474247 4701618 40.55 71.9 1
12:04:58 2024-01-26 616320 604181 191398 187613 302315 309547 313171 312851 205228 200227 249650 248080 283212 284964 3909260 4225409 5887318 5702635 1001752 1044671 274655 246675 254154 253663 286987 276940 276528 279358 195785 196837 643035 621081 1397180 1360977 413640 409390 597688 599382 739027 726682 771155 770410 809245 825201 790186 873111 1862825 1948109 1221492 1022604 649088 641957 774501 765424 805965 820923 843359 845110 940833 948249 4625131 4717893 40.55 71.9 1
12:04:59 2024-01-26 616040 606287 191324 187510 300939 306937 315960 311809 202537 200752 245217 248908 282363 285766 3905750 4173042 5894090 5712127 1018355 1044671 274078 246675 252725 254053 283653 277791 277378 277468 196406 195916 653052 613426 1412702 1360977 411776 409969 592105 595882 743062 719299 765167 774994 811645 818035 788695 879537 1877369 1971476 1233006 1013898 653257 642985 769997 772164 811756 816281 837187 855405 947288 944648 4493666 4701765 40.55 71.9 1
12:05:00 2024-01-26 616067 603992 191367 187873 301606 306649 315443 311858 205407 200437 245672 250549 283062 285026 3897106 4151952 5891527 5713236 1019083 1046808 274078 246675 252725 254088 283653 278417 277378 278181 196406 195916 649528 613388 1398391 1360977 411776 409969 590488 595993 743062 719262 764525 775031 811609 818071 787505 878873 1872008 1974272 1219573 1013898 653257 642074 769997 770373 810644 811500 836703 853731 951104 943128 4471395 4703834 40.55 71.9 1
12:05:01 2024-01-26 610184 605380 191031 187578 300934 309547 313053 313507 202607 200088 249686 248114 282354 286392 3915116 4217354 5884764 5712014 995351 1044506 274498 246537 252725 252498 286302 277365 275682 279608 195785 196564 645894 618719 1406180 1360977 413054 409390 597343 599973 741449 724589 771703 768158 808066 828741 791044 875711 1862825 1949491 1235355 1023925 648590 637853 772730 765608 802576 819792 842882 846804 940966 950021 4622314 4726062 40.55 71.9 1
12:05:02 2024-01-26 608675 603812 191525 187905 302056 306937 315960 311175 205586 201103 245672 249254 283111 285000 3909282 4175743 5894090 5695442 1017628 1045411 274078 246639 254064 254088 284521 277560 277378 278181 196406 196223 654470 615183 1398237 1360977 411813 409969 593015 595919 740559 719807 764316 774994 811682 818035 787505 879537 1872045 1977072 1213790 1013898 653257 642985 770543 771066 809496 811500 837335 850797 947398 944709 4509977 4709892 40.45 71.9 1
12:05:03 2024-01-26 610297 610942 191525 188061 302216 310423 314640 311140 205621 199774 249686 250868 283260 284964 3909536 4267761 5903415 5712014 998152 1044671 274883 246184 258254 253274 284534 278450 276492 278965 196406 196564 641072 617545 1400742 1355623 412433 408199 593964 599513 737921 720353 768891 771539 807232 826987 795056 871833 1864204 1955910 1219705 1026529 651400 636429 774962 768121 802502 817761 841611 848988 939128 942905 4563473 4720684 40.55 71.9 1
12:05:04 2024-01-26 614576 603812 192170 186956 302844 306721 314526 312928 202324 200437 249225 248735 283146 286378 3909970 4145225 5875439 5713236 1016840 1048223 274498 246848 252225 254053 285392 277365 277768 278700 196406 196359 653041 615788 1423839 1360977 413662 410549 593015 595846 745282 722467 764905 774994 815244 818035 784097 880443 1877406 1971440 1206257 1011017 652328 641781 767919 768085 809496 816163 837335 850524 947398 944274 4517752 4701500 40.55 71.9 1
12:05:05 2024-01-26 611326 608576 190395 188662 299466 309328 315041 312029 203033 200262 245874 248666 282407 284928 3907172 4253660 5875439 5712145 998040 1043156 275533 246184 258023 253309 284321 278218 276334 278965 196406 196530 643891 617508 1398014 1355623 413054 405903 593497 599419 736564 719807 768854 772670 808325 826987 793365 870558 1862880 1958685 1229486 1026114 652328 637366 774962 769312 804243 817894 839225 848988 937838 942638 4550536 4701879 40.55 71.9 1
12:05:06 2024-01-26 615163 606640 192065 186888 302199 309328 313863 312708 202324 200297 245664 248770 282969 286759 3888473 4153397 5884764 5713236 1015044 1043931 274043 242016 252617 253663 285499 276127 277378 278181 196406 196393 642481 616506 1402116 1360977 412433 409164 592870 597942 745171 724076 765438 776726 814018 819224 788460 880480 1876036 1967878 1206257 1011017 652328 642074 767919 768121 809496 816163 837335 852813 946727 944977 4530640 4708514 40.55 71.9 1
12:05:07 2024-01-26 609912 607241 190822 188593 302289 309401 315155 310091 203031 200425 245874 248770 282143 285659 3911327 4253984 5895740 5712620 994569 1043895 274463 246537 258363 252498 285227 278450 275682 278965 196095 196564 648753 617545 1396184 1357125 413054 408812 594513 599973 735161 722503 769985 769828 808950 828741 793365 871833 1864204 1949417 1217749 1023197 649549 636466 771635 765878 802576 818062 841648 846842 939536 947055 4595978 4708501 40.45 71.9 1
12:05:08 2024-01-26 616541 604141 191367 187059 302718 306649 315191 311872 202219 200927 245144 248805 282266 284821 3909282 4142279 5899664 5713236 1018178 1044137 274078 246429 252364 254053 284632 277329 277378 278181 196406 196223 664808 613426 1420675 1360977 412104 409969 593015 598052 740071 720389 764316 775031 814018 818035 786391 881533 1877406 1974653 1206257 1012456 654655 642074 769452 771502 810644 811500 834920 852007 947398 942942 4474055 4692914 40.45 71.9 1
12:05:09 2024-01-26 608800 604177 191100 187059 302398 308085 313017 310962 202855 200123 246533 250021 283217 285694 3913111 4229354 5875439 5710781 996494 1044598 274463 243585 252725 252429 286705 277329 276457 279555 195749 196530 645894 620194 1410546 1359478 413017 409390 596313 600785 740291 725616 771666 768665 809209 827571 790111 874391 1864204 1949491 1209977 1023197 649003 638267 773826 765608 802576 819179 841611 845823 939536 948395 4615712 4714528 40.55 71.9 1
12:05:10 2024-01-26 616504 606303 191367 187544 301956 306433 314928 312086 202217 201126 245519 251574 282863 285989 3914875 4156601 5896905 5711321 1019083 1050908 274427 246813 254154 254694 284485 277791 277963 277859 196959 196188 658758 615183 1416765 1360977 411776 410549 592943 598790 740522 720280 766804 777621 812794 818035 788100 879500 1878703 1971440 1208140 1013898 654655 642985 770543 770336 810644 811500 837261 854180 948743 944274 4505660 4699135 40.45 71.9 1
12:05:11 2024-01-26 610062 604141 191363 187835 300889 308085 313971 310886 205908 199774 246440 248874 283260 285953 3918701 4263918 5897723 5712127 996769 1041879 274706 246777 254351 252463 286307 277755 276207 278340 196371 197111 639663 620194 1418884 1359478 413054 409969 597688 602015 741937 724589 772252 769209 808030 828741 793328 875674 1864204 1949529 1208058 1024654 649549 637780 772730 766678 804286 819179 843481 846462 939536 948431 4615712 4715363 40.55 71.9 1
12:05:12 2024-01-26 616104 604100 191363 187578 301106 306901 315960 311104 205515 200437 245672 248908 282284 285009 3915293 4178454 5898699 5721393 1015897 1045374 274043 243657 253864 253805 284485 279075 276457 278965 196852 196223 658758 613426 1400743 1358513 411448 410549 593125 600919 745171 719527 765401 774865 809245 820451 791912 879780 1872146 1977072 1227249 1013150 655122 641583 768290 773730 811220 813826 837298 852613 947398 941977 4477444 4699135 40.55 71.9 1
12:05:13 2024-01-26 609472 607204 191332 187877 301113 309547 313017 313071 205550 200495 250003 248080 283543 284928 3912770 4237699 5895740 5707015 1000218 1046734 274655 246777 254154 253772 287063 276056 277342 278965 196060 197111 650852 623177 1426586 1362908 414226 409969 596277 599640 736200 727198 772252 772670 810999 826987 788695 874354 1870816 1943874 1221492 1022469 649549 642074 774925 765608 805952 819179 841557 848015 941196 948431 4624629 4724820 40.55 71.9 1
12:05:14 2024-01-26 617416 604145 191096 187578 302056 306901 315960 310922 205515 200892 245217 248908 282319 284928 3905750 4169594 5899664 5716448 1016904 1048223 274427 241946 254605 254018 283901 277540 277481 278181 196959 196188 661617 613426 1403396 1362908 411740 409969 593075 598790 740559 719226 765167 774994 811026 819801 788695 880792 1876143 1977072 1234925 1013177 655122 642985 770543 773264 810644 811464 837298 852007 948070 942602 4483846 4699135 40.55 71.9 1
12:05:15 2024-01-26 608805 604141 191363 187578 302002 308085 313648 311648 205621 199739 249686 248149 282284 284928 3899997 4244837 5905173 5707015 997367 1048223 274741 243350 252544 252463 286714 276940 276298 279358 195811 197111 644464 622741 1411172 1360013 413969 410513 598112 601161 742171 726682 772252 769246 809245 827571 791949 874391 1864204 1948073 1223617 1024796 649088 639733 774375 765608 802576 820643 842845 846462 940202 948431 4631936 4717893 40.55 71.9 1
12:05:16 2024-01-26 616541 606774 191363 187583 302279 306937 315960 311394 205515 201300 245180 248908 282359 285529 3906093 4157855 5896912 5731214 1018970 1044878 274741 243693 254009 254481 284219 277755 277768 278750 196959 196188 658758 615472 1431533 1361942 413179 410259 593919 599774 744116 720316 766804 777227 811645 820415 789813 882162 1877406 1977072 1213790 1013898 655122 642871 770543 772049 811795 811500 837298 853581 949416 942905 4486849 4705245 40.55 71.9 1
12:05:17 2024-01-26 608805 604141 191665 188004 300678 308120 313935 311612 205799 199739 249686 248494 283146 285009 3899997 4261304 5887318 5722093 1000218 1048223 274741 243693 254423 253134 287001 277612 276350 279752 196371 197145 644464 620497 1407202 1363875 414226 409969 597044 600785 742274 727714 772839 770373 810426 827571 791007 875674 1866857 1952257 1209977 1024654 649549 640186 774925 767224 804858 820406 842845 846462 940870 950176 4615230 4720531 40.55 71.9 1
12:05:18 2024-01-26 616541 604100 191363 187570 301815 306901 315083 311612 205550 200892 246019 248908 283146 285766 3905474 4157855 5895816 5720808 1020275 1046586 274635 243693 254046 253913 284144 278466 277199 278697 196852 196086 650938 614819 1403153 1360977 412885 410367 592068 596727 744116 719771 767922 776128 811609 820378 790186 880164 1876143 1974272 1208140 1013188 654655 643441 770543 772086 810644 815629 837298 852613 948743 942905 4486849 4695784 40.55 71.9 1
12:05:19 2024-01-26 608441 607204 191061 187583 300447 309438 313494 311175 205621 199901 249577 248114 283543 284964 3905750 4235508 5878912 5698667 994606 1046549 274635 243657 253901 252359 286562 277222 275927 279752 195882 197316 648753 620157 1420409 1359478 413054 409969 596199 602946 738320 725616 772252 769246 811823 827571 791007 875674 1862825 1946605 1219573 1023197 649088 638304 772730 765608 802576 819792 842882 845521 939536 948395 4618527 4715249 40.55 71.9 1
12:05:20 2024-01-26 616541 604100 191324 187583 301763 306937 315960 311140 205838 200437 245180 249289 282390 284964 3888748 4173042 5884764 5712014 1017628 1043895 274463 243657 253647 254375 284236 277540 277625 277842 196714 196392 667708 615183 1431910 1362158 412360 410259 592979 595809 742358 723076 766804 776640 813406 818035 790860 879500 1877369 1974579 1217654 1012456 655122 642038 770506 772633 810644 811464 837298 852650 947398 942942 4465689 4688332 40.55 71.9 1
12:05:21 2024-01-26 608805 604172 191092 187877 303256 309110 313053 313319 205228 200053 249614 248114 283111 284902 3902779 4218828 5887394 5693257 1002467 1044634 274918 246813 252725 253274 286016 277276 277712 279178 195953 197008 645894 622358 1434338 1365288 414116 410186 598112 599640 738722 726682 773495 774865 811609 827571 787542 873732 1872146 1950142 1225330 1020290 650474 642074 774962 765608 806560 818026 842157 848383 941862 948431 4631973 4720531 40.55 71.9 1
12:05:22 2024-01-26 617416 605449 191363 187873 301357 306469 315960 311175 205550 201161 245217 249289 283111 285565 3911439 4167115 5876875 5721393 1016137 1045374 274690 241981 254154 254018 284051 278218 277481 278302 196745 196358 660187 613426 1404287 1362379 411593 410513 593534 598643 742805 719262 766257 774994 815252 824289 790410 882200 1877369 1977072 1219573 1012456 655122 642985 770543 772633 810644 811500 837261 853693 948743 937565 4477444 4688332 40.55 71.9 1
12:05:23 2024-01-26 620007 604145 191066 187578 301522 309875 313494 311648 205550 199774 249614 248494 283146 284964 3905750 4226399 5875439 5702734 997479 1043895 274883 241946 254296 253239 287418 276940 276528 279752 195948 197419 656108 622282 1424220 1360215 414116 410513 598924 603057 742394 726535 772252 770410 810426 827571 793115 876298 1864204 1948029 1204220 1025384 649088 640186 774375 765608 804858 820406 842882 846462 940202 950021 4618527 4708501 40.55 71.9 1
12:05:24 2024-01-26 616504 604136 191398 187578 301423 308674 315960 309936 205586 200437 245180 249462 282363 285802 3897218 4178325 5884764 5724442 1019083 1042382 274463 241981 254154 254018 283653 278381 277342 278181 196821 195882 671086 615183 1403396 1362120 413179 410222 593112 597500 742805 721536 767313 779280 811645 820415 788731 880792 1878814 1977072 1208140 1011743 656057 643441 769997 772049 811220 813863 836703 852007 948743 942869 4480643 4688257 40.55 71.9 1
12:05:25 2024-01-26 608640 604136 191367 187877 300939 308120 313494 311648 205586 199774 249261 248149 283217 284964 3908537 4232481 5875439 5702635 998189 1041989 275500 246537 252725 252498 286844 277329 276298 277530 195785 196871 644464 619310 1423077 1361805 413932 410403 599312 603057 741746 726609 772067 771378 811823 826185 790970 874429 1866796 1949379 1206139 1024654 649088 640222 774501 767149 802465 820406 842845 845521 938465 948431 4609121 4708514 40.55 71.9 1
12:05:26 2024-01-26 616541 604105 191363 187578 301352 306901 315960 311175 205442 200892 245217 248908 282567 285031 3888674 4165073 5878875 5712014 1014649 1045322 274463 241946 252725 254018 283617 277791 276528 278181 196406 195882 658758 613388 1398014 1360977 411776 410403 593196 599456 745449 721573 766710 778173 813554 820077 791986 881346 1873477 1975671 1208140 1013786 655122 642038 769622 772633 811523 811500 837335 852650 948743 944891 4461662 4695784 40.55 71.9 1
12:05:27 2024-01-26 608800 604181 191061 187583 300939 306541 312104 312157 205515 199948 249614 247942 283111 284928 3905750 4211301 5884764 5694505 997479 1044634 274690 246777 252725 252498 286302 276940 276069 279358 195785 196564 650182 620637 1396184 1360977 413640 409969 598291 603020 742274 727053 773278 771103 811823 826258 792550 876773 1865521 1949491 1209977 1023197 650395 639587 774375 765608 802576 819792 845493 845259 940870 948431 4618527 4715325 40.55 71.9 1
12:05:28 2024-01-26 607386 604105 191729 187025 300791 308674 315960 310197 205586 200437 243801 249323 283111 285802 3905750 4181752 5884764 5691034 1016099 1043895 274179 246501 252725 253663 283653 277791 277147 278181 196834 196223 649528 613426 1411812 1360977 411776 410280 592105 598790 741644 722049 766654 779243 813480 822541 788548 880680 1877509 1973432 1225330 1013177 655122 641129 769727 774366 810644 811464 837335 852650 947288 943457 4464848 4688295 40.55 71.9 1
12:05:29 2024-01-26 616541 604478 191061 187578 301423 306937 315738 311385 205228 200437 243837 248874 282284 285058 3899264 4163370 5878875 5703870 1014849 1043895 273241 246357 252725 253274 283185 278163 276528 277986 196406 195916 650938 612517 1423301 1359741 411776 409969 589166 598790 741754 720084 766862 774994 811035 823087 791949 880530 1876106 1973469 1223411 1013225 656057 640003 768974 772596 810070 811464 838770 853256 947398 941977 4452530 4692435 40.55 72.0 1
12:05:30 2024-01-26 608505 604145 191096 187583 302362 306577 313053 312157 205263 199774 249650 248114 282319 284928 3900184 4208372 5875439 5693257 1000325 1043895 275500 246393 252725 253274 286302 276056 277378 278965 195785 196564 649402 620637 1406638 1360977 414226 409390 598112 599640 736236 726168 771155 772399 810462 825237 788100 876343 1873515 1942305 1217654 1022604 649467 640983 774925 765534 807094 819179 843584 846804 943434 950446 4599716 4708501 40.55 71.9 1
12:05:31 2024-01-26 612404 603178 191061 187020 301141 308674 314963 309258 205586 199774 243801 248942 282002 285565 3893607 4165073 5875439 5713236 1014912 1041989 273206 246465 252725 253440 285054 277791 275260 278573 196233 196223 651611 612550 1400388 1352592 410540 410549 593015 603168 745171 718210 765475 774865 808950 820185 793365 879780 1870845 1981069 1209924 1016789 652792 638316 768974 772412 809174 815982 839611 851411 943975 940801 4540360 4695100 40.55 72.0 1
12:05:32 2024-01-26 616017 603996 191057 187877 300447 308565 314042 310922 205298 200437 243801 248701 282319 283987 3905750 4196395 5889894 5683878 998115 1042382 274918 246357 252725 253274 284956 276940 277768 277364 196406 196188 654470 620194 1405215 1370171 414226 409101 595653 597942 738163 725688 767688 770410 814055 827571 784097 875711 1868160 1943936 1215735 1021109 654127 643713 774925 769424 807058 820752 841207 848160 943270 948395 4544500 4705156 40.55 72.0 1
12:05:33 2024-01-26 615704 603643 191737 187506 302206 308674 314485 310957 205515 199114 249261 248149 282249 286240 3900184 4187650 5866114 5721116 1013277 1043931 273206 246573 252725 253274 284992 277560 276334 277917 195787 197008 645894 617105 1421428 1348634 412396 410735 594696 601625 745282 721919 769437 776847 808377 819224 795621 881533 1868160 1973469 1213815 1017320 654618 639187 774501 772714 804858 811392 844563 853843 943545 943238 4530327 4701765 40.55 72.0 1
12:05:34 2024-01-26 618025 605559 190456 188008 301362 309547 313935 310922 205515 200088 245217 249704 282002 284902 3888823 4183352 5904326 5703870 1003147 1045322 274463 246357 254514 253016 285392 276975 276528 278181 196406 195882 682751 612399 1400210 1370171 411448 408812 594861 599640 741974 724589 766257 770410 816400 827303 784133 876997 1870816 1958685 1211907 1016065 649549 641583 771713 767674 813143 821841 834734 847593 949379 948857 4548132 4701801 40.45 72.0 1
12:05:35 2024-01-26 610804 606691 191357 187025 301392 306253 314963 310637 202041 199774 245325 247736 283579 284457 3900184 4210132 5847463 5686390 1002207 1042284 275762 246220 252725 253274 283653 277365 276105 278573 196095 196359 643891 620497 1410550 1357088 414226 408812 592560 599382 738163 719380 772290 774315 808066 825237 792765 875711 1864204 1958685 1209977 1026114 655780 638304 774962 771502 806002 817062 845417 852589 938094 944648 4550423 4701801 40.55 72.0 1
12:05:36 2024-01-26 639460 603223 192075 186854 303933 308674 313017 311683 201934 200088 245114 248598 282284 286240 3896394 4135952 5873505 5702359 1015393 1043120 273277 246465 252225 253274 285628 276091 277378 278181 195894 195916 650182 615183 1395001 1360836 412725 410735 594805 597942 746229 722467 765475 776332 814055 818035 785799 880443 1872045 1969274 1210023 1013177 652792 642074 770068 768158 809496 816163 839370 853731 950003 945987 4471546 4684718 40.55 72.0 1
12:05:37 2024-01-26 608098 603951 191096 187578 300930 308794 312767 312176 205550 199426 249401 248114 282381 287598 3888897 4236601 5875439 5694509 996769 1042123 274078 246429 252725 253418 286633 276127 276528 279358 195475 196564 652302 621691 1392365 1359049 413933 410259 598112 601165 740888 726682 772290 769828 809281 826628 791044 874429 1864204 1943874 1225573 1023197 649088 640222 774412 765608 803575 818026 839188 847780 943471 950021 4587982 4707197 40.55 72.0 1
12:05:38 2024-01-26 609749 605559 191564 187775 301392 308674 314706 311175 202325 199496 245555 248666 282213 286683 3906490 4187650 5862074 5713236 1013277 1044671 272980 241981 252689 253274 285192 276940 276140 277530 195165 196598 652302 617545 1391757 1348634 412762 409128 594275 601161 745282 721445 770918 774447 807232 819224 795056 880905 1868160 1967878 1208058 1018804 653257 636429 770543 771502 802465 816163 843481 852044 941233 937565 4536336 4706528 40.55 72.0 1
12:05:39 2024-01-26 616426 604037 191223 188066 300973 309547 313863 313061 205298 200088 243801 251700 282863 284551 3888711 4191895 5905173 5712014 1004613 1046808 274078 246429 254693 252498 285428 277365 277378 278769 196406 197765 651611 611750 1412978 1363875 410540 410549 597965 599640 745171 726682 764671 772670 813480 820523 788136 876003 1872146 1962235 1215735 1010262 649549 641129 767747 765387 810644 817414 834920 848988 946905 947055 4535013 4711225 40.55 71.9 1
12:05:40 2024-01-26 612879 604068 191427 187497 301250 306757 314460 310526 202465 199774 245672 248149 283579 283192 3905474 4216406 5847463 5689196 1006769 1042284 275762 246501 252725 253698 284321 277596 276334 278181 196131 196223 642481 624085 1423270 1355623 414814 409390 593015 599640 736236 719299 772290 774865 808674 820595 793115 875711 1862862 1960074 1211896 1026995 654655 638340 774412 772633 802465 815703 843518 852776 937540 937565 4537535 4708615 40.55 72.0 1
12:05:41 2024-01-26 614888 606644 191595 186922 301326 309547 312910 311979 202006 200880 245491 248770 282284 286772 3893824 4135952 5857668 5703870 1016116 1042418 274043 246501 252439 253486 285218 276127 277768 278181 196406 196223 642481 616065 1399750 1360977 413054 409739 592724 595882 745171 723527 765475 774994 815244 819224 785799 881143 1877406 1969274 1210023 1013898 653257 642985 770543 770410 810644 816163 837969 852476 947398 942978 4505660 4701801 40.55 72.0 1
12:05:42 2024-01-26 607863 607273 191490 187984 303920 310423 313863 310091 202607 199635 245874 248563 282143 284821 3883177 4235395 5884764 5707940 993899 1042284 274078 246429 254259 252463 285428 277791 275682 278965 195820 196359 641953 617024 1403259 1357125 413054 409390 596419 600858 737459 723564 771155 770410 808950 825824 793365 871870 1861556 1949491 1217749 1023197 649549 637366 772730 765842 802576 819215 843518 847139 939536 948431 4595978 4701765 40.55 72.0 1
12:05:43 2024-01-26 615401 604141 191061 187702 302065 306613 314712 311069 202041 200367 245527 248805 282332 285659 3905750 4142928 5884764 5703147 1018805 1043895 274078 246501 252653 254088 284556 276745 277378 278181 196406 196223 654470 615788 1419266 1360977 412762 410549 593015 597942 740595 722467 765511 776750 814055 818071 787308 879817 1877406 1971476 1206257 1014673 653257 643441 769997 769246 810644 815666 838565 850797 947398 944310 4515066 4701801 40.55 72.0 1
12:05:44 2024-01-26 608684 605412 191027 188134 299567 310826 314383 310891 203140 200600 245874 248770 282143 285623 3905442 4257003 5886539 5702635 994569 1045174 274427 246465 254154 252429 286266 277560 276069 279752 195749 196530 645894 619310 1408295 1359478 413017 409969 596199 601588 740784 724589 771666 769246 809209 828741 792129 876922 1864204 1948721 1213815 1024654 649088 637329 773826 767240 804858 820406 844081 846767 940202 948431 4609121 4714528 40.55 72.0 1
12:05:45 2024-01-26 616062 604105 191328 187578 302687 306469 314742 311801 201901 200787 244963 250725 282213 285623 3902651 4150237 5875439 5712014 1017590 1041952 274463 243621 252256 254053 283494 276904 277342 277986 196371 195916 667708 615183 1407711 1360977 412360 410549 592979 598901 741644 719771 765167 776091 811609 819188 788658 880792 1873477 1975985 1215735 1013898 655122 642038 769558 772633 810644 811464 837261 852613 947398 937565 4461819 4689555 40.55 71.9 1
12:05:46 2024-01-26 609072 604132 191057 187025 302211 309547 312982 312157 205515 199774 246286 250021 282275 287189 3909282 4216756 5892209 5693257 1002088 1042284 274848 246639 252725 253274 286534 276056 277147 278965 195785 196530 647323 621081 1408938 1362908 414226 409390 598190 599640 738685 727714 771117 773218 811645 827571 787233 874354 1866759 1943051 1206257 1020253 651400 642074 774962 765608 806560 820789 841557 848988 941862 948431 4615712 4705156 40.55 72.0 1
12:05:47 2024-01-26 614388 605449 191061 187583 300833 306541 315702 309258 205550 200495 243801 249462 282002 285551 3903297 4176504 5884233 5703697 1013277 1048051 273136 241912 252689 253062 284521 278610 275326 278498 196371 195882 645300 613426 1400985 1355623 411740 410549 593015 601346 742695 719527 765438 774865 808066 820415 793365 879817 1872146 1977072 1206139 1013898 655122 638340 767919 772633 809496 811464 839760 856208 944643 941310 4471584 4689756 40.55 72.0 1
12:05:48 2024-01-26 610325 604145 191061 187578 301809 308674 313750 312157 201478 199774 246056 247702 282284 284457 3908891 4216907 5889307 5701389 999575 1044506 274918 243413 253756 253204 285143 276091 277768 278181 196121 196427 677495 621081 1401325 1367641 414814 409390 595538 597150 738612 726682 769400 772670 815208 828156 786355 874391 1868160 1949902 1226973 1020253 652328 643897 774925 768048 807204 818026 839760 848988 943270 951118 4560319 4696276 40.55 71.9 1
12:05:49 2024-01-26 608631 605564 191496 187548 301396 308674 314963 311140 205515 199114 249650 248149 281618 286311 3899264 4191895 5853627 5716448 1013715 1045248 272372 241946 252689 253274 284671 277505 276492 279752 195130 196974 646966 619607 1415182 1350232 413054 409416 592651 601708 745171 722430 771117 774994 808377 820415 795378 879537 1870816 1965017 1213815 1018767 653257 637329 771635 771502 804858 816127 844118 852007 939128 937529 4530941 4695784 40.55 71.9 1
12:05:50 2024-01-26 616541 605408 190460 187839 301467 309328 314007 311140 205228 200460 243801 249462 282284 284023 3899165 4181050 5912632 5712363 1006013 1046697 273902 246705 254693 253027 285156 276904 277056 278929 196371 196495 643891 613426 1415790 1372620 410540 409390 599402 599215 740522 725616 765167 770410 814594 825201 787542 876997 1870816 1958685 1213815 1013898 649549 641129 770543 767785 811795 819792 836071 847409 946868 947688 4530752 4701727 40.55 72.0 1
12:05:51 2024-01-26 608800 604136 191501 186995 302030 306901 313612 310233 205515 199774 245217 246639 282398 284457 3896385 4224021 5858010 5702937 1005961 1040291 275584 243521 252508 253877 284352 277560 276492 278181 196060 196358 661908 622858 1412612 1355623 415109 409751 594127 601456 737314 719771 773390 774865 809245 825201 793365 876298 1864204 1963008 1211896 1026114 654189 638304 774962 772596 804858 818472 843444 851448 938204 946347 4555583 4695784 40.55 72.0 1
12:05:52 2024-01-26 614722 604478 191665 186991 302345 306865 314485 312807 205193 200402 245217 248874 282249 284928 3890832 4130077 5875439 5716712 1020666 1042211 274093 243693 252544 254268 284307 277133 277342 278181 196406 195882 663445 616506 1405800 1363074 412981 410259 592979 598564 742170 722161 764858 775031 813406 817999 788063 879500 1872008 1973654 1206139 1012456 655122 642074 769415 772049 810644 811464 836071 852613 947398 943311 4468038 4688445 40.55 72.0 1
12:05:53 2024-01-26 608373 604096 191057 187025 300447 309547 312798 310313 205193 199496 249261 247908 282284 284773 3896469 4215339 5862036 5692348 1000105 1045063 274513 243693 252581 253134 286146 275913 276350 279519 195607 196530 643035 620630 1392944 1361805 414116 410259 596125 600919 738722 727240 773337 770373 810426 825237 788695 873732 1866857 1946729 1221492 1023197 649549 641129 774925 765608 804776 820406 840977 846842 939165 948431 4609121 4708514 40.55 72.0 1
12:05:54 2024-01-26 607815 603643 191061 187414 301805 306937 315702 309692 205193 200227 243801 248874 282249 284928 3896385 4165920 5878988 5702635 1014721 1045063 272995 243621 253756 253134 283786 278270 276350 278074 196678 196086 681882 613501 1406504 1356893 411776 410367 593919 601346 745171 719262 766804 774644 811609 820451 792203 879780 1870816 1977542 1209977 1016789 654189 638304 769011 773730 808922 816163 839760 851970 944680 944162 4464676 4693700 40.55 72.0 1
12:05:55 2024-01-26 611743 604141 191096 187617 300939 308674 314007 312157 201478 200402 245846 247358 283358 284893 3888823 4187324 5884764 5683878 1000763 1044506 274635 243621 253901 253418 285249 275949 277235 278929 195607 196836 644464 624534 1410052 1364843 414814 409969 598112 598275 741321 727714 771117 773766 811645 827462 788272 873732 1868160 1943874 1204373 1020290 651400 642074 774925 765608 807168 817378 842157 848988 941899 949774 4605831 4711166 40.55 71.9 1
12:05:56 2024-01-26 616040 605408 191061 187578 301281 306253 315924 310197 205193 200495 243801 248874 282249 284928 3896385 4162955 5867443 5691310 1010390 1044506 273241 246813 252436 253418 283369 278823 276279 277823 196714 196256 655166 612766 1404155 1361411 411593 410549 592141 599640 742732 720987 764943 776517 811035 820487 791949 882012 1873477 1977072 1219573 1013898 655589 641583 769415 773730 811795 811500 837335 854913 947398 937529 4455298 4692435 40.55 71.9 1
12:05:57 2024-01-26 614214 603648 191096 187025 300903 308674 315702 308358 205550 200088 243837 249289 282354 284928 3889517 4163770 5866114 5703870 1014447 1040438 273206 246393 252725 253027 284596 277791 274803 278786 196121 196358 639663 613426 1410772 1356002 410431 411130 593956 602200 744386 719527 765475 774865 808030 824216 793115 879743 1868160 1979081 1215792 1016123 652328 637366 767919 772633 807168 816207 839760 852813 943975 939315 4474055 4683070 40.55 72.0 1
12:05:58 2024-01-26 610440 604145 191027 187544 302216 306577 314007 311867 201478 200437 245672 247736 282293 284457 3893607 4175371 5874791 5674499 997364 1042284 276116 246322 252725 252498 284956 276940 277378 277790 196269 197487 655166 616948 1410314 1372620 412250 408667 595923 596874 740809 723344 768446 771231 815822 827571 784060 877634 1872146 1958685 1213815 1017576 650899 643441 771635 766678 810644 818026 836703 846499 946056 947055 4530752 4688257 40.55 72.0 1
12:05:59 2024-01-26 607347 603223 191700 186961 301990 306937 313392 310197 205515 199809 249614 246605 282350 285766 3890832 4188609 5841284 5693257 1006769 1038964 274043 246501 252225 253309 284175 276904 276069 278181 196095 196359 661908 621524 1399557 1355486 415256 411639 592833 602740 742353 721573 772104 778173 809450 820487 792166 876997 1869475 1964445 1213815 1023197 654655 640096 774375 772633 802576 811500 844118 852007 938204 943476 4530640 4692435 40.55 72.0 1
12:06:00 2024-01-26 613820 602660 191652 186991 301396 308674 312798 312843 205480 200088 245217 248114 282284 286477 3890832 4132552 5878665 5686390 1015449 1042345 274078 241981 252225 253274 285428 276779 277378 278181 196406 196223 650233 617105 1411949 1362637 412761 412880 596199 597316 746758 724172 769543 777031 815025 822541 788613 881069 1877406 1969274 1204373 1013898 653257 642985 768290 769896 810608 816163 837335 850760 947398 944977 4512103 4688445 40.55 72.0 1
12:06:01 2024-01-26 609072 607016 190460 188008 299536 307619 314485 309727 205621 199774 245846 248149 282284 285004 3890916 4246251 5874772 5693257 994606 1045248 274657 246393 254514 252463 285423 277329 275224 278965 195820 196530 647323 618719 1395001 1359049 413054 409969 595942 604345 743330 726722 772104 769956 810672 829841 793180 875525 1864204 1949491 1217749 1023925 651326 638304 772730 766131 802576 820679 844118 845860 939536 947761 4599716 4701801 40.55 72.0 1
12:06:02 2024-01-26 616983 603218 191061 187025 301113 306829 313684 310233 205193 200262 243801 248149 282051 284893 3890832 4139810 5875439 5702734 1013164 1042284 273241 246603 252725 253239 283220 277755 276528 277986 196406 195882 650409 613426 1412507 1359478 411813 410549 591232 598790 745035 721499 766597 778062 811823 823123 789740 881308 1874846 1976501 1217654 1013898 655122 640186 770068 774279 810070 811500 837969 856247 947398 943476 4464676 4681522 40.55 72.0 1
12:06:03 2024-01-26 611106 605968 191096 187020 300895 308674 314007 312807 201337 200088 245217 247358 282319 284529 3896483 4191587 5878912 5679824 997903 1043839 274918 246357 252725 252498 284956 277309 277378 277364 196371 196359 654470 620052 1419902 1369899 414226 409390 594709 597942 738722 725897 771117 773301 816449 828523 788613 874243 1869515 1949342 1215735 1021875 651400 643897 773826 767505 809422 817954 839760 847742 944680 947542 4536799 4695100 40.55 72.0 1
12:06:04 2024-01-26 608446 603648 191061 187025 301396 306937 314007 310233 205085 199149 249650 248114 281819 285802 3893607 4175408 5847463 5698667 1006769 1042284 273782 246884 252653 253274 284321 276940 276298 278965 195165 196974 650068 619310 1392464 1348708 414226 409128 593015 602052 738471 720353 772290 774994 808729 823669 794797 879462 1872178 1962782 1209977 1021875 655122 638122 772182 772049 802576 811536 844007 853618 938204 941977 4534293 4688445 40.55 72.0 1
12:06:05 2024-01-26 612404 604592 191061 187574 300851 309547 313529 311140 205193 199774 245217 248494 281390 286302 3893691 4155216 5895740 5702635 1007515 1042382 272337 241981 252400 252498 285463 276091 276528 278181 196269 196223 661908 612550 1407108 1360977 411813 409775 596199 599640 742879 726682 764286 774315 813981 820487 788502 881900 1874809 1964333 1217654 1010339 651326 641928 768974 768877 809496 818472 839760 848988 950016 948431 4530640 4696276 40.45 72.0 1
12:06:06 2024-01-26 615093 604181 190928 188038 302517 308674 314999 309258 205263 199600 245289 248080 282258 283157 3893607 4232745 5867078 5686474 997086 1042284 274043 242881 258254 252886 283688 277791 275682 278769 195820 196223 650182 617545 1410921 1355623 413054 408236 595117 600858 735161 722467 770022 770410 806890 828741 793115 871833 1864150 1954831 1219705 1023122 651400 637220 773753 769971 804858 820789 842845 848988 940202 946584 4577221 4688144 40.55 72.0 1
12:06:07 2024-01-26 614759 603675 191531 187025 302350 306937 314007 311175 201478 200123 243801 248114 282117 284928 3887020 4124214 5866114 5694505 1016175 1038964 273818 246357 252725 253875 283750 276904 276564 277790 196406 195916 643891 613426 1395754 1360977 412433 409969 590978 598901 743062 720316 763196 774994 813442 818035 787542 879537 1872008 1975441 1223411 1014673 656057 641964 770105 771355 811146 815703 837112 855405 947398 937529 4459120 4683070 40.55 72.0 1
12:06:08 2024-01-26 608012 605020 191223 186991 301108 306937 311711 311902 201478 199184 245745 247358 282284 284457 3890832 4193285 5866114 5679824 998115 1042284 273277 246357 252725 252533 284956 275862 277378 278181 195958 196359 661908 621081 1395404 1364843 414226 409390 596382 598790 736236 726682 769985 772670 811682 826403 786355 871870 1864204 1941110 1221323 1021875 651326 641818 774925 767240 807149 820789 842082 848839 943545 948563 4537535 4688917 40.55 72.0 1
12:06:09 2024-01-26 608805 602329 191096 187025 302644 306937 313750 310007 205193 199114 249261 247736 281390 285869 3890916 4185633 5845262 5698568 1008877 1042284 272407 246429 252653 253062 283653 277563 276105 278965 195130 196871 643602 618275 1392212 1346404 413933 409451 591814 602200 743062 720084 771703 774958 807232 819260 793365 878910 1866796 1961464 1213815 1019528 653257 639915 772262 773264 804858 811356 844563 853843 939658 943238 4534368 4689555 40.55 72.0 1
12:06:10 2024-01-26 613340 603848 190499 187029 299536 307619 313488 310562 202217 199774 243801 248874 281354 284964 3890832 4161302 5894090 5698667 1001722 1042284 272981 245975 254154 252498 284556 276127 276105 278181 195820 195916 642481 611675 1406689 1364843 410540 409390 595355 599640 740559 725616 765167 770446 811645 820559 788136 876997 1872146 1958685 1211896 1011017 649088 640222 767919 765424 811756 820679 836377 849705 949379 946836 4528084 4688257 40.55 72.0 1
12:06:11 2024-01-26 609045 605851 191456 187025 301747 306901 313612 309980 205085 199670 243837 247358 282412 284023 3890837 4204152 5828663 5686390 1000964 1038964 275762 246184 252725 253274 283538 277365 276105 278769 196131 195950 660458 621969 1447751 1358513 414226 409101 591087 601456 738163 719299 771155 773766 806890 826403 793365 873807 1862880 1955955 1209977 1026114 653257 638304 774962 770410 804849 818253 843209 851187 939499 946161 4573218 4688295 40.55 72.0 1
12:06:12 2024-01-26 614686 604681 190898 187029 301818 306577 314007 311350 201478 200262 243801 250021 282575 284493 3890832 4130959 5866114 5694509 1017628 1039001 273206 246393 252725 254053 283419 277240 276528 277790 196406 195916 661684 613426 1420299 1360706 412433 410259 592105 595882 743062 720084 764316 775031 811609 819837 788731 878531 1873477 1971440 1198969 1012456 653257 642985 769997 771502 810644 811500 836108 853768 947141 944501 4472429 4688445 40.55 72.0 1
12:06:13 2024-01-26 608446 604450 190893 187025 300482 306937 312104 311872 202041 199600 245217 247358 282249 284139 3890916 4202848 5874678 5679824 998189 1042284 275500 246220 252725 252533 285009 275633 277147 278181 195785 196359 650182 620497 1401914 1361805 414226 409390 596199 601877 738685 726682 770022 772399 811682 826987 786391 873148 1868160 1943051 1210023 1019565 651400 642074 773863 765608 805989 818472 839760 848090 940722 950021 4527990 4691054 40.55 72.0 1
12:06:14 2024-01-26 608089 605564 191530 186918 303073 306829 313053 310233 205263 198837 245765 249846 281989 285766 3887020 4187650 5847463 5694505 1006769 1042284 272824 246429 252653 252498 284122 276056 276334 278965 195165 196564 642152 618275 1404766 1348634 413640 409739 593015 602709 743172 720389 771740 776836 807232 819801 793365 879537 1868160 1958742 1213815 1020290 653257 637366 771635 770410 802576 811572 844118 852044 938204 940801 4535013 4693762 40.55 72.0 1
12:06:15 2024-01-26 611929 605126 191392 186922 302321 309510 311925 311573 201478 199635 243801 247942 281572 286853 3890832 4136458 5884764 5694505 1008209 1042284 271577 246429 252725 252463 285428 275806 276140 278181 196095 195916 648753 611750 1423780 1360706 410613 408519 596419 598790 742805 726682 763196 772670 814055 820451 785799 879544 1870816 1958685 1219573 1008074 649549 641620 767374 764723 808349 818472 838565 848988 948743 944310 4525759 4699028 40.55 72.0 1
12:06:16 2024-01-26 610292 606843 190918 187766 299430 306721 314712 309515 202607 199566 243801 247908 281783 282689 3892569 4232316 5866114 5693257 994482 1042284 273535 242325 254514 252463 283582 277560 274768 278181 195749 196188 643891 617545 1396943 1356340 413017 408199 594696 599382 738068 721919 769400 771231 808377 827571 793328 871796 1860086 1951527 1215792 1023197 649549 636357 772458 765608 802576 817990 843481 846462 939536 947725 4599716 4699028 40.55 72.0 1
12:06:17 2024-01-26 616040 605486 191252 187476 302138 306649 314820 310020 201795 200228 243657 248736 281467 284422 3887020 4148804 5870523 5701389 1012544 1041324 273206 246705 252689 253794 282753 277791 276033 277754 196406 195305 655899 613426 1418122 1359478 411776 410549 593129 598920 743062 719527 765167 777068 811572 825165 791007 879743 1873477 1973469 1231442 1013898 655122 638304 769011 773730 810644 811500 839760 852613 944643 941977 4458633 4683070 40.55 72.0 1
12:06:18 2024-01-26 609865 607273 191421 187702 301077 308565 312910 311979 201338 199635 245072 249146 282072 286375 3889793 4191000 5866114 5674499 997364 1042284 274043 242666 252689 252463 284091 275597 277342 277754 195922 195916 644464 620637 1418259 1364843 414226 409390 595538 595809 740546 726722 768817 771502 813981 827571 787493 874391 1864204 1943051 1191938 1019528 652328 642074 773826 765842 806560 819629 840682 848346 940494 948395 4565720 4689756 40.55 72.0 1
12:06:19 2024-01-26 615704 603847 191164 186854 302635 306685 313720 310855 202006 198941 245108 248046 281179 286123 3886577 4178981 5845224 5692068 1010316 1042358 272337 246705 252617 252886 283905 276056 276069 279358 195203 196530 641606 616948 1399948 1348634 412725 411916 592196 601282 744116 720316 769985 776847 807232 819188 793365 878873 1866857 1961464 1213815 1017246 653257 635944 772182 770373 802576 811500 841611 850723 939536 941977 4521241 4680378 40.55 72.0 1
12:06:20 2024-01-26 614576 603178 190447 187544 302723 308674 312767 310420 201866 199809 243693 249324 280933 284351 3886577 4157693 5886308 5693257 1004613 1045530 271971 246531 252725 252206 285156 276056 276069 278181 195749 195882 656614 611238 1415275 1360977 410503 410549 596382 599345 744116 725616 765167 772670 811609 820221 786318 880792 1868123 1958685 1215735 1008790 649549 641129 767919 765608 810373 818472 837298 848988 949416 944428 4531054 4688445 40.55 72.1 1
12:06:21 2024-01-26 610371 603884 190859 187583 300447 306901 314485 309688 201901 199531 243549 250021 281931 284609 3890444 4224840 5853641 5691997 995010 1042284 273206 242325 253864 252498 283194 277329 275189 278181 195785 195882 647323 616948 1407587 1355623 413017 408199 590905 601346 738068 721919 768271 771502 808950 827571 793328 871560 1858876 1952257 1206139 1026114 651125 636393 773826 768048 804286 818472 840977 848988 939536 942905 4555583 4689756 40.55 72.1 1
12:06:22 2024-01-26 616040 603187 191164 186991 301361 306505 314007 310197 201478 199774 244949 250021 281967 286227 3890444 4140912 5873505 5692980 1015372 1045248 273171 246322 252689 253628 283769 276761 276528 277364 196445 195305 648119 613426 1419266 1360500 412104 410330 592068 595635 743172 718210 765167 774644 811609 819188 788658 879500 1872146 1972069 1223411 1013177 655122 640639 768937 772633 810644 811464 837298 852613 947127 941977 4449415 4677040 40.55 72.0 1
12:06:23 2024-01-26 607347 603884 191066 186991 302681 308806 312032 311612 201478 199114 245563 247324 281783 286227 3893824 4204720 5857668 5674499 997364 1042358 274179 243008 252653 252924 285156 275211 276492 278929 195439 196530 643035 620497 1396417 1362908 414226 409390 596162 597684 739117 726682 769985 772670 811645 825421 787505 873074 1866857 1943051 1211907 1019491 650474 641583 773826 765608 805952 819629 841557 848988 939201 948395 4596155 4695784 40.55 72.0 1
12:06:24 2024-01-26 614613 602333 191061 186991 301788 306937 314042 308288 202207 199739 243801 248908 281354 284457 3887133 4164734 5862149 5697583 1012554 1041250 272337 246357 252364 253134 284015 276056 274520 278965 195612 196631 645894 614000 1400710 1350232 411448 410549 594275 600821 742170 720353 769711 774865 808377 819188 793365 882162 1866857 1973469 1235355 1016789 652328 636393 768290 769209 804858 811500 839188 850119 939165 937529 4509977 4674763 40.55 72.0 1
12:06:25 2024-01-26 614722 603182 190426 187574 299536 306937 313494 310197 201759 200053 243765 250461 281885 283121 3881480 4181540 5890285 5688150 1000218 1039554 273171 242325 252725 252253 284618 276761 276069 277986 196406 195271 682751 612606 1409348 1370171 410576 409101 597688 597942 740888 724589 764520 769828 817557 826403 785799 876997 1868123 1958685 1213815 1013898 649549 640186 769415 767513 811220 818026 834808 846499 947398 945645 4524471 4680378 40.55 72.0 1
12:06:26 2024-01-26 612347 602302 191367 186375 301361 306937 312068 311104 201478 199739 243801 247736 281880 285766 3884249 4129286 5839145 5689444 1013277 1040328 273605 243350 251618 253099 284441 275984 276492 277790 195785 195339 642481 616065 1417818 1360977 412725 411421 592651 598901 745171 722467 765438 776517 814018 817999 787493 881106 1873477 1967878 1204373 1013177 653257 642074 769452 769246 809496 811500 837298 854369 947398 942869 4477444 4673705 40.55 72.0 1
12:06:27 2024-01-26 607347 603214 190456 186956 301088 309328 313017 309258 205228 198941 243801 247358 281390 284457 3881480 4230246 5866114 5690920 1000218 1045211 273100 243008 252544 252888 285249 275877 275927 278965 195749 196495 654658 620194 1400210 1362908 414226 409969 598112 599640 741326 726682 772252 772670 811035 826403 788695 873695 1862789 1940166 1221492 1021742 649549 641129 774375 765608 805989 819179 842157 847742 940531 950446 4599716 4689555 40.55 72.0 1
12:06:28 2024-01-26 614420 602297 190893 186827 301362 306829 314928 308323 205228 199461 243801 248114 281806 284693 3884249 4154497 5869320 5701835 1014441 1044882 273065 243008 252508 252394 283511 277612 275047 278465 196228 196086 651611 612988 1428486 1352480 412296 410549 592068 599382 745282 719527 768446 774865 808637 820378 792476 879780 1868160 1975671 1209977 1011706 654655 638340 768492 772596 809496 813863 837335 852650 946019 941310 4452270 4661395 40.55 72.0 1
12:06:29 2024-01-26 608640 604514 190760 186982 299567 306937 312032 311175 201478 199866 245180 246605 282104 283987 3881480 4200390 5856788 5665120 995202 1044975 274409 242864 252400 252394 284277 275684 277004 277807 195917 196392 635435 621524 1409454 1364843 414226 409390 596922 598452 738068 726682 768854 772399 815289 826987 787493 873111 1868123 1940297 1226973 1020253 651400 642985 773826 766678 805989 818472 839760 848346 941899 948431 4568617 4683070 40.55 72.0 1
12:06:30 2024-01-26 608805 603847 191061 186991 301077 306937 313017 309258 201900 197905 245180 247736 281130 284928 3877654 4173042 5847463 5693257 1007515 1042284 272337 243621 252364 253029 284295 275949 275504 279555 195024 196461 651114 617948 1405417 1350232 412396 409128 594805 601475 745980 722599 769400 774004 808377 820615 795621 878873 1864204 1958742 1211896 1017283 653257 635458 770543 769209 802576 811500 842283 850760 940202 940801 4515066 4685095 40.55 72.0 1
12:06:31 2024-01-26 609236 603847 190760 186944 299536 309110 312068 310593 201478 199566 243801 247736 280534 285022 3884249 4134027 5874640 5683878 1006769 1042284 271093 246322 252653 252254 285147 275842 275978 277735 195643 195814 647323 611525 1403498 1363348 411011 411712 595282 599215 744643 726682 766602 773863 813406 820415 786355 879544 1873477 1961464 1217654 1008037 649276 641129 765742 767240 807168 818472 838528 848988 947398 944310 4515066 4680378 40.55 72.0 1
12:06:32 2024-01-26 609907 603643 190642 187025 301222 306865 313971 308323 201759 199114 243801 247358 281390 282293 3881480 4211212 5848454 5674222 994569 1039295 272924 242154 254154 252429 283419 276940 275133 277966 195858 196324 658337 616948 1409123 1359478 412871 408399 592760 602629 738188 720316 768817 772670 808729 828741 793328 870521 1857433 1946428 1219705 1022469 649549 636393 773278 767240 802576 818062 842845 846499 939536 946350 4590310 4688332 40.55 72.0 1
12:06:33 2024-01-26 613816 603812 190460 186995 302284 306599 314007 309727 201478 199774 243801 248114 281819 284524 3880421 4133460 5845262 5689196 1012404 1042423 273171 246322 252689 254044 282788 276904 276492 277790 196121 197487 661617 613223 1402056 1355623 411339 410549 592691 602307 745061 719490 768173 774865 809245 823050 793115 882162 1868123 1971440 1203667 1013225 654655 640186 768254 772049 811756 811464 837298 852650 946727 941977 4442878 4670999 40.55 72.0 1
12:06:34 2024-01-26 606745 602333 190495 186991 299607 306901 311594 311175 201337 199461 245217 247358 281819 283788 3881480 4187315 5856788 5665120 996652 1042284 273241 243016 252725 252498 284956 275211 277114 278181 195612 196188 638253 621835 1404762 1367232 414630 409933 597651 599567 740283 726572 769836 772486 811572 826403 786355 873730 1869515 1938277 1213084 1018804 650860 641290 773826 765065 805989 819629 839499 848988 939201 948395 4589916 4674763 40.55 72.0 1
12:06:35 2024-01-26 610804 602077 190928 186995 300447 306937 313017 308323 205228 198941 243477 248114 281049 284928 3877654 4173042 5847463 5689196 1011832 1038191 272337 241725 252653 252533 284184 276904 274611 278965 195749 196530 645894 614037 1403793 1350555 412590 411639 595648 603057 745134 722599 768706 777031 808839 822541 793365 879780 1865471 1975404 1219573 1016789 652328 634562 768327 771066 804812 811536 839188 850760 943270 941310 4518015 4676396 40.55 72.0 1
12:06:36 2024-01-26 616104 603623 190460 187578 301362 306649 313017 311330 201478 200227 243765 247908 282249 283219 3880421 4177537 5879053 5675774 1001038 1042284 273241 242325 254154 252463 284521 276091 276105 277400 196406 195271 660803 617441 1426586 1370171 411776 408522 596235 597684 743859 724442 766824 771103 815675 827462 788015 876773 1864204 1953104 1217654 1016123 649467 641092 770543 765608 811220 820643 834845 847742 947398 947055 4517737 4677040 40.55 72.1 1
12:06:37 2024-01-26 608932 602962 191066 186409 301396 306865 313053 309258 201759 199149 243801 251884 281819 284457 3881480 4182314 5827784 5666409 1003898 1042284 274043 246322 252653 253239 283653 276904 276265 278181 196095 195882 643891 621081 1398464 1356700 415109 409969 592560 599419 741219 721573 773241 774828 811823 820342 793365 876305 1864204 1960683 1209977 1025384 654127 638304 774412 772449 802576 816163 843773 852776 937540 937565 4525759 4683070 40.55 72.0 1
12:06:38 2024-01-26 612432 601874 191398 186663 301396 306937 311594 311175 201478 199739 243801 247736 281819 285802 3881480 4129323 5859974 5683878 1013277 1042284 273241 243355 251621 253274 284521 276056 277147 278181 196269 195882 642481 615788 1402736 1360977 413017 409739 594805 595846 745171 722467 768919 777510 816449 820798 788613 883272 1874846 1969562 1233006 1013898 653257 642074 769452 769934 810644 811500 837335 850156 947577 943128 4449227 4661395 40.55 72.0 1
12:06:39 2024-01-26 606917 602329 190508 186952 299607 309328 311594 309763 201478 198837 245217 247358 281907 286806 3881480 4196864 5856788 5665255 997404 1042284 274078 246322 252725 252533 285191 275404 277378 278181 195785 196223 647323 620497 1444027 1364843 414814 409969 596162 599215 740094 726682 771155 772670 815289 827317 790223 876531 1869515 1945772 1223411 1021598 651362 642875 774375 765608 807168 818217 841648 848988 941899 948431 4596432 4692435 40.55 72.0 1
12:06:40 2024-01-26 610088 604707 190491 187029 301357 306937 314007 308288 205263 199461 243801 248874 281354 284457 3878715 4151545 5862224 5689196 1011832 1043895 272789 246393 252725 252498 284521 277560 274803 278181 196095 196223 642481 613501 1411262 1353701 411485 410549 593015 599973 745171 718247 769164 774865 806926 820451 795399 881900 1873515 1977676 1200143 1016789 653257 638043 768974 772164 805952 816163 839760 852476 943123 940645 4489608 4683070 40.55 72.0 1
12:06:41 2024-01-26 612477 604109 190491 187029 299571 306937 313053 309945 201478 200437 243801 249635 282249 283422 3887020 4177920 5866114 5675774 998189 1042284 274690 242809 252725 252498 284521 276904 276492 276939 196406 195271 653052 616065 1415291 1370171 413054 408812 595318 595809 738722 724076 765475 770410 816449 827571 784060 875711 1870845 1963484 1213815 1018964 650899 643367 772849 769416 811146 819179 836665 847742 946056 950021 4524584 4688445 40.55 72.0 1
12:06:42 2024-01-26 605628 602297 191092 186697 301388 306901 312440 310197 201759 199461 245563 246639 281425 285031 3877378 4173042 5819594 5667686 1005055 1042284 273206 246429 252617 253274 284321 276709 276069 278181 195785 195882 648753 620497 1404734 1350825 414814 408555 590905 599640 740924 719807 772839 776517 806963 820523 791986 876997 1862825 1964735 1235355 1024882 654655 638195 774375 771355 803716 816328 846978 850723 938204 937565 4522516 4676396 40.55 72.0 1
12:06:43 2024-01-26 610837 603440 191061 186823 299571 308674 312104 310602 201478 199809 243801 248114 280961 285837 3881480 4138585 5875439 5675774 1008051 1042284 272148 246465 252617 252498 285432 275633 276528 277986 195785 195882 639663 614911 1424426 1360977 413054 409739 595355 597611 746339 725653 767143 774865 815244 820415 786391 881106 1872008 1965091 1223411 1011781 653192 641818 767882 769971 809385 817785 838379 851624 945873 944941 4515066 4689756 40.55 72.0 1
12:06:44 2024-01-26 609072 603675 190122 187867 301280 308674 313283 309258 205228 199149 245325 247770 281828 284125 3881480 4224840 5870447 5677038 992486 1042358 273241 246393 254693 252287 284556 277365 275224 278965 196095 196393 657558 617832 1398616 1357125 413054 410259 595318 601744 740888 724076 772290 770410 808066 827023 793365 874466 1861556 1946642 1215792 1023197 649549 639678 774501 769312 804858 823114 845770 847593 940796 949836 4599716 4692528 40.55 72.0 1
12:06:45 2024-01-26 617672 603218 190730 187029 300482 305607 315299 310442 204907 200123 243801 248149 281854 284059 3881480 4142794 5866114 5685139 1013202 1042284 273241 246220 252725 253274 283022 278845 276105 277790 196406 195746 658758 612988 1416387 1357088 411813 410549 591087 599640 741644 719262 764831 775031 811035 820523 790446 878531 1873477 1971476 1208058 1013177 655122 642074 770068 774366 811756 816281 837149 855711 948669 944611 4449829 4661433 40.55 72.0 1
12:06:46 2024-01-26 609072 606378 190957 187574 300447 306937 312104 311399 201478 200053 246092 247358 282144 284023 3892757 4191587 5861938 5670452 996652 1038191 274657 245975 252725 252498 283826 275633 277378 278181 195785 195916 650182 620637 1423080 1364843 414814 409390 595355 598790 738722 726682 768854 772670 814055 827571 786428 873807 1868160 1943051 1226973 1020290 651400 642074 774962 765301 807149 820679 841370 852149 942493 949664 4573111 4692435 40.55 72.0 1
12:06:47 2024-01-26 608805 601419 190933 186956 303195 306829 313494 309294 205228 198491 245325 248046 281390 284964 3872128 4167115 5853866 5698568 1011832 1042284 272372 246465 252364 252568 284556 276940 275682 279358 195165 196564 654658 617908 1395118 1346404 413054 409451 592760 601744 742879 721956 770022 774994 808377 820451 795056 880942 1868160 1962471 1213815 1018804 653257 636429 770543 770410 802576 816163 845732 855026 940722 944538 4509125 4689226 40.55 72.0 1
12:06:48 2024-01-26 615163 603812 190460 187029 299327 308674 312731 310673 201584 199461 243801 249289 281254 284023 3881480 4145837 5884764 5677038 1001448 1042382 273241 242325 254154 252498 284956 276709 276105 278181 196095 195916 642658 612550 1408425 1368724 410576 409101 596419 596727 742536 725653 764316 770446 815244 825237 788465 876997 1868160 1958685 1209977 1012456 649549 640222 769415 765608 811795 819251 834882 847780 949942 950021 4518557 4688445 40.55 72.0 1
12:06:49 2024-01-26 610103 603872 191184 186888 301361 306865 313750 310890 201759 199984 243549 246639 282319 284094 3878794 4179343 5803641 5667686 1002430 1042284 275500 246148 252689 253309 283675 276904 276105 278181 195785 195916 641072 620497 1409215 1355623 414814 409390 590524 599640 738722 719299 772290 774865 809245 820595 793365 874429 1864204 1957297 1208058 1026114 654189 638340 774962 772633 802502 817894 842845 851888 937540 942869 4535013 4684356 40.55 72.0 1
12:06:50 2024-01-26 613414 606598 191530 186725 303745 306649 312068 311104 201759 199739 245180 250021 281742 286132 3880421 4126201 5845449 5683878 1013912 1045248 273206 246705 251798 253239 285120 276056 276528 278181 195749 195848 676408 616065 1416923 1360977 413017 409739 595117 596691 747399 724552 765438 774994 816363 819152 786318 881106 1876143 1972428 1206257 1013898 653257 643441 770543 769754 810644 816127 838491 852007 948743 945767 4481435 4686790 40.55 72.0 1
12:06:51 2024-01-26 609040 606843 190922 187476 299395 309948 313571 309794 202289 199080 245180 247702 282016 284506 3889793 4229915 5861999 5683878 996769 1042358 273206 246322 252689 252042 285428 277527 275382 278965 195714 196530 645894 618719 1396507 1359478 413933 410549 596162 601708 741937 726682 771042 769791 809245 828741 792166 876959 1862880 1943900 1219705 1024654 649549 639244 774375 765608 804858 820406 842808 847102 940202 948395 4590310 4699028 40.55 72.0 1
12:06:52 2024-01-26 616321 607020 191184 186956 301206 306793 315299 310268 202006 199984 243621 248632 281981 284657 3878794 4152731 5867443 5693257 1013277 1042284 273136 243187 252689 252498 283383 277755 275646 278181 196371 195882 660187 612550 1402770 1355623 411740 410549 592524 600919 742695 719527 764821 774865 810389 820415 791044 879780 1870816 1975634 1219573 1013177 655122 640186 768290 773730 810644 811464 838528 853693 946727 941977 4449227 4673705 40.55 72.0 1
12:06:53 2024-01-26 618958 607283 191257 187412 301910 308565 311961 311979 201724 199600 245418 249146 282037 286449 3877654 4198042 5856788 5674499 996620 1042284 274043 243187 252364 252498 284707 275597 277342 278181 195749 196188 660458 621081 1400875 1361805 414814 409969 595703 597574 741071 727714 771117 773766 814018 827571 786355 873732 1862789 1945816 1221323 1020253 651400 642985 774925 767240 807168 817954 841557 848988 941899 951118 4578036 4677303 40.55 72.0 1
12:06:54 2024-01-26 609072 602333 191386 187395 301108 306685 313684 309838 202465 198975 245108 248770 281214 285708 3883191 4157642 5845187 5690920 1008209 1037455 272563 246777 252581 253062 284086 276868 276069 278965 195130 196495 648597 619683 1442208 1346404 414226 411421 593015 601246 743062 720353 772252 774994 808950 820451 793077 879500 1868123 1961464 1213815 1020253 653257 638304 772182 771465 802576 811500 845356 852007 939536 941977 4515165 4674763 40.55 72.0 1
12:06:55 2024-01-26 602690 603956 190465 187578 301941 308674 314963 309258 202537 199809 244999 250021 282108 286043 3884890 4224840 5875439 5691997 993102 1042284 273241 242864 255339 252498 284730 277755 275646 278965 196060 196495 659008 618795 1397859 1356897 413933 409390 596492 601161 738722 723527 771117 771539 806890 826987 795621 873111 1862880 1949566 1221661 1023197 649549 637816 772730 766926 804858 820369 844118 848950 939128 947055 4549085 4683434 40.55 72.0 1
12:06:56 2024-01-26 615163 604100 190499 187025 301357 306272 314449 310668 202040 200402 244963 250021 282187 287152 3884890 4140912 5856788 5683878 1015168 1041250 273206 246357 252689 253840 284096 277329 276492 277986 196371 195882 649528 612988 1415630 1359478 413017 410549 592979 597574 745282 719771 764858 777227 811645 820487 790711 882200 1873477 1971440 1210023 1012390 655122 643441 770543 772633 811220 814979 838528 853330 948743 942905 4458633 4661358 40.55 72.0 1
12:06:57 2024-01-26 607347 606544 190889 186956 300473 309547 312032 310233 201900 199552 246056 247702 281822 286264 3888253 4198720 5869507 5674499 999654 1044975 273866 243187 252689 253239 285548 275597 276207 279358 195612 196564 653752 621081 1400210 1360977 414814 410259 598961 599982 740327 727714 773390 773766 811682 826403 788695 874391 1868160 1944429 1221492 1021742 649549 642038 774962 765608 807131 820369 841611 849304 940531 948431 4593152 4701879 40.55 72.0 1
12:06:58 2024-01-26 615088 602306 191027 187025 300816 308674 315479 308323 205515 199774 243801 248908 281819 284973 3884351 4155216 5861238 5702635 1012554 1042284 272754 243621 252220 252498 284521 277755 274803 278769 196086 196427 663358 612950 1411179 1352480 411776 411421 592423 600858 744459 719262 767725 776517 809209 820451 795056 881106 1872146 1977505 1207967 1016789 652792 637329 768290 770373 807168 817894 842157 851970 943270 937529 4492812 4677303 40.55 72.0 1
12:06:59 2024-01-26 613816 603956 190495 187578 301430 308674 313053 310442 205193 200437 243801 248080 282249 283157 3880421 4174559 5880906 5678718 1000218 1044506 274655 242325 252725 252498 284707 277738 276457 277364 196683 195237 655166 615875 1417969 1370171 413017 409390 596382 596838 738685 725616 764831 771539 816400 826369 784097 876997 1868160 1958685 1213815 1016789 650474 643441 772730 765842 811795 820406 837335 848988 949416 948431 4511270 4674763 40.55 72.0 1
12:07:00 2024-01-26 606714 603591 191100 186702 301850 306937 313529 311330 205480 200088 245217 246605 282337 284857 3880421 4189478 5834012 5680025 1005961 1038780 274513 246705 252617 253840 283733 276940 276207 278929 196371 196188 650182 621524 1407135 1358388 415403 410259 593015 601456 740851 720353 773390 774865 810426 825237 793365 876959 1868160 1958685 1211896 1026114 655122 639244 774962 773730 804858 818472 844118 854332 938204 942905 4527407 4686412 40.55 72.0 1
12:07:01 2024-01-26 611102 602288 191367 186409 302191 308674 312104 311648 201478 199774 243801 248114 281819 285802 3877654 4117407 5848578 5688150 1013240 1042137 273866 243693 252112 253523 284920 276056 277378 278181 196233 196358 663358 616065 1421933 1362908 413640 412551 593910 599640 744914 724589 765475 777263 816400 819801 787505 883025 1873477 1970368 1191574 1014619 655122 643897 771635 771502 811795 817316 838565 853293 947574 947725 4468038 4677303 40.55 72.0 1
12:07:02 2024-01-26 607347 604105 191061 186991 299567 307870 312068 309945 205515 199114 246092 247736 282130 284222 3887020 4205268 5849468 5688272 997129 1041103 273937 243350 253973 253099 286217 276725 276457 278965 195165 196564 643035 620497 1399980 1360977 414226 410549 598112 602983 742274 727714 773390 772122 811645 826403 790748 875674 1864204 1943973 1221492 1023197 649549 641129 774962 765608 804812 820442 842845 847780 941233 948431 4596432 4685748 40.55 72.0 1
12:07:03 2024-01-26 614722 603639 190898 186991 300693 306937 314963 308358 205228 200227 243801 248874 281425 284977 3884249 4150237 5853641 5703147 1012544 1044882 273676 243008 252581 253099 283476 278075 275891 278074 196228 195882 649528 612766 1403528 1357933 411630 410549 590905 601346 745171 720438 768909 774593 811035 820487 793365 881106 1870816 1974272 1213815 1013898 655122 640186 768871 773181 810644 811500 839760 853693 947398 937529 4445919 4680378 40.55 72.0 1
12:07:04 2024-01-26 609072 604141 191027 186991 302567 308674 312798 312121 201478 199774 245846 247358 282532 284023 3881480 4193202 5856788 5666409 997903 1048051 274442 243242 252581 253134 284414 275984 277625 278038 196193 196392 641072 620194 1421463 1366293 415109 410077 597844 599640 738626 726682 769985 773071 816400 826758 787505 875051 1868123 1946729 1215735 1020290 651400 643897 774962 768121 810373 819215 839760 848988 943975 947256 4518015 4683070 40.55 72.0 1
12:07:05 2024-01-26 608123 602333 191057 186956 301396 306757 313494 310233 205050 199149 249686 248114 281390 285802 3881480 4158165 5838137 5689196 1006769 1042284 272995 243693 252364 253807 284379 276797 276350 279358 195333 197316 648597 620497 1402397 1352480 415403 409775 594696 602057 744421 723553 773390 777263 806854 820342 795056 878531 1865471 1961464 1213815 1021742 655780 640186 772730 772633 802576 816163 847603 853293 939536 937565 4515066 4677040 40.55 72.0 1
12:07:06 2024-01-26 603540 602329 191203 187410 301353 309547 313053 311175 205228 199809 245180 248149 281390 286240 3881480 4135019 5878988 5683601 1008014 1042284 272372 241981 252436 253064 286231 276654 276861 278501 196338 196427 650182 615330 1391597 1362158 413493 413633 598112 599640 744987 726682 769543 774644 815785 820451 786391 887293 1872008 1967878 1219573 1011017 652792 642074 769521 769209 809496 818472 839760 850119 947127 945681 4505660 4680378 40.55 72.0 1
12:07:07 2024-01-26 610020 604141 190126 187869 299501 308674 314485 309258 205586 199461 245325 247942 282469 284493 3884249 4224840 5866114 5683878 994520 1042284 273241 246393 254693 252737 284570 277967 275397 279214 195811 197008 652505 619033 1428928 1358276 414079 410549 598075 602927 740851 724589 773390 770410 811100 829658 795621 874466 1861493 1949529 1213103 1023197 649549 638304 773826 765878 804747 820442 844155 848383 938465 945645 4580047 4688445 40.55 72.0 1
12:07:08 2024-01-26 616978 603214 191061 187448 300895 306901 314999 310197 202217 200262 243801 248701 281819 284746 3881480 4148596 5849431 5689196 1012695 1042284 273206 246393 252725 253239 282824 277791 276492 277930 196121 197487 654470 613426 1402056 1359478 411630 411712 594805 602629 746192 720280 765475 774865 810462 824289 794812 881787 1870816 1975441 1202301 1016789 653192 638304 769452 773730 808922 817894 839970 850723 944680 941977 4464676 4673705 40.55 72.0 1
12:07:09 2024-01-26 613820 603675 190491 187025 300447 308674 314007 311175 201478 200437 244927 247392 282284 283589 3881480 4178716 5861938 5674499 997364 1042284 274690 246093 252725 252498 284956 276709 277378 277364 196406 195882 654470 619163 1417811 1372620 414777 409933 596382 595736 741746 724406 769543 772670 816400 828741 785762 877634 1868186 1949491 1213815 1017320 651362 643441 771713 766962 810644 819215 838565 848988 946727 947055 4521241 4676396 40.55 72.0 1
12:07:10 2024-01-26 605555 602962 191096 186995 301396 308153 313971 310233 205193 199774 249650 247736 281854 285869 3887020 4173042 5819594 5679824 1006769 1042358 273206 246741 252439 253560 284086 276904 276528 278769 195475 196564 648753 620497 1415798 1352480 415256 412259 592086 603057 742915 722599 773204 779280 810635 824179 793365 879537 1865483 1964249 1213815 1023197 654655 640222 774925 772633 802576 816163 845995 853256 938204 937565 4514788 4676396 40.55 72.0 1
12:07:11 2024-01-26 612033 602333 190893 187029 303152 307619 313017 311140 202101 199774 245672 248114 280961 286240 3881480 4126680 5883816 5675774 1008051 1043895 272372 242016 252689 252498 285428 276056 276243 278181 196060 195916 642658 614037 1393909 1361880 413383 412880 598887 599124 746045 727677 768979 777068 815639 824289 790860 883653 1872008 1966484 1227249 1011781 652792 642985 767360 769246 811220 819629 839760 850760 947398 947019 4500463 4681748 40.55 72.0 1
12:07:12 2024-01-26 609072 603992 190130 188258 299571 308674 314963 309727 205550 199600 245325 248447 281390 283908 3877654 4228677 5847463 5675774 995940 1040475 274043 242325 258072 253274 283755 277827 276105 278965 196269 196720 648753 617986 1419174 1359049 414226 409390 595506 604775 741219 725172 771555 772523 811551 829254 796112 876418 1864204 1953104 1202301 1024654 653192 639224 774962 770066 804776 820063 845356 848988 940966 945681 4558464 4685748 40.55 72.0 1
12:07:13 2024-01-26 616040 604100 191066 187025 301430 306865 315694 310233 205228 200402 243801 248149 281854 284493 3881480 4139839 5856788 5685139 1011683 1039774 273277 246393 252725 253663 283143 277827 276564 278181 196406 195882 650938 613426 1424220 1357933 413054 411130 593015 599640 743666 723076 767785 779243 811536 820415 792945 883903 1874846 1973432 1211896 1015790 655589 640222 770068 773582 810644 815896 839760 856285 947398 937529 4445919 4654712 40.55 72.0 1
12:07:14 2024-01-26 609072 604136 190760 186986 300482 306937 311783 311683 201549 199774 245918 247358 282363 284023 3881480 4182314 5861938 5666409 996694 1042026 274498 246429 254154 253274 284663 276056 277768 278181 196095 196223 645894 620497 1402551 1364843 415109 410549 596382 599751 740364 727714 772076 774403 817611 829768 790297 875562 1869515 1945772 1190123 1022604 651400 643897 775266 769828 810601 820406 842157 848988 944680 951082 4535696 4680378 40.55 72.0 1
12:07:15 2024-01-26 614566 602374 191061 187331 301037 308674 314007 310233 205228 198976 246092 248114 281425 285837 3872128 4167115 5838137 5693257 1009670 1042284 272789 243427 252689 253663 284521 276940 276528 279555 195165 196564 643602 618427 1408279 1347957 414226 409810 595653 603057 744643 722503 773390 777300 809339 825458 797170 881233 1869515 1963940 1239267 1022604 655589 638195 772730 772633 802502 816163 848189 853293 940966 937565 4511232 4671463 40.55 72.0 1
12:07:16 2024-01-26 611065 603218 190933 187578 299607 307870 313053 311175 205228 199774 249225 248494 281504 286163 3881480 4136458 5884764 5688272 1004650 1043156 272754 246429 254154 252498 285428 276709 276564 278573 196269 196223 651611 612550 1424425 1362908 411776 409775 598112 599419 747127 727714 764352 774865 815244 826403 791986 883197 1874846 1962782 1217654 1011781 651326 641964 769521 769424 811220 818026 839163 848311 952004 948431 4517737 4683070 40.55 72.0 1
12:07:17 2024-01-26 608888 604172 191061 187059 300930 306937 315035 309294 201866 199739 245918 248149 282284 283121 3881480 4207429 5838137 5674499 1000964 1041989 275340 246011 252725 253663 283777 277401 276298 278769 196131 196530 650182 620573 1454011 1355623 415109 409969 593015 602312 740364 720389 773666 774865 809245 827571 795056 875711 1869512 1963868 1209977 1028310 655122 639098 777329 772449 808297 820752 842845 850760 939201 945914 4525759 4684356 40.55 72.0 1
12:07:18 2024-01-26 612357 603214 191096 186812 301855 309110 313529 311938 205050 200088 245708 248149 282249 286275 3874890 4123415 5847463 5679824 1015393 1042063 273277 243657 252617 253344 285428 276091 277378 278181 196406 196311 642481 615788 1398237 1362908 413933 410999 596497 599640 746758 724589 767762 777263 816400 820451 788136 883727 1876073 1975168 1208140 1016849 656057 644811 771562 771355 811795 817171 839611 855761 950955 942905 4453381 4675064 40.55 72.0 1
12:07:19 2024-01-26 608640 606644 190957 187029 300509 308456 312139 312157 204907 199809 249297 247358 282319 286875 3881480 4208991 5853641 5669313 998189 1042418 275375 246393 255091 253698 285637 277401 277768 277790 196406 195916 653041 618427 1407660 1370171 414520 409969 596492 599215 742266 724589 769437 772670 817557 828225 788136 876997 1870816 1953141 1215735 1022328 653192 644663 774501 769454 811795 820333 839611 848839 947251 949774 4521241 4686412 40.55 72.0 1
12:07:20 2024-01-26 608213 603675 191562 187025 302172 308601 313648 310197 202431 200053 249650 247702 282249 285998 3880421 4175743 5831938 5674499 1006769 1043765 273241 246813 252617 253663 284250 276868 276492 278769 195922 196325 650182 621081 1404511 1351517 415403 409703 594275 602015 744226 720316 774217 777190 809209 824582 793291 879500 1868123 1961464 1213815 1024654 655589 641957 776712 774366 804747 817171 846411 856285 940092 944611 4518297 4671388 40.55 72.0 1
12:07:21 2024-01-26 612506 605078 191027 187415 302211 308275 312762 311033 201900 200053 245180 248114 281354 286642 3877654 4124675 5878988 5683878 1010957 1042284 272789 241981 252617 253239 285392 276056 276528 278573 196095 196685 642481 617024 1398841 1362908 414226 410675 597840 599640 747288 726682 768817 774994 818446 820451 788100 883690 1873477 1967878 1231087 1013177 653257 643897 769960 772439 812914 819374 839970 853843 948778 947329 4465287 4668054 40.55 72.0 1
12:07:22 2024-01-26 608012 603607 191421 187544 300442 309985 313706 310197 205515 199600 246440 248080 282086 284657 3877654 4202109 5845299 5674499 994643 1038927 274043 246531 252725 252463 286419 276056 276298 279358 196024 196530 644464 620637 1395827 1360977 414814 410549 598961 603168 743859 727714 773941 772633 811645 827571 793365 876997 1864204 1948073 1219573 1025384 649549 642038 774925 767785 805989 826348 846941 849304 943545 951009 4594834 4697765 40.55 72.0 1
12:07:23 2024-01-26 615447 607283 190726 188267 299567 306577 313750 311582 202325 200018 243729 248666 282328 283157 3883191 4171435 5875439 5683878 1002467 1041952 274427 243223 254514 252498 285045 276904 276528 278769 196406 197500 641072 611562 1426127 1364843 411740 410549 598542 601346 745171 727714 765438 774315 816400 827571 791007 879780 1873477 1962272 1217654 1013177 650936 642038 770543 767778 811795 820369 837298 851448 950332 952046 4531504 4688332 40.55 72.0 1
12:07:24 2024-01-26 611652 606848 191366 187476 303146 306865 314963 310233 205228 199739 245519 250021 283075 285067 3880421 4205484 5838137 5689852 995940 1042284 273241 246322 258254 252498 285147 277755 276069 278965 196095 196495 648753 617545 1403640 1359478 414226 409390 596382 602052 742376 724039 772290 772670 809209 828808 795621 874391 1864204 1952257 1202301 1024379 651863 638267 774925 769209 805952 820442 845958 848988 939165 945645 4560517 4694408 40.55 72.0 1
12:07:25 2024-01-26 614576 609211 191525 186922 303048 306721 314748 311612 201759 200402 243801 248494 282002 284888 3883191 4131773 5853603 5683878 1016099 1046808 273241 246705 252725 254053 283617 276904 276528 278181 196406 195882 657329 613313 1408571 1361942 413017 409416 591777 599640 745171 721372 767688 778952 814018 820487 792129 880405 1872008 1974272 1213790 1013898 655122 643897 770543 773181 811795 817316 839163 855761 950090 945645 4443417 4680082 40.55 72.0 1
12:07:26 2024-01-26 609832 606422 191223 187676 300797 306433 312839 312014 201971 199914 246019 247702 282284 284457 3889793 4187240 5856788 5665120 997404 1044506 274427 246357 252725 253239 284956 275826 277768 278965 196060 196959 643891 621969 1411669 1364843 415403 410549 597196 599640 737835 728747 772252 774865 817286 829327 788658 875674 1870816 1946642 1226973 1021742 652792 644354 774962 767778 808922 819792 842157 851448 943397 948431 4527817 4686790 40.55 72.0 1
12:07:27 2024-01-26 608446 606374 191456 187480 301925 308565 313863 310998 202324 199914 246570 250128 282016 287895 3877654 4181766 5820280 5672010 1006769 1042284 274463 246741 252653 253840 284608 277560 276528 278965 196095 196495 650182 622413 1421322 1356340 415403 409416 594805 599936 744116 721372 774492 776677 811609 826403 794783 878873 1868123 1962856 1201313 1025839 655122 640222 774962 773730 804206 818204 846597 852613 938870 944274 4504922 4671425 40.55 72.0 1
12:07:28 2024-01-26 612432 605490 191456 187407 301602 309365 312874 311979 202006 200262 245072 248736 282156 287176 3880421 4108153 5828551 5683878 1016175 1044671 273241 246567 252617 254088 284956 276091 277768 278181 196406 195916 642481 615146 1414962 1362908 414226 411421 592651 599640 745171 723527 768544 777263 816400 820415 788695 882360 1877478 1973654 1217557 1013898 655122 643897 772182 773730 811795 817316 838528 855152 950090 944941 4458633 4670999 40.55 72.0 1
12:07:29 2024-01-26 606709 604105 190893 187029 303146 310314 312767 311399 202502 199635 245874 249652 282108 284786 3883800 4196207 5861797 5675774 998152 1042284 274043 246531 254154 253239 286503 276091 276492 279358 195749 196564 644464 621081 1393871 1360977 415109 410549 598521 601708 738357 727714 774492 772670 815244 827571 792203 876959 1862789 1946642 1221492 1023197 649549 641583 774962 765573 805382 820478 844081 848988 941196 950446 4587033 4689756 40.55 72.0 1
12:07:30 2024-01-26 611818 603218 190893 186991 301141 306937 315672 310420 202360 200193 243549 248805 282108 287449 3886577 4149292 5856788 5692348 1011111 1042382 273902 246357 252725 253274 283825 277827 276298 278181 196406 196188 660098 613426 1401342 1358513 412688 410549 590978 599419 746376 720316 765475 777068 813406 820559 793365 881106 1873477 1977072 1225330 1013898 656057 642038 770543 774828 811795 816163 839163 855152 949416 937493 4442600 4661358 40.55 72.0 1
12:07:31 2024-01-26 607570 604073 190893 187025 301396 309110 312762 312121 202101 199983 245728 249671 282072 284786 3884890 4191895 5856788 5676267 997364 1044234 274883 246357 254046 253274 284965 276940 278106 277986 196406 196495 643891 620497 1407613 1369179 415403 410549 595282 599215 740851 726682 769985 773264 816400 827023 787505 875674 1868123 1943936 1213815 1020290 651863 643897 774962 768121 809496 820406 841557 848988 944717 951118 4513016 4677040 40.55 72.0 1
12:07:32 2024-01-26 606714 603218 191363 187326 301427 308674 314485 310704 205228 199149 249650 250373 281967 286427 3883800 4174597 5841290 5685139 1008779 1041140 272944 243621 252653 253451 285134 277612 276528 279358 195165 197200 643602 620194 1410457 1350825 415109 410386 595117 602632 742732 723527 774492 777263 808674 820523 796752 881421 1868160 1964125 1215735 1022469 656057 640222 773826 774828 804812 817894 847840 855152 940649 937565 4515066 4680378 40.55 72.0 1
12:07:33 2024-01-26 611706 602329 191061 187025 300482 309547 313053 311175 205372 199774 245289 248494 281354 286391 3884351 4127080 5878687 5691011 1007261 1046808 272889 243657 254154 253027 286056 276904 276528 278821 196228 196530 641072 613426 1409463 1362908 413054 410999 597928 599640 746967 727714 767725 774865 816400 820523 788100 883690 1872008 1966484 1223411 1010707 652328 642985 768290 769209 810644 817990 839760 853384 948743 945681 4511843 4680378 40.55 72.0 1
12:07:34 2024-01-26 609749 605568 190460 187877 300447 308674 314999 309763 205550 199600 245217 248494 282249 282923 3878794 4231192 5896268 5678718 997364 1042345 273206 246148 255305 253134 284051 277791 275682 279162 196060 197904 642129 619310 1400972 1359478 414226 410549 598112 602946 743062 726682 774217 771539 809281 828808 795056 876997 1864204 1949529 1217749 1024654 650936 638340 774962 765842 804812 820478 845356 848988 939165 948395 4590221 4688445 40.55 72.0 1
12:07:35 2024-01-26 628593 603643 191061 187441 300939 306901 315443 310233 205228 200402 243801 248908 282051 284751 3874890 4149639 5862149 5697583 1012544 1041916 273206 246705 252725 253239 283688 278823 275927 278769 196371 196685 659041 612988 1398143 1355623 412396 409416 594540 600858 746229 720353 767725 774958 813748 820559 793365 883062 1872146 1979878 1211896 1013898 656993 641583 770543 774828 811795 816163 839760 855761 948926 937529 4455298 4661395 40.55 72.0 1
12:07:36 2024-01-26 611106 603920 190893 187578 301150 308674 314007 312121 201478 200262 245217 247392 282284 285955 3877654 4178716 5886308 5667846 1000218 1041842 274741 242972 254405 253239 285254 276940 276528 277986 197057 195305 665905 615624 1414569 1370171 413676 410222 596419 597684 742792 725616 767688 773218 817557 826987 786355 878873 1870816 1958685 1215735 1017733 651400 643897 772730 768085 811795 820478 839163 848988 949416 948431 4537955 4673705 40.55 72.0 1
12:07:37 2024-01-26 606714 604702 191665 186956 301850 306937 313356 310704 202360 199774 249614 246639 282249 284964 3872128 4173042 5820280 5678718 1006694 1041250 273937 243521 252436 253523 284188 276904 276069 278181 196095 196188 641072 621911 1395001 1352742 415109 409739 593956 602629 743062 721409 773251 777263 810426 825237 793365 880164 1868160 1962856 1215735 1024654 656057 640222 774962 773730 802465 817894 846597 854544 939536 942905 4504800 4661395 40.55 72.0 1
12:07:38 2024-01-26 611065 603223 191096 187025 300939 309328 312798 311648 205193 200227 245217 250461 281460 286678 3874890 4131081 5866114 5684201 1013164 1040365 273065 242452 252544 253488 286007 276725 277199 278893 196371 196530 642481 615788 1409507 1366394 414226 410928 598521 599751 747178 728230 769400 775031 818717 820523 788695 883727 1872008 1970671 1206257 1012456 653257 643897 769452 771778 811795 819629 839760 852007 946905 948431 4493045 4676396 40.55 72.0 1
12:07:39 2024-01-26 609072 604141 190161 188173 301353 309183 314007 309727 205621 199739 245672 248149 282249 286227 3872128 4224840 5865139 5670468 997364 1044882 274215 243521 254046 253134 286485 277222 276386 279752 195607 197042 644464 620637 1407587 1359830 414814 411712 599386 603022 742206 727714 774231 773766 812867 827606 793093 876997 1864204 1943836 1213815 1025839 649549 641129 774962 765264 804812 820284 844155 848988 939201 950446 4590310 4683070 40.55 72.0 1
12:07:40 2024-01-26 615057 603214 191061 186986 300939 306577 314676 310704 202502 200402 245217 248908 282504 284964 3877654 4145225 5856788 5685139 1012442 1046586 274215 243657 253901 253913 283476 277684 276421 278074 196888 196120 649528 613426 1427390 1360940 413054 409451 593855 599308 747399 721372 768581 777263 815061 825237 793365 882397 1873477 1977072 1211896 1015342 656993 642985 770543 774828 811795 816163 839760 855798 946868 942942 4443417 4667044 40.55 72.0 1
12:07:41 2024-01-26 609072 604145 191096 187714 301150 306541 314007 312193 201899 200123 249225 247392 282319 284533 3872128 4181954 5853641 5665120 999692 1044580 274918 243621 253937 253630 285107 277309 278087 278074 196300 198336 650938 617024 1401476 1372620 415035 410259 598265 599640 742536 726425 769363 773766 816876 828844 790297 881571 1872146 1962856 1215735 1019528 652328 644811 773826 768939 811795 820478 839760 848988 948926 948431 4511270 4674800 40.55 72.0 1
12:07:42 2024-01-26 608805 604136 191665 186991 301432 306937 314520 310233 205263 199774 245325 247358 282372 286227 3877654 4182314 5828812 5673375 999504 1042713 275304 242325 254154 253274 284630 278395 276279 279214 196157 196871 648753 618199 1407711 1360215 414704 410186 592541 601708 742536 722467 772252 774754 809245 826987 794102 876997 1868148 1958685 1233398 1027023 655122 640222 777166 773412 807204 819629 842882 850760 937802 944310 4518015 4676396 40.45 72.0 1
12:07:43 2024-01-26 611106 603427 191531 186827 301396 309110 313053 312121 205228 200088 245289 248149 281425 286477 3881480 4117407 5864153 5679824 1012396 1044882 273241 241981 252225 253274 285392 276127 277092 278786 196157 196392 643891 616948 1396725 1363348 414153 413465 596492 599567 752089 725616 771155 777300 816400 823123 788063 885023 1877133 1973432 1210023 1015342 655122 639668 769452 770373 811795 817990 839760 850760 948743 948431 4505660 4677040 40.55 72.0 1
12:07:44 2024-01-26 609477 604145 190465 188305 301435 308420 314999 309980 205586 199739 249261 248183 282016 284493 3877654 4220328 5866114 5679824 993862 1042284 273241 246393 258254 252498 284561 277791 276105 279358 196371 198336 645894 620497 1421933 1360215 415403 411712 599391 602835 744753 728710 774417 772633 815244 827023 793115 876885 1864204 1949491 1206139 1026114 650474 641129 774962 767815 805989 820550 845393 848988 939201 950446 4587033 4681522 40.55 72.0 1
12:07:45 2024-01-26 616541 604145 191100 187578 301150 306937 315960 310704 205550 200927 243837 248908 282346 287324 3872128 4142279 5856788 5688272 1011683 1041989 273206 246393 252725 253274 282899 277791 276528 278181 196406 195916 648119 613426 1422118 1364217 412761 411712 593745 601884 747016 723113 769543 780389 816400 825201 793365 881143 1878814 1977072 1215735 1013898 656993 643860 770543 774279 811795 816163 839163 855835 948281 942942 4445774 4675064 40.55 72.0 1
12:07:46 2024-01-26 607679 604100 191066 187583 301185 309547 313017 312157 205362 199496 249650 247770 282249 284538 3881480 4197013 5853641 5666409 998189 1042012 274078 246393 254154 253309 286342 275633 277894 278965 196095 196564 646502 620497 1400064 1364105 415293 411639 598592 602200 742274 728747 774417 774828 813872 829291 791007 876969 1870816 1947624 1223411 1022469 651400 643897 777166 768877 808349 820406 843811 850842 944717 946543 4593152 4685748 40.55 72.0 1
12:07:47 2024-01-26 614686 604702 191061 187578 300930 306937 315479 309258 205621 199809 243801 249496 281854 284933 3878715 4159266 5862224 5694505 1011832 1042284 272980 243319 252725 253274 284556 277827 275682 278965 196406 196223 642481 613402 1411314 1355623 412725 412259 595648 603915 747178 722599 769543 777068 811823 820342 794945 884535 1872146 1977072 1213815 1016123 656993 641129 770068 774828 811756 816018 839760 855152 948743 937565 4436540 4670373 40.55 72.0 1
12:07:48 2024-01-26 611881 604136 191092 187025 300482 308189 313053 312193 201759 199774 246092 247358 282284 284023 3877654 4169472 5856788 5661080 997364 1042284 274498 246357 252725 253383 284521 275862 277768 278181 196269 196530 656078 621969 1406065 1366256 415403 410549 597264 599456 742385 728563 773952 774791 816290 830152 790860 876149 1872178 1943874 1191938 1020290 652792 645616 777166 769754 809448 820442 842608 848311 944717 951118 4523968 4661437 40.55 72.0 1
12:07:49 2024-01-26 607053 602338 191096 186995 300939 306937 313786 313355 205228 198802 249261 248183 281272 285802 3872128 4163770 5847463 5685139 1010390 1038964 272789 246501 252689 253274 284867 277365 276528 277564 195165 197008 646502 618427 1392526 1351783 414226 410999 595538 603522 746229 725172 773166 780944 811137 820378 797885 882673 1873542 1964212 1215735 1024654 656525 642074 774962 774681 804776 818472 848796 855152 940870 944310 4513016 4676396 40.55 72.0 1
12:07:50 2024-01-26 612911 602369 191118 187574 301432 309547 313053 311612 205263 200437 245745 248149 281425 286714 3872128 4121736 5875439 5675774 1010994 1043156 272598 243427 252689 253274 285463 276091 277183 278965 196406 196530 642481 616666 1399600 1362908 414226 411649 598112 599382 747399 727714 770022 778099 817300 825458 790822 884837 1878814 1969835 1208140 1013065 655122 644811 769997 770446 811795 820643 840958 853256 948317 948431 4496255 4676396 40.55 72.0 1
12:07:51 2024-01-26 616394 603218 191096 187583 301042 306937 315960 310233 202313 200437 243837 248908 282051 284693 3872128 4144331 5861938 5685139 1011832 1042112 273206 246567 252725 253274 283477 278254 276279 278573 196406 195916 678596 612550 1401342 1357858 413054 409775 593015 599973 744960 720426 767489 775031 814018 825237 793365 884497 1874852 1981895 1211896 1016789 656057 639550 769552 774754 810571 818472 839225 854544 946231 943979 4500814 4668594 40.55 72.0 1
12:07:52 2024-01-26 613852 603915 190920 187744 300509 306577 314042 310268 205120 201067 245217 248149 282284 283294 3872128 4165493 5862074 5658334 998189 1042382 274918 246011 254154 253097 285014 276709 276564 277790 196821 195935 650938 616065 1410195 1370171 414226 409969 595965 598790 742536 726682 768854 773766 815724 828225 787579 879537 1869512 1963291 1217654 1019579 652290 645689 774925 770792 814104 825448 839611 851411 948926 951118 4521522 4673705 40.55 72.0 1
12:07:53 2024-01-26 610147 604136 191630 186991 302062 306937 315694 310197 205480 199739 245563 247702 283508 284657 3873812 4187650 5819487 5665120 1003861 1039037 275497 246741 252725 253840 284201 277755 276492 278965 196406 196495 650182 621969 1426598 1358276 415403 410549 594696 601161 740665 721919 774492 776691 810389 828741 795460 879500 1868123 1964249 1215735 1028931 657932 642871 777129 774754 807149 820483 848796 855063 940759 945572 4524471 4680378 40.55 72.0 1
12:07:54 2024-01-26 611971 604322 191665 186918 301396 309110 313017 312086 201900 200053 245180 248114 282016 286714 3877654 4119987 5828476 5679824 1013153 1046808 273171 246705 252403 253274 285156 276056 277378 278573 196371 196359 651611 616065 1424601 1362908 414226 410999 595245 599640 747288 725616 771309 778364 818137 820451 788695 884986 1877369 1970671 1210023 1016065 656993 645344 774501 774366 813526 818363 839611 856285 949979 950021 4477444 4669467 40.45 72.0 1
12:07:55 2024-01-26 619640 604078 191061 187971 301357 309511 314007 310162 205694 199149 245563 248114 282213 284893 3873812 4208185 5850629 5674499 993862 1044506 273241 246603 252725 252429 286065 276904 275646 278012 195749 197130 648753 619310 1404267 1359478 414814 411130 599539 603486 740522 728230 774492 772670 813712 829392 793365 879500 1864204 1946642 1202898 1024654 650936 640149 776712 769623 807149 825448 845171 848801 941524 950972 4589901 4688445 40.55 72.0 1
12:07:56 2024-01-26 613738 606852 191496 186995 301361 308674 315407 309223 202607 199739 243801 249254 281819 287041 3868289 4138436 5828551 5685584 1013240 1044506 272337 246603 252689 253239 284808 276904 275646 277917 195922 196530 648753 615349 1410407 1350555 413054 409810 596492 603486 748881 724039 771117 777263 808637 820487 795227 883025 1870816 1979878 1209977 1015790 656993 641129 770543 774828 812914 821108 841970 857660 946580 943906 4446368 4670999 40.55 72.0 1
12:07:57 2024-01-26 611106 603915 190893 187702 302804 309110 313971 311140 201478 200437 245519 249988 282249 283987 3873812 4162083 5856788 5665120 997364 1044882 274918 246531 254154 253239 285156 277365 277768 277790 196821 196188 643891 618389 1405006 1370171 415131 410549 597264 599640 738357 726682 771743 774315 818717 828808 787505 878873 1873203 1953067 1217654 1020253 652792 645447 777166 770336 810644 820406 843172 852401 948252 949664 4522044 4678985 40.55 72.0 1
12:07:58 2024-01-26 606896 603182 191669 187025 301432 306937 314419 311625 202783 199739 249650 249178 282310 286060 3868289 4163770 5818445 5665120 1009080 1038927 273241 246848 252423 253628 284592 276904 276492 278965 195785 196530 650182 621081 1393202 1352592 415403 410675 595648 604027 744116 722430 773941 777263 809877 825201 795056 882200 1868160 1965054 1215735 1024654 656057 641129 774962 774366 804776 817894 847840 855115 941636 946277 4509125 4678900 40.55 72.0 1
12:07:59 2024-01-26 612804 605564 191189 187548 300411 309328 313017 311175 202360 200088 245180 248114 281570 286240 3877654 4122261 5874477 5674499 1006989 1043765 271922 241981 252689 252498 285392 276056 277147 278573 196371 196359 651611 613563 1421670 1362908 414226 410999 598536 600919 746008 727714 769985 774958 816400 820523 788427 883690 1877369 1967878 1225330 1011017 653257 643897 768290 770373 811795 819179 841557 852007 948743 948600 4503691 4672315 40.55 72.0 1
12:08:00 2024-01-26 611404 605224 190317 188074 299395 309256 314928 310853 205694 200088 245217 250021 282130 283952 3877654 4219404 5824439 5674499 996652 1042284 274655 242325 254154 253239 283626 277755 275646 278965 196060 196495 648753 617508 1421171 1359478 414226 409390 594092 602480 741071 722430 771703 774865 810426 826987 795621 875014 1864204 1953104 1231442 1027259 653257 639696 777166 772049 807168 818026 844118 851737 941196 944941 4532016 4688332 40.55 72.0 1
12:08:01 2024-01-26 614288 604915 192165 186888 304935 308529 314863 311943 201900 200367 245217 248149 282051 287041 3873812 4111830 5824364 5679824 1014724 1042358 273241 246741 252581 254088 284956 276091 277768 278181 196406 196359 663358 616027 1401498 1362908 414226 409775 592651 599640 746758 724589 768919 779541 818137 820451 788695 883690 1876143 1971733 1227249 1015342 656057 644811 772730 773730 811795 817894 839760 855152 948244 948395 4446607 4673954 40.55 72.0 1
12:08:02 2024-01-26 610297 607273 191379 187766 301219 309474 312583 311724 202006 199914 246048 247702 282249 284457 3878253 4190139 5855800 5665120 998152 1042284 274463 246705 252725 253274 285428 275828 277378 278965 195749 196564 644822 621081 1414007 1362908 415403 410549 599811 600734 741974 728747 773952 774865 814018 828741 790970 876997 1868123 1946754 1217654 1023197 650936 643897 776614 765805 808922 820442 842882 850198 943233 951118 4589954 4688493 40.55 72.0 1
12:08:03 2024-01-26 612432 606374 191425 187706 300797 308565 313863 310378 202891 200053 245072 249498 281643 284991 3871049 4162232 5845234 5693257 1011832 1042284 272980 246777 252725 253239 284547 277524 274803 279358 196060 195916 642481 613388 1400375 1351783 412688 410639 595373 602632 747288 721919 769985 776640 810426 820523 795621 883025 1873477 1977072 1227530 1016789 654655 638340 770543 774828 810644 818472 842157 854950 947398 944831 4452270 4664339 40.55 72.0 1
12:08:04 2024-01-26 610878 607457 191425 187706 302729 309147 313863 312014 201548 200297 245108 249321 282108 286412 3873812 4177995 5862224 5658305 998189 1042284 274918 243016 253901 253062 284756 276674 276492 277364 196821 195305 670608 615183 1423841 1370690 414814 409969 597688 599215 739731 726168 768271 772670 817557 827023 786391 876997 1868160 1958854 1215735 1018767 652328 644811 773826 768085 811795 820442 839760 848988 947398 951118 4515165 4670609 40.55 72.0 1
12:08:05 2024-01-26 606917 603848 191669 186961 302030 308420 314197 310855 202184 199635 246222 249321 281735 285623 3877145 4163770 5826745 5665120 1008849 1039116 273241 246603 252403 253274 284397 276904 276105 278181 195749 196530 648753 620194 1402637 1352592 415403 409775 594696 604027 744116 722467 774492 778364 808637 825237 795378 878531 1868123 1964249 1213815 1023197 656057 641583 774925 774828 804776 817316 847237 854507 939128 937565 4505660 4670999 40.55 72.0 1
12:08:06 2024-01-26 628029 604514 190928 187574 301362 309766 313529 310891 202219 200635 245519 249567 281249 284786 3877145 4131786 5875439 5682605 1006798 1042284 272507 243693 252725 252498 285463 276091 276528 278573 196371 196495 655899 613127 1416302 1362908 413054 410710 598961 601346 746045 728230 767688 776517 816400 825237 788731 883025 1876036 1965054 1223411 1011017 652328 642985 768290 769173 810644 818026 841557 854369 948281 948431 4505660 4661395 40.55 72.0 1
12:08:07 2024-01-26 609072 603951 190460 187873 300847 306937 314963 309223 205550 200123 245345 250021 282081 284939 3874374 4218344 5848454 5681700 993810 1044506 273241 246777 258437 252359 284521 277365 275682 278965 196095 196530 659008 617832 1400739 1359478 414814 410549 596199 603878 742536 724589 773941 772633 810426 828808 796752 875711 1862880 1949417 1200382 1024654 651400 638340 773826 768121 805952 820478 846597 848988 939165 948431 4552688 4677303 40.55 72.0 1
12:08:08 2024-01-26 616040 603142 190893 186991 301392 306865 314742 310668 202252 200437 243801 248149 281967 287152 3881025 4140810 5855918 5685139 1013465 1044882 273136 246813 252725 253239 283185 278129 275927 278181 196406 195916 663046 612988 1404810 1358513 413054 409416 593015 599456 747399 720353 767143 777068 813369 825201 793365 882397 1872146 1975671 1206257 1013225 656525 642074 770543 774828 811795 815593 839163 855798 950274 937565 4436540 4654674 40.55 72.0 1
12:08:09 2024-01-26 607347 603639 191066 187540 300447 308674 312068 312121 201759 199496 249261 247358 282332 284457 3887133 4183352 5855918 5659718 996694 1044580 274373 243242 254046 253239 284485 276091 277963 277986 196121 196461 647323 620497 1406096 1366256 415403 410549 594440 599640 740851 727714 771666 774593 817557 828225 788658 876997 1870816 1946729 1145295 1020290 653257 644811 774962 770035 810070 820442 842157 851448 946056 951118 4518015 4673705 40.55 72.0 1
12:08:10 2024-01-26 606714 602333 191363 186956 300908 308674 314007 310233 205228 198802 249474 248114 281439 285565 3872128 4168795 5824634 5669285 1008929 1042284 273241 246777 252617 253829 284272 277079 276457 278965 196095 196325 651611 621835 1395232 1352480 415403 409775 594696 602983 743062 722467 774492 778401 810426 827303 793365 882200 1868160 1961464 1215735 1025384 656057 641129 774962 774828 805719 817894 847877 855190 941054 944817 4521241 4673705 40.55 72.0 1
12:08:11 2024-01-26 614021 603182 191734 186663 302314 306937 313053 311648 201759 200088 243801 248114 281390 285129 3872128 4108135 5844398 5677388 1016062 1042174 273065 243350 252689 254053 283653 276709 277378 277930 196121 196188 661617 613426 1399980 1362120 413823 409128 594275 597647 744643 722467 765511 778401 816400 820451 790446 881825 1873477 1971403 1229168 1013898 656057 644354 771635 771502 811795 817894 839970 854544 950274 947019 4468038 4654749 40.55 72.0 1
12:08:12 2024-01-26 607347 603223 191061 187020 299532 308085 313494 309945 205586 199114 245728 247942 281683 284059 3871049 4208269 5848578 5678718 993102 1038890 273100 243350 252544 252324 285517 276904 275453 279358 195785 196768 648395 619310 1400591 1359478 414814 410984 598776 604849 743062 727714 773941 771539 811645 828808 793365 876997 1862880 1946693 1217654 1024654 649549 639244 774501 765878 805989 820478 845995 848383 941899 948431 4567842 4680378 40.55 72.0 1
12:08:13 2024-01-26 614456 607761 191061 187578 301432 306672 314007 310886 201478 200227 243801 248114 281425 284538 3872128 4114968 5828588 5688272 1018553 1045322 273065 243350 252544 254579 283290 277186 277199 277754 196406 195882 657329 614867 1400739 1361942 414226 409164 592232 598034 746229 722467 767143 778952 816400 824216 792166 881106 1872008 1974272 1238044 1015342 656057 643897 772730 772633 813493 817316 839760 855190 949416 945681 4455450 4664339 40.55 72.0 1
12:08:14 2024-01-26 607937 603218 191061 187574 301357 307619 312578 310197 205515 199149 245672 247770 282051 284457 3872128 4202109 5847463 5658229 997903 1044138 273902 243008 252581 253134 285321 275877 276386 279322 195434 196803 640176 620637 1402736 1362908 415293 411712 598924 599513 738357 727758 773829 773766 811682 827571 791044 876997 1862825 1943874 1221492 1023197 651326 642074 774962 764159 807204 820514 844118 848988 941899 949774 4576574 4661395 40.55 72.0 1
12:08:15 2024-01-26 613514 602329 191364 187025 300482 306937 313392 308323 205586 199600 243247 248701 281045 284693 3862776 4135952 5838137 5679824 1009670 1044989 272924 243449 252400 253134 284481 277648 274697 278074 195907 196427 642481 613426 1402877 1355623 412688 411603 595653 603094 746758 720316 768854 774994 811100 820487 795056 881143 1868160 1977072 1208058 1014619 655122 640186 770068 774279 811220 816163 839760 854544 947127 941977 4427161 4658295 40.55 72.0 1
12:08:16 2024-01-26 608209 603639 190898 187029 299563 308406 312104 311902 200916 199461 245180 246605 281819 283303 3868289 4178400 5828551 5647678 993787 1041683 273760 242900 252436 255376 284236 275526 277199 278074 195643 196427 651611 621107 1416388 1363348 415403 410549 597081 599382 742274 728673 774443 773766 814018 832631 791423 874429 1862789 1940297 1201784 1020290 650936 642074 774962 765608 808297 819179 841014 848988 941899 948431 4571499 4673705 40.55 72.0 1
12:08:17 2024-01-26 610273 603424 190928 186991 300903 306937 313529 308323 205550 199114 243801 248528 280569 284457 3869369 4142279 5838137 5683878 1010353 1042284 272372 246357 252725 253064 284272 277469 275135 279555 196091 196427 655899 613426 1402982 1354075 412213 412587 594458 601744 744951 720389 771743 777227 810389 820523 795621 886477 1868160 1977072 1238289 1016065 656057 639696 769452 774828 810644 817316 844036 853293 946056 937565 4445919 4664339 40.55 72.0 1
12:08:18 2024-01-26 609272 604109 190814 187029 300482 308674 313750 312121 201337 199774 245251 246639 282016 283589 3872128 4172773 5847463 5648982 996652 1042284 274078 246184 252725 253062 284521 275842 277748 277930 195526 196358 650182 621081 1440099 1368724 416289 410221 597228 598773 742120 728747 771703 774865 817916 828189 787505 875711 1868160 1943936 1213760 1020290 652328 643897 774464 769283 809496 820406 839188 851448 946056 951118 4543283 4673705 40.55 72.0 1
12:08:19 2024-01-26 619946 603214 190456 187059 299598 308674 313089 310233 202040 200088 243801 248149 281390 282689 3862776 4152731 5856788 5657043 999613 1042284 274043 242325 254154 252498 284521 276091 276069 277400 196821 195305 678401 615146 1414007 1376531 413823 410549 598075 599567 740412 726572 769543 772486 818717 826405 786391 879519 1869478 1957297 1239267 1016789 651288 644774 772182 765878 811795 820442 839370 848988 948743 948431 4508716 4658071 40.55 72.0 1
12:08:20 2024-01-26 606650 602329 191057 186405 301396 306901 313529 312690 201478 199149 244927 251991 281473 284457 3862776 4154497 5800836 5657043 1005332 1035950 273206 246583 252225 253274 283755 276056 275682 278181 195785 195916 648753 620637 1402379 1353076 415882 412880 592760 603057 742915 722599 773791 779280 811247 826403 793365 878873 1864204 1960566 1213815 1021742 654655 640222 773913 772633 802576 816163 846634 853330 939165 937565 4492812 4664339 40.55 72.0 1
12:08:21 2024-01-26 614177 604707 190126 187578 300927 309097 312104 310233 201899 199149 243801 248942 280534 283824 3862776 4136077 5870598 5675774 1000973 1042284 272147 246011 254154 252219 284556 276056 276105 278181 195785 195916 648753 613063 1429576 1362908 411776 411676 598924 601235 746229 727677 767922 773656 813872 826481 791986 878531 1870816 1957297 1217654 1013225 650474 642074 769452 765805 813493 820406 837931 848988 948317 948431 4508345 4664339 40.55 72.0 1
12:08:22 2024-01-26 609987 604105 191061 186991 301150 306901 314007 309763 205040 199426 243801 247392 282284 283157 3862776 4170077 5819487 5657043 1000218 1042012 274918 242325 252689 253274 283220 276940 276919 278181 196095 196223 643891 621969 1416582 1359245 415403 409969 592341 601830 742274 723076 774417 777068 811823 827498 795510 877694 1865521 1958685 1208058 1026529 656525 641957 777166 773730 807204 816839 844188 850760 936441 942942 4516641 4671726 40.55 72.0 1
12:08:23 2024-01-26 610207 601902 191096 187365 300899 308674 312068 310268 201478 199635 243801 247736 281193 285873 3868289 4110007 5845262 5670452 1008051 1042284 272407 243427 252617 252533 285428 275826 276528 278181 196095 195950 641072 615183 1399600 1360977 413933 410999 596199 599640 747288 727530 771670 778099 816290 820378 790297 883579 1874846 1969562 1221492 1011017 653257 643897 770068 771502 811795 817414 839760 852439 950092 945645 4458633 4658145 40.55 72.0 1
12:08:24 2024-01-26 601676 603643 190928 187020 299536 307619 313053 309258 205263 198976 245325 247736 281819 284227 3873999 4211601 5843300 5662369 989522 1041545 273015 246011 252725 252112 284915 276127 275453 278769 195647 196530 647323 618868 1406563 1354038 414520 408555 598112 602946 744753 726682 773390 773301 814132 831015 792945 876885 1864193 1945772 1211896 1025839 650936 639696 774962 765878 805965 820140 845958 848988 939165 948674 4568236 4676396 40.55 72.0 1
12:08:25 2024-01-26 614287 605298 191061 187029 300482 306937 314742 309258 201478 199809 243801 248183 280961 284121 3859875 4138585 5828719 5675774 1007515 1040355 272824 243223 252653 252568 281962 277596 275682 277917 196406 195339 652347 611600 1420611 1355623 413662 408555 590905 599461 746229 720316 767201 775031 811645 826628 794812 884459 1873511 1973469 1211896 1015267 656525 641882 769960 774279 810644 816163 839499 857232 946727 937529 4430660 4654698 40.55 72.0 1
12:08:26 2024-01-26 612469 603218 190460 186991 299571 306937 313017 310704 200916 199809 243801 248865 281854 283431 3862776 4163770 5841134 5643509 998152 1037455 274078 242154 253887 252287 283560 276056 276105 276550 196406 195271 649528 615183 1423958 1370171 413933 409390 595777 599326 740924 724589 767143 772670 817611 826405 786153 880930 1870845 1955029 1213815 1019691 651400 644317 773241 770515 811795 820478 839163 848988 948926 947980 4515066 4673705 40.55 72.0 1
12:08:27 2024-01-26 604984 602297 190933 186405 302900 306901 313243 309258 200916 199149 243837 248451 281425 284023 3859748 4151656 5810161 5651708 1003898 1040807 273277 246322 252225 252533 283220 276127 275646 278181 195785 195916 650182 620637 1423200 1353701 415403 411421 593015 601346 738393 720316 774492 774994 811609 825201 793115 878873 1866811 1963366 1213815 1025453 656057 640039 774925 773545 804858 817291 846560 852650 939536 937565 4512103 4675064 40.55 72.0 1
12:08:28 2024-01-26 611673 603196 190460 186663 299571 308674 312032 311140 201478 199866 243801 247702 280499 285018 3864433 4117057 5845262 5661080 1007515 1041545 271542 246741 252617 252429 284974 276020 276492 278573 195749 195916 650182 613426 1390065 1360977 414226 410963 597467 599640 747288 727714 767762 777068 816400 820487 788658 883690 1873477 1963868 1221492 1012503 654127 643823 770105 771066 811146 820716 841445 853492 948743 947725 4500463 4667667 40.55 72.0 1
12:08:29 2024-01-26 608170 602329 190754 187901 302905 306937 313140 308323 205193 199114 243801 247702 281158 282258 3862776 4202448 5847463 5665120 993735 1040807 273206 242325 254154 252429 283149 277329 274839 278769 195749 195916 659008 617105 1404665 1355623 414226 409390 594696 601282 736236 723527 771666 772670 808674 827023 795621 874391 1861556 1952308 1202301 1025528 653192 640133 777092 771066 806575 820789 846374 851299 940833 948857 4564975 4673954 40.55 72.0 1
12:08:30 2024-01-26 613779 602302 190456 186956 301362 306937 314485 309617 201478 199774 243765 248114 281158 284023 3862776 4126680 5845524 5666409 1008126 1041545 272372 242325 252653 252463 281927 277329 275646 277364 196371 195271 655899 612625 1404021 1359012 413017 410549 592979 599640 745171 720389 765438 777227 813406 820523 791044 880869 1870816 1970671 1237311 1013898 655780 641129 770068 774366 811756 811392 839611 857622 946543 943238 4436751 4658295 40.55 72.0 1
12:08:31 2024-01-26 608282 605564 191412 186986 299571 306937 311594 311175 201373 199114 243801 246605 281390 283121 3862776 4172768 5838137 5651708 994520 1039295 272959 242154 252689 252429 284286 274369 276528 278181 195612 196188 638253 620637 1412968 1362908 415403 410549 597081 598459 740851 728230 772290 774593 814055 828741 789813 875711 1866811 1938463 1229168 1020290 650474 642074 775790 765608 809448 822386 844451 850124 944887 949664 4522044 4673705 40.55 72.1 1
12:08:32 2024-01-26 607347 602041 191252 186956 302170 306937 313053 309727 201759 198457 244963 247736 281559 284893 3860024 4153162 5831938 5674499 1009840 1040807 271507 246357 252581 252498 283653 276091 275682 278965 195130 196530 645894 617105 1411705 1346404 413640 410386 596070 603252 745171 722467 771703 776128 809523 820221 796752 879780 1868123 1964249 1213815 1017283 653257 637366 772070 771502 803937 816281 846941 854950 942728 943402 4499692 4669467 40.55 72.1 1
12:08:33 2024-01-26 610619 603851 190460 186991 299287 308130 312731 310384 201478 199149 243801 248080 280218 286875 3862776 4124249 5853603 5665120 1006151 1039037 271507 246357 252689 252112 285214 276056 276492 278181 195785 195916 639663 611600 1419565 1361942 412433 409810 597504 599640 746229 728747 765475 774865 815785 825237 788731 882788 1872146 1960074 1217654 1010262 651125 642074 768290 766962 810644 818026 839760 851187 949942 950021 4503125 4662797 40.55 72.1 1
12:08:34 2024-01-26 610142 605559 190754 187506 301435 306901 314007 309223 201901 199635 243801 247908 282016 282329 3868289 4187352 5828812 5669727 991649 1040032 272699 242325 258291 252077 283653 276940 274803 278181 195612 195916 645894 617105 1397859 1355623 414226 409969 596419 602052 741071 724589 772290 773495 808637 827023 795621 873732 1861456 1949491 1223617 1023197 650474 637366 774104 768085 804812 819828 844118 848988 938465 947256 4548222 4672216 40.55 72.1 1
12:08:35 2024-01-26 613851 604059 191490 186725 304622 306829 313017 310268 200916 199774 243801 248012 281495 284099 3858923 4102465 5845524 5661080 1009651 1040807 272372 243223 252689 253794 281927 276056 275646 277134 196406 195305 655899 613063 1423839 1359049 413017 410549 593015 599640 744643 720316 767350 777263 811682 820221 789886 878531 1872146 1967878 1217654 1012456 655122 642038 769415 772633 811523 811500 838528 853293 947398 943476 4430660 4662797 40.55 72.1 1
12:08:36 2024-01-26 610732 605564 190922 186922 300305 306793 312839 311470 200881 199774 243801 246639 281425 285380 3864433 4155586 5858043 5659871 998189 1040807 273206 241984 254154 252463 284122 276091 276298 278181 196406 195305 652347 612550 1413593 1372115 412725 409969 597264 599215 740559 726682 765438 772670 816400 827571 787542 879519 1866796 1955873 1215735 1014619 650395 641583 770543 765878 811795 820406 837573 848988 950274 948431 4505660 4673954 40.55 72.1 1
12:08:37 2024-01-26 606714 605298 191392 186759 301281 306757 313350 309550 201654 199427 244782 247926 281478 283788 3859875 4151739 5813248 5653011 1002392 1034447 273277 242325 251834 253274 283304 276056 276069 278181 195785 195916 648753 621081 1397422 1355486 415403 409451 593015 601884 741974 720353 773941 774994 810426 825237 793365 876997 1864204 1958685 1211896 1024654 655122 639733 774962 772633 802576 816163 845995 852650 937802 937529 4496255 4664339 40.55 72.1 1
12:08:38 2024-01-26 611929 605025 190818 187407 301252 308951 311961 310091 201408 199566 243657 249846 280359 284023 3862776 4108001 5828588 5665120 1007515 1037566 271507 246705 252403 252287 284521 275211 276069 277790 195612 195916 651611 613426 1378945 1360977 413933 410999 598112 599640 744914 726682 767725 774865 816400 820451 787505 881106 1870816 1964434 1223411 1009507 651400 642985 767919 768085 809496 818472 839760 848311 947398 945645 4483157 4644692 40.55 72.1 1
12:08:39 2024-01-26 608875 602329 190248 187437 301362 306649 314863 308182 202041 199045 243693 249321 281070 284169 3864433 4194892 5838137 5663888 988864 1039295 272372 242325 254154 251656 283697 276127 274963 278181 195612 195916 638253 616948 1398461 1360013 414226 410549 596199 601744 740924 724589 772290 772086 808674 828225 795621 875054 1861556 1949491 1221661 1023197 650395 637853 772730 768085 804206 820406 845694 848988 938465 945645 4536468 4667044 40.55 72.1 1
12:08:40 2024-01-26 613681 601874 190460 186956 301068 306541 313720 310420 201268 200123 243441 248046 281447 284351 3864948 4117556 5843391 5666409 1013202 1041103 272789 242325 252689 253663 282753 276091 276528 277790 196406 195339 649528 613426 1393495 1360977 413640 410403 593015 599640 742769 720353 765475 778437 814055 820451 791044 879817 1873477 1971403 1211907 1013898 655122 643897 771713 772633 811795 817316 838565 854544 948012 944274 4446051 4654974 40.55 72.1 1
12:08:41 2024-01-26 606821 603187 190760 186995 299536 307395 312032 309732 201901 198941 244999 249321 281249 286043 3864948 4179177 5828812 5655742 991003 1040807 272924 242864 252653 252032 284992 275826 274839 278181 195130 196188 644822 619033 1399980 1355623 414226 410549 598112 603020 738539 726682 773390 771539 811645 828486 792765 876997 1858913 1942603 1201581 1023197 649549 639733 774962 765805 804784 820478 844118 847780 937802 947761 4563587 4668392 40.55 72.1 1
12:08:42 2024-01-26 614722 602297 190495 186991 299567 306901 314963 308323 201478 199983 243477 250021 281108 286024 3866079 4127080 5828514 5670506 1009651 1040770 272147 246011 252689 252289 284109 276940 274383 278181 195749 195882 651611 611675 1399676 1355623 412104 409416 594805 600858 746229 719299 767762 774994 809853 820451 793365 883122 1868160 1974272 1209977 1013898 656057 639733 769452 774279 809496 816163 839937 853293 944717 943457 4427161 4648340 40.55 72.1 1
12:08:44 2024-01-26 608805 602333 190465 186991 301435 306937 312104 311211 200916 199149 244963 246605 281766 285822 3866079 4169745 5843391 5642336 994520 1040659 274008 242325 252725 252498 283653 275877 277517 277790 195785 195916 638253 620637 1416250 1364843 415403 409751 595960 599640 737314 726682 770059 772670 816400 828741 788385 874429 1864204 1938314 1190123 1020253 651400 643441 774501 767541 808349 819215 840958 848988 944680 948431 4511270 4648041 40.55 72.1 1
12:08:45 2024-01-26 605555 603851 191027 186702 299571 306672 312104 309258 201759 197905 243801 247702 280377 285165 3858076 4153643 5808924 5665120 1003898 1040142 272407 242900 252081 252994 283423 276056 275646 278181 194852 196427 648597 620215 1398237 1346404 415403 409810 592687 603057 743062 722467 773390 776713 806926 824289 795056 877870 1862825 1958685 1193074 1020290 654655 639280 772730 772633 802431 817316 846597 853293 938204 937565 4492536 4644729 40.55 72.1 1
12:08:46 2024-01-26 610693 602997 190928 186995 299607 306937 311594 310233 201467 199149 243801 247736 280617 284928 3862776 4108322 5824634 5669285 1012479 1041133 272754 246148 251444 252921 284898 275913 276492 277790 195785 195882 642481 613275 1410819 1360013 413640 409810 592651 598790 746229 724039 767489 777300 816400 820415 788100 883727 1872146 1967878 1211907 1013898 654655 642985 770543 770373 811795 816163 838565 853293 948743 945645 4437046 4648923 40.55 72.1 1
12:08:47 2024-01-26 606385 602338 190765 186995 299571 309110 311122 309980 201478 198837 243837 249023 281158 283157 3856173 4168585 5843391 5651768 995903 1041911 273100 242666 252653 252253 285428 274982 275433 278965 195130 196495 643571 619310 1396563 1360215 414814 410549 598593 601161 740924 727714 773390 772670 814631 826403 792203 876372 1862880 1943985 1223411 1023197 649549 641129 774962 765573 806025 820478 842919 848383 941935 948431 4576688 4675064 40.55 72.1 1
12:08:48 2024-01-26 608209 604702 190469 186697 301362 306829 312104 311175 200800 198976 243801 251743 280961 283121 3858923 4159712 5841629 5641978 995940 1042211 273902 242253 252508 252324 283511 275949 276492 276515 196095 195305 642481 618719 1412612 1368724 414814 409390 595538 598717 736236 724589 769748 772670 816400 827023 785835 875711 1864204 1943874 1213815 1018804 651400 643441 773278 767541 810644 820442 839163 848988 944680 947725 4505660 4634775 40.55 72.1 1
12:08:49 2024-01-26 605591 603424 190760 186607 300482 306006 312833 308394 201478 198526 245325 246639 280586 284457 3853424 4148596 5800836 5657150 1004521 1041911 272874 242837 251513 252429 283277 275949 275504 278074 195434 197487 639663 620573 1402082 1356002 416215 409969 592687 600919 738758 722562 773390 774865 811682 825237 793365 875711 1862880 1957297 1213815 1025384 653257 638377 774962 773458 802502 817894 844155 850760 937540 937565 4499074 4648041 40.55 72.1 1
12:08:50 2024-01-26 611562 603424 191096 185826 302472 306937 311805 310233 200916 199149 243801 246639 280617 284893 3858923 4095950 5822593 5657043 1009651 1043488 272733 243449 251654 252429 284737 275069 276386 277647 195607 195814 641072 615183 1394248 1359867 413933 410999 596272 599751 747236 724589 767762 779280 816400 820451 788424 883727 1873477 1962309 1211907 1013623 654189 643441 769452 770410 811795 817626 839760 852044 947398 944977 4468038 4654974 40.55 72.1 1
12:08:51 2024-01-26 606487 603884 190165 187025 300258 308674 312104 308288 201233 198491 243801 247358 280961 283589 3860024 4211268 5838137 5651708 988819 1041545 272995 242522 252436 252009 283802 276531 275047 278929 195262 196392 647323 618719 1419924 1359478 414226 410549 598185 602443 744388 726646 774217 770373 809209 831676 793365 876335 1861556 1945809 1209977 1023197 649549 637816 773826 767785 804858 820406 844118 847705 940870 948395 4570017 4657996 40.55 72.1 1
12:08:52 2024-01-26 613303 603842 191027 186607 299563 306469 313971 308253 201759 199114 243729 248114 280151 283125 3855054 4125856 5827798 5673213 1007440 1035913 272302 242666 252581 252994 283476 277505 274520 278074 195607 197742 648753 612361 1398462 1352152 412213 412880 594975 601708 746758 721919 772223 778173 810389 820451 795621 884535 1866857 1973469 1233398 1016789 653257 636393 769415 771778 805952 817894 840977 851970 941899 941310 4486849 4654974 40.55 72.1 1
12:08:53 2024-01-26 611962 604702 190426 186991 301222 306469 312068 309223 200916 199739 243729 246639 280891 284187 3858923 4140912 5846461 5651796 998189 1040770 272754 241984 252725 252042 284938 276618 275362 277699 196086 197348 648753 611675 1414910 1364105 412590 411712 598075 599308 746229 726682 764858 773766 813872 826367 789505 880792 1866811 1958685 1215735 1012182 649549 641129 768834 766682 811795 819215 837261 848988 950090 948395 4496255 4658295 40.55 72.1 1
12:08:54 2024-01-26 609072 604432 190460 186793 301779 306829 313971 308288 201478 199080 243801 247324 281390 283603 3853424 4173042 5810161 5655742 996614 1038802 274043 241644 252617 252463 281927 276056 274803 278181 195328 197487 650182 616948 1401119 1357933 414469 408956 594129 602020 740278 723627 771668 772633 806854 828741 796678 871796 1858876 1948043 1204220 1026114 651400 639641 774925 769173 804776 817990 843481 851173 940202 944941 4543794 4661343 40.55 72.1 1
12:08:55 2024-01-26 614213 603851 190426 186827 300903 305894 313017 308358 200881 199566 243729 249249 280268 283121 3852305 4105721 5819594 5661596 1007403 1037566 272112 242325 252387 252077 281856 276674 275611 277364 195749 195271 655899 612713 1400003 1359867 413179 411421 593001 599603 745061 719490 768473 777031 810414 820487 791007 879780 1869478 1970671 1206139 1012456 656525 640186 769011 773264 810644 811500 839760 853293 944680 941707 4418013 4648843 40.55 72.1 1
12:08:56 2024-01-26 610361 603851 190258 186956 299501 306937 312068 310197 200741 199426 243801 246605 281429 282689 3855896 4149292 5838137 5642336 994243 1035950 273206 241644 252653 252077 283521 275826 276528 276515 195785 195882 641072 619310 1432022 1371130 415219 410367 596199 599751 741219 726021 771743 772449 816216 829877 788272 875051 1864204 1945772 1213815 1019691 651400 643897 774501 769209 809496 819215 839760 848988 943270 948395 4496255 4661620 40.55 72.1 1
12:08:57 2024-01-26 605518 601849 190460 186371 301997 306901 312104 310414 200916 198698 243801 246605 279646 284457 3858923 4145225 5808041 5655742 1003898 1040032 272113 243187 251834 252498 283419 276020 275417 278769 194786 196530 645052 617986 1393386 1346404 414226 412880 595648 604775 746511 723627 772104 779280 810024 824289 796678 880642 1866796 1957260 1237311 1021146 653257 637329 771635 772596 805928 816163 844118 853656 940202 941977 4486849 4634738 40.55 72.1 1
12:08:58 2024-01-26 612274 603847 190263 186991 301362 308674 311676 309692 201337 199114 243801 248114 279699 283121 3852305 4114191 5828514 5655742 1004613 1036023 270679 246495 252617 252253 284295 275175 275646 277790 195439 195882 641072 611637 1403742 1359478 413054 409775 596125 599184 747141 726425 769974 774291 813835 823706 790297 883903 1872178 1958742 1215735 1008037 650474 641818 769011 767785 808922 819629 839648 851411 947398 945840 4483646 4645609 40.45 72.1 1
12:08:59 2024-01-26 608446 603851 189827 186995 301217 306865 313494 307993 200916 198768 243729 246605 280072 283002 3853424 4181430 5824663 5646363 991612 1036243 272337 241608 252725 252077 281892 277527 274575 277790 195095 195848 648753 615624 1395591 1356415 413640 409101 594275 601235 738188 723590 772223 773852 809339 829291 794945 874504 1856195 1949305 1219705 1026114 651400 637366 774962 771066 806002 819629 841611 848988 940833 942905 4524321 4664339 40.55 72.1 1
12:09:00 2024-01-26 613816 603842 190426 186827 303513 305894 312104 310414 200916 200088 243729 247324 280499 283121 3855054 4102300 5819594 5655742 1011683 1040880 271922 242154 252403 253062 281856 275211 275646 276479 195785 195271 643891 612437 1409123 1359478 413054 410549 590905 598790 743062 720280 766804 779243 816449 822431 792550 880717 1874846 1972635 1208058 1013225 655589 642038 768834 772086 811220 811320 837261 853693 947398 944162 4421181 4645613 40.55 72.1 1
12:09:01 2024-01-26 606789 602926 190760 186668 301997 306865 312195 310197 200741 198491 243801 247926 280499 282725 3856173 4169037 5819487 5636984 994520 1037786 272980 241984 252403 252077 283383 274333 276492 277790 195130 195882 678039 619310 1410432 1362908 415403 410259 596382 597611 738722 727714 771080 773218 814018 827317 790186 876380 1865521 1940424 1210023 1021146 652290 641928 774925 765608 807131 819629 842157 852498 939165 951118 4563587 4654995 40.55 72.1 1
12:09:02 2024-01-26 608446 602145 190460 186371 299291 306901 312068 307321 201900 197905 243765 247736 280072 284090 3853424 4145225 5819599 5665120 1007477 1035987 271058 242809 252617 252077 283185 275633 273928 278181 195165 195916 647323 612474 1416630 1349317 412725 409739 592687 605259 745171 720353 768817 776462 806890 820415 793365 881900 1865446 1975590 1221661 1016789 653257 638316 769521 769971 807149 816127 842157 851365 943808 937529 4486849 4654974 40.55 72.2 1
12:09:03 2024-01-26 612436 600533 190091 186986 298594 306901 312032 308323 200916 198941 243350 247358 280499 284590 3853424 4145837 5856788 5651606 998189 1035950 272438 242154 252725 251481 283733 275404 275224 277790 195439 195746 648753 610802 1423947 1364843 410540 409969 597264 599640 743062 726168 765167 773495 813406 826403 788695 878873 1866811 1956896 1213815 1013225 649467 640983 769832 767203 811759 822532 837573 848950 948743 948431 4502684 4652241 40.55 72.1 1
12:09:04 2024-01-26 607089 603312 190460 186405 301325 305930 313017 308323 201337 198802 243801 251920 281989 282223 3853424 4164595 5791510 5646363 998790 1036280 273206 241644 252225 252498 281892 275633 274768 277986 195165 195882 672078 620128 1408514 1355623 415403 409969 592979 601073 738090 719262 773390 774403 809245 825237 793365 874391 1861556 1950321 1209977 1028464 656057 640133 774925 771318 804858 817748 845770 852589 938204 944817 4511570 4661620 40.55 72.2 1
12:09:05 2024-01-26 612176 602141 191031 186174 300903 305930 312068 309258 200566 199114 243765 247152 280072 283121 3849558 4087229 5810161 5651708 1011036 1039405 271542 241984 251055 252498 281967 275175 276069 276515 195165 195271 648753 613313 1395213 1360013 413017 410549 591777 597942 744116 723076 765438 774994 815208 817999 786355 882397 1868160 1962272 1211907 1011017 656993 642764 771164 772164 810571 811356 836875 853843 947214 944611 4439822 4647279 40.55 72.2 1
12:09:06 2024-01-26 604470 603424 190527 186409 299659 306505 312637 308072 200916 197836 243765 248625 279646 282689 3849558 4192731 5819752 5642059 987457 1036243 271542 241644 252403 250886 283897 275175 273963 278181 194893 195882 645894 617545 1393700 1353964 414226 409476 596382 600821 738357 724589 771703 769971 808066 826987 792765 875711 1854932 1938277 1208140 1022469 648590 636429 774501 765424 804784 822459 844563 846313 939462 948674 4573650 4661733 40.55 72.2 1
12:09:07 2024-01-26 625452 603164 190218 186405 301362 306865 313494 307321 201373 198941 243350 247942 279757 283086 3846814 4124862 5819594 5665120 1006769 1036280 271317 241984 252261 252206 281892 276091 274768 277169 195785 195136 648119 609781 1425927 1355623 411776 410549 589202 599476 744643 719527 764858 774865 810426 820257 791044 878531 1864204 1967878 1209977 1013177 654655 638304 767919 772633 811481 816281 839970 854950 944497 940616 4452530 4652246 40.55 72.2 1
12:09:08 2024-01-26 608376 602077 190293 186858 301362 306757 311997 309688 200741 199739 243513 248448 280926 281469 3856173 4143379 5828812 5638313 990710 1038522 273206 241814 252653 252077 283185 275211 276298 276285 195475 195271 639663 618389 1395273 1364843 414814 409390 595538 595882 740546 726682 767725 771539 816400 828741 785206 874154 1862880 1942491 1213815 1017320 651125 642985 773795 766962 808349 818026 842566 849341 944813 946873 4503125 4660035 40.55 72.2 1
12:09:09 2024-01-26 604877 603420 190853 185855 301357 306613 313674 308323 200881 198768 244695 247926 280303 286209 3853424 4145225 5782185 5636984 1002430 1036097 271507 242325 251055 252498 282218 275633 274803 277364 194710 195882 647952 618795 1398391 1346404 414814 411603 593015 600821 742499 720316 772290 774644 808377 820487 793365 878873 1861556 1957297 1235355 1020290 653257 638304 772262 771502 802576 811536 844118 852007 939981 944928 4490260 4653378 40.55 72.2 1
12:09:10 2024-01-26 610804 603196 190750 186405 299501 306829 310868 309692 200323 198975 243729 246605 279681 285596 3853920 4091370 5831770 5647678 1007515 1040142 271093 246148 251798 251691 284086 274369 275646 277364 195201 195305 648753 613426 1406180 1357088 413017 409775 595318 599215 746229 725616 767143 774865 815208 820415 786355 881143 1868160 1958685 1221492 1008037 651400 642074 765742 765878 808922 817894 839163 851448 944717 942942 4484235 4646734 40.55 72.2 1
12:09:11 2024-01-26 607542 603806 189166 186922 300507 306685 311711 307356 201198 197905 243765 249075 280654 283403 3849558 4187352 5829829 5642336 990199 1039295 271542 240930 252725 251691 281927 276056 273963 277986 195475 195305 645894 615788 1418960 1355623 413640 409101 594696 599973 738188 721956 772015 770410 802315 827571 793365 871833 1853605 1943874 1217749 1023197 650474 636429 773826 765878 804286 817414 842882 848988 939536 942942 4544500 4663927 40.55 72.2 1
12:09:12 2024-01-26 614018 603196 190322 188479 299395 304497 312874 310268 200881 199080 243350 246639 280072 284499 3852305 4122447 5819594 5657043 1009651 1039295 272147 242154 252617 252533 281668 276056 275646 276550 195785 197222 655899 611675 1399200 1355623 411813 410549 592260 599640 745171 718210 765475 774865 813406 820487 792802 879780 1864204 1973617 1209977 1015342 653257 637816 768290 773458 808349 811536 839760 852007 943270 939315 4427161 4648334 40.55 72.2 1
12:09:13 2024-01-26 608925 603705 190356 186625 299426 306757 311890 310091 200078 198975 243621 247926 280534 284499 3855931 4145225 5828812 5625942 992394 1034410 273206 241439 252653 251691 283493 275211 275646 276056 195785 195102 641072 615183 1413058 1364843 414226 409390 595538 597942 737045 724076 767143 771539 816400 827571 784097 875711 1862880 1943936 1211896 1018493 650936 643441 772730 765878 809496 819215 838528 847742 943343 945681 4496255 4648340 40.55 72.2 1
12:09:14 2024-01-26 606719 603307 190818 186820 302179 306685 311961 308253 201151 198664 243693 248622 279932 286449 3849558 4145225 5800836 5651708 1002467 1036023 271542 242325 251834 252463 282753 275211 274520 278181 194513 196495 640702 618795 1410100 1346404 414226 409775 593015 600858 743062 720353 773115 775031 808377 820451 795056 880942 1862880 1957297 1215735 1018804 653257 637366 770420 770410 802576 811536 843481 852044 938204 941977 4487730 4634738 40.55 72.2 1
12:09:15 2024-01-26 606714 603851 189299 187025 298137 306577 313491 309757 201268 198871 243621 248622 280163 283330 3855523 4181319 5839145 5646363 989371 1038965 272372 241644 252725 251656 282280 275826 273928 277986 195165 195339 647323 615183 1395213 1352480 413054 408812 594696 599973 736236 720389 769985 770446 809523 827571 793093 871833 1853569 1943874 1217749 1022922 649549 635944 772730 766962 802576 817761 842246 848988 938204 942942 4537535 4655086 40.55 72.2 1
12:09:16 2024-01-26 612003 602145 190126 186409 299501 304999 313053 308288 200637 199531 243062 248900 280394 284609 3847267 4108186 5819487 5655742 1005932 1041545 271507 241698 252295 251691 281462 276091 274383 277364 195165 195136 657329 611238 1428553 1355623 411776 410549 592706 599640 744643 717667 765203 774865 810462 820487 791044 878531 1864204 1967878 1206139 1013177 653257 638304 767360 772633 808349 811500 839760 852650 943306 939315 4418013 4636243 40.55 72.2 1
12:09:17 2024-01-26 608842 600573 190126 186569 298629 306253 311122 309258 200287 199184 243729 248342 280786 284059 3852768 4138882 5828812 5628947 993625 1035913 273171 241644 252261 251691 282951 275211 276105 276285 195165 197222 653756 612837 1416630 1368230 413054 409101 595048 597942 740888 724076 765438 770446 817557 827571 784097 876997 1864204 1952257 1211896 1015342 649549 642074 770543 765609 809496 818062 836703 848383 946056 945681 4483434 4645618 40.55 72.2 1
12:09:18 2024-01-26 604640 602145 190460 185821 301435 306361 312104 308323 200741 198526 243801 247233 280072 285969 3859875 4147283 5787119 5635428 998790 1036280 273030 242047 251834 252463 282676 275633 274803 277257 195165 195305 648753 620637 1393225 1352480 415403 410549 591014 599382 742646 719299 773390 774865 809245 825237 793093 875674 1858913 1953104 1209977 1025839 653257 638340 774962 772633 802465 817049 844118 848311 936875 937565 4492812 4645613 40.55 72.2 1
12:09:19 2024-01-26 609072 603586 190760 185821 301353 306937 310650 309763 200881 198941 243729 246639 280072 284457 3846999 4102387 5825237 5665234 1006050 1034484 271282 241984 252617 252359 281953 276091 274803 276230 195785 195136 650182 611267 1415798 1355623 411776 410549 592141 599640 745171 718247 764895 774865 811645 820487 791080 879817 1868123 1967878 1209977 1013177 653257 638304 767919 772633 809496 811536 839760 853693 944680 939315 4417854 4645028 40.55 72.2 1
12:09:20 2024-01-26 608842 601905 190130 186405 301036 306901 312068 309294 200287 199184 243765 251743 280814 281433 3853424 4146159 5848596 5650420 998790 1041170 272754 241608 252689 252241 283220 275771 275504 276515 196060 194663 656575 612988 1423516 1370171 413054 409390 595960 597647 742646 724589 765475 770446 816400 827059 784133 876997 1864204 1949491 1235355 1013898 649549 642038 770543 765608 811795 819215 836071 846537 946056 945681 4493045 4648340 40.55 72.2 1
12:09:21 2024-01-26 604427 602145 190460 185821 299607 305930 312068 308037 200916 197905 243801 247233 280303 283294 3849558 4139337 5794466 5642092 993625 1038951 273100 240752 252508 252112 281927 276056 274575 277400 194882 195271 639663 617832 1422560 1355623 413676 409933 591087 599513 735161 719844 770022 773766 806926 827571 793365 874429 1857557 1949529 1208058 1025384 651326 637366 774962 769246 805419 817894 841970 850198 936477 944868 4489838 4631401 40.55 72.2 1
12:09:22 2024-01-26 607554 602026 190495 185858 299607 306865 310180 309727 200566 198491 243765 246639 279734 284023 3844072 4080881 5802707 5658305 1009613 1039111 271437 241724 252472 252394 281751 276056 275417 276515 195820 196945 649528 611487 1394213 1355623 411813 410549 592747 599382 742769 719299 765438 774865 811376 820523 791080 878531 1862880 1970671 1219705 1013898 653257 638304 767919 772362 807204 811572 839760 852007 940722 939315 4461662 4638988 40.55 72.2 2
12:09:23 2024-01-26 610693 601958 190161 186405 299038 306865 311520 308323 200916 199600 243593 251991 280534 283950 3844072 4143528 5811941 5642268 998714 1041398 272613 241877 254082 251972 283291 275490 275082 277611 195785 195102 652347 611750 1403624 1371130 412213 409390 596419 597942 740071 724516 765167 771539 816400 826987 788502 876997 1864204 1952257 1213815 1013225 649549 640222 769452 765608 811220 820606 834882 847780 947398 947091 4483434 4645609 40.55 72.2 2
12:09:24 2024-01-26 605091 603851 190460 185826 300482 306397 312104 308288 200916 197940 243765 247233 280569 282725 3844072 4145654 5787388 5634293 1000105 1038877 273570 241868 251654 252359 282576 275877 274626 277150 194953 195780 643891 620194 1398873 1352480 415403 410367 590796 599308 740167 719527 773941 777068 809245 820523 792728 876959 1861556 1957958 1209977 1024654 654189 638231 774375 771465 802576 816163 843444 854294 936839 937493 4493045 4645609 40.55 72.2 2
12:09:25 2024-01-26 609072 602136 190447 185817 302206 306901 312195 309258 200846 198906 243521 246605 280072 284657 3849558 4096594 5813248 5649068 1007366 1036023 272507 242074 251157 253029 283043 275069 275891 276336 195607 196932 666440 613426 1428178 1359245 412944 410549 592068 595575 745449 721573 766710 778274 813369 822541 788695 879500 1868123 1965192 1215735 1010980 654655 641092 769011 771465 811220 811464 836665 853256 947398 942806 4417854 4642863 40.55 72.2 2
12:09:26 2024-01-26 608851 603420 190091 186371 299042 306865 312032 310340 200217 199114 243693 247926 280534 283804 3852305 4140426 5826745 5634123 994972 1037749 272337 241573 252617 252185 283334 275577 274940 276301 195917 196380 639663 611675 1398461 1370671 411229 410150 596382 599751 743025 725688 767163 772012 815135 825237 786355 877634 1864204 1952257 1213815 1011017 650474 638304 769011 765608 811795 818026 836391 846499 947398 945645 4486849 4652241 40.55 72.2 2
12:09:27 2024-01-26 613962 602141 191133 185787 301362 305894 312068 308253 200881 197905 243693 247233 280534 282689 3845676 4148601 5791510 5633729 994482 1036207 273241 241233 252403 252218 281856 275826 274555 277043 195400 197487 643362 616065 1392539 1356429 413749 408954 594549 601114 738068 720353 769947 771103 809303 828632 793003 871796 1854932 1949529 1225573 1023197 649549 635907 773362 767468 804858 819629 841574 848346 940202 937565 4524471 4652241 40.55 72.2 2
12:09:28 2024-01-26 611070 602145 190091 185787 301108 305306 312982 308288 200252 199080 242972 246605 279646 282689 3845676 4096367 5813248 5646363 1006769 1037749 271282 241984 251798 251656 281427 276020 274803 276479 195155 197174 647323 612713 1399321 1351368 411593 411421 592833 599272 744349 719490 765438 774865 808601 820378 795378 880530 1862880 1970671 1225821 1016752 651400 636357 767919 771465 807131 817316 839760 851411 941899 939315 4436263 4639551 40.55 72.2 2
12:09:29 2024-01-26 608814 602145 190126 186367 299047 306829 311559 309258 200310 199114 243729 247926 280499 284554 3852305 4140076 5819594 5627605 994520 1036060 273206 241608 252581 251691 282753 275175 275978 276249 195130 195237 648119 617604 1427125 1368009 414593 409896 593837 597758 740417 724369 770284 772201 814988 827571 787493 871833 1865521 1936826 1211896 1016789 650474 643330 772730 765805 807168 817990 839760 848346 941899 948395 4490949 4642297 40.55 72.2 2
12:09:30 2024-01-26 604877 603586 190091 187554 301430 306361 311594 308288 200916 197664 243765 247106 279611 283987 3845676 4135493 5788963 5636984 1002392 1036243 271472 242154 251019 252042 282718 275140 274347 277329 193899 197765 638253 619163 1397228 1351783 415256 411311 595648 601198 741746 721573 773241 777031 814132 825458 790823 876959 1861556 1955955 1208058 1024654 655122 638304 773826 774091 802576 816163 844118 851970 937540 944831 4489838 4648923 40.55 72.2 2
12:09:31 2024-01-26 609314 602141 190391 186079 301249 306901 312195 309223 200741 198491 243693 246605 279611 284457 3845399 4084815 5803902 5636984 1007202 1039258 271507 241984 250594 252287 283185 274333 275646 276515 195130 195237 648753 613426 1406945 1358513 413017 409739 593919 597316 746511 724620 768446 778173 815025 821959 788235 884535 1872146 1962856 1211907 1012428 654127 642871 770105 768085 810070 815052 837149 850760 946727 942905 4446170 4639551 40.55 72.2 2
12:09:32 2024-01-26 605284 601812 189265 186663 297655 308674 311086 307321 200916 198443 243729 248590 279646 282258 3845676 4183352 5810161 5636984 986015 1038669 271472 241608 252581 250886 282753 274947 273893 278181 194478 195305 644464 616948 1406818 1355623 413017 410259 593983 599936 738722 725172 772223 771066 809450 828632 792019 875129 1856195 1942096 1219705 1020290 647615 634526 771713 767785 802576 820209 841574 846162 935366 942905 4543283 4645609 40.55 72.2 2
12:09:33 2024-01-26 610170 601295 189269 190087 300931 304927 313081 306393 200287 197871 242181 248274 278762 283840 3833561 4104695 5800836 5636984 1003898 1034740 270679 240895 251055 251305 280144 275211 273928 275668 195130 194494 677676 609931 1395213 1352480 410540 410259 589492 595846 742499 718507 765167 774644 811712 823014 790860 879425 1865521 1967136 1208058 1012503 653257 637293 765742 770336 809448 811464 836033 850760 943270 940801 4427161 4633484 40.55 72.2 2
12:09:34 2024-01-26 621308 602136 189265 190118 299519 305858 310868 308358 199452 197905 242936 247233 279611 283002 3829546 4124675 5819487 5626055 995761 1036207 271507 240486 252581 250886 281927 274926 273963 276056 195130 194056 659922 611238 1417705 1367440 411157 408812 593983 594929 740851 725346 765167 770373 815785 830337 787867 877634 1865521 1957883 1215735 1016752 650860 641891 772299 768331 811795 820442 839970 850804 950090 950446 4503125 4658408 40.55 72.1 2
12:09:35 2024-01-26 606880 603920 191501 186697 303235 309110 315702 312086 205193 199739 244802 248114 283146 286280 3864433 4154608 5819594 5674499 1016175 1051504 278011 244259 255077 258858 287857 281367 280549 283582 198350 199666 666802 628688 1429968 1364843 420250 417890 603192 610860 758659 737146 788529 793033 825568 838478 809358 901836 1916202 2012531 1215673 1037655 668755 654909 790897 795487 832596 836652 857628 880132 973282 966663 4502444 4742367 40.55 72.2 2
12:09:36 2024-01-26 622664 620373 195750 191559 311202 318821 327274 324992 205542 204864 254784 256651 290143 292840 3943212 4266048 5977757 5827185 1035491 1088384 282846 251288 265812 266727 301766 291798 290542 296036 201970 204717 701513 639435 1444917 1400729 427650 421191 614534 622687 771658 753049 802468 804652 841296 853952 820988 910299 1955013 2055460 1165532 1054090 681233 664166 805439 808578 846643 847483 871242 890873 985383 981854 4573294 4813501 40.55 72.2 2
12:09:37 2024-01-26 635211 631141 196571 192368 316005 324821 333987 333969 208223 205105 257966 262734 292600 299015 4002258 4361758 6051764 5891177 1069512 1109549 284650 256493 268873 271007 306829 297640 296919 299800 203281 204713 689570 645786 1464513 1401723 427416 427571 616499 625150 779145 755734 801326 808225 836480 847528 816235 906599 1973717 2083357 1210062 1047747 682691 668410 804867 804733 846041 853408 867736 879748 984173 980584 4672230 4828937 40.55 72.1 2
12:09:38 2024-01-26 640360 639701 195445 190021 316101 321803 337643 335895 208223 206031 259598 262734 295209 299319 4018134 4310127 6099248 5929589 1086718 1121171 281984 250934 270309 270425 305571 300243 297793 296632 202288 204108 714950 640807 1487998 1416140 427043 426292 611211 614511 774487 751518 790887 800215 832891 838478 802585 895610 1964291 2064759 1246440 1044062 670437 663188 801410 795524 833780 843140 862015 869495 965786 964606 4740799 4839365 40.55 72.2 2
12:09:39 2024-01-26 652411 642226 192136 188168 314083 317858 337406 334005 206434 205071 257317 263172 294181 296403 4027500 4262736 6127299 5921027 1079004 1125264 279119 246391 268837 268116 306613 297496 294140 296524 200040 201625 710386 640807 1451788 1423190 425831 420556 605550 608860 755836 745351 782702 784085 818335 829536 786355 874429 1951375 2031039 1219440 1045833 664160 653054 792240 786278 817926 835290 853942 856323 949416 953351 4701775 4825289 40.55 72.2 2
12:09:40 2024-01-26 649521 642125 190218 189599 310255 317738 333987 333969 204302 204650 255200 261098 290780 295605 4021002 4286518 6103254 5899589 1074019 1123631 277263 243508 265479 267771 303893 293810 293145 293721 198629 199700 703006 640349 1444562 1414955 423464 417264 600286 601708 747141 735318 773941 774865 807232 818035 774981 862174 1938384 2020139 1221492 1038283 655084 646509 783033 774754 807149 820406 839611 844465 935329 942905 4722059 4830161 40.55 72.2 2
12:09:41 2024-01-26 650946 639150 187976 184346 310437 313377 332868 329947 202969 203078 259185 259371 290143 291971 4027500 4274307 6099248 5895381 1078928 1123631 275340 243242 263820 265687 302013 293433 290648 290635 197792 197612 707485 637120 1453080 1416140 418954 413498 595538 598093 740632 728747 765167 765645 798989 811437 770253 850793 1927227 2013576 1221492 1033966 653192 643713 781005 770190 804858 820789 832768 840060 936958 939169 4742575 4839025 40.55 72.1 2
12:09:42 2024-01-26 655172 640303 187715 184456 308270 313747 333409 331915 202935 203043 253601 259439 289932 293287 4055596 4316563 6145875 5937103 1082013 1131196 276608 242016 264666 266691 303146 293694 291765 291964 198350 199075 704499 641723 1446497 1420163 420584 414809 596199 599215 742243 729432 764858 765878 797862 811437 768071 850793 1940920 2027018 1245136 1038798 653257 645652 783827 774366 806002 822532 835184 837052 935627 944648 4784409 4880855 40.55 72.0 2
12:09:43 2024-01-26 660596 650932 188606 185982 311357 318637 336665 333789 204234 204290 255916 261280 293321 297491 4102344 4408592 6173851 5986433 1089778 1142892 277494 243543 266367 268525 306829 295502 293351 295821 197479 201028 708978 643266 1474279 1420163 420584 414845 598112 603841 745171 728747 765438 765878 796898 811545 774925 850793 1951375 2047376 1219573 1043947 659759 645520 785504 783691 805757 820172 837761 844465 934299 939133 4756719 4920712 40.55 72.0 2
12:09:44 2024-01-26 668743 659631 189230 185787 312148 317893 337406 338516 204166 204864 257966 261567 294303 296259 4143336 4522180 6224443 6046556 1116443 1152923 278275 245012 267223 268559 306613 300425 294617 296733 199692 201695 714950 643727 1457184 1433474 421850 419665 598536 601198 753296 729469 764078 773218 800191 807108 767079 862174 1974070 2071946 1223411 1034934 660699 650284 781121 778025 814030 825601 827850 839550 944533 944611 4794672 4947305 40.55 72.0 2
12:09:45 2024-01-26 668980 664323 190426 185821 314047 317858 341856 336173 205233 208569 258364 264825 295229 299283 4170954 4436578 6262737 6072596 1107064 1155424 276556 245083 268459 268151 308226 299106 296085 297635 199344 202968 710471 649120 1465005 1438603 423120 418185 599737 606068 747288 731609 764858 765645 793413 811437 771525 848745 1966201 2059821 1239267 1052590 660699 646926 784182 783691 804747 818598 836377 843862 932944 938135 4815288 4982761 40.55 72.0 2
12:09:46 2024-01-26 676602 669974 190918 186956 314787 320829 341856 339813 205120 204216 259634 264014 298036 297275 4200417 4583783 6295082 6129682 1125822 1165175 278080 245083 268495 269414 306366 301166 297604 296690 200005 202649 707444 647446 1472589 1446796 422185 418687 599737 599973 753296 731747 761756 768158 798064 801822 762885 856243 1979076 2087193 1231087 1035440 660699 649327 779710 778025 811756 820643 825529 836914 940870 939169 4843667 5018012 40.55 72.1 2
12:09:47 2024-01-26 680348 671922 190922 186956 316005 319823 342929 339813 205336 206081 259234 265603 296158 301198 4217312 4534065 6323058 6143435 1111677 1171363 278275 244089 270345 268781 307045 299868 295382 296632 199692 202968 714950 654894 1513112 1445734 424322 419072 595538 603168 749362 725653 764078 765115 791136 802567 765705 839123 1974238 2062751 1243179 1052590 662583 646469 779710 781463 802431 813323 833112 837052 927511 932102 4851711 5027390 40.55 72.1 2
12:09:48 2024-01-26 682338 675064 190644 186956 315524 321542 340860 340878 205257 204864 260766 264384 298199 299947 4246209 4602301 6369685 6162305 1138447 1171363 276220 244876 267823 268151 308261 300850 295311 296409 199413 202330 714950 645601 1501057 1452915 419018 417300 598112 599640 746229 728747 754548 757870 788896 798043 756485 844090 1981927 2073417 1243179 1037285 655122 647456 776614 772633 804784 816281 819932 827753 934299 932762 4866893 5041125 40.55 72.2 2
12:09:49 2024-01-26 684725 677936 190257 188081 315488 318821 343001 338789 204302 205333 259091 265603 296123 299984 4261634 4577259 6374469 6170807 1125747 1173723 276680 243508 266367 268151 307045 299952 295633 297635 199066 202790 692556 654953 1469884 1441669 421054 418480 593015 600734 745171 722467 755841 760128 779729 791106 758083 837233 1975474 2074999 1239267 1043278 657886 641327 770543 772633 797641 807113 820886 832632 922430 923620 4877633 5045871 40.55 72.2 2
12:09:50 2024-01-26 682347 681885 189235 188079 312373 320829 342857 337495 204904 203078 259091 264565 298036 299452 4270999 4599575 6397661 6188538 1131462 1180583 275637 241981 268047 272220 307295 299704 294318 296107 199379 200398 701601 651156 1494289 1466263 419656 414480 592105 592263 737054 722503 749233 751840 780870 792257 746206 830370 1974070 2056596 1242040 1044045 653257 639934 774962 765608 793208 808257 813914 822737 924396 925001 4900424 5074284 40.55 72.2 2
12:09:51 2024-01-26 693602 682181 189196 187028 315667 318339 342893 339849 203600 204147 258186 264507 295264 300238 4292969 4620481 6397661 6209599 1137634 1180583 273206 242353 265550 272255 306402 299070 293386 297360 199485 201660 713587 652160 1483461 1447823 417177 417033 589754 597628 738722 715458 744845 753604 766296 782082 749390 827971 1972668 2084108 1253748 1040592 652328 636429 767374 765264 788869 798907 813952 820751 912938 914514 4914668 5074284 40.55 72.2 2
12:09:52 2024-01-26 696893 685187 188636 185333 313800 320181 340788 338824 202341 202688 257352 263294 296049 299319 4320907 4659173 6425637 6237695 1141244 1183940 271317 242325 264701 267771 305655 297640 290542 296107 198350 199770 713084 649120 1510513 1452915 414814 411649 583744 591679 733894 709300 735761 745088 765833 774255 737437 817434 1966201 2078204 1225573 1037285 647669 632907 760836 760935 781914 788766 806360 813816 903843 906692 4914721 5099714 40.55 72.2 2
12:09:53 2024-01-26 692052 685268 186871 185333 310984 321133 340023 336715 202307 201102 257388 262115 296040 299052 4336557 4661667 6453613 6255980 1138070 1186359 272147 240521 265821 266727 305407 297568 290718 293728 198629 197832 689717 651156 1487657 1475483 415403 410549 583710 584824 725754 709803 735094 737985 766102 775382 729437 811464 1963408 2059816 1247764 1035776 643015 635604 759185 754640 783580 790504 792947 806837 907514 907631 4909123 5104940 40.55 72.3 2
12:09:54 2024-01-26 690568 689181 191403 184487 311202 318412 341593 336479 201714 200088 255987 262150 292600 297383 4336055 4601627 6444288 6270262 1125822 1182928 271282 239369 263890 266145 305751 297568 289510 291992 197514 197832 721165 655553 1499787 1462109 415109 409390 579313 587012 722604 702157 735094 736939 757022 772811 728971 802207 1954149 2044782 1235047 1044877 643015 629224 760297 755252 773596 788969 795454 799511 897241 906639 4990181 5122226 40.55 72.3 2
12:09:55 2024-01-26 698793 692592 190581 184487 309285 318637 338806 339052 205586 200402 255165 262333 293932 295579 4367785 4742691 6439203 6274738 1157258 1182634 268999 239166 263964 265652 306563 296098 290648 290705 197236 197488 721165 651156 1496925 1466263 411485 410549 577356 580210 726512 705753 726457 735895 756356 761784 721108 802244 1963408 2065816 1255743 1029289 641893 631080 751634 751505 775117 779905 785821 799852 894660 892684 4905288 5122226 40.55 72.3 2
12:09:56 2024-01-26 695500 695156 187137 183541 308380 315915 340788 337762 202184 199739 255165 259939 294067 294704 4380345 4688493 6518891 6265359 1134723 1186359 268181 237856 267789 263658 306829 295869 288413 290564 196060 197626 719873 656824 1480876 1465223 410540 405903 579313 582651 719118 701129 726457 726701 750062 763939 717530 793024 1951375 2032235 1223617 1032802 637326 627375 753776 745052 769406 781558 782693 791907 897915 894812 4957181 5141279 40.55 72.3 2
12:09:57 2024-01-26 702887 695930 186970 182964 308349 313531 340309 334693 201901 200390 254347 260448 294388 296093 4392749 4715297 6490915 6293887 1144579 1188116 268367 237856 263591 263658 305106 295682 288115 290740 194993 197179 707526 653089 1491577 1462109 407917 405831 573088 580788 718383 695809 719449 728765 746298 754585 719605 796279 1958253 2049170 1237790 1032495 638236 622856 747851 746380 763527 772540 785261 790781 879122 889568 4999996 5140902 40.55 72.3 2
12:09:58 2024-01-26 707277 698721 186112 182496 307773 315807 338426 336137 200916 200088 256649 259043 294594 294704 4405552 4787016 6527499 6302485 1150044 1190544 266874 236318 263591 262528 305070 294708 288779 290657 195130 195882 727566 647446 1518574 1471477 407066 403301 574747 576949 715559 699101 717358 720262 743817 754849 710385 796617 1955538 2053533 1217749 1022469 634606 624329 741951 742833 765129 771929 776140 791539 883807 882273 4925054 5150523 40.55 72.3 2
12:09:59 2024-01-26 699782 700213 185883 181889 309128 313854 339724 335895 200916 197871 256337 261388 294316 292733 4398957 4743683 6574905 6325972 1138447 1189803 267223 235355 261666 261144 304784 294466 287931 289304 193899 195848 726989 655888 1486379 1466263 407338 400897 571363 577395 710409 693005 717227 718763 737673 754316 707798 783951 1944615 2025912 1233800 1033966 629176 621902 747030 737948 759103 773020 773931 781444 884236 879235 4995183 5169388 40.55 72.4 2
12:10:00 2024-01-26 707277 700194 185257 181562 309347 311916 338664 334119 200078 197871 254782 258939 292527 294454 4427157 4770760 6509566 6330115 1153920 1189803 266091 234828 261594 261944 302225 295087 287729 287927 193617 194629 721165 648834 1507295 1470432 405607 403712 566869 571981 710296 687918 710118 719545 736523 743995 709882 783804 1944890 2053224 1225821 1026114 631004 616315 738087 739614 756476 763558 774648 782595 875088 875508 5014211 5169388 40.55 72.4 2
12:10:01 2024-01-26 708221 701665 184665 180771 306446 315625 335578 334622 198379 197218 255470 258934 292386 293162 4442743 4784408 6546849 6331010 1144579 1192339 266126 233349 261190 260529 302225 293327 287931 287859 193693 195377 710386 650690 1502367 1482597 405607 400300 568879 568673 704284 689418 709214 711218 738753 747869 701166 779183 1938124 2036563 1221831 1020253 625281 612893 735433 733702 756885 763522 765428 779113 874698 865190 4934011 5180842 40.55 72.4 2
12:10:02 2024-01-26 705997 701202 184079 180101 306955 311774 337780 333969 199278 196568 254641 255871 291511 295540 4442743 4712035 6528216 6345239 1135200 1189803 265869 237113 260786 260312 300358 293327 286271 288472 192642 195281 701513 653021 1490566 1466263 403564 396853 562335 570360 701189 682850 708709 710326 728534 746114 701166 774417 1929218 2020102 1236246 1030990 623503 612797 736999 730801 747733 765604 764849 772146 871374 870424 5035998 5185451 40.55 72.4 2
12:10:03 2024-01-26 711932 701975 184105 178997 306946 311519 336827 335822 198276 196568 252779 256651 290506 296930 4461487 4807715 6495458 6339204 1159703 1193260 263584 237185 258346 261788 300358 292201 286683 286907 192268 194154 727566 651156 1499490 1471303 401387 396889 561336 564046 701725 682647 700972 711218 729637 736486 698079 775521 1932846 2050623 1230142 1021742 625281 610956 730935 733702 749961 756244 764306 774385 861560 863905 5025165 5185299 40.55 72.4 2
12:10:04 2024-01-26 708098 704339 182949 179443 304586 311809 335804 333789 198608 195310 252815 255871 291027 292126 4474050 4797239 6602961 6331010 1142671 1193186 262813 237006 258891 257974 301026 292050 285405 286727 191226 194154 710556 656824 1478906 1475570 401460 396745 559099 563177 697223 683369 704076 705735 725431 737176 687922 765327 1931436 2023041 1213852 1023197 620849 613665 730935 726664 748738 757346 754029 765369 863682 861323 4992471 5201099 40.55 72.4 2
12:10:05 2024-01-26 703224 703118 182590 178963 304516 311744 336790 331735 198172 197093 252671 255837 289263 292626 4468602 4778572 6546863 6368525 1151138 1189803 260706 233541 258093 257905 299448 296881 283728 287144 190157 194699 721412 655888 1480606 1461186 399793 396817 558128 565316 699202 677227 700935 706272 718415 730314 689949 762225 1923599 2023041 1232177 1028026 622138 607332 729633 728212 740856 753774 757802 760643 855460 861360 5071294 5207938 40.55 72.4 2
12:10:06 2024-01-26 713313 706373 181698 178467 303119 311744 335768 332508 196902 196527 251316 256439 288684 292946 4492808 4877749 6603175 6368525 1147396 1194088 260741 231982 258093 258858 299448 292050 282766 284920 190555 192966 709041 647446 1496912 1479766 396691 392020 558919 561166 695178 678750 694513 699119 718415 730052 681817 768776 1929116 2028973 1213852 1010980 616235 608699 720503 720262 738398 747769 750326 766639 857121 852331 4979606 5214305 40.55 72.4 2
12:10:07 2024-01-26 711047 707899 181759 177345 304302 309985 335804 331502 196902 196527 251318 256482 290143 291184 4502843 4784475 6593494 6387282 1135200 1187748 262484 230542 256723 259405 297117 292463 281940 284450 189823 192662 707526 651156 1483521 1470432 396963 390743 553270 561166 689519 671996 694817 696870 714541 728152 683857 758036 1913705 2004654 1238787 1023197 613596 603043 724433 718488 735945 748476 748891 758003 853118 855419 5088804 5222811 40.55 72.4 2
12:10:08 2024-01-26 715482 706290 180646 177311 302203 310423 332724 331771 196254 196113 250717 256011 288877 298426 4509572 4891438 6565746 6382727 1160023 1193786 263343 231755 255863 258062 298541 290331 281012 283247 188963 192323 709609 651156 1507872 1473391 395839 393159 555729 557418 692126 672795 689682 696574 715554 719276 676762 755767 1923724 2026176 1217841 1011017 615956 605367 719642 718192 738036 741850 745998 758041 848069 847556 4986426 5220045 40.55 72.4 2
12:10:09 2024-01-26 709018 708332 180577 176231 301748 306685 333843 329733 195676 195356 249380 255442 288281 289697 4512580 4806005 6598162 6401471 1138447 1193186 259911 229077 255112 258062 297816 291225 280122 282718 188929 191415 694048 651156 1486334 1470432 395839 390933 550397 556200 684062 667652 690072 690921 707669 721444 679754 749122 1910567 2000427 1217932 1020253 610175 599645 719642 711182 729537 745047 745444 749127 849915 848601 5047855 5228401 40.55 72.4 2
12:10:10 2024-01-26 718619 707798 180543 177270 303063 306793 332724 330804 195032 195356 249344 254836 287208 291148 4523587 4877528 6546796 6396661 1163896 1192096 259436 228722 258327 257268 297816 288482 280231 280963 188301 190478 722950 648834 1487677 1471303 393529 391210 548986 553269 686073 665693 684547 692986 709361 714757 673751 751588 1914353 2023041 1217932 1007463 613157 598592 713439 716962 734903 737167 743957 753161 836484 838343 5041499 5216895 40.55 72.4 2
12:10:11 2024-01-26 710535 710418 179370 177768 301003 305857 333735 330549 195303 194123 249308 254232 287303 288550 4523864 4853816 6659340 6394358 1137497 1192096 258890 228172 254259 254656 297816 288554 279766 281624 189082 190443 685091 654487 1485187 1466263 392344 387876 550580 552885 682477 665729 686045 682868 703356 716461 668566 741765 1910567 1989085 1228107 1015067 606556 594938 715536 708779 728299 737167 736656 744286 846266 838451 5051182 5229990 40.55 72.4 2
12:10:12 2024-01-26 719493 708368 179899 176360 302211 306361 331216 329733 194612 194123 247842 253665 287077 289068 4524316 4886756 6555641 6415418 1160292 1192928 258057 227430 257890 255689 295785 288040 278422 279222 189082 189282 712072 646984 1484692 1473391 389952 387804 544169 548744 681781 661857 679301 689437 705387 711248 671561 745379 1909209 2020139 1205722 1007463 606924 594513 708373 710104 726751 734581 737842 748726 832270 835417 5058404 5229990 40.55 72.4 2
12:10:13 2024-01-26 709018 712438 179627 177643 299627 305750 331753 326723 194459 193170 247807 252677 287840 288464 4537531 4866931 6668097 6415418 1132273 1189471 256903 226182 253514 254053 294883 288036 278550 279648 188286 189116 689570 651156 1509025 1465991 387686 384257 544205 551581 674982 661585 678452 680732 694151 712287 663673 736878 1901294 1984822 1207757 1013898 602330 591522 710422 702102 719367 734581 733729 737709 837703 837854 5099724 5239362 40.55 72.4 2
12:10:14 2024-01-26 717091 710741 178211 176078 300466 306217 329680 328241 193284 193376 247389 252290 287292 290847 4553982 4943207 6612522 6408119 1163337 1194669 256473 226217 252653 254053 296877 285967 279569 278374 188021 188488 692556 648371 1487951 1473391 388846 386605 543719 545046 678888 660126 675338 682385 699210 703381 664286 737943 1907853 2010958 1213862 1003171 606556 592833 705368 708276 724694 725845 732922 739968 827357 829923 5052266 5243101 40.55 72.4 2
12:10:15 2024-01-26 710228 710427 178496 176355 297559 304212 330714 327755 193284 192427 249203 251869 286686 288333 4561325 4867201 6669202 6434176 1136413 1194735 255650 224786 254693 253062 294305 287396 277378 278180 187494 188061 680612 651156 1486422 1466263 388570 381927 542180 547121 672574 656613 677371 674827 692194 707396 660456 730667 1899670 1979878 1228403 1011017 599010 588681 707871 700075 717049 727119 727856 736283 834703 829365 5084505 5252480 40.55 72.4 2
12:10:16 2024-01-26 718619 709415 178746 175193 297541 304640 328684 326758 192650 192561 246281 251518 286485 288338 4573952 4971436 6650338 6429587 1156721 1194088 252881 224751 252653 251691 296042 285049 277768 278965 186968 187472 688077 645601 1491139 1471303 385551 381623 542564 540689 673919 656650 669742 673765 693210 698689 654583 734460 1905144 2001129 1211827 996718 599843 592049 700208 700572 718576 721399 723650 738337 826773 825137 5019379 5244991 40.55 72.3 2
12:10:17 2024-01-26 712857 711269 178755 174151 297865 301870 329306 326504 192616 191686 245866 252409 286485 286535 4563468 4858967 6612145 6438683 1144977 1193260 254474 224057 251090 252077 293167 285018 276528 278573 186409 186884 686584 653489 1493417 1466263 387743 380751 536763 543549 668772 650786 672321 674791 685173 701259 657976 723548 1892022 1980607 1209713 1011017 597305 586237 702271 699083 711342 726542 727856 728489 823747 820460 5135832 5263722 40.55 72.3 2
12:10:18 2024-01-26 722789 711533 180885 174913 296399 302790 330296 326794 192018 191652 245109 250331 284268 287450 4586595 4970473 6659770 6443555 1147396 1189508 254606 227735 251834 250537 292027 283629 276105 276550 186968 185648 685091 643764 1488181 1482597 384424 378898 537939 538041 667317 652207 664129 669367 690132 698332 652248 730092 1897548 1991909 1224250 995300 593914 587068 696436 692986 713430 720276 718309 731710 825265 818453 5041776 5263722 40.55 72.3 2
12:10:19 2024-01-26 710492 710455 177496 173801 297500 303018 329595 324775 192317 190413 245487 249601 284304 287477 4589421 4914893 6645585 6462464 1153097 1189803 252250 227823 250278 250119 291752 284462 273928 277790 185746 186231 683598 645601 1485710 1465223 382074 381042 533755 540440 669246 645068 663114 672219 684094 692270 655066 725721 1889611 1986266 1195547 1000248 595853 580246 697200 695023 707360 716452 722548 727795 818414 819647 5107615 5242794 40.55 72.3 2
12:10:20 2024-01-26 713520 711533 176752 173614 295803 303731 326802 324812 193277 190413 246716 248770 285267 284786 4594012 4933384 6724537 6453098 1138070 1192059 251721 227556 250242 253689 291454 283161 273963 277790 184614 186197 676133 651156 1481960 1466263 382650 378272 535969 540403 662832 649405 666092 664078 682054 693282 645037 717443 1886652 1967878 1203687 1000996 593071 585822 697200 690397 710376 717196 713326 723553 818160 811446 5086661 5254094 40.55 72.3 2
12:10:21 2024-01-26 720670 711528 176761 172432 295946 300057 328664 324775 192569 190846 245144 249567 283106 284804 4600155 4943920 6631807 6461801 1157258 1192096 250917 223991 249048 249390 288908 281438 273963 274790 184862 188928 700954 643764 1496716 1466263 378709 377652 530703 535101 661933 643026 660233 665675 675930 685390 648877 718245 1886652 1988512 1211789 996718 592294 578719 691001 691577 702226 711812 718019 722451 811040 811302 5107615 5269488 40.55 72.3 2
12:10:22 2024-01-26 712507 713044 176188 172053 293106 304356 326595 323430 192563 189252 245491 248971 283005 284625 4599261 4957318 6705833 6421601 1140505 1189471 250707 222479 248279 253618 290599 282135 272674 274825 183365 189104 677626 651156 1479258 1470432 378745 375919 534060 535101 658684 645105 660153 662814 680663 688243 641175 714350 1881411 1971770 1213866 990285 587561 576924 688032 684875 707360 712350 710146 721425 815790 808792 5060588 5271184 40.55 72.3 2
12:10:23 2024-01-26 712512 711538 175876 171812 292347 300347 328336 321759 192563 189114 245144 249321 281713 284821 4609303 4933650 6650059 6467075 1151138 1189803 249143 222479 247513 249770 288671 281403 270531 273950 183365 185896 679119 643764 1484254 1464184 378524 375919 527300 533585 660552 637894 657816 662344 673036 682020 643067 709001 1872045 1971440 1209713 998865 590020 577900 691001 688912 698899 707636 710183 715334 806021 811691 5132165 5261671 40.55 72.3 2
12:10:24 2024-01-26 719449 713554 175040 171262 292124 297707 324649 324185 190785 190274 243269 249146 282191 284169 4622310 4984634 6697500 6434550 1142043 1189803 249386 221785 246405 249245 289787 281737 271428 273114 182621 185896 679119 650988 1487166 1470260 380140 373896 530327 532075 653827 643938 654946 656595 677922 685390 638386 710155 1880075 1970671 1209713 986428 584642 577491 682763 682145 700162 708119 705179 718582 809213 802288 5036849 5282453 40.55 72.3 2
12:10:25 2024-01-26 710492 713049 175040 170930 292604 297563 324974 321759 191109 189114 243477 247891 281910 284206 4622310 4905514 6645585 6443603 1149494 1189693 249977 221750 245540 248511 286959 282135 269777 272852 181594 185376 685091 649297 1476275 1454977 378524 374195 523045 532075 653827 635536 656342 659498 671029 682801 640195 707123 1868160 1955910 1193098 998138 582983 572870 686087 680213 694655 707103 706914 710049 808917 802432 5155717 5292123 40.55 72.3 2
12:10:26 2024-01-26 719444 712438 174439 170956 289875 299718 323952 322247 190751 189737 242720 247785 280429 285012 4618344 5018516 6631530 6443715 1159196 1194195 249519 221594 244820 247710 288172 279612 269742 271190 181594 184307 669194 643268 1471835 1466263 376383 373074 523117 527323 655750 638284 649554 658492 667254 676376 636438 708130 1870816 1968067 1203482 989582 584642 567861 682763 679835 690556 699243 705142 709005 797794 802721 5126211 5277070 40.55 72.3 2
12:10:27 2024-01-26 714988 713284 173857 170118 289906 298032 321991 320548 190450 188320 242307 246226 280288 282656 4625126 4966838 6697500 6443555 1137634 1188888 249341 219850 244749 246531 287160 279576 268886 271380 180448 184307 670161 647446 1492754 1463146 376383 372502 523117 528515 650462 636470 651181 652225 667182 677364 632989 706118 1873477 1962272 1203482 981766 580306 572834 678384 676739 693182 699207 699879 710086 801894 793383 5047702 5292123 40.55 72.3 2
12:10:28 2024-01-26 710492 713554 173888 169423 290546 296984 323460 319579 189795 187764 241894 246261 280058 281840 4634545 4926580 6650338 6480935 1147852 1192339 249857 219969 243962 246460 287990 279540 270561 269694 180413 183945 674640 648371 1471409 1454977 376383 373029 521192 522698 649469 631085 651404 652879 664379 680202 635273 701961 1864204 1945809 1201406 993885 578654 567825 682652 673692 690955 700192 697852 704971 802497 799672 5118575 5291897 40.55 72.3 2
12:10:29 2024-01-26 721490 712535 173580 169008 289651 295641 320981 320963 189462 187770 241108 246535 281412 282474 4641175 5032895 6649721 6471045 1158913 1189803 246872 219613 246131 244946 287990 277791 269990 269248 181624 183071 676133 641723 1468395 1464184 372983 371651 522670 524391 651384 633845 643750 653150 665825 671310 631983 700788 1864204 1973469 1193098 986001 580306 567087 676908 674754 687013 694358 699879 704934 792151 793274 5133756 5286222 40.55 72.3 2
12:10:30 2024-01-26 713362 713549 172679 169000 293981 296771 320909 318543 189165 186854 240645 245020 279332 281571 4643964 4989409 6738692 6471045 1131499 1184274 246942 218214 245601 244325 287288 278610 268440 269659 180025 183210 675701 646523 1471778 1461186 372947 369480 522806 525881 644713 632015 645652 646455 666193 672327 626517 698321 1864204 1955029 1193098 979487 575370 568329 673543 671025 689976 694358 693254 704971 797431 790998 5053615 5299374 40.55 72.3 2
12:10:31 2024-01-26 712333 713544 172718 167974 288352 294126 321634 318026 188868 186303 239899 244206 279367 279356 4650329 4924191 6663547 6470251 1150731 1182561 245354 218179 243711 244325 285878 277329 268817 269248 179207 183036 664189 646523 1470362 1447823 371144 369776 518180 525135 646610 626864 643750 648854 660547 671818 626833 691077 1854932 1941673 1177819 988813 574961 564178 674410 669601 683688 698323 694807 699819 793345 793459 5185537 5291859 40.55 72.2 2
12:10:32 2024-01-26 718383 713549 171545 168435 288557 293984 320424 320202 188406 186269 239492 244717 279114 282474 4660040 5045474 6725609 6457403 1144158 1189803 246421 216640 243711 243165 285249 276709 267651 268840 179775 180732 671654 639120 1485696 1472346 370354 365317 517048 518196 642216 627344 639298 644559 658096 663328 621911 693153 1857572 1964397 1205383 978515 576188 562045 669697 672931 683993 689944 693747 698733 783084 784333 5124342 5291818 40.55 72.2 2
12:10:33 2024-01-26 712512 713044 171035 168431 287391 293500 320424 315157 188297 190101 239864 243386 277004 279536 4654472 4996078 6744223 6462012 1128470 1186028 245284 216084 243711 242289 283653 276761 266794 269218 178890 180767 677217 641723 1481861 1457043 370354 364187 513995 521319 638518 621947 641898 642134 660080 667326 620995 691369 1857572 1945809 1184791 973928 571727 563309 667767 665565 682716 690232 688316 699819 789983 786748 5060588 5289995 40.55 72.2 2
12:10:34 2024-01-26 713884 711533 171554 171150 288964 291858 319643 316039 187357 190101 238381 243386 276777 277751 4658335 4947911 6650224 6481070 1141705 1184762 244697 216084 241304 242289 283185 275175 266287 268140 179841 180538 678732 645601 1449071 1454977 370354 365246 512419 517429 637057 620113 636432 637352 649119 663328 618186 684473 1849667 1931103 1205383 981583 570954 564272 669697 664625 681954 690172 682560 694400 786524 783235 5088804 5301183 40.55 72.2 2
12:10:35 2024-01-26 714544 711538 170615 171335 287373 291450 319679 315942 187391 189462 238346 242640 280549 279500 4648848 4980791 6683015 6480566 1153135 1187297 243569 215760 241715 241477 281427 276020 265532 267089 180094 179559 669194 637157 1488128 1457043 367986 363096 510971 515929 637994 617344 634387 641189 649047 662073 618258 681380 1844348 1927111 1179940 983163 569329 558736 667258 664189 676863 690719 688591 690555 779664 784343 5155717 5291859 40.55 72.3 2
12:10:36 2024-01-26 719707 711497 169952 171075 286817 292339 317013 315978 186736 189462 237206 242233 276947 278570 4651667 5066416 6697029 6471543 1145726 1186322 243792 216652 241984 240368 282682 273878 264349 266558 179576 179887 670297 634439 1492585 1465223 366140 363682 513145 515197 635635 621943 631681 640193 652863 658349 616405 686532 1845659 1959345 1146015 976702 569329 556333 663381 664189 674364 681281 687574 691646 780802 782092 5140912 5292123 40.55 72.2 2
12:10:37 2024-01-26 717636 713549 169770 170800 285477 292749 318196 315854 186736 189595 237206 241189 280731 277061 4648008 5028355 6698111 6461613 1135125 1184605 243030 214414 240342 242356 281856 272589 265125 265962 178581 179887 665682 643562 1470428 1461186 368257 363425 512512 513739 633049 618290 630523 634313 649705 655819 612769 682385 1849667 1949566 1184791 970162 570954 559564 663381 663145 678856 681281 681482 689539 775076 774120 5131668 5292025 40.55 72.2 2
12:10:38 2024-01-26 710492 713040 168851 170836 283591 289647 317013 314096 186573 185522 236874 241120 276911 277325 4671004 5020315 6743749 6490009 1128235 1185624 242284 218334 241171 244426 282566 276154 263031 265484 178330 178958 674186 641723 1469001 1451940 365622 360835 509096 516389 631259 616437 633708 634313 648061 660437 612806 680897 1844348 1933844 1182060 967403 564490 557945 659594 656522 672900 681636 679292 692120 780802 775227 5071446 5301183 40.55 72.2 2
12:10:39 2024-01-26 712327 711538 169618 167024 285303 290821 316499 315053 186248 185522 236108 241086 276380 275135 4648046 4953765 6669316 6480478 1140126 1182112 242081 218488 238328 239965 279928 274946 263145 265077 178330 178924 675701 644484 1447020 1455038 366695 360871 504981 512213 629366 613706 630523 629211 644745 655819 608701 676224 1839078 1924201 1177819 973891 564490 557551 660529 656486 674877 681281 678326 685451 777419 771875 5090298 5308752 40.55 72.2 2
12:10:40 2024-01-26 712239 711497 168843 167028 283857 290545 315960 312851 186152 184639 236108 239612 275149 277325 4671004 4990332 6678833 6489910 1146617 1183829 242423 218380 238997 243977 279683 271757 263591 265643 177546 178394 673715 640349 1461677 1448859 360681 360871 505017 512975 633049 613706 630523 633864 640141 655394 612806 676705 1831175 1912716 1184180 976702 562890 555510 661466 652641 669688 680193 673303 680346 777004 774132 5107615 5308752 40.55 72.2 2
12:10:41 2024-01-26 717562 710962 168313 166791 283706 288671 316464 313804 184990 185227 234688 240918 274343 276051 4688827 5028982 6641014 6499343 1150731 1189085 242253 214156 237556 241033 278409 273431 262629 262807 177475 177765 661838 634102 1461750 1451940 360307 359676 504384 504706 628921 609199 624247 631103 641303 653009 609168 670708 1829838 1914072 1165098 976702 560003 549725 659324 653114 665761 676367 675218 682289 774018 773670 5128100 5314338 40.55 72.2 2
12:10:42 2024-01-26 719711 711273 172347 166063 283741 289014 314999 314060 184922 184968 240214 239979 273506 275593 4677044 5083710 6697500 6489915 1151138 1183829 240708 214608 238151 239471 279683 272659 261826 262650 177014 177629 695541 637612 1469063 1452915 360645 360474 505017 504670 629402 611033 623064 630921 640396 647329 608103 673500 1829715 1921638 1167218 979487 562380 550397 658625 654061 665761 676367 677325 679194 768313 766378 5186563 5308752 40.55 72.2 2
12:10:43 2024-01-26 718107 711492 171858 166416 281047 288320 315702 312157 184667 184639 239802 239578 272636 276600 4683075 5063198 6716365 6494698 1137596 1183866 242423 212795 237415 239065 279788 272202 261026 261013 176448 178542 677626 635921 1468928 1461186 360609 356119 505112 506722 623881 610134 619898 625484 642029 646418 606381 673202 1829479 1930766 1171459 968781 560802 548415 654174 654041 662865 670287 673303 680161 765455 766306 5140949 5312907 40.55 72.2 2
12:10:44 2024-01-26 719201 711533 171858 165727 281108 287778 314742 313583 183802 184968 234788 239411 273053 272655 4674767 5047607 6719039 6479937 1130580 1180473 240993 212816 236646 237992 279788 270383 261370 262214 175569 177239 676792 640958 1458796 1450909 361621 356405 504741 508574 623329 609666 620816 622916 638587 643690 602418 670882 1833778 1934732 1160857 961843 561201 548415 651361 654041 665834 668406 671285 679194 761361 763948 5143175 5304966 40.55 72.2 2
12:10:45 2024-01-26 711318 711538 171311 165457 279445 288431 314449 310197 184539 183180 236297 242758 272636 272655 4683075 5029710 6724124 6498711 1125434 1180553 240246 212447 237415 237222 278410 270491 260783 261673 174938 176092 663816 638067 1479837 1450922 360084 354730 501855 507081 622617 610186 623064 622879 640396 646382 600877 672024 1831138 1928368 1184180 961806 559728 550397 651361 651265 663809 667317 667779 676191 762441 757400 5111808 5310549 40.55 72.2 2
12:10:46 2024-01-26 713252 711492 168419 164787 280231 285321 314706 310197 183482 183145 234788 237751 271805 272655 4678409 4975335 6658772 6484578 1138736 1181319 240042 212412 235586 237589 278110 270383 260966 261725 175113 175748 669639 640807 1450835 1443721 361621 356369 498882 504571 620250 603696 617919 619182 631091 643518 598896 663003 1824519 1912789 1145333 960837 553670 546984 647611 644522 663304 671129 666082 676954 766033 757292 5090298 5307173 40.55 72.2 2
12:10:47 2024-01-26 708405 710460 168410 164133 280223 286065 313750 311110 183482 183180 234751 238208 272220 275271 4674955 4989922 6668097 6485543 1142043 1180479 237917 211451 236860 236524 277878 270383 260014 263097 174555 177804 663577 638067 1471015 1438603 356706 357114 500366 505287 623439 604551 620816 623381 631019 644495 599760 662027 1820598 1899857 1195175 967403 555244 548028 651877 643613 663335 671129 664120 672178 762724 756686 5099724 5314338 40.55 72.2 2
12:10:48 2024-01-26 712475 711232 167830 164408 279098 285895 314007 307786 187302 182404 234385 242723 270151 273455 4686416 5018869 6663350 6489945 1144579 1181357 238584 211500 236656 236489 275949 270192 259649 260989 174799 176527 662696 632291 1483248 1446796 357541 352112 496943 501773 621640 603159 618030 621961 635291 641677 599562 661053 1815260 1897016 1153640 966028 553633 546407 650440 643170 660520 667353 661635 669895 761361 756402 5105499 5309174 40.55 72.2 2
12:10:49 2024-01-26 710492 709156 167474 163848 278492 285085 313529 307356 187363 181954 234256 238420 270117 272655 4692440 5029784 6668097 6485272 1144579 1178792 237847 210649 236620 235984 275333 269550 259395 260255 174433 176404 666608 631388 1458395 1445770 357035 354347 495573 501016 619191 599226 615695 620095 631254 643777 599857 661099 1816550 1894328 1182060 964655 552774 545599 647611 643920 660052 667281 661164 669895 759171 755925 5105499 5307173 40.55 72.2 2
12:10:50 2024-01-26 709951 709420 167269 163354 278034 284303 312068 306393 183235 180840 234055 238086 269295 272655 4695788 5029635 6654032 6489908 1142947 1178873 237393 210284 235916 235620 275967 268532 258667 259818 174033 176034 662696 631388 1456448 1446800 355377 353848 494172 501186 620849 602228 614351 618301 629470 640321 597680 660368 1814571 1888893 1147410 964618 551954 543988 647611 643008 658652 665332 658817 667480 756954 754858 5105499 5307173 40.55 72.2 2
12:10:51 2024-01-26 710492 708378 166936 163285 279163 283644 312032 306640 186997 180564 233654 237753 269260 274808 4688337 5027550 6644713 6462087 1141319 1177165 237192 209363 234517 235620 274122 267787 258489 258653 173999 175473 661203 630486 1453130 1446800 354657 351857 492739 495765 613105 598818 614935 616419 628472 640249 597734 660876 1812683 1890637 1159870 961806 550678 540590 645883 640245 656718 663355 660694 669895 756917 748314 5086661 5310272 40.55 72.2 2
12:10:52 2024-01-26 708405 709420 166664 163314 278962 283114 312231 312143 187032 180611 233290 237494 269260 273886 4681489 5018945 6677604 6495191 1141319 1177409 236460 208926 234697 234378 274577 268164 256865 259704 173168 175473 666608 631388 1459187 1442694 354426 351641 492739 495729 616458 594870 613772 617577 625524 637891 594559 656268 1811481 1887809 1169338 961124 549503 540747 645442 640208 654257 661421 654900 663986 755543 748350 5098210 5314889 40.55 72.1 2
12:10:53 2024-01-26 705790 707374 166250 162210 278334 281554 309205 305930 182974 180771 231407 235162 268850 270630 4692440 4990393 6658772 6471355 1135200 1173797 234408 208239 233236 232937 273149 265506 255570 258511 172204 175332 659868 635921 1458950 1433447 352863 351110 491550 499011 610288 592838 609197 607391 620220 634214 588743 654762 1808569 1898097 1154496 950834 548722 540463 637593 638327 653201 657039 656836 662971 746008 747367 5126238 5310549 40.55 72.2 2
12:10:54 2024-01-26 708442 711232 165536 162214 277259 280858 309639 306964 183507 180485 231118 235560 267812 270630 4701805 4989018 6677423 6481195 1125709 1174694 235895 207556 232872 233297 272831 265506 255535 257567 172479 174216 653738 637747 1473950 1440597 351632 348470 486918 496384 608989 596203 608699 609145 625742 632764 588528 654688 1807958 1903522 1139103 951399 550403 539280 636620 639267 649510 654392 658867 661526 746745 746065 5163330 5310549 40.55 72.2 2
12:10:55 2024-01-26 709484 707378 165460 161697 276640 281821 307233 306964 182847 180200 230723 234601 268220 270558 4688299 5057030 6733375 6490171 1115368 1171363 234770 207377 233272 231830 272315 265541 254538 257170 171556 174182 663577 635011 1450976 1442649 352863 348189 492666 495257 608126 592364 604368 607145 621058 626630 587269 652870 1803520 1913147 1133293 953989 545998 534792 636663 634585 640114 652483 652971 658298 739152 746029 5185460 5312333 40.55 72.2 2
12:10:56 2024-01-26 717590 708910 164741 161663 275793 281038 307268 306532 182176 180041 230329 236453 266744 270558 4701805 5092744 6696073 6443439 1125822 1171363 235133 206909 231786 231473 271865 263626 255570 255557 171283 173784 663577 632291 1469312 1450922 353365 348705 489745 492315 610125 592364 603938 610416 620172 628472 587219 648483 1796741 1893613 1137534 959469 542376 531734 636626 632028 644007 654428 649545 656776 746745 746123 5105499 5312333 40.55 72.2 2
12:10:57 2024-01-26 713229 703332 164724 161139 275793 279896 308235 305169 182303 180006 229614 235525 266744 270558 4701883 5051832 6631318 6485819 1137996 1173860 234082 206909 231238 232187 270966 263881 254751 255129 171317 173282 659710 626897 1443259 1436408 350864 347278 487749 493674 608989 590448 606635 607919 617440 631055 582610 646992 1798249 1888930 1150256 948019 542511 531878 632130 632481 648594 649254 651395 659657 740888 739301 5118847 5314889 40.55 72.2 2
12:10:58 2024-01-26 706363 707351 163676 161177 273268 280170 308683 304240 181957 179280 229971 233322 266339 269500 4705136 5044839 6724050 6485933 1119107 1171363 234047 206162 231389 235261 269764 263881 253156 255557 170739 173196 662062 630038 1446957 1435545 349870 347228 490563 491822 603577 590453 599516 602992 619260 622186 584203 651255 1797458 1894328 1083440 952597 544449 532024 633923 633827 642184 650616 653103 656236 740595 745098 5194247 5314776 40.55 72.2 2
12:10:59 2024-01-26 712512 703327 163506 160655 273202 279578 306946 305061 181314 179314 228866 233647 271040 270594 4701845 5083784 6706932 6471829 1125498 1173860 233687 205876 230635 235154 270553 263004 253156 253532 170774 171943 655231 626897 1448899 1446796 349374 343334 486611 491438 608362 590411 600974 606248 612992 622150 581824 644780 1787500 1878603 1124812 955383 539813 530556 635650 626774 641730 652999 643741 653005 745300 738945 5096080 5312333 40.55 72.1 2
12:11:00 2024-01-26 709293 703327 163650 160113 273237 279896 306946 302359 181348 178433 228901 233322 271124 270141 4704457 5067246 6631356 6471355 1135200 1170533 232217 205977 229918 235154 268873 262234 252416 253178 170434 171670 665093 625113 1446957 1434527 348386 344332 483623 489541 605545 586926 605022 604391 617291 625778 580409 643661 1788345 1882848 1116258 944729 539046 529793 627530 627199 644811 646864 645680 653801 729958 735020 5137148 5302981 40.55 72.1 2
12:11:01 2024-01-26 705291 707342 162979 160373 272776 279896 306946 302359 181119 178275 228866 232605 267247 267845 4711992 5013271 6686748 6485819 1119636 1169666 232968 209169 228848 234718 268686 267852 251608 253567 169624 171670 660925 632291 1502896 1432430 349374 342843 485717 490740 601048 585928 596971 599760 616417 621022 578992 645700 1793847 1901262 1115220 950120 541352 528201 629416 629174 637548 650580 648400 651297 740364 738152 5190270 5322507 40.55 72.1 2
12:11:02 2024-01-26 713018 703295 163092 159637 272368 279896 305365 302888 180673 178262 228121 232605 267247 268860 4708506 5116980 6719263 6462087 1123861 1171363 232217 208991 229561 230821 268943 263582 251573 251981 169692 171091 665093 624605 1443296 1446796 347647 342843 486061 487616 602979 583845 593380 600965 610011 622002 581196 639419 1788099 1862830 1105875 955589 537441 531504 630606 626864 641730 649290 641882 653005 738430 734563 5073616 5307173 40.55 72.1 2
12:11:03 2024-01-26 705156 703286 163131 158817 272730 279037 306047 302323 180388 178275 227449 231856 270968 266354 4688337 5004592 6659073 6480905 1129041 1167898 235480 209169 228423 230821 270584 261693 250769 253674 168801 171874 660637 631388 1450553 1420163 345749 345490 481541 487616 597223 582933 594989 596002 611196 623766 577243 645550 1798592 1890453 1126642 942186 541352 529587 627406 628797 638427 643935 645606 648875 733338 737209 5154643 5312871 40.55 72.1 2
12:11:04 2024-01-26 715557 703034 162532 159536 272068 278769 305760 301828 180069 177871 227220 233253 265913 266728 4717897 5075319 6710823 6452933 1116443 1167935 230758 208920 228423 230427 269318 261585 250769 252368 170145 171091 662945 632291 1449009 1434527 347647 342843 482940 483737 598480 585412 595206 600091 614709 617643 580482 640133 1786677 1878781 1131173 956953 535046 522684 627406 622623 635677 647581 639103 647419 736527 730251 5093938 5291935 40.55 72.1 2
12:11:05 2024-01-26 707281 706185 162507 158560 271467 278110 304543 301974 180639 177450 227414 231041 266135 267550 4709915 5033353 6668097 6494811 1129211 1166243 235408 208884 228033 229425 269254 263210 251306 252122 170145 170785 662062 624643 1463961 1428369 342762 342843 480862 486236 596378 576946 595187 595415 607613 618584 572806 639678 1788479 1881458 1112105 940879 538136 530333 625629 626383 639335 640204 644845 649225 732787 729962 5156919 5314776 40.55 72.1 2
12:11:06 2024-01-26 713525 703255 162174 158923 271244 277293 304115 302323 178936 178399 225781 231626 265948 265245 4711171 5053592 6733375 6467075 1112163 1165448 232235 205457 228033 227935 269254 261621 251129 251736 169549 170514 658329 630486 1453594 1429383 344738 342253 480825 481872 595534 581071 590370 596075 611202 614903 577128 640170 1780863 1875940 1131173 952323 537751 525830 627406 623578 632907 644808 639558 645667 737054 733975 5109149 5314776 40.55 72.1 2
12:11:07 2024-01-26 712512 706409 161774 157785 273047 275893 304957 300420 179467 177277 226008 231787 264287 266318 4704884 5059113 6611870 6462049 1132273 1167971 231500 205171 226622 229872 268876 260777 251836 250373 169668 169939 651685 623177 1435289 1429383 342654 341495 477976 485965 597647 579171 594764 594536 603978 612956 567797 636118 1783300 1872050 1129053 937897 532027 527362 621709 623382 636543 640168 639140 645399 728812 731160 5150533 5291935 40.55 72.1 2
12:11:08 2024-01-26 708221 707646 161471 157475 269807 277488 301739 302188 179343 176719 225973 229660 264692 265245 4714532 5050523 6705399 6476447 1109782 1164556 231500 204130 227326 228414 267673 261549 250564 250722 169192 169670 661406 627792 1453700 1428369 342654 340739 480825 482967 591082 576613 586884 591873 607540 612309 571155 638128 1779579 1874611 1126933 944021 535230 522720 625185 623432 632312 643717 641985 644931 734912 731714 5123184 5310549 40.55 72.1 2
12:11:09 2024-01-26 713525 706143 161817 159789 269812 276408 301775 302048 178936 177175 227657 230822 264287 265466 4708518 5107766 6669467 6452938 1135200 1164556 230422 205027 225921 227582 269065 259536 250917 252231 169074 169457 662945 624643 1454125 1429383 344324 341219 476900 477665 595534 577941 591739 596870 603092 614903 572806 632732 1775786 1861426 1126933 941515 530514 522893 619789 612879 632394 638432 635394 645555 726158 726111 5125324 5307097 40.55 72.1 2
12:11:10 2024-01-26 704080 705909 160443 162079 270375 276408 302694 297664 178902 180598 230840 231545 264111 265059 4705160 5035381 6696073 6452799 1110094 1162143 231826 203488 227978 227547 266629 260339 249686 251292 168955 169367 661406 626451 1456249 1427356 341546 338104 477940 481908 589452 577941 585980 589261 603553 611447 570062 633996 1775698 1872050 1124812 942186 532786 522153 622094 620058 629334 640240 638156 641245 732964 729428 5132670 5306983 40.55 72.1 2
12:11:11 2024-01-26 712438 704641 160947 161299 269584 274719 301033 299404 178343 176164 225774 229626 263076 263877 4711171 5111780 6686748 6462312 1120559 1162143 229386 203809 225921 226492 267089 258918 249686 250939 168600 168830 661406 618719 1448633 1436563 341644 337594 476524 477593 585811 573757 586312 591037 601199 609586 571276 628760 1766452 1845704 1101721 944729 531233 522893 621654 617213 632121 638367 633699 643408 730847 726678 5070695 5310875 40.55 72.1 2
12:11:12 2024-01-26 707002 704297 160879 161189 269746 273844 300824 297699 178663 177701 225377 229239 263443 264806 4701581 5004441 6645716 6443566 1116330 1162143 230458 203453 229594 227160 265998 258373 249125 250939 168482 168563 661406 629586 1432731 1424201 341859 336542 474507 477737 586064 577941 586884 589629 605541 608693 566295 631661 1773024 1881270 1116331 936838 530137 517962 616325 617651 625176 634571 632677 636326 724690 725426 5185232 5303188 40.55 72.1 2
12:11:13 2024-01-26 709840 704256 160226 158276 269687 275751 299457 299636 177743 177311 225774 230861 262603 266422 4701770 5119054 6701055 6443566 1119419 1165448 229386 202849 225187 225756 265998 258085 249125 250410 168600 168127 659868 619310 1447611 1429383 340193 337322 477128 478422 586100 571150 584647 589298 598548 609357 570466 629033 1766452 1848359 1124017 940602 529007 522523 618476 614594 630297 634571 632797 641998 725717 721201 5076797 5318696 40.55 72.1 2
12:11:14 2024-01-26 704994 704329 159894 158264 269877 272867 302799 297915 178309 180239 225774 228255 262237 263332 4711878 5006442 6673019 6471691 1111818 1161282 230100 202000 229702 226299 264335 258337 248321 249883 167741 167831 659868 624643 1439592 1423190 341159 335530 476562 476885 587210 573316 582950 586712 602122 607257 565022 632503 1768963 1861390 1118451 938171 529760 518365 618223 616338 625620 635535 632193 636091 721197 721395 5111546 5322393 40.55 72.1 2
12:11:15 2024-01-26 713350 703795 160375 158010 270746 272902 299316 300272 177574 177701 224923 228537 261436 265740 4715254 5117209 6649721 6452933 1128745 1164415 227543 202813 225684 225024 265776 256679 247938 249287 167705 167764 649938 621528 1436557 1424201 339231 337322 474172 476393 588162 567793 583816 585663 598914 607838 568815 626213 1765161 1841775 1131173 938171 527131 519905 617236 610979 627005 631299 627240 636326 718347 720021 5113368 5301183 40.55 72.1 2
12:11:16 2024-01-26 704113 705717 159283 157808 268444 273813 300226 298023 177642 176708 225276 229571 261297 265031 4711171 5014089 6669562 6452911 1107027 1160459 228285 201366 229594 225059 263931 257471 246828 249112 167166 167730 648423 624196 1446675 1420163 339712 334556 474507 477068 584959 567973 580326 583740 598584 604001 565458 629033 1766452 1860189 1121102 938839 529007 513851 616472 614594 623407 634870 630029 632544 724690 718783 5114918 5307286 40.55 72.1 2
12:11:17 2024-01-26 709951 704137 159283 157793 268715 273186 301170 297915 177083 176708 224255 230250 260828 264697 4715254 5056815 6607581 6471691 1128235 1160422 227931 201542 225049 225024 262686 256679 246828 248134 167436 166638 654485 618868 1436423 1420163 338751 334521 471761 478083 585549 570117 581260 583255 593291 604014 561272 624856 1766452 1854921 1118451 927565 525227 517597 611220 612783 625620 629379 631000 636363 716248 718053 5152594 5304690 40.55 72.1 2
12:11:18 2024-01-26 710224 703411 160361 157573 267477 273959 300466 297879 176425 177452 223482 229029 260863 261545 4713264 5075524 6706038 6433315 1110498 1158741 227896 201190 225013 223671 264115 254676 246757 248024 166327 166969 666977 625986 1427750 1425334 338975 335718 471761 474302 587210 567865 580326 586834 599413 603344 563752 623433 1758454 1848088 1088741 939507 522702 512190 612952 603600 619305 631227 621673 632097 720526 716434 5047845 5301183 40.55 72.1 2
12:11:19 2024-01-26 700277 702412 158499 156909 267798 270861 298255 296120 176948 176373 224076 228010 260863 263060 4715368 5018059 6631473 6457703 1119636 1156786 226522 201542 224022 223637 263088 255139 246032 248343 166060 167200 649204 625113 1427556 1409942 337244 334252 468230 474266 577181 567968 581224 580233 595073 604014 558856 625769 1761406 1861426 1101721 928885 526010 513779 609386 610979 620254 626797 624910 630865 714509 718497 5160362 5292010 40.55 72.1 2
12:11:20 2024-01-26 710150 702148 162475 157128 266087 271274 297933 297292 176472 176497 224112 229395 259601 264141 4722690 5092101 6674079 6457368 1115888 1157063 227543 200595 224345 223637 262650 255068 245618 245984 166629 170060 650752 618275 1433398 1429383 337794 333830 469107 472781 585549 567698 576010 582842 591804 600658 558856 621179 1752186 1833517 1112091 938171 522702 513779 612436 603866 623407 629379 621673 633964 716537 712223 5069993 5291845 40.55 72.1 2
12:11:21 2024-01-26 701272 703005 162659 156846 266941 276077 297716 295754 176560 175968 223661 228459 260360 262952 4715216 5015276 6664621 6462188 1107139 1156202 226487 199931 224309 222947 262039 255889 245034 246814 165909 170333 653713 622282 1427755 1417144 337244 333830 469107 472818 577050 567968 576603 579379 594431 597184 561272 621573 1757206 1853758 1109970 931419 523630 512998 611220 609811 617485 629379 623546 628517 718347 715417 5105499 5291973 40.55 72.1 2
12:11:22 2024-01-26 709293 701889 159470 156403 266905 270883 299206 296206 176039 176091 222927 228805 258983 263836 4720410 5062058 6612267 6453098 1128966 1158521 226383 200175 222177 223447 261848 254285 245892 246571 165562 169906 655432 618427 1430544 1419156 335745 333830 467738 474033 582961 564691 579467 576982 592132 601017 557166 617956 1755921 1843091 1112091 924586 519735 513725 605559 606714 619779 623842 623510 631800 714509 712223 5141213 5295594 40.55 72.1 2
12:11:23 2024-01-26 701891 700325 159095 156201 265236 270883 297933 294688 175520 175092 222614 227716 258160 263242 4711878 5058586 6649962 6470767 1122840 1156202 225054 199896 222525 222037 263242 255068 243256 245668 165262 169753 663853 619607 1430762 1413951 335270 332855 467407 472484 578862 562122 574273 576849 585807 599814 554699 617993 1757206 1848088 1087184 922221 521215 513362 606848 603600 618394 622285 623032 627180 709256 712332 5154643 5291973 40.55 72.1 2
12:11:24 2024-01-26 708470 700357 162028 156116 264459 270883 296735 295303 174902 175687 221346 227972 258194 260554 4713809 5064422 6706932 6442748 1103976 1158632 225963 199548 222325 221883 262284 258281 244241 245465 164433 167515 660728 622858 1438269 1420163 335709 331776 467407 467225 577086 566326 575374 576933 593079 597184 559684 617006 1747960 1839165 1093008 936135 518628 509274 607278 602173 613811 622285 617107 626217 715522 708405 5047817 5291818 40.55 72.1 2
12:11:25 2024-01-26 697232 699826 162028 155397 264490 270501 297513 293355 176911 175092 222075 225986 258228 261176 4711992 5011686 6631473 6452382 1116598 1152813 225578 199409 221116 222088 260217 253435 243700 245227 164468 167058 653713 625090 1402930 1410943 335709 330451 465245 468688 578042 566859 576603 577142 593079 595253 553062 617494 1751689 1857553 1101489 924859 519365 504837 603810 604569 612509 622285 622612 626181 712957 710148 5126125 5291542 40.55 72.1 2
12:11:26 2024-01-26 707637 698314 158685 155363 264459 270692 294064 294403 174936 174970 221537 226651 258160 261140 4708506 5118833 6668097 6458447 1119824 1156165 223564 198854 221999 222894 260944 255044 243086 244438 164468 166778 656790 615183 1436657 1420163 331588 331274 467407 467644 578715 559606 571561 577703 585234 595253 557596 614314 1742929 1823090 1122692 928885 517892 511548 605559 600707 616426 620427 615723 623413 706354 708290 5098210 5276793 40.55 72.0 2
12:11:27 2024-01-26 699248 700321 158242 155363 262808 269669 296735 291511 175177 174222 221537 225793 257408 260554 4710894 5003231 6625801 6446659 1110276 1153460 225299 198508 220652 223207 261025 255225 242609 244298 164315 166546 652175 621969 1468040 1410943 335748 328706 465391 471193 575592 563386 571819 573739 586095 594577 549842 614748 1747960 1853610 1099076 925938 518260 504765 602104 603066 611175 620977 620844 621577 711373 709908 5117021 5291818 40.55 72.0 2
12:11:28 2024-01-26 706098 700171 158907 154686 263649 269669 294349 293919 174234 174569 220158 225951 257161 259968 4713809 5111846 6650338 6429587 1121237 1155103 224497 198715 220961 221887 261761 254073 242440 243582 164146 166476 652175 617000 1449437 1416140 332424 330808 466791 467238 576407 559335 570273 576733 587422 595253 555519 614027 1742929 1819487 1110028 927565 515984 508878 602104 599298 613377 616767 612531 624028 704357 703210 5105499 5282453 40.55 72.0 2
12:11:29 2024-01-26 697159 700366 157621 155328 261735 269254 296152 290802 174902 173667 221346 225098 256626 259932 4711171 5007563 6640913 6448055 1100039 1151289 223529 197474 221236 222092 260291 254648 243368 243582 163279 165710 649097 619607 1419222 1410943 333133 328778 465391 467900 573737 558779 566868 571953 586059 590864 553536 614278 1742966 1839165 1110765 926248 518260 504801 604133 602945 611350 621337 617107 621151 709293 707788 5105499 5292123 40.55 72.0 2
12:11:30 2024-01-26 706093 698273 157632 154686 263579 267155 295673 292542 175591 174135 220088 225479 261921 259932 4705079 5065615 6583894 6434368 1122840 1152923 223322 197681 219445 222787 261320 252463 243711 242800 163314 165710 644824 616506 1420648 1413726 332424 329239 459985 466596 576407 558814 573408 573557 585545 594998 551296 610578 1742966 1832568 1095128 919326 513376 504837 598084 596847 612943 616767 615759 625402 705355 703246 5111546 5274925 40.55 72.0 2
12:11:31 2024-01-26 701272 694047 157766 154330 261970 268840 293417 292337 178167 173425 220123 224055 262027 258333 4704457 5049726 6686748 6434368 1095730 1150436 223253 197647 220105 220683 260291 253928 242819 243478 163141 165710 657603 621081 1422767 1409710 332424 328068 463932 464274 568036 558549 565230 572048 588835 594577 549878 612019 1741186 1836354 1095128 930208 514851 501751 601452 596258 604023 615001 612020 620703 706354 699117 5077242 5277131 40.55 72.0 2
12:11:32 2024-01-26 698945 694210 157766 154082 261170 267566 295006 289849 178167 172359 220123 224055 257494 260370 4701805 5044653 6598119 6438959 1116443 1151252 222689 197338 219350 220683 258614 252716 242342 243698 163630 165040 646908 615183 1439434 1409710 331717 327608 459877 467422 573737 556191 568110 570186 582206 591767 548557 609879 1742423 1829971 1099369 915199 512646 504729 597734 594658 611138 614498 615286 621630 702257 705176 5118885 5284564 40.55 72.0 2
12:11:33 2024-01-26 703765 694309 157291 153799 260953 267191 293453 291688 177620 173425 219061 224055 261921 257502 4701491 5070403 6677148 6415637 1097686 1146257 222256 197029 218702 220647 260291 251081 242172 242193 162065 165318 647559 622282 1433956 1413726 332188 327859 459877 463386 571214 559136 568928 572711 586374 589411 549806 608810 1738094 1827342 1090888 929272 511917 503058 598933 592455 605513 615001 608874 617448 705355 699822 5060588 5282453 40.55 72.0 2
12:11:34 2024-01-26 694886 694020 157256 153339 260918 266745 292971 288969 178132 172290 220088 223295 257133 259131 4704457 5055724 6588762 6438959 1116443 1147919 222067 196448 218479 220114 257241 252644 241662 240711 162791 164525 657603 612550 1419565 1406428 330434 328970 460858 465077 570489 553498 568523 568682 580274 592059 545608 609594 1738714 1830464 1105730 917640 513721 503273 596171 599224 608408 613271 612568 617923 694156 702184 5128503 5261394 40.55 72.0 2
12:11:35 2024-01-26 705254 694241 156749 153910 260338 266523 293077 289849 177779 172839 218755 224911 257314 257899 4704457 5068100 6649721 6410843 1101116 1146220 222221 196380 218597 219890 259560 250233 242342 243490 162237 164754 656040 621081 1416128 1414955 332424 328004 461475 464630 572110 557840 566833 574321 583708 589483 549444 608292 1731926 1823090 1101241 928603 509839 504558 599783 594742 607477 618048 611953 619718 703786 701083 5033239 5280616 40.55 72.1 2
12:11:36 2024-01-26 699893 694237 156679 153237 260884 265413 293509 288934 177675 172256 219026 223261 257098 257070 4698863 5000198 6602619 6415418 1103976 1146956 222908 196073 217917 220198 257567 251046 240948 240642 162202 164455 650251 618275 1467233 1404711 330544 324816 458547 466507 569534 556118 565403 566964 581130 586131 545390 608972 1734965 1841775 1092579 919980 511917 499893 594303 596258 605085 612947 613763 617499 704320 702298 5103370 5280616 40.55 72.0 2
12:11:37 2024-01-26 704762 694900 156714 152715 260667 265892 290458 290290 177358 172858 218462 223261 255949 257863 4696281 5115069 6612259 6415418 1117752 1147882 222613 196448 217275 219206 259378 250233 241626 242329 161943 164192 647559 615624 1413753 1410943 330076 325707 456738 459242 567964 555932 568374 571916 582564 593006 549480 605488 1734690 1823191 1070570 916877 509375 501308 590878 588971 607085 609541 608763 617412 697187 700089 5109149 5261596 40.55 72.0 2
12:11:38 2024-01-26 695114 697237 156595 152995 260930 266710 290643 288461 174439 172221 218650 222195 256518 256674 4701805 5045474 6677777 6424797 1091443 1146956 225867 195190 218222 217846 257567 250621 240237 240642 162065 163701 653713 618427 1412387 1401723 329143 324564 457866 458439 565590 553057 561042 566854 582021 585987 548132 607652 1734965 1827959 1097249 926171 511917 499613 597624 588899 603011 611869 606514 614102 698083 694232 5076706 5276850 40.55 72.0 2
12:11:39 2024-01-26 695721 695270 156035 152741 259475 264265 290679 293674 177675 171367 218650 222161 255914 258261 4699140 5029784 6616947 6412715 1109438 1143704 225832 194439 216565 219206 256625 250198 240948 241988 161202 163667 656040 619607 1404449 1401723 330310 324816 457604 459674 567266 554302 565298 564600 577208 583820 544316 607470 1735509 1839082 1084527 915274 511299 498520 596042 592601 603154 612300 610643 614102 703146 700089 5096080 5288342 40.55 72.0 2
12:11:40 2024-01-26 703247 695265 156174 152511 259510 264230 290679 288899 173798 172256 217292 223076 255556 256674 4688299 5104007 6593609 6405763 1116443 1146142 221989 195767 216531 218337 257964 249039 240610 241604 161202 163667 657603 613426 1421163 1405709 327314 324816 455517 460035 568874 549802 565298 568498 576161 585987 545572 603976 1733035 1822208 1088767 914210 506630 499649 590526 590158 603618 609358 606498 614209 694159 697008 5114918 5265474 40.55 72.0 2
12:11:41 2024-01-26 697978 694769 156242 152153 260998 265448 291931 293881 173728 171674 217970 221170 255914 256244 4704884 5055515 6677329 6424797 1091443 1143704 222457 199440 216902 217811 257964 249039 239900 241988 160911 163667 653892 621007 1409483 1401723 328678 323927 456311 459763 566463 549874 561912 567987 577082 585342 546839 604645 1724490 1820999 1086647 924429 508020 495643 592842 589593 601414 612705 606626 615340 698083 691577 5038161 5257806 40.55 72.0 2
12:11:42 2024-01-26 696670 695925 155862 152010 261003 264159 290202 288942 173798 171726 217327 222195 255556 255028 4696281 5005027 6584169 6410843 1103976 1143704 225867 199404 216229 217811 255557 249460 239122 240970 160911 162996 648905 613275 1425250 1401723 327605 323339 457604 459206 563486 551609 558553 558906 574955 581024 542885 604836 1729467 1823361 1086647 917821 509914 499624 595881 592529 599737 611223 604062 608519 698289 695146 5057243 5266687 40.55 72.0 2
12:11:43 2024-01-26 694738 693264 155169 152220 260050 263983 292200 288124 177234 170552 217970 221170 253996 257034 4699140 5029635 6602895 6424797 1110230 1143704 221297 199249 220359 217811 255557 248618 239326 241988 160398 163371 645103 617545 1407859 1392503 324735 324816 454987 459383 559023 548845 561912 558869 578747 586239 540756 603289 1733157 1825585 1097249 910059 509014 495751 590526 590434 600743 604041 608036 608556 691944 696131 5151644 5261859 40.55 72.0 2
12:11:44 2024-01-26 698940 694477 155134 152220 258885 264194 289726 288757 173694 171129 216583 221204 254134 257466 4701805 5087107 6650413 6412867 1103645 1143704 221297 199089 215893 216798 256345 247922 239493 240632 160654 162588 649097 611746 1416665 1401723 324170 324816 454660 457299 565357 546448 557332 564999 574774 584035 543961 602187 1723892 1797649 1093414 915388 505663 495859 590563 587091 601443 604041 604083 611589 691932 691080 5093870 5261859 40.55 72.0 2
12:11:45 2024-01-26 691683 694778 154574 152017 258202 264194 288636 287310 173210 170789 218567 221034 254311 255064 4688299 5037488 6698605 6406040 1088340 1143310 221297 199089 220323 216461 256380 247469 238752 240801 160108 162848 652915 617545 1404048 1401723 326645 322849 454987 454310 563957 551218 557763 564600 575508 581060 540865 602224 1720221 1811584 1086647 918293 504051 494249 589284 585430 598485 607366 604041 612061 696930 691948 5036460 5273145 40.55 72.0 2
12:11:46 2024-01-26 698697 695261 154962 151245 260050 262327 288917 287778 173521 171061 215980 220796 254311 255836 4701805 4989922 6574545 6406040 1099141 1141199 222457 195577 217787 216763 253991 248654 238014 240055 160108 162328 642366 613275 1411123 1396463 324699 322849 455630 458462 560897 548845 557622 560815 575995 576872 541348 603229 1723892 1816730 1084527 918019 507570 494285 591205 589593 596089 610147 603182 608371 696200 691985 5069617 5263713 40.55 72.1 2
12:11:47 2024-01-26 694891 693807 154958 151631 258743 262545 289726 286481 173315 171127 218603 221648 253320 256603 4692919 5042596 6565625 6424797 1110230 1143704 220608 195851 220286 216461 254738 247887 236546 240259 159853 162294 661612 613063 1422537 1392503 323870 323339 451080 457435 560500 545640 557726 559624 573079 582768 541348 603229 1729467 1820777 1072646 908687 507570 495751 588056 585838 596089 604222 604041 608371 685070 692203 5137891 5282578 40.55 72.0 2
12:11:48 2024-01-26 701966 693119 154502 151631 257906 264095 290644 287540 172695 170789 221071 220949 253041 257835 4701732 5083710 6630911 6396661 1100769 1143704 220643 195315 220286 215156 254773 247051 237979 239312 161434 162035 652915 606201 1424654 1405709 323378 322359 454666 455353 558987 544029 556434 558869 572105 579430 542885 595685 1715845 1793815 1093008 913967 504051 494945 587187 583667 599663 602450 599580 610142 688019 685291 5086661 5277033 40.55 72.0 2
12:11:49 2024-01-26 693633 695188 154004 151908 257117 262440 290644 286222 173142 170415 218023 219778 252790 254637 4688299 5022015 6640250 6401471 1091419 1140353 220264 194721 220431 215121 254623 247504 236912 239887 158778 161586 649790 615183 1405461 1396463 324170 321835 453704 454352 559310 547294 555249 558368 574774 578474 542885 598949 1720184 1811584 1080286 919600 505850 493640 588056 581463 596455 604258 597514 608979 693141 685219 5037343 5261859 40.55 72.0 2
12:11:50 2024-01-26 693599 695436 154858 150866 258743 263723 288919 286660 172592 170652 216760 221722 253392 254932 4692440 4986502 6584310 6396661 1100825 1140390 221332 195166 216517 215755 253143 247087 236546 239196 158668 161552 651353 612988 1411346 1395472 325046 320375 453578 456106 558914 545640 555175 557712 573115 577298 537349 599516 1720221 1811312 1080286 912980 504516 494689 588978 585990 594238 604222 597772 602714 689090 687913 5044081 5255992 40.55 72.0 2
12:11:51 2024-01-26 700241 693000 153855 150311 258084 261869 288775 286754 172299 170618 216580 220388 252581 256378 4697769 5046307 6546796 6396661 1116560 1140390 219237 194893 215453 215087 251630 246325 236546 237598 162943 160969 644482 606462 1412508 1392503 321683 320375 450335 456070 558124 540824 556556 556392 567996 577450 534896 595979 1722667 1811584 1103407 906330 504051 494689 583423 583218 590415 598927 599654 604055 686789 685291 5126163 5263722 40.55 72.0 2
12:11:52 2024-01-26 696136 692779 153573 150623 255676 261743 288192 286128 172181 170313 216616 221687 252511 255028 4688111 5097470 6631356 6405798 1103124 1140390 218768 194960 215417 215052 253779 245531 236546 238001 162723 161260 652915 609743 1401352 1396463 322171 320860 447558 454052 558128 540860 557622 560815 569970 578881 538146 595113 1714626 1802390 1078166 904054 499767 493989 583872 585057 597007 600227 603182 605078 686073 689240 5111265 5254357 40.55 72.0 2
12:11:53 2024-01-26 701966 693301 153295 150244 256468 261869 288106 286400 171928 170789 215998 219778 252477 254318 4709897 5065867 6612313 6361794 1097679 1142008 219851 193935 216061 214386 252862 245531 235781 237633 160642 160489 651353 606425 1415250 1399736 322288 319890 451614 450624 558124 541270 551885 558832 565494 577298 538146 596199 1710975 1787802 1095128 910962 500478 492593 581293 576825 592614 596685 596080 605909 683023 684182 5079399 5244991 40.55 72.0 2
12:11:54 2024-01-26 691789 691271 153118 149797 255681 260944 287310 284618 172027 169439 216608 220022 251982 254752 4699132 5041814 6659573 6384592 1089861 1138136 219476 193894 215043 214352 251981 244741 236511 236723 160080 160489 651353 612550 1393551 1401723 322398 318144 448295 453518 559706 540896 551922 559624 566326 573805 534932 592964 1704803 1789909 1090413 912996 498350 493640 585526 576861 596345 601578 593827 604373 684062 681191 5046157 5245225 40.55 72.0 2
12:11:55 2024-01-26 691289 692249 153079 149763 255716 261500 288512 284072 171601 169321 216150 220484 251211 254932 4688337 4989922 6612447 6383436 1085207 1137089 218520 193764 214554 214180 252966 244741 235020 237598 159856 160891 655264 613313 1411296 1392503 321647 317924 449025 450338 556182 540896 551959 558041 568032 575089 538110 595574 1710975 1797252 1073925 912010 499140 489672 583872 576951 594659 600685 594284 603294 688019 681155 5013560 5248734 40.55 72.1 2
12:11:56 2024-01-26 692052 690227 153079 149627 255681 261132 288106 283750 171328 168902 215846 220427 251177 254213 4689761 4983420 6593689 6413820 1084868 1139253 218346 193288 214032 213028 252016 244741 234810 236984 159856 160455 645103 612399 1395695 1392503 322746 317924 451197 449982 554047 540824 550287 556428 568068 575089 537313 594184 1709760 1802390 1088247 913967 498350 486846 583881 577221 592068 599769 592277 604373 688019 680677 5013560 5248968 40.55 72.0 2
12:11:57 2024-01-26 692052 691989 153084 148914 255711 260729 287225 283715 171328 168902 215507 220660 251177 252425 4692440 4980544 6584310 6400441 1091341 1137636 219097 193282 214864 216110 250791 245325 234261 236333 160033 160687 648228 612751 1400880 1390529 322288 320067 450974 449918 550081 541270 547808 549892 566326 570446 536692 595634 1710975 1801113 1096910 912909 501190 486810 581257 577923 589746 597175 594016 599189 687045 681654 5027911 5244991 40.55 72.0 2
12:11:58 2024-01-26 687504 690223 153116 149048 255467 261132 286347 283750 171328 168902 215410 218879 251142 254177 4689761 4989827 6565518 6384682 1094543 1139327 218909 193317 213889 213620 252569 244671 234483 236098 159632 160089 648228 610802 1405558 1391165 322060 316965 448260 450657 553670 542001 547034 549892 566290 570446 531887 596576 1709724 1799800 1094744 912662 500478 486774 581257 577105 588844 596685 592210 599299 686073 680905 5011309 5244991 40.55 72.0 2
12:11:59 2024-01-26 687468 689208 152588 152538 255248 260765 286311 283282 171056 168902 215320 219255 251142 252711 4685753 5004342 6556193 6375733 1093651 1138136 218956 192707 213889 213438 252036 244671 234483 235993 159496 159843 647642 608799 1403746 1388558 321376 319389 449734 451739 550009 540504 546961 553587 564627 568962 530958 593850 1706050 1797252 1069685 909783 499767 486810 577100 576697 587178 594992 591730 598597 685551 676349 5030147 5244991 40.55 72.0 2
12:12:00 2024-01-26 686981 689382 152486 148576 254861 260363 285490 282850 170904 169018 215133 218234 250758 254213 4680086 4990341 6556193 6382727 1097686 1134484 217632 193177 213411 214180 252391 244465 234191 235628 159520 159368 638327 613388 1440085 1392503 322288 315802 448218 450624 553670 542422 548584 549784 565658 569574 531657 592206 1706087 1806383 1067564 903723 498350 486810 582115 578742 587178 595244 592280 595947 684062 680175 5032371 5245211 40.55 72.0 2
12:12:01 2024-01-26 691978 689208 152554 148540 254070 260363 287225 281818 171022 168368 214795 219561 251440 254213 4692440 5029784 6574983 6384871 1099254 1134484 216491 193223 212507 215494 252569 246259 234413 235628 159408 160104 648228 613426 1412680 1387217 322746 317589 447559 451370 550009 541270 548621 551908 565658 568704 531390 590448 1706535 1806420 1069685 904884 498350 486774 582115 578742 585302 596230 592252 595947 680062 676313 5039566 5244991 40.55 72.0 2
12:12:02 2024-01-26 692614 685264 152098 152609 254075 259524 286785 281844 170768 167869 214156 219561 249575 254213 4688450 5031819 6537542 6392099 1102848 1134484 216793 192543 212656 216595 249330 248810 234697 235888 159267 159334 655264 609571 1422312 1381893 320168 316824 445473 450841 551319 537076 550250 549820 567407 577293 532033 594773 1710975 1803033 1080286 899748 497997 483825 577201 577923 586347 595244 595602 600071 682022 682135 5069993 5244991 40.55 72.0 2
12:12:03 2024-01-26 697164 685264 152009 150234 254079 259925 284330 282850 170244 168635 214156 219255 249610 252711 4683075 5088992 6565523 6368712 1107252 1134484 216922 192543 211362 213062 249295 243702 233934 234282 159371 159266 633268 606592 1394673 1391165 320431 318523 446952 451801 553277 535989 550683 550456 559090 570410 529067 587798 1706572 1793196 1073925 897832 498978 486702 576793 577923 586762 592888 593173 595177 677890 680175 5113091 5237517 40.55 72.0 2
12:12:04 2024-01-26 694733 685264 151157 148445 253054 259925 284565 281742 170210 167869 214121 218879 248848 254752 4685753 5063198 6574620 6365898 1093595 1137710 215152 192205 212139 216757 250651 243702 233539 234317 158962 159181 642943 607327 1415593 1391165 320285 317553 441561 450841 553559 536441 550103 553587 558982 572855 528994 585042 1701729 1792539 1078166 894503 494725 486810 577610 579563 585708 593462 594755 594819 676931 682135 5098210 5235626 40.55 72.0 2
12:12:05 2024-01-26 696131 689213 151157 150343 252490 258760 284437 281524 170210 167801 213785 219706 248848 252247 4674805 5056006 6574843 6359169 1091369 1134484 217130 191431 212692 216382 249330 243702 233214 234248 158202 158456 646665 602345 1400087 1392503 318974 317516 447013 446407 552848 531774 545892 551297 558874 571427 532825 589167 1696830 1777327 1082406 904661 494725 485225 574720 574432 587178 592014 591338 597712 674982 675657 5060588 5222037 40.55 72.0 2
12:12:06 2024-01-26 685973 685223 151090 149495 252068 259925 283626 281095 170176 167088 213935 217487 248848 251821 4676401 5011686 6612145 6348348 1085207 1131233 216457 191297 211991 213696 250975 243702 233377 232842 158740 158422 642943 606312 1399631 1397752 320014 315802 446006 447684 553670 536295 545670 551237 558910 568068 531800 586163 1696455 1771447 1086082 904698 494373 486738 576612 572234 586347 589953 587977 595488 674287 674195 5051182 5229990 40.55 72.0 2
12:12:07 2024-01-26 685487 685268 150847 150133 251673 258725 284135 280170 169940 171505 213935 217521 248813 251643 4683075 5015276 6650866 6366726 1085207 1134212 216121 191297 211362 216115 250622 243287 234697 233526 158518 158751 633079 609931 1395620 1395472 320241 315580 444639 447660 550009 537381 547573 553121 562885 567924 528921 585747 1695866 1770815 1065444 904586 494725 486016 576202 571168 587178 592888 587975 594152 673919 672264 5060588 5235626 40.55 72.0 2
12:12:08 2024-01-26 683998 685264 151090 149814 252064 258006 284295 279974 169940 171335 213599 217825 248848 252049 4679736 4990035 6612145 6359445 1079041 1133679 215786 191297 211963 216008 249330 243666 232070 234282 158005 158894 641978 611238 1397302 1387574 319562 315802 441705 444254 550539 536586 546003 549397 564025 568032 531887 589055 1697664 1784671 1100977 904884 492380 486875 578802 572784 588427 595244 586953 595873 676602 674950 5015797 5239362 40.55 72.0 2
12:12:09 2024-01-26 686722 689181 151056 149360 252240 257064 284060 280157 169368 171470 213378 217487 248572 251785 4680382 4972423 6598256 6375847 1078816 1133642 215117 190961 211327 213237 251682 242513 232070 233887 157830 158389 652090 610802 1411381 1388558 319562 315802 441994 444882 551319 536586 546003 552019 563120 568212 531390 586849 1700983 1783217 1060705 903224 491917 487602 577982 574840 589102 591543 586350 594993 676625 672228 5032371 5227527 40.55 72.0 2
12:12:10 2024-01-26 688679 688069 150745 149325 254336 256849 283662 279939 169483 171300 213414 217487 250470 251395 4688856 4968836 6565518 6368525 1082013 1133642 215117 190361 211327 212499 249919 243666 232724 233492 157790 158246 648915 609931 1389051 1383283 319074 315802 442251 444218 548982 536171 545966 550456 562885 567376 531390 586391 1697300 1789610 1086082 907392 491769 483331 577128 573616 587528 592412 589653 597202 680222 675096 4992471 5233722 40.55 72.0 2
12:12:11 2024-01-26 688604 688069 152761 149215 252240 256669 283852 279744 169687 171434 212710 217300 248054 249491 4680382 4961599 6560875 6380414 1078255 1131196 215117 190794 211221 211834 250622 243458 232724 233526 157790 158212 640416 609931 1389809 1383283 318587 314914 441299 441394 548982 537413 544344 550456 559090 566542 530566 588059 1698674 1773183 1078502 902130 491033 487294 576981 573616 586922 592706 587975 596740 674727 674877 5022965 5230442 40.55 72.0 2
12:12:12 2024-01-26 686722 687582 150022 152254 250834 257100 283445 281471 169368 171124 213229 216777 250698 251395 4668058 4994739 6593494 6368525 1078967 1132801 215083 190794 210631 211834 250622 242666 232724 233526 157425 158246 648915 608799 1393790 1383283 318362 314399 441922 445874 549759 534964 544344 550456 562885 566542 528994 584572 1692483 1774477 1105403 903708 490173 483477 575977 571916 587491 592523 587863 597165 674763 673888 5011648 5224344 40.55 72.0 2
12:12:13 2024-01-26 686574 685155 150712 149216 250873 256239 283392 278505 169653 168838 212568 216743 248020 250793 4680382 4970473 6560875 6368525 1081509 1127921 215048 189727 211292 211834 249497 242909 232035 232092 157570 157250 652090 608193 1397782 1381322 315793 314399 440643 441394 545355 534660 541923 548475 559054 566071 529030 585042 1694889 1784002 1081750 904698 491219 482232 574313 569965 583827 592888 587863 596255 678114 673888 4996278 5235415 40.55 72.0 2
12:12:14 2024-01-26 688219 688032 150988 148676 251613 256239 281900 279089 168833 168838 212093 216441 248020 249209 4681640 4968874 6537524 6359146 1084280 1131159 215083 189200 211109 211834 248024 242837 232035 232092 156637 156758 652090 607102 1407352 1379364 315685 313886 440607 441611 541067 531774 540280 547239 558982 564842 528210 586015 1692483 1779593 1082021 903723 490521 480571 573025 568352 581622 590615 583380 594323 677890 672095 5000149 5235415 40.55 72.0 2
12:12:15 2024-01-26 689140 687059 150504 148493 252910 256062 281759 278775 168799 168075 212044 216535 249748 249170 4668096 4976126 6542184 6348145 1084515 1127884 214621 189166 211109 211503 248414 242495 232035 232092 156916 156650 652090 607026 1387722 1380343 315721 313621 439297 440917 541067 530990 541082 546816 558159 564409 527428 586275 1691244 1781475 1100977 904240 489130 477868 573025 568352 581622 588191 586303 593905 676895 672570 4975637 5227527 40.55 72.0 2
12:12:16 2024-01-26 689140 687545 150504 148663 252910 255346 281856 279887 168931 168366 212305 216105 249507 248440 4680086 4968874 6537542 6363983 1082013 1127049 215048 189131 210449 210855 247960 242495 231710 232057 156628 160887 640416 607461 1394939 1379364 316673 312933 440607 440261 540766 532102 537882 545200 557338 564012 527820 585404 1692483 1783756 1065444 903596 490521 477796 568086 567110 576982 589656 583474 593006 674946 667263 4972085 5224344 40.55 72.0 2
12:12:17 2024-01-26 688679 686912 150333 148394 252873 255346 281799 279887 168697 167895 211867 215967 249294 248472 4654679 4960706 6518891 6349767 1078816 1127884 214715 189097 210596 211172 247613 242083 231385 233759 156663 160740 645103 605724 1389804 1379364 316447 312019 440030 439915 540959 532102 537882 546691 556910 563184 525868 584572 1687647 1778646 1079585 903596 489130 477760 568050 568352 577086 589547 584637 592053 674432 669504 4990294 5208554 40.55 72.0 2
12:12:18 2024-01-26 686949 686123 151157 148003 252445 255169 283084 279582 168198 167895 211274 215367 248560 248472 4669661 4947427 6551530 6357856 1075446 1125264 213753 189166 209575 209973 247960 240618 231061 231379 156410 160593 640416 607484 1383729 1379364 315427 311983 440199 441444 541067 532102 539479 545622 556910 561533 527159 582839 1688028 1766841 1116532 899901 486944 481132 571300 567950 581212 585978 584364 592053 667115 667263 4994749 5214965 40.55 72.0 2
12:12:19 2024-01-26 685451 686123 149833 148253 251489 254667 281401 279546 168596 167824 211761 215229 248596 249313 4669472 4972423 6565518 6354611 1072793 1131402 214050 189166 209066 210547 249147 240547 231857 231666 156266 160887 648915 609571 1394389 1381322 315685 311474 439943 441264 545740 532102 539061 545622 555664 561497 522729 579320 1683805 1764327 1079585 899748 487326 482076 568086 567110 580482 586194 581177 588555 668735 667155 5030147 5216895 40.55 72.0 2
12:12:20 2024-01-26 684773 685638 153169 148667 250747 255238 280990 278316 168299 167660 211345 215195 248418 249206 4678905 4985970 6565152 6357856 1072793 1128463 213719 189166 209003 210407 248937 240378 231385 231344 155870 160593 631185 609061 1402619 1381322 315169 312034 439407 441381 544201 531726 537882 545622 557724 559852 524497 578462 1685630 1765615 1089912 901028 486217 482040 568050 566272 580360 585333 580728 588481 668735 666180 5032371 5216895 40.55 72.0 2
12:12:21 2024-01-26 684501 685638 153488 148141 250783 253851 281007 278743 168115 167250 211014 215401 247935 249034 4680086 4981657 6598425 6339204 1072737 1130144 215382 189097 208594 210148 248378 239837 231309 233202 155836 160593 647527 608193 1390288 1380456 314725 310095 439010 440261 544165 531349 539632 544011 556542 559032 523754 577607 1682568 1761411 1112007 896751 486254 480644 569951 565398 577027 584026 579868 588101 667317 666180 5033743 5211246 40.55 72.0 2
12:12:22 2024-01-26 682560 684185 152978 148316 250044 254989 280118 277925 168231 167309 211014 214735 248283 249135 4664344 5001539 6603068 6338991 1078891 1125264 213685 188931 210908 210043 246779 239430 231710 232058 155870 158457 641392 606668 1378966 1386232 313769 310060 439321 440031 544165 529062 538284 540770 550113 559198 523754 575900 1678755 1753933 1100977 899474 487289 480571 567243 563730 578010 583880 579421 588133 665830 664703 5040463 5214965 40.55 72.0 2
12:12:23 2024-01-26 684019 683660 153195 147836 250044 255416 278418 278316 167999 167309 210684 214070 247935 248440 4654679 5009382 6607824 6329558 1079532 1127279 213616 188503 208594 209855 246814 239634 231380 231229 156088 157829 643905 601410 1393079 1388351 312525 310095 439097 440397 542138 522941 536424 539973 550041 559198 523754 575049 1678976 1756421 1073925 895559 486217 477351 565270 563295 578010 581015 581177 588748 665830 666180 5048985 5207530 40.55 72.0 2
12:12:24 2024-01-26 684019 684185 153160 147836 250044 255238 279905 278316 167733 166958 210649 213922 247242 248365 4671731 5004516 6574878 6339090 1078046 1125116 213616 188400 210461 209061 246399 239395 230737 230723 155762 157724 631185 600983 1380435 1387217 313539 310095 439284 441376 541371 522869 536757 541288 549581 559198 523754 574236 1678755 1753896 1078166 895396 485493 477015 564805 562898 578010 578694 581177 586783 665323 665207 5041776 5205586 40.55 72.0 2
12:12:25 2024-01-26 683104 684148 150277 147014 250044 254667 279708 277925 167584 166958 210354 213739 247207 247847 4654791 5004516 6593556 6332901 1077577 1125116 213285 188434 208490 209026 246430 239659 231376 230653 155766 157608 651353 600552 1392526 1388351 313539 309807 439010 440507 541371 525909 536424 541288 549968 559198 523012 574200 1678755 1755176 1080286 894284 485493 476308 565672 562104 577192 578658 581177 586779 664853 664739 5048985 5205586 40.55 72.0 2
12:12:26 2024-01-26 682827 683146 150418 147740 250008 255169 279511 277534 167468 166647 209991 213374 247171 248103 4667049 5010732 6584217 6312065 1079142 1128007 215231 188400 208233 209026 245879 239324 230166 230314 155623 157099 639866 600618 1382699 1386232 312873 312034 438708 439170 540988 522797 535161 540685 549050 559198 523012 577088 1678755 1755176 1067564 894284 485400 475973 563138 562031 576375 579122 580317 585958 663878 663301 5048985 5207530 40.55 72.0 2
12:12:27 2024-01-26 682832 683437 152841 146774 249272 254241 279511 277729 167204 166958 209809 213374 247171 247464 4664344 5007563 6584169 6326495 1077390 1123631 214290 188627 208095 208956 246152 239229 230595 230546 155480 157573 645103 603618 1382387 1383283 313932 308186 438043 439774 542834 525872 535124 540522 548350 557589 521168 575300 1673991 1752338 1077419 893031 485055 478674 563102 558833 574710 576929 576853 584651 658137 664424 5029632 5205586 40.55 72.0 2
12:12:28 2024-01-26 684773 682144 152841 146774 249460 253886 279511 277498 167204 166842 209662 213374 246982 247429 4648046 5018258 6584169 6321984 1077390 1125264 212365 187911 207296 208921 245395 238811 230453 230046 155203 157134 645103 601335 1383324 1385829 313539 308045 438043 439152 540605 522761 534744 540266 550277 557518 521497 574483 1674453 1749707 1083916 893031 484709 474898 562308 558833 576156 577619 577707 585010 661896 664894 5047817 5213210 40.55 72.0 2
12:12:29 2024-01-26 684579 683182 152627 146774 249272 253427 278725 277268 167170 166958 209627 213192 246790 246356 4661737 5010358 6565152 6312618 1075817 1123631 212365 187712 207226 208153 244982 237618 229342 229011 155242 156960 642943 599691 1381409 1383283 312651 308010 437465 437728 539730 521218 534292 539758 546772 556733 520945 574112 1673991 1751376 1071805 892980 484020 474159 559072 558761 574710 577217 577707 585945 658173 665980 5039566 5194459 40.55 72.0 2
12:12:30 2024-01-26 681864 682185 152557 146847 248502 253427 278922 276613 167170 166457 209662 212715 246410 247082 4658300 4999489 6570220 6275983 1075817 1123631 214027 187582 206973 207898 244885 238319 229307 229293 154902 156915 638327 600552 1382109 1385829 312208 309223 437733 437728 539348 524419 533351 539575 546701 556733 519987 574891 1679013 1751376 1073925 891850 484057 476944 562904 558761 574710 577424 578600 583321 661896 662297 5039288 5198164 40.55 72.0 2
12:12:31 2024-01-26 682560 681182 149795 146502 248467 253073 278298 276363 167170 166492 209335 212715 246410 247082 4657697 4990105 6565553 6299492 1076990 1125264 212399 187616 207117 208188 245588 237582 229076 229293 154936 156697 646020 598841 1396957 1385829 312135 310273 436625 437469 538205 522898 533424 539575 549755 557410 520909 575300 1673991 1751413 1061204 891302 483983 473493 561309 558761 574601 576791 579010 587226 663878 661331 5051182 5201874 40.55 72.0 2
12:12:32 2024-01-26 684764 682181 152566 146571 248502 252298 278298 276684 166642 166725 209300 213247 246410 246321 4661019 5004516 6537497 6307474 1078929 1123631 212148 187356 207261 207863 244885 237582 228880 229329 154902 156260 638853 597119 1382886 1379364 311105 308186 435936 436238 538059 522788 532595 539193 549366 558661 519768 575115 1679013 1760162 1073088 889220 482645 476607 561272 558797 574747 577556 579047 586168 661933 661331 5056397 5198164 40.55 72.0 2
12:12:33 2024-01-26 683697 681145 152314 146371 248084 252228 277871 277338 166642 166492 208647 212749 245652 246078 4644846 4990181 6518891 6304461 1078928 1122039 216752 186735 206973 207540 244508 237547 228915 229972 154867 156478 638853 597137 1394368 1379364 310446 308222 435575 436221 538280 522381 533277 539465 550461 558661 519805 574335 1679013 1761374 1094338 887842 482497 475705 561309 558833 575337 577619 579384 585372 661933 663700 5051182 5198164 40.55 72.0 2
12:12:34 2024-01-26 684998 682181 152279 146571 248293 251877 278102 277498 166150 166725 208321 213577 245652 246286 4648046 5011686 6532839 6316846 1082202 1123668 212114 186735 207117 207505 244303 237180 228525 229972 154583 156697 635250 596287 1390321 1374063 310885 308222 433088 435262 538315 521456 535161 539376 550461 558910 519659 573334 1674239 1761411 1094338 885565 482302 475669 562904 558869 574710 577217 579010 584280 658137 664894 5061780 5198164 40.55 72.0 2
12:12:35 2024-01-26 687753 680184 149099 146096 246973 252052 278725 275871 166117 166422 208321 214036 244897 246286 4648158 5033353 6537542 6318465 1082118 1123668 212828 186701 210596 206606 244508 237180 228525 229293 154089 156270 637291 600124 1393068 1372115 311546 308186 431654 435226 537190 519718 535235 539758 546772 559198 518852 573297 1678938 1761411 1094338 883676 481541 476343 562904 562770 573680 577217 577744 582844 658029 665182 5056975 5192894 40.55 72.0 2
12:12:36 2024-01-26 687987 680153 149474 146921 246973 251877 278334 274958 166117 166264 208501 214460 244897 246356 4648158 5040613 6528216 6316846 1081348 1122039 216152 185523 210744 206537 244473 236813 228206 229258 154051 156260 647328 596712 1396603 1373089 310446 308151 432299 432741 537518 521456 533571 538196 546737 558411 518410 571893 1669783 1762175 1094338 885710 481275 474288 561272 561677 573644 577109 579887 584392 658029 663955 5061780 5198164 40.55 72.0 2
12:12:37 2024-01-26 687468 680112 149265 146235 246938 252855 277871 274502 165593 165924 207382 213374 244862 245906 4654979 5033409 6518891 6330821 1078718 1122039 212977 190323 210744 206503 243722 236082 227464 228941 153837 156226 637291 595504 1391768 1370171 310227 307650 430071 432710 535965 519982 533156 538196 547426 557589 516839 571893 1669244 1761558 1092125 882457 479910 473990 562069 563084 573704 576928 578649 580970 660442 661901 5062222 5195117 40.55 72.0 2
12:12:38 2024-01-26 687161 681799 148707 146163 246487 257040 277445 274798 165902 165692 207996 212681 244075 246321 4661756 5035381 6528216 6308978 1082118 1120413 211900 190456 210340 206181 243722 236082 227499 228867 153803 155939 645103 598841 1376847 1370171 310446 307185 429733 432958 537515 519982 533571 536568 547426 556769 516839 571082 1669207 1756421 1089912 881203 480167 473655 560514 558761 571291 576928 578575 583675 659507 661901 5061235 5198164 40.55 72.0 2
12:12:39 2024-01-26 685968 676286 149061 145930 246656 252497 277373 275309 165005 166341 211799 214710 244005 244771 4634742 5019059 6518891 6307474 1078159 1121207 212567 190421 210376 206216 243347 236082 227112 228547 153803 155974 635250 595439 1389722 1370171 309351 306935 430405 432633 532090 518478 530374 535774 547426 555915 516839 571045 1669244 1757667 1092125 883713 479230 472986 558928 559587 568077 577217 575150 580822 660332 658033 5062336 5197686 40.55 72.0 2
12:12:40 2024-01-26 687430 680828 148641 145832 246142 252499 276595 275393 165493 165924 206990 212749 244145 244771 4661756 5027699 6509566 6304461 1076622 1118753 212530 190047 210340 205860 242974 235682 227077 228352 153342 155722 637291 594518 1400238 1369200 309351 306720 429841 432633 535230 518478 531162 535018 546653 555098 513896 569759 1669207 1755176 1089912 881203 479824 472986 559324 559587 568077 576368 574337 581081 658648 658322 5065602 5192256 40.55 72.0 2
12:12:41 2024-01-26 688679 680833 148602 146510 246311 252144 276524 274012 165038 165738 206990 214710 243935 244736 4642867 5028431 6523494 6302606 1077763 1118717 212269 190216 207072 205860 243313 236012 227077 227769 153559 155688 645741 597137 1388772 1369697 309278 306257 429018 431916 532018 518406 530337 536214 546616 555062 513824 569722 1669483 1756421 1089912 881203 478477 472949 559684 558466 568005 575485 577004 580632 659114 658250 5048646 5185299 40.55 72.0 2
12:12:42 2024-01-26 688405 680861 148467 145690 245966 252355 276381 276079 165755 165288 207348 212647 243665 246250 4662219 5026108 6537497 6308525 1078722 1118717 211830 190314 206490 205683 243313 235647 227077 228122 153316 155688 647328 597202 1379929 1368193 309533 306685 430788 432033 535230 519175 531538 534946 546616 554246 513788 569318 1668296 1753933 1089912 880540 479824 472579 559287 559587 567969 574707 576184 579287 656714 658250 5048985 5177832 40.55 72.0 2
12:12:43 2024-01-26 688604 680755 148574 145894 245966 252000 276151 273069 165493 165183 207278 214710 243630 245114 4648848 5033467 6527340 6302832 1086943 1121171 210627 190421 206490 205860 242769 234627 226883 227575 153521 155220 645103 597975 1378936 1368724 309533 306523 430179 435189 532018 519175 531914 531792 544196 552549 513081 566722 1669170 1756421 1089912 877967 481202 472949 557706 559191 567234 572918 571994 577914 656177 657179 5058404 5186829 40.55 72.0 2
12:12:44 2024-01-26 684431 677721 148336 145587 245654 251857 276151 274165 165493 165183 207244 211888 243152 246180 4648158 5036816 6522782 6308253 1083521 1118423 210473 190350 205226 205649 242193 234592 226409 227416 153240 155186 637291 597546 1389125 1364843 309060 306789 429875 432705 535156 518369 531501 533253 541099 550964 511956 565120 1668296 1753896 1089912 877967 481541 472246 556524 557932 566431 572042 571994 576496 654751 655721 5058404 5186829 40.55 72.0 2
12:12:45 2024-01-26 683262 678906 147646 145896 244937 251857 275815 273729 165460 165309 207099 213137 242440 245972 4650607 5026108 6528185 6293218 1080469 1118717 210508 190012 206164 205186 242193 234592 225989 227063 153168 155151 635728 597975 1372968 1364843 309060 306789 428624 430024 531982 518406 528802 533825 544233 552656 513318 566758 1667111 1751413 1112007 876063 477086 468818 557312 558290 568842 572078 575365 576720 654751 658141 5041776 5180094 40.55 72.0 2
12:12:46 2024-01-26 686449 676146 147775 145092 245315 251187 275642 273468 165427 164895 208922 212476 243421 246887 4660040 5029670 6523494 6308062 1079004 1119217 210367 189976 206309 205152 242735 234558 226023 227063 152713 155186 635728 598841 1366300 1364843 308624 306789 428927 429988 534397 518369 530337 531828 544196 552620 512956 566722 1669483 1752191 1087699 876100 478798 468854 557706 558795 568842 572918 575365 575868 655250 658141 5051182 5192502 40.55 72.0 2
12:12:47 2024-01-26 686235 675952 147819 145647 245315 251364 275677 273175 168798 165057 211357 212259 243761 246429 4660040 5018831 6518793 6305153 1081816 1119217 209815 189976 205839 205620 242427 234558 225989 227063 152781 155009 635728 597546 1381903 1364843 308588 306357 428624 432629 531982 516871 530337 531756 541063 552584 511919 567677 1667477 1753933 1087699 876908 478477 471543 556524 558795 567234 570437 571515 575268 652832 656218 5054791 5186829 40.55 72.0 2
12:12:48 2024-01-26 686235 675952 147637 144884 244556 251011 275255 272723 164678 164529 211799 211370 242544 244736 4661140 5026824 6527895 6312252 1082118 1116044 210045 187489 205190 207156 242159 239509 225989 227276 152781 154901 645741 598832 1381284 1364843 306816 305818 428321 432597 531716 516835 529925 530972 541063 550964 511529 567274 1664744 1752191 1087975 876284 479193 468854 555701 556355 565594 570401 572172 575268 652795 654302 5057243 5186829 40.55 72.0 2
12:12:49 2024-01-26 680824 678155 147606 145119 243840 251400 274799 272723 168681 164793 211578 211009 242544 245906 4658300 5051968 6536876 6301261 1088307 1119217 210872 190314 204508 205940 241752 239437 226339 226878 152781 154308 638853 596264 1370645 1364843 306419 305926 428963 432633 532203 513855 529012 530287 540955 550185 510040 567274 1664744 1756150 1089912 879914 479910 468746 554452 556282 563093 569565 570264 574859 653790 657030 5058404 5180094 40.55 72.0 2
12:12:50 2024-01-26 682832 677675 148331 144662 244385 251400 274414 272306 168846 164793 211393 210102 242579 246546 4642867 5040621 6489661 6301261 1087925 1115896 210662 189905 205154 204867 241684 234592 225361 226221 152781 154476 642567 594561 1382261 1361411 306456 306357 428963 430024 528930 513747 529012 529007 541063 549350 513211 568475 1669133 1765615 1070922 876063 477013 465208 554452 555497 563057 572113 572580 575268 658648 654302 5004625 5179434 40.55 72.0 2
12:12:51 2024-01-26 683797 676982 148123 143918 245350 249848 273959 272532 168577 164828 211321 210102 242172 245951 4636248 5005108 6442823 6310693 1084753 1115896 210185 186832 205012 205049 242877 234523 223589 227618 152290 154060 644948 599416 1393578 1352480 306455 306357 428175 433067 527632 513855 529012 531850 544196 550156 510834 568475 1669483 1770359 1107482 876063 477050 466402 556524 556050 563925 573760 571921 574859 659581 656500 4996041 5170607 40.55 72.0 2
12:12:52 2024-01-26 678823 676503 147325 145052 244561 249426 276203 271476 168646 164266 211357 210718 242137 244360 4635972 4990728 6480515 6286974 1078689 1115896 210332 186964 204724 205938 242365 236684 225308 226572 153565 154476 631041 601992 1396092 1360140 308400 303070 430179 431272 529199 516652 525793 528260 541063 546916 510566 566758 1665378 1751376 1105220 885389 478551 467320 555701 549712 559027 570437 565751 574450 656714 649308 4943018 5166905 40.55 72.0 2
12:12:53 2024-01-26 674581 676982 148005 143943 244561 249426 274378 271476 168577 163775 207445 214832 243291 245149 4643610 4928670 6462237 6293495 1065484 1119485 210262 186263 206023 204481 242365 236684 224612 226221 153561 154729 637291 599691 1380767 1360977 306708 304530 428321 430546 529162 516835 526015 531744 544445 549473 513845 567598 1659950 1747227 1068756 883713 474721 465208 556524 549856 566832 572954 567698 574168 656714 654596 4947721 5177450 40.55 72.0 2
12:12:54 2024-01-26 677831 677941 147299 144411 244561 249041 274606 271027 168611 163740 211321 214947 242172 245185 4633489 4912287 6490915 6293495 1061497 1116044 210214 189471 204940 203778 243048 236407 224803 226256 153628 154549 637211 600552 1366329 1362468 308250 302750 428018 430959 530698 518158 525830 532121 544160 548565 513845 567417 1659370 1740500 1143116 884974 474046 467685 557312 549784 567234 570508 565184 576496 649123 652981 4976954 5170721 40.55 72.0 2
12:12:55 2024-01-26 674872 676507 146683 144411 242822 249812 273959 269825 168763 163464 211357 214577 241801 245149 4636248 4947120 6532839 6284522 1063467 1113635 209864 186582 204831 203948 240711 234472 225684 226626 152120 154377 639393 600552 1380726 1366259 308325 302963 428890 431804 531826 516835 525706 532121 543673 546808 510364 564748 1656675 1737011 1125849 885603 474211 468380 556255 549712 565594 568297 566898 575268 651128 649236 4990294 5168071 40.55 72.0 2
12:12:56 2024-01-26 675353 676982 146649 144880 242991 249848 273959 269755 168763 163671 211357 214577 242341 245149 4636248 4963413 6537524 6284116 1062736 1116044 209850 186560 204544 203914 240676 234688 224559 225626 152120 154449 637291 601414 1384356 1364843 308250 302999 428672 431192 532166 513711 525347 531744 539361 546111 510040 563614 1655641 1731293 1078017 884972 476075 467320 554061 551200 563852 568203 566092 574450 650426 649200 4985343 5158693 40.55 72.0 2
12:12:57 2024-01-26 675305 676498 147272 143914 243060 250410 272670 270614 166054 163740 207598 210797 242172 245149 4636248 4980694 6528145 6265359 1066502 1114425 210179 186617 204544 203739 241684 238760 224594 224546 152222 153624 632173 594561 1395847 1372583 307011 304589 429838 430546 528643 513473 522636 528861 539799 546352 510798 562747 1655498 1734320 1069685 881203 474721 468476 552115 551554 563889 568203 566822 575268 649051 653018 4990030 5168071 40.55 72.0 2
12:12:58 2024-01-26 679380 675073 146727 143880 243378 249041 272254 271441 168273 163740 207198 214427 242289 243698 4633489 4990381 6490058 6265359 1072608 1116044 210179 185918 204831 203598 241684 234688 223555 224929 152256 153130 637291 592441 1370570 1364843 303879 304457 428478 429413 528123 513003 523414 528934 539925 549194 511773 565001 1660210 1740500 1105220 878628 474721 467886 551724 549748 565662 567067 568430 575268 649087 653940 5013560 5164385 40.55 72.0 2
12:12:59 2024-01-26 682832 676507 146899 143884 243891 248830 273087 270425 166161 163592 207052 210068 241674 243770 4636248 5004630 6495005 6274738 1079041 1116044 208184 186001 203651 203598 241684 234322 223589 224737 151628 153518 654290 594561 1363533 1360977 304842 303070 423773 431229 529199 513767 527510 528342 539689 548242 508990 561691 1659180 1742934 1105220 871782 476075 466919 551724 549856 558919 567367 567556 569690 649506 649272 5047855 5160703 40.55 71.9 2
12:13:00 2024-01-26 677826 674587 146408 144015 242276 249041 272670 269790 165303 163557 206580 210797 240823 246335 4636248 5016836 6500240 6270262 1079004 1114425 207894 185918 202620 203248 241684 234688 223555 224737 151523 153165 634481 594561 1370306 1359049 304770 302645 423668 431229 529199 512820 525978 527850 536192 546988 507547 563173 1657850 1742934 1105220 871819 476075 468330 552078 553550 561263 567331 564748 568480 647342 649092 5048027 5170607 40.55 72.0 2
12:13:01 2024-01-26 678860 674083 146683 143642 243630 249041 272219 269790 168004 163217 206580 210797 240805 243734 4630184 5026108 6500089 6265791 1082118 1112809 209015 185918 202584 203739 241006 234322 223555 223611 152699 153130 634166 592864 1366244 1355623 303879 302185 424075 431229 527632 511951 523932 522851 537222 546111 503991 560969 1659106 1752484 1109744 876908 476075 466527 550516 550309 559971 566353 567668 567566 649506 649236 5033129 5160703 40.55 72.0 2
12:13:02 2024-01-26 679268 673901 146658 143414 242241 249041 271458 269755 167969 163182 206580 210797 240991 243661 4626883 5016836 6480830 6265359 1084321 1112772 208509 185398 203508 203564 239975 234523 223520 223542 151111 152990 635250 592441 1367559 1355623 304838 302185 424075 430619 522968 511951 523969 522815 538310 546916 503991 564897 1657852 1748898 1089912 875040 476075 463932 550516 551554 559241 567223 568514 571478 653196 649092 5024318 5177450 40.55 72.0 2
12:13:03 2024-01-26 681827 674074 146455 143613 243186 248130 271423 269825 168004 163444 206254 210797 241025 243734 4626883 5019078 6416312 6274738 1080469 1111983 209015 185398 203223 207267 241006 234688 222144 224581 151730 153165 632603 592864 1373974 1346404 305050 302821 424002 429706 522564 513040 525158 525881 539928 548565 504810 566028 1663563 1766830 1125849 873793 473372 463896 553647 553476 562585 571272 569324 570020 653681 649128 4986798 5164385 40.55 72.0 2
12:13:04 2024-01-26 680589 674517 146682 143418 242618 246673 272705 270802 165131 163217 206290 214612 240656 243734 4629641 4975975 6457853 6284116 1075817 1112020 207894 185398 202620 203248 240529 234358 223141 224929 152163 153872 631041 599701 1362873 1348634 305773 301268 424002 430619 523040 513024 525158 522851 538982 543707 503991 564950 1655749 1749707 1128163 878665 474721 464880 553243 549640 558882 567915 562479 571389 652124 649437 4952425 5155353 40.55 72.0 2
12:13:05 2024-01-26 671667 674079 146521 143547 243896 247988 272219 269532 167969 163069 206580 209636 240922 243698 4620289 4933650 6443790 6269986 1066132 1108800 210004 185198 203543 207086 239586 234688 222797 223611 150828 153130 637291 594561 1379621 1355623 303879 302383 426510 426799 521425 513040 519650 522851 537774 542909 507811 565224 1655498 1742282 1123535 883713 471434 462551 552115 546816 558919 568203 565288 571898 654978 650818 4919064 5152585 40.55 72.0 2
12:13:06 2024-01-26 676200 674928 146442 142778 242280 246709 272670 268969 165372 163182 206218 210209 240287 243318 4629641 4919653 6472264 6265791 1058898 1109622 208544 185198 202620 207125 241881 233027 222453 224234 150761 153165 629478 598415 1359330 1359049 304806 300740 424038 428116 527632 511509 521195 527478 536192 541696 504810 562295 1648687 1723909 1118907 881203 472364 466563 552115 547276 558955 564905 562339 571628 647140 644885 4982096 5154634 40.55 72.0 2
12:13:07 2024-01-26 673271 672945 146416 143225 243210 248688 271353 270148 167969 162627 206435 209553 240853 243337 4620289 4958023 6494774 6247061 1069414 1113635 209571 184810 203223 206945 240330 233956 222797 223352 152005 152393 642369 591173 1380451 1364843 303901 302098 424075 426197 523040 509352 519650 522923 536754 544961 507775 561838 1650767 1733114 1100695 875405 470690 464552 547408 548475 558955 564905 566898 571418 649506 649200 4989789 5165280 40.55 72.0 2
12:13:08 2024-01-26 684111 673938 146282 143473 242141 247886 272078 270644 165096 163306 205893 211528 240120 243246 4633489 4998291 6481589 6265359 1069705 1112845 208835 184775 203188 206800 240499 233263 222453 223542 150589 153024 632408 590177 1382246 1355623 302955 302185 422071 423764 527506 510866 522820 525954 538310 546567 507775 560571 1650730 1738033 1125849 871311 471756 465245 549737 550419 558991 564905 565148 569323 647598 649236 5019379 5151338 40.55 72.0 2
12:13:09 2024-01-26 681247 675453 146144 143543 243039 247712 271283 270910 165131 163045 205785 210363 240115 243589 4623584 5007563 6480553 6260890 1079041 1109622 206636 185363 201913 206945 240668 233227 222797 225404 152270 152605 631041 593712 1374265 1355623 304879 302010 421478 428795 526108 510830 524006 525890 536754 543707 504677 557689 1650767 1743155 1046362 870692 473372 465245 548571 548534 558092 564003 564486 565125 646646 647266 5026275 5151634 40.55 72.0 2
12:13:10 2024-01-26 679343 671120 146143 143207 243516 247988 272424 270874 164981 163045 205605 210069 240150 243102 4630184 5016836 6476316 6269056 1081868 1111195 207859 185363 202231 204126 238977 234322 222110 223507 152341 152397 632603 591873 1369403 1348746 303649 301726 422702 427173 522295 509388 522043 521200 538310 545309 506717 562747 1658187 1756421 1074712 871311 472029 459805 548959 550030 558882 567803 565833 566763 649051 648214 4973771 5155953 40.55 72.0 2
12:13:11 2024-01-26 677265 672063 145699 142715 240827 245535 271838 270004 164728 162942 205462 210545 240150 243553 4631742 4973443 6461688 6270262 1073905 1113130 207535 185104 201314 206909 239586 233263 222110 225404 151629 152578 641575 598841 1377196 1346679 305848 299338 422071 428758 521389 513040 521268 523547 538310 540487 504677 560137 1649787 1740228 1123535 876100 472700 462515 551333 547422 556515 564869 559445 565052 649506 645947 4917119 5149711 40.55 72.0 2
12:13:12 2024-01-26 670715 672145 145940 142489 241869 246673 271009 270148 165074 162514 205279 209274 240818 242410 4627928 4895894 6444052 6264559 1056889 1109971 207894 184610 201913 203021 239586 233027 223158 223542 151914 152782 634632 598832 1361915 1352592 304548 299444 422738 423655 522774 511951 519282 522923 536192 540522 507400 559381 1646417 1728839 1119485 878665 468655 464588 551333 546393 558955 566098 561597 568443 646683 645774 4959679 5141204 40.55 72.0 2
12:13:13 2024-01-26 669729 673815 145201 143396 241836 246709 270974 268785 165339 162107 205964 209331 239552 242491 4626094 4963024 6518116 6247061 1061685 1110159 208404 184739 202231 206549 239383 232863 224381 224088 151842 152148 630634 592018 1371574 1364843 303470 299444 424038 423728 521389 507806 517342 522411 532085 539695 504382 557222 1641480 1724716 1068756 875442 470357 462515 545863 544011 558882 561488 562811 568443 646646 644850 4985343 5141015 40.55 72.0 2
12:13:14 2024-01-26 678590 673045 145665 142784 245974 246466 270526 270766 164214 163148 204561 209553 239518 241872 4624110 4980786 6457478 6264445 1075854 1111983 206533 184739 201878 204090 239713 231706 223786 222784 151842 152115 632603 594136 1365531 1352480 303901 299408 420116 427475 522968 509315 521970 522743 532085 542076 503963 556916 1648538 1738033 1125849 866843 471434 464552 547408 548826 556478 561488 562774 568290 640110 644396 5030147 5140699 40.55 72.0 2
12:13:15 2024-01-26 677556 667268 145635 142555 242356 246709 269703 269958 164214 162480 205244 209518 239518 242832 4617517 5021978 6471121 6263531 1085111 1112302 207835 184540 201736 206909 238071 232465 224381 224403 149915 152081 634166 590752 1365191 1354075 303041 300936 421442 427439 521925 504914 519650 521474 532049 542076 503963 559271 1655498 1747227 1085486 869382 471398 459769 545790 546393 553979 561524 562774 566838 647671 645339 4976911 5151338 40.55 72.0 2
12:13:16 2024-01-26 680557 667272 145895 142230 241502 245879 269703 270148 164214 162661 204597 209337 239151 242661 4620812 4954450 6414526 6272963 1080977 1111512 207362 184435 201561 203555 238923 232792 222497 223507 151842 152148 634632 595495 1375874 1344495 303238 301796 423093 426161 520819 509315 519686 522953 537550 542909 504677 562438 1654323 1755176 1121221 869382 470690 459049 548959 548050 556515 565664 564486 564783 650886 645339 4964214 5141696 40.55 72.0 2
12:13:17 2024-01-26 675532 667277 145201 142570 242356 245535 271388 268785 164214 162333 204920 209601 238785 243246 4617517 4943911 6444288 6261265 1072064 1109897 207870 184306 201455 203946 237895 232649 223123 224403 153496 152047 629478 596264 1383667 1352480 302967 300888 423298 423728 520083 508270 518116 521474 535168 540409 503213 559344 1648593 1740500 1116592 879289 470690 459049 547408 540806 554015 563175 557322 568160 649506 640294 4887742 5136269 40.55 72.0 2
12:13:18 2024-01-26 671833 671083 145534 142054 245970 245122 269772 269503 164214 162107 204884 208865 239151 241327 4614731 4897458 6448731 6242572 1064836 1110159 207616 184294 201984 202985 238968 231401 223123 224403 151417 152329 639393 597975 1358450 1355623 303901 300058 422036 423547 524410 510035 519001 523694 534467 540229 504677 556755 1641665 1712879 1121221 876100 470425 463568 545790 540806 556515 559843 557717 567719 640001 640294 4961883 5132607 40.55 72.0 2
12:13:19 2024-01-26 672657 667268 145197 142474 241845 246673 270510 269163 164214 162073 204597 207993 239117 241327 4608152 4956737 6458076 6242146 1064534 1106824 207859 183570 202267 202809 238527 232016 223123 224088 151736 152013 639393 589332 1363794 1356967 300965 300248 420742 422320 522665 504805 519554 521935 532049 541696 503246 558118 1641443 1733899 1121221 871274 467882 459841 544214 546654 558092 561488 562811 566726 643767 644396 5004154 5133634 40.55 72.0 2
12:13:20 2024-01-26 674882 667272 145197 142291 241675 245914 270510 269388 164066 162107 204275 208802 238751 242078 4610937 5011686 6406986 6251242 1075678 1109971 207326 184154 201244 202807 237301 232501 222497 226356 153389 151667 644445 590177 1369590 1347675 302184 299881 421932 423475 518360 507469 520442 519964 532085 540522 503250 559308 1650850 1752338 1123535 867583 468750 460021 545826 545585 554835 563175 562738 565995 649046 643455 4960669 5141972 40.55 72.0 2
12:13:21 2024-01-26 677181 671083 145167 141941 241845 244333 270526 267450 164214 162073 203953 209157 238751 242491 4614731 4943911 6435117 6255980 1072718 1106824 206177 184025 200612 203091 237529 231741 222497 222097 150993 152081 627916 597137 1360985 1347675 304548 299955 421895 423583 521114 509170 520479 519782 531905 539397 501682 557347 1647422 1734357 1118907 874415 470690 458368 547408 540770 553638 560665 556032 564918 643803 640222 4926538 5132331 40.55 72.0 2
12:13:22 2024-01-26 667424 667200 145201 142239 241845 244916 270510 268372 164180 161590 204239 206886 243519 241702 4598786 4912521 6416316 6242146 1063165 1106824 207582 183407 200963 202488 236934 231741 221874 226269 151580 151593 627916 592864 1357724 1346404 302685 299883 423393 424124 518251 508912 515804 519818 534755 539089 504567 559933 1646342 1732464 1114278 876100 466486 459984 547408 542403 556209 562744 557717 567607 646646 640258 4898281 5126897 40.55 72.0 2
12:13:23 2024-01-26 671717 667250 145032 141766 241675 243617 269703 267771 163917 161590 203953 208214 243519 240650 4608152 4893976 6453613 6242146 1053918 1106824 206533 183570 200612 202772 238774 230661 222497 222097 150958 151735 633045 596264 1358605 1352592 302967 297042 419821 422356 523035 508756 517601 523547 535225 537845 503030 556930 1640543 1714593 1117460 876908 467183 459805 546598 540317 556792 559189 556820 564056 641725 640222 4957127 5132607 40.55 72.0 2
12:13:24 2024-01-26 672876 667277 144730 141897 241331 245122 269371 268596 163689 161556 203918 207566 239265 240614 4611440 4956886 6444288 6237223 1062255 1106824 206567 182954 201244 201853 237301 230985 221874 226162 151064 151106 637806 587393 1367478 1352592 300188 299128 421037 421025 521187 503242 518264 522583 534209 540991 504457 556533 1645246 1724531 1129610 867583 466749 458905 544464 540842 556792 559023 560672 566981 640038 645774 5001110 5141204 40.55 72.0 2
12:13:25 2024-01-26 677450 667277 144688 141770 240819 244916 270510 267771 163414 161556 203918 209191 243072 241327 4614731 4989018 6443790 6242146 1069742 1106824 205856 183535 200438 201853 238036 230723 222341 223145 150781 151140 629478 591173 1357097 1347957 302184 297493 418626 422356 521925 507072 517708 522213 530409 541171 500937 555236 1646397 1730590 1116592 865079 468082 461291 544464 544598 553834 559081 557717 562242 641271 640294 5011309 5131757 40.55 72.0 2
12:13:26 2024-01-26 675527 667169 144726 141537 240993 245122 269750 268183 163689 161590 203918 208180 243072 240614 4601585 5008322 6434962 6228806 1080432 1106039 206177 182710 199984 202453 235604 230985 221874 222519 151064 151140 631041 587812 1357512 1346404 300904 297528 419738 422320 517043 501827 517896 516853 528846 540790 500229 559360 1641480 1743630 1071378 867471 470089 458394 542885 544330 551678 559117 561597 563729 645168 643917 4957128 5126266 40.55 72.0 2
12:13:27 2024-01-26 676969 667015 145192 140585 241836 243617 270130 268596 163167 161624 202672 208180 239945 240614 4598786 4933271 6379010 6237695 1079032 1106824 205856 182988 199949 201818 236568 230626 220599 226551 150676 151106 612171 592864 1359714 1337184 299940 297563 418626 421097 514099 504023 518264 519597 532049 541171 500229 557222 1648593 1747227 1116592 865116 468082 457960 546751 545490 553638 563147 559225 562493 647146 640114 4954795 5134788 40.55 72.0 2
12:13:28 2024-01-26 671992 666903 144662 141574 240828 245473 270892 266914 163393 161298 203276 208180 239574 241327 4608152 4954862 6425637 6232774 1069549 1103651 205216 182988 199322 201853 236533 230267 221563 222832 150043 151106 626353 594561 1368919 1336962 302612 297775 419218 422951 518176 504914 516795 516889 530409 537346 498710 556359 1636798 1728839 1116592 871311 467919 456294 545790 541068 551996 558743 555770 560826 644917 640295 4888138 5123242 40.55 72.0 2
12:13:29 2024-01-26 669426 669587 145092 142230 240926 243173 270130 266691 163201 161616 203669 206955 243307 239426 4601585 4902251 6425488 6224240 1058659 1102015 206211 182826 199949 201501 237100 228839 221718 222832 150149 151106 627916 594561 1362783 1353701 302184 297775 419847 420729 521187 504805 514912 519964 528811 534866 500973 553061 1632364 1708029 1114278 874415 466417 459049 541045 540486 550014 558402 554944 562420 641039 641202 4966640 5131757 40.55 72.0 2
12:13:30 2024-01-26 677284 667169 144528 141533 240419 246524 269724 268310 162838 161590 202637 207566 242866 240124 4608152 4961201 6434962 6237695 1063467 1106039 206177 182409 200612 201185 236568 230070 221563 222519 150781 150904 636219 586140 1375611 1348708 300692 297979 418922 421763 519715 501439 516795 521105 529627 540905 503963 555175 1641665 1723909 1116592 865116 465091 457687 541045 540806 554835 558924 559445 565191 641271 643627 5018831 5135822 40.55 71.9 2
12:13:31 2024-01-26 672950 671373 144343 141753 240029 244710 269371 266950 163428 161444 203669 206955 239432 242114 4607175 5001234 6453613 6237223 1077951 1106824 205856 182699 199670 202312 236203 230019 221874 221896 151064 150622 631041 587646 1357512 1346404 300479 297042 419218 422356 514063 503172 516354 513837 528032 538818 495868 555175 1641312 1731814 1100695 865116 468415 457422 541385 539937 550117 558796 557717 561010 639844 640258 4957128 5138466 40.55 72.0 2
12:13:32 2024-01-26 676932 669734 145205 140363 241020 243478 268966 267593 162951 161522 202637 206955 239945 240364 4605353 4950090 6379010 6237695 1074789 1105255 205251 182350 199357 201536 236168 229909 220528 223145 150149 151174 623228 591173 1371193 1337184 299269 297493 418444 420694 513954 504242 516758 517656 531228 539613 498746 558093 1646252 1744752 1066952 864500 464766 456129 541009 540770 549941 558204 557753 561010 643803 640222 4951256 5127442 40.55 71.9 2
12:13:33 2024-01-26 673910 670376 144658 141176 239905 243842 270510 265954 162961 160939 203099 207862 239097 240578 4599732 4933570 6425637 6228330 1067462 1102833 205216 182954 198698 201818 235803 229552 220564 222363 150149 150864 636219 594561 1338282 1344495 300188 296937 419847 422023 514063 503314 513252 513837 528846 534419 495796 555175 1640499 1726390 1114278 871931 466559 457098 542537 539721 549727 559189 553591 559276 639844 636376 4881017 5115941 40.55 71.9 2
12:13:34 2024-01-26 669218 667844 144492 140686 240712 245221 269084 265954 162995 160939 202531 206748 239733 238913 4605353 4863608 6407031 6233161 1053205 1102833 205536 182375 199322 201185 236568 228804 221253 222519 150044 150870 634632 594136 1369376 1347957 301330 296937 419218 422061 520083 503314 513652 519964 528032 534567 498746 551812 1631133 1705611 1109650 873171 465422 457043 540973 539339 549941 557351 553591 561010 637580 635446 4947721 5113876 40.55 71.9 2
12:13:35 2024-01-26 671708 666939 143950 140289 239675 243582 267397 266665 162892 161094 202993 206426 239565 239691 4606288 4933686 6442823 6227844 1062881 1105855 205890 181798 199949 200520 235803 229234 220528 221896 150149 150173 626353 585129 1356669 1350629 297874 296628 418626 420570 517043 501750 513652 518424 526884 538025 501718 553527 1637896 1722086 1114278 866348 463441 455297 540618 541252 550050 558402 556105 562678 640094 640222 4989885 5117525 40.55 71.9 2
12:13:36 2024-01-26 674797 666229 143608 140811 239269 242834 268992 265909 162872 160895 203029 207255 238885 240400 4609117 5001055 6462939 6215071 1078536 1106039 205536 182375 199531 201853 235111 229587 221563 221896 150149 150662 629478 586805 1352896 1344495 299632 297775 417781 421097 513990 502460 514819 513801 529194 537796 495796 553564 1641547 1733114 1100695 864500 466559 456129 539817 541252 548950 557315 555639 559312 639100 640186 4964214 5126417 40.55 72.0 2
12:13:37 2024-01-26 675527 667570 144477 143769 240828 242834 268543 267360 162612 161298 202319 206886 238428 240205 4613775 4952677 6387357 6228623 1072329 1106141 205079 182756 199253 200554 235404 229751 220387 222988 149939 151106 639393 594561 1353856 1336235 301330 297565 415097 422660 513990 503278 516684 513873 530373 536335 495760 553453 1636437 1737996 1064495 867583 466085 457098 541081 541252 550117 559189 553555 558411 641455 634518 4905288 5104211 40.55 72.0 2
12:13:38 2024-01-26 664392 668525 144022 140429 239631 242834 268885 265838 162838 160460 202567 205533 239184 240338 4592696 4895543 6415266 6233199 1050935 1102796 205502 182027 198975 200206 236498 228804 220150 222519 150114 150655 602959 592864 1358083 1346828 300116 297356 418076 420273 517737 502888 513215 519928 529964 534759 501255 553453 1635918 1715459 1104154 871931 462783 455261 543692 539721 550014 559153 553555 562604 640364 638632 4945376 5113876 40.55 71.9 2
12:13:39 2024-01-26 668875 668520 143994 140346 239233 243582 267682 265652 162838 160494 202425 205853 238428 239055 4605353 4919244 6433391 6230778 1064029 1105429 205719 181763 199600 200170 235768 228557 220246 221923 149902 150106 626353 585233 1369189 1346531 299596 297847 415061 419679 516971 501714 515147 518387 529194 537989 500193 551775 1636696 1719646 1113989 862658 462783 457422 540582 541252 549977 555906 556032 560973 638249 639663 4998318 5126897 40.55 71.9 2
12:13:40 2024-01-26 670446 667835 143456 140559 238160 243173 268283 265245 162612 160527 202283 206530 238191 240578 4598786 4989018 6442823 6235233 1075678 1105429 205684 182570 198559 200975 234937 228769 220493 221169 150149 150206 631041 588488 1356527 1344495 297554 297637 417155 423149 513918 501714 513215 512970 527664 534830 494222 550177 1637006 1728839 1073591 862658 466085 456129 538292 539721 547399 554237 556424 555972 638518 638278 4948912 5107966 40.55 71.9 2
12:13:41 2024-01-26 667721 668786 143918 143909 239675 243432 268283 264468 162578 160494 202425 206530 238428 238388 4595974 4869590 6425637 6218465 1054254 1103710 205045 182131 200630 200276 234972 228273 221041 221719 149832 150488 634037 592789 1365679 1350555 300479 296067 418626 421309 518360 503528 510534 513837 527664 535115 500455 549288 1631233 1706091 1118907 869109 464100 456129 538292 537290 550507 552647 553555 561371 634739 636412 4957127 5096900 40.55 71.9 2
12:13:42 2024-01-26 676492 667844 143460 139944 238160 247622 267682 265874 162025 161264 201296 206530 238393 238649 4595974 4958976 6430148 6215223 1066629 1103578 203910 182051 198456 200276 236088 228557 219964 221528 149832 150039 626353 589332 1366393 1342596 297658 296650 414953 422061 514099 501714 516317 518176 527628 534759 494954 549288 1637132 1719646 1114278 860173 465091 457422 539054 540486 548950 553812 555203 559327 634739 637079 4996041 5119214 40.55 71.9 2
12:13:43 2024-01-26 671992 665948 143714 139969 238894 242800 267098 265652 162093 160238 201930 206208 238025 239055 4595974 4989094 6369428 6228737 1071069 1100381 204545 181763 198318 199892 234843 228769 218747 221612 150219 151461 623228 590331 1366161 1335618 297622 297457 414845 420059 513868 501714 513579 513765 527254 536371 498290 555890 1641739 1738033 1105600 864286 464100 455448 541385 540868 549727 558760 556546 555972 642180 634518 4917119 5111799 40.55 72.0 2
12:13:44 2024-01-26 665336 665948 143918 143904 238190 247760 267718 263588 162985 159439 202425 205888 238025 240170 4586595 4906631 6397661 6214030 1059833 1102015 204579 181602 198042 200170 233921 228804 219158 221169 149800 149868 634632 591024 1373022 1342198 297369 295924 418589 420758 513868 501568 511156 514513 529194 532157 494990 553453 1636941 1724531 1117171 871931 464760 453486 540545 534873 547399 556724 551094 559276 641271 636684 4896045 5113876 40.55 71.9 2
12:13:45 2024-01-26 665799 665957 143651 143743 238124 243156 267718 263992 162465 160016 201930 205853 238025 238649 4589421 4888315 6444288 6209086 1055607 1100381 204829 181475 198629 199857 234352 228059 220528 220515 149418 149832 626353 590293 1365219 1350825 297550 296800 418408 421191 516790 500079 511557 516341 522891 532085 498327 550608 1627760 1703672 1085486 867999 462827 455448 536627 534873 549727 554817 553260 559239 634739 635446 4964214 5082356 40.55 71.9 2
12:13:46 2024-01-26 675532 665957 142833 143704 237923 243498 267235 264397 161800 160494 200980 206530 237989 238279 4586595 4949690 6425273 6197390 1069549 1103578 203593 181798 197423 199717 234679 227352 219490 220515 148996 149558 626353 587646 1348756 1339849 297766 295608 414661 421244 517892 499970 515581 515975 525958 535168 496138 550608 1634892 1725085 1114278 862658 464760 455448 538294 537941 545745 552540 553591 556723 636612 639952 4939486 5113876 40.55 72.0 2
12:13:47 2024-01-26 673612 665957 143799 143734 238687 242985 267397 264432 161913 160238 201296 206530 238025 239019 4589145 4923104 6378735 6218465 1069414 1100725 203910 181728 197423 200262 234282 228095 219123 221896 148996 150106 643795 591173 1353181 1327964 299559 294807 414333 420570 512004 503172 513615 515133 530547 536645 498055 550810 1632319 1722635 1109650 867583 464760 450467 541348 536495 546553 554273 551458 556723 637507 631281 4850833 5102430 40.55 71.9 2
12:13:48 2024-01-26 667224 665953 143224 143438 238160 242814 267682 263992 162059 159982 201331 205602 237692 237543 4582881 4878874 6414526 6215374 1053881 1102796 203944 181475 197492 199231 235076 227317 219464 220970 149590 150039 628283 592864 1355450 1346828 299305 294921 415097 419309 513990 502460 508983 516670 526103 532157 498253 549675 1630016 1701697 1111964 869439 462676 456020 537313 536447 548804 551729 550241 557621 631024 637366 4964214 5110026 40.55 71.9 2
12:13:49 2024-01-26 675532 665948 142799 143634 237756 243156 267235 264432 161542 160460 200980 206564 238025 238315 4589421 4949690 6420695 6204658 1069549 1099565 203910 181798 201537 199892 234119 227352 219807 219794 149031 149625 627916 585015 1354779 1336962 297730 296031 414989 420868 514887 498742 510534 513058 523072 532441 494808 550177 1637006 1735082 1118907 861935 465810 450683 536139 537145 544756 556606 554587 559067 638482 635446 4930486 5117525 40.55 71.9 2
12:13:50 2024-01-26 668178 665446 143596 140336 237756 242814 268094 263588 161913 159540 201296 206031 237290 239055 4583324 4926616 6397661 6197428 1059833 1100725 203944 181188 197388 199544 233596 227865 218747 220480 149311 149625 623228 591173 1378704 1337184 297730 294300 415097 420570 512414 501005 510467 512040 527664 532157 495509 552203 1631233 1719646 1105021 870655 465121 453245 539216 534741 547217 555762 551766 561648 640181 635604 4900693 5096896 40.55 71.9 2
12:13:51 2024-01-26 666008 665953 142723 143634 237353 242814 267433 265209 162059 159507 201789 205248 237622 238279 4583324 4889561 6462462 6197617 1053139 1099944 204545 180650 197457 199092 234435 227352 219088 219075 149695 149113 623326 585129 1353817 1350667 295628 295128 415097 418053 511644 495864 509742 512248 523000 532157 495375 549722 1623107 1701258 1074712 866348 461471 454484 535114 535110 548730 553179 555198 560512 635710 637548 4976100 5106589 40.55 71.9 2
12:13:52 2024-01-26 675527 665948 143687 139700 237107 243156 266007 263553 161800 159540 201191 206174 236888 238279 4589421 4961786 6430040 6204658 1072608 1100725 203876 181475 201218 199266 232161 227670 218747 219451 149625 148841 637291 584710 1345763 1337184 295915 295407 414333 419309 511690 495900 509776 511970 526005 531660 495158 550993 1628453 1731814 1111964 857623 461471 450791 536736 537327 545966 554237 555240 558160 638226 638340 4923584 5112793 40.55 71.9 2
12:13:53 2024-01-26 662326 665688 143199 143555 237424 242814 266416 263342 162441 158932 201930 204895 236923 239019 4595974 4897741 6392659 6209086 1047043 1100725 203944 180581 198352 198022 233561 227352 217728 220136 149311 149113 602959 590752 1348602 1337184 297484 295128 414953 414678 512777 501714 508983 513765 528447 532157 495796 550177 1630074 1710452 1102707 866348 459438 450863 539817 534910 549727 555479 550241 558447 638518 631245 4930346 5109140 40.55 72.0 2
12:13:54 2024-01-26 667075 665739 142727 139398 237580 243517 265121 263992 161688 159507 201261 205328 238025 238272 4583324 4926248 6406986 6200234 1060369 1100725 203277 180616 197388 198643 234282 227000 218747 220136 149311 149113 622838 587774 1358539 1345285 298018 295257 412515 417490 512004 498778 510570 513765 523108 533224 495760 546925 1627760 1712879 1107336 857388 459712 454805 537495 537707 549338 551800 554808 555972 631024 634518 4999802 5119506 40.55 71.9 2
12:13:55 2024-01-26 671992 664825 143195 139412 236515 243634 265830 263447 161776 159439 201261 205214 236723 239461 4595974 4975975 6416121 6199708 1072570 1099602 203876 180650 201254 198056 233561 228095 217728 219570 149311 148841 629478 584293 1354463 1327964 295915 295615 412479 418090 510606 495900 510173 513058 526919 532441 495509 550177 1627262 1732521 1100393 861396 461471 450863 539054 537290 545745 554202 552733 555932 638482 634621 4874343 5102420 40.55 71.9 2
12:13:56 2024-01-26 663192 666216 143799 139320 237615 242365 265865 263447 161664 159295 201156 205077 237481 237402 4582881 4860235 6403604 6179664 1052528 1097604 203876 180581 197079 198608 233526 225912 218935 219758 148510 149113 602959 591873 1347900 1342744 297275 293333 414953 417132 512929 499872 509018 513785 523000 530625 493815 546705 1621967 1695668 1114278 865116 460545 455129 532031 531346 545781 550176 547025 558495 631222 631281 4954795 5095146 40.55 71.9 2
12:13:57 2024-01-26 673344 664037 143096 143498 237107 242769 266167 263377 161596 159405 200525 205928 236582 237437 4590730 4958247 6416121 6198070 1068147 1097233 203277 181188 200651 199231 232195 226613 218747 219110 148823 148808 629478 583875 1349134 1335030 295879 294265 413678 419346 510967 495792 507512 510885 522595 530879 492675 549325 1626109 1728839 1091645 856978 461471 450048 532067 534946 541036 552611 553162 556723 636643 636234 4917119 5095146 40.55 71.9 2
12:13:58 2024-01-26 665506 664506 142795 143364 236651 242472 266451 262270 161786 159372 201086 205293 236277 238913 4587450 4916376 6379010 6195139 1054818 1097604 205113 180581 197457 198608 232161 227352 217728 219794 149207 149080 602959 588067 1346462 1337184 296785 294265 414989 414678 510462 499519 507575 512332 527291 532157 495026 550177 1627760 1714778 1100393 866880 462505 450755 538292 531792 547399 554237 549814 556009 638030 631245 4923020 5098603 40.55 71.9 2
12:13:59 2024-01-26 662510 665688 141874 139873 235682 242472 266007 261944 161800 158965 200980 205041 236678 238067 4586427 4921913 6415028 6193235 1056739 1100725 206281 180296 197457 197987 233492 226965 218372 219110 149436 150193 613710 583042 1366555 1341097 294591 295480 413096 414678 512414 495407 507548 511852 523036 531660 494990 546465 1626604 1710452 1105021 857623 458751 453071 532103 534946 547399 550955 553125 555972 631024 636684 4985343 5104511 40.55 71.9 2
12:14:00 2024-01-26 664392 663031 143100 143042 237063 241756 265156 262528 161057 158965 200490 204259 237116 236042 4573529 4848261 6415493 6206936 1053317 1100651 203243 180409 201501 198022 232195 228238 218877 219075 148061 148767 628697 587737 1336179 1348634 296785 292886 415412 414714 513504 495792 507575 512332 521421 529097 495509 547483 1623121 1696443 1095444 863886 459475 450791 533727 530900 545781 549910 549851 557949 629177 634888 4966532 5095146 40.55 71.9 2
12:14:01 2024-01-26 671630 664327 142800 143329 235891 242132 265156 262563 161028 159304 200071 204895 235464 237543 4572955 4963413 6414526 6202501 1072570 1099560 203491 180478 198363 198470 231700 227000 218209 218394 148515 150123 619864 583458 1351615 1329218 294976 294229 413942 414750 509488 494325 508324 508937 521456 532157 494108 548548 1631179 1728839 1105021 857036 459837 448044 532103 534910 544133 551800 551913 555143 636643 635517 4900693 5095146 40.55 71.9 2
12:14:02 2024-01-26 662666 662014 142300 143094 236455 242132 264415 260927 161576 157722 200700 204259 235992 238315 4573529 4896285 6379010 6205218 1058694 1097530 204476 180478 196737 197918 233895 227247 217216 218970 148101 150123 602959 587812 1345647 1335530 295520 292977 414661 416423 508732 499311 509018 513058 526103 530625 494258 549325 1623070 1711665 1100393 863166 457499 449415 536736 531756 547012 552223 547763 558457 636157 631137 4919504 5085780 40.55 71.9 2
12:14:03 2024-01-26 662004 663527 142085 143094 235128 242472 264415 261726 161430 158250 200665 203908 236357 237341 4576791 4914839 6420765 6161968 1057150 1100540 205991 180375 198643 197849 233097 226508 217624 218970 149173 150193 623228 583458 1363533 1337294 294798 294921 410060 414498 512414 495407 507548 511492 523000 532157 494258 548800 1623144 1710452 1105889 857036 457417 450827 532103 534910 547399 549341 552733 556723 629141 635966 4983052 5098781 40.55 71.9 2
12:14:04 2024-01-26 668173 662060 142710 143229 235726 242472 264931 262563 161028 159219 200036 204259 235992 237543 4580056 4961599 6369685 6190869 1067263 1097604 207337 180046 198607 197815 234555 226948 217298 219653 148236 148470 622749 587774 1357831 1329090 294798 295640 410889 417311 507978 495828 511045 510702 523072 532157 493722 548548 1632954 1726390 1071282 860019 460163 452108 537531 531865 541000 552611 549970 553458 635672 630248 4856525 5089409 40.55 71.9 2
12:14:05 2024-01-26 661673 662995 142369 142691 236656 241006 264415 261944 160882 158460 200512 204225 236723 236077 4570690 4825059 6386228 6190869 1050792 1097604 207557 180011 200792 197643 232161 225947 218407 218360 148301 150017 630650 585129 1343859 1342670 294655 292263 413570 414461 510423 494289 505990 510556 519883 528282 495048 547483 1621919 1701258 1085486 861935 457380 450084 532217 531827 544169 550176 549462 556723 630064 631281 4959444 5085780 40.55 71.9 2
12:14:06 2024-01-26 669802 662091 141244 142977 235163 241756 264344 264304 160737 158393 200001 204050 235066 237543 4580056 4961786 6406986 6184230 1075483 1097604 207266 180011 200792 197815 233166 226648 217052 217750 148721 151587 627365 582332 1359028 1332879 296174 293638 413063 414534 504941 495431 509631 510305 522855 532157 492639 549713 1630074 1733935 1071282 856333 458787 450827 537147 536251 540964 551026 549037 553762 634739 630212 4877180 5085780 40.55 71.9 2
12:14:07 2024-01-26 660782 658299 141781 142492 236482 240597 264344 261179 160882 158460 200001 203451 236664 236077 4570690 4839863 6369685 6179664 1044999 1096825 207011 179792 200792 197369 232126 229765 217355 218394 148549 147836 612171 590331 1340341 1341097 297302 292157 414787 417311 512195 495684 506561 512186 521961 527290 493852 544049 1619627 1692064 1098079 864500 458542 451923 532180 531331 540964 548520 547436 555069 628440 630212 4948912 5089409 40.55 71.9 2
12:14:08 2024-01-26 669619 663245 141540 142790 235163 240935 264309 261909 160447 158679 199340 204719 235394 236007 4580056 4942656 6411105 6180950 1066246 1096789 204262 180547 197250 197987 231896 225493 217320 217680 147751 149877 624791 584293 1345647 1332083 294042 292405 410024 417096 509881 496023 507243 509654 522660 531228 491688 549433 1632386 1728170 1105021 855817 458730 446679 533727 535036 540964 550176 550204 553384 635635 631064 4895856 5083663 40.55 71.9 2
12:14:09 2024-01-26 663413 658263 141469 142790 235163 240970 264344 260243 160960 157513 200036 204050 235394 237543 4570690 4897232 6378513 6180950 1056813 1096011 203559 179817 201003 197609 231379 226385 216344 218394 147889 149877 629871 586805 1344451 1331828 294698 292370 412117 412969 505013 495756 504484 510812 526005 530036 495252 548856 1625393 1709117 1083726 863166 457424 450827 535833 532084 545323 550693 548327 556426 633910 627377 4894929 5083663 40.55 71.9 2
12:14:10 2024-01-26 664392 663778 141806 142791 235647 241684 262694 261726 160703 158717 199653 203242 236157 236042 4577216 4914919 6392659 6190329 1057150 1097604 207195 179409 201075 197300 232161 225527 216983 217715 147751 149668 602959 585129 1343065 1336235 295155 293333 410731 413005 510967 495022 509831 512332 521018 532157 494808 543975 1627693 1711402 1102707 853200 458403 450611 534556 535110 545578 549149 549890 551743 630071 629289 4961883 5094714 40.55 71.9 2
12:14:11 2024-01-26 670072 658182 141840 142393 235856 241157 263465 261909 160447 160200 199653 204050 235394 238874 4583324 4929860 6348499 6190329 1062443 1096789 203692 179977 196973 197334 231379 225685 216309 217715 147510 149668 612171 589332 1353968 1330882 294042 290630 412153 417015 505013 494289 504484 504860 521385 525882 490373 548652 1623120 1711402 1080615 867961 460040 450152 534827 528898 542875 550068 547163 553273 634772 628775 4874915 5083663 40.55 71.9 2
12:14:12 2024-01-26 659984 662023 141194 140836 234945 240188 264379 260278 160543 157973 199479 203558 235359 236573 4570690 4868476 6428044 6171572 1050792 1095974 207195 179409 197527 196992 231379 225685 216344 217214 148686 151483 627557 582626 1351709 1342589 294705 291925 411828 412098 508696 494030 505990 510520 519883 530625 494808 545467 1620815 1705537 1098079 853386 456123 452108 533654 534948 545966 549185 550673 553273 629183 630956 4971398 5083663 40.55 71.9 2
12:14:13 2024-01-26 665451 662441 141110 142661 234731 240970 263281 263378 160713 158074 199340 203558 235031 236773 4570690 4954525 6359809 6162005 1064723 1094421 204083 179409 197527 196718 233695 225178 215039 218206 147823 151483 609779 585233 1370102 1324202 293111 292228 410731 413332 504869 495080 508657 508506 522964 530589 491103 545485 1623120 1722086 1030160 857586 458065 449624 532067 530936 541339 549959 547288 552635 632006 629370 4838585 5084496 40.55 71.9 2
12:14:14 2024-01-26 664558 658263 141448 142471 236082 240046 264274 261074 160447 158007 199340 203592 235255 234588 4563468 4867360 6388335 6180950 1050797 1097604 207160 179443 197527 196718 232746 229928 217355 217342 147751 149563 623228 585129 1351151 1336962 294006 290630 411214 413005 509812 494730 504054 509333 520078 525953 493336 544307 1620815 1704881 1098079 858257 456086 450507 531427 532084 541000 549401 548150 555106 630001 632943 4983229 5093928 40.55 71.9 2
12:14:15 2024-01-26 664281 663589 140945 143163 234696 240561 263500 260710 160481 160206 199201 203558 234997 237578 4584580 4969720 6348574 6197617 1062977 1096011 204119 179409 197388 197026 231379 225178 216344 218394 147788 147803 640518 587812 1356876 1324321 294726 291339 410731 414606 507942 495828 509018 508542 523000 529061 489645 546705 1623120 1710452 1098079 860173 458751 447694 532031 530579 540573 549365 545532 550108 630929 627594 4842962 5093928 40.55 71.9 2
12:14:16 2024-01-26 662443 663381 141510 140241 234989 240004 263948 261896 160413 157689 199340 203242 234704 238162 4572955 4877029 6439386 6171572 1050792 1096011 207266 179375 197904 196684 231184 230054 216344 217680 148271 151237 621080 580965 1346997 1337184 294289 292228 409988 414970 507978 493332 507538 510848 519847 530625 494108 543425 1618514 1704881 1105889 857905 456448 449379 532971 531756 541000 547749 546952 550108 627480 628332 4971316 5094714 40.55 71.9 2
12:14:17 2024-01-26 669558 663335 141403 140048 234989 240623 262554 261039 160679 158612 199235 203772 234997 236042 4577216 4957164 6325671 6190329 1063393 1096825 203122 179693 197250 197334 235788 225213 216309 217680 147545 149459 629871 590331 1332843 1328047 294905 290118 410731 414606 504977 495407 505990 504823 519847 525882 486855 546705 1620815 1708029 1098079 863886 458389 447743 532217 528597 539808 549365 543912 550144 629141 626708 4851186 5074284 40.55 71.9 2
12:14:18 2024-01-26 660201 658263 140849 140339 234850 239904 266085 261712 160568 157555 199270 202859 235220 238241 4567838 4861561 6425460 6169206 1047766 1095234 207050 179126 197250 196650 235824 229765 215974 216667 147785 148799 602959 581795 1339973 1336925 293873 291481 410024 411447 505049 492634 504484 509693 518352 528654 493802 543425 1618514 1701258 1098079 853386 454753 449551 532217 532838 540964 546943 549544 551743 627037 629253 4958272 5080037 40.55 71.9 2
12:14:19 2024-01-26 658757 658191 144452 142584 233648 239445 263500 261486 160447 161969 199027 203388 234951 238095 4587224 4891570 6366688 6167326 1053955 1094384 203692 178809 197388 196070 234016 229585 216124 216970 147342 149042 629871 584293 1344545 1325386 293146 292370 409536 412894 507942 494730 507538 510054 520078 529842 490373 543153 1618514 1703672 1100393 852173 457424 448044 530675 531707 539808 544917 547158 549837 625674 627413 4907700 5083663 40.55 71.9 2
12:14:20 2024-01-26 665766 658155 141590 139173 234930 239409 262293 261109 159937 157655 198543 205059 234273 235842 4579703 4907738 6366764 6188764 1053694 1091250 203692 179771 196206 196650 232093 230017 215639 217004 148549 149285 629871 585129 1378967 1327968 292785 290321 410024 413296 504158 494730 501454 504823 522921 524336 491870 547094 1618514 1703672 1062232 861359 454828 446090 533727 530579 542802 550176 546770 553421 632116 625580 4898281 5074284 40.55 71.9 2
12:14:21 2024-01-26 656650 658150 144417 142393 233609 240020 262694 259484 160278 161637 199340 202612 233981 235842 4563582 4895005 6377979 6169206 1056418 1097704 203051 179057 196973 196070 235824 225530 216205 216970 147030 149042 629871 583458 1341843 1329218 294498 290630 409536 413368 508696 493332 504965 504751 519343 527098 485989 544307 1623070 1712242 1111964 852136 457424 447013 528907 530579 537866 546138 547547 549329 629074 627449 4898281 5085780 40.55 71.9 2
12:14:22 2024-01-26 662607 658146 144689 142323 234335 238704 263500 259484 159792 161934 198577 203417 233947 238432 4561325 4904890 6367363 6178639 1047381 1094585 203764 178211 197456 195356 232746 225675 214971 217342 146863 151203 626696 587774 1348151 1327964 293177 290118 410658 411943 505013 492828 503697 509297 519883 525108 492218 540972 1612701 1685259 1066757 862513 454828 449441 533349 528971 540892 545719 543254 550108 622082 626265 4905789 5070665 40.55 71.9 2
12:14:23 2024-01-26 666281 658182 140839 142061 233643 238668 262659 261074 159284 158040 199662 203558 233947 234623 4561325 4905307 6357931 6171744 1066208 1094511 203585 178775 196830 196274 231336 227433 215835 216959 147511 151133 627525 580137 1351753 1323263 294562 291198 409536 411737 502668 492598 504228 504715 519847 528654 486855 545892 1621967 1719646 1032373 855817 456847 445390 533727 531707 539808 549788 545956 548055 631222 625824 4841490 5074284 40.55 71.9 2
12:14:24 2024-01-26 661723 658146 140755 139395 234404 238704 262694 261558 159682 161637 198439 202612 234308 236563 4554825 4818600 6360359 6157192 1044816 1093065 203800 179079 196722 196512 232595 225675 216542 216158 147203 149042 619864 583383 1340851 1337184 294289 290118 411895 410869 504833 492598 501418 504896 518208 525882 490994 544378 1613851 1698848 1095765 853386 454504 445390 529176 530579 540511 546138 547547 553724 627073 627485 4959449 5074284 40.55 71.9 2
12:14:25 2024-01-26 663921 657930 144338 142272 233240 239852 261857 259519 159826 161898 198404 202612 233586 236773 4561325 4947576 6369161 6171572 1066246 1092834 203122 178843 196834 196070 232440 227236 215431 217098 147443 149077 594019 581795 1368283 1322494 294289 291339 409499 412026 504700 492634 506745 508569 522811 528618 486783 543425 1618514 1717173 992958 855817 456773 448280 533727 530579 537955 548556 543912 546856 628921 625824 4829829 5067049 40.55 71.9 2
12:14:26 2024-01-26 662629 658114 144592 139372 234404 239038 262659 264791 159995 161820 198715 202612 233947 236084 4564580 4842740 6351034 6180003 1043330 1090441 203122 178843 196384 196070 232093 225192 215039 216667 147030 149005 629871 588488 1351588 1335345 294914 289537 410695 414066 507761 493628 503338 504860 517075 522832 490373 544416 1618204 1701258 1066757 855817 455549 446330 528428 529044 540094 546138 547547 550961 627728 627413 4957127 5080037 40.55 71.9 2
12:14:27 2024-01-26 663413 659370 144215 142125 233279 239445 261857 264640 159428 161898 198094 202332 233586 236773 4560201 4951929 6341709 6162305 1059040 1091250 203122 178809 196384 196070 232093 229657 214270 216366 147068 150923 628283 581795 1359677 1321678 294289 291339 408921 414066 504700 493608 505806 507487 523031 528975 486711 542581 1613924 1708969 1071282 857036 456123 446758 532971 529044 538137 548858 542298 546820 627996 622267 4813510 5067049 40.55 71.9 2
12:14:28 2024-01-26 662195 658110 144588 139173 234369 237966 261857 264791 159682 159527 197543 202332 233749 234756 4550418 4840659 6379010 6153407 1047761 1093374 203122 178313 196384 195459 232093 225675 216739 215961 146965 150957 629478 582626 1358201 1337184 293873 288834 411859 413369 507210 491611 502622 504751 519969 525810 490921 544215 1616107 1698811 1071282 850890 453030 449478 530227 530579 541339 543770 547547 550501 621974 627220 4947721 5069181 40.55 71.9 2
12:14:29 2024-01-26 663921 659370 144254 142125 232281 239445 261599 260976 159428 161672 197543 201706 233552 235842 4551960 4933650 6304407 6171572 1058359 1091287 202484 178313 196037 196158 231768 225675 214936 216296 146145 151237 628283 587812 1342216 1318744 293146 288904 408381 411808 503058 494730 504056 505581 519859 522964 486445 544123 1617294 1704116 1071282 863166 455475 446454 530675 522851 539808 547462 546782 550108 631222 627150 4888023 5059829 40.55 71.9 2
12:14:30 2024-01-26 656813 659631 144132 142247 232208 239480 262257 260425 159937 161376 198715 201706 233586 234623 4561325 4893887 6402004 6148426 1050792 1090441 203977 178279 196384 195425 232093 225675 214936 216331 146829 150923 602959 578486 1350175 1327964 293042 290630 409246 411726 504941 490824 504484 507788 518610 527062 492780 542017 1618341 1701697 1071282 848932 454828 449551 529067 531221 540573 543663 544372 549159 623698 627521 4929782 5080037 40.55 71.9 2
12:14:31 2024-01-26 666008 658698 144746 139269 233450 238668 261057 261788 159428 159152 202481 201706 233552 235314 4551960 4891539 6348574 6162305 1055402 1091250 203122 178809 195763 195493 231118 229297 214936 216366 146967 150923 628283 583458 1357226 1326086 293457 289713 410731 412894 503985 492365 499929 504041 518352 523601 489718 544270 1613848 1702103 1069020 858183 453537 445991 532180 528078 542491 547991 543342 551205 629366 625824 4877291 5059829 40.55 71.9 2
12:14:32 2024-01-26 660561 658483 140329 139368 233284 239445 260260 264941 159428 161637 197543 201393 234391 236934 4551960 4893976 6351034 6144376 1054142 1093645 202945 178109 196349 195459 232093 225357 214971 216296 146421 148938 602959 583458 1343034 1327964 293669 289713 405723 412098 505049 491902 502985 502870 517075 525250 484892 541009 1620815 1709240 1082595 852173 457424 446127 529021 528305 535752 543328 545809 549010 627335 628889 4898281 5068477 40.55 71.9 2
12:14:33 2024-01-26 665405 658191 144535 142023 233288 237563 263175 264905 159461 161672 197509 202612 233192 235314 4554825 4886943 6360359 6162773 1053769 1091250 203122 178809 195590 195900 231118 225675 214787 216296 146455 150923 622749 584293 1357208 1327964 293873 289713 410731 410834 503985 492634 500441 504041 516826 523969 489681 544270 1613887 1696443 1066757 856978 452251 446382 531946 527033 542417 547462 542462 550814 629997 622123 4892000 5064905 40.55 71.9 2
12:14:34 2024-01-26 661535 657651 144215 139360 233505 239126 260805 264533 159428 161524 200285 201638 233947 236236 4556937 4929026 6360359 6144961 1058903 1091287 201884 178313 195143 195493 231443 225516 215005 215061 146145 148454 628283 581795 1335614 1327964 293254 289713 409246 413992 504158 490788 502237 504260 517075 525144 485796 543847 1621967 1718427 1098079 848857 454504 441561 528802 529044 538283 545755 547274 550463 629147 628780 4885065 5065631 40.55 71.9 3
12:14:35 2024-01-26 657664 659594 144276 139169 232929 237930 261057 260210 160041 158426 200139 205720 233749 234588 4554825 4825599 6343962 6126777 1044816 1091250 202980 178279 195727 195425 231443 224882 215039 215626 146231 148523 628283 585129 1344241 1336346 293738 288325 410151 411726 505013 491902 499576 505939 514094 523144 486819 540206 1611556 1692064 1069020 854600 453215 446697 523054 522887 539808 542900 544408 548516 622118 627594 4952425 5069984 40.55 71.9 3
12:14:36 2024-01-26 657979 658515 144276 139368 234343 239135 260987 259916 159802 158859 198025 203307 233691 240109 4540958 4884709 6351034 6153407 1053391 1091287 202484 177892 195727 194816 231768 224372 214305 214992 146352 150701 602959 581795 1346808 1324202 292834 288360 405781 412309 503448 489713 501454 503903 514058 522797 486341 537809 1612701 1701258 1104154 848440 454902 441886 523018 522887 531986 541162 542719 545859 622082 625824 4860605 5050477 40.55 71.9 3
12:14:37 2024-01-26 652308 652732 139999 138562 234021 237281 261770 257522 159691 158415 197440 202882 232372 237422 4511340 4811727 6304407 6116582 1035491 1086841 203122 178843 195727 195154 230562 223949 214305 214923 146214 148314 629871 583458 1322799 1326168 293042 293777 409536 411435 504194 490441 500441 504751 514094 522797 489681 542233 1611556 1687275 1047864 852779 452029 447013 527414 525881 540573 543734 547158 551389 629176 628368 4924234 5042549 40.55 71.9 3
12:14:38 2024-01-26 655172 649177 144557 142661 232963 239161 261057 260613 160790 158831 198611 202893 234892 239966 4543601 4919328 6312328 6144042 1056814 1091442 203910 180685 196973 196718 232093 229261 214971 217039 147823 148536 629871 586975 1343366 1309524 293835 290153 410731 417015 505013 495792 509018 508578 523144 530625 493722 546888 1618514 1705574 1102707 860669 459837 450115 532031 530955 539334 550176 547547 553495 636157 631173 4811352 5057684 40.55 71.9 3
12:14:39 2024-01-26 654243 649177 143341 143590 236621 241381 264379 260278 162127 160016 200652 204656 238111 239177 4552683 4855233 6395661 6133876 1047787 1090441 206602 182954 197423 197815 232057 225912 217390 218571 149728 149905 623228 580551 1345870 1324284 295544 294265 414369 414786 513504 495864 510570 517809 529340 537233 501755 553527 1622025 1707758 1109650 856978 460816 454805 537531 537795 550117 552682 556068 562242 639911 640294 4957127 5069181 40.55 71.9 3
12:14:40 2024-01-26 655172 649173 144592 141999 238160 242834 264379 261944 163689 161590 201367 205568 238428 241944 4563582 4938353 6349190 6162264 1058824 1088384 208265 185222 198352 199857 233236 227352 218442 220921 150993 151174 602959 588650 1332069 1309524 297766 295615 417445 420434 516424 502923 517896 517656 535204 541171 504677 562237 1631233 1728839 1100393 863886 466749 455617 541117 540734 549941 560700 559445 564389 649506 643455 4881882 5067049 40.55 71.9 3
12:14:41 2024-01-26 649401 648684 146140 143642 240962 244539 267494 262782 167969 162367 203311 207035 238785 243661 4537418 4844639 6330266 6150341 1041413 1090704 210985 189941 199635 201150 235076 228487 220458 222172 152484 153062 626939 592018 1362726 1327964 301117 297009 421038 423619 523035 507806 519739 522815 538055 542076 510401 564347 1627760 1702465 1116592 874415 469986 463532 547408 540806 559674 561488 562302 570130 649506 648178 4888862 5064905 40.55 71.8 3
12:14:42 2024-01-26 649633 651389 148131 144854 240797 246673 267682 266060 166493 163775 204239 208000 240991 243625 4542594 4891645 6357931 6159774 1061385 1091368 213504 187740 200438 202985 236133 230438 222497 222988 152256 154270 621334 586805 1358483 1323930 301330 299142 424002 430619 522932 509712 523932 522815 539361 550185 513044 568439 1639333 1731293 1064425 866880 474721 464224 548571 549640 559278 566497 569382 571861 656213 654302 4924153 5070665 40.55 71.9 3
12:14:43 2024-01-26 657502 649561 149298 146095 245271 248620 269335 267736 166984 165738 205244 209518 242011 245668 4536464 4867197 6339355 6161210 1051811 1088236 214245 188235 202443 203555 236889 231527 223123 224719 153240 154807 629478 591173 1346355 1324503 303974 300944 428927 430010 526035 516322 525941 532121 546316 553594 522236 577607 1640499 1728839 1123535 879914 474721 466563 555665 549784 567234 573568 573658 581044 663841 658214 4844260 5055527 40.55 71.9 3
12:14:44 2024-01-26 648186 649137 149961 147489 243774 249848 269703 267324 166906 166155 206544 210174 242544 244565 4520944 4856833 6348499 6134057 1047305 1091509 214841 189951 202373 204089 238633 231634 224065 223439 154162 156018 632603 587774 1363130 1328047 303901 302610 431362 431915 532203 513783 531125 534946 552097 559198 522765 579356 1639000 1728839 1089912 874415 476301 468782 555701 556355 570457 574640 579421 585372 665793 665171 4919504 5055527 40.55 71.9 3
12:14:45 2024-01-26 657078 647721 151161 151554 244552 251435 269703 268974 167700 167426 207162 211092 243291 246321 4521350 4897458 6308551 6134057 1058622 1088384 215048 190961 203581 205382 239267 232940 224891 225522 154729 157573 619864 594561 1356218 1316985 307374 303070 430401 437183 531982 522564 537791 537327 557724 563748 525868 587760 1650767 1750136 1118907 878591 482302 473655 562235 561176 567969 580787 581177 585788 672895 667227 4860605 5042549 40.55 71.9 3
12:14:46 2024-01-26 645938 647721 150847 152015 246938 252499 271199 269958 168299 168531 207963 210797 245204 246286 4499196 4775257 6339392 6115299 1041413 1086841 217130 192205 204508 203880 240091 233555 225361 224721 156132 157979 633711 591024 1343458 1335618 306311 304315 436729 438311 537299 522194 536720 542056 556112 565549 533691 585101 1641443 1722086 1042297 883713 484020 476042 561309 560381 576375 578465 584637 592932 667079 673728 4879443 5038953 40.55 71.8 3
12:14:47 2024-01-26 655206 647721 151929 148576 248079 252263 272792 268712 169335 167271 211691 211990 245411 247464 4492808 4884690 6322459 6115299 1056813 1086804 218333 193764 205226 205366 241006 234688 224750 226870 156916 158749 644322 592587 1368631 1320737 308443 306789 438043 442588 538169 525718 543314 545915 564351 570374 536655 594842 1657887 1761411 1077419 881203 486254 474492 568851 567147 578829 586230 593029 595081 681985 676313 4853394 5033177 40.55 71.9 3
12:14:48 2024-01-26 645952 646473 153079 149080 249999 253038 272670 268934 170514 167536 207996 211043 246790 249209 4477037 4752855 6276170 6105921 1038036 1082082 219921 194141 206345 205506 241006 234688 227077 227416 157825 157818 632557 596264 1345850 1335288 311620 306284 442407 444899 545631 530488 542544 548717 563807 572638 539525 596735 1650938 1723909 1059083 893213 489130 482721 568851 565435 581622 585618 590361 598560 678851 680139 4856487 5033177 40.55 71.9 3
12:14:49 2024-01-26 653341 645783 154069 150530 250571 254632 273122 271632 170480 169977 207348 212749 247207 247882 4480231 4854635 6294121 6100273 1056908 1085227 220678 195851 207072 206503 242598 234592 226339 228512 158740 158422 629096 591173 1349593 1317809 311325 308151 440297 446250 544450 531956 550645 551444 567960 577190 543618 607858 1669687 1771558 1067564 884972 491568 480571 573025 573616 585481 595520 597348 600503 685142 685038 4844260 5020223 40.55 71.9 3
12:14:50 2024-01-26 645952 643631 154635 151279 251485 255416 273959 269790 172181 168936 209335 212681 247935 250793 4461487 4731582 6276431 6087163 1034017 1082045 222301 199264 210636 206571 240745 239027 228560 229223 158962 159435 629096 598841 1344392 1333395 313761 307650 445582 448293 550539 531883 546998 555950 571847 576973 548308 604761 1655641 1730664 1086082 898115 494373 488294 574683 567847 587827 593008 597188 608432 686000 685219 4843667 5018821 40.55 71.9 3
12:14:51 2024-01-26 652411 640258 155169 152499 250668 257064 274799 271476 172200 170789 209300 214735 248808 250193 4467671 4840659 6299205 6104398 1052602 1081279 225867 199618 210708 207794 241787 235647 227623 230723 159856 159944 638853 593877 1351736 1318744 314058 311038 446006 450521 548982 537381 555212 556392 575535 586348 549700 613336 1674500 1773968 1067564 891302 496138 486222 579660 577813 590517 601578 605012 605078 696916 691126 4835803 5015228 40.55 71.9 3
12:14:52 2024-01-26 642184 639974 156208 152986 252205 257837 274834 271511 173556 171095 209991 213374 248020 251005 4448941 4707320 6304407 6063909 1040670 1082233 222908 196243 209422 208153 242228 236047 229271 230688 162794 159944 633904 592018 1373451 1332193 312745 311596 448260 449969 553193 537345 554818 560815 576403 586239 553843 614134 1664744 1742245 1076046 897802 497555 490378 578019 577813 594220 598213 608791 614902 696017 694052 4870024 5011638 40.55 71.9 3
12:14:53 2024-01-26 647699 640123 156714 154154 252135 258760 275449 272723 174040 171947 210649 215068 248020 252675 4439575 4799816 6211153 6063909 1044667 1080643 223408 197647 207261 209200 242769 236778 230378 231732 162794 161372 645103 600552 1348900 1324280 317833 311983 448295 455353 555688 540896 558553 558797 582590 586239 553025 617006 1669483 1761595 1078166 896824 501903 491075 586321 580687 594367 604078 607490 613990 700021 699110 4756025 4994365 40.55 71.9 3
12:14:54 2024-01-26 648249 641317 158690 154837 255248 259421 277354 274624 177640 173667 211380 216952 251583 252603 4421169 4743683 6248025 6063909 1030563 1079164 225089 198785 209212 209820 244268 237582 231385 232023 162117 162622 640416 600618 1348992 1327964 319336 315802 454987 456070 559023 547294 564458 570002 591223 595217 564586 624955 1669858 1757448 1088247 903596 501190 492788 589148 583703 604386 609648 614200 623438 707220 706249 4801531 4994739 40.55 71.9 3
12:14:55 2024-01-26 641761 641285 159130 155800 255112 261097 276065 274923 177849 173823 212093 216535 250723 252603 4420845 4766479 6256937 6046584 1055308 1079164 225787 199896 209610 211207 243313 238798 232071 231344 161202 162622 633268 593712 1348870 1326334 319336 315717 455953 458201 558951 547450 565193 567987 586059 597148 562126 627176 1678427 1774808 1077579 896447 507570 495521 587306 589593 602059 608720 617070 622035 706354 709406 4859441 5016670 40.55 71.9 3
12:14:56 2024-01-26 648710 639920 159800 156470 255500 261761 278974 274255 174802 174222 212745 217521 249644 255800 4417778 4708667 6239129 6046546 1033509 1077634 226997 200245 210190 211686 246019 237547 232724 232126 161202 163701 643540 601840 1354626 1335398 321832 315462 458577 459242 567266 549838 566430 574587 590896 598900 568851 627176 1672802 1747227 1076800 909020 507210 499478 593827 585874 607513 614667 618020 629001 712921 710912 4812605 4983203 40.55 71.9 3
12:14:57 2024-01-26 642825 642116 160473 157139 256722 261869 277728 276470 174320 175512 212568 217990 251038 254177 4411479 4773262 6235309 6046509 1047798 1077634 227225 201366 210596 211904 245640 239802 232787 233167 162237 164227 635250 596287 1370871 1320737 321376 318923 458577 462383 564791 549874 575374 574551 595073 606289 567797 636359 1688028 1786781 1086647 901669 509737 495823 591845 591541 606372 614462 623510 627180 715302 716398 4806638 4982761 40.55 71.9 3
12:14:58 2024-01-26 640263 638609 158570 157712 257800 263582 279295 275711 176337 174465 214014 217348 251843 256615 4405363 4655210 6275641 6034703 1038137 1077634 228995 201859 211362 212797 246606 239837 232105 233004 163200 163736 638327 594561 1359492 1337184 321832 319890 462732 462383 567964 549874 572004 579189 595309 604291 576858 636359 1683237 1760686 1072646 910547 510100 502775 594668 591873 612040 614965 624387 634690 714509 712368 4812605 4976945 40.55 71.9 3
12:14:59 2024-01-26 647699 638600 159534 161447 257295 262580 279118 276648 176425 175968 214669 218939 252090 256138 4386309 4715183 6220478 6024946 1038334 1075271 230817 202708 211292 216453 246054 240618 232139 234400 163052 165318 642943 600477 1402703 1327964 322660 318923 464734 467900 569681 556410 575374 576404 601660 607867 574574 642031 1685630 1769455 1097249 914210 513284 503131 600598 596883 611175 622285 625390 632700 720526 719513 4750972 4961514 40.55 71.9 3
12:15:00 2024-01-26 640300 638345 160221 158602 258916 262362 279266 277856 176627 176214 215133 219408 252755 257105 4392986 4708548 6236815 6024871 1047701 1079164 230422 203809 211109 216301 247294 240333 234156 234644 163111 165584 631753 597202 1371142 1327964 323186 320932 463422 467225 574779 557592 580326 580197 602511 611483 578019 640821 1685180 1766841 1119373 902311 513721 504765 598896 598326 616614 622285 631745 639901 720526 721309 4860321 4976041 40.55 71.9 3
12:15:01 2024-01-26 644016 636284 161501 161442 260339 263386 279511 277925 176594 180113 214795 220022 253274 255099 4373978 4705810 6218540 6037152 1026128 1072914 230817 203987 212656 213694 248308 241126 233180 235768 163382 166371 633268 601844 1356780 1327964 324735 321906 465209 467569 574779 558887 579467 586296 607613 613015 583690 648483 1686828 1769748 1090888 912943 513376 503237 602735 597951 616578 626621 631000 641086 729053 721237 4743425 4954665 40.55 71.9 3
12:15:02 2024-01-26 636728 637443 161467 161914 260269 265448 279511 277925 177218 180113 215998 219561 253567 255099 4367836 4713413 6225876 6032838 1044278 1075767 231358 204956 213325 212994 247577 242873 234518 235888 165088 166429 614761 595504 1377105 1322619 324555 324816 467077 468652 574779 558815 583935 583703 608974 617643 583799 651330 1696783 1795092 1083030 906367 516790 504801 602307 602638 613073 623842 636497 640138 726923 729217 4797232 4966309 40.55 71.9 3
12:15:03 2024-01-26 641271 634866 162018 158275 260815 264300 279266 276684 178338 176708 216904 220176 253532 257070 4355025 4595434 6229529 6025230 1028516 1075276 232968 205315 213889 215238 248585 241975 234915 235041 165227 166778 642361 596750 1375282 1336889 326645 324816 468999 468688 580505 558887 582950 588794 607576 614974 585933 648944 1688028 1765615 1087693 913967 518260 512273 606719 601899 623470 627539 635213 643644 726374 729792 4798289 4940221 40.55 71.9 3
12:15:04 2024-01-26 643851 634897 162072 159324 260452 265077 279691 278743 178215 180759 216203 219778 253532 256674 4355287 4722176 6174378 5994744 1037873 1072858 233637 206146 213889 214283 248795 242522 234950 237090 165353 167480 641404 603993 1362021 1327022 329609 324816 468891 475682 579683 568371 585152 585622 614237 618584 588019 654799 1694889 1800210 1076800 912909 521215 508915 607278 608290 622966 631299 641317 645546 734414 734563 4780994 4961852 40.55 71.9 3
12:15:05 2024-01-26 634892 631213 163092 159147 260295 265705 280131 278309 178620 176197 216940 220176 255556 256674 4348894 4635157 6252479 5977608 1029539 1071359 231469 208698 215131 214180 249349 243206 235677 237492 165640 167749 629850 594561 1369303 1335530 328263 325707 471761 473559 583065 564654 586774 594682 611232 622940 593992 657861 1696830 1769785 1091337 916951 520474 513725 609003 605426 625642 631299 640272 651023 731869 730575 4778421 4950857 40.55 71.9 3
12:15:06 2024-01-26 642907 631258 162944 160382 259510 266336 279922 279529 178936 176753 220532 219812 254346 258297 4349023 4697798 6153332 5990435 1034986 1069944 232933 207553 214741 215087 249533 243494 236336 237789 166349 168420 633268 603993 1402451 1327964 330544 327115 475245 479101 581956 567829 588697 591909 618205 622042 590846 661570 1696830 1801113 1074723 916989 524410 513362 611184 610979 629181 636573 647590 651297 737350 737113 4778421 4945300 40.55 71.9 3
12:15:07 2024-01-26 645559 631155 163684 160343 261127 266745 280544 283801 178970 177277 220724 223934 255949 257863 4336636 4608959 6238686 5994196 1029465 1069944 233258 205555 216365 214719 250622 243666 237078 238572 167166 170200 645392 596264 1363610 1338383 330544 328369 475179 476958 587852 568700 591739 599686 616677 628431 594875 661570 1697664 1775888 1114148 919513 522852 516610 613345 608327 630297 634643 643284 651876 737314 738881 4775359 4945300 40.55 71.9 3
12:15:08 2024-01-26 638445 631186 163684 161001 261100 267602 280890 277625 179819 177311 220760 221238 255556 257105 4339729 4719838 6155201 5977608 1035416 1069944 233292 206265 215392 215156 250622 243702 237646 239145 166594 167730 634216 604069 1372584 1324418 334318 329202 475069 482242 587210 574460 597309 597527 625204 629179 594961 666452 1705360 1802390 1089260 919174 525899 512947 612085 614594 628445 639938 650932 650917 737314 739409 4778421 4945300 40.55 71.9 3
12:15:09 2024-01-26 640286 632015 164477 161181 261161 268014 281936 279136 180103 178011 221252 221204 255949 259496 4326303 4569880 6197655 5979729 1024117 1069944 234770 206231 216850 215156 250975 243702 238049 238071 167776 166705 652483 597119 1374532 1337197 331953 328706 477267 477629 590817 573635 595462 602247 622002 630647 602550 665352 1698292 1774475 1103798 923535 526010 520677 618186 614447 637025 640312 650469 661574 749376 743447 4748637 4930085 40.55 71.9 3
12:15:10 2024-01-26 632116 630190 164806 161688 262371 269065 280676 279779 180547 178433 216652 220830 257314 258116 4321025 4697475 6173576 5977571 1039928 1069185 233687 207556 220323 216972 249295 248846 237646 240632 167776 167797 641404 600351 1382696 1318744 332162 331274 476900 481908 585992 576307 600979 603103 627330 638477 604659 673756 1713872 1802316 1114182 917897 531648 519355 615998 612879 634813 640312 656989 658534 742732 748278 4839491 4938252 40.55 71.9 3
12:15:11 2024-01-26 640323 631277 166099 161692 264424 268840 281668 279354 180137 178997 219062 221887 257314 259131 4317826 4624152 6171146 5979729 1024631 1069185 235203 207556 220359 216496 250616 243702 239361 240801 168128 168864 642943 604069 1376587 1336235 333749 329773 478048 482662 594691 578761 598740 605169 627585 632764 603888 671689 1706952 1795432 1099644 929472 529007 518219 620422 615994 636617 645429 650976 660126 748238 752235 4728795 4928900 40.55 71.9 3
12:15:12 2024-01-26 639162 629267 166086 163249 263325 270692 281865 279957 181211 179280 217327 222973 257133 260518 4311535 4643060 6145875 5965240 1028516 1066839 237358 208170 215893 217776 251328 243988 239493 240970 169298 168830 634784 602270 1374191 1328047 333749 331184 483623 486925 594801 576879 599295 605463 630753 636475 607980 676668 1710938 1814155 1107850 923535 534688 521933 623517 623826 638267 649146 662541 664371 751583 753538 4773234 4923249 40.55 71.9 3
12:15:13 2024-01-26 638095 629338 166563 163251 264159 270883 283392 280913 182118 178963 218685 222538 257494 261324 4305233 4543940 6183177 5965240 1022656 1066803 237323 208675 216868 217811 250791 244570 240948 240970 169192 168864 637315 599658 1358119 1341601 335673 333324 484993 486236 598919 576617 603192 608715 631254 640249 610965 677575 1706572 1789881 1095491 931533 532027 522316 626553 619620 645726 654701 658520 667770 756176 752475 4680091 4923948 40.55 71.9 3
12:15:14 2024-01-26 631121 631012 166629 164386 264018 270883 283626 279744 182430 179529 219156 224155 261921 260518 4308460 4637424 6153295 5974618 1036466 1066839 237157 209697 216868 218455 250024 245496 240610 241649 169668 169401 636299 597202 1364769 1326081 335946 335718 483623 488308 596378 577041 607011 603902 634694 645402 609168 680678 1713408 1797649 1116258 918707 536371 527010 625185 626420 647333 652999 662091 671619 754679 755634 4758252 4924144 40.55 71.9 3
12:15:15 2024-01-26 641002 631163 167404 163878 264459 270413 283622 283102 182153 180542 218650 223571 257855 261581 4308460 4625832 6145299 5965240 1028516 1063747 239273 209837 217275 219206 250826 245651 240948 240642 170026 169939 639330 603562 1376315 1327964 338751 333830 487786 489505 597003 585788 606078 610079 638477 643944 612769 682421 1714626 1820751 1112091 926174 537515 522526 626553 625484 644921 654428 668015 671327 755775 757292 4766851 4933576 40.55 71.9 3
12:15:16 2024-01-26 636352 629302 167842 164499 265905 272415 284556 279744 183230 179597 219402 223710 258836 261581 4289730 4547773 6179965 5955861 1024848 1063747 239202 209955 218444 219206 251981 245531 241456 240273 168517 170022 639330 598841 1374524 1340034 337685 334521 489135 486607 601592 583236 608810 616375 636153 648313 617965 680378 1706572 1786534 1112105 931382 536752 529021 631236 626420 651831 658268 666045 673206 763186 757220 4672324 4916908 40.55 71.9 3
12:15:17 2024-01-26 640939 629120 167904 164789 265971 272380 283449 280919 182914 180599 219367 223037 257732 261545 4295855 4627392 6145875 5965240 1034247 1063570 238129 210895 217952 219548 251981 246290 240948 240711 167921 170514 639330 598907 1360257 1324202 339231 336507 486405 490233 598480 585531 614209 613724 639096 649335 615932 685446 1714998 1804948 1097868 922221 539813 530264 627530 628693 651352 654428 668052 676538 759171 757328 4742570 4905467 40.55 71.9 3
12:15:18 2024-01-26 638362 629192 167414 165453 266372 271999 284352 281892 183450 181171 219722 223848 259194 263618 4280364 4606330 6127225 5956050 1018355 1062957 239238 210895 219621 219890 251981 246325 241626 242124 167921 170903 631343 603562 1385389 1328051 340676 336000 489890 489468 602441 585892 611412 612879 643835 648997 616405 689046 1715845 1820777 1119633 929546 540967 529021 632130 631067 650891 658340 670773 673169 762441 767195 4749351 4911340 40.55 71.9 3
12:15:19 2024-01-26 636502 627680 171546 165312 267062 273765 285989 282702 183730 180668 219982 223917 258943 263060 4282741 4538474 6170883 5955861 1025580 1062957 240353 211373 219846 220423 253143 246290 240435 242159 169624 170903 640846 598415 1369129 1337357 339712 338615 490582 490998 605545 587109 614351 620095 640033 653009 623785 688525 1714626 1795185 1131173 936838 539429 530166 634859 629211 653759 661349 669040 677227 768277 766111 4672230 4907838 40.55 71.9 3
12:15:20 2024-01-26 629265 625737 168414 166558 266487 271914 285436 281060 183893 181515 220873 224784 260403 261509 4281328 4603487 6126926 5965240 1032398 1063710 240388 212596 219315 221301 252402 247887 242684 242159 170129 171635 642361 599696 1383834 1326081 341644 338686 489890 495110 605117 585928 618030 616419 647172 656317 621911 689608 1722667 1806383 1101938 924586 542124 531770 633026 634276 656682 661797 672789 680346 765455 765083 4752839 4905467 40.55 71.9 3
12:15:21 2024-01-26 636723 629493 171858 166799 267351 272937 285490 282815 186927 181919 220123 224714 260220 264588 4278258 4596911 6142894 5946482 1017633 1063268 241064 211627 221067 221301 253178 247745 242747 242904 169658 172028 639330 603993 1383951 1332451 341066 338615 493437 494666 606834 592838 614823 621998 651380 652456 625629 697291 1725117 1826135 1122489 931346 544413 531698 636316 636529 654220 663355 678326 680646 768587 771838 4754369 4907838 40.55 71.9 3
12:15:22 2024-01-26 637865 626721 172201 166532 268363 272713 286987 281958 186927 181919 220123 225759 258160 264023 4253572 4513586 6166103 5942827 1025398 1063740 240726 212958 220475 220983 253921 247051 241394 242904 170163 172010 632836 598415 1380529 1333395 341342 340739 491348 494336 611170 591728 620779 625569 649538 658277 628752 693682 1715845 1793196 1124565 940570 544376 535715 638495 634726 660052 669596 674296 682426 773981 766378 4650064 4892596 40.55 71.9 3
12:15:23 2024-01-26 627512 627176 171933 167033 267503 273844 285873 282024 187128 181964 221156 225027 258228 263614 4253799 4608194 6100349 5933394 1028478 1060577 240957 213891 219846 221958 253991 247469 243675 244583 169590 173282 632836 606462 1384729 1326258 345060 339675 492391 495657 604127 594225 623508 625569 649155 659502 625543 700961 1724490 1814155 1134949 930870 546774 537304 636663 637803 660520 664828 681229 688493 769983 772456 4740799 4896088 40.55 71.9 3
12:15:24 2024-01-26 635147 622240 172240 167024 268363 274263 285521 282850 187163 182531 220811 225444 258194 263034 4258340 4580248 6122119 5937978 1014724 1060577 242253 213785 221307 221470 254989 247851 241765 244438 170705 173162 631343 605686 1358676 1329218 344738 340703 495076 497720 612975 597969 621736 627199 654819 658349 631879 702928 1724490 1816878 1128719 938839 548722 534923 641285 639719 659585 667353 682214 684441 774018 775247 4722021 4896088 40.55 71.9 3
12:15:25 2024-01-26 628942 622276 170315 167033 269375 274263 286750 282850 183769 182242 222222 225410 259378 264806 4252268 4543516 6135361 5938720 1028667 1064789 241456 215133 221116 222582 255416 247709 242778 244298 171452 173282 637315 603131 1382775 1335493 342618 342577 494135 495729 614713 596350 626624 629247 652900 663364 635723 699851 1722667 1798291 1132872 942186 547163 540080 643560 638327 663809 670323 679478 690493 780802 774701 4646744 4886009 40.55 71.9 3
12:15:27 2024-01-26 626623 626937 168851 170492 269980 275984 285436 284383 183482 183111 221573 225444 260206 264023 4252268 4624105 6097953 5942241 1032034 1063231 242351 215364 221200 223207 255134 248512 242847 245843 172559 174008 638327 607537 1361012 1322494 346874 342843 495573 503203 614640 599521 627249 627398 658680 667146 634823 706849 1731926 1820777 1120253 934068 550678 540846 640378 642097 663335 671129 686560 691609 772888 775355 4743425 4896088 40.55 71.9 3
12:15:28 2024-01-26 634260 622199 168851 168176 269415 275562 286445 284583 183482 183180 221883 226622 259809 263877 4245931 4570882 6116657 5925268 1010994 1060724 240836 217956 221484 222944 256132 248790 243711 245672 173047 174008 637815 607461 1358424 1335618 347218 342663 495968 498569 613843 599226 625637 629247 660277 662360 634823 707627 1733157 1833923 1122489 936838 550286 537304 641285 641767 661456 671129 686035 690605 777419 784062 4787827 4896088 40.55 71.9 3
12:15:29 2024-01-26 634657 622208 169762 170527 269781 274263 287337 285254 183229 184054 221537 227707 259809 263034 4235503 4489876 6127225 5925382 1021926 1060724 242081 217956 222873 221387 255628 249039 243495 245017 172754 173627 634329 599691 1390760 1343004 344593 345758 499478 501358 619967 599613 625362 632481 656782 667712 641138 708864 1729467 1819487 1108043 946073 548573 538137 644510 638327 662865 673300 684575 690592 786597 781983 4718617 4886710 40.55 71.9 3
12:15:30 2024-01-26 621011 622136 169956 168176 269807 275369 287225 284641 183802 183727 222578 227678 261219 263836 4235805 4553832 6112299 5927725 1032034 1060724 242116 218252 221258 222226 255592 248689 244451 244986 171657 174304 638808 602711 1362913 1338383 347747 345270 495932 504425 619967 601225 631758 636115 657758 668415 641138 709177 1731799 1811511 1145333 942186 550678 544270 647611 642894 669688 676295 684575 694710 785968 780660 4637338 4879742 40.55 71.9 3
12:15:31 2024-01-26 625734 623711 169413 169279 270175 276479 287261 285227 184378 183180 222962 226844 260638 263034 4235692 4587624 6097953 5927725 1030563 1060724 241912 214081 222489 222226 255628 250233 243291 245777 171898 173990 634329 600627 1383354 1324831 347637 347473 499809 505030 617333 599732 632695 630957 662422 673000 639344 708964 1733157 1820777 1118218 935486 550603 540784 643560 645291 671405 674285 688101 697755 781979 783788 4716828 4879742 40.55 71.9 3
12:15:32 2024-01-26 633053 622163 169960 171290 268738 276443 288192 285526 184667 184381 222962 227586 260387 264652 4236857 4553645 6099248 5921027 1013277 1057347 243065 216652 224309 222226 256775 250657 243665 246779 172686 175284 632836 605724 1375755 1329218 349374 343334 504113 507294 619967 608221 632583 634240 664157 673988 639596 716236 1744291 1844209 1143256 936838 552774 541229 645846 644978 667721 675783 694807 701779 785448 784441 4740799 4885622 40.55 71.9 3
12:15:33 2024-01-26 629074 622132 171588 171237 271278 277719 288111 287395 184794 185392 223468 228645 261436 263877 4227505 4511382 6099248 5908967 1013277 1059972 244600 214815 223958 223257 257206 250621 246377 246019 173428 175441 635357 602770 1381281 1345449 349870 345370 505741 504634 623881 607409 632723 641189 669715 677812 648529 720366 1741808 1831143 1143256 948731 558411 543807 654601 651228 672270 679296 695870 699558 788408 793459 4771198 4879742 40.55 71.9 3
12:15:34 2024-01-26 634415 621662 171069 167633 270640 276479 294604 285526 184956 185097 224011 229285 261219 265094 4211348 4460488 6117899 5916903 1019083 1060724 243609 214850 225049 223257 258362 251010 245997 247577 173549 175543 637315 600552 1377013 1340145 350615 348577 505457 507441 622118 606303 632650 640208 665355 673309 648382 717116 1742400 1832287 1139103 951511 555133 543575 653210 648635 672542 684092 698883 700594 788729 793459 4754369 4888489 40.55 71.9 3
12:15:35 2024-01-26 632609 622096 171584 167932 271467 277950 288610 285272 185023 184968 224398 229359 261436 265537 4199187 4469761 6135361 5912632 1022483 1057273 243065 216397 224345 223637 258832 250833 245997 247577 173826 176303 637315 603878 1361877 1336235 350864 347528 504113 504634 624765 606733 632723 642134 667141 675280 647429 720665 1737442 1828336 1143655 952323 556205 545855 653210 647260 673497 685128 699768 703821 795607 793238 4709218 4877331 40.55 71.9 3
12:15:36 2024-01-26 627512 621906 171618 170501 271537 278217 289009 287418 185827 185003 224750 227937 262638 265466 4214807 4525395 6089923 5895589 1025890 1059220 243848 216861 224661 223637 258832 251010 246584 247924 173860 176034 638808 603993 1373633 1333064 349514 349139 503453 504742 625710 603956 635819 642134 667821 676304 649337 719301 1738714 1829971 1145333 952560 561326 546961 657863 654822 676372 685128 702602 703784 792751 797963 4759610 4880893 40.55 71.9 3
12:15:37 2024-01-26 633512 622096 172492 168499 271537 279037 289655 286164 185827 185522 224830 229446 262638 266318 4217814 4466585 6127225 5895665 1021719 1060724 244438 216675 225684 223706 259560 251612 246757 248343 174138 176563 629472 602983 1381205 1335030 350571 350723 505089 509142 629439 610097 636506 644650 667110 676376 654137 725205 1742423 1835318 1149487 951884 560003 548840 656727 656291 676372 687932 702879 703821 793351 798962 4784295 4879742 40.55 71.9 3
12:15:38 2024-01-26 629334 620747 173057 168330 273202 278145 294351 288124 185023 186564 224750 233388 263040 267788 4220587 4474093 6108299 5904753 1016803 1059220 246147 216188 225864 224781 258832 251861 246828 248343 175289 176069 633886 601414 1370308 1344495 349514 348613 509133 510693 629366 614102 640281 645542 675051 677364 652747 726238 1743662 1847049 1124565 945837 560003 547253 654638 654505 674877 686688 705895 708920 797871 798962 4758532 4882922 40.55 71.9 3
12:15:39 2024-01-26 629292 621839 173024 169000 273237 279644 289500 288530 185989 186042 225103 233224 263636 266514 4209876 4502632 6099248 5891177 1013277 1060724 246907 216861 225684 225059 258832 252430 248321 248134 175009 176563 642713 603562 1382491 1346404 351632 348613 508773 509899 627073 614612 639948 646492 676963 677328 651251 726755 1750445 1848359 1147410 943351 560003 548415 654174 653600 678856 685345 706183 710086 797871 801364 4739613 4879434 40.55 71.9 3
12:15:40 2024-01-26 629292 623453 173122 168966 273166 279896 294278 288734 186532 186458 225067 233480 263601 266096 4210690 4492850 6089923 5878687 1013277 1059220 246942 216861 225540 225093 258832 252644 248356 248378 174974 179319 631459 603562 1385071 1344729 351704 349666 510249 510693 627553 615484 641193 647479 678402 681026 652711 726755 1747960 1848359 1130428 943351 561201 549618 655103 654596 681201 685381 707188 712179 797467 800273 4714979 4879434 40.55 71.9 3
12:15:41 2024-01-26 628942 623629 173157 169982 273096 281480 288919 288937 186186 189365 225456 230144 263601 266283 4224275 4523585 6089923 5874452 1012506 1057682 246907 217350 229468 225093 259560 252216 249161 249497 174974 179605 632415 608156 1385100 1346717 354876 350723 510249 511814 627553 615853 642105 646949 677922 682801 654137 730667 1752935 1852258 1159870 943351 562890 551177 655727 659425 682026 687715 708196 714280 798032 799708 4688229 4872036 40.55 71.9 3
12:15:42 2024-01-26 632886 622751 173010 170377 272670 281480 290554 288662 186600 186564 225774 230599 263882 268033 4205442 4513602 6080598 5882887 1013277 1059220 246977 218239 229666 225791 260291 252430 248392 249883 175254 176092 638808 609931 1383299 1336999 356026 351573 510610 513375 629402 615920 640909 645542 675894 685318 655066 732821 1752223 1849600 1167057 945438 566097 549905 658195 661990 686041 689274 706685 714317 799164 804462 4696465 4861271 40.55 71.9 3
12:15:43 2024-01-26 633787 623817 173458 170828 273131 281878 289655 288901 186893 186826 225702 230896 263707 267997 4208801 4525768 6090096 5895589 1005119 1057682 246942 218249 229738 225791 261541 252716 248182 250939 175727 176160 633210 609931 1385860 1335977 356782 351857 513909 515929 631004 617381 645194 646985 680130 689267 656045 734460 1752186 1847049 1160952 947457 566097 555939 660061 661369 687050 687679 706914 714354 801327 802575 4696465 4870377 40.55 71.9 3
12:15:44 2024-01-26 627010 621220 174228 170873 274657 281371 291380 288937 186634 185618 225702 230229 264516 266586 4208555 4511331 6080598 5909908 1016175 1057682 249801 218249 229847 226561 259560 254145 248740 250336 176131 176126 640301 607835 1372311 1333138 356026 351857 512419 513756 632153 618071 650478 651954 681127 690289 656045 728484 1749269 1839165 1159870 946110 562018 554726 658798 656559 685519 692261 706685 716613 809307 802721 4624629 4857546 40.55 71.9 3
12:15:45 2024-01-26 621741 620044 174135 170548 273263 283075 291375 288924 187707 187088 226891 230250 264622 267626 4195273 4573408 6046509 5895381 1021889 1057496 249241 218930 229738 227431 259925 254145 249161 250586 176166 176126 640301 611398 1403746 1337184 357035 351857 510971 516699 632601 616473 651404 650380 676232 691261 657511 730630 1751689 1839165 1169216 948806 562853 554726 660529 658456 689487 694358 708196 716613 808642 801723 4611725 4854084 40.55 71.9 3
12:15:46 2024-01-26 623143 621695 174169 170659 274069 280893 289761 293467 187357 187052 226979 230861 265258 266960 4195273 4576731 6064136 5895665 1022924 1054272 249205 218895 227602 227900 260291 254504 249313 250939 176201 176926 636828 609931 1397988 1335104 357541 351857 512419 516662 633049 616437 652522 651302 681018 693246 658442 731668 1752661 1839165 1159870 951511 564053 556681 661935 659388 690955 698323 709205 719195 810967 802324 4618527 4867952 40.55 71.9 3
12:15:47 2024-01-26 624400 622130 173848 171704 274100 280626 290361 288124 187946 189799 230767 228922 266185 267747 4197849 4538670 6059571 5895665 1024934 1057216 247982 219578 225664 227195 260657 254432 249861 250373 176096 177641 646020 609931 1375604 1327964 359064 353914 512200 518160 636649 616437 651868 653150 680057 694403 664286 734983 1752935 1824718 1169092 955346 566903 558772 666786 662307 688999 699309 709205 717410 813949 811691 4688455 4860070 40.55 71.9 3
12:15:48 2024-01-26 627072 622135 174413 171202 275722 279896 290458 288757 187946 185686 230767 229626 265319 267210 4196961 4498530 6081608 5908016 1029057 1057291 248436 220052 226324 227900 261208 253991 249089 250756 177120 177697 635822 608268 1381495 1327964 358047 355014 514637 521282 638482 619406 653407 656022 684057 694403 665661 734708 1747960 1825950 1176484 959469 566433 558772 668276 661369 688023 699803 710183 718470 816331 811302 4693771 4860070 40.55 71.9 3
12:15:49 2024-01-26 621751 620364 175285 171202 276604 279969 290679 294022 187946 185686 227227 229660 265541 266318 4189698 4506743 6081375 5904819 1027705 1057646 249205 220299 226587 227900 261761 256092 249054 251823 177569 177205 633886 603993 1383011 1330795 358047 357873 513995 522463 641762 621503 654872 658492 687077 694403 668566 736067 1750445 1834898 1171459 959469 566097 556333 667767 663247 688999 701214 715940 719269 813986 811302 4688153 4864480 40.55 71.9 3
12:15:50 2024-01-26 623812 620377 175285 171594 276410 281038 290679 288937 188571 190003 225973 229239 265541 268824 4183310 4491793 6094425 5883363 1031463 1059001 249834 220193 225851 229124 259423 258281 251306 251646 177529 177697 636828 604206 1378568 1337294 359573 355014 515002 518196 641038 619638 651022 659462 685583 694259 669316 739913 1755429 1847012 1170254 963896 571768 558772 671598 668070 691936 701214 718530 719232 809491 811446 4763011 4867344 40.55 71.9 3
12:15:51 2024-01-26 630191 621646 175560 171812 276595 280380 291973 287997 187912 188407 230804 231075 265948 268860 4183310 4423398 6107588 5905097 1018978 1060236 248259 220846 227892 228273 260909 253435 250564 250535 177581 177799 644780 605057 1375022 1342893 360798 356440 519776 522571 644039 623743 650985 662344 689122 694403 669624 744811 1760955 1848359 1158917 956742 570954 557551 667803 665638 689976 699309 719555 723478 810357 811374 4721988 4860070 40.55 71.9 3
12:15:52 2024-01-26 627512 620368 176162 171594 278378 281715 290679 289884 187980 186854 230767 231041 266135 268824 4180326 4440421 6089923 5891567 1019046 1057499 250997 220193 228282 228858 261761 255586 251270 252711 178330 177765 633886 603131 1378057 1346717 359064 355798 520087 522636 643127 627328 654371 662344 691108 698332 665661 743715 1759704 1864066 1147979 952597 570547 557945 665300 667561 691789 699171 719329 727758 809177 811302 4681456 4851646 40.55 71.9 3
12:15:53 2024-01-26 625253 620373 175442 172051 276180 282629 290679 288934 188275 186561 225973 230881 266357 269617 4180326 4486204 6079249 5883151 1014721 1057111 251279 221085 227768 229018 260909 254864 252351 252711 177974 178292 635357 611600 1392179 1348915 361108 355299 519776 520508 639874 625551 652636 658233 691927 698126 667584 746441 1766452 1860189 1157996 951511 573737 562644 668276 671501 697191 699207 718530 729709 811577 811302 4684366 4858297 40.55 71.9 3
12:15:54 2024-01-26 633300 620373 175556 172402 276216 282704 291564 288698 188537 186561 225973 231041 265948 270069 4180326 4497891 6077943 5880831 1010994 1054579 248936 221431 228176 229108 263986 255586 251270 252193 178259 179250 640301 612950 1385934 1342633 360573 356369 521257 522094 641644 627328 654835 659388 695412 701223 670901 746961 1766452 1858921 1175197 952597 573292 562117 669697 669564 697191 699207 716487 727795 818685 816036 4674960 4849195 40.55 71.9 3
12:15:55 2024-01-26 625404 621927 175872 172079 277449 281786 291564 290472 187980 187770 225623 231787 266918 268410 4177346 4498905 6069897 5881812 1007090 1054579 249317 221023 228813 229355 261761 257037 251162 252711 178581 178326 635357 608768 1372660 1339335 362135 357300 521524 525881 643583 628304 661644 662087 693137 703273 668566 743715 1764678 1848359 1188945 951511 570678 558883 668749 665638 697191 703336 718255 728489 820729 811374 4609121 4839365 40.55 71.9 3
12:15:56 2024-01-26 622668 620373 176003 173534 276640 282414 292489 288268 189165 186561 227026 231041 267105 269366 4167980 4505138 6037744 5880831 1019742 1054579 249282 222444 227714 230104 260831 254641 252014 252333 178080 179525 629103 614516 1367998 1337431 362686 358450 519574 525881 643966 626963 661533 663174 691108 708396 674741 748721 1761369 1833886 1173162 961534 574222 566759 674959 669564 697191 705811 717217 727758 825499 820279 4674659 4851646 40.55 71.9 3
12:15:57 2024-01-26 619743 619670 176761 172432 278770 281751 292312 288934 188868 186854 226043 231075 267247 268446 4162040 4469761 6046660 5870260 1025361 1056187 249317 222444 228582 230462 261083 255068 251552 252402 178958 179241 643287 605301 1396398 1331931 363167 360510 522153 527178 647452 629112 663673 667451 693027 703201 675696 746441 1756933 1845523 1178561 964581 571188 562673 673933 669417 696698 709167 723613 729648 824331 820388 4691064 4855108 40.55 71.9 3
12:15:58 2024-01-26 630930 620108 176752 172432 279689 282753 292489 289611 189199 186922 226675 230720 265934 269428 4162040 4469761 6061947 5870222 1029020 1054579 249386 222444 228068 231469 261083 255033 251539 251736 179083 178753 641241 603993 1382612 1336925 360645 359423 521591 525324 648627 627328 662550 665529 693027 702598 679273 751881 1762207 1852202 1167057 966715 578579 563707 678384 673728 699170 709206 727856 726315 815923 825137 4746813 4839176 40.55 71.9 3
12:15:59 2024-01-26 627512 618186 177257 173152 279163 281786 293141 290436 188868 187476 226675 232536 267694 270522 4164552 4401836 6088601 5872447 1016565 1054207 249386 222444 229847 230462 261665 255033 250769 252402 179083 179275 636828 603206 1409041 1344495 360066 360508 524561 522734 651400 632691 662438 670868 701184 703165 677343 752286 1769745 1873444 1159870 959469 575370 562081 673469 673261 700659 708387 727479 734913 820863 820315 4690420 4851646 40.55 71.9 3
12:16:00 2024-01-26 629692 618585 177488 173897 279163 284516 292213 290696 189462 187770 227379 232144 271266 270522 4161582 4464437 6061947 5853416 1013277 1054579 251266 223140 229525 231145 262249 254285 251959 254500 179335 179559 640322 611238 1410424 1350555 364738 359676 524561 522662 645661 632015 662587 667062 703178 711296 676064 755729 1775557 1866764 1159991 957993 578654 568732 676675 673728 704150 708815 723062 734987 826435 820424 4685138 4839214 40.55 71.9 3
12:16:01 2024-01-26 626291 620377 177257 174053 278770 283980 292241 290696 189165 188361 227026 232639 271231 269725 4165009 4472150 6046660 5880831 1007515 1053832 250917 223140 229490 230821 263491 255103 250804 253532 179083 180127 633886 611675 1394205 1341638 365033 360799 523045 528583 645697 634744 664092 665675 701793 715444 679273 755163 1772267 1858881 1151264 955589 577831 568659 674942 672704 703076 708098 723650 739000 827879 820351 4658339 4839176 40.55 71.9 3
12:16:02 2024-01-26 621430 619934 177505 174053 279163 283980 292935 291511 189265 188527 226675 232536 266304 268896 4162040 4512115 6052621 5876637 1012479 1053419 252459 222792 230240 234718 261083 255889 250804 253143 179588 179559 635357 606164 1375604 1341638 364481 360545 523045 530460 647598 632948 668062 665638 694187 710175 677721 753933 1771760 1860184 1169092 963579 577009 569906 678718 675804 705639 712386 725233 736034 827394 828985 4637338 4848062 40.55 71.9 3
12:16:03 2024-01-26 620181 619496 176752 174635 278343 283980 293865 288728 189829 188031 227926 232329 266304 270522 4152688 4512381 6033710 5861849 1019742 1053050 250917 223518 228883 234718 262249 256069 251573 253921 179083 180808 647310 612550 1382949 1329255 366955 362912 524290 528889 647598 631121 667550 669637 699703 712359 682726 752509 1762207 1845590 1186423 969095 576188 567416 680792 675147 701156 712133 727744 734242 831608 829329 4682856 4844591 40.55 71.9 3
12:16:04 2024-01-26 618754 618905 178428 173776 278492 283980 294670 290696 189829 188100 228086 232536 266778 268860 4152210 4453084 6046660 5876637 1025303 1053419 250707 224262 229883 234753 262686 256284 250560 253921 178045 180162 633453 606462 1372971 1327964 364481 363682 523009 532075 653233 633845 670002 670807 698187 710247 685863 753618 1762207 1849670 1171127 967712 578168 566394 681247 676765 703150 717428 732179 736971 829568 829813 4674697 4839063 40.55 71.9 3
12:16:05 2024-01-26 621815 618585 181114 174357 279802 284942 293133 290325 190693 187770 228635 231431 266339 270666 4149249 4448374 6046660 5867265 1026091 1054207 251850 227360 229525 235261 263088 255889 252416 253143 178608 180127 633453 605800 1384205 1342589 364775 362912 524190 528105 652770 632911 664129 670503 701261 708179 684861 758818 1767973 1861509 1175197 968781 581256 568732 685106 680438 704150 712205 731659 737008 827805 834634 4754558 4844732 40.55 71.9 3
12:16:06 2024-01-26 625365 618512 178755 174053 279306 285058 292981 291857 189691 188989 227926 232639 266744 270630 4149249 4412508 6071272 5867265 1013912 1053050 251721 227360 231354 234753 263491 256463 252381 253956 178642 180412 638527 603562 1395824 1344495 363966 363682 529203 530168 652832 636920 668099 670807 705886 711259 681758 759446 1775698 1875940 1156002 959469 582532 568732 677904 682145 708180 716449 735161 743419 825389 827398 4680091 4849195 40.55 71.9 3
12:16:07 2024-01-26 629297 617676 177630 175201 279573 286177 293545 290767 190460 188100 228121 232398 266744 273693 4152688 4448649 6046660 5852695 1010390 1054207 252494 227200 230796 235083 263895 255103 253287 253991 178113 180732 638299 610577 1393399 1348634 367215 362912 526892 528889 650462 634603 667076 671538 703201 716461 684181 762375 1774525 1866747 1161986 958104 579499 571146 678865 678768 708866 712386 729783 745014 834961 830878 4660044 4839252 40.55 71.9 3
12:16:08 2024-01-26 623626 618544 181209 175079 278496 285361 294064 292945 189795 189286 227767 233647 266778 270522 4152688 4476626 6042838 5845037 1007677 1051504 252494 227592 231786 235154 263491 257290 251959 254738 178925 181382 644780 609308 1377015 1336925 367215 363939 530809 534342 653233 638381 671331 672968 703165 717980 682726 756107 1770589 1860072 1181302 960837 578654 567788 680309 678210 710300 717102 730731 742061 836479 832300 4589725 4828245 40.55 71.9 3
12:16:09 2024-01-26 618255 616587 178535 175053 279951 287301 292651 292019 190860 188527 228690 232294 266813 270594 4140123 4537950 6029900 5840872 1008849 1051504 253659 227360 231354 230728 262686 257654 252381 254738 179049 180525 646207 609061 1380494 1336727 367215 362912 529203 534721 652308 638345 671331 671538 704389 717473 681854 759520 1771480 1862978 1179267 966028 581134 572870 683732 679731 710300 718684 729821 739880 835887 829437 4619861 4849759 40.55 71.9 3
12:16:10 2024-01-26 620932 619055 178254 175863 279937 286929 294827 290560 190993 188100 228866 233312 266813 271980 4145795 4511720 6012096 5852695 1019742 1051958 252529 225507 230311 231473 263526 257290 253156 254773 179207 181659 633453 612550 1390873 1337184 369304 364453 526892 534342 653233 634566 670819 672777 706116 719235 689985 761757 1770221 1850982 1187407 970162 580844 572834 686087 680695 708364 718684 731807 739982 838925 838177 4657967 4847125 40.55 71.9 3
12:16:11 2024-01-26 620417 618431 177188 175097 280122 285178 294784 291920 190889 189148 229437 233647 266847 270594 4140652 4447496 6038022 5872447 1025036 1051523 252107 223400 231354 231439 263931 257290 252416 256380 179207 181880 645392 611675 1372291 1329585 369042 364734 528829 535101 655750 636920 675338 678805 703165 717218 691455 758405 1768963 1848359 1171127 970162 580306 567825 684075 680213 707360 721327 737181 742061 835857 838446 4674988 4836364 40.55 71.9 3
12:16:12 2024-01-26 619425 618223 179510 175359 282326 286173 295557 292196 191323 189148 228760 233149 268302 272053 4139884 4445680 6038022 5870560 1027047 1052707 253305 223365 231750 231795 263491 258301 253757 254773 180094 180801 634903 603993 1392565 1341097 367215 364187 528829 531711 658684 635536 672321 679978 706386 716461 689949 764449 1772192 1865424 1181302 973928 585474 567897 688609 683870 709872 719303 737806 740969 834703 839039 4734033 4839176 40.55 71.9 3
12:16:13 2024-01-26 627150 616768 181677 175766 282127 286521 297585 292330 190924 189183 228795 234988 267860 273317 4141284 4389337 6046660 5863107 1022483 1054615 252494 224560 231354 231795 265590 256714 253969 255343 179775 181753 620637 608193 1376128 1342589 368257 364734 529203 533328 658648 639774 669358 681698 710903 719358 694098 767069 1775698 1869396 1157996 967403 584642 567861 684075 683834 708364 716054 737842 745444 834703 837854 4708472 4835380 40.55 71.9 3
12:16:14 2024-01-26 625734 613262 178096 175071 281086 286871 294784 293669 191189 189974 228690 234626 268302 272895 4141254 4386390 6061947 5863081 1010957 1050912 253838 227931 232837 231439 264371 257471 254314 255592 180379 181340 639770 604069 1380341 1346988 367215 364769 532999 535101 660084 643938 673349 678805 711478 717980 687399 767032 1774629 1879798 1185372 961843 586308 571721 682763 686889 714514 719420 739452 746657 832270 834238 4665555 4826028 40.55 71.9 3
12:16:15 2024-01-26 627881 616763 181606 176289 279445 287994 295249 292542 191063 189148 229366 234487 270269 274552 4135338 4449741 6043296 5848502 1007440 1051523 254118 223400 232188 234087 264406 256749 254786 255592 179775 182468 637077 611675 1395917 1351517 370354 363896 532134 533963 654787 642116 671331 676776 716126 721372 689985 768183 1779846 1873407 1175950 962564 585891 576266 684075 683870 715527 717102 735608 749422 837703 836967 4662224 4818403 40.55 71.9 3
12:16:16 2024-01-26 622530 618578 181708 175823 279801 287144 296331 293542 190860 189952 228706 235127 268198 271980 4137679 4442915 6029251 5853716 1003898 1052483 254048 224369 232474 231473 266033 258088 253759 256955 179650 182527 652969 612550 1383702 1342589 370880 365282 532058 535962 656714 640010 679301 679768 711478 721517 687959 765092 1778241 1866747 1187407 963211 582983 574601 684112 681831 717558 721435 737282 746597 842640 837854 4596432 4830437 40.55 71.9 3
12:16:17 2024-01-26 618292 616763 178130 176166 279375 288801 295285 292578 191933 189155 229971 233322 268441 273113 4134200 4511862 6012035 5862074 1009651 1051135 257002 225666 232729 232221 264300 258373 254360 256560 180094 182353 639770 608836 1384286 1342589 370091 363931 532244 537968 656750 642116 679301 678535 709324 721444 691946 767463 1778315 1861463 1183337 970162 585474 577900 690573 683870 717558 727055 735619 746892 844234 838379 4631239 4832916 40.55 71.9 3
12:16:18 2024-01-26 619748 616794 177535 176558 280297 287666 296390 291370 192201 189355 229971 234077 268185 274344 4130519 4477079 6011983 5867367 1019083 1054254 254048 225134 232510 233158 264935 258775 254751 257135 179775 183106 632546 613688 1377245 1333101 369731 366453 531491 537274 658684 641207 679301 680732 711442 725734 695046 764242 1770626 1852258 1189442 973928 583812 575822 691001 681831 711378 721435 737939 748763 846450 843230 4675073 4818365 40.55 71.9 3
12:16:19 2024-01-26 616246 613262 178382 176038 281971 287144 297167 292330 191318 189355 229614 234601 268441 270666 4124632 4432671 6029650 5868405 1023467 1056262 254689 225152 233200 232221 265183 259973 254210 256492 182653 182492 619932 606537 1398569 1333212 370354 367822 531986 539639 661896 643938 678255 683387 709862 721467 694518 767069 1775425 1865424 1183337 975314 586308 575552 691001 686889 713467 726096 745975 746657 841375 838451 4671623 4832639 40.55 71.9 3
12:16:20 2024-01-26 625449 613190 178411 176280 282050 286683 296641 293151 191665 190551 229614 235525 268441 273886 4130519 4367764 6061947 5855800 1014711 1054058 255509 224647 234481 233158 266603 259242 255359 256993 181455 182492 641241 604069 1385789 1351242 370354 367449 536312 537968 663336 647962 676298 682666 712142 721408 693421 774275 1788753 1889149 1175950 964618 590204 579130 688032 691358 719596 721494 744932 753511 838888 838343 4662807 4826992 40.55 72.0 3
12:16:21 2024-01-26 626623 616433 179753 180188 281047 288874 296152 293883 192201 190217 230045 235092 268372 274845 4127037 4436578 6038022 5851386 1010297 1054207 255403 225588 233750 233518 267495 258194 255394 257751 182384 183770 644184 613426 1384913 1346404 371859 369128 536757 538150 660552 647424 679451 682408 719624 725747 691921 772141 1783603 1870287 1169965 963174 586308 578719 688032 686330 719596 727569 741593 755734 846770 838343 4596874 4830437 40.55 71.9 3
12:16:22 2024-01-26 618292 613226 178382 180183 281533 289009 295664 294367 192201 189883 230294 234730 269225 272847 4124094 4499268 6029124 5848521 1009651 1051504 257228 225239 234208 233971 265307 259829 255429 257786 181386 183245 641241 610956 1403793 1344914 369623 366381 535104 542010 660295 644941 681937 682182 715048 724253 696879 770454 1780752 1866747 1185372 972197 587979 576838 691983 687900 720421 726495 739941 751333 846266 843230 4627932 4832452 40.55 71.9 3
12:16:23 2024-01-26 619829 612965 178339 180294 281047 288671 297933 292365 192469 189355 231047 235127 268815 273886 4127037 4451216 6012096 5852967 1018253 1051232 255257 225955 233200 233656 265750 259650 257593 258041 180310 183933 644184 613426 1386138 1338383 372838 369004 535235 539566 662427 643938 682260 686556 717077 730566 701166 771043 1782126 1856200 1185372 976702 586725 576802 693155 686889 716541 727119 744347 750428 848041 848155 4659476 4823274 40.55 71.9 3
12:16:24 2024-01-26 617149 613154 178941 176774 282977 287954 296282 293919 192201 190182 230329 235455 269260 272234 4121153 4426701 6029401 5857893 1022656 1051135 255615 225448 234331 233656 265998 260777 255321 257680 181765 183129 633453 607537 1381398 1335530 371936 369596 536720 542632 668094 645488 681491 687936 715297 726338 698427 773764 1783286 1873479 1187407 979487 590476 577900 696214 690885 719596 727855 750585 750762 843834 850704 4719321 4836364 40.55 71.9 3
12:16:25 2024-01-26 624947 613154 178937 180188 281945 288874 297933 292507 192913 189390 230885 235455 268476 272655 4121153 4383106 6038022 5852700 1023467 1051504 255720 226217 233200 234017 267227 259100 256323 257712 181525 183525 647126 609419 1384730 1348634 372996 369336 535271 538620 666198 645473 681126 689742 718342 726069 701166 778734 1786677 1878603 1169965 973928 593033 578946 693155 691935 717558 727569 746952 752105 843834 848155 4722021 4825289 40.55 71.9 3
12:16:26 2024-01-26 622934 612929 179537 177195 283503 288874 296735 295718 192201 190985 230329 236445 269670 275234 4121153 4355180 6046900 5848778 1015393 1052846 254830 226640 234697 233656 267673 259718 256358 257964 181559 184306 642713 609136 1385585 1348634 374327 371723 538101 540639 669099 649682 683182 689779 722183 727505 698574 778002 1779477 1895866 1179267 970162 590536 578719 691492 695517 720421 730557 751430 757760 843237 847886 4654646 4830437 40.55 71.9 3
12:16:27 2024-01-26 621100 613190 179473 180289 282064 290545 296814 294403 192878 190551 230850 236019 269225 274614 4121153 4411755 6043296 5839149 1006769 1057665 258057 226182 234697 234378 266906 259937 257942 257531 182135 183688 645052 608118 1382340 1352480 371823 368932 538064 539310 667145 650179 683182 686556 724062 730566 699176 780143 1787186 1885134 1185924 970481 593033 581851 693950 690885 724145 729628 746506 755398 846770 847556 4656149 4821059 40.55 71.9 3
12:16:28 2024-01-26 623587 613231 179473 180582 281975 288910 296735 294817 192201 191153 230365 237351 269636 273886 4115280 4424185 6029401 5843316 1004613 1051504 257263 226182 234697 234017 268876 259901 256717 259524 181364 184565 638299 613426 1417912 1346679 374980 369848 539845 542010 666634 652948 688568 687790 722490 734482 696907 778846 1791336 1878603 1197582 966715 589237 580210 694627 691358 724658 730377 746506 759252 855663 846920 4580905 4817620 40.55 71.9 3
12:16:29 2024-01-26 618292 613154 179516 180311 282134 290955 296814 295267 196024 190551 231407 235490 270082 273886 4114722 4488020 6003487 5843316 1009651 1050759 258672 225990 234697 235137 266407 260558 256537 258760 181847 184307 641609 609931 1401917 1340801 373283 368664 537522 545209 661896 647461 687584 688511 719587 737296 704159 778846 1785825 1864172 1183181 975711 590439 582783 698189 691849 725196 730089 746506 753213 854854 847392 4656149 4821059 40.55 71.9 3
12:16:30 2024-01-26 619893 613226 179787 180546 283472 288924 297680 294403 195922 190517 231804 236253 269670 272620 4111788 4423398 6012096 5852695 1021160 1051172 256437 226884 234697 234413 267638 260339 255535 259524 181594 184565 643287 610689 1383409 1335288 374149 372766 537939 543820 669246 649373 689581 690397 722696 736010 707132 777059 1780785 1868127 1179267 979450 590499 580738 697200 691849 719596 734890 752923 758282 851758 852295 4663937 4821059 40.55 71.9 3
12:16:31 2024-01-26 617416 612933 179791 177701 283812 288910 297933 295267 195887 190586 231443 234989 270117 272620 4105928 4411122 6020721 5851851 1022543 1049715 257228 227150 234697 235137 266629 260777 257725 258362 182459 184564 637802 605724 1386685 1339812 372983 371977 536763 543935 669720 647461 682569 691886 722366 730566 706221 783482 1790880 1881270 1197582 979487 595606 582839 699179 698628 721642 730377 751467 754286 845538 856941 4735583 4835111 40.55 71.9 3
12:16:32 2024-01-26 625254 613154 180080 180639 283472 288910 297716 295718 195887 191153 231605 237552 269893 273455 4111788 4336633 6020684 5848521 1018743 1051504 256473 227659 234697 235172 268876 260741 257977 259524 182297 184307 645655 609496 1379478 1345449 374112 373029 538319 542779 670669 651247 685557 692986 721228 729056 702089 783743 1783308 1896030 1180638 975015 593933 581187 695431 694840 723696 730161 755757 762230 847442 847465 4677871 4823550 40.55 71.9 3
12:16:33 2024-01-26 617927 614731 180076 180648 283848 295937 297513 296206 195922 191454 231407 236984 270117 272690 4108280 4361271 6046660 5852695 1012433 1051135 257660 226919 239180 234775 268876 260777 257761 259524 182297 184565 644184 603470 1396856 1346404 373848 371367 542180 544321 672097 652696 685594 691886 721490 730386 701166 785457 1798592 1897016 1177945 971869 597230 584083 696326 698972 728816 729980 753497 762661 850207 847392 4652825 4839365 40.55 71.9 3
12:16:34 2024-01-26 625290 613118 179791 176821 283127 296047 297933 296457 196231 191153 231804 236784 270117 275171 4108295 4402258 6046660 5839149 1007440 1054494 258890 226884 239409 235102 268498 261365 258013 258796 183330 184307 642152 606425 1378884 1352480 374112 371977 542564 544136 670669 652696 685557 689926 725358 737855 701556 783804 1798019 1888930 1172022 970162 596455 585193 698902 697799 729868 730233 751961 762098 851575 852970 4653388 4804520 40.55 71.9 3
12:16:35 2024-01-26 626691 616472 180080 176791 283517 295937 297933 295632 193860 191153 231804 238086 270117 272690 4108110 4411348 6012133 5824559 1007515 1050759 258491 227271 239373 235700 269633 260339 258113 260255 182135 185341 642713 613426 1408721 1350555 376917 372502 542180 544321 668772 654651 687657 691886 727505 738571 701556 783743 1789066 1879725 1175950 967403 593071 584957 695721 692950 728705 736477 752923 764947 857890 852366 4589725 4821059 40.55 71.9 3
12:16:36 2024-01-26 618025 613190 180361 178647 283600 290955 297153 297113 195751 191826 231518 236844 270942 273923 4111788 4430764 6012133 5839149 1002467 1051284 258455 227271 235292 234938 268876 261657 257148 260622 182424 185129 643287 613501 1390094 1342589 376383 373029 544455 546661 669720 654615 689719 691395 725529 736621 702052 780884 1784574 1880119 1177945 973928 593557 585371 699179 695023 729674 739899 755078 764562 857780 855185 4575152 4820387 40.55 71.9 3
12:16:37 2024-01-26 616081 613082 180486 176299 283741 290705 297680 295467 196540 190817 231804 236253 270942 272655 4105350 4474093 6012133 5839149 1008811 1048075 259618 226919 234368 235864 267709 261657 257942 260255 182749 185341 644184 609668 1383160 1344495 376383 371977 542180 546661 669246 654376 689157 691886 724722 739328 707259 783309 1787260 1869396 1186449 978093 595387 587072 703196 697104 728299 738598 751653 759488 860256 857821 4645018 4822925 40.55 71.9 3
12:16:38 2024-01-26 620050 612789 180577 179012 284570 290785 298479 295338 196438 191512 232604 237037 270942 273491 4096362 4432671 5977794 5843316 1016766 1051209 258057 228635 239036 236264 268498 261621 257977 260805 182424 188668 637802 614743 1406504 1333101 377987 371923 540609 545431 671145 652669 691789 697104 725218 737176 710385 781477 1784944 1873246 1189442 980336 593492 582820 701202 698316 725722 739391 755100 762154 856551 856104 4665019 4829819 40.55 71.9 3
12:16:39 2024-01-26 616357 614727 180581 176753 285103 291796 297572 296206 196540 191756 232165 236253 272164 276370 4099498 4408685 6012133 5848521 1019742 1051504 258491 228172 234566 235899 268876 261729 257184 260255 183330 185341 634903 608193 1398295 1336235 376383 373039 542564 548744 674432 652696 690734 697141 724722 734264 709378 786129 1790099 1879936 1179940 985300 596880 583895 703836 700075 727783 738278 757894 760605 855460 856406 4691064 4831650 40.55 71.9 3
12:16:40 2024-01-26 623512 614722 180612 177345 284929 291888 300466 294260 192616 191652 232527 238086 270907 274978 4102231 4379805 6025059 5839149 1022446 1051504 258890 228722 234697 235899 269254 261181 258774 260255 183365 185376 637802 609496 1379631 1346404 376383 371923 541412 543820 671945 648988 689581 698848 731814 737176 710385 789614 1793434 1894328 1179940 976008 597305 582920 700208 700075 726751 736659 760042 766187 853757 857271 4674960 4811455 40.55 71.9 3
12:16:41 2024-01-26 623113 616044 181328 177277 285138 290198 297897 296192 191886 192187 232349 237945 271180 274294 4096362 4352267 6046744 5843316 1013191 1050743 258093 228013 235292 235864 269254 261621 258774 260255 183330 185341 646683 606462 1421936 1344766 377184 373896 544242 548591 674982 658510 690698 696081 730834 736621 706258 789577 1799297 1898061 1179192 971090 599010 585371 699179 702066 731891 736648 757894 765369 852398 854815 4652825 4817620 40.55 71.9 3
12:16:42 2024-01-26 625015 612219 180547 177837 284126 292812 297500 296969 194031 191652 232747 237613 271629 275909 4105350 4396080 6038022 5830729 1006044 1053473 263378 228172 235327 236629 269254 261657 259603 259524 183983 185082 639252 606462 1389978 1356002 376383 371888 544205 545467 672968 656613 690072 693023 731814 738608 707798 791939 1800318 1894328 1176668 972507 599010 585924 701202 699975 732787 734988 755832 765332 856515 857271 4646744 4814185 40.55 71.9 3
12:16:43 2024-01-26 621870 613105 180680 177379 284610 290705 299546 296861 194090 192117 232783 239088 271629 274258 4103524 4405373 6023487 5824559 1006050 1051394 259618 228367 235292 236664 270013 261401 259502 260622 183330 185755 644184 613426 1384913 1351783 378524 371923 544455 545431 671621 656577 691715 695060 731485 743655 709378 788225 1794938 1886738 1183929 970162 595681 588734 699179 698587 729719 738762 755832 769878 862207 856060 4595978 4814185 40.55 71.9 3
12:16:44 2024-01-26 616274 612183 180749 177816 285178 290290 297933 297525 196508 192421 233003 237472 272771 275942 4101217 4414739 6012171 5834985 1000181 1049603 259618 228367 236315 236264 269633 263210 258375 259389 183365 185896 639770 613313 1388785 1346404 378524 373074 547048 550410 671982 660126 695916 695060 729915 743655 708336 785793 1794190 1885134 1183929 976702 596455 585816 702697 699083 734903 742938 755672 765369 862207 859846 4577634 4798295 40.55 71.9 3
12:16:45 2024-01-26 614722 611322 181867 177413 286423 290705 297789 297077 196511 192129 233326 238086 272671 273874 4096362 4399109 6002830 5852695 1021926 1050013 258890 229543 235586 237362 269633 263210 258774 260252 184100 186418 646273 612550 1380870 1333395 378524 375883 541144 551973 676968 656577 697402 700011 727505 739436 712248 787261 1787186 1881454 1179940 986001 597379 586652 706368 701001 729665 741826 763525 764210 859695 861396 4652251 4816676 40.55 71.9 3
12:16:46 2024-01-26 615299 611286 181575 177811 285655 290564 297646 296242 193151 191791 234019 238420 271805 276051 4087224 4398830 6011983 5839070 1024934 1051504 257681 229148 235656 238133 269039 263695 260050 260622 184568 185896 637318 608768 1395631 1344914 377987 374230 541000 549595 678407 654152 691752 700337 732851 739400 715426 792987 1796029 1888930 1189914 984599 601475 588409 707871 704165 727441 739427 762291 769028 856925 865163 4725520 4807986 40.55 71.9 3
12:16:47 2024-01-26 624920 612206 181609 177939 286830 290031 300538 296789 192152 192871 232926 242348 271770 274978 4093057 4330694 6018362 5840148 1016803 1051394 258711 230006 236020 237031 268721 261729 260050 261725 184392 186157 637802 609931 1398689 1346404 379600 376483 546626 550547 679850 659947 693793 701074 734409 742422 711241 795481 1800318 1903522 1180539 978093 599843 587068 701202 702102 732969 739391 763223 772183 855910 861396 4662224 4816676 40.55 71.9 3
12:16:48 2024-01-26 631592 611322 181863 177973 286642 292134 297611 297243 195060 192432 233326 242312 272220 275171 4084659 4364864 6037796 5854801 1013277 1051159 260349 228936 237415 237257 270775 263582 260711 259423 184568 188963 637802 607026 1399424 1348597 377987 375919 547991 550264 679850 662326 693301 699119 730278 739472 713134 794788 1804057 1903522 1201652 973928 600678 589007 702308 706272 736587 742412 762982 773008 857157 856442 4646744 4814185 40.55 71.9 3
12:16:49 2024-01-26 623885 613118 181288 178603 285633 292693 298515 297951 192717 192432 233326 239688 271805 275206 4096576 4408441 6021285 5834799 1005961 1053709 261083 229684 236681 237992 270775 263065 261334 261725 184205 186775 640702 611487 1397043 1360327 380680 374159 548893 548356 674396 661314 695842 699119 738027 746200 713293 793024 1803437 1899857 1168843 973928 599696 585599 702308 702139 735945 742412 758921 774385 863755 861418 4626887 4797673 40.55 71.9 3
12:16:50 2024-01-26 618292 612969 181897 178254 286459 291450 300538 299296 192119 192736 233855 238420 273088 274329 4084659 4411839 6012133 5833937 1003547 1054207 260827 230258 237048 237292 270775 263954 259867 260909 184392 186941 644184 615183 1385209 1346404 378637 375355 550433 553541 676416 661797 698876 700958 730314 747252 710666 791939 1799036 1887809 1164931 976702 598583 585599 705368 702066 735712 745630 762439 773283 866309 861360 4576574 4804820 40.55 71.9 3
12:16:51 2024-01-26 615667 612219 182262 178531 286866 292409 297716 295866 193017 192432 234421 238086 272671 275206 4093657 4470927 5990697 5834985 1009651 1049641 260519 229543 236942 237922 269905 264328 260233 260510 184557 186941 637802 611412 1390297 1347675 380410 374195 546662 549739 677367 660305 699391 699840 733370 749988 718000 793105 1801160 1875940 1184493 983200 601475 592943 710422 703133 735945 746155 760267 768747 871104 866387 4640112 4816676 40.55 71.9 3
12:16:52 2024-01-26 615299 613123 181906 178573 287099 290375 299457 297531 193318 192871 234055 242348 272671 273909 4084621 4408720 5977794 5834985 1016042 1050759 258004 230380 236055 238204 270775 264405 260930 263205 184100 185837 631064 616506 1394898 1336815 382309 376304 545745 552853 677927 659480 701737 706104 736065 749879 719605 790739 1794901 1875940 1186423 986001 599010 588734 708875 701993 733011 747207 765157 770973 866273 868842 4653388 4811680 40.55 71.9 3
12:16:53 2024-01-26 615564 613861 182440 178220 287068 291366 300818 297951 195369 192836 234019 238420 273470 274294 4089523 4386682 5994856 5843316 1021926 1051232 257935 230865 236586 238669 268873 264141 259753 263577 184874 187431 646709 613426 1394095 1337654 380680 377969 547253 555904 682228 660415 698605 705199 734522 746989 719058 793068 1797756 1888080 1183929 988813 601549 585622 710422 705662 734903 747769 765465 771285 865881 867613 4656714 4820782 40.55 71.9 3
12:16:54 2024-01-26 619782 612993 182435 178565 287648 292339 299386 297531 193888 192397 234751 242687 272601 276900 4081627 4389506 6012096 5843316 1024117 1051504 259334 230309 236020 239613 268873 263582 261370 260001 185156 186775 645052 610079 1415631 1351517 380680 377171 547557 551825 681744 660231 696684 707236 737916 743995 721139 801918 1803400 1893464 1164931 983200 604905 585563 708373 709282 733862 744697 766701 773283 862207 867041 4699819 4804520 40.55 71.9 3
12:16:55 2024-01-26 621746 612993 183089 178373 288761 291858 298968 297771 192717 193651 234019 237388 272601 276016 4089523 4330573 6038022 5833937 1015637 1051504 257935 230577 237521 238133 269764 264328 260818 260615 185121 185451 637802 609061 1384689 1352480 381765 378538 551324 552682 684690 665837 699814 706104 738571 746040 715316 799201 1805381 1914614 1186173 979487 602541 589239 708214 710289 738036 743951 767679 774552 862170 865738 4646744 4804557 40.55 71.9 3
12:16:56 2024-01-26 623604 612861 182313 179495 286432 293160 299177 297178 193318 193311 234385 237830 272636 277751 4084659 4380305 6029401 5824559 1007440 1051135 260343 229997 237521 238872 269283 267743 261370 259966 186042 188963 642481 606991 1389978 1355623 379600 376197 550433 552535 681150 666096 697713 702600 740213 749830 715206 801028 1811143 1906223 1182537 979900 604719 594513 708373 710017 740295 744863 764612 773849 864976 866387 4640652 4818666 40.55 71.9 3
12:16:57 2024-01-26 621576 612655 182440 179348 287297 292374 300107 298023 193284 193958 234019 238115 273244 274329 4081589 4392697 6007770 5824014 1007515 1051504 259911 230542 237521 239242 271156 263582 260818 261013 184956 186068 636352 615183 1400202 1352480 382037 377315 550543 552756 680112 667480 703315 705100 737758 752538 716022 798743 1806993 1894291 1191909 976702 601475 591632 707207 704092 739735 748332 764612 778814 872610 865127 4577634 4808248 40.55 71.9 3
12:16:58 2024-01-26 611818 613674 182733 179099 287310 293231 299831 297178 193318 193222 234788 238420 273506 275593 4079651 4449265 5994894 5824559 1006769 1050387 261140 230345 237556 239613 268090 263004 260635 261048 185121 185614 637802 611487 1407806 1344692 381500 376183 550543 554093 678888 661724 704015 702988 737958 753569 719458 797604 1800056 1880042 1196230 986496 603187 595887 712443 707775 740736 754719 764624 773833 873229 871306 4627932 4811680 40.55 71.9 3
12:16:59 2024-01-26 620050 612183 182733 179129 286947 291450 300367 297951 193352 193005 234788 237388 274659 274329 4072812 4395581 5986317 5843316 1019742 1051504 258723 231621 237749 239648 269694 262601 261002 262214 185121 186231 637747 615349 1389188 1335104 382110 378898 548986 555771 682749 663266 704076 709318 737990 751430 722567 796885 1800243 1886619 1201652 988775 602869 592085 710422 707775 736750 752711 772837 776520 868076 870388 4646019 4811680 40.55 71.9 3
12:17:00 2024-01-26 617541 612993 182764 179138 288151 292749 299457 296728 193352 192397 234824 242758 273470 277325 4083692 4380207 6003487 5829777 1025891 1051504 259549 231296 236822 240189 268908 267365 260014 260217 185746 185614 637318 609061 1388222 1350667 378673 378754 547435 553541 682022 660121 698893 708313 741093 747778 723043 804283 1809248 1899911 1189914 988109 606630 591377 712406 712308 737574 746083 767679 776079 864433 871690 4708624 4811455 40.55 71.9 3
12:17:01 2024-01-26 622016 611922 183054 179207 288955 291167 301389 297807 193318 193958 234788 238593 273506 276051 4078824 4321485 6020721 5824559 1010957 1051504 257970 231434 237556 239242 270364 267780 259402 261048 185746 185681 640702 609931 1363861 1346404 380851 378898 552143 553541 686037 665693 700898 708313 743058 745994 719605 801252 1810614 1915977 1183929 983647 606705 590869 709378 713555 742241 749979 772057 779297 864654 870256 4653388 4811680 40.55 71.9 3
12:17:02 2024-01-26 620891 612183 183058 179541 287306 293571 299267 297178 193318 193616 234788 237916 273279 277787 4080781 4377170 6012171 5815674 1007477 1051504 260308 230901 238328 239445 272039 263004 261370 261083 186338 185323 650068 608193 1396421 1351783 380680 378790 553319 554093 686151 667616 699889 705199 742531 748413 721741 802207 1812646 1906223 1182537 981662 611422 598001 710385 712308 743973 747164 768463 778814 870812 870073 4637338 4811680 40.55 71.9 3
12:17:03 2024-01-26 618806 611290 183054 179495 287895 293266 299457 297213 193921 193947 234220 238149 273541 275171 4072850 4389570 5995562 5824559 1000325 1049977 259549 231098 237591 238872 270553 263004 261002 263950 185156 186231 642713 615183 1378362 1347675 383228 378790 550122 555771 681781 669108 706155 706272 740140 754849 718585 797691 1807284 1892986 1170799 979487 603187 594220 710040 709088 746837 752602 769156 778965 874977 869999 4560130 4802301 40.55 71.9 3
12:17:04 2024-01-26 614939 613866 183058 179662 288115 293589 300393 297771 193921 193311 234788 242687 273541 276051 4077234 4443646 5991043 5815180 1003898 1049789 260308 230506 238328 239648 268873 263591 261186 261813 186042 186197 639252 612625 1396973 1346404 382074 378221 552926 558406 682749 665186 705114 703667 738717 753754 721652 797691 1804057 1882464 1172795 985300 603822 597504 714523 710067 744170 754585 766607 778258 875014 873160 4629985 4808248 40.55 71.9 3
12:17:05 2024-01-26 617522 612183 182440 180629 288637 293160 300332 297951 194277 193481 234715 237717 273470 276051 4061199 4417115 5969176 5824559 1016175 1051504 260343 232018 237556 240357 269729 263039 259798 261813 185191 186652 639252 615788 1387453 1345449 384424 378862 550543 555378 680986 663008 707198 710326 742006 752923 725621 797454 1800840 1882427 1185924 989545 603187 591522 714523 708276 738036 752421 772214 778739 876146 874739 4654477 4820387 40.55 71.9 3
12:17:06 2024-01-26 612723 612993 183666 179129 288964 293266 302384 297667 194190 194093 234788 238911 274343 276757 4077872 4386384 6012096 5834985 1018904 1051504 260308 231819 237591 240189 268686 263881 260195 261083 186670 187995 643602 608193 1397207 1342589 380924 378898 551480 557455 687082 664207 701009 709822 741736 748413 726135 804148 1805381 1899857 1193903 991026 608287 594934 715536 714860 735648 752711 773931 774552 869502 876258 4715107 4820387 40.55 71.9 3
12:17:07 2024-01-26 623143 613948 183333 179666 289054 292339 301914 297421 194357 194018 234751 239177 273541 276900 4074050 4309137 5994894 5824559 1017260 1051504 259584 232543 237556 240189 273463 262820 260628 262249 186373 186489 633208 611675 1393712 1350667 382921 381849 551361 552921 686602 665693 702503 711182 746827 748485 723043 804562 1811359 1915517 1181934 983200 606630 592797 710422 713234 743030 748404 773943 782595 865624 870501 4655519 4813501 40.55 71.9 3
12:17:08 2024-01-26 618255 612957 183333 180002 288746 294704 301280 297664 193955 194129 234788 240433 274202 278606 4074327 4361285 6025059 5820405 1007515 1050778 261175 231621 238698 240357 269764 263407 260195 263205 186968 185648 640702 608268 1391773 1355623 381462 378862 553234 555378 684062 669582 699904 706272 743438 753783 719775 806926 1812683 1903522 1186449 977482 607495 597928 710422 710141 744611 748332 765502 782595 873848 870461 4629879 4819602 40.55 71.9 3
12:17:09 2024-01-26 615615 614608 183974 180166 288928 294711 299316 299878 194782 193782 236449 239759 274728 276439 4061236 4442915 6002830 5824559 1008209 1049977 262376 231296 238698 241175 269729 263881 260230 262650 186373 186816 648597 612550 1385984 1346404 384115 378826 550050 559541 682749 667143 707198 708313 742006 757391 724557 802174 1807958 1885134 1179272 987406 606518 601775 717567 709102 741612 752950 767716 777970 879223 875503 4634027 4804820 40.55 71.9 3
12:17:10 2024-01-26 617854 613742 183682 180348 288960 293671 301210 299636 194459 194123 236079 240797 274586 275679 4077234 4386553 5965766 5843316 1015449 1051504 260378 232706 237626 241175 270588 263846 260593 263491 186042 187603 639252 616065 1382410 1343004 385551 382119 549784 557849 685551 665693 708070 711255 745240 754621 728308 801822 1802119 1887809 1183929 991026 604905 592432 715536 710104 740856 755144 774483 779150 875389 879743 4643426 4806672 40.55 71.9 3
12:17:11 2024-01-26 614250 611030 184130 180144 288847 293948 303100 299428 194795 193817 236116 239591 274622 278070 4075227 4374133 6003576 5833937 1021686 1051504 260776 232053 239032 240695 269729 265099 260230 262249 186968 186523 642152 608193 1390877 1341638 382650 382119 550122 560371 690008 667689 707198 711255 743058 754316 728825 804599 1810539 1902173 1195898 992473 610100 596015 718622 716454 738398 754840 774062 779150 871374 874506 4715249 4814185 40.55 71.9 3
12:17:12 2024-01-26 622053 612984 183710 180273 289054 292409 302270 300484 194964 194905 234571 240107 274586 277608 4075227 4314745 5994931 5824559 1017297 1050013 260917 233326 238328 240864 272055 263442 261061 262650 186801 186816 642152 611675 1400557 1351783 384424 382660 550050 555378 689031 669582 705151 714084 747906 754849 726724 808149 1815905 1909475 1185924 984599 608362 596235 713748 715403 745139 753774 774722 783179 870451 874953 4642872 4804820 40.55 71.9 3
12:17:13 2024-01-26 619563 611252 183675 180303 288147 295548 301316 298359 194258 194300 235971 240939 274480 279247 4073001 4351233 6029363 5825161 1010353 1050722 261175 232053 239846 241175 271310 263846 260810 262686 187231 186523 640702 608193 1389119 1352480 382650 381580 556122 559873 689519 672473 704076 710326 746643 755153 722435 811719 1817842 1910006 1193540 982501 610100 599627 715536 715403 748244 752711 772280 783908 874080 874884 4640112 4808248 40.55 71.9 3
12:17:14 2024-01-26 621505 611286 183612 180316 288851 294233 300403 297699 194344 194880 234788 239411 274763 276649 4077443 4374020 6002830 5805564 1005332 1048075 262532 231875 239068 240695 270966 263039 261861 262948 186373 186850 640702 613643 1405543 1355623 385551 381042 554052 555807 684062 670568 708205 710326 749531 757463 724594 805780 1807506 1898134 1199888 979487 606198 597320 712935 710141 747769 754046 772280 783771 879923 872995 4568805 4788620 40.55 71.9 3
12:17:15 2024-01-26 613243 612560 183958 180269 293836 294961 299457 301407 194224 194129 236261 239653 275220 276087 4064338 4408568 6002830 5829637 1003182 1048489 261757 232543 240592 240855 270861 265028 260593 263456 186801 187787 648597 613313 1393147 1344729 385278 382119 557659 561166 687082 672473 709148 709318 745020 757391 724557 802207 1810614 1890637 1192706 988813 608479 600105 719132 713754 747256 756813 771108 781444 880542 880813 4627932 4784172 40.55 71.9 3
12:17:16 2024-01-26 617416 612861 183962 180874 293972 293984 302730 298135 194561 194300 239802 238879 275184 276087 4055409 4389834 5984072 5820205 1015822 1047926 261835 233034 238698 244426 271001 264692 263219 264159 186373 187993 640702 616948 1384489 1344803 387194 380751 550086 560769 687568 668635 712248 715440 745686 757499 729400 802207 1806001 1894328 1187919 991026 607928 595099 717567 713343 744611 757490 778104 783989 875426 879489 4642872 4797673 40.55 71.9 3
12:17:17 2024-01-26 614686 612989 184919 180338 294387 294233 302598 300199 194864 193651 240044 238845 275220 279070 4059168 4367490 6018362 5830729 1025505 1047964 262236 233326 239500 242221 270966 263881 262227 262686 187362 187266 634906 609496 1389962 1346404 384733 383201 550050 557886 690008 668635 706695 715440 747284 755153 729505 811719 1813971 1908930 1201883 987406 610721 596309 717296 716962 744611 754840 779285 783735 874116 874470 4668288 4794367 40.55 71.9 3
12:17:18 2024-01-26 619563 611261 184876 179730 288487 294233 300824 299510 194258 194880 236333 239245 274865 277325 4055334 4319852 6020721 5830470 1013277 1049866 261000 233162 240076 240997 272139 263811 261686 263456 187231 187403 644146 609496 1406003 1351629 385551 381927 557733 561166 693936 672795 707030 715440 751082 756822 726172 810564 1817842 1910611 1181803 982464 612459 598340 715536 718998 751625 752914 774685 785516 873848 875576 4634027 4804820 40.55 71.9 3
12:17:19 2024-01-26 624200 612560 183710 180913 293494 296358 301317 300235 194561 194335 239838 240347 274379 277787 4065621 4361323 5994894 5797877 1007404 1051209 263478 232962 240076 241711 271724 264551 262523 262545 187422 187595 643035 609931 1400812 1360977 385877 382119 556551 557886 688055 670825 708130 710177 752225 761283 727792 811607 1816689 1912716 1190361 981804 611046 600105 715536 715440 747806 752914 773380 786111 878610 874397 4627932 4788620 40.55 71.9 3
12:17:20 2024-01-26 618278 609532 184263 180744 293908 293984 301352 299545 193955 195153 236333 240939 275606 276087 4065621 4383521 5977832 5816254 998768 1047815 262567 233218 240138 241033 272175 264957 260957 264194 187088 188310 642713 614994 1400184 1349274 386645 380751 558772 562576 688055 673783 712285 711255 750474 761676 724594 804562 1811396 1900825 1201883 988109 608362 601295 718622 715861 749998 757490 773380 783771 880542 879525 4590310 4797192 40.55 71.9 3
12:17:21 2024-01-26 616104 611958 183670 180943 293620 294890 302234 297771 195168 194335 239838 238879 275220 277787 4059168 4401724 5968693 5816254 1013600 1048525 261209 236673 239562 241980 271239 265258 263777 264194 186528 188220 642152 616948 1387469 1341939 387743 381891 553270 561166 689031 669362 714424 717507 747906 757499 729533 806983 1804057 1892986 1185924 992473 606556 596015 719642 714354 742856 761775 778104 783735 880542 881426 4646744 4801394 40.55 71.9 3
12:17:22 2024-01-26 613816 611252 184880 180874 288895 295133 302270 299020 195134 193993 240359 238845 275220 279070 4064961 4364420 5994931 5829777 1016691 1050013 262009 233541 239846 244498 270588 266110 262418 263649 188178 187821 645052 609931 1402584 1344914 385131 384831 554762 562761 692126 669619 708070 716999 749547 757355 732613 811719 1814733 1907357 1201883 992473 613331 598340 720271 718156 745139 756244 779248 786097 873617 879199 4708510 4797785 40.55 71.9 3
12:17:23 2024-01-26 621225 611252 184294 180909 288746 293589 301985 299300 194595 195290 239802 239646 274865 278214 4064961 4308294 5995315 5820405 1013949 1050536 260923 237149 239882 244391 272922 264692 262262 263526 187746 187890 644871 613501 1397718 1352152 386645 383000 558055 561618 694923 675342 708572 717507 752225 757161 730713 813456 1816726 1919187 1203877 984387 614204 598340 716550 719208 752583 756903 779285 788460 872809 874433 4633217 4804932 40.55 71.9 3
12:17:24 2024-01-26 622758 611257 184289 180943 293908 296071 301317 300784 195033 195153 240044 240313 274799 279106 4049555 4364695 6007808 5806889 1003898 1051504 263399 236673 240592 239999 272280 264728 262734 263307 187889 187732 640176 612713 1390184 1363131 387358 383201 558092 559395 690008 675648 711238 714373 752502 761886 728825 815288 1822786 1910061 1190361 982501 611844 601803 716550 717470 751665 755180 773513 789582 881882 873457 4624115 4788620 40.55 71.9 3
12:17:25 2024-01-26 617406 612126 184746 180909 294396 296036 301810 300456 194561 195427 239875 241109 275993 276900 4065621 4370747 5987036 5816254 998768 1048489 262629 237042 240592 244426 272315 265099 261061 265147 187494 188709 644184 615788 1396665 1347920 387670 384831 562096 563849 690008 675655 714276 713160 753218 764983 728678 808149 1815260 1903522 1180580 989545 610684 603117 719642 717902 753154 762852 773513 786111 881313 880623 4580905 4796360 40.55 71.9 3
12:17:26 2024-01-26 615667 610778 184126 181517 293908 295584 302517 297699 195202 194335 239947 239612 275799 277823 4049555 4398597 5960723 5816254 1013277 1050013 262594 237149 239846 240569 272055 265134 262079 264335 187231 188488 642481 617545 1388785 1344495 388846 382767 556038 562576 690840 672288 716348 719509 750446 764983 733541 809328 1809568 1888893 1193903 994592 610100 598980 721689 715366 747367 763930 780245 786074 884295 884619 4637338 4804820 40.55 71.9 3
12:17:27 2024-01-26 612874 611252 185170 180840 288799 294811 302694 299265 195168 195153 235344 238149 275993 279070 4061386 4358218 5977841 5825620 1016766 1046549 262559 237042 240592 240402 271450 266358 261826 264300 188021 187732 643602 607969 1386860 1341638 385551 383107 557733 562780 693178 673317 714289 719361 749224 757283 737386 815160 1818894 1913402 1180580 995300 615517 601258 723920 723094 747256 757418 783250 783771 877796 885981 4715373 4797673 40.55 71.9 3
12:17:28 2024-01-26 621704 611261 185130 180943 288961 294198 304115 300702 195168 195427 239838 240382 274830 278642 4064961 4305275 5994856 5820405 1016840 1051504 261975 237483 240556 240771 273114 264692 262664 264335 188021 188061 635888 612550 1412979 1350825 387194 384221 557339 561691 693178 673783 710192 721518 756430 763173 733947 816361 1820914 1926339 1197893 987331 613596 599608 718585 720298 753119 761274 783808 793035 875389 880768 4656663 4802301 40.55 71.9 3
12:17:29 2024-01-26 620614 611252 184876 181735 288697 297432 302234 299545 195168 195427 235379 240313 275993 279608 4061499 4355360 6012096 5805801 1004538 1051504 264428 237006 241171 240569 272661 265506 263066 263456 188418 187862 643891 609931 1390380 1362908 386097 381623 559711 561166 692126 676228 708070 715403 754703 763757 731789 818610 1827439 1918113 1198186 985927 615517 604984 721652 719716 754333 757346 776925 790446 883042 881390 4627932 4783944 40.55 71.9 3
12:17:30 2024-01-26 618358 612984 184880 181478 288487 296036 302270 300909 195168 199213 239838 240590 275993 277751 4059168 4370908 5990622 5815180 1001759 1049977 262813 237078 240627 240569 273184 265063 262227 265519 187494 188786 639252 616506 1414122 1352742 389122 382499 561065 562761 690988 678270 716496 718016 753902 765218 728825 811719 1815604 1910497 1182537 987331 611807 601730 721652 719398 755804 764937 779248 790743 884505 883101 4556866 4793758 40.55 71.9 3
12:17:31 2024-01-26 613681 612723 185339 181482 288518 296618 301491 299545 195507 194335 235379 239578 275993 278214 4061110 4420673 5960723 5815180 1008929 1048489 264463 237006 240627 240805 272155 265506 262445 264371 187889 188061 642152 616842 1392625 1348746 387743 381320 556551 562780 690559 670789 714387 716999 751616 766405 737162 814766 1807506 1894682 1184493 998567 611844 601730 724773 716815 749196 763435 780208 788192 884177 884254 4639109 4783944 40.55 71.9 3
12:17:32 2024-01-26 616104 612126 185217 181374 289840 295097 303084 300447 195202 195290 235180 240347 276575 276900 4055596 4361660 5981464 5824559 1016766 1048112 262376 232631 240592 240771 273114 265541 262480 265679 187494 188950 642713 615788 1388260 1337184 388846 384833 558128 564010 693141 672795 717517 720334 751542 761886 735918 811719 1815260 1903522 1201883 998138 613520 602187 727081 722580 750261 766092 786045 788192 882894 888975 4653388 4816942 40.55 71.9 3
12:17:33 2024-01-26 619630 611006 186090 180870 290281 296036 302234 302799 195574 195701 240286 240347 275993 278642 4059168 4308769 6020721 5820405 1009670 1051504 263584 237078 242127 240368 273114 265506 262699 265555 188418 188488 643602 608627 1431782 1353701 387194 385411 562133 563960 697223 679194 712285 719545 754776 762861 729492 819829 1824519 1921909 1200143 986001 615956 603976 720503 722960 755219 762392 783375 792774 882269 881904 4635558 4811680 40.55 71.9 3
12:17:34 2024-01-26 619237 611963 185299 182161 291421 297108 302446 299510 195473 195427 240286 241981 276345 278214 4037917 4361605 5977757 5797524 1003898 1048223 264023 234643 241376 240771 273950 265099 263504 265555 188021 189028 635888 617545 1390926 1355623 387650 383107 560541 562761 691112 678750 716496 719545 756753 766513 731581 815002 1816726 1907265 1186449 985300 612459 604510 719642 719237 758073 761913 781579 797678 890596 885481 4556752 4801522 40.55 71.9 3
12:17:35 2024-01-26 612765 611147 185464 181862 289633 297822 302395 301827 195710 195427 236108 239612 280155 277823 4058490 4373870 5977794 5815180 1001038 1050536 263584 237221 243260 240737 273251 266733 262664 265998 188021 188488 639252 615259 1390897 1346404 388846 384221 559099 565353 695417 678787 716755 717507 748269 766369 733910 814073 1819993 1894328 1206139 993721 614204 606262 725731 719716 755403 763675 778104 790181 889043 886943 4614629 4801711 40.55 71.9 3
12:17:36 2024-01-26 614576 612915 184665 182816 290694 296510 303866 298602 195847 195427 235743 240677 276733 279034 4061499 4401724 5961767 5806889 1013277 1050013 263619 233152 240627 240840 272696 266323 263504 265643 188021 189248 643602 617832 1408721 1344729 387722 384833 558523 563648 692615 674296 718318 720334 753638 766441 739619 814073 1815260 1898097 1189914 996718 612795 601876 724704 718156 752198 766396 783905 792471 886457 883519 4643171 4813501 40.55 71.9 3
12:17:37 2024-01-26 614580 611184 185394 181792 290582 296266 303937 300279 195812 195153 236143 239612 276591 279320 4052705 4351702 5977841 5824559 1016803 1049603 263838 232665 241715 240805 272245 267179 263101 265112 188551 188061 637318 607969 1408670 1344495 387743 385411 560541 566321 698212 674809 716496 721901 748269 762765 738313 817434 1816726 1912716 1184493 997428 617714 603901 726761 724571 751927 761877 783868 790743 882420 888590 4699144 4812704 40.55 71.9 3
12:17:38 2024-01-26 623312 612368 185788 181954 290378 296000 304686 301901 195676 196251 237155 241086 275993 279500 4054865 4287485 6002830 5815180 1016840 1050759 262813 233383 241376 240805 274825 265320 264313 265519 188418 188653 637318 612474 1410715 1353701 388846 386569 560541 563960 699202 679194 715478 724058 758544 763939 735918 821039 1823819 1925637 1199888 988813 616240 603228 721596 726149 755804 761341 786208 793028 880542 884619 4634027 4795459 40.55 71.9 3
12:17:39 2024-01-26 618182 612541 185772 182505 291928 297527 302800 300560 195744 195976 236003 240762 276503 281551 4043861 4354957 6007845 5806889 1005332 1051504 265461 234413 242163 240840 273149 266358 264278 264371 189082 188522 654470 610802 1402782 1360977 387743 383143 559063 558752 696236 679749 714387 719035 759240 768272 733725 821044 1824519 1918426 1194274 983200 615517 605073 721689 721595 756476 763391 781579 796488 884177 881722 4614736 4788620 40.55 71.9 3
12:17:40 2024-01-26 616541 611257 185504 182099 290507 298032 304750 302074 195405 195976 235638 240613 277548 278498 4053912 4361398 5995319 5815180 1001038 1049789 264463 232989 242127 240771 273703 266358 262734 266816 188551 189116 645655 617024 1385645 1349868 387650 385411 562335 566991 694723 680713 719375 719545 754776 766513 732732 811500 1816726 1903182 1188405 992473 617012 603879 724704 720298 756958 766396 781579 793035 889673 883483 4580905 4788620 40.55 71.9 3
12:17:41 2024-01-26 616040 611261 185165 182666 288956 297432 303865 301407 196526 195905 238163 240613 276769 279356 4050567 4392184 5959367 5820405 1013277 1048489 263478 233383 241376 241882 273114 266323 263873 266594 188021 189351 635888 617986 1393350 1344495 389988 386297 559748 565316 693214 676279 719412 724607 755247 766513 738516 813808 1815260 1903522 1176668 995300 613596 601913 725975 721864 752583 766432 788520 793035 885830 888554 4634027 4790951 40.55 71.8 3
12:17:42 2024-01-26 614456 610389 185535 181770 290316 296978 303226 299580 196254 195214 239022 240879 276341 281008 4054189 4354257 5994894 5817962 1022003 1050013 264208 233186 241841 242185 272280 266358 264128 265147 188816 188653 641606 609061 1396702 1346404 388570 386025 559748 565920 699202 674809 716496 722449 755880 765563 740158 821044 1820598 1912789 1211857 994592 617714 607269 726246 725635 753527 763930 786208 796053 879086 888828 4684841 4798876 40.55 71.9 3
12:17:43 2024-01-26 619005 611862 186482 181517 291644 296488 303262 301015 195507 199249 235414 241120 280155 279320 4058524 4293011 6011946 5815180 1012657 1051958 263478 233349 242675 240805 274405 266323 264208 266033 188551 189248 645052 609931 1387897 1351783 389676 387767 563166 564481 700194 681979 718028 722485 760854 764141 735447 821077 1827114 1925601 1192318 987406 619478 606262 723678 726664 759139 763930 786745 795357 882559 884409 4630720 4798876 40.55 71.9 3
12:17:44 2024-01-26 619273 611248 185535 182714 288991 297924 303262 300456 195847 198934 236108 242267 280102 279572 4058524 4370968 6002830 5811079 1003898 1050013 266091 234413 242630 242185 273950 266768 265161 265147 189082 189075 638253 614199 1411809 1360977 389676 384833 559099 562816 697223 680713 716496 719244 761393 770451 738045 820647 1825816 1910611 1192318 985300 615517 606434 722654 722179 756922 763021 783808 798830 886792 883666 4605357 4788620 40.55 71.9 3
12:17:45 2024-01-26 611818 611257 186090 182381 291102 298032 302941 302323 195507 198934 236108 240382 275505 278678 4049541 4370730 5994271 5816046 1000218 1052781 264463 233383 243296 240805 273703 267787 263294 267191 188949 189282 633030 617024 1386574 1351783 389988 386297 564832 568746 697223 679853 721531 718228 757022 770849 736000 815619 1821929 1903522 1207867 994592 615956 607368 728862 723472 759139 766504 783250 792955 891603 888590 4593590 4795464 40.55 71.9 3
12:17:46 2024-01-26 637571 612555 185982 182700 289875 297678 305115 301407 196459 198934 238509 241120 280638 279572 4037917 4380078 5980632 5810683 1013202 1052893 264887 234000 241778 242254 273985 266804 264313 266407 189350 189179 635888 618427 1411733 1346679 391608 387229 560541 566991 696236 677789 721568 726186 756985 773029 741768 815039 1816550 1903522 1199888 995959 613671 604119 727874 721354 754333 770442 788557 792991 891928 892472 4637338 4804820 40.55 71.9 3
12:17:47 2024-01-26 611061 610393 186356 182097 290793 296654 304151 300491 195881 195153 236674 240014 275328 280669 4049816 4352496 5999219 5840148 1019083 1047964 264322 233965 242531 242150 272972 268002 264278 266033 187744 189116 637318 610956 1399557 1346404 389399 387494 559099 568599 700166 678270 717263 725671 756985 766405 741804 821044 1821929 1912716 1188405 995922 619490 605403 728862 727695 753798 765820 788520 795486 886640 893735 4699819 4783981 40.55 71.9 3
12:17:48 2024-01-26 619273 612290 186090 182670 291435 296524 305079 302616 195812 199320 235743 241189 279944 279572 4049065 4281267 5994894 5810926 1022003 1050745 265099 234525 241536 242522 274648 266145 265355 266380 189482 189248 644643 612550 1411849 1348336 391904 387386 561336 563575 699202 680161 719413 727732 762473 768126 738589 820683 1827114 1931103 1193903 990989 617714 604331 724704 728212 756849 764096 790841 797421 885550 883483 4637338 4802301 40.55 71.9 3
12:17:49 2024-01-26 616541 610393 186059 182631 290295 297563 303191 301334 195812 199213 236108 241086 276325 281895 4052008 4335618 5999207 5796423 1005961 1047815 266403 234679 242738 242150 274228 267036 264984 265564 189616 189110 655899 611032 1402371 1360977 389676 385411 565298 564865 699202 682647 718540 720334 764638 773854 738045 824224 1827114 1919150 1196230 986001 617714 607332 724704 724534 761329 765209 785485 800005 892235 889121 4611659 4789504 40.55 71.9 3
12:17:50 2024-01-26 615764 611261 186108 182640 290789 297924 303119 302323 196138 199213 236073 240716 275363 279070 4052008 4371011 5977757 5803828 998731 1051504 264463 234679 242936 243761 275384 267036 264172 267459 189082 190339 645655 618719 1386339 1352405 390503 386569 565667 568233 698888 683852 723071 723472 761393 771934 737338 818635 1824519 1912918 1190361 992435 616753 608226 728345 723435 761366 770840 783808 795246 893502 888554 4573294 4792922 40.55 71.9 3
12:17:51 2024-01-26 612394 611261 186051 182936 289805 299609 304115 300456 196732 195427 236839 241399 275328 279572 4052008 4418051 5960685 5815180 1009651 1048223 266874 234679 242675 242830 273703 268164 264067 266906 189482 190118 645052 616065 1414286 1352152 391621 385231 562894 568636 695671 678750 719412 724675 757751 773093 740353 821044 1821687 1900789 1192318 998138 615956 607122 730935 723202 759858 770804 787326 794980 893585 893735 4637338 4798876 40.55 71.9 3
12:17:52 2024-01-26 610374 611261 187137 182342 291679 297642 305710 301334 196425 199529 236473 240382 275363 279500 4049216 4342778 5977720 5815674 1016803 1048452 263988 234069 242127 242254 275406 267143 263689 268176 189482 190200 641241 616948 1390542 1343958 392179 387695 562894 571022 703183 680713 723659 728765 756949 771684 746847 820385 1817842 1910754 1207867 1004599 619478 605403 731837 727695 756885 772474 793133 794732 886755 894664 4669477 4798876 40.55 71.9 3
12:17:53 2024-01-26 618288 610301 186351 182921 290476 298032 305079 301334 196903 196144 236143 241861 277603 281226 4040464 4336823 5980632 5811033 1021889 1049789 265240 233709 241715 243034 273950 266955 265754 266461 189349 189282 643035 610956 1396563 1352480 391064 387587 562096 565171 701189 678603 718465 728765 762473 771938 740389 827435 1827114 1927554 1190361 992473 619478 604510 726246 726664 756476 765209 793133 799399 887084 891139 4649504 4792922 40.55 71.9 3
[truncated: 60,079 more chars]
