# Supplementary material for: Methods for Estimating the Detection and Quantification Limits of Key Substances in Beer Maturation with Electronic Noses
Source: Sensors (Basel). 2024 May 30;24(11):3520. doi: 10.3390/s24113520 (PMC11175341; doi:10.3390/s24113520)
Supplement: Supplementary file 1 [file sensors-24-03520-s001.zip › Data/Acetaldehyde/raw data/Day 4/4000ppm12.txt]

Time Date R01 R02 R03 R04 R05 R06 R07 R08 R09 R10 R11 R12 R13 R14 R15 R16 R17 R18 R19 R20 R21 R22 R23 R24 R25 R26 R27 R28 R29 R30 R31 R32 R33 R34 R35 R36 R37 R38 R39 R40 R41 R42 R43 R44 R45 R46 R47 R48 R49 R50 R51 R52 R53 R54 R55 R56 R57 R58 R59 R60 R61 R62 T01 H01 Phase
13:25:00 2024-01-26 608087 604217 194278 189424 303982 309547 312104 308358 205691 200437 249401 246639 284264 286714 3931042 4235810 5906701 5760085 1018654 1053709 276272 244530 252544 253948 281786 275033 275468 278038 197792 199040 653752 630486 1410500 1366259 421054 417228 602131 609924 750442 730819 781589 784110 817144 829536 802440 891541 1885276 1979878 1243179 1034934 662111 643590 776614 780683 816372 827791 850902 860006 955914 946507 4511420 4733272 40.25 71.9 1
13:25:01 2024-01-26 608837 608603 194176 190321 302810 308120 311122 310233 205263 200472 249261 247358 284047 286101 3934532 4246764 5931391 5744858 1006050 1056124 277208 244495 252617 253523 283511 274612 275047 279289 198070 199249 654296 630036 1432841 1373089 419351 414520 607306 608565 749463 733757 782825 779394 820761 838437 801979 886322 1882476 1970671 1227530 1040420 657849 645252 784145 777227 813954 827562 852104 863447 951041 954772 4577221 4739262 40.25 71.9 1
13:25:02 2024-01-26 613875 604172 194045 190439 302350 309776 311594 309294 205368 200472 245918 248908 283146 287446 3928007 4202109 5950042 5758908 1013949 1055486 276323 246678 255088 253558 283180 275069 275927 278110 198489 198902 651611 622858 1442945 1378387 417177 414809 605403 610123 753724 735318 774492 781864 824800 836661 797899 887837 1889334 1978474 1221492 1033966 658822 651242 783827 774828 815758 827014 851509 860150 953577 962485 4646744 4752016 40.25 71.9 1
13:25:03 2024-01-26 616040 604181 194207 190056 303271 307619 314042 307821 205726 201067 243801 249289 283229 286736 3922361 4187324 5940717 5754800 1022543 1054207 276977 244460 253937 254755 281532 275490 276350 277647 198629 198349 678039 624643 1411920 1376531 418365 414845 601208 608860 754761 730300 776702 787519 824363 836723 801979 891757 1895898 1989812 1242602 1029562 662111 650284 774962 774828 818689 827014 849086 862794 959467 960260 4580905 4740313 40.25 71.9 1
13:25:04 2024-01-26 610638 604208 194242 190325 303298 307619 313494 308358 205761 200472 246056 248183 284881 284821 3933570 4250448 5903415 5744821 1016175 1052670 277494 244670 252400 254410 281773 274997 275397 278074 198350 198625 666802 631388 1420994 1365288 421354 414881 602059 610952 750479 728636 783817 786315 818408 834302 804157 890568 1886652 1982837 1221492 1037155 662583 643590 777166 779504 816372 827562 848408 861266 955914 946543 4534180 4731511 40.25 71.9 1
13:25:05 2024-01-26 614759 608736 194036 190360 302385 309839 312139 308358 205333 201829 245325 248149 284481 284928 3928240 4229684 5924037 5740150 1007515 1051523 278275 243508 258072 253875 281715 275384 276243 277078 198629 197729 668252 626434 1425147 1385829 419856 413973 605772 606500 749524 733242 776971 783729 827801 837190 796096 886322 1892149 1962272 1221492 1035440 659759 650284 783033 774828 813954 829455 852141 858313 951077 960260 4642872 4742367 40.25 71.9 1
13:25:06 2024-01-26 617149 604213 194207 190321 303307 309110 312798 309258 205368 201383 245289 250021 283813 286580 3922361 4182500 5931391 5750697 1025580 1054207 277299 243578 252725 254478 282006 274369 276861 277504 198629 198832 663902 625986 1419417 1374063 419557 414664 604050 607850 752047 729469 774694 786442 825721 834034 800201 895741 1895898 1991909 1231087 1026114 660699 650284 777166 774725 821015 829419 846634 860800 960183 959581 4583759 4741860 40.25 71.9 1
13:25:07 2024-01-26 634457 604141 194822 189493 303342 308120 313265 309294 205726 200927 249370 247392 284012 286831 3922361 4237894 5922066 5764111 1021926 1053050 276220 244670 254154 254053 282567 275211 274839 279358 198629 199457 647323 626434 1421361 1365288 418960 417119 603728 613201 757290 732899 780403 785849 818335 829536 807047 894298 1892022 1996875 1231442 1033966 662583 647456 779158 781827 821015 825228 848481 865097 957433 954772 4508345 4729897 40.25 71.9 1
13:25:08 2024-01-26 610223 604249 194203 190325 301108 310029 312139 308358 203484 200402 249686 248149 284047 286777 3928007 4286518 5933124 5751854 1009651 1053086 276779 243508 255091 254088 281694 275633 276265 278181 198350 199075 665352 631397 1474697 1376531 419557 413390 603229 611894 747030 730819 779109 784085 820725 837226 802329 891059 1889334 1980607 1245136 1041794 664552 647456 781923 781426 811581 826394 858411 865097 948317 953388 4577634 4739262 40.25 71.9 1
13:25:09 2024-01-26 607815 604249 194248 190488 302056 308156 313053 309258 201541 201735 245325 248183 284952 284964 3933846 4229420 5940717 5741055 1007477 1053832 278024 243578 258036 254088 282788 275211 276564 277364 197224 199075 661002 631388 1434280 1383859 421354 414484 605513 607887 747030 735729 781149 783702 827214 837190 797863 886322 1893596 1966447 1238763 1037285 658822 649218 783033 776480 812767 829527 855287 858736 948281 957547 4633493 4748627 40.25 71.9 1
13:25:10 2024-01-26 615667 603956 194858 189459 304936 308085 312104 310268 205621 201102 246092 248908 284149 286275 3928240 4179166 5922066 5744745 1022446 1051523 277494 244670 252459 254053 283185 273914 276564 277986 198350 198763 661002 626897 1419500 1376531 420155 417931 605734 608231 755948 732535 778921 787992 825610 834772 797789 894973 1894552 1990368 1229168 1026114 660229 649364 777469 776921 821015 829419 846634 858313 960183 958903 4580905 4748627 40.25 71.9 1
13:25:11 2024-01-26 608200 604186 194242 189493 303307 308120 312104 309223 205761 200927 249723 247942 284047 287270 3919561 4225672 5922066 5754631 1022656 1053050 276608 244329 254154 254053 281962 274982 274383 278965 198210 199110 658102 623298 1435876 1363875 417770 414628 604910 613025 756751 730819 778002 787433 821043 829356 807121 894935 1889334 1999857 1229168 1031983 662583 650284 779158 778989 821044 825228 849086 864445 956008 956158 4524194 4729897 40.25 71.9 1
13:25:12 2024-01-26 609913 604136 193599 190690 301432 309090 312798 309793 201541 200402 249261 248183 284047 285940 3930853 4293584 5922951 5750697 1008209 1051504 277073 243134 257853 254053 281069 275633 275260 278181 198070 198798 658102 629586 1435055 1373089 418031 413534 602150 611713 750590 731360 779146 784011 821043 839030 805365 888777 1886652 1979169 1243179 1041794 666095 647383 779710 779541 813991 827205 855933 863867 952461 954097 4573370 4739262 40.25 71.9 1
13:25:13 2024-01-26 616040 604249 194242 190655 302597 309055 312104 309294 205761 201770 245708 248183 284681 285044 3930853 4231425 5931391 5741332 1009840 1054579 277884 244089 258036 254053 282788 273914 277183 278181 198350 198902 648753 631839 1438243 1379364 420584 414809 605809 608428 751658 736700 782825 784048 826665 841407 800158 886135 1893497 1965054 1228856 1037322 660699 649071 785504 774828 813954 829527 855287 858585 951041 961804 4642872 4751212 40.25 71.9 1
13:25:14 2024-01-26 616541 604136 194203 189463 304615 309547 313017 309945 205621 201665 245180 248874 284047 286642 3933853 4173042 5938969 5744745 1024848 1054494 277458 244224 252459 254408 282568 274298 276492 277986 198629 198729 661002 625986 1420885 1374063 418031 417264 604517 607997 754761 732825 778809 788478 827813 833444 801298 895424 1898901 1993986 1258829 1026114 661640 651205 778270 778578 821015 828763 846634 860800 963405 960260 4576574 4736650 40.25 71.9 1
13:25:15 2024-01-26 609389 608769 194752 190026 304624 308050 313017 309223 201368 201032 246056 247358 284881 287970 3931042 4237949 5910913 5752133 1016728 1054494 276608 244635 252689 254053 281892 274369 276033 278965 197514 199700 651540 630036 1418216 1362908 419656 417853 603307 610824 753026 729537 783259 788478 820276 834625 807121 893940 1890802 1993986 1233800 1034934 662583 646360 778270 782936 821077 825228 849086 866329 959310 953632 4505660 4733272 40.25 71.9 1
13:25:16 2024-01-26 608800 604181 194172 190453 303023 309741 311086 310197 205761 200402 249650 248080 284012 286240 3933846 4253842 5934737 5740489 1001685 1051504 277458 244259 254154 252851 283688 274982 275224 278965 198070 199526 656652 629586 1443397 1374063 418954 414809 607306 610824 749835 736034 783259 779577 823926 841297 804730 890568 1884171 1969835 1243179 1041362 659814 647238 781923 777031 813305 829455 858557 858313 953013 957547 4627932 4746029 40.25 71.9 1
13:25:17 2024-01-26 615601 604105 195135 189424 304191 308120 311559 310162 205550 201067 245563 248701 283976 287522 3930084 4172142 5912708 5744745 1024117 1053419 276873 244224 252617 254443 281927 273878 276528 277986 198350 198452 661002 625538 1418377 1374063 418960 417228 603410 607135 755436 731691 774658 786692 826738 829464 800084 896499 1900256 1991154 1236844 1028310 662074 650101 778233 776406 821015 829383 847237 861197 961890 960260 4576688 4736650 40.25 71.9 1
13:25:18 2024-01-26 609072 603789 194822 190021 304395 309547 313017 309223 201335 200472 249577 247358 284548 286441 3927281 4228677 5894090 5744670 1016766 1051504 276185 245012 252725 254018 281892 274754 275646 278965 197792 199526 653011 628688 1409627 1362908 418326 417264 604050 610824 753687 730501 782145 786405 818460 829572 804638 893865 1894948 2001090 1239784 1033892 662111 648944 778787 783937 819704 825192 851509 865060 957270 953632 4502444 4736920 40.25 71.9 1
13:25:19 2024-01-26 603568 604172 194207 190625 303235 308156 312104 311175 205550 201348 246056 247358 284446 286025 3933853 4243095 5930509 5738512 1009670 1054579 277884 244224 254693 254053 284272 273878 276263 278181 198070 199040 652302 630076 1425680 1374063 419656 414772 606672 608860 749760 735876 781551 783529 823743 836011 800164 886322 1884224 1971770 1247092 1044340 658872 648685 784145 777547 815261 833435 857608 859537 951041 958903 4637061 4746029 40.25 71.9 1
13:25:20 2024-01-26 611492 604141 194646 190979 303724 309766 313494 308288 201647 201032 246092 248183 284881 284893 3930084 4247222 5895816 5745428 1015449 1054494 278275 243543 252725 254088 281462 274947 275646 278181 198350 198763 659552 632291 1418416 1370171 419656 414736 601670 610592 748933 727414 783817 784085 820761 836661 804296 891541 1887992 1980607 1221492 1037896 664076 647525 783394 780499 815261 825083 856384 865691 952519 955845 4563473 4746029 40.25 71.9 1
13:25:21 2024-01-26 616495 604217 193594 190621 304364 310423 312068 309223 201056 201665 243801 248874 284233 284969 3919524 4227547 5931391 5740150 1007489 1054207 278275 243508 255416 254967 282041 274754 276492 277134 198629 197866 650182 627717 1431492 1383283 419250 414117 605550 608231 747838 733201 778076 781273 826738 838478 796660 886322 1886652 1962856 1210062 1035440 660699 651719 786064 774644 818473 832256 853942 858201 954824 959056 4646744 4746393 40.25 71.9 1
13:25:22 2024-01-26 617536 607131 194172 190621 303271 308156 314007 309289 201680 201032 245672 249462 283472 286477 3924481 4197552 5929617 5744670 1022543 1053796 277458 244259 254693 254053 281034 277065 276492 277790 198629 197866 671152 622858 1425086 1374063 418365 414845 601633 608860 754224 728356 777282 785776 824363 834302 802548 890378 1894478 1992596 1242602 1028464 662583 651242 777166 776884 819913 829996 851434 862606 962038 957365 4575888 4739262 40.25 71.9 1
13:25:23 2024-01-26 611070 608999 194540 190590 303226 309547 313494 308323 201368 200927 249577 248874 284952 284893 3928902 4247222 5906701 5736388 1016175 1054356 277884 244294 252725 254834 281962 275175 276069 278181 198489 198902 661002 631839 1430628 1364843 420648 414881 602131 610592 751509 729437 782924 786405 820725 835480 802585 890378 1890404 1984859 1223411 1035440 662583 645215 778270 782936 821082 827791 851322 865728 957839 953816 4520410 4727271 40.25 71.9 1
13:25:24 2024-01-26 609072 603992 194207 191155 304792 309020 311559 311140 205799 201067 246112 250021 284127 285802 3927281 4243491 5922066 5740489 1003147 1053746 277458 244544 254873 253239 283419 275633 274803 278965 198350 199075 658102 629586 1417967 1373089 418954 414845 607306 611275 750975 733789 783259 779577 820798 838442 804296 886285 1882749 1973617 1227530 1040313 658822 645483 784944 781236 815758 827307 855697 864342 949942 956523 4575888 4741536 40.25 71.9 1
13:25:25 2024-01-26 611065 605564 194207 190621 302350 311929 311818 310162 205764 201032 245672 248874 283260 288040 3922324 4195465 5949767 5754800 1013874 1054207 276185 244054 258035 253274 282877 274369 276069 278181 198210 199040 659552 623253 1439472 1377971 417770 414845 607306 610081 754365 735876 774071 782973 825568 836661 800164 891579 1889334 1977072 1221492 1034703 658822 652166 784182 774828 818165 828180 850857 861767 955503 962118 4641179 4744927 40.25 71.9 1
13:25:26 2024-01-26 617925 606848 194172 190321 303235 309547 314007 310890 205761 201032 245180 248908 283380 286754 3919524 4194229 5922066 5744745 1025580 1054207 276379 244259 254154 254834 281082 274754 276265 277364 198629 197866 665352 624643 1421660 1374063 418960 414845 601633 608343 752230 728880 774658 787519 825568 829500 800201 896461 1894515 1990496 1234925 1026114 662651 651205 774962 776576 818109 829318 851509 862794 961890 959240 4575152 4735495 40.25 71.9 1
13:25:27 2024-01-26 619848 604064 194031 190517 302734 309985 313750 308288 201647 200822 245446 248666 284610 284023 3910989 4265767 5912821 5736388 1009651 1051504 279007 243474 254514 254656 281694 275597 275646 278181 198350 198763 661002 630486 1465857 1372115 419583 414117 602095 610592 747141 728365 782702 784085 820725 835976 804867 888852 1885428 1979878 1245136 1038835 662583 645483 780816 779541 816336 825228 853390 862565 955237 951970 4583257 4742684 40.25 71.9 1
13:25:28 2024-01-26 616394 603812 194035 190817 302667 311474 312068 309440 205835 201524 243801 251257 285476 285035 3922432 4233880 5940717 5736056 1006007 1051135 278275 243508 254514 255002 282077 274369 276528 276515 198629 197866 662452 627755 1459826 1383283 419583 414117 605550 606804 747838 732682 779220 782418 826221 838514 797261 886322 1889334 1965091 1215609 1037285 660699 650744 783864 774828 813684 829491 854605 858313 951041 961285 4648853 4756987 40.25 71.9 1
13:25:29 2024-01-26 616394 604028 194950 190195 304945 309147 312619 312656 205586 201700 245672 248908 284012 286902 3933853 4168022 5922066 5749529 1024934 1054579 276680 244635 252689 254869 282775 274333 276528 278181 198350 198763 661002 626472 1418260 1377971 418326 418185 604050 607997 755436 733757 776971 787519 827911 829536 797863 894698 1890485 1986266 1225330 1026114 658822 650284 779710 776480 821015 829455 847877 858313 957433 960260 4580905 4746393 40.25 71.9 1
13:25:30 2024-01-26 609800 607094 194681 190349 304516 310423 312874 309803 201579 201653 244596 248114 284012 287594 3933626 4223532 5891527 5736388 1016175 1054282 276680 244670 252725 254656 281927 274947 276069 278181 197931 199075 661002 630486 1453635 1363875 420286 417300 603303 610392 751509 729469 783259 786405 819529 835480 806011 890378 1890677 1986266 1221492 1033966 661640 645542 777718 781827 818689 827562 848408 863035 956592 946579 4511570 4736641 40.25 71.9 1
13:25:31 2024-01-26 616040 608567 193956 190525 302693 310423 313748 310526 202607 202018 245837 248046 284881 285802 3924481 4231425 5929589 5724071 1008209 1054282 277884 244259 258023 254088 281962 273914 277378 278181 198070 199075 658102 631388 1438738 1379364 419656 414772 605367 608860 749367 735876 780403 784085 825721 837226 797863 888218 1886652 1967878 1229168 1038835 658822 647420 781923 777227 813954 829491 855250 858313 950332 957547 4624760 4746029 40.25 71.9 1
13:25:32 2024-01-26 625453 608740 194848 190215 304623 309985 311961 310526 202891 201559 245664 248805 283835 286759 3924481 4165051 5912741 5749268 1023173 1053832 277494 244635 252653 254088 283391 274333 276564 277790 198350 198452 662452 626004 1417488 1374063 418031 418480 604693 608428 755622 733237 776971 786405 827911 829536 797863 894336 1890448 1986266 1225330 1026529 658822 649327 780816 774921 821015 829491 847877 858313 957433 960260 4576407 4739262 40.25 71.9 1
13:25:33 2024-01-26 609063 604145 194579 190382 303946 310058 312767 309586 201613 200927 246606 248012 283702 287450 3928240 4223532 5910913 5759492 1019705 1051523 275797 244670 254154 254478 281927 275175 276105 279358 197514 199561 657424 627333 1425118 1362908 418362 417890 603838 610897 754873 732825 781589 786442 818372 829572 804638 895335 1889334 1995460 1243774 1032495 661365 647420 778607 781827 821015 825228 849086 865134 957397 953351 4502444 4729897 40.25 71.9 1
13:25:34 2024-01-26 621308 604217 194242 190355 302525 312185 311783 310707 203745 200647 246222 248770 283905 286629 3922211 4277139 5938092 5749529 1005241 1054207 277458 244089 253479 253239 282881 275211 274839 278965 198070 198937 656652 628688 1420840 1372115 418990 414845 606714 610860 750066 733757 783259 781864 820725 838514 806011 886322 1882749 1974272 1239267 1044877 662111 647488 784182 781827 813917 825815 855933 865060 946905 954061 4567842 4738986 40.25 71.9 1
13:25:35 2024-01-26 615299 604217 194172 190655 301042 309090 311854 309949 203175 201419 245700 252140 283870 286338 3933853 4220516 5950042 5749529 1010994 1054207 278168 243543 253125 253840 282779 274982 275682 278181 197444 198176 662452 626823 1464154 1383283 418954 414117 607306 607566 750030 733757 778113 782973 828047 838442 797826 887586 1889334 1967878 1246440 1035813 660699 651242 784182 774828 815721 829527 854679 858313 952680 955593 4646744 4746029 40.25 71.9 1
13:25:36 2024-01-26 616541 604177 194207 190386 304655 308384 313529 309727 203033 201771 245728 249255 283870 287221 3933853 4175239 5931116 5758908 1025580 1053050 277494 244837 252544 254905 281984 274333 276564 277400 198350 197901 662452 626434 1422822 1374063 418362 414917 603192 607997 754365 732682 776934 788150 827911 829536 799634 895652 1895861 1986266 1231087 1026114 660229 650284 779710 774921 822655 829455 847840 859537 960183 958903 4577634 4732508 40.25 71.9 1
13:25:37 2024-01-26 608800 603992 194278 190056 302950 308120 313053 309444 205691 200437 246570 250549 283529 288022 3933853 4230396 5925392 5759990 1022909 1053746 275762 245012 253975 253983 281967 274947 274839 279358 198070 199561 653752 626004 1424785 1364843 418031 417890 604517 610897 754365 733757 781551 786998 818950 829572 804675 894735 1889334 1998292 1213815 1032495 662583 649327 779710 781827 821015 825228 849086 865134 957433 956122 4505660 4723156 40.25 71.9 1
13:25:38 2024-01-26 609466 604217 193900 190621 301432 312038 312068 308358 201541 200437 249650 250021 283764 286499 3931917 4281371 5926875 5741332 1005961 1054207 276608 244089 253479 253274 281962 275984 274803 278769 198070 199075 656652 627792 1417103 1372115 418362 414772 606803 610860 749499 732782 781589 781273 820725 838478 803464 886322 1882749 1974272 1217654 1043278 662583 647488 784182 781827 811618 827562 857190 865691 946905 954061 4571499 4732232 40.25 71.9 1
13:25:39 2024-01-26 615965 604181 193900 190660 302723 309559 312104 309294 205656 200927 249437 249670 283212 286463 3935551 4207474 5955936 5761318 1010994 1054579 276977 244530 255449 253239 282187 274369 276069 278110 198629 198902 673423 622413 1425145 1380456 417770 414809 606875 608860 753296 735355 774694 782973 826738 835387 801410 887999 1890677 1981283 1245136 1035440 660229 651242 784182 774607 816372 829491 853390 860913 953848 955593 4646744 4741860 40.25 71.9 1
13:25:40 2024-01-26 616541 604213 194242 190321 303302 309547 313720 309258 205761 201559 249225 248908 284123 286714 3924029 4194229 5927800 5761318 1027047 1053050 277494 244294 253937 255548 282086 275175 276528 277400 197135 198936 671152 626451 1415030 1374063 418362 417890 603838 608428 755836 732682 777008 787592 825056 829572 801224 895647 1895898 1989775 1234925 1028063 661640 650744 778019 774958 822766 829261 847877 857531 960219 955556 4576574 4739262 40.25 71.9 1
13:25:41 2024-01-26 608640 607445 194822 189459 304267 308120 313529 309258 205726 201067 249261 247392 284681 286768 3911144 4236601 5895627 5744745 1015448 1059212 276922 244294 252725 254905 281680 275719 276033 278181 198350 199075 659552 632291 1436346 1372115 421915 414809 602763 609027 750030 729469 783556 784110 822578 833626 804867 890378 1887719 1984859 1247092 1036048 662583 646200 778570 781827 818689 828732 850894 862602 957950 952006 4511382 4726525 40.25 71.9 1
13:25:42 2024-01-26 611663 604249 194247 190692 303200 310314 312175 311175 205621 201102 249650 247770 284481 285837 3922645 4238486 5937178 5744745 1009651 1054207 278168 244767 255055 254088 283653 273914 276279 278697 198070 199444 653752 630486 1426006 1377411 420286 414809 607306 608860 750030 735968 782702 784085 825568 838478 801410 890905 1881228 1967607 1221492 1040313 658354 646469 781561 777227 815144 829491 855970 860800 953172 957547 4586600 4732508 40.25 71.9 1
13:25:43 2024-01-26 614768 604172 194278 190052 303307 309732 312032 310268 205691 201383 249437 248874 284047 288477 3924481 4175239 5942902 5755377 1025580 1055994 277741 245456 252544 254329 283220 274333 276528 277986 198629 198971 661002 626621 1421273 1374063 419474 418480 605550 607739 755948 733757 778150 786478 825056 834625 799067 895647 1895898 1986266 1228448 1026566 658822 650284 781923 774994 821896 829491 849086 860913 959503 961804 4577634 4732508 40.25 71.9 1
13:25:44 2024-01-26 617200 605412 194242 190522 304227 309055 313017 310442 201680 200402 249510 248942 283698 288035 3925441 4219404 5929551 5764796 1022543 1055994 276466 244907 254837 254694 282753 275757 274803 278965 198070 199075 659552 624668 1416292 1363875 417110 417890 605550 610860 755948 729505 779494 786442 820145 834302 805852 894336 1892022 1999710 1221492 1031028 664474 651242 779710 781273 821015 827205 849086 865134 958788 957547 4530640 4723156 40.25 71.9 1
13:25:45 2024-01-26 608376 608132 193594 190690 301886 309776 312139 308323 201714 201125 249297 248528 284083 286799 3924149 4281123 5924994 5759985 1006050 1054095 277777 244154 255595 253913 281905 275913 275224 279178 198070 199110 658102 628233 1427757 1374063 420155 414772 606445 613637 750597 733757 783817 782973 820798 838514 805852 886322 1886652 1977072 1241223 1043390 664474 650330 784182 783492 813954 827562 858411 865134 948317 954772 4574367 4732508 40.25 71.9 1
13:25:46 2024-01-26 618288 604249 194207 190947 302845 309524 313053 309763 205796 201383 245325 250564 283813 285873 3931042 4227047 5950042 5750512 1013994 1057496 278168 244189 255595 254551 282876 275490 276350 278074 197479 199110 666802 626434 1439783 1388792 420401 414736 607034 608860 751129 736558 779294 782973 829877 838514 799031 890270 1890677 1967878 1165532 1037322 661640 652628 784182 774958 816372 829599 855933 860187 954072 955629 4652825 4741860 40.25 71.9 1
13:25:47 2024-01-26 618025 604244 194242 190522 304624 308120 313786 310197 205691 201735 249261 248942 284313 287306 3928233 4167484 5931391 5750512 1028403 1057421 277634 244872 252544 255299 281817 275069 277163 277575 198629 198936 663902 625538 1418260 1374063 418954 414592 604480 608860 755164 732645 778216 789680 827911 829536 800164 897568 1898593 1991909 1233006 1027989 661640 651205 779710 774958 823425 829455 848444 862029 960146 961621 4580627 4736650 40.25 71.9 1
13:25:48 2024-01-26 621687 604145 194822 190286 304660 309020 313017 309945 201466 201032 244596 248114 284012 287797 3928233 4219404 5912632 5758908 1021198 1057216 276287 245523 254655 254694 282634 275033 276087 279752 198350 199561 652302 627783 1444246 1364843 418326 418480 604798 614186 755972 732645 782665 787519 820932 834265 806386 898208 1892022 2001129 1251753 1032495 664474 649291 779710 782936 821015 826394 848811 866984 959467 954735 4512103 4729897 40.25 71.9 1
13:25:49 2024-01-26 621395 604181 194203 190621 302350 309993 312068 309258 201680 200437 249650 248839 284645 286880 3924481 4278453 5922066 5749529 1003824 1053013 277796 244837 256246 253807 282937 275913 275240 278929 198629 199422 648753 629586 1439331 1374063 419547 414809 606747 610824 752616 735438 783817 781864 820725 843756 805778 886322 1882749 1977072 1243179 1044765 662583 649368 785853 783492 813917 828732 857152 865060 948244 954699 4570017 4736373 40.25 71.9 1
13:25:50 2024-01-26 616040 603956 194172 190655 302314 309993 312762 309945 201056 201032 249577 250576 283641 286925 3924481 4198720 5950042 5761318 1013874 1054542 277228 244259 255485 253842 283369 275348 275784 278697 198629 199249 653041 622858 1461811 1381893 418662 414772 607983 610592 754365 737083 777486 784085 827485 839030 802548 891241 1892022 1982689 1249048 1035440 660699 652628 784182 774652 818109 829455 853353 862756 955914 961035 4646744 4746029 40.25 71.9 1
13:25:51 2024-01-26 616541 604064 194203 190651 303271 309547 314007 309223 201507 201524 245217 249254 284074 287329 3920706 4211976 5925116 5744858 1027047 1054542 277494 244294 254514 255226 281645 275577 276243 277699 198629 198936 665352 626321 1417488 1376531 420155 417046 603228 609099 754365 731572 776971 791926 827911 834193 802585 897569 1901294 1989775 1219440 1028757 662583 652166 778824 774921 823202 829455 849086 861266 962260 960260 4580905 4736650 40.25 71.9 1
13:25:52 2024-01-26 608579 604217 194827 190060 304874 308120 313494 309945 201680 201348 244802 247736 284743 287558 3924481 4225672 5920265 5744670 1021926 1054542 276379 244841 254154 254621 282753 275175 275362 279680 198629 200049 677314 627792 1411647 1367232 420155 418335 605772 614074 755836 733383 782702 788113 823304 835444 806957 897564 1892022 2001777 1235355 1034703 664198 650284 779710 782936 822766 827562 849086 867639 960146 957511 4512103 4727271 40.25 71.9 1
13:25:53 2024-01-26 620328 604217 194213 190621 301676 310499 313017 311110 201748 200437 249686 248874 284517 286678 3924481 4289483 5922951 5740489 1006769 1053013 278024 243508 253444 254443 281931 276056 276069 278965 198629 199422 661002 629135 1460239 1374574 420155 414264 604546 613201 749154 732899 782665 783813 820761 840702 806994 888852 1887992 1979660 1245136 1044765 664474 649327 784145 782936 813917 827562 858411 865615 948281 954735 4571499 4736650 40.25 71.9 1
13:25:54 2024-01-26 615299 607667 194207 191089 303027 309958 313494 310197 201680 201524 246092 249773 285218 285895 3922324 4218228 5950042 5745428 1013277 1054375 278275 244054 253479 254088 283282 275175 276492 278181 197479 198729 697408 629135 1425629 1389189 420401 414628 607269 608240 751546 735729 781149 784085 827426 838478 797863 892349 1892022 1968067 1242602 1038320 662583 652166 785853 777031 816299 834256 855896 860763 953848 960804 4646744 4746029 40.25 71.9 1
13:25:55 2024-01-26 611061 608589 194247 190488 302986 308120 314007 309258 201680 201067 249334 248908 285281 284928 3922243 4241189 5895816 5740150 1016175 1053457 277199 244670 254693 254869 281856 275862 276069 279486 198629 199110 650182 632759 1429349 1375552 422892 414520 604947 612330 751546 732899 786717 788553 822977 839030 804602 890652 1892022 1988952 1247092 1044021 665422 651205 782674 783937 816336 827562 857152 866984 955200 956798 4573408 4736650 40.25 71.9 1
13:25:56 2024-01-26 629427 607667 194242 191255 303271 311193 313494 310197 201680 202193 245846 249289 284952 285766 3911139 4224840 5940717 5740150 1010390 1054615 276779 244561 258327 254478 282753 275211 277342 277790 197444 199757 653041 631839 1419604 1381322 421551 414556 610157 608639 750150 737930 781403 784048 829012 843196 803771 891541 1892022 1970400 1243923 1041324 662583 653091 786412 774921 818165 834256 856542 860150 956592 960998 4646744 4746029 40.25 71.9 1
13:25:57 2024-01-26 615299 607663 194651 190621 305151 307896 314007 310886 201507 202335 249650 249462 284481 287639 3919697 4173153 5931391 5778221 1027047 1057216 278080 245047 254154 255183 282024 274982 277378 278181 198629 199075 666802 625538 1425863 1374063 419286 417300 604517 611675 755251 734987 778518 790313 829086 836552 802400 898176 1901294 1995460 1233006 1026529 664436 653091 779710 777227 823059 834616 849086 861266 965101 964855 4580905 4734904 40.25 71.9 1
13:25:58 2024-01-26 607518 607672 195303 190655 305156 308120 314485 309971 201680 201383 249686 248114 285130 286678 3931061 4234938 5895740 5749529 1019668 1053796 278275 245047 254154 254869 281927 275793 276492 278769 198629 199110 651611 632291 1415790 1369200 421850 418185 603192 610356 753687 732862 785516 790799 824216 839030 807158 893940 1893497 1989085 1249048 1037155 664474 648446 782154 781790 818689 830254 853427 868169 957950 954735 4563473 4733272 40.25 71.9 1
13:25:59 2024-01-26 614709 607694 194247 190660 304196 309055 313494 311140 205691 202018 246404 248183 285281 286204 3924481 4224840 5931391 5719948 1007440 1053796 276748 244635 258254 254478 283185 274333 277768 278181 198629 199387 661002 632291 1419458 1383283 422148 414881 606875 608860 750938 737972 783385 785572 830152 838406 801226 891354 1896197 1969835 1248359 1040276 661640 651256 785853 778025 818109 834256 855896 862506 956863 963145 4646744 4745752 40.25 71.9 1
13:26:00 2024-01-26 628360 604181 194822 190655 305576 307834 314007 310197 201090 202017 249261 249289 284056 286781 3911102 4170444 5922066 5745428 1027047 1054366 278080 244670 253633 255440 282006 275175 277378 278181 198629 198937 665352 625538 1424308 1374063 418954 417264 603266 611867 754365 732682 778076 791926 828902 835809 802440 895461 1900114 1997573 1242602 1031983 665422 653091 779122 778364 821015 832772 851509 862528 963016 959240 4568617 4733272 40.25 71.9 1
13:26:01 2024-01-26 622895 604244 194242 190488 304115 308120 314485 309258 201680 201383 249614 248701 284881 285775 3918888 4234938 5895816 5730294 1016175 1051504 276779 244635 254514 254869 283185 276020 276298 278965 198629 199110 659552 631850 1421816 1372115 422185 414881 603410 609924 753026 731164 783878 786405 824363 838884 807009 895143 1892149 1988327 1223411 1039877 665422 648944 781369 782936 818109 826978 858835 867601 956592 956158 4576502 4733272 40.25 71.9 1
13:26:02 2024-01-26 616173 608335 194278 190690 303298 309776 313053 310197 201680 202370 249614 248908 285365 285802 3928240 4222126 5931391 5731966 1009670 1054615 276813 244841 258291 254656 283185 275211 277768 277986 198629 198763 661002 630486 1422737 1383283 421514 414845 606240 608860 751658 737083 782702 784085 827462 838550 803584 893189 1893497 1973432 1251004 1039877 663601 654909 787493 779243 820433 829527 855896 861878 957692 963109 4637338 4741860 40.25 71.9 1
13:26:03 2024-01-26 617587 604244 195219 190690 304232 309055 314999 308323 201680 201383 249614 249704 284681 287594 3924481 4196110 5931391 5750697 1024810 1054615 277598 244670 258254 254834 281856 275862 276528 278181 197479 199075 665352 625538 1418260 1374063 418990 417300 603192 608860 755436 733201 778076 791909 825019 835480 802585 897568 1904326 1999667 1240683 1030512 664474 653054 781042 779243 824521 829491 850902 863035 964381 962837 4571499 4740313 40.25 71.9 1
13:26:04 2024-01-26 613814 607740 194822 190690 304573 308120 314007 309258 201748 201242 244425 249289 285481 284964 3918888 4250448 5894090 5740150 1016175 1053050 278275 245012 254423 254905 282753 275211 276528 278769 198629 199110 661002 632291 1421095 1370171 422185 417890 604282 609961 752230 731691 783914 788708 825568 836011 804033 893026 1890677 1991785 1223411 1042849 665897 647274 781598 783617 818542 829868 855710 866984 957950 956158 4567842 4733272 40.25 71.9 1
13:26:05 2024-01-26 612879 609008 194242 190690 304191 309524 312696 312121 205621 201383 244631 248183 284881 286240 3927964 4234695 5922066 5745428 1004650 1054579 277884 244670 254873 254053 283966 274982 276069 279358 198350 200014 649402 630486 1442447 1374063 420918 417264 609031 612194 752616 738059 785494 782973 825568 838442 807180 889039 1886652 1970368 1227249 1045352 660758 651132 785504 779243 816421 835653 858225 860651 953099 955556 4629879 4739262 40.25 71.9 1
13:26:06 2024-01-26 614759 608304 195188 190374 305652 310282 312798 311175 205691 201794 249261 249289 284481 286772 3911102 4157855 5905173 5728198 1026128 1055785 277884 244294 252725 255261 281927 274369 277378 278181 197170 199075 662452 625948 1418646 1374063 419619 419368 606875 608860 756508 735355 779294 788708 827426 834302 800238 898316 1899943 1992093 1252961 1030474 660758 652034 781005 779243 823350 833435 851472 866151 964776 962947 4573294 4743139 40.25 71.9 1
13:26:07 2024-01-26 610842 604262 194822 190655 304837 310058 314042 309727 201680 201383 249759 250549 285481 286477 3918888 4237949 5894090 5749529 1016654 1053746 277494 245047 254154 255261 282788 275211 276528 278965 198350 199700 659552 632291 1422385 1364843 422185 418480 605550 612627 754365 732782 783841 789900 824363 837844 805815 894336 1892022 1992056 1225330 1035813 663527 649405 781561 783827 821015 829905 853279 867489 960883 956523 4537535 4732292 40.25 71.9 1
13:26:08 2024-01-26 617686 607667 194787 191257 303302 309524 312767 312103 201368 202688 249334 248942 285281 286427 3911102 4224684 5931391 5726192 1007440 1054207 276779 244670 253090 254656 283295 275246 277963 277986 197307 199561 659008 630943 1452335 1379364 422185 414917 609031 610592 752453 736391 783817 784110 825019 838514 802585 889076 1886652 1970671 1231087 1041906 658822 649364 783827 781463 818747 835800 858262 862606 953701 960187 4623163 4739262 40.25 71.9 1
13:26:09 2024-01-26 616269 608999 195476 190453 305115 309776 312104 311648 201647 201700 249583 249289 284681 288608 3922361 4181766 5948321 5750697 1023211 1056463 276644 245804 254154 254656 284180 274982 277183 278181 197272 199387 651611 622375 1435807 1378387 418031 419072 609031 609027 756508 738026 778113 785257 827389 837844 802585 894735 1895898 1986266 1229168 1033966 660699 654482 786412 779541 820905 834616 855087 863222 959273 964349 4577292 4736650 40.25 71.9 1
13:26:10 2024-01-26 610804 606041 194822 190846 304792 309524 313494 310450 202307 200752 246606 249670 284047 288130 3911102 4216406 5930576 5760062 1021926 1053796 277263 244670 258254 254869 281927 276091 276105 277930 197444 198798 669702 624149 1417575 1374063 419259 417890 603838 610158 755836 731609 778113 791057 827324 833590 804867 895647 1899943 1995460 1221323 1032495 664474 652870 779710 778364 821015 834616 853867 866651 964271 962265 4576688 4742575 40.25 71.9 1
13:26:11 2024-01-26 611106 608645 194247 191253 303982 311303 313684 309223 201714 201700 250003 249429 284636 285699 3911102 4262736 5903415 5745428 1016175 1051523 276813 244294 254154 254869 281892 275633 276492 278965 198629 198832 659552 632291 1433431 1373089 422222 414881 605550 611783 751658 731609 783914 786405 825568 837851 805852 891682 1890677 1986266 1225330 1038835 664474 647420 780816 781827 819851 827014 855933 868206 961297 959240 4565720 4744927 40.25 71.9 1
13:26:12 2024-01-26 617983 607667 194787 191124 303307 309776 313089 312949 201613 202158 249261 249289 284881 285989 3928233 4222126 5931391 5730294 1007477 1053050 276913 243578 258291 254088 283216 275211 277378 277790 197479 199387 651611 630038 1434720 1382302 421850 414881 607306 608860 751427 737967 783259 784085 826841 838550 800238 889141 1892022 1967878 1238763 1038849 660699 651242 784182 777227 816347 834293 858411 862794 955466 962155 4631469 4744927 40.25 71.9 1
13:26:13 2024-01-26 618807 604068 195883 190021 306056 309090 313053 311902 202915 202089 249614 249462 284881 286750 3914875 4157855 5917850 5740150 1023211 1054615 277884 245083 252725 254478 283653 274369 277504 278181 198629 199075 676226 626897 1441387 1378387 419656 419368 606672 608860 756382 735318 779294 788745 827426 834302 801410 899105 1898593 1992093 1251004 1029562 660758 651242 780816 776847 824298 834293 848445 861266 963052 961438 4576383 4735574 40.25 71.9 1
13:26:14 2024-01-26 612543 607527 195010 190954 304516 310423 313648 309980 201714 201559 246264 249116 290247 285802 3924481 4237949 5894090 5727920 1016728 1053050 277494 245083 254154 254869 283000 275246 276528 278573 198363 199700 661002 631388 1417874 1364719 421886 419396 604693 612664 753687 732682 783914 791926 822578 836011 806386 894336 1892246 1989085 1225330 1035440 662583 647420 779440 784048 821015 827562 852141 867639 957397 954772 4497067 4728730 40.25 71.9 1
13:26:15 2024-01-26 611673 608029 194677 190946 302808 311303 312874 311648 205621 201700 249759 248149 285005 286562 3911102 4232486 5922066 5731966 1007515 1054207 278275 244294 257890 254478 284610 273914 276599 278965 198489 199561 653752 631388 1423432 1374063 421850 417264 609031 611187 751165 737967 783817 784110 826738 838514 802585 888519 1886652 1968179 1231442 1041794 658822 647456 784182 780683 816372 829599 857800 861266 953848 955556 4586600 4739603 40.25 71.9 1
13:26:16 2024-01-26 617075 606852 195643 190217 304266 311303 313748 311033 201613 201876 244084 249289 284481 287594 3910825 4139810 5912741 5731966 1022483 1053832 276715 245047 252725 254088 283238 274369 276564 278181 197135 199075 643891 622412 1416292 1374063 418399 419072 604132 608560 756398 737444 779257 785293 826841 839212 802440 895647 1895898 1986266 1249048 1031028 658822 651205 783033 777263 820734 834025 849086 857531 959503 955593 4570017 4728672 40.25 71.9 1
13:26:17 2024-01-26 616320 608144 195166 190251 304766 310423 313422 310020 201613 201243 247240 248080 284947 287594 3916632 4222275 5899664 5736056 1017628 1053457 277884 244876 252725 254869 282059 275211 276105 278181 198489 199075 659552 631388 1422700 1364843 422222 418185 604693 610860 753296 732200 783679 788745 823196 835423 804675 894396 1892022 1986266 1249048 1035440 662583 647420 779710 784048 821015 824654 852575 867639 957433 954735 4497067 4723156 40.25 71.9 1
13:26:18 2024-01-26 610730 608740 194544 191155 303164 309887 311925 311541 201613 201243 247415 248425 284738 286714 3922625 4238950 5922066 5741332 1006081 1053457 277884 244802 258218 253875 284321 274333 276069 278965 198070 200140 650852 630486 1442155 1374063 420918 414917 607586 610897 752230 737444 782729 783529 825568 838514 804867 889113 1881265 1971169 1231442 1041053 660699 647493 786338 783492 818689 828835 857152 864482 952461 957547 4564975 4732508 40.25 71.9 1
13:26:19 2024-01-26 612906 605513 194000 190885 303057 312444 312655 310562 201613 201594 246679 249532 283600 288175 3924481 4186060 5949767 5750512 1013949 1053832 276680 244635 253479 253910 283688 274789 276528 278181 197135 199110 659552 625090 1444639 1383283 418031 414881 607736 610158 754365 737444 777008 784085 828668 838884 802585 890452 1892022 1980607 1228448 1037322 661640 648948 786412 776128 819913 834293 855933 860006 956592 962465 4646744 4732508 40.25 71.9 1
13:26:20 2024-01-26 618025 604208 194238 191018 305811 310131 314712 310420 201647 201911 245874 249567 284930 287010 3924307 4167839 5922066 5740150 1027877 1053050 277494 244635 257890 255689 281949 274789 277378 277790 197307 199110 662452 626434 1417874 1378387 419619 418776 605550 608860 756382 736034 779294 791057 828047 836071 801979 893839 1898593 1989812 1231087 1026566 661365 651242 781923 777263 823096 834293 849086 860006 962297 961071 4577634 4729897 40.25 71.9 1
13:26:21 2024-01-26 610536 605444 194858 190655 304232 311303 313720 311882 203602 201174 244767 249185 283905 288446 3924406 4222312 5895514 5751854 1022656 1053307 276185 244876 254875 254656 282872 275211 274874 277769 198629 199700 656652 625113 1432549 1364843 418326 418776 605809 612627 756508 733757 782702 788708 822505 836661 806994 897657 1894714 2005579 1241223 1033966 665422 651256 780816 784048 823350 828147 851509 870115 960146 956798 4493265 4723623 40.25 71.9 1
13:26:22 2024-01-26 621395 607667 194787 190655 303942 310935 312032 310891 203745 201243 246497 250827 284738 287212 3924307 4235395 5922066 5752455 1001722 1053796 277884 244872 254873 253274 283901 275175 275646 279358 198350 199700 655202 630486 1421661 1374063 420547 417264 608957 612627 752230 737013 783817 784085 826896 842699 806011 890158 1886770 1977072 1225573 1044765 662111 648795 786412 783776 815721 828799 858411 865060 948281 956798 4563473 4733272 40.25 71.9 1
13:26:23 2024-01-26 616040 604177 194242 190921 303516 310499 312068 310197 201680 201419 246286 250576 283260 289227 3928120 4188459 5950042 5748497 1012396 1054542 277228 244259 253444 253948 283617 275175 276492 278769 198629 199075 661002 622282 1445054 1382302 418960 414881 609031 611460 755561 737967 776934 784085 827911 838406 804296 891650 1892022 1982689 1225330 1037655 661640 654018 786412 776055 819913 829527 855250 861878 956592 962392 4643969 4736650 40.25 71.9 1
13:26:24 2024-01-26 617582 607445 194822 190621 303946 308120 314485 310378 201714 201700 246056 249532 283728 287306 3924496 4194891 5935346 5732291 1027839 1054542 277848 244635 254693 255226 281610 275806 276528 277790 197479 199040 665352 624529 1418260 1377971 419656 417853 605026 608860 755972 736034 779220 791021 827426 834302 802585 900681 1899943 1992056 1234925 1026529 662307 651242 779710 777190 824262 834256 849086 861229 963016 960998 4576574 4727271 40.25 71.9 1
13:26:25 2024-01-26 608558 604217 195445 190321 305160 309020 314007 310197 201680 201559 244596 248080 284881 287747 3926091 4229495 5907129 5740753 1017628 1054207 279509 244806 254154 255405 281892 276056 276861 279214 197444 199700 662452 631839 1411920 1364843 422185 419072 604050 612158 754224 732686 783841 788708 824326 837226 805778 895573 1890448 1989085 1225330 1035440 664474 648372 780816 784048 819851 828216 854642 872320 959310 954735 4527096 4723623 40.25 71.9 1
13:26:26 2024-01-26 614251 607667 194787 190655 304073 309090 313053 311612 205621 201735 244425 248183 284881 286307 3927865 4226339 5929589 5730771 1006769 1053531 276913 245180 255194 254408 282753 275175 278159 277754 198629 199144 671584 630486 1430613 1383283 421514 414845 606672 609099 751546 736921 782702 784085 828632 838550 801336 887777 1892022 1968067 1232623 1038798 662583 652628 786412 777684 817530 835471 858411 860763 953811 962161 4634550 4733272 40.25 71.9 1
13:26:27 2024-01-26 616541 604177 195268 190056 305191 309985 313494 310922 205656 202017 249474 249289 284446 286678 3905287 4162083 5926875 5735313 1025303 1054494 277884 244806 252689 255015 283773 274298 277342 278181 198629 199040 662452 626851 1414117 1374063 419619 419072 605550 608860 756508 734917 779220 788708 827389 834265 801224 897568 1898593 1989775 1247092 1028931 662583 653091 781153 777190 823935 833952 849086 861229 963016 960998 4573408 4729897 40.25 71.9 1
13:26:28 2024-01-26 609072 607400 195135 190316 304660 308120 313017 309258 201680 201383 249650 247736 284952 286678 3918888 4230246 5908091 5735313 1016904 1054058 277586 244977 254514 255226 281989 275806 276207 278965 198629 199075 659552 632291 1418201 1374063 422849 414845 603838 610824 751092 731851 785867 786368 824363 837190 804638 891752 1890404 1984859 1225330 1038909 664948 647115 779710 782936 819851 826978 853390 865097 959310 953351 4535013 4723900 40.25 71.9 1
13:26:29 2024-01-26 612641 604253 194247 191040 303271 309055 313017 311175 205586 201700 249650 248149 284881 285802 3911636 4224840 5933470 5735313 1008133 1056707 278988 246714 254873 254443 282788 275175 277768 277894 198629 198936 651611 630486 1433089 1383283 422002 414845 606980 607592 750030 737013 782702 784085 827426 838514 800201 891616 1890677 1967878 1225090 1038798 662111 651205 786064 777190 816336 834293 858411 862029 955914 955556 4621328 4739262 40.25 71.9 1
13:26:30 2024-01-26 607347 607409 195131 190321 305160 308156 313494 310162 201680 201383 244802 247942 284681 287428 3899885 4216406 5895816 5750512 1018805 1053307 277120 244942 254405 255050 282704 275455 276457 278965 198070 200188 653011 630899 1418727 1363875 421813 419072 605121 615335 755836 733201 783285 788745 820761 836661 806972 895741 1892022 1995460 1233800 1036414 662583 649327 780450 784048 823350 828966 851509 867639 959430 956158 4493045 4720531 40.25 71.9 1
13:26:31 2024-01-26 608640 607472 194242 190651 303307 310935 311778 310233 201680 200892 244425 248874 284047 286450 3915572 4261304 5916046 5739781 1003070 1059212 277741 244907 255197 253523 283242 275455 275468 279486 198489 199492 656652 629173 1420498 1366477 421679 417228 608167 613090 756326 736810 783556 782973 823160 843366 804638 888218 1880956 1971440 1239267 1044765 662583 650474 785853 784048 815721 829318 860248 866984 952388 956158 4560206 4729897 40.25 71.9 1
13:26:32 2024-01-26 618025 604177 194036 191325 302207 310029 312104 309727 201647 201067 249225 249739 283976 286240 3905488 4196207 5940717 5748164 1012544 1053983 277793 246460 255595 253948 282625 275455 276314 278074 198629 198681 682751 623253 1426757 1383283 419557 414520 608167 608860 753296 735968 778846 784085 828596 838442 799597 888408 1890677 1971169 1221155 1038041 661640 652628 783827 774958 815721 834256 857152 860763 953848 955593 4630720 4733272 40.25 71.9 1
13:26:33 2024-01-26 616040 604172 195096 190056 305156 309985 312798 310197 205586 201700 246056 248908 283804 286477 3909536 4145225 5903415 5736056 1023211 1054309 277208 245351 252400 254861 283043 274227 277004 278038 198629 198936 661002 626851 1417874 1374063 419656 419665 606691 612776 756508 735442 779294 788708 828902 835803 800238 897564 1894552 1986266 1251004 1028026 659759 651205 783033 777227 823059 829527 849086 863447 960183 961035 4563473 4721353 40.25 71.9 1
13:26:34 2024-01-26 608209 604181 194862 190060 304910 308120 313017 309258 201368 201032 244460 247736 284140 287118 3915116 4213411 5903415 5740489 1022379 1051504 276323 245180 254691 254623 282902 275069 275311 279752 198629 199561 659552 626338 1432549 1364843 418362 419072 605550 613569 757956 735318 783259 788745 823123 836994 809346 897564 1892022 2001814 1243179 1034934 665422 651205 781923 784048 823096 827014 851509 867639 961579 957547 4505660 4722339 40.25 71.9 1
13:26:35 2024-01-26 611539 608805 194242 190655 303307 310971 311813 310197 201680 200437 249759 248183 284881 286790 3905488 4252310 5912741 5731966 1001685 1054207 277884 244670 255268 253807 283489 275842 276013 279752 198629 199596 656652 630486 1445053 1376531 421331 418185 607586 613569 753724 737819 787372 784085 825568 844558 805815 889895 1886652 1975671 1219573 1044877 662583 649364 787530 784048 815721 827014 860861 867639 951041 957547 4557546 4729897 40.25 71.9 1
13:26:36 2024-01-26 617947 604177 194207 191257 302774 310064 312139 310197 201714 201383 249686 250469 283813 286714 3919824 4192731 5950042 5745428 1013191 1056896 277494 244294 253479 254053 283405 275577 276279 278821 198629 199422 661002 623177 1432052 1385829 419856 418188 609272 610592 755436 737444 776971 783864 830263 838406 804296 891720 1894948 1980607 1225330 1038060 662111 654018 787762 776640 819851 834256 855896 860006 956592 963145 4640112 4735884 40.25 71.9 1
13:26:37 2024-01-26 617798 604213 194822 190621 302914 308120 314042 309727 201541 202193 249437 249323 285419 286714 3919824 4186658 5912741 5740150 1027047 1053796 277494 244635 254514 255654 281927 275175 277092 277930 198629 198867 678039 625422 1420188 1377971 419510 418003 604910 611187 755874 733720 779257 791362 829527 836661 804296 900957 1898593 2000211 1223207 1033230 665422 654018 779710 778952 821015 829491 852784 864445 964418 955593 4563473 4720684 40.25 71.9 1
13:26:38 2024-01-26 611070 607708 194242 191128 303271 309524 314042 308358 201714 201383 249723 248942 284947 284964 3918888 4259939 5912741 5744858 1007090 1051560 276813 243508 253267 254834 281892 276056 276105 278965 198629 199770 668977 630038 1424697 1374574 420438 414664 605477 614074 751546 732499 783817 784074 823123 838550 810419 890045 1886652 1979878 1245136 1048355 665897 651205 784182 784048 816336 829722 860861 868876 953811 957547 4572071 4727271 40.25 71.9 1
13:26:39 2024-01-26 618292 609527 194251 191292 303023 310499 313017 310197 201714 201559 246019 249773 284047 285837 3916632 4211488 5948081 5731966 1011832 1054282 278275 244089 253479 254088 282753 275175 276528 278700 197479 198452 657329 629135 1450281 1387803 421731 414700 608131 610123 753151 736810 782115 784085 828596 838586 800201 891241 1895788 1967878 1226702 1038798 663601 653613 786412 776640 819851 829563 855896 861266 957950 963145 4637338 4739262 40.25 71.9 1
13:26:40 2024-01-26 618025 604213 194822 191290 303875 308156 314742 309727 201680 201700 246092 249704 284481 286714 3899922 4181356 5922066 5741332 1027009 1054207 277494 244837 258291 255261 281471 275404 277378 278181 197479 199075 663902 626451 1427419 1380456 421354 418817 606203 609968 756508 733610 779072 790874 830263 836071 802585 896986 1902968 1991909 1229168 1027296 662111 653054 782674 778364 824298 834293 850902 861266 964830 961035 4570093 4726525 40.25 71.9 1
13:26:41 2024-01-26 607951 604244 195440 190056 305657 308156 313529 309980 201714 201418 244802 247942 285094 287360 3915116 4211488 5884764 5740150 1017628 1054207 277884 245425 254154 255394 281962 275633 276528 278965 198070 200014 651540 630486 1416422 1366055 421892 419483 605367 616145 755972 732645 787176 790276 822358 838761 808748 895647 1892022 1993203 1249048 1037285 665422 648832 781369 786278 821015 829455 854642 867021 957433 956449 4511682 4727271 40.25 71.9 1
13:26:42 2024-01-26 610638 607708 194686 190694 304196 309776 312798 311902 205656 201559 249723 248149 284748 286275 3917909 4217354 5922066 5726684 1010390 1053457 278080 244294 257926 254656 283653 274298 277378 278965 198489 199735 653752 631388 1424263 1375424 422222 417599 611594 613025 754873 740065 786615 787992 828461 843196 804148 893302 1889334 1970671 1249048 1043855 660758 651242 786412 778364 818165 838630 858411 860006 953848 955556 4621328 4729897 40.25 71.9 1
13:26:43 2024-01-26 616541 607735 195476 189493 304873 309307 312139 311175 201368 201735 249650 249289 284881 286714 3912770 4166481 5912741 5741332 1023211 1054207 277494 245632 252725 254869 283653 274369 277768 278700 197135 199110 661002 624224 1405689 1377971 420648 419665 607622 611820 760278 737856 783196 788553 830263 839030 802400 895573 1899840 1986266 1229168 1031028 660758 653246 783033 778364 824298 834293 850678 860043 962979 961035 4563473 4723156 40.25 71.9 1
13:26:44 2024-01-26 608542 604217 195303 190722 304945 309524 313529 309727 201680 201559 244837 248701 284047 288274 3902704 4208447 5894090 5750697 1016766 1053457 276715 245558 254514 254656 282793 275211 276528 279358 198070 200140 655953 630036 1415855 1364843 421514 419665 606315 614511 755787 734987 786503 791926 820652 838437 808064 895461 1893497 2000140 1233800 1034703 664000 650284 783394 786278 823023 827562 850253 869271 963016 956122 4483434 4720531 40.25 71.9 1
13:26:45 2024-01-26 608888 607672 194862 190660 304191 311181 312032 310233 201714 201067 244837 248528 284083 286683 3915116 4240470 5912741 5736056 1003898 1051560 277884 244670 254259 253698 282788 275826 275453 279358 198350 199422 658102 629586 1442601 1374063 421551 417300 608599 615585 753296 735968 785905 783901 825721 845411 809457 890755 1890802 1983304 1233398 1044765 662583 649824 787168 786130 818747 829419 858411 866404 952717 955556 4568236 4727447 40.25 71.9 1
13:26:46 2024-01-26 613816 604181 195166 190690 304227 310029 312068 311211 201714 201735 249759 249289 284083 288653 3905488 4165920 5940717 5740150 1016987 1054207 276644 245083 258254 254088 284428 275211 276599 278769 197444 199422 657150 623261 1427457 1379364 418399 419072 608946 610860 756917 738026 779257 788516 830152 841334 804543 898227 1898762 1988327 1229168 1031411 662583 654018 785504 779577 823096 838556 850857 861266 959503 961035 4574367 4733272 40.25 71.9 1
13:26:47 2024-01-26 611070 608736 195135 190690 304232 310973 313529 308323 202341 201196 249723 249704 284047 287679 3905488 4207140 5905173 5750697 1022656 1054282 277069 245083 258254 254869 283220 275211 275682 279680 197307 199110 662452 625113 1424874 1370171 420155 418776 605587 612701 756917 731645 782702 788745 825568 837662 810610 897419 1897412 2001129 1241223 1033457 667324 655911 783033 784048 823096 826978 853220 869271 961543 959581 4497237 4713528 40.25 71.9 1
13:26:48 2024-01-26 610462 604244 194273 190960 302243 311006 313017 309294 201748 200892 249479 250725 284681 286750 3918888 4259939 5912741 5736056 1003861 1052305 277884 244670 254081 254053 282788 275633 275682 279358 198489 199561 656652 628688 1450774 1374063 420918 417300 608994 614040 752230 735968 783878 784085 823341 843366 809420 889970 1889549 1981895 1235355 1044765 662583 649145 788650 787396 817530 829491 858411 867021 952315 957511 4563587 4729897 40.25 71.9 1
13:26:49 2024-01-26 615928 604141 194893 191257 303267 310499 313742 310233 201541 201383 249723 249670 283685 287630 3909536 4183071 5940717 5741332 1013949 1054615 276680 244294 253479 254053 283108 274789 276528 278769 198489 198937 659552 622858 1433614 1378491 418031 417300 607622 611894 756508 736427 777560 784110 826841 838442 804594 893249 1898901 1987538 1251004 1035165 662111 654946 787493 780499 823350 834293 853353 861915 957397 965680 4580905 4736920 40.25 71.9 1
13:26:50 2024-01-26 610582 604249 195166 190655 303017 309524 313565 309294 202405 200437 249686 249670 283579 287594 3911439 4200859 5912741 5745428 1021198 1053050 276644 244670 258254 254478 282581 275826 275384 278965 198629 199110 659552 622858 1433849 1370171 418399 418480 606240 612701 756382 731645 782702 788745 824363 836661 808248 897615 1892022 2003259 1229168 1034195 668278 653981 784145 782789 824521 829868 853056 867639 961616 960260 4524471 4720531 40.25 71.9 1
13:26:51 2024-01-26 610067 611068 193900 191421 302350 310029 313750 308323 201748 201067 249759 248942 284681 286499 3915116 4266124 5922951 5741332 1006007 1051560 277815 243543 253514 254443 281927 276091 275682 278965 198629 199145 659552 628688 1426011 1374063 420918 414845 605403 613569 751697 734921 782729 784085 824363 843366 807104 889076 1890677 1980607 1249048 1047672 667801 652146 788090 786278 816421 829905 860824 870656 953099 957547 4563473 4732995 40.25 71.9 1
13:26:52 2024-01-26 619342 604244 194994 191489 302972 310499 313053 310233 201714 201700 249759 250504 283901 286714 3905525 4199113 5950042 5744877 1012470 1056147 277884 244294 254035 254088 283617 275211 276599 278573 197307 198452 675502 625090 1447456 1387574 422185 414881 609031 610158 752230 737013 782702 784085 832302 843366 801410 889745 1890485 1973617 1217458 1041362 664436 654371 788613 779243 818579 836580 858262 862606 955318 963826 4633493 4746029 40.25 71.9 1
13:26:53 2024-01-26 617798 604285 194858 190690 305697 309803 313786 310668 205761 202228 249334 249323 284047 287365 3909536 4163955 5917575 5736426 1026166 1054615 277884 244876 252725 255689 281962 274404 277378 277790 197307 199075 651611 627783 1424697 1374063 419656 419665 607269 608860 756954 735968 781033 788782 828668 836071 802585 898241 1895898 1989085 1231087 1029562 660699 652407 785504 781463 825778 834148 852724 863222 963405 962983 4563473 4715060 40.25 71.9 1
13:26:54 2024-01-26 611400 604141 195405 190453 305115 309020 313684 311919 201680 201313 244802 248114 284730 287558 3915116 4210132 5888010 5721393 1016901 1054170 278275 244670 254154 255226 282011 275562 276263 278181 198629 199075 650182 631839 1416202 1370671 422784 418480 605550 610824 754365 732862 783878 788708 826738 838406 805778 895680 1892022 1986266 1225330 1036916 665146 647420 782674 786093 822618 832146 856384 866797 959273 956523 4499692 4717893 40.25 71.9 1
13:26:55 2024-01-26 610804 610471 194615 190590 303911 309524 311813 311867 203033 201349 244425 248114 284645 286208 3915116 4227547 5920265 5711751 1007440 1054282 278275 244600 253055 254088 284051 274263 276528 278965 198629 199666 661838 631388 1423432 1374063 421813 417853 609031 610824 752230 739540 786054 784074 827911 838514 804867 890341 1889334 1972069 1223411 1043278 660699 649331 786412 779467 819913 837579 861296 863590 957012 961547 4623253 4732995 40.25 71.9 1
13:26:56 2024-01-26 616274 604177 195440 190339 304909 308984 312726 311140 205691 201524 246048 251078 284012 286642 3911327 4157183 5906701 5728160 1020230 1054494 277263 245047 252725 254621 283617 274298 276528 278181 198629 199075 653041 626451 1418260 1376992 419619 419665 608020 610592 756917 736921 781551 788708 828865 836661 801942 898213 1898593 1989085 1252961 1029525 660699 651205 784145 780375 824521 836392 852537 863072 964090 962983 4576688 4735688 40.25 71.9 1
13:26:57 2024-01-26 608880 604177 195440 190355 305156 311266 314698 310162 201647 201067 244631 248080 284304 287423 3897031 4206838 5870410 5721393 1016175 1052670 278275 244635 254154 254834 282902 275597 276492 278769 198629 199075 658102 632291 1432639 1368724 423120 419072 604947 610824 755298 732645 783878 788745 825568 836011 806422 894298 1892022 1986266 1249048 1038529 664948 647420 781369 786278 821015 828180 853390 868169 959125 957844 4499692 4726062 40.25 71.9 1
13:26:58 2024-01-26 613633 603762 194787 190655 304187 309524 313017 311836 202820 202299 244425 248149 284881 285837 3917909 4210132 5925392 5703570 1008209 1056111 278275 244635 258291 254834 283149 274333 277768 278769 198629 199075 661002 632291 1417835 1382302 423120 417300 608599 611460 751509 739886 784659 786315 827426 843330 802585 889713 1890677 1970671 1233006 1041794 661640 651242 786412 778916 818109 835471 858835 860006 955503 962837 4628307 4735574 40.25 71.9 1
13:26:59 2024-01-26 617268 608140 194650 190915 304160 308085 314928 309727 201680 202089 246019 249635 283976 286714 3909282 4169435 5912741 5731966 1025580 1054282 277848 245228 253090 255654 281659 275175 277342 278181 197479 199110 653041 626897 1460650 1377971 420547 419072 605550 610592 756508 735839 780403 791057 828596 835480 802585 900366 1899943 1992596 1231087 1028026 662583 652628 782117 777190 824262 834256 851509 861229 964147 961035 4573294 4732111 40.25 71.9 1
13:27:00 2024-01-26 612547 604068 194954 190521 304945 310423 313971 309727 201714 201559 244425 250549 284810 286204 3911327 4225672 5887394 5730771 1015449 1051504 279007 245012 254154 255429 281892 275211 276492 278965 198629 199110 650182 632291 1437405 1372115 423420 418185 604910 612627 753830 732746 783878 788708 825568 838212 805815 894973 1892022 1986266 1227249 1039034 665422 647420 781369 784048 821015 828799 855287 866984 957397 957547 4525527 4723292 40.25 71.9 1
13:27:01 2024-01-26 614612 604068 194681 191087 304013 311744 313094 310491 201368 202370 249614 248701 284947 286190 3916914 4206477 5922066 5721393 1009524 1053050 276779 244259 258254 254834 282718 274982 277963 278181 197135 199700 643538 632291 1442206 1379364 423120 418185 609031 609888 751546 737990 783817 784110 827462 838586 804157 889039 1892022 1969274 1210062 1037896 662583 653091 786412 777227 817530 836985 858411 859969 955914 960998 4624115 4738896 40.25 71.9 1
13:27:02 2024-01-26 618679 608662 194989 190985 304476 309620 314784 310020 201613 202324 246019 249462 284047 286678 3914875 4170444 5914605 5728198 1022506 1053796 277884 244670 258254 254834 281427 276056 276492 277859 197479 199075 666802 625538 1420498 1374063 421354 418480 604947 610592 756508 733720 779257 792180 827426 836661 805439 898882 1901294 1994046 1242602 1029562 664474 652833 779710 777227 824262 829527 851509 864823 965065 961035 4562094 4724736 40.25 71.9 1
13:27:03 2024-01-26 612935 608999 194984 190985 304516 310423 314562 309767 201647 201524 246570 251431 285281 285111 3909536 4237949 5886084 5711789 1013202 1051523 277199 244259 254693 255226 281856 275211 276263 278965 198629 199387 662452 632291 1428617 1374063 422820 414881 606409 610860 751509 732686 783878 786962 826738 838478 806994 892317 1890677 1986266 1249048 1041794 666372 648832 781923 782936 819851 828799 857190 867639 960274 956834 4549438 4720531 40.25 71.9 1
13:27:04 2024-01-26 612415 604172 195776 190378 305800 311744 313350 313099 201440 201876 246222 249532 284703 287477 3899848 4154497 5895740 5739781 1025580 1054282 278080 244876 254154 255654 282753 275211 277378 278181 197444 199110 661002 626439 1422047 1377971 420845 419665 607306 610592 758561 737083 781551 791057 829841 836661 802548 893839 1899943 1992093 1229168 1028794 661365 652628 783033 778364 824262 835471 851509 861266 963016 961071 4562094 4715249 40.25 71.9 1
13:27:05 2024-01-26 608640 607440 195427 190492 304793 311266 313756 309949 203745 201596 246222 248012 285174 286974 3914875 4211488 5878724 5711751 1015448 1051504 277364 244670 254514 255261 281892 275211 276492 278573 198489 199075 653041 632291 1413058 1373089 423420 417264 604947 610860 751546 732645 783878 788150 825568 838442 806422 892989 1892022 1986266 1225330 1038060 665422 647911 783033 783492 818689 827014 858411 868206 956592 957547 4552688 4723623 40.25 71.9 1
13:27:06 2024-01-26 616541 604204 194207 190660 303307 309055 312731 310420 203175 202407 246112 250442 284503 285744 3914875 4205259 5912741 5721393 1006007 1052670 278827 244294 258254 254088 282041 274404 277768 277790 197135 199110 655202 631388 1436857 1378350 422222 417890 610275 611026 752727 737990 784935 784110 827426 838550 802585 889708 1887992 1970671 1229168 1041901 660699 650284 784182 779541 818109 834293 858411 861229 954750 960260 4590310 4727271 40.25 71.9 1
13:27:07 2024-01-26 616274 604136 195440 190321 304695 309488 312032 310922 203175 201771 246323 250725 284503 288117 3912077 4158657 5895740 5729011 1022656 1053746 278080 245593 252436 254656 283811 274333 277378 278573 197135 199110 659552 624224 1400796 1374063 420250 419665 607586 610592 758865 737972 782145 788113 829254 837844 802585 897657 1895898 1984859 1227249 1031028 661169 653554 784182 779541 821859 834293 850857 861878 959503 955593 4561816 4739468 40.25 71.9 1
13:27:08 2024-01-26 621761 604141 195166 190488 305156 309488 313017 309727 203769 201067 247268 250549 284596 287783 3913106 4199266 5897356 5735672 1021198 1053489 276680 245047 254514 254588 283149 275211 276207 279752 198070 200363 657424 628688 1410343 1361805 420918 419665 606747 614511 755836 734917 783606 791057 823160 836661 810580 897564 1892022 2001276 1223617 1035440 664000 651205 781923 784048 824262 826396 851285 870152 963016 957547 4475015 4701765 40.25 71.9 1
13:27:09 2024-01-26 609072 607445 194822 191191 303982 310029 311813 311175 201680 201067 244802 248701 284481 286463 3913106 4236601 5918421 5736652 1006081 1053983 278275 245523 258254 254088 284521 275384 276243 279358 198350 200106 653933 630486 1438898 1374063 422185 418185 608946 613098 753296 734916 785639 784085 827640 838514 804033 891682 1886652 1973197 1243179 1043390 660699 649327 788283 782936 818689 829527 858411 864408 957950 960260 4574367 4723900 40.25 71.9 1
13:27:10 2024-01-26 612911 604217 194822 190655 303982 312850 312068 310197 201402 201524 249650 248908 283543 288347 3916632 4166614 5937812 5740150 1017297 1054282 276359 245937 254693 254053 283688 274333 276564 278589 198629 199110 650182 625986 1399982 1376992 420882 419665 609031 611026 756954 737967 781589 788150 829254 835976 802585 897564 1895898 1988512 1231087 1031761 660699 653091 784182 779541 823239 834293 850894 862528 957433 961035 4562094 4723900 40.25 71.9 1
13:27:11 2024-01-26 608579 604177 195303 190621 304124 309055 313053 309727 201680 200437 249686 249289 284012 288071 3916632 4211193 5908091 5735412 1019705 1051504 276608 245047 254728 254729 282753 275175 276301 279555 198070 200119 649402 628688 1414776 1364843 421216 419665 605550 614475 755836 733757 783878 791057 823160 836661 809395 900277 1892022 1998292 1241779 1035440 665422 650284 781369 784048 823059 828147 850585 868876 961579 957547 4477444 4708615 40.25 71.9 1
13:27:12 2024-01-26 609072 604213 194242 190655 303307 309488 311122 310922 201368 201067 244460 248149 284012 285918 3888711 4225143 5912632 5716448 1008929 1054207 277724 244294 258254 254621 283387 276154 277306 278769 198489 199422 653752 631850 1445678 1379364 422222 417890 608480 609888 752230 737469 785494 786099 825019 838586 802585 890378 1890677 1970671 1227249 1041794 660699 649327 784182 779541 818109 835471 858411 865095 955200 955556 4593152 4723900 40.25 71.9 1
13:27:13 2024-01-26 613816 603992 195303 190488 304936 309993 312068 310922 201090 201383 249686 249254 284481 288477 3905750 4144800 5895551 5735412 1025580 1055957 277936 245047 253633 254905 283419 274754 276897 278553 198629 199040 663902 626897 1417874 1379930 420882 419665 606262 608560 756954 735876 781551 791057 830115 836661 802585 897023 1899943 1992633 1225330 1029562 662111 653091 783589 781236 824882 835471 851509 861303 963016 962429 4562094 4723900 40.25 71.9 1
13:27:14 2024-01-26 608800 604217 195171 190360 305160 308191 313529 309945 201680 201559 244872 248114 284539 287747 3905750 4200859 5886308 5725094 1017590 1052521 278168 245250 254046 255440 283436 275211 276492 278181 198629 199561 662814 632291 1416202 1370171 423120 418999 605121 610860 755164 733757 786181 791057 826738 838442 806386 895741 1890485 1986266 1227249 1037406 664948 648868 780816 784048 821015 828835 854642 867639 957397 956158 4495496 4714528 40.25 71.9 1
13:27:15 2024-01-26 611562 607699 194247 190655 302874 309524 312104 311683 202915 201700 244631 248149 284881 285802 3915116 4219404 5895589 5736539 1007366 1055509 278204 244495 255234 254659 283511 274298 276828 278769 198629 199735 645894 632291 1431168 1378454 423120 418480 610104 613600 753296 738585 783914 786442 827426 843330 804867 891891 1889334 1968067 1241223 1043278 660699 650744 785853 780683 818109 835471 858835 861266 955237 955556 4586600 4720531 40.25 71.9 1
13:27:16 2024-01-26 614287 604181 195476 190052 304941 309524 312578 311648 201368 201735 249686 249289 284681 288477 3905750 4151633 5921557 5745151 1027140 1055994 278168 245743 254046 255513 283242 275033 277430 278465 198629 199075 663902 626897 1418260 1402009 420882 419665 606445 608565 758460 736925 781589 792180 829877 836661 802585 898299 1899943 1992633 1234925 1029562 662583 653091 782674 778364 825503 836062 848408 862565 965515 963109 4570164 4723900 40.25 71.9 1
13:27:17 2024-01-26 608209 604213 195480 190052 305196 310314 314007 310197 201714 201559 249759 248149 284965 287329 3900184 4216272 5875164 5722093 1015410 1053983 279060 244736 254873 255121 281865 275877 276386 279358 198629 199700 650182 634065 1430859 1373089 423163 417745 605121 612194 753296 733201 788225 788708 825568 838478 807030 894419 1890677 1986266 1243179 1038941 665422 648373 781369 783492 821082 829419 857152 867639 957397 957547 4536468 4720531 40.25 71.9 1
13:27:18 2024-01-26 615764 604253 194822 190694 304232 309055 313053 310922 205656 202370 249686 248183 284881 285837 3900507 4210132 5912741 5707753 1008816 1055845 278720 244837 255595 254729 282660 274647 277892 278465 198629 199561 651611 632291 1424987 1383283 422820 417300 608366 610592 752230 735544 783817 787992 829254 843366 802585 892354 1892022 1967878 1240683 1038835 662651 654018 786970 778364 818689 836652 858411 860006 956592 963145 4627932 4723156 40.25 71.9 1
13:27:19 2024-01-26 615299 604244 195219 190690 305151 308085 314007 310233 205761 202052 249261 249323 284481 286275 3905750 4157582 5913638 5711826 1025580 1053796 278131 244837 254332 255443 281821 275069 277270 278074 198629 199249 662452 626434 1418646 1377971 420918 418480 605121 610481 755841 735318 780996 793033 829841 836443 804296 898336 1899705 1994046 1238763 1029562 664000 653091 781369 779541 825540 835471 850902 865691 965101 962465 4558464 4722880 40.25 71.9 1
13:27:20 2024-01-26 609072 604249 195166 190390 305191 308156 313529 309980 201714 201383 249686 249635 284965 286714 3909536 4210132 5875439 5711826 1014724 1052707 277199 244329 255253 255443 282607 275806 276386 278965 198629 199596 651611 632291 1418686 1374574 423273 417264 605809 612194 752653 734987 786218 788113 825721 838478 808637 894424 1892022 1989085 1239267 1040420 666372 649327 781923 783776 821015 829455 857190 867639 957397 956871 4536468 4720531 40.25 71.9 1
13:27:21 2024-01-26 613418 604244 194822 190956 302950 309524 313053 311175 205656 202193 249650 248183 284881 287802 3909536 4203528 5912741 5711321 1009118 1054282 276744 244294 257962 254478 283143 274962 277748 278589 198629 199596 662452 631889 1420347 1383859 422637 417119 607048 610592 753026 737469 783556 786405 828632 843366 802585 890389 1890485 1967878 1234925 1038835 662111 652166 786412 779541 817530 835471 859635 861266 953884 955629 4611659 4723156 40.25 71.9 1
13:27:22 2024-01-26 616642 604177 195750 189493 305554 309055 312139 311175 201466 201700 249297 248942 284083 286956 3897144 4145225 5903415 5722601 1023248 1057665 277494 245047 252725 254905 283185 274156 277679 278589 198629 199457 661002 626400 1413733 1379930 420401 420854 607699 611460 756917 737013 781589 791057 831996 836661 802585 899613 1897548 1989775 1229168 1029562 662583 652166 783033 778916 824298 834293 851233 861266 963016 962429 4560168 4720531 40.25 71.9 1
13:27:23 2024-01-26 608446 604181 195308 190488 305191 309055 313529 310197 201714 201383 244872 248149 284481 287599 3905750 4205320 5874678 5707753 1015244 1051523 277796 245012 252725 255261 281927 274982 276105 278786 198629 199492 651611 632253 1432027 1368724 423347 419665 606409 613637 755948 734238 786181 791909 825568 838920 807030 895610 1894552 1987538 1249048 1038941 666372 647456 781369 782936 820433 829419 855933 868169 957397 956158 4537309 4717166 40.25 71.9 1
13:27:24 2024-01-26 605246 607481 194282 190725 304887 309559 313089 311175 205656 202052 249686 248149 284881 285837 3911439 4215339 5908531 5713236 1007440 1053050 278811 244329 255326 254478 281971 274333 277768 278181 197170 199492 652302 632253 1429941 1379930 422674 418371 610652 612330 753720 740065 787176 786368 827067 843366 804867 893903 1889334 1974272 1239267 1044868 660699 649364 788878 783776 819851 829563 858411 865060 955914 961804 4564975 4720531 40.25 71.9 1
13:27:25 2024-01-26 614287 604213 195339 190651 304695 310029 312104 311683 201680 201559 249650 248942 284083 288225 3911439 4148596 5921171 5730294 1016538 1053050 276185 245083 258218 254478 283684 274369 276599 278181 198629 199145 651611 625538 1404037 1380456 422257 420556 609031 612330 760005 737967 782553 789717 829877 837844 802585 899673 1901611 1989085 1251004 1031028 660699 652907 784182 780683 824447 835471 851499 862565 960183 961071 4558837 4717893 40.25 71.9 1
13:27:26 2024-01-26 608616 604177 195171 190655 304695 309055 313089 309763 201541 200262 249759 248874 283649 287630 3888711 4187352 5894090 5736539 1021926 1053086 276644 244670 254514 254478 281962 274982 274839 279358 198350 199422 650182 625113 1421361 1370154 421054 419519 608045 614365 758659 735899 783743 790874 824179 837772 809395 898336 1890485 2006110 1223411 1033966 668094 653091 784145 784048 824298 827014 850622 869495 963016 959581 4489838 4701765 40.25 71.9 1
13:27:27 2024-01-26 607089 604217 194242 190655 303338 310029 311630 310233 201680 200506 249759 248149 284149 286719 3900184 4233453 5895740 5722601 1006081 1053457 278024 244259 258254 254088 284414 274369 276069 278965 198350 199700 650852 630486 1428365 1374063 422222 418262 611594 615387 753501 740065 787738 787159 827837 838370 806547 892428 1887992 1972069 1236844 1044618 660699 649364 787725 782936 819330 829563 858411 863110 955237 960260 4570136 4723900 40.25 71.9 1
13:27:28 2024-01-26 625558 603987 195166 189528 305822 309993 312139 311175 205761 201383 249297 248908 284012 287558 3900184 4147735 5892209 5711714 1022334 1054494 277458 244635 252400 254834 282934 274298 277378 278181 198629 199040 673055 625986 1417874 1377414 420882 419665 606672 611783 759542 737083 780773 791996 832033 836552 802400 900695 1901294 1994623 1244521 1029525 665897 653944 781369 777951 824262 834616 852724 862528 965065 962841 4552688 4717893 40.25 71.9 1
13:27:29 2024-01-26 610800 604217 195096 190492 305124 308120 313684 309692 201714 201348 249614 248114 284645 285860 3901770 4211488 5878837 5712014 1009651 1051504 276922 244224 254154 254834 281427 275562 276263 278573 198629 199075 659552 632291 1427882 1374063 423083 414845 604947 612158 752430 734987 787026 789601 825384 843196 810495 891354 1888076 1984714 1223411 1045833 665422 651205 787892 784048 816262 829690 860861 870003 953774 957547 4543283 4714528 40.25 71.9 1
13:27:30 2024-01-26 617798 608299 194172 191257 303231 309741 312982 310162 201647 201067 245672 249704 284105 285806 3903297 4186753 5927169 5720286 1010390 1054296 278275 244259 253444 254088 282753 274947 276528 277917 197513 198452 668252 627755 1441614 1387217 421878 414881 608167 610592 752579 736925 783158 785572 833771 843185 801794 891391 1893222 1969835 1231087 1040239 662583 654674 787530 779169 819913 837835 858411 860006 958225 963826 4621253 4723900 40.25 71.9 1
13:27:31 2024-01-26 616541 604208 194787 190988 304156 308156 314706 308323 201680 201665 245672 249670 284047 286772 3888711 4183502 5895740 5736056 1019705 1054282 277263 244767 254514 254443 281856 276056 276069 278965 197444 198819 665352 624643 1414215 1374063 419656 418480 604693 609888 756508 733201 780403 793054 828902 838884 806399 898166 1902822 2000140 1223207 1034195 666372 654946 781005 779504 823350 836392 852710 865060 967156 955593 4552688 4714528 40.25 71.9 1
13:27:32 2024-01-26 611102 607241 194242 190616 304196 310314 313971 309223 201680 201348 249614 248908 284881 285538 3899165 4236111 5882911 5721393 1009651 1051504 276779 243508 254873 254834 281427 275211 276069 278573 198629 199075 659552 631850 1478718 1374063 422148 414845 605121 612627 755783 733352 785494 787519 825531 844990 810573 893865 1892149 1982689 1227249 1044690 667324 650101 784145 784048 818747 828216 861296 868726 957950 958903 4537158 4711874 40.25 71.9 1
13:27:33 2024-01-26 631135 607703 194242 191257 303307 309993 313017 310197 202091 201067 245563 249704 284526 285802 3908537 4199491 5927169 5717312 1010390 1054494 278275 243543 253444 254088 282718 275175 276265 277986 197513 198763 665352 629586 1428039 1387217 422148 417228 608167 610592 752616 737146 782702 786315 829841 843330 802440 894645 1894948 1977676 1251004 1039877 663601 654909 788613 781052 821015 834256 856346 862528 959125 965188 4596874 4723900 40.25 71.9 1
13:27:34 2024-01-26 616030 604141 194242 190621 303267 309020 313971 308288 201680 201348 245273 249670 283976 286714 3890832 4174559 5894090 5722601 1021123 1056142 277458 244259 254873 254053 280999 276056 276263 278181 197444 198902 668252 622858 1424697 1374063 419619 417858 604693 610592 756508 733201 779257 790762 827911 836661 804867 898943 1904326 1999667 1236844 1031983 665422 653981 783269 780352 825693 834220 848408 864445 965101 964239 4549438 4715249 40.25 71.9 1
13:27:35 2024-01-26 611033 607440 194809 190625 303973 308759 314007 308323 201680 201067 249577 248874 284375 284657 3896385 4235772 5875439 5707678 1006769 1052707 278667 243508 253055 255359 281427 275597 275417 278573 198629 199353 661002 628651 1421273 1374063 420918 414845 605121 614949 750975 732686 783817 784110 824363 843366 807030 890341 1889334 1987538 1245136 1047329 666372 651095 786026 784011 817890 829868 862052 867639 953848 958523 4549779 4711166 40.25 71.9 1
13:27:36 2024-01-26 617299 608376 194172 190956 303023 309488 313017 311771 201368 201032 245180 249670 284012 284982 3888674 4187277 5922066 5713236 1005961 1054207 278275 243543 253267 254443 282037 275175 276492 277364 197513 199040 653041 630486 1428373 1383283 422820 417264 607306 609968 752230 738512 783817 785756 829218 843330 802511 890068 1892022 1967878 1246440 1041362 664436 652870 787493 780352 818747 836507 858262 863185 955163 961035 4620393 4720531 40.25 71.9 1
13:27:37 2024-01-26 617149 606742 195608 190182 305160 308120 313053 311175 205726 202077 249614 249289 284012 286754 3899264 4139337 5895740 5730771 1025580 1054282 277884 244635 254514 255261 281892 274982 277378 278181 197479 199075 662452 626434 1429319 1377971 420882 420259 607306 610592 758025 735876 781551 791057 829841 837253 802585 901070 1901294 1989085 1231087 1028968 662651 653038 782674 781463 823350 829347 855162 866143 964197 962947 4537271 4714970 40.25 71.9 1
13:27:38 2024-01-26 611264 608733 194141 190655 303235 309741 312982 310055 201368 201032 245846 249670 284446 285156 3901948 4190139 5922066 5710011 1007515 1053013 278275 243508 253479 254053 283422 275175 276492 277790 197513 199075 661002 630036 1466552 1383283 422185 417228 607306 610158 752877 737444 783259 785756 829841 843330 801942 889141 1892022 1965091 1211911 1040322 662583 653091 786412 780870 819913 836434 860786 863222 955053 964349 4616360 4717893 40.25 71.9 1
13:27:39 2024-01-26 617854 609003 195440 190021 305124 308120 313017 310233 203175 202018 249577 248908 284012 286459 3899165 4136397 5903415 5721393 1022656 1053013 277494 244600 252653 254869 281940 274106 277111 278181 198629 198902 661002 625538 1418646 1377971 420250 419665 606672 610592 756917 736558 780996 791057 829841 836661 802585 901228 1898593 1992056 1231087 1028794 662307 653091 783033 778364 827457 838915 851285 865073 962832 964349 4559882 4714528 40.25 71.9 1
13:27:40 2024-01-26 609314 604190 195268 190678 306092 308120 313238 309980 201368 200787 247094 249321 284012 287356 3896385 4187427 5878665 5695368 1016175 1051504 278011 244294 252725 254834 281892 274369 276069 278573 198629 199110 661002 631839 1433201 1368724 423420 419072 605121 610824 753687 733242 783914 791021 825568 837226 805852 895647 1892022 1986266 1225330 1036549 664474 649368 781923 784048 821015 829419 858835 871133 961207 955976 4528650 4716630 40.25 71.9 1
13:27:41 2024-01-26 616541 607626 194242 190921 304391 311744 313350 309945 201647 202335 245809 248908 283728 285989 3896385 4197013 5903415 5707940 1006723 1056537 277308 244635 255180 254443 282753 275175 277768 277364 197513 199700 658102 631839 1434688 1382302 423420 418480 608920 611460 753151 738585 783817 786368 828865 843366 802585 890466 1892022 1972069 1238763 1041053 662583 652628 786412 781827 818689 836652 860248 864342 957544 962837 4603450 4726062 40.25 71.9 1
13:27:42 2024-01-26 628684 608122 195096 190621 305052 308120 314007 310891 203175 202017 246440 249670 284446 286907 3888748 4145724 5903415 5720808 1027047 1053050 277884 244294 252725 255619 283356 274754 277378 278181 197479 199110 661002 626897 1426641 1377971 420918 419665 606672 609027 758902 736921 781589 792180 829218 837253 802585 898299 1899943 1992056 1231087 1029525 661640 653091 783589 779504 825467 836062 848408 862528 964739 965643 4556009 4719311 40.25 71.9 1
13:27:43 2024-01-26 609172 604064 195259 190478 305160 310241 314007 310197 201680 201454 246222 248080 284881 286240 3902651 4202776 5875439 5703683 1012479 1053746 277039 244294 254514 254869 281427 275175 276069 278573 198629 199110 659552 632291 1426157 1374063 423420 417300 605550 612627 753799 733995 786218 788745 825568 838514 808211 895647 1890677 1986266 1227249 1041794 668094 648868 781923 784048 821015 829419 858136 868876 957397 957547 4551017 4715940 40.25 71.9 1
13:27:44 2024-01-26 617798 604064 194297 191118 303124 311744 312982 310162 201680 202017 245460 249463 285196 284893 3905863 4205844 5912741 5712014 1006769 1051504 276913 244259 253090 254123 282753 275211 277342 277790 200035 198763 668252 627755 1443532 1386591 423420 416938 608167 609924 753296 737967 783817 786130 829877 843366 802585 889796 1892022 1967878 1215609 1038849 662583 653091 788320 778364 818689 836652 859635 861266 953848 961035 4620393 4728730 40.25 71.9 1
13:27:45 2024-01-26 617305 604105 194681 190950 304481 310204 314562 310055 201368 201700 249577 249289 283657 287104 3905750 4151693 5903415 5721393 1025580 1054282 278080 244670 254514 255429 281659 275211 277147 278181 197479 199110 662452 626451 1419031 1378387 420918 419665 606385 610591 756917 736921 781589 792180 829877 836984 802585 899947 1899943 1989775 1236844 1029562 662583 653091 783033 779541 825503 836062 848408 861915 965101 965225 4558837 4717741 40.25 71.9 1
13:27:46 2024-01-26 613317 609127 194989 190556 304981 310423 313863 310735 201647 201349 249614 248149 284881 285565 3896010 4207140 5875439 5724372 1009651 1052268 276813 244089 258144 255261 281892 276676 276298 278965 197444 199110 662452 632291 1412968 1373089 423420 418480 605121 612664 753687 733780 786218 788745 825568 838478 807030 894298 1889334 1986266 1249048 1039839 666372 649327 780996 784048 821015 832037 855287 867639 957433 956158 4514503 4708501 40.25 71.9 1
13:27:47 2024-01-26 616017 608740 194848 190950 303804 309635 313130 310091 203351 202018 245837 248805 284881 285009 3896613 4208992 5895589 5707940 1007477 1059212 276744 244089 253090 254088 282753 275211 276528 277790 197513 198902 656652 630486 1425467 1383283 423120 417300 607736 610081 756321 737967 783878 784110 829877 844558 802585 890480 1890677 1967878 1165532 1040313 662583 653091 787261 778952 818109 836652 858411 859359 953848 960998 4610906 4720531 40.25 71.9 1
13:27:48 2024-01-26 617798 608571 194540 191018 304833 309985 313899 310055 201301 201911 245874 249151 283870 286535 3899165 4160161 5903415 5731966 1025580 1053796 277494 244789 254154 255261 281927 274369 277378 278181 197444 199075 676226 626897 1423209 1378387 421551 419665 607306 609027 758598 735876 781589 792180 829877 836661 802585 898299 1899943 1989775 1231087 1029562 662111 653091 784182 779504 824882 836062 848408 861915 963016 962429 4555583 4708501 40.25 71.9 1
13:27:49 2024-01-26 607481 604249 194848 190713 304864 310277 313720 310055 201647 201278 245874 247667 284818 286535 3901948 4211235 5882857 5717701 1012479 1051504 276779 244259 254514 255394 281659 275211 276105 278769 198629 199110 650182 632291 1436864 1374063 423420 417300 605550 614949 753799 733757 786218 788708 825568 843366 808211 892994 1889334 1986266 1225330 1041794 666372 648868 781923 783492 820433 829455 857800 867639 957397 958523 4539706 4708514 40.25 71.9 1
13:27:50 2024-01-26 618025 607699 194242 190990 303271 311744 313243 312103 203175 201594 245108 249567 284158 284857 3902651 4196498 5924994 5713236 1011832 1054346 277884 243543 253444 254053 282753 274982 276528 278769 197444 197866 668252 626472 1446353 1388558 423120 417890 608167 610592 752230 738548 783817 785756 829254 843366 802585 890438 1892022 1967878 1165532 1040313 662583 653091 786412 778364 818109 836062 858411 860006 953848 961071 4605357 4714528 40.25 71.9 1
13:27:51 2024-01-26 617144 606344 195476 189493 305196 308120 311818 311363 203175 202219 246112 249185 283905 286571 3905442 4140912 5895740 5722601 1024848 1051523 277634 244942 254154 255261 281896 274404 277378 277790 197135 199075 661002 625948 1419031 1374063 420584 419665 606875 610592 756954 735876 780996 791057 829254 836661 802585 900315 1898593 1989739 1231087 1028794 660699 650985 783589 779504 824919 835471 851509 862602 962979 961071 4549085 4704176 40.25 71.9 1
13:27:52 2024-01-26 608446 604136 195171 190060 305120 308120 313529 309763 205509 201454 247094 250107 283728 287486 3899863 4187240 5878665 5725880 1016175 1051172 277494 244670 253937 254980 281927 274982 276069 278573 198629 199526 651611 631388 1420430 1364843 423120 419665 606875 613569 754761 733269 783914 791057 825568 837851 807030 895647 1892022 1989085 1251004 1035776 664948 649824 781369 784074 821859 827014 854642 868876 959125 956158 4480446 4701801 40.25 71.9 1
13:27:53 2024-01-26 610207 604253 194278 190655 303937 309524 312798 311648 205621 201102 249686 250021 284596 286279 3903701 4207474 5895462 5707940 1007404 1054282 278275 244294 258254 254088 283164 274263 277573 277986 197135 199735 653752 632759 1445407 1375460 423120 418480 609377 610392 753226 738026 783878 786405 826841 838586 804296 890522 1886652 1970671 1249048 1043278 660699 650284 784182 781827 818747 835471 858411 861915 955914 955556 4577221 4711166 40.25 71.9 1
13:27:54 2024-01-26 614493 606344 195303 190351 304232 309993 312104 310926 201090 201383 249261 248908 283848 288225 3907172 4143379 5895816 5718521 1022446 1054207 277813 245012 252689 254869 282788 274333 277092 278929 196861 199110 661002 624643 1399715 1378387 421551 419665 607622 609924 758598 737783 782702 788745 829254 837844 802585 900001 1895898 1986266 1252961 1031028 661365 653091 784182 780683 823132 834293 851499 862528 960183 961071 4555583 4711166 40.25 71.9 1
13:27:55 2024-01-26 609477 604168 194862 190360 304124 308120 313053 309727 201368 200123 249686 248528 283182 287594 3903297 4175022 5888318 5711789 1016175 1051504 276096 245215 254082 254088 281905 274369 276105 278965 198489 200084 654482 628688 1408922 1362908 422185 419665 608853 614511 755836 733757 783914 791909 823160 837844 809431 898204 1890485 1998292 1239784 1035440 664000 650284 781923 784048 823096 825779 850894 868169 960899 956834 4471054 4701879 40.25 71.9 1
13:27:56 2024-01-26 605790 604172 194242 190355 304223 309055 311122 310957 205621 201067 249759 248149 284099 285918 3890916 4213294 5895665 5707015 1006694 1051504 277884 244294 257890 254445 282611 273460 277378 278573 198350 199075 658102 632291 1429522 1379364 422820 417890 607622 610628 752230 736136 782729 785849 826841 843099 802585 889745 1886652 1967878 1233006 1041794 660699 650284 784182 779541 817530 835471 858411 861266 953848 955593 4587033 4711949 40.25 71.9 1
13:27:57 2024-01-26 614759 603992 195303 189498 305160 308120 312104 310922 205726 201735 249261 248908 283614 286240 3896385 4140426 5904828 5725880 1025467 1054457 277494 244294 254154 255297 281462 275350 277235 277754 198629 198798 682570 625090 1418260 1378387 420918 419072 604693 610592 756508 733757 781009 792180 828668 836661 804867 897023 1898593 1992633 1238763 1028893 663527 654018 781369 779541 825540 835800 848445 863830 965101 963145 4555583 4704452 40.25 71.9 1
13:27:58 2024-01-26 609266 607744 195166 190355 305160 308085 313529 309727 205726 201067 249437 247392 284481 286342 3895686 4202486 5880015 5717701 1013994 1052781 279024 244530 254154 254834 281462 275175 276069 278520 198629 199283 650182 632291 1438559 1373089 424676 417745 604947 611761 753296 733757 786218 788745 825568 838550 807067 893026 1892022 1986266 1225330 1040313 665651 649405 783589 784048 818689 828216 859635 871582 956592 957547 4530752 4701486 40.25 71.9 1
13:27:59 2024-01-26 615163 604213 194036 190690 302341 309524 313053 309692 201402 201067 243837 249498 284123 284969 3896385 4189478 5925268 5731214 1013277 1052558 277315 244119 255595 253913 282718 274754 276140 278181 198629 198798 651611 622858 1418788 1383283 418990 417300 611013 609961 755436 737967 779257 784085 830115 838514 802585 893101 1890677 1980644 1227249 1038932 662583 652655 786611 779307 820433 836652 857190 861303 957950 963862 4614736 4713804 40.25 71.9 1
13:28:00 2024-01-26 616541 604208 194242 190655 303333 309328 314042 309258 201402 201700 245708 248908 283614 286499 3890930 4166481 5895740 5747355 1019083 1051431 276501 244736 254801 254516 283250 275913 275468 278573 197170 198798 669702 622670 1416894 1374063 419619 419072 604517 613954 758387 732682 780440 791057 826221 837226 804069 895652 1898593 1995460 1221323 1032495 666161 654018 779710 779577 820734 829527 853390 865134 963016 955593 4537031 4701801 40.25 71.9 1
13:28:01 2024-01-26 611118 604217 194212 191292 302350 308191 313529 308358 201714 200506 249261 248528 283813 284728 3896385 4235546 5899213 5722093 1007404 1055994 278204 243439 255234 254516 281751 275913 275504 278893 198629 198763 659552 627792 1450365 1376531 420955 414881 605587 613605 751509 733647 781583 784147 824983 843366 808821 890415 1886652 1979169 1247092 1044765 667619 651242 784182 784048 818109 828835 857356 867639 955237 957547 4539706 4704452 40.25 71.9 1
13:28:02 2024-01-26 627986 604249 194591 190690 302030 309090 312139 309727 201368 201383 243837 249323 284145 284964 3890832 4187153 5904326 5694229 1006619 1054207 278628 244154 255234 253983 281821 275104 276350 277221 198360 199249 677314 630486 1444616 1383283 422820 417010 608599 610158 751546 737967 783385 787159 829877 843366 802585 890378 1892022 1967878 1228856 1038835 662583 653091 787530 778328 818689 836652 859635 863856 955200 961035 4605357 4715249 40.25 71.9 1
13:28:03 2024-01-26 613555 604136 194207 190453 304187 309547 313714 309692 201335 201524 246056 248908 284618 286307 3892569 4158154 5895816 5721393 1019668 1054207 277172 244837 254691 254481 281751 275949 275504 278697 198629 198902 666802 624150 1426795 1373089 419619 419368 604947 614021 757994 731664 781551 788745 827801 837550 806994 898475 1898556 1999710 1233006 1032495 666372 654946 779710 781827 823350 829419 852104 867601 961543 955556 4511232 4696276 40.25 71.9 1
13:28:04 2024-01-26 609072 608303 193861 191222 302305 309993 312982 308063 201680 200437 249614 248528 284069 285802 3891047 4251899 5908479 5712014 1003898 1051098 277494 244802 255485 253807 283021 278243 275275 279555 198629 199561 656652 630038 1421660 1375552 421478 418480 609031 614438 755836 738529 786755 784085 825568 845154 809457 891579 1882749 1977035 1245136 1047329 664000 651205 787530 785719 816336 829722 860861 868876 952425 957547 4543283 4701801 40.25 71.9 1
13:28:05 2024-01-26 611706 607195 194282 190625 303023 309993 311523 309945 205656 201441 249261 248874 282913 287392 3889918 4151759 5914605 5703533 1016840 1051504 275533 245047 254514 254197 283374 276546 276243 278498 198629 198971 653041 622858 1409484 1377971 421655 420854 609031 609924 756954 737972 785256 788708 829181 835976 802585 896499 1895861 1984822 1225330 1032495 660699 653833 786412 781236 823059 835471 852104 863519 957433 962392 4546191 4708514 40.25 71.9 1
13:28:06 2024-01-26 614561 604100 194827 190321 304223 308120 312104 309223 201368 200892 244460 250021 283146 287428 3887020 4182314 5861999 5702635 1014724 1051284 277069 244841 252725 254088 281856 275577 276207 278750 198629 199909 653011 631388 1415073 1364807 423273 420222 606672 614255 755972 733757 783878 792180 825806 837779 806994 895647 1892022 1991909 1249048 1035440 664474 649291 781369 783805 823350 826978 853390 869495 957433 956085 4471054 4688295 40.25 71.9 1
13:28:07 2024-01-26 603115 603992 194242 190625 303307 309055 312068 311175 205263 201067 246440 247736 284012 285775 3890832 4199603 5894090 5695091 1006769 1051504 277884 243543 254873 254053 283988 273460 276564 278786 198629 199770 656652 631850 1460303 1379930 422674 418335 608994 612330 753264 736136 783878 786368 826805 844990 805439 890341 1886770 1970391 1247092 1041794 660699 650284 784182 780646 818109 836062 859635 861266 953884 963167 4583482 4708615 40.25 71.9 1
13:28:08 2024-01-26 616030 604109 195440 189489 305124 308085 312104 310668 205691 201700 246056 248908 283831 286333 3892569 4130077 5895740 5712014 1024848 1051504 277494 244259 254154 255261 281449 274369 277114 277364 198629 198832 666802 625872 1422822 1381893 420438 418999 605772 611460 756471 733537 780180 793305 827426 836661 804867 903955 1899943 1994046 1251004 1030474 665505 654946 779710 779095 822766 829563 855896 865097 962979 955556 4530715 4688219 40.25 71.9 1
13:28:09 2024-01-26 610693 604213 193855 190956 302770 308156 313971 308288 201680 200472 245981 248701 283866 284662 3887020 4234938 5866114 5720286 1006050 1051135 278667 243543 258437 254088 280999 275175 275682 278573 198629 199387 658401 630038 1446294 1377511 422558 418188 605550 613385 752616 733537 783743 788174 825531 843294 808784 890378 1890802 1982689 1227249 1044765 666372 651095 784182 784048 818689 828180 859635 867639 956592 957547 4533877 4705156 40.25 71.9 1
13:28:10 2024-01-26 617416 603325 193870 191093 303023 309524 312104 309727 201680 201348 245180 249704 284012 284928 3891089 4192881 5912741 5707940 1010390 1054282 278275 244054 253090 253829 282762 274947 276069 277790 197479 198452 653041 628688 1456443 1388792 423464 416974 608957 611548 752083 737930 781959 786278 832624 844741 801905 889137 1892022 1969835 1219306 1040276 662583 654018 788053 779243 818689 836652 858411 860006 956592 965225 4618527 4711874 40.25 71.9 1
13:28:11 2024-01-26 610837 608567 194822 190342 303946 310204 313750 309223 201368 201265 249225 248183 284681 284693 3887133 4217617 5867443 5712014 1008929 1052781 276744 243508 254154 254088 281038 275211 275682 278750 198350 199075 659552 631388 1451001 1374063 421956 417264 605367 613464 753799 734987 785457 788553 824800 838370 810610 893302 1892022 1982873 1239267 1043297 667801 651181 784182 784048 816372 828514 860786 870152 953811 957547 4536799 4704879 40.25 71.9 1
13:28:12 2024-01-26 617817 604168 194036 190655 302341 309524 312068 309223 201368 201067 249225 250576 283146 286039 3889793 4170544 5912741 5713236 1010390 1051504 277494 243543 253444 253628 281927 274369 276069 278181 198629 198763 659552 622858 1445409 1383283 419583 417300 610329 609924 755725 737935 782266 786167 831494 838370 805974 895896 1893497 1984822 1251004 1038798 662583 653833 788053 777153 821015 835471 857190 865110 958225 963862 4618527 4715325 40.25 71.9 1
13:28:13 2024-01-26 616030 603920 194247 190355 303307 310204 313971 308037 201680 201032 243801 249462 283146 287329 3887020 4185042 5884489 5703570 1019668 1051504 277263 244259 254514 254053 280767 275633 276069 277986 197444 198763 665352 625538 1418260 1374063 420584 418480 605022 610592 756508 733867 782825 793054 830152 838400 806547 900095 1900114 1997573 1223207 1032495 664948 654018 780816 781463 825778 829527 850253 864445 967524 961071 4537271 4701765 40.25 71.9 1
13:28:14 2024-01-26 610874 604217 194242 190655 303271 308085 313529 308323 201680 200892 249261 248149 284087 284023 3892569 4219404 5866114 5702645 1009651 1051504 276748 243543 254154 254834 281034 274982 275417 278181 198489 199040 653041 631850 1442675 1374063 423420 417264 605121 612218 751661 733905 783914 790799 828074 843793 809211 894511 1890802 1982652 1225330 1041362 666095 648795 781923 783492 821082 829491 857152 867639 959310 956834 4536799 4701801 40.25 71.9 1
13:28:15 2024-01-26 617416 604249 194242 190655 303023 309055 312068 309258 205726 201419 245180 248908 284047 284928 3890832 4186753 5902493 5702635 1004501 1052781 276744 243543 258291 254053 281892 274333 276528 277329 197307 198937 650182 631397 1430124 1382302 423420 417890 608167 609027 752230 737469 783817 784110 828632 845589 804730 892552 1893497 1969835 1232248 1041362 664000 654445 786970 778364 818689 836652 858835 865073 955877 963145 4618527 4717616 40.25 71.9 1
13:28:16 2024-01-26 620349 604145 194818 190655 304476 309547 312798 309294 205656 201559 245217 250461 283146 286240 3896385 4139337 5884764 5713236 1022334 1051504 277494 244259 252653 254869 281892 273914 276564 277790 196827 198867 651611 626396 1459418 1374063 420918 419665 608759 610158 756954 736921 781778 791021 829914 836661 804730 900582 1902968 1991909 1233006 1029043 662583 652980 782711 779243 825467 834293 850902 863110 964776 961035 4537234 4701765 40.25 71.9 1
13:28:17 2024-01-26 608842 603992 194787 190026 304196 308085 313494 308358 205943 200472 245882 248149 284140 287733 3890832 4207140 5866114 5701835 1008929 1048112 276779 243508 254154 254088 281139 275175 275646 278181 198489 198763 650182 631388 1462192 1374063 422185 414881 604517 612194 751959 733201 783878 787519 825568 838514 806994 891747 1892246 1988952 1247092 1044779 667324 651095 784145 783974 818747 829905 858411 867639 955200 957401 4533600 4700473 40.25 71.9 1
13:28:18 2024-01-26 617522 604141 193900 190655 301855 309055 312068 309258 205368 200892 243801 249670 283111 284928 3881480 4173973 5912741 5679158 1007477 1051504 277884 243543 253479 253628 281927 274369 275682 277595 198629 197832 682751 622858 1424263 1388558 421850 417264 606271 610158 752230 737083 782702 783520 829914 843330 801410 890378 1889334 1970368 1238763 1040619 664474 653981 786375 779243 818747 835916 857987 862756 955914 961071 4618527 4708501 40.25 72.0 1
13:28:19 2024-01-26 618089 604181 194551 190325 303271 307584 314007 308288 205691 201383 248993 248908 283235 285837 3887020 4163770 5884764 5711850 1022543 1050013 276644 244294 254154 254443 280407 274404 276528 277364 199485 198452 678220 622858 1411920 1375552 419656 419396 603838 610592 756508 732682 779294 793054 826185 837844 806011 898213 1894948 1993203 1223442 1034195 667801 654946 781025 781089 823350 834025 855162 866180 961543 955593 4538518 4705156 40.25 72.0 1
13:28:20 2024-01-26 609749 604217 193895 191296 301925 309055 313053 308037 201680 200472 249437 248183 283260 284964 3889793 4229467 5894090 5712014 1003898 1051504 277884 243474 258254 253864 280999 275175 275224 278573 198350 199075 648753 626434 1421148 1373089 421514 414845 605550 615419 751129 733876 783817 786315 824983 844290 808211 889081 1881265 1979878 1223411 1045833 667324 650985 786064 784011 816189 829905 860786 869383 957693 960260 4530752 4709910 40.25 71.9 1
13:28:21 2024-01-26 616536 604145 193594 190956 302632 310973 311813 309878 205656 200472 243801 249704 283217 284964 3889793 4173973 5912741 5712164 1009575 1051504 277458 243508 252737 253840 281892 274333 275682 277790 197444 197866 666802 626338 1425467 1384321 422820 417300 607306 610592 752230 735795 783817 784110 828668 843366 801979 889708 1889334 1967878 1221323 1038835 662111 652407 787493 780907 817383 836580 858299 863222 953664 962947 4599716 4687993 40.25 72.0 1
13:28:22 2024-01-26 617582 606303 194176 190621 304232 309547 312910 311367 205621 201794 245325 248701 283243 285802 3889793 4142706 5891527 5713236 1022506 1050387 276414 243543 254154 254656 280672 274982 276105 277364 197307 198763 653041 622745 1421197 1374063 420250 418480 605121 608860 755948 733757 779294 791057 827462 835480 802585 900957 1894515 1989085 1233006 1027296 662583 650949 781561 780352 826868 836392 851472 865841 962869 962983 4537422 4694824 40.25 71.9 1
13:28:23 2024-01-26 610619 608595 194101 190021 303906 309547 312104 308288 203175 201103 245846 249671 284012 284897 3881480 4198183 5845299 5698788 1008929 1048525 276744 243508 257950 254478 280802 274754 275453 278181 198070 199075 658102 630486 1458357 1372115 422185 414881 608023 611761 751697 732787 783878 787556 825721 838514 807030 892354 1886615 1980644 1249048 1041794 665897 648409 781923 783776 820497 829795 858835 867527 957876 954626 4528262 4688257 40.25 72.0 1
13:28:24 2024-01-26 616104 603956 194207 191014 302987 308156 312032 309223 205726 201348 243693 248701 283636 284671 3884249 4177388 5894090 5682861 1003898 1051504 278275 243508 258108 253698 282959 274333 276528 276586 197135 198763 653752 630486 1434203 1382302 422820 417300 605293 610158 752342 737967 783817 784110 828668 843294 802585 889044 1886652 1966484 1238763 1038835 661640 651242 785853 778401 817530 836392 858187 863072 955503 962983 4593739 4709892 40.25 72.0 1
13:28:25 2024-01-26 616035 604109 194242 190355 304232 309401 312798 309258 205550 201559 243801 248528 283014 285869 3890916 4136138 5887318 5713236 1021085 1051284 276644 244123 254154 254869 280606 274369 276919 277364 198629 197901 666802 622858 1419031 1374063 419656 418480 604087 610592 756508 732682 779257 792180 827911 836661 804867 899068 1895898 1989775 1240683 1029562 665422 653554 779710 778692 824262 829527 852141 866891 966149 962873 4547620 4697765 40.25 71.9 1
13:28:26 2024-01-26 612804 604068 194551 190655 303271 309547 313053 310450 201680 201032 249382 248528 284012 284059 3890832 4229749 5867078 5703594 1003898 1050759 277884 243474 258291 254088 280802 275175 274839 278181 198363 198798 658102 627792 1424697 1373089 420955 414520 605550 612664 751658 733757 783817 786167 824363 843330 808211 889039 1881265 1979878 1227249 1044765 666161 651205 783910 784048 816372 828732 858411 867639 955503 959240 4537422 4703167 40.25 72.0 1
13:28:27 2024-01-26 616394 604032 193860 190950 301815 309020 311594 308358 205691 201103 243693 249670 283778 284928 3884890 4173973 5904326 5698568 1007515 1051209 277884 243508 258254 254432 281927 274141 275682 277400 197444 197901 653041 628240 1436919 1383283 422185 417300 607306 609973 752230 736921 782702 784074 829877 845154 802016 889150 1886652 1966484 1230400 1038835 662583 653091 787261 776640 818418 836062 858411 860006 955914 964855 4610906 4716818 40.25 72.0 1
13:28:28 2024-01-26 615760 607283 194066 190486 302880 310423 313017 308483 201541 200472 243801 249463 283557 286240 3887020 4167115 5884764 5695405 1016840 1051504 276644 243543 254154 253663 280571 275211 275260 277790 198629 197832 669702 622282 1411262 1374063 419323 418776 604265 610860 756382 732862 780996 788745 827911 836011 804675 898204 1895898 1995460 1240683 1032495 666872 654018 779710 781236 820734 829455 852141 866367 960183 955556 4535658 4703834 40.25 72.0 1
13:28:29 2024-01-26 620733 604068 193564 191153 303073 311082 312839 308147 201368 200402 245708 248149 283146 286096 3884249 4234165 5895740 5698292 1001038 1049915 276644 243578 253302 252568 282134 274789 274803 278181 198363 198937 656652 627792 1420324 1371592 420918 418804 608167 613569 752230 735881 783878 785406 824363 844558 807030 890980 1880197 1974272 1219573 1045022 664474 650284 786139 784048 816336 827014 857591 867639 951041 956871 4533877 4701765 40.25 72.0 1
13:28:30 2024-01-26 613665 606413 194066 190512 302663 311744 313118 309586 202891 200297 245217 248874 282567 286477 3891473 4133651 5895740 5707940 1017260 1051172 275797 244294 252725 253829 282055 273530 276334 277595 198070 198452 659552 625113 1428538 1374063 420620 419665 608167 611349 756990 737444 781589 788745 827462 835976 802585 897662 1892022 1983452 1227249 1029562 660699 651242 783231 778952 822826 834293 851509 860043 959503 963484 4536799 4699028 40.25 72.0 1
13:28:31 2024-01-26 607983 607283 195161 189922 304053 310423 311961 310305 202607 200892 246396 248971 283777 286678 3881480 4175446 5848578 5698667 1013277 1050013 277494 244294 252725 254478 281462 274106 275453 278181 198489 198763 650182 630486 1422892 1367753 422820 419072 604693 610860 753687 732899 783951 790497 824399 836047 804638 895647 1889334 1980607 1247092 1035440 664198 647420 779710 784048 821015 827014 853427 867639 957397 954772 4464676 4686412 40.25 72.0 1
13:28:32 2024-01-26 610693 607509 193996 190713 302986 310423 311925 310562 202041 200927 245664 249321 283870 285721 3881480 4169594 5878912 5689196 1003898 1051284 276296 243508 254154 253875 281497 273914 276599 277364 198350 198452 648753 630486 1422296 1382302 423120 417300 604865 608860 752230 737967 783817 784110 828668 843366 802016 888445 1889334 1962309 1246440 1038835 661640 651242 784182 777227 816372 834293 858411 861915 953848 955629 4593152 4694824 40.25 72.0 1
13:28:33 2024-01-26 616104 604181 194207 190708 303910 309438 312767 309621 202607 201278 245144 250689 283005 285878 3881480 4133460 5884764 5703147 1022656 1051504 276644 243578 252689 254869 281462 273914 276564 277400 198629 198452 663902 625113 1420498 1374063 420584 418480 606875 608860 755298 734834 780440 792180 829877 835480 802585 897023 1895898 1989812 1234925 1028063 662111 652166 781369 777263 824919 834293 849086 862602 964739 961035 4537535 4688445 40.25 72.0 1
13:28:34 2024-01-26 608874 604181 194242 190060 303307 309875 312767 310450 203175 200927 245144 248046 283671 287041 3883800 4198183 5863250 5693674 1008209 1051135 278275 243508 254154 254443 280788 274947 275611 278181 198070 198729 659552 630937 1477646 1374063 422148 414881 604947 610824 751959 731572 786054 786368 824363 838442 806994 891655 1886770 1982689 1225330 1041067 665422 647383 781923 782936 819851 826978 855896 867639 956592 954735 4524194 4695784 40.25 72.0 1
13:28:35 2024-01-26 616040 604141 194001 190453 302314 308156 311778 311330 202633 201384 244927 250021 283636 284550 3886577 4169594 5884764 5700132 1003898 1051232 277793 245983 254514 253628 281879 274106 276207 276479 198629 197832 665352 629586 1430169 1384396 422148 414845 607306 608860 751509 735839 782427 784085 828596 838550 801942 890793 1887992 1962235 1217458 1038798 662583 652628 786412 777190 816336 836652 858835 859969 953811 961035 4602544 4701801 40.25 72.0 1
13:28:36 2024-01-26 616067 604100 194167 190290 303226 309110 313017 308323 205586 201419 244963 250725 283295 286494 3884890 4154725 5878875 5712363 1019083 1052781 276608 244508 253901 254588 280144 275175 276033 277364 198629 197866 668252 623177 1415270 1374063 419583 418480 603192 608565 756508 731572 779257 792180 827911 835976 806011 895652 1896062 1989739 1221323 1032495 664948 653091 779340 778328 823350 829455 850894 863793 965515 960998 4524283 4699135 40.25 72.0 1
13:28:37 2024-01-26 610795 604141 194040 190655 302314 309803 312731 307821 205656 200402 245846 250021 283657 285955 3887666 4223644 5879638 5702635 1005203 1051023 277422 243134 253090 254018 281627 275348 274803 278573 198350 198902 648753 628233 1450774 1373089 420882 414809 605550 613532 751658 733757 783817 786315 824363 843330 808211 889039 1882749 1977072 1249048 1044021 665422 651205 783589 784048 818165 826978 859635 867639 953848 956834 4530640 4699135 40.25 72.0 1
13:28:38 2024-01-26 617522 604105 193865 190655 302279 309055 311122 308323 201120 200402 243801 249289 282284 286227 3893824 4179026 5917483 5712014 1010390 1051232 276359 244154 255234 253593 281892 274298 276884 278074 198070 198452 656652 622858 1455065 1384396 418954 417264 609031 609027 755436 738059 779220 784085 828632 838478 804296 893152 1890677 1977072 1227249 1037285 662651 654946 786970 778916 821015 829527 856233 862528 957950 963826 4590734 4698364 40.25 72.0 1
13:28:39 2024-01-26 614133 604073 194429 190321 303235 308085 311676 307321 201714 200402 245424 248908 282966 286240 3884351 4173973 5884114 5725880 1019742 1050350 275726 244294 253901 253807 281497 274298 273928 278573 198629 198936 659552 623298 1427798 1364843 419583 419113 605550 614003 756508 731609 782702 788441 824326 836661 807030 898302 1889334 1998292 1249048 1032495 666372 654018 784182 782936 823350 827014 850216 867639 962260 959581 4486849 4684982 40.25 72.0 1
13:28:40 2024-01-26 608003 604105 194172 190453 302102 311817 311122 308288 201368 200088 245846 248080 283026 284964 3877654 4196566 5880906 5697583 1008133 1051209 277228 243508 254154 253724 283369 273460 276033 278181 197792 199075 660367 632291 1417439 1374063 422222 418185 608480 613127 753263 737967 783914 785756 827324 843294 804867 890341 1882749 1967878 1245136 1041901 659759 647456 786412 781199 818418 829527 858411 862528 953811 959204 4549085 4695784 40.25 72.0 1
13:28:41 2024-01-26 619030 604073 194242 189493 304660 309547 312068 309688 205550 201524 245180 248149 283146 285365 3881480 4124675 5890285 5712363 1024188 1051320 276466 244224 254154 254834 280999 274333 276243 277186 198629 198418 665352 624196 1421660 1379930 420882 418480 603838 608860 755836 734829 779257 792180 827426 836661 804867 900681 1895861 1990496 1229168 1028794 662583 653091 779710 777227 824262 829527 850902 862528 965101 961035 4530715 4688257 40.25 72.0 1
13:28:42 2024-01-26 610804 603920 194194 190282 303262 309985 313017 309939 205726 201068 245672 248149 284012 284107 3881480 4204152 5872676 5708282 1009039 1052032 278559 243369 254405 254053 280963 274754 274803 278181 198489 198936 653041 630486 1467991 1374063 421514 414736 604947 612664 751661 733201 783817 786368 825531 838550 807030 890341 1889334 1981283 1225330 1041794 665897 650330 784182 784048 816336 827014 860861 870152 953811 957511 4511270 4687979 40.25 72.0 1
13:28:43 2024-01-26 617587 604109 193870 190660 301855 309090 312032 311146 201023 200437 245217 249670 282394 285766 3883191 4164595 5914605 5725880 1013277 1052521 276236 244119 255649 253700 282687 274576 275804 278181 198489 198763 659552 622858 1431729 1377971 418954 419072 608883 612330 756508 736391 779257 786368 827426 838442 804867 894387 1892022 1983416 1227249 1035440 661640 652655 787530 781827 821015 829563 855859 863793 957950 963826 4587455 4705156 40.25 72.0 1
13:28:44 2024-01-26 607778 603920 194207 190360 303023 309993 310180 308323 205764 200088 246092 247908 283226 285187 3887133 4221017 5875439 5686829 1005961 1054282 277598 244119 254441 253913 282576 273737 276314 278628 198489 198936 652302 631388 1422880 1379364 422892 418371 609031 611894 752690 737990 786641 787556 826805 838550 803725 890378 1886615 1967878 1251004 1041794 660229 651205 784182 779541 818109 834293 858411 860006 953848 960260 4586623 4688304 40.25 72.0 1
13:28:45 2024-01-26 616269 604109 194212 190811 303271 308674 313017 310487 205550 201067 243801 248654 282376 284964 3883191 4133460 5875439 5702635 1022003 1049343 276323 244425 254296 254516 280135 274647 275504 276955 198629 198659 666802 623625 1426252 1374063 419619 418480 605534 611314 756508 733201 779257 792180 830263 837844 804867 897657 1895898 1994046 1242602 1032495 664474 654018 779710 777227 823350 829527 850894 863793 964702 961035 4527407 4685748 40.25 72.0 1
13:28:46 2024-01-26 615529 604145 194172 190655 303018 309292 313053 307821 205799 200437 245672 248114 283543 284666 3881480 4211413 5866803 5679158 1003898 1051504 276644 245947 255522 253842 281413 275455 275275 278697 198629 198971 663902 628195 1416717 1375552 421514 414881 607306 614040 751250 735729 785494 784110 825568 845589 811765 889708 1886615 1977072 1223411 1044765 666372 651205 784182 784048 816384 827014 860861 868876 953099 957511 4511031 4684869 40.25 72.0 1
13:28:47 2024-01-26 617798 603879 194163 190660 302058 309524 311594 308358 205621 200437 246092 249704 282319 285637 3887020 4155216 5903415 5702870 1010390 1052670 276608 243543 253055 253595 282616 276546 275980 278074 198629 198936 650182 622858 1437697 1387803 420155 417708 609031 609924 756508 737967 782266 786315 828596 838478 806011 897292 1892022 1981283 1249048 1037396 662651 648948 786412 780870 821015 829563 857190 862528 957950 963826 4562094 4715743 40.25 72.0 1
13:28:48 2024-01-26 608800 604068 194465 190188 303235 310423 311747 308323 205799 199461 246018 248494 282319 286714 3877654 4169806 5856788 5707940 1016766 1050013 274918 244259 252725 254053 281427 274926 275362 279447 197711 199875 650852 627792 1440421 1364105 420401 419300 607269 614475 758106 734797 782729 791926 822977 837844 809395 898241 1893497 1999710 1251753 1035440 664000 650744 783033 784048 824298 826978 850857 870152 961579 957547 4458633 4683070 40.25 72.0 1
13:28:49 2024-01-26 608012 604177 194207 190355 303226 309524 310833 309727 205621 200437 249614 247942 283693 284933 3881480 4196172 5874678 5693257 1006050 1051504 276644 243543 254514 253829 282753 272660 276069 278357 198350 199318 656652 632291 1459419 1377971 423310 418335 610217 614074 752047 738059 783951 786405 828498 845318 806011 890341 1881228 1969835 1249048 1042041 660229 649327 784182 781273 817530 834293 859635 862528 953884 955556 4563473 4696276 40.25 72.0 1
13:28:50 2024-01-26 616104 603915 194238 190621 304651 309328 312798 308358 205550 201383 245217 248149 282319 285864 3881480 4136138 5878875 5679270 1024773 1051284 276644 244054 254514 254834 280240 274949 276492 277790 197307 198694 662452 626434 1418646 1377971 421368 418999 605550 611826 756508 734650 780217 792180 828632 836071 804730 900732 1897412 1992633 1246440 1034369 666372 654018 779710 778916 823350 834579 852141 865060 965786 955593 4533877 4695784 40.25 72.0 1
13:28:51 2024-01-26 610842 609003 193865 190621 302350 310204 313494 308288 205691 200809 246092 248183 283146 283589 3880431 4223644 5887318 5702635 1003182 1051504 276680 243508 253479 253663 281034 274947 274803 278357 198350 198763 656652 629135 1438488 1376531 422558 414736 608131 613422 752727 735208 786017 786278 825568 844558 808211 890793 1889457 1979229 1241223 1044877 662583 651181 786574 784048 818689 829455 858411 867639 951077 957547 4530640 4692159 40.25 72.0 1
13:28:52 2024-01-26 612404 603223 194242 190021 303271 310350 311086 309980 205621 200892 245217 249986 282561 287392 3881480 4126680 5897356 5679158 1015393 1051504 274918 244259 254154 253663 282753 273914 276069 277986 198350 198729 651611 621491 1409188 1378491 421354 420410 611013 612330 759076 737967 780847 789675 832212 839030 802585 895647 1892022 1988952 1238763 1029525 660699 651242 783827 783134 824262 836062 851509 862565 962297 961071 4540039 4692435 40.25 72.0 1
13:28:53 2024-01-26 615704 603956 194247 189498 304660 308120 312104 308358 205691 200437 249261 246639 283579 285802 3877654 4176374 5853866 5689196 1013277 1051504 277494 244294 252725 254478 281350 274369 275417 278181 198350 198763 650182 631388 1415790 1369649 423420 419150 605367 613464 756361 732622 788300 790874 826591 841407 809183 895657 1892022 1984859 1249048 1039601 665422 647420 781369 785719 823350 829455 855287 867639 957433 955446 4474055 4674800 40.25 72.0 1
13:28:54 2024-01-26 604583 604177 194040 190060 301959 308120 312068 311367 202384 201102 245672 247358 283667 284693 3881480 4178213 5884764 5685139 1003898 1051232 277494 243543 254154 253875 281892 272695 276792 277986 198070 198763 658102 631388 1440345 1380456 423120 417890 609031 611713 754873 739991 783780 787087 830263 838442 802400 891391 1888076 1964445 1233006 1040415 660758 653091 786412 777227 817530 835471 858646 860006 953848 961035 4599716 4695100 40.25 72.0 1
13:28:55 2024-01-26 619030 604114 194207 190188 303235 309110 313053 308358 205298 200892 244963 248494 282517 284964 3877654 4142428 5875439 5702734 1021272 1050759 276644 243543 254514 254088 280144 274333 275646 277329 198629 197797 668252 622858 1411920 1374063 419656 417563 603838 610592 755687 734465 781149 793054 829049 839030 806547 897414 1898901 1997010 1244521 1032495 664474 653091 783269 778916 823350 829527 850931 864948 964418 955593 4517921 4685029 40.25 72.0 1
13:28:56 2024-01-26 610371 607445 193900 190651 302765 308794 313017 307821 205656 200262 245217 248114 283111 283890 3877654 4213411 5852619 5698568 1008209 1048079 278275 243134 254154 255002 280236 274333 274839 277986 198070 198452 648753 630486 1458461 1372115 422222 414881 604693 613127 752193 732682 785905 788516 826896 843185 809457 893940 1886858 1984714 1247092 1045399 665897 650744 782674 783691 817691 826978 858411 867639 955466 960204 4521241 4689756 40.25 72.0 1
13:28:57 2024-01-26 616274 604141 193594 190660 301432 308156 311559 310414 205656 200437 243801 249289 282284 284493 3877654 4164595 5894090 5685139 1007515 1051504 277458 243099 254873 253309 281659 273878 274839 276550 197444 197901 661002 628688 1459378 1383011 422222 417264 607306 608860 752230 738059 783817 784085 833808 844990 804157 892387 1888113 1969835 1227249 1038395 662583 654018 786574 776091 819851 837579 857608 859969 956592 961071 4609121 4701879 40.25 72.0 1
13:28:58 2024-01-26 616040 603684 194207 190056 302805 307870 313529 309065 205621 201103 243801 248735 282284 285869 3872128 4135952 5862036 5703870 1016766 1049808 276414 243543 254154 254088 280196 274982 274803 277790 197135 197832 665352 622745 1422047 1374063 419692 418480 604693 610158 756508 733237 780403 792180 826805 838291 805826 899354 1901468 1996155 1246440 1031650 665422 654977 781042 780646 822766 829491 852141 867527 961543 955593 4509125 4686135 40.25 72.0 1
13:28:59 2024-01-26 609824 604213 193559 191124 301432 308120 312798 307821 201368 200437 245672 250021 283146 284059 3872128 4223748 5884764 5698667 1003861 1050013 277494 242726 257853 254053 280179 274754 274839 278181 198350 198763 659552 628202 1417146 1372115 421551 414881 605367 612664 751509 733757 783817 786405 825721 843366 808211 893227 1889549 1982689 1249048 1044765 666372 650598 784145 783702 818689 828216 858411 867639 958225 959581 4520949 4688559 40.25 72.0 1
13:29:00 2024-01-26 616536 604145 193900 190690 302102 309090 312068 308394 205656 200752 243801 248942 283182 287115 3877654 4161624 5895740 5703147 1010390 1051284 277263 243508 258363 253663 282528 273914 275417 277790 198070 197901 658102 621388 1423942 1383283 418990 417300 607552 609027 755700 737967 778703 784085 829877 838514 804296 893301 1894948 1984677 1227249 1035440 662583 654946 788613 780907 821015 829383 855859 863830 956684 964959 4569699 4689555 40.25 72.0 1
13:29:01 2024-01-26 609997 604105 194242 190060 303267 308120 312068 308358 202915 199461 245918 248528 282350 286714 3874890 4163770 5866114 5702635 1016840 1049641 275797 244294 252725 253698 281541 274141 274520 278965 197514 199145 652302 626897 1414341 1362908 420918 419665 605550 614040 756382 733757 783606 791057 823196 837253 809395 898307 1889334 1999667 1229486 1037155 665897 651095 783033 785719 825107 829245 851836 870115 963016 957547 4464848 4683070 40.25 72.0 1
13:29:02 2024-01-26 606714 605978 193960 190439 303049 309776 310180 309258 205656 200088 249297 247392 283146 284964 3872128 4187315 5875439 5683878 1006769 1051504 277494 244373 254154 254053 282788 272695 275682 278181 197514 199040 658895 630486 1415505 1374063 422222 418185 608983 610897 752616 738840 783951 784085 824983 838550 805439 891720 1882749 1967607 1243179 1044340 660758 650028 786375 779357 817383 835362 858299 863222 955730 960260 4564975 4699135 40.25 72.0 1
13:29:03 2024-01-26 616274 604136 194207 190378 304870 309328 313089 309258 205621 201418 243801 248149 282319 285989 3872128 4133460 5875439 5697752 1019083 1051504 276644 243543 254154 254088 280543 274369 275646 277169 197135 198452 653041 624643 1418260 1374063 420955 418480 607120 610592 756236 733876 779294 792180 828632 836661 802585 897661 1895898 1989812 1233006 1028063 664474 653370 783269 781463 825778 835362 851509 864455 962869 964349 4523968 4688144 40.25 72.0 1
13:29:04 2024-01-26 612804 604177 194207 189528 303978 307619 312910 308358 202915 200472 249225 247392 284114 284693 3877654 4185633 5847463 5689196 1008209 1050387 276586 243508 252725 254123 281108 274369 275133 278181 198350 198763 658102 631388 1454499 1373089 423420 417300 605121 612231 752230 732718 785945 788150 825568 838514 807067 892438 1886652 1980607 1234925 1040420 665422 648409 783827 783691 821082 832256 857495 867489 959310 958708 4518015 4686412 40.25 72.0 1
13:29:05 2024-01-26 613665 607375 194097 190970 303014 308156 311849 308288 203031 201700 243801 248149 283614 284023 3872128 4169037 5880575 5679824 1003898 1051504 277884 244071 254514 253698 281659 273949 276564 276550 198350 198763 658102 630036 1454995 1383283 422820 417300 607269 610592 752230 738059 783817 784110 829877 843366 802585 889081 1886652 1962309 1225090 1039076 662583 651242 785743 778364 818747 836470 858187 862606 953431 962983 4589725 4698449 40.25 72.0 1
13:29:06 2024-01-26 614796 604136 194185 190382 304364 309716 313422 309975 205729 201032 243657 248874 282249 285828 3873812 4141838 5861999 5702635 1017628 1052781 276573 243508 254154 254294 280144 275140 275382 277134 198629 197832 668252 622894 1420188 1374063 419583 418480 604050 611275 756508 732645 779257 790984 827911 841981 806011 895610 1895861 1994046 1196427 1032495 665422 654018 779710 778879 823350 834579 855697 866891 964881 961547 4528522 4688332 40.25 72.0 1
13:29:07 2024-01-26 611056 604100 193834 190321 302770 309292 313935 310414 205621 200367 245180 248114 282793 283121 3877654 4211601 5856788 5693257 1004521 1048075 277422 242726 254514 253628 280144 274333 274768 278181 198070 198418 658102 626823 1419723 1374063 420882 414809 605550 612627 751658 735318 783817 786873 824326 838550 807030 890068 1885428 1979878 1249048 1043278 666372 650284 783589 784048 818689 828180 858411 870656 958225 959240 4522044 4688332 40.25 72.0 1
13:29:08 2024-01-26 616283 607546 193524 190586 302279 308120 311086 310122 202891 200998 243729 248149 282284 284457 3877654 4168462 5884764 5679824 1003898 1049977 277884 243099 254514 253274 281664 273878 275611 276479 198629 197763 651611 625422 1427248 1383283 421813 414881 607306 608860 752230 736921 782145 784085 829841 844558 801942 890346 1890677 1965054 1221155 1038023 662583 650912 786412 777190 818109 836062 858411 861878 958225 964202 4609547 4687828 40.25 72.0 1
13:29:09 2024-01-26 616040 607278 194066 190482 302739 308085 313017 307251 205656 201103 243513 250725 282310 285802 3874878 4152880 5874477 5702870 1019272 1051098 276185 243508 254425 253840 281108 275175 274768 277986 198350 197866 665352 622413 1427808 1372115 419286 419072 605378 612194 756508 731572 780958 788708 827485 839030 806994 898297 1894714 1995460 1240683 1032495 666372 654018 779710 782665 823350 829455 853316 866984 960219 955556 4525759 4697765 40.25 72.0 1
13:29:10 2024-01-26 610184 608140 193689 191083 303141 311303 313450 307786 201056 200262 245217 250021 283716 284857 3877654 4223343 5884764 5693257 1005332 1051504 277848 243065 254873 253628 282697 275175 274803 278181 198070 198763 658102 627792 1423528 1371130 421514 414881 605550 612627 753296 733311 783817 785776 825531 843330 809123 889912 1885239 1981283 1249048 1043746 666372 650284 783589 784048 818073 828180 858411 868876 956592 957511 4528724 4684718 40.25 72.0 1
13:29:11 2024-01-26 617283 604037 194031 190787 302172 311303 311854 309046 201398 200437 243801 248908 283182 286227 3877654 4162091 5894090 5683878 1006769 1050694 277884 243508 254873 253628 281821 274298 276000 276479 197170 198729 661002 630486 1439029 1383283 422820 417264 607306 610592 752616 738193 783817 784110 829841 843330 802548 890378 1889334 1966484 1250278 1038798 664076 654018 787530 777190 818689 836062 860248 859969 956592 962429 4599716 4705763 40.25 72.0 1
13:29:12 2024-01-26 625462 606848 194450 190354 302524 309510 313535 308112 202891 201208 243801 248874 283111 284964 3877145 4145225 5875439 5702359 1016803 1051504 276379 244054 254154 254053 280328 275175 275417 277364 198363 197832 668252 622858 1422047 1374770 419583 419396 604591 609924 757711 731691 780403 791926 827911 836011 804033 895647 1894948 1994046 1244521 1032495 665422 654018 779440 778916 821015 829491 853353 865060 964381 961621 4511270 4689555 40.25 72.0 1
13:29:13 2024-01-26 611816 609008 193890 190954 303718 310204 312874 310012 203175 200297 245454 248046 283799 283788 3877654 4214745 5872521 5693257 1000964 1048075 276608 242761 253090 253628 280877 274754 274803 278181 198070 198452 647323 626897 1423528 1373089 421179 414881 606032 613262 751092 733757 783817 786315 825531 844290 808784 889109 1882749 1977393 1221492 1044765 664474 651205 785853 784048 816336 826978 860248 867639 952425 957547 4521522 4687559 40.25 72.0 1
13:29:14 2024-01-26 614139 607283 193925 190974 302061 311744 311416 308217 202891 200892 245072 249532 282297 286311 3883191 4149639 5895976 5698568 1016840 1048112 274883 244259 252725 253274 282033 273460 275646 277986 198070 198452 658102 622855 1418172 1374063 419656 419665 607586 610356 756917 736948 781589 787556 829254 835976 802585 895741 1892022 1982837 1251004 1031983 661169 654482 786064 780683 823350 837095 852141 861878 957397 963109 4533877 4695784 40.25 72.0 1
13:29:15 2024-01-26 606714 603920 194242 190374 303021 309475 311783 308217 202891 200262 246222 248046 282969 287176 3880886 4151582 5864153 5692348 1016175 1048075 275762 244259 252689 254053 281427 274333 274839 278700 197514 199666 651540 628688 1410265 1362908 423149 419665 605550 614911 755836 733789 785307 791057 823160 837844 809431 897191 1891748 1998292 1243774 1035440 662583 650935 781923 785162 823096 826978 850857 870152 961579 957547 4455450 4683070 40.25 72.0 1
13:29:16 2024-01-26 614250 603848 194242 189429 304232 308311 311122 309949 202502 201243 244963 250021 283067 286306 3883800 4119326 5865838 5702635 1022656 1049603 276323 244425 252689 254834 281533 273878 276492 277329 198350 198452 662452 626434 1417103 1374063 420845 418776 605550 610592 756508 734797 780403 792180 829218 836661 802585 901009 1895898 1992056 1234925 1028026 662583 652628 781923 778916 825656 834293 851509 861878 963016 961035 4533877 4712366 40.25 72.0 1
13:29:17 2024-01-26 610829 604145 194207 189463 304375 306541 312104 308037 205586 200612 245345 249285 283728 286875 3875484 4175260 5847463 5691054 1005295 1051504 277884 242726 254514 253913 280571 274369 274803 277986 198070 198452 653041 628651 1442608 1374063 420918 414881 607120 612664 751092 732933 783817 786405 824946 838550 807030 892317 1882749 1979878 1247092 1041794 667145 649291 782478 782936 818689 827014 858136 867639 956592 957547 4521241 4686412 40.25 72.0 1
13:29:18 2024-01-26 615601 604105 193865 190651 302345 308120 311594 308358 205621 200402 243801 250373 283494 286227 3878253 4171953 5891862 5685139 1007515 1049492 277136 243269 258583 253274 282495 274227 275417 277559 197444 197832 666802 626434 1458889 1383283 422148 414917 608167 610158 752230 735881 782108 783841 829877 843366 801979 890341 1889334 1962272 1228551 1038835 662583 654018 786412 778364 818689 836652 858411 863818 956592 962429 4599716 4699135 40.25 72.0 1
13:29:19 2024-01-26 615631 604114 194242 190355 303044 307584 313053 308288 205621 200472 243801 248874 282319 285551 3877653 4142367 5879915 5703870 1018904 1051504 276359 243543 254856 253805 279913 274369 275189 277221 198629 197866 668252 622858 1414598 1374063 419619 419072 604947 609027 758106 731609 779257 791021 827485 835976 806011 895647 1894478 1995460 1221323 1032495 665422 654018 779710 781827 822766 829527 853353 865097 964381 955593 4524471 4686412 40.25 72.0 1
13:29:20 2024-01-26 618802 604136 193900 190655 301855 309547 313017 307356 205726 200402 245217 248149 282319 284219 3878794 4211301 5878912 5707015 1003107 1050013 276644 242795 255522 254018 281350 275140 274803 278181 198070 198936 650182 626897 1422434 1371895 421514 414845 606747 612664 752230 733876 783817 785756 824399 844558 810308 889262 1882749 1977072 1247092 1044490 666372 650744 783589 784048 817530 827014 858411 867639 953848 957511 4510956 4674763 40.25 72.0 1
13:29:21 2024-01-26 616040 604105 193559 190621 301427 308156 312195 308323 202855 200402 243801 248908 282359 284023 3877654 4165073 5909042 5707015 1009596 1052632 276608 243304 258291 253274 281768 274227 275417 277754 198489 198487 659552 622783 1421148 1383283 419286 417300 609031 610592 755436 738230 780759 785756 829841 838514 802585 893082 1889334 1977072 1225330 1038180 662583 654018 787530 777263 819270 836652 858221 860006 956592 963862 4599716 4692435 40.25 72.0 1
13:29:22 2024-01-26 614759 605555 194207 190342 302810 307654 313053 307786 205621 200892 243801 248908 282319 285565 3877654 4143670 5880906 5716448 1019083 1049492 275584 246643 254154 253663 281462 274754 274327 278074 198350 198785 651611 622858 1426027 1370154 419619 419368 605550 612664 756881 731609 783259 788745 825568 837844 807067 898204 1892022 1996604 1252961 1031028 666372 654018 781561 782381 823059 829419 850857 867639 963016 960260 4496255 4688445 40.25 72.0 1
13:29:23 2024-01-26 608631 604109 193559 190655 301361 309767 311813 307821 201056 200088 245672 247736 282319 285026 3877654 4211226 5882210 5698863 1001001 1050462 276466 243404 254801 253383 281883 274333 274575 278769 198489 198936 655202 629759 1427757 1374063 422185 418854 609031 614000 754365 737444 783914 784085 825568 845589 807030 887777 1882749 1975671 1238533 1048219 662583 650284 786970 784048 818689 828216 860861 867639 951077 956834 4521241 4686412 40.25 72.0 1
13:29:24 2024-01-26 612232 603214 194207 190321 302345 309524 311086 311110 205621 200437 245217 248149 282016 286678 3872128 4129664 5900953 5708282 1013800 1051023 274549 244154 254046 253134 282576 273460 276033 277986 198489 198729 653041 622858 1418172 1377971 419692 420556 610292 613030 756954 737783 781589 788708 829877 837226 802585 899523 1890485 1980607 1233246 1032495 661365 654018 784182 780683 822477 835471 852747 862528 957433 961035 4533877 4683070 40.25 72.0 1
13:29:25 2024-01-26 607347 603643 194242 189493 302946 308120 312104 308323 205656 200297 249650 247736 282284 286714 3872128 4163770 5853866 5701835 1015448 1048342 276238 244565 252544 254303 281715 274997 275504 278181 197931 199075 655953 630486 1422047 1366259 423420 419665 605809 614475 756508 733876 785622 792180 824946 837226 808784 895647 1892022 1989085 1225330 1035776 664474 649368 781369 784048 821015 829455 855287 868876 957397 956122 4474055 4681470 40.25 72.0 1
13:29:26 2024-01-26 612436 604145 194172 190488 302810 308156 312068 309727 205550 201559 245217 247770 283579 284991 3872128 4168888 5878875 5688272 1005961 1053457 278204 243404 254963 253735 281768 274612 276350 276336 198629 198590 659552 628202 1432470 1383283 422527 417890 607122 610158 753296 736921 783705 786315 830079 843366 802585 890383 1889334 1967878 1243923 1038835 662583 653091 787530 779577 818109 836652 858411 860006 955914 962429 4599716 4692435 40.25 72.0 1
13:29:27 2024-01-26 616040 604136 194242 190056 303018 309328 314256 308323 205621 201102 243801 248701 282319 285565 3872128 4135952 5875439 5698568 1018363 1050912 276359 244460 254691 253948 282697 275526 275504 277611 198629 198590 671695 624643 1414598 1373085 419656 419072 605367 612218 759135 733237 781551 791926 830263 838406 806760 897153 1895898 1995460 1221323 1032221 666372 652655 779710 781827 823350 829491 853353 866404 962942 955593 4521241 4689756 40.25 72.0 1
13:29:28 2024-01-26 618784 604181 193559 190690 301033 308156 312798 307821 203484 200262 249261 248149 282913 284893 3881480 4225672 5862407 5694505 1002467 1051010 276747 245072 255522 253842 282051 275104 274993 278110 198629 198936 650182 628233 1421660 1375044 421514 417300 607306 614475 752083 735839 785494 785961 825568 845643 809395 889044 1881265 1977393 1245136 1046544 664474 651205 786412 784048 816372 828216 860024 867639 953136 957511 4511307 4675205 40.25 72.0 1
13:29:29 2024-01-26 612543 604100 194207 190355 302102 309993 310868 309223 205621 200437 243513 248874 282117 286477 3874890 4133088 5894090 5703870 1009484 1051504 275762 243543 255088 253807 282541 274926 276013 278110 198629 198936 659552 622413 1445283 1379930 420155 418817 608946 610860 757566 739429 780591 786368 828047 838478 804730 900507 1892022 1981283 1227249 1031761 660699 654482 786574 781273 820734 835471 853390 862528 957397 962429 4527407 4684982 40.25 72.0 1
13:29:31 2024-01-26 607579 604100 194858 189493 303338 308085 312068 308358 205656 200437 249614 247736 282828 286678 3873812 4169745 5838137 5698652 1013277 1051172 276220 244259 252689 254575 281645 274962 275784 277930 198314 199249 650068 630486 1413549 1367232 423273 420854 606838 616292 755298 733789 783951 793054 824983 838140 808784 895647 1892246 1990496 1249048 1035776 664474 649364 781369 784037 822477 826978 852784 870115 960183 957547 4446051 4673954 40.25 72.0 1
13:29:32 2024-01-26 609072 604141 194207 190056 302805 308156 310650 309980 205407 200437 245846 246639 283146 284977 3868289 4163556 5862074 5670452 1004301 1051284 277494 243474 254154 253663 281497 272695 276861 277504 198629 198867 656652 631388 1436107 1381893 422973 418040 608404 611460 752047 739540 783817 785257 828668 844413 802403 889039 1889334 1964249 1211911 1039071 662583 653091 786412 778364 818109 836985 859635 860043 953884 961071 4590310 4681522 40.25 72.0 1
13:29:33 2024-01-26 616095 607241 194212 190325 303235 309110 313017 308358 205586 201476 243801 248528 283019 285802 3861458 4133013 5867443 5694505 1019083 1051172 276644 243543 254154 253875 280236 274333 275682 277114 198629 198521 663902 624643 1422047 1374063 421354 419332 607120 611894 758659 732499 780958 792742 827426 836047 807009 898124 1897245 1992633 1244521 1034934 665422 654334 779710 779541 823350 829563 852784 866746 965101 955629 4524471 4686412 40.25 72.0 1
13:29:34 2024-01-26 610656 604208 193900 190488 302310 307870 313017 307821 205691 200437 245217 249759 283146 284023 3872128 4205371 5861938 5693257 1003145 1049641 276644 242795 258327 253309 281034 274754 274768 278181 198070 198763 650182 629135 1422434 1376531 422558 417119 608562 613422 750790 735757 786017 787433 826738 844558 808821 889076 1886770 1978474 1223411 1044765 667324 651242 784182 784048 818689 827014 859635 867639 954750 957547 4515066 4676396 40.25 72.0 1
13:29:35 2024-01-26 616541 604141 193865 190690 301890 309090 311630 308323 205656 200402 243801 249323 282284 285868 3872128 4154875 5895462 5698568 1009484 1051284 276185 243508 258254 253062 281892 273530 275646 277790 198350 197901 658102 622413 1434761 1380456 420155 418262 610763 612330 756508 737967 779072 787433 829674 842599 804867 893026 1890677 1984862 1227249 1033966 661640 652655 788053 781827 820868 834293 854642 861915 957950 963145 4511270 4674800 40.25 72.0 1
13:29:36 2024-01-26 609063 603218 194247 189493 303058 308120 311594 309975 205621 199635 249085 248114 282144 286275 3862776 4148601 5847463 5694505 1016175 1048112 275340 244294 252725 253698 281559 274333 275453 278181 197375 199422 653011 628688 1408005 1364843 422558 420781 607195 616703 756508 735960 787176 790947 822977 838993 811008 896017 1892022 1996875 1233800 1035440 664198 650284 781369 783483 825693 826396 852141 871582 961616 956834 4455777 4673705 40.25 72.0 1
13:29:37 2024-01-26 607089 604172 194220 190321 302805 308120 310180 309763 205298 200123 245672 247358 283146 284928 3869369 4175408 5866114 5674499 1003898 1050387 277230 243508 254154 253875 281927 272660 276105 278181 198070 199075 653752 630486 1428791 1375460 423420 418480 610726 613201 752928 741108 787176 787992 830263 843185 804756 893940 1886615 1967878 1227249 1041794 661640 649368 785853 778952 818109 837799 858411 863946 953848 955593 4577221 4692159 40.25 72.0 1
13:29:38 2024-01-26 614759 603884 194207 190090 304191 309110 312139 309258 205298 200927 245325 248183 282319 284964 3872128 4114968 5874791 5694505 1022581 1051504 276608 243543 254351 254478 280214 274141 276105 277364 198629 197832 665352 622858 1419803 1374063 420918 418480 604517 609027 756434 734987 782266 793054 830263 837808 806584 900732 1900114 1995460 1219440 1029562 664474 652907 781923 780646 825503 834293 850290 866928 965101 961071 4511307 4674838 40.25 72.0 1
13:29:39 2024-01-26 610197 604177 194282 190355 303271 307619 313522 307821 205726 200472 245325 248149 283672 283589 3872128 4187538 5843300 5690445 1003898 1051135 277884 243099 257999 254088 281385 274369 275224 278181 198070 198763 658102 628688 1420324 1371751 422185 417300 605587 613605 753830 733757 785345 788516 825721 843221 809013 891391 1888113 1981895 1243179 1046002 665897 650284 784182 783864 818165 828180 857628 867639 953701 957547 4518015 4683070 40.25 72.0 1
13:29:40 2024-01-26 615965 604145 193599 190360 301886 309559 311122 308358 202502 200472 245325 249289 282051 284969 3869369 4123544 5892209 5683878 1013912 1053419 274883 244224 254154 253274 282002 273460 275646 278181 198350 198418 658102 622375 1412949 1374063 420547 420259 609031 611894 756917 737967 783259 788441 831922 838847 805673 900090 1895988 1988290 1227249 1031983 660758 653054 781561 778328 825467 838173 852724 862454 962979 960998 4525978 4674763 40.25 72.0 1
13:29:41 2024-01-26 609072 604136 194207 189454 303271 309547 312068 308253 205550 200402 243801 249337 283217 284857 3871049 4185116 5841284 5683878 1009651 1048038 278275 243099 252725 254053 280245 274263 274768 278181 198070 198694 658102 631388 1422664 1373089 423420 417264 605550 610860 752193 732924 786144 787556 827324 843756 809383 895143 1890802 1982652 1227249 1041362 666372 649405 784108 784048 818689 827014 858835 869383 955392 957547 4519490 4680378 40.25 72.0 1
13:29:42 2024-01-26 617798 604141 193559 190621 302314 308156 311805 308288 205621 200437 243765 249220 282284 284693 3871049 4155216 5884764 5681510 1009670 1051504 276573 243304 253444 253239 281420 273878 275611 277754 198350 198418 653041 622050 1418788 1383859 419250 417300 609031 611026 756508 737967 779257 786315 829841 838478 804594 895181 1893596 1983304 1227249 1037379 662583 654909 788613 781463 821015 829527 855859 862528 961107 963789 4563715 4692435 40.25 72.0 1
13:29:43 2024-01-26 621772 603214 194203 189991 303298 308085 311813 308288 202880 199600 245672 248114 282249 286441 3873812 4169074 5856788 5702734 1016840 1051232 275533 244224 254154 254018 281624 273878 275133 278965 197514 199387 653752 626897 1428494 1361805 420918 419665 606838 614475 757458 735318 783013 792180 823123 837844 811155 898882 1894948 2003941 1223617 1035440 665422 651095 783515 786241 825693 829868 852462 870115 962979 957844 4449758 4673954 40.25 72.0 1
13:29:44 2024-01-26 610184 604145 194207 190325 303235 308120 310868 310197 205550 200402 246019 247358 283146 284893 3877654 4175371 5866114 5674499 1003898 1051504 277458 244754 254154 253628 281462 272660 277342 277790 198350 198729 658102 631388 1425884 1382302 424021 418480 608131 611460 752230 739632 783817 786368 829841 844558 802585 890341 1890677 1970368 1238763 1042849 662651 653981 788310 780352 819913 836507 860749 863222 957950 963109 4604496 4695784 40.25 72.0 1
13:29:45 2024-01-26 612686 606756 194504 190321 302418 309732 313017 307356 201368 200437 243801 248908 282249 285565 3868289 4140912 5862224 5702635 1019742 1050759 275762 243508 254154 254294 281427 275140 274347 278181 198489 198452 661002 622971 1418343 1368724 419286 419665 605550 614074 756881 732769 783259 789864 826738 839520 808175 898204 1892022 1995460 1230368 1034934 668278 654835 782404 781643 825693 832256 853942 867452 964090 961621 4502684 4674725 40.25 72.0 1
13:29:46 2024-01-26 608640 603951 193865 191280 301597 310936 312032 310450 201368 199913 243801 247874 282376 284893 3868289 4211488 5866114 5683878 1000218 1046549 276573 243474 254693 253062 281980 274106 274347 278181 198070 199040 653752 628233 1423528 1374063 421813 418480 608480 614003 754365 736626 783914 784085 826738 845752 806994 888850 1882749 1973617 1231442 1041794 662307 650792 788613 783691 819741 829311 858262 866966 956863 959435 4520978 4686790 40.25 72.0 1
13:29:47 2024-01-26 614456 603142 195634 189390 302950 309985 311416 309692 205228 200437 245217 248149 282372 285730 3868289 4107972 5847463 5683878 1022656 1049603 276323 243474 252617 254656 281515 272695 276069 276515 198070 197832 651611 624643 1418260 1374063 420882 419665 605809 610592 756508 735839 780996 793033 829841 836661 802585 901018 1898593 1989085 1233006 1028026 662583 653091 783231 781463 827457 838173 851472 866146 962869 965033 4528522 4689756 40.25 72.0 1
13:29:48 2024-01-26 620247 608140 193890 189424 304284 309547 312104 308037 201301 200402 245217 247736 283777 284023 3871049 4184408 5838137 5683878 1008209 1048489 278275 243099 253901 254053 280411 274298 275417 278181 198350 198452 660458 631839 1460674 1371611 423120 417264 605121 612627 751509 732682 783878 787556 825568 838514 808211 892989 1889334 1983891 1247092 1044765 666372 651242 784182 783691 819913 832183 860674 870040 955053 959881 4522044 4687063 40.25 72.0 1
13:29:49 2024-01-26 612922 603879 194207 190021 302987 309839 313525 308002 201647 199739 245180 248908 282019 286463 3865405 4154497 5856788 5693257 1017628 1048112 274918 243543 252689 253875 281537 273914 274383 279289 198070 199110 656652 625113 1429832 1364843 421244 419665 606875 614949 756508 734797 782961 791021 824363 837253 809395 898302 1891748 1998292 1241223 1033966 665897 652819 782478 784048 823059 826978 850857 869891 964776 961285 4455828 4678900 40.25 72.0 1
13:29:50 2024-01-26 607900 607273 194172 190722 302239 311193 310144 311110 202891 199913 246019 247702 282319 284928 3871049 4175408 5856788 5679824 1001759 1049977 276608 243508 254514 253840 283185 273460 275224 278181 197931 199201 650852 630486 1428343 1374063 423120 418480 610474 612627 753151 737469 786181 784074 826537 838550 806584 892596 1882749 1970671 1243179 1043278 660699 649327 787530 782381 818689 829563 858411 863830 955466 961968 4537422 4691054 40.25 72.0 1
13:29:51 2024-01-26 614725 604920 194919 189325 303731 308783 311594 309727 205228 201032 245108 248114 282249 285975 3865405 4108135 5853749 5685139 1022656 1051504 276608 243474 252689 254869 280999 273878 276069 277329 198489 197866 662452 624605 1417488 1374063 421514 419368 605888 610592 756508 733876 779294 792180 828632 836661 804296 894074 1895861 1989085 1234925 1029525 662583 653091 780816 777227 825656 834256 851509 862528 963016 960998 4525527 4671275 40.25 72.0 1
13:29:52 2024-01-26 612526 606852 194610 189887 303093 309985 312982 308253 201259 200437 245180 247392 283494 283987 3871049 4188609 5847463 5689196 1008209 1050076 278275 243304 254154 254018 280227 274369 276036 277986 198350 198729 658102 630486 1468203 1375044 422185 417890 605550 612627 752230 733757 783878 788113 825568 843330 808784 892514 1885276 1981283 1260296 1043390 666372 649327 781923 783691 818689 828799 858411 867639 957950 956834 4516040 4689555 40.25 72.0 1
13:29:53 2024-01-26 615957 606852 193815 190517 303786 311303 312822 308217 202607 200402 243283 248114 283146 283554 3877654 4168172 5875439 5683878 1007515 1050759 277458 243099 254873 253628 281462 273460 275417 276550 198629 197797 679851 622858 1432038 1387217 419619 416901 608599 610158 754761 737967 780996 785406 829877 838586 802585 891682 1889334 1973617 1251004 1038835 662111 654018 788878 776640 820433 835471 857152 862528 956592 963862 4596432 4692306 40.25 72.0 1
13:29:54 2024-01-26 616040 605486 194031 190217 302667 310423 313315 309319 202891 200857 243621 248666 282081 285026 3866079 4129460 5866114 5702635 1016803 1049715 275762 243543 254154 253939 281034 274333 273127 278181 198070 197866 661002 622858 1425203 1364843 419323 419368 606751 614949 756954 731723 783817 791057 825568 837815 809358 898241 1890677 1995460 1231087 1031761 666372 654018 781369 781827 823059 829419 852141 867639 960899 961968 4490055 4670609 40.25 72.0 1
13:29:55 2024-01-26 608767 607278 193754 191014 301250 309635 311925 307887 202891 200228 245108 249321 282222 284897 3871049 4220867 5862074 5693257 1001752 1048075 276379 243134 254873 252498 281997 275335 274383 278573 198070 198763 655202 628688 1426757 1374063 422185 418776 607622 614475 754365 736921 787513 784085 825568 844558 807030 890905 1882749 1973469 1233398 1043278 661640 649364 787530 784048 818689 829722 859635 867021 951041 957547 4508090 4671463 40.25 72.0 1
13:29:56 2024-01-26 611673 606374 193960 190245 302986 311744 310980 309838 202465 201020 245144 248563 282072 286571 3872128 4112935 5884764 5694589 1010957 1050759 274918 243543 254154 253239 281927 273495 275453 277007 198070 198452 652683 620968 1427827 1374063 419619 419665 608946 610824 756346 735097 779257 787556 828632 838442 802585 895010 1892022 1981283 1225330 1034703 660699 653797 786412 780683 821015 829563 854642 865097 958629 963862 4550536 4688167 40.25 72.0 1
13:29:57 2024-01-26 608200 602338 194172 190378 302986 310350 311783 310450 202607 199635 245144 249914 282312 286602 3877145 4151693 5845224 5693257 1016904 1049977 274918 243543 252725 253628 281060 273878 274768 278573 197514 199075 660367 626897 1421252 1363875 420918 420259 606691 614475 755811 734797 783817 790460 823341 836661 809395 898241 1889334 1999710 1235355 1034703 664474 651205 781923 783776 823059 828732 848408 870115 961616 957547 4452270 4673705 40.25 72.0 1
13:29:58 2024-01-26 606714 603639 194036 190021 302805 311046 311484 310450 202820 200158 245144 249321 282178 284821 3874374 4186753 5858010 5674499 1000262 1047964 276608 243134 254154 252886 282640 273460 274803 278181 197792 199040 643392 629586 1438538 1371130 422222 418480 608946 613569 755436 736948 783914 784085 827324 838550 805545 890610 1882749 1967878 1237311 1041632 660699 648832 786574 782936 818689 829491 858411 864445 955237 957547 4524471 4683070 40.25 72.0 1
13:29:59 2024-01-26 624225 603843 194818 189424 303298 308085 310180 309727 202633 200787 244963 250021 282143 286535 3872717 4115472 5847463 5691997 1021198 1051232 276220 244425 252328 253875 281901 272660 276207 277364 198070 198452 661002 625538 1425863 1375552 421886 420259 607306 610592 756287 735876 782427 792180 831125 836661 802585 896986 1895898 1986266 1229168 1029562 661640 652628 783589 779504 825503 835471 851285 861303 962297 961035 4524584 4681748 40.25 72.0 1
13:30:00 2024-01-26 605582 603223 194247 189424 304196 309328 311594 307786 205586 200262 245228 248516 282863 286092 3867712 4165920 5836204 5678793 1013231 1049977 276644 244001 252653 254410 281216 274106 274803 277790 198070 197866 648753 630486 1419388 1364843 423420 419665 604947 612627 754365 733757 786218 791057 825568 838442 806422 895647 1889334 1983452 1249048 1032820 664474 647456 781923 786278 821015 827014 853427 867639 957397 954735 4445919 4661433 40.25 72.0 1
13:30:01 2024-01-26 608925 604100 194040 189532 302770 308085 310868 310233 205050 200402 245882 247358 283480 287189 3875484 4172529 5861886 5675774 1003898 1051023 277884 243269 254154 254362 281117 275958 276243 276550 198489 197832 643891 628688 1435487 1383283 422820 417300 607306 609973 752230 735876 783259 784074 829841 845752 802548 889160 1886652 1964397 1210062 1038835 662583 653091 786064 777227 818418 836652 860248 860006 953848 963447 4587643 4689756 40.25 72.0 1
13:30:02 2024-01-26 614722 603843 194207 190060 303298 309328 312578 308098 205263 201067 243801 248114 282284 284928 3869334 4131900 5869507 5693257 1017633 1050759 275797 245947 254046 253628 279683 275085 274839 277364 198629 197832 666802 622858 1415363 1372817 419656 419072 604265 612330 756346 733486 780996 791021 826221 837226 804675 895647 1890485 1989812 1242602 1032495 665422 654018 779710 779541 821015 832735 853390 865097 963016 955593 4511979 4673705 40.25 72.0 1
13:30:03 2024-01-26 608113 605444 193865 190655 301855 309329 312104 307356 205621 200529 243801 248114 282284 283157 3865405 4209919 5877945 5688150 1002430 1048489 276608 242761 258181 253418 282566 274333 274768 278181 198070 198729 656652 626897 1431233 1373089 421886 417264 605330 613605 751661 734917 782729 784110 825568 844558 809395 890378 1885276 1977072 1247092 1044765 666372 651256 786412 784048 817530 828216 860861 868598 953136 957547 4515066 4682794 40.25 72.0 1
13:30:04 2024-01-26 620735 603214 194036 190488 302129 309055 310868 308323 205298 200402 243801 248908 281854 285663 3862776 4124783 5891603 5688150 1016728 1048305 275304 244259 254028 253663 281962 275372 275927 277754 198210 197866 658102 623336 1399177 1374063 420955 420556 607622 609924 756954 738059 783259 788782 829254 836011 802585 898204 1892022 1984859 1229168 1031761 660699 653091 784182 781827 822477 834293 852141 862528 957397 961035 4515165 4668091 40.25 72.0 1
13:30:05 2024-01-26 606917 603915 194273 189498 303262 308085 311841 308288 205621 200123 249261 247392 282363 286477 3858923 4154497 5839145 5689444 1015637 1046401 275620 244154 252653 253663 281216 273878 274839 277930 197514 199075 650068 628688 1446182 1362908 422674 419665 606445 614511 756361 733757 783951 791057 823160 835976 811805 897662 1889334 1995460 1229810 1035604 664000 650284 780816 784048 823096 828732 850857 870152 960219 956834 4446051 4667667 40.25 72.0 1
13:30:06 2024-01-26 608175 604109 193905 189493 302385 308156 309674 309258 202915 200123 249261 247358 282319 284693 3868289 4169435 5863250 5680025 1005332 1051394 276430 243404 252581 253523 281892 272660 275362 278181 197792 199457 649402 630486 1421044 1374063 423120 418480 610763 610860 752616 738840 785350 784110 825019 838550 802329 891682 1881411 1967878 1239267 1042536 660229 649327 787530 781827 818689 829599 858835 862565 955237 959581 4533877 4676396 40.25 72.0 1
13:30:07 2024-01-26 612911 604707 195127 189424 304232 307619 311122 309510 205120 200472 243513 248149 282284 284928 3865531 4102300 5853866 5693674 1022003 1048455 276042 243931 252472 254303 280893 273737 276492 276515 198350 197901 653041 624605 1423530 1374063 420882 419368 605550 610444 757505 734921 780440 792180 829877 836661 802585 898299 1890485 1986266 1252961 1026566 662111 652628 783269 778952 825540 835471 848408 862565 964147 962465 4511307 4674800 40.25 72.0 1
13:30:08 2024-01-26 608640 603992 194264 189523 303298 309570 312068 308072 205586 200437 245325 246639 282425 284693 3862776 4163983 5828812 5684201 1011748 1047964 277972 243439 253866 254235 280963 274227 274661 278038 198629 198729 655202 632291 1419490 1372583 424322 417853 605121 612194 753407 733091 786254 788708 825568 841297 807030 894396 1886652 1980644 1228448 1038937 665422 647456 781369 784048 821015 829455 857190 867639 957470 956158 4489365 4676396 40.25 72.0 1
13:30:09 2024-01-26 615326 604141 193900 190360 302314 308085 311122 308323 205298 201559 243801 247770 283182 284023 3862776 4154571 5871256 5675774 1005145 1051209 277634 245599 254657 253558 281558 274227 275468 276372 198629 197694 668252 624643 1446941 1386591 423120 417599 606691 610592 752230 736663 783817 787433 829950 844558 802585 891966 1889334 1965091 1250278 1038844 664474 652166 786412 778401 818109 836652 860585 861266 953848 961035 4583759 4681484 40.25 72.1 1
13:30:10 2024-01-26 615163 603684 194207 190056 303262 309110 312139 308323 205263 201102 243801 248149 282390 284933 3868289 4112247 5857855 5686390 1019083 1047852 276694 244049 254332 254588 280135 274647 275962 277027 198629 197729 678401 622858 1412685 1374063 420918 419368 605550 612700 758121 733720 781589 793033 829490 836047 804069 901079 1898593 1989812 1244521 1032495 665422 654018 779710 779541 824262 829563 852141 868470 965101 961071 4511570 4676120 40.25 72.0 1
13:30:11 2024-01-26 609272 603920 194027 190056 302730 307619 312139 307356 205333 200262 245289 248114 283146 283192 3865531 4199453 5879364 5683878 1000926 1047746 277458 245072 254872 253842 282566 275348 274697 278110 198350 198798 659552 627333 1421273 1374574 421551 417228 606672 613569 750182 734275 782692 786405 824511 843366 808064 890415 1881265 1980607 1221492 1043278 666372 650284 783033 784048 818689 828216 858411 870265 956592 957547 4502201 4681748 40.25 72.0 1
13:30:12 2024-01-26 606984 604109 193594 190655 302102 308120 311594 308288 205621 200297 243765 248183 282319 284090 3868289 4164745 5887318 5685139 1007515 1050759 276680 243134 258254 253418 283899 276154 275433 277735 198629 197797 659552 623177 1431619 1386372 420155 417745 609031 610158 755972 737967 782266 786315 829877 838586 802313 893903 1889334 1974272 1223411 1038575 662583 653091 786412 776677 818689 836062 858411 860006 955237 961071 4590033 4683070 40.25 72.0 1
13:30:13 2024-01-26 616040 603182 194001 190021 302350 309547 312762 308002 202702 200437 243801 248114 282213 284893 3861677 4126680 5864153 5683878 1019083 1051504 275762 243474 254154 253628 279292 275348 276751 277043 198629 198176 669702 622858 1414598 1375552 421354 419259 604583 612330 756914 731572 780129 792742 830263 837779 806584 897564 1894948 1994009 1221323 1032495 665422 654018 779710 778916 822766 829527 853792 865060 962979 955556 4505660 4670999 40.25 72.0 1
13:30:14 2024-01-26 609072 604064 194141 190321 302305 309547 312068 307071 205586 200053 243801 247736 282178 283086 3864433 4191587 5841059 5674499 1002355 1050536 276608 244804 254693 253805 280109 274333 274732 277894 198593 198832 650182 627678 1416331 1373510 421368 417083 606635 613377 752616 733720 784935 784110 824946 846188 810610 890304 1885428 1979386 1217654 1044765 665422 651205 783789 784048 816336 827014 860861 870115 953811 956798 4512103 4661395 40.25 72.0 1
13:30:15 2024-01-26 616259 603187 193393 190488 301396 310314 310833 308288 205550 200402 243801 249254 281858 287213 3868289 4136458 5893155 5699328 1007515 1051504 276573 242761 254873 253062 281427 274106 275189 277986 198350 198487 659552 623625 1424356 1387217 420754 417708 609031 611713 757290 739503 779072 786315 829841 838514 804867 896688 1889297 1977072 1225330 1041324 662583 654946 787530 777227 819913 836652 857152 862491 957950 963109 4586394 4686412 40.25 72.0 1
13:30:16 2024-01-26 612320 603643 194172 189493 302314 308085 312032 306428 203769 200367 245180 248874 282249 285802 3864433 4150836 5856788 5709725 1018253 1051504 275340 243508 252725 253663 281427 274298 273645 278769 198070 197866 650182 622858 1431289 1368089 421354 420556 608479 615825 759076 733114 783430 790837 825348 838437 809358 898204 1893497 1998292 1249048 1031761 666372 654909 783033 782936 823059 828799 852537 868876 962260 960940 4483846 4661358 40.25 72.0 1
13:30:17 2024-01-26 610634 604109 194071 190321 301396 309741 311122 307356 205656 199739 245180 247358 282372 284893 3862776 4211488 5856788 5679824 998189 1048075 276149 244132 254154 252533 282024 274263 274768 278965 198070 199040 655202 629586 1428155 1375552 423464 419483 611594 615238 755399 739540 788300 786241 827837 845606 806349 889132 1882749 1971914 1225573 1043278 661640 649291 788613 783974 821015 829491 858411 866367 953811 959581 4521522 4680378 40.25 72.1 1
13:30:18 2024-01-26 612122 602329 194256 189424 303271 310923 310615 309692 205515 200437 243801 248080 282284 286714 3862776 4104695 5854801 5683878 1019742 1051504 276573 244259 252581 254162 281856 272660 276069 277559 198350 197866 659552 627516 1417874 1374063 421850 421377 608957 611713 760272 737930 781403 790874 832033 838035 802363 900052 1894714 1986266 1230368 1031209 661640 652129 784145 778916 826868 836652 850216 862491 961579 960998 4537913 4680378 40.25 72.0 1
13:30:19 2024-01-26 606714 603178 194207 189424 303267 309038 311559 310450 205515 200367 245217 251955 282284 285565 3868289 4160409 5836097 5674499 1011748 1046549 276644 243543 252617 254053 280424 273878 275417 278181 198070 197866 658102 630486 1421769 1367753 423420 419665 605022 614074 755836 736558 788225 790910 826628 841407 808306 895186 1892149 1982689 1213790 1035440 664910 648190 780816 786278 822766 827014 854493 867639 957360 954735 4445919 4658033 40.25 72.0 1
13:30:20 2024-01-26 610170 604943 193865 190008 301885 308085 311559 311073 201759 200752 243801 246639 282390 284422 3862776 4162083 5856788 5665120 1002467 1048075 277458 242761 252725 253239 281104 273460 276528 276515 198350 197866 658102 630486 1424183 1383283 423420 418185 607736 610592 752230 737819 783556 787881 832624 843185 802400 892664 1892149 1966323 1244521 1040313 662583 652183 788613 778578 818689 836652 858411 863714 956445 962429 4589877 4674485 40.25 72.0 2
13:30:21 2024-01-26 605851 604073 192988 190488 300899 309020 311484 306393 205621 199600 243801 247358 282213 284862 3861677 4202199 5845262 5674499 997479 1046966 275726 243099 254693 252429 282966 273460 274155 278181 197931 197866 662452 627792 1429563 1372115 421514 418480 608599 613532 753687 735876 783841 784085 825721 846188 811036 891241 1884171 1972635 1233398 1043855 660758 647274 786026 780646 817493 834974 858835 862454 953811 957547 4533877 4673705 40.25 72.0 2
13:30:22 2024-01-26 613816 603843 194207 189122 304196 308674 310833 308323 202182 200437 243801 247736 282016 284893 3855931 4098862 5847463 5683878 1021198 1050350 276379 243508 252689 254621 281427 273878 276564 277917 198629 198452 662452 626004 1424034 1377971 423149 419665 607306 610333 759135 737967 783556 793226 834735 838442 807009 905284 1907977 2000413 1236844 1035440 666372 658404 792023 787396 832596 843321 858411 871791 973356 971434 4548032 4715363 40.25 72.0 2
13:30:23 2024-01-26 614456 612984 200492 192607 308314 314883 317973 315978 204058 203968 248752 252429 286538 292177 3897069 4213411 5944082 5796423 1044391 1079164 281984 252119 261702 262345 292480 284969 285405 288137 203245 203585 705992 638979 1461350 1401723 431316 429996 622121 629084 783612 756780 807037 819801 857189 865154 830171 930785 1969977 2065631 1263711 1060119 687089 677529 818793 815173 855942 865474 887846 900887 995968 1005488 4712582 4842281 40.25 72.0 2
13:30:24 2024-01-26 639446 630380 200310 196053 320798 324893 333951 331915 209597 208216 257568 263172 296845 299663 4002258 4256225 6130989 5919273 1066302 1116044 290762 256953 273054 272342 305966 296587 298032 300420 206960 209815 732182 660588 1490045 1433447 442435 437588 639646 643381 796266 779596 829262 827796 865913 882852 846170 934191 2007492 2104949 1273307 1088891 703385 683738 832193 830037 869581 874776 899002 915444 1010730 1007321 4646744 4889108 40.25 72.0 2
13:30:25 2024-01-26 644934 640195 199996 197287 324658 328711 342929 337732 211378 210429 264054 266839 302161 301728 4038029 4358491 6192502 6002755 1111818 1142045 290621 258578 273887 281469 309630 302478 303160 302794 208000 210403 720922 659645 1484824 1442694 441808 439081 639230 640053 802608 782955 821119 826587 870137 882222 833870 927431 2026250 2104501 1279064 1085059 696494 683738 833975 829412 865241 874415 898363 908208 998672 1005860 4740799 4924224 40.25 72.0 2
13:30:26 2024-01-26 658081 649551 199027 194833 323705 331744 342965 341670 212032 210394 263943 268502 302373 304069 4076024 4435634 6192502 6029175 1116443 1152923 289642 256989 275606 276748 310135 304598 302911 304534 207352 209160 714799 658703 1492820 1445770 441242 437777 632157 635618 797431 774847 813304 820965 858439 870524 827819 919112 2026901 2108135 1267376 1080452 694013 682569 829272 820161 855942 870479 890443 895615 991814 996828 4769016 4926569 40.25 72.1 2
13:30:27 2024-01-26 663450 649245 196508 194951 321769 327648 343001 342983 214691 210429 263100 266873 301455 303657 4083692 4424504 6201828 6029570 1114814 1158778 287238 254916 273887 276648 310171 303846 301202 305035 205897 207349 719429 653089 1526274 1436563 437247 435357 623003 629092 787711 761223 802280 813831 844376 852395 814113 911336 2023361 2120552 1238273 1063379 685129 675301 816430 810373 847361 856496 874494 881110 981850 982634 4816043 4933603 40.25 72.0 2
13:30:28 2024-01-26 662473 649024 196025 191731 318825 327265 341340 340363 210806 208687 263682 266839 297992 302683 4096414 4389684 6220478 6029175 1100769 1158778 285049 252313 272598 272984 309665 299868 297130 301201 203957 205418 733721 655888 1488201 1438603 435077 429996 617374 625789 772205 753585 795464 797913 829254 845752 805852 889076 2004630 2101954 1250278 1066524 682691 664166 804730 805914 838155 846939 862589 875641 971876 966517 4674960 4914846 40.25 71.9 2
13:30:29 2024-01-26 657035 653954 193559 189493 315753 322817 341892 336208 210218 206490 261684 265188 297734 299319 4105928 4410990 6229804 6037834 1128708 1162143 281117 251288 273054 272377 308297 299492 297685 299413 203281 206150 716443 649297 1487761 1442694 431316 428781 616499 618080 770565 752092 786433 791057 826501 835976 795621 883727 2004630 2102950 1248359 1060119 675269 666956 806011 797221 832005 848137 860248 865060 965786 970592 4827955 4948902 40.25 71.9 2
13:30:30 2024-01-26 664392 656837 193424 189493 315144 324929 341892 339575 209562 207388 261792 266873 298356 300847 4139884 4454598 6257780 6090938 1121237 1169666 283879 252531 273440 274923 308261 302282 298275 301026 204422 207032 718335 658703 1487427 1429383 432614 428839 614447 621329 772753 749325 788567 793226 820492 829536 797826 886322 2016871 2120278 1238273 1058608 681233 667465 800196 799994 836154 845597 855250 867639 974980 970556 4812605 4975627 40.25 71.9 2
13:30:31 2024-01-26 664392 658038 194822 190351 319047 327265 344970 341946 210806 208396 264573 268536 301441 302718 4170954 4436578 6313732 6129682 1119419 1179833 285557 251768 275642 275802 312059 305464 299461 304784 205284 206851 711857 660588 1488792 1447823 435695 429692 614718 621806 769438 749856 792968 794996 822308 836047 797863 881106 2020477 2124810 1250278 1068735 683178 666055 804730 808209 837345 842590 858411 871801 970464 968460 4778421 5011487 40.25 71.9 2
13:30:32 2024-01-26 670715 667840 196304 191589 322656 327154 347648 343471 215132 208721 265568 270178 303507 308347 4214807 4484813 6416326 6176542 1137634 1186028 286312 253886 276136 277008 315843 304609 304548 306793 207059 208828 720922 667631 1488720 1457043 436005 429121 618467 626411 772753 755334 793143 793305 822541 838550 800201 878531 2032726 2134404 1232623 1078877 687089 669431 811768 809360 838155 845743 859493 873079 973598 969329 4812605 5067049 40.25 71.9 2
13:30:33 2024-01-26 674877 673054 200559 193011 325019 329742 351623 347422 211412 210065 267277 273215 304344 309876 4252268 4512552 6462462 6233199 1144579 1199023 288089 255163 278459 277238 317039 308751 304439 307725 208818 209698 717742 669064 1512811 1464184 437558 430901 618467 627300 774948 755334 794840 797913 825568 837851 797899 885762 2048533 2160821 1291191 1072741 686598 672871 809494 811597 843039 848137 858411 875679 978215 974837 4917119 5108266 40.25 71.9 2
13:30:34 2024-01-26 678823 676507 196512 194410 325344 331242 353219 351429 211412 211821 268712 274441 308860 313145 4286476 4613220 6453024 6270262 1165831 1206848 287216 256558 279549 280240 317075 309356 306339 309874 208000 210389 707356 665253 1512850 1471303 436936 432777 619378 624600 779733 756407 792014 801956 828668 834302 793365 889895 2057885 2159355 1259873 1070780 685129 676261 815271 809224 838265 847591 863928 869252 973452 979930 4997013 5118913 40.25 71.8 2
13:30:35 2024-01-26 688567 680148 196551 195361 325871 333942 353750 354024 212395 212572 270435 274825 308654 312960 4320111 4678489 6518891 6302874 1169375 1216599 290285 256989 282743 280667 319930 309643 307237 311339 208686 210389 704485 670021 1520467 1487978 438818 432118 623885 625523 775186 763971 793143 793263 826738 838442 795362 881623 2054386 2153228 1270567 1088255 687089 673349 818211 814016 834671 846179 865848 876347 969251 964606 4924153 5149314 40.25 71.8 2
13:30:36 2024-01-26 685968 685638 197785 195228 328906 333942 356489 354024 213620 212819 272338 274555 310277 313496 4345922 4599575 6528216 6330153 1161641 1220925 292050 257385 286755 282024 319481 311600 307738 310824 209339 212375 716101 679453 1502620 1469388 437888 435516 620364 629056 780473 757966 793097 800251 819565 834625 801648 885799 2061354 2176307 1259873 1078877 692530 677565 811842 811132 839455 847519 858150 872751 978466 975779 5015043 5179434 40.25 71.8 2
13:30:37 2024-01-26 698977 685151 198988 198762 329400 336240 356239 354144 213713 213602 270770 276941 311001 312544 4377137 4759798 6574905 6375899 1195068 1226683 290524 260032 282144 282306 323451 313548 309139 310509 209667 212822 719000 671740 1536505 1490856 436005 431474 623444 625150 778593 761260 786218 792742 826481 837998 790822 879313 2067733 2145511 1277145 1086704 687089 676742 816467 810557 834708 850467 863321 869495 966549 971968 5028778 5201874 40.25 71.8 2
13:30:38 2024-01-26 692047 691271 197608 194837 330938 337294 360340 354938 214113 213751 274100 275440 312420 315000 4399180 4668439 6607438 6410843 1173587 1228767 294612 258179 284205 283750 321911 313536 308239 312059 210030 212971 708786 683009 1512272 1475566 436506 435393 620853 629206 779733 755675 792014 797788 816226 829804 795547 879425 2067733 2191971 1232623 1080418 690559 674768 810654 809711 839135 848100 854642 866404 974011 974220 5047576 5233873 40.25 71.8 2
13:30:39 2024-01-26 701050 692806 199054 199081 330009 337563 358426 355508 214594 213751 272374 278012 311312 313567 4427052 4825524 6649446 6429587 1186386 1235903 292573 258396 281482 282899 323907 313280 311134 311078 211138 212673 713074 679453 1533156 1493922 437197 432498 623885 625523 774948 760721 791685 792521 819732 829392 786338 872011 2061733 2164004 1264698 1091392 685129 672431 814150 811487 830235 838505 858411 868169 962869 965261 5000582 5235350 40.25 71.9 2
13:30:40 2024-01-26 699248 694056 198439 195993 331977 336005 360630 356328 214560 212819 273567 277169 312420 315554 4439575 4746076 6630796 6462464 1194880 1238912 290321 258649 286792 283627 323679 314492 307953 313009 210030 212375 718791 675100 1524163 1492863 435386 431740 617374 620890 775149 754006 783318 793084 818644 820342 783404 872634 2070679 2179435 1257954 1074322 683178 672243 810610 804616 832005 843357 852141 860726 964418 969402 5111808 5277395 40.25 71.9 2
13:30:41 2024-01-26 709716 694345 197854 199076 329974 336547 360376 358192 214113 213467 278227 276510 311603 315446 4452733 4794297 6701055 6453168 1184623 1241559 290661 258179 281411 282024 324399 313500 308204 312973 209339 212822 726569 681065 1525897 1493524 436315 427600 616062 622896 772285 753585 786503 787992 811823 825128 783960 865446 2064754 2170142 1208213 1082067 686151 669321 804904 808761 832238 836985 845245 861266 967156 955556 5069993 5273087 40.25 71.9 2
13:30:42 2024-01-26 705082 698318 197810 198766 331942 337294 360992 358480 214192 213751 273567 277134 317427 317412 4480009 4839186 6649446 6481070 1205679 1245123 288860 258215 281464 282116 324591 313536 309174 311769 209848 212971 720450 677030 1527850 1508078 435077 427564 618214 619690 771462 753585 778555 781717 813296 820415 774741 863255 2068198 2151754 1274479 1088255 680264 668593 808931 802342 825693 839021 849086 857092 953884 957547 5109718 5284451 40.25 71.9 2
13:30:43 2024-01-26 703266 703416 197785 199072 331475 337771 360992 356614 214079 213751 272686 275492 311637 315591 4504857 4780179 6677423 6499456 1202567 1245123 288798 257817 282943 282885 323679 314234 307738 313009 209193 212673 713074 677514 1538206 1498884 433228 431179 614246 617896 772842 746892 775559 787433 808876 817180 774777 862561 2074520 2177792 1256035 1072556 681233 671002 801447 800215 827773 836002 839188 851561 956008 958903 5168081 5314338 40.25 71.9 2
13:30:44 2024-01-26 713398 705405 197604 195502 329938 337265 358750 357653 214147 212819 277921 276941 313853 315446 4517417 4859204 6765857 6536657 1188079 1248663 291684 256727 282743 282912 321946 314492 308239 311550 208756 212375 720450 686919 1536878 1488377 432393 430922 614246 621602 769873 744702 778366 782464 800293 813981 776674 858346 2065261 2185527 1266654 1077456 682691 668593 802477 802488 824298 829491 838565 850760 954622 954061 5141564 5322393 40.25 71.9 2
13:30:45 2024-01-26 716316 705909 197776 194405 331475 337771 359797 357653 213383 213153 273145 278372 313299 315554 4524354 4926376 6761351 6537342 1200852 1252527 290215 255447 282144 281559 322961 313024 309174 309369 208686 211781 716101 686919 1553283 1501686 431707 427957 614718 619838 765728 747150 776702 772486 799689 811473 769627 851631 2057885 2157868 1264698 1088289 679296 666055 800311 797876 816372 827562 839970 848988 946905 945718 5107615 5333082 40.25 71.9 2
13:30:46 2024-01-26 706774 703255 196547 194951 329404 337294 360992 355472 212723 213489 272374 275595 313478 314966 4551960 4890683 6696073 6546752 1221961 1250752 292708 256593 279694 280275 323907 311373 307308 309161 208035 211049 719000 677998 1553303 1516014 429480 423678 611631 612330 762908 744960 767350 770410 798989 809082 760610 849337 2063323 2142561 1274479 1081962 674787 657997 798046 793268 811581 828252 837373 839662 941233 945681 5170617 5336888 40.25 71.9 2
13:30:47 2024-01-26 709293 707378 200250 194405 326917 337294 360920 356750 212723 211750 272338 275389 312037 313937 4560509 4862662 6766473 6565117 1200874 1250642 287181 255341 279549 280755 321911 312477 306807 309126 207352 211429 744491 684600 1554115 1495287 427955 423714 606635 614949 763412 737893 764520 771502 788761 802493 765139 849525 2061856 2167235 1253396 1072315 675751 662655 790557 789827 816299 820478 829216 839662 946690 937565 5180851 5368027 40.25 71.9 2
13:30:48 2024-01-26 719716 703295 196512 193792 327879 337532 358356 356257 212326 211750 270698 277099 312420 313496 4589421 4961201 6818058 6565478 1192286 1254306 286711 253742 282075 279354 320936 313244 306771 311156 209408 210109 726569 685808 1546461 1502435 429480 423534 604741 612330 757583 735839 764316 768085 791136 804840 758319 837159 2054031 2160890 1260785 1075037 673346 656500 787688 793268 811795 816803 825573 837163 942307 935196 5137163 5365025 40.25 71.9 2
13:30:49 2024-01-26 712244 709420 200496 193451 327879 335795 359761 353838 212032 211750 270626 275423 312420 314451 4595974 4954485 6766473 6584236 1216135 1257909 286687 253529 279622 278540 322889 313818 308470 310277 209113 209746 717550 678968 1537074 1516014 427955 422048 605048 606485 752541 736925 759333 762321 792222 801432 749131 834780 2054386 2137910 1266654 1077456 667108 657705 790557 784048 804858 819792 827999 830337 930012 937952 5220482 5374403 40.25 71.9 2
13:30:50 2024-01-26 711318 711487 196300 193722 325375 336342 359508 353838 211378 210723 272034 274590 312420 311524 4605353 4893635 6791617 6602993 1212937 1254071 286602 252929 279048 278470 320651 314264 305656 310058 207643 208723 721900 677514 1544102 1505011 424586 422048 599366 605317 754365 732267 755087 765645 784261 792221 747669 836006 2057463 2160948 1264698 1062354 667821 656036 783589 780646 809496 817894 815683 827276 938204 928552 5263722 5393161 40.25 71.9 2
13:30:51 2024-01-26 717599 713442 195887 192980 324890 335832 357564 353838 210726 211384 270173 275597 312420 311560 4630184 4986653 6897308 6621750 1190279 1254306 287238 250997 279261 279815 321133 313818 305190 308529 207643 208543 725098 687285 1524861 1495287 425831 419535 597504 606202 751661 728599 757774 761205 778625 793595 749997 827308 2043799 2157868 1273696 1069691 666372 651242 780816 784048 802576 809381 815104 829081 931650 919502 5197695 5402540 40.25 71.9 2
13:30:52 2024-01-26 715287 712545 196025 191861 325607 333022 359472 355670 215027 211053 269567 275790 311219 312508 4639556 5039755 6855466 6612109 1203087 1257909 286512 252635 277513 279743 319681 312486 306735 306721 207643 208183 729880 687285 1533875 1505591 423420 419072 600286 607574 747288 729555 755415 752532 775218 792584 738261 822215 2040381 2135999 1259733 1075086 661640 649327 784182 778364 795670 809381 815104 822182 920245 924812 5248698 5402540 40.25 71.9 2
13:30:53 2024-01-26 714354 715066 194787 191896 325019 332517 358390 354524 215062 209117 268963 274405 311473 313468 4652246 4938252 6817303 6659265 1217833 1258469 284330 252599 276698 279421 316898 311456 304869 306721 207497 207683 719000 679453 1524238 1503142 420584 419368 597965 599567 749413 728747 746431 755215 777304 782120 741909 820683 2049653 2149959 1252961 1060232 658822 650284 776466 773730 800302 809381 805845 816166 927658 919502 5292133 5421297 40.25 71.9 2
13:30:54 2024-01-26 719711 714564 194822 191253 325014 332787 355918 352284 214656 210065 268513 274825 311648 313219 4667672 5042546 6925344 6640612 1195693 1259366 285998 251390 275958 278832 316898 312043 305917 306217 206369 207176 731902 686919 1536876 1491041 419619 417563 594860 601346 745171 722430 746998 754135 767208 782120 738137 813808 2037483 2142524 1265717 1065063 661640 643590 773826 776640 795612 801213 808826 820420 919817 915748 5192904 5411416 40.25 71.9 2
13:30:55 2024-01-26 714691 715572 194822 190321 325019 330706 356489 354024 214726 208687 268100 275900 308618 311560 4661400 5033991 6836762 6650497 1216901 1263490 281702 251747 275464 276506 318856 310099 303656 305786 205718 206244 722155 675582 1529328 1512362 419856 412844 592943 592373 738685 721919 741796 745088 766296 781016 731668 816236 2040107 2127292 1263722 1066615 656993 648832 777166 765915 791108 800613 804176 811686 919165 917726 5320577 5440054 40.25 71.9 2
13:30:56 2024-01-26 724842 712269 193524 190355 324480 331207 355419 354024 210218 208867 267837 272733 309988 311670 4686416 5049726 6932296 6649960 1200847 1261453 283335 250367 274201 277355 318528 310136 302485 304819 205212 205671 721357 684961 1526542 1492361 416474 414081 590172 595993 738503 721573 741113 747205 761393 771970 730565 811444 2031109 2148648 1256596 1066684 656057 641129 769011 769754 786528 793437 802308 813423 909978 908642 5202431 5445547 40.25 71.9 2
13:30:57 2024-01-26 719711 712039 193563 188791 324983 328675 354352 351997 210658 206455 267053 273341 307650 311270 4701805 5046134 6841235 6688557 1222136 1260556 279327 249629 274201 275360 317562 308642 301566 303111 204530 205032 729880 675582 1528659 1514654 416584 409416 589754 590420 735862 717489 736141 737450 763830 773093 726687 809374 2031109 2118087 1186492 1063416 653257 643590 771635 762898 784136 793509 797756 802211 911915 911286 5333348 5458812 40.25 71.9 2
13:30:58 2024-01-26 727944 716370 192609 189058 322036 328445 354281 354024 209381 207065 266830 271038 307650 311229 4707812 5028228 6910557 6707290 1212928 1259624 279244 249172 274310 275360 318078 308642 300336 304534 202642 204998 718661 678483 1550218 1500301 413054 409128 583537 590384 735977 709120 731854 740952 758630 766369 728825 806963 2028224 2145601 1259733 1054090 654655 641129 763536 768319 785250 790084 793088 802248 905331 906838 5231684 5466458 40.25 71.9 2
13:30:59 2024-01-26 715495 716076 191739 188203 322783 327684 355509 349805 209381 206455 265161 271901 306686 310900 4725592 5111846 6895582 6697997 1212825 1261490 280061 247549 275381 273906 317406 306509 299426 300815 204244 203727 722155 682376 1519045 1503142 414520 409136 588047 589583 728848 715421 735094 736120 755843 770849 719095 798863 2026154 2105785 1264698 1060044 649549 640222 767360 758979 779701 790504 790841 797732 909067 904769 5307031 5470260 40.25 71.9 2
13:31:00 2024-01-26 723664 716370 191704 188168 321021 328179 354506 351429 208874 206421 263978 271003 307356 309256 4733276 5105519 6982160 6725722 1204317 1259624 279227 247392 273331 274852 315843 306473 300288 300707 202395 206160 746663 681065 1524464 1493922 412002 409281 577127 588748 729742 706253 726420 734857 752225 761784 720321 800038 2021836 2139428 1252526 1052292 649088 632613 758548 762862 777387 784351 792569 802141 892286 892425 5248698 5473899 40.25 71.9 2
13:31:01 2024-01-26 721758 717455 191363 186824 321061 327265 354506 349841 208188 204752 265161 270178 304874 311670 4739267 5104675 6860572 6716289 1222224 1263285 278595 246422 273827 271511 315843 305503 300028 301868 202147 204717 729134 673868 1538007 1511011 411302 405759 580446 581756 723664 707793 726829 728765 748269 763939 715389 793024 2021836 2117981 1245769 1054090 643932 634562 758673 754245 777350 784459 783250 792955 898168 895633 5271085 5506166 40.25 71.9 2
13:31:02 2024-01-26 726793 716407 191061 185826 320535 327727 351907 350616 206929 205071 263718 270625 304769 309329 4746033 5126680 6999339 6707758 1194880 1259587 279024 244907 273440 271286 313962 305970 297613 299342 201301 204108 723908 682376 1514302 1498170 410503 405759 577229 581792 722020 702157 727865 729414 745686 757391 714883 786988 2011134 2108774 1266771 1061746 645494 631080 759149 756388 768862 782110 785935 788386 888378 894812 5323943 5474179 40.25 71.9 2
13:31:03 2024-01-26 723335 719605 189861 185821 318569 324537 350809 348751 207864 204434 263504 268502 304379 306577 4755412 5057731 6913292 6726919 1214387 1258469 277741 245012 270644 270684 311809 305037 297757 298018 201125 202968 714651 673657 1529009 1499549 407917 405152 576412 579554 725754 702084 718318 728765 746740 752115 710127 790739 2016061 2117981 1251753 1041727 643932 632422 751523 754245 772173 775143 781579 791907 882891 883630 5248698 5488490 40.25 71.9 2
13:31:04 2024-01-26 718619 716407 189265 189741 318083 324893 351907 346584 206895 204434 264573 269133 303851 308347 4764791 5172727 6952252 6725722 1207827 1259698 278275 243543 270572 271028 313454 303290 297577 297780 200040 202968 741414 682376 1535906 1497379 407338 402097 577637 580744 718608 701092 721531 719545 738425 754581 702089 781477 2006815 2090360 1241779 1052409 636418 627819 753664 746109 764881 775409 774648 786097 892235 888590 5378650 5501779 40.25 71.9 2
13:31:05 2024-01-26 730731 718501 189064 189705 316614 324821 351316 348715 205611 208822 268638 266804 303885 306469 4774170 5102997 6959460 6736460 1212928 1257017 275762 243543 268909 270404 311916 302687 296919 299996 198754 202615 751351 675582 1525589 1493922 405033 400897 567847 577877 719628 695078 714424 720334 740090 746164 709378 783211 2006142 2124173 1256596 1045022 640277 625136 747302 749568 765204 773020 779248 786074 877942 881426 5288169 5511151 40.25 71.9 2
13:31:06 2024-01-26 722784 719050 188899 186108 317123 323570 349787 346620 205611 204290 263682 266908 304433 308347 4780137 5153781 6912800 6744587 1211773 1257909 275726 241981 270093 268151 310793 302191 296085 297780 200167 201344 720684 675582 1523365 1510762 405895 400866 573052 573954 710834 699101 716496 718254 738753 748413 699142 776860 1998114 2095636 1233800 1045475 634606 625497 747620 742344 764610 771961 770012 781444 882951 874988 5303298 5515084 40.25 71.9 2
13:31:07 2024-01-26 727907 716407 188036 185467 316832 323308 348381 346098 205223 204864 263088 269357 303507 307499 4787717 5178070 7035794 6752528 1196588 1255673 275797 243621 267680 268899 309883 301768 293962 297360 198962 201309 739875 680059 1519180 1488924 401424 400866 570126 575689 715559 688991 712013 717507 731260 741859 701166 774584 1997296 2111768 1256596 1044765 634606 619803 743039 742906 756476 765332 774483 778914 874080 874397 5342754 5520523 40.25 71.9 2
13:31:08 2024-01-26 722784 720649 189511 185596 315179 320829 349715 344505 204762 204576 263310 265222 303507 306469 4805824 5155982 6913048 6743674 1216258 1258469 272648 242666 268011 268525 310135 302817 293819 296381 197548 200083 739875 671940 1520088 1507144 403278 396817 568476 570360 707894 691721 709214 709138 733981 745180 695009 773591 1996856 2090621 1229810 1043278 631004 623261 743039 737948 759176 766432 765157 776099 877321 872995 5312717 5525952 40.25 71.9 2
13:31:09 2024-01-26 728936 720617 186867 184513 316005 321803 346531 344505 204268 204004 261464 266433 301066 304319 4815284 5201859 7030772 6752603 1200833 1254343 272754 242325 265515 272220 308261 302447 292175 295620 197170 200432 731039 675318 1521822 1479080 396700 396853 565667 571981 709293 686944 707198 711218 721341 733964 695009 769947 1991186 2105785 1248456 1040313 631004 616315 738082 737414 751629 761775 769391 774385 870721 870461 5352159 5522013 40.25 71.9 2
13:31:10 2024-01-26 721998 720613 191362 184323 316005 319339 347648 343211 203917 203043 261720 266348 301702 306691 4822182 5177497 6932145 6752790 1206446 1257909 272337 241644 266679 267736 308156 301702 291970 294269 197479 198798 714248 675544 1531307 1497379 400218 395557 567270 568270 702330 690886 707701 708816 727623 740956 689949 765364 1991576 2086324 1248456 1041794 627066 619634 738082 733738 754728 761913 758507 769915 872610 865627 5318592 5535317 40.25 71.9 2
13:31:11 2024-01-26 728664 718506 191027 183867 314601 320343 346269 344960 203600 203043 260071 266348 301419 304818 4825444 5216942 7041813 6780465 1193175 1254343 272754 240690 265267 267593 306331 301166 291569 294269 198070 199144 736798 679453 1503180 1484702 399017 395557 558833 568270 702257 682404 706192 709318 724451 730098 691946 760638 1981927 2081153 1238281 1048070 627355 614136 738082 735587 747769 757490 764612 764449 863719 865456 5361565 5529895 40.25 71.9 2
13:31:12 2024-01-26 719711 720103 187141 183289 312215 320341 344935 342742 203634 202052 259634 264578 302776 304667 4832457 5150245 6947859 6782317 1217278 1253453 270833 240201 265273 267324 306331 297640 291978 291787 197805 197797 745101 671740 1516774 1493922 396963 394374 562335 563648 705391 685899 698876 706001 724722 726105 682818 762225 1988735 2086674 1256596 1032495 627066 616315 733716 732663 749431 752711 755136 767851 861936 856478 5286321 5533842 40.25 71.9 2
13:31:13 2024-01-26 718619 717455 186617 182670 313346 316934 345212 340914 203003 201770 258912 265949 299629 304778 4825143 5254328 6994486 6753053 1203426 1250040 271261 239227 263635 265280 306829 297568 290595 292219 196959 197832 745101 677514 1508087 1493273 396691 390815 559099 564880 698707 682886 701737 700112 718451 730386 681758 757570 1979113 2059816 1259982 1037285 622617 613806 733871 728729 746358 755144 751467 762230 865881 856514 5349423 5542944 40.25 71.9 2
13:31:14 2024-01-26 725722 718506 186086 182283 310188 318374 345429 342983 201714 201489 258186 265909 299104 304429 4825181 5230075 7027636 6790567 1197444 1251822 270540 238963 262243 265280 305966 297604 288921 290705 196406 197179 743538 677514 1503941 1476622 396682 391399 556551 561986 697223 677789 696591 701074 715554 725049 681854 753618 1969867 2069010 1230142 1043278 623503 608262 733352 727896 740752 754307 754029 756149 854665 856514 5378178 5539267 40.25 71.9 2
13:31:15 2024-01-26 720462 718542 185526 181931 310726 317858 343001 341946 203175 200787 258948 262891 299454 303054 4832080 5141138 6966510 6799946 1209067 1253923 268146 237891 267752 263658 305106 297676 288518 289752 196406 196223 731773 668108 1515693 1493343 394718 391763 555729 559145 696730 677227 691752 699554 717364 721449 682242 755543 1974205 2090360 1234211 1028794 622583 603879 724704 728729 743630 748368 751134 760680 850553 852331 5314785 5548639 40.25 71.9 2
13:31:16 2024-01-26 719453 718542 186081 180900 311675 315951 345673 341382 203175 201138 258684 261323 298756 303699 4839068 5207807 6942763 6771521 1210080 1254195 266589 237452 262828 262747 306829 296371 288518 290193 196095 196257 753662 667631 1516621 1501523 393844 387876 556551 557455 691148 677556 689719 693023 712214 725526 676247 757295 1975474 2072285 1234211 1026114 616998 603951 722654 719753 743140 747841 746224 758373 857193 847392 5330035 5546133 40.25 71.9 2
13:31:17 2024-01-26 728669 719638 185335 180939 311202 315843 344688 341106 202537 201512 257320 262594 297887 302625 4839068 5260005 7031191 6762431 1198022 1250716 268934 236719 263219 261214 306181 296134 288458 289752 194993 195950 735726 674619 1527543 1489054 392344 386641 553306 559578 689825 672831 690734 689946 707288 721444 677269 746357 1963408 2053533 1230142 1037192 613767 605403 725731 718488 733885 747751 745975 752476 854665 853572 5432928 5554048 40.25 71.9 2
13:31:18 2024-01-26 728931 720380 184582 180874 308376 315915 342713 340076 202395 201278 256419 261427 299727 299343 4870020 5216957 7015732 6783310 1207733 1250679 267543 236353 261702 262014 305106 295646 287122 288908 194549 195339 740413 666288 1516814 1479766 387686 387840 551751 557886 692162 669619 688110 692007 703129 716461 674777 746924 1966201 2067544 1226072 1029562 617714 601913 722107 720298 730743 741887 745975 751407 844941 847429 5397488 5558011 40.25 71.9 2
13:31:19 2024-01-26 720394 720071 184091 180273 308279 316199 342713 341332 202325 199809 255810 261358 297820 297419 4867554 5216942 6958338 6783310 1217870 1252454 266056 235953 261594 260745 305035 293810 287931 287822 193863 194933 753464 665728 1530357 1493922 388846 385104 552926 549739 689519 672473 682495 687900 707889 716461 669040 746924 1970400 2071727 1226072 1019691 612459 604761 717058 715366 733862 740837 737870 753548 848004 838415 5373070 5557711 40.25 71.9 2
13:31:20 2024-01-26 726751 718469 183635 179700 310478 313531 342447 338539 201690 200088 255059 260958 297538 299808 4876986 5292246 7056178 6782317 1194060 1250439 266910 234863 261558 259519 304071 293694 286383 287927 193251 196633 729476 673657 1505545 1484702 389399 383072 550580 554521 684062 669582 686607 685881 702020 716461 668529 739982 1956929 2047229 1215897 1032495 610100 603043 721689 712423 728816 739427 737732 746502 848041 846920 5427140 5571357 40.25 71.9 2
13:31:21 2024-01-26 728931 720067 183054 180028 308615 315002 342050 338468 201373 199914 256447 260162 297928 297347 4886714 5216920 7033168 6801031 1207733 1251328 265510 234863 259982 260131 302933 294672 285370 288766 193216 195555 732601 668108 1515271 1479766 387468 383951 547048 553541 688055 662695 679451 688678 701261 709176 671048 742292 1968594 2059780 1219967 1024654 612719 597928 717296 715366 726236 736768 741030 746408 838692 838415 5406907 5571357 40.25 71.9 2
13:31:22 2024-01-26 722516 719558 182810 179211 309310 312651 341569 336538 200777 198664 256557 260725 297538 297347 4876527 5219107 6957765 6781544 1217870 1249966 264534 234629 258310 259484 303146 292201 286481 288094 192472 194972 738851 667631 1512545 1484702 387197 383107 548986 550374 686073 667652 680492 683907 702326 707396 663344 737144 1960584 2062740 1236755 1018239 612136 601258 713476 713270 729236 730449 735048 745584 838259 838446 5322327 5571080 40.25 71.9 2
13:31:23 2024-01-26 718613 719601 182648 180541 306811 313091 340130 337321 201197 197733 255686 260269 295588 299138 4883229 5291793 7038312 6762169 1197444 1249551 264463 232955 258927 258009 301874 297091 285049 287144 191360 194972 731039 672903 1498597 1483035 387194 383201 547435 551973 680815 665186 679488 680732 694151 708143 660456 732821 1952303 2035119 1217841 1024654 606518 598592 715536 710289 725722 737874 728586 737672 842604 838446 5372103 5571357 40.25 71.9 2
13:31:24 2024-01-26 723564 719642 181904 178399 305804 312758 338557 336067 200113 197767 254997 259731 295803 297239 4892601 5278483 7055934 6801182 1202492 1247777 262813 233152 257083 257940 299448 297586 283631 287144 190757 194699 732601 671740 1499749 1472523 385278 381320 541072 550374 682749 661057 679301 681831 693210 703309 663344 732923 1943683 2053235 1236710 1026114 609665 595355 713476 710068 719596 729466 735161 737083 832233 839039 5420198 5577996 40.25 71.9 2
13:31:25 2024-01-26 721942 721693 180538 178399 304731 311519 340094 336333 200113 197389 254891 258151 296047 295426 4882515 5227096 6988185 6809325 1217127 1248663 263180 237244 255898 262941 299483 292401 284263 284920 191360 193883 737288 665253 1500097 1483649 384387 382930 541036 543820 680815 662326 673312 681698 697219 699216 658442 732821 1949337 2056633 1224037 1013898 607495 596235 707871 710289 724694 724718 730731 739318 829186 831097 5325941 5574538 40.25 71.9 2
13:31:26 2024-01-26 718619 719380 181620 177315 305912 310575 338557 336845 199279 196158 254891 257903 293825 297455 4897966 5278609 7033154 6799946 1199139 1248663 263953 233361 256723 258858 298959 292050 284263 283617 190757 192966 743538 666166 1515998 1489690 385551 378862 542180 544321 672627 660451 673349 676776 696725 703417 655082 728521 1943720 2044326 1234634 1016514 599364 592578 706368 702066 723632 728917 726411 738810 835887 829923 5369231 5584018 40.25 71.9 2
13:31:27 2024-01-26 729226 719642 180577 177036 304762 312140 338737 335532 198241 196500 252599 257042 293697 297491 4904579 5300795 7093025 6818704 1198300 1245123 261209 236970 255147 258858 297637 291948 281834 284450 189559 193577 719873 670021 1492845 1469388 382037 381042 540609 546239 677927 656541 673349 678768 685137 698162 656008 726755 1942092 2044326 1230480 1023197 604905 590561 709919 706235 716270 724968 728032 730634 827292 829329 5424074 5584018 40.25 71.9 2
13:31:28 2024-01-26 719885 719921 179972 177345 303093 311744 340317 333861 199418 196158 252743 256617 294499 294740 4905472 5243148 6967104 6804468 1213691 1245123 260308 233197 255863 257268 299203 291197 281637 283180 189955 192427 718335 664305 1510500 1488924 378637 377351 540992 542779 672931 656577 668062 672014 688855 699318 652674 728484 1946273 2047229 1224250 1007463 599010 585563 701202 700797 717558 721399 721485 736034 829809 820424 5397488 5602978 40.25 71.9 2
13:31:29 2024-01-26 727944 718360 180007 176231 304048 309948 337229 333897 197863 196534 252671 256261 292591 294704 4905472 5292388 7062476 6801295 1181254 1243284 261437 231296 256687 257232 297924 291948 280087 283149 188963 192323 710642 667155 1503802 1475483 378637 375020 535141 542779 669720 652669 670002 672219 686105 699216 653586 723511 1932463 2025912 1211789 1018767 597305 587068 704064 698092 711305 724968 724717 728452 827126 827544 5451848 5603282 40.25 71.9 2
13:31:30 2024-01-26 727442 719376 179439 177768 303057 310423 337065 336809 197040 195378 252493 255694 293768 296385 4914850 5241457 6994486 6828082 1208617 1246032 260127 231621 254685 257232 297396 291189 280941 281392 188929 191113 722950 660588 1505276 1475566 379866 375919 532022 539184 672574 650325 666339 673446 687077 694295 655066 725721 1938458 2053198 1224684 1011017 599084 584628 699179 700572 711305 718143 725786 730764 820729 820351 5404279 5577342 40.25 71.9 2
13:31:31 2024-01-26 721758 718060 179693 177511 303155 309001 337780 332922 197382 195039 252279 256011 292343 296935 4907843 5288084 7037562 6804468 1194088 1245123 260706 230542 254259 255689 297816 288590 281091 280109 188894 191113 729105 663905 1498679 1489690 380680 373598 535141 537172 665830 651297 662137 667125 685101 694331 647393 723548 1932513 2035119 1224250 1004599 595183 587068 697200 694986 712889 719258 718530 728526 826706 818453 5385251 5603282 40.25 71.9 2
13:31:32 2024-01-26 726870 719647 180773 176774 302592 306721 337303 333463 197040 195344 251122 257092 291635 293770 4920717 5317882 7103171 6818704 1187085 1243321 260741 230345 253125 255689 296978 288266 279041 281201 188301 190946 713719 669542 1483760 1474164 380410 374230 532999 537968 665830 648145 668062 671538 682054 694331 651251 716148 1927741 2023041 1234374 1020253 596455 583195 701202 697031 709872 721291 722275 723553 818303 824482 5432821 5595278 40.25 71.9 2
13:31:33 2024-01-26 721679 719380 178309 176743 301219 309547 333987 332454 197074 196228 251387 255477 291878 292786 4920435 5231758 7014450 6840229 1207884 1244166 258689 230345 253090 255654 295541 288518 279236 279648 188301 189879 724489 660588 1501516 1474441 378255 373598 531454 531747 667789 645561 661644 669637 684057 689211 649337 719264 1929111 2047229 1222345 1008878 594760 581477 694664 695515 708364 716452 719366 727240 815176 820359 5376912 5603282 40.25 71.9 2
13:31:34 2024-01-26 719017 718568 178839 176148 301361 306901 335877 331915 196459 196491 250541 254799 291914 292751 4933581 5261680 7005098 6801106 1197431 1245086 257970 229077 253479 254018 297369 287635 279766 278833 188136 189082 713719 659173 1495917 1489105 376383 373029 533755 534721 664548 647497 659764 663284 681536 688172 644659 718208 1932846 2033676 1201652 1001745 593071 583717 691983 690885 708364 712156 710183 724620 817268 816226 5403911 5603282 40.25 71.9 2
13:31:35 2024-01-26 725837 718622 177994 176043 301362 304999 335877 330911 196819 196527 249451 255976 290549 291984 4939461 5332099 7079914 6801068 1179575 1239690 259618 228722 253302 253171 294883 287563 278550 279222 188551 189317 704487 666288 1490229 1471303 376383 371977 532244 535584 662427 645524 660153 661406 676963 689267 642120 710044 1926371 2004654 1205722 1009507 592229 583232 697200 689889 705859 716452 709065 720670 820900 818579 5442637 5603282 40.25 71.9 2
13:31:36 2024-01-26 728674 719642 181733 176280 300226 306865 333915 330589 195744 195427 249487 256046 289263 297893 4939461 5319393 7050438 6830439 1196588 1239417 258093 229077 252653 252498 295204 286799 278747 279648 187889 189351 710642 666203 1488524 1466263 374149 373029 530703 531481 663372 643026 660703 663687 674464 685016 642157 711351 1919839 2016705 1211789 1013898 593914 576802 696214 691898 705053 712386 714415 717149 811680 818616 5445919 5601082 40.25 71.9 2
13:31:37 2024-01-26 716907 718322 181499 175797 297757 306865 333627 328773 196118 194880 249487 253663 288912 293397 4939461 5271284 7003536 6837461 1210193 1241485 257299 228687 252261 252463 295333 285806 278747 277952 188286 188653 712180 660588 1489325 1475483 374185 373029 530556 532075 663838 643631 656808 663284 676634 680297 638313 712174 1923858 2036244 1213866 1000248 592229 579130 689008 690397 705359 710202 714280 721399 808087 811722 5354480 5593585 40.25 71.9 2
13:31:38 2024-01-26 716315 716357 181601 174670 300688 304927 333433 328880 195168 195153 248752 252253 288912 293329 4939461 5292057 7033154 6828082 1192249 1241522 258890 227344 252653 252077 294305 285076 278979 278965 188021 188752 721412 662481 1498929 1484702 375282 369812 528561 528925 656714 643026 652944 656595 675822 684281 636438 712174 1923724 2025912 1213866 996718 587561 576838 687059 687936 702226 708887 706891 720884 815257 807771 5411237 5622525 40.25 71.9 2
13:31:39 2024-01-26 726485 717419 181276 174670 300087 307123 333229 329342 194864 195427 247739 254443 288886 292946 4945305 5333785 7093142 6823213 1180409 1239417 257876 226726 252725 251656 292682 286280 276564 279555 187914 188061 707564 664305 1499321 1471303 372983 369250 523045 532075 652868 638345 654946 656291 667182 683246 635916 705040 1917112 1998292 1218020 1007463 587561 576766 690573 682831 700162 711323 706904 714181 816394 810398 5475827 5618027 40.25 71.9 2
13:31:40 2024-01-26 727824 717703 177630 174643 297577 303785 331825 328348 194898 194300 247739 254303 290427 291633 4945305 5322827 7057663 6832585 1197318 1239417 255720 226884 251055 250886 293409 284697 275453 279178 186968 187698 689340 661472 1498382 1464184 371408 369256 523045 530497 658684 635536 652481 658492 669715 676376 634571 702928 1914353 2008111 1205559 1009507 588818 575414 689985 687376 697861 707170 709018 711019 804282 809254 5447408 5609990 40.25 71.9 2
13:31:41 2024-01-26 716546 717460 176752 174948 297117 303750 331789 325879 194864 193958 248083 252468 287478 291856 4945305 5306990 7003157 6837461 1205586 1239690 254865 226691 250278 250154 293409 283161 276528 277986 186968 186850 709103 660116 1503812 1473391 369695 369812 526076 527323 658684 640263 650064 656595 672013 676340 635723 707123 1914390 2028936 1203482 997428 587143 574565 682763 685845 698986 706267 707972 716241 802002 802502 5363939 5593849 40.25 71.9 2
13:31:42 2024-01-26 715531 712309 177612 173658 297942 302578 330858 326899 193921 192795 247842 251062 287478 292209 4948833 5333316 7050438 6820668 1191473 1239417 257299 225448 250278 249390 292035 283196 276528 276091 186968 186557 724489 658703 1490783 1475903 369695 365353 522973 525881 651384 636474 647599 652688 667074 676304 631053 704502 1917112 2017279 1220096 997428 585891 576229 683556 684496 698986 703238 702804 712654 802351 802502 5386045 5610240 40.25 71.9 2
13:31:43 2024-01-26 719702 716477 177497 173495 297978 303018 331628 324863 193955 193817 246387 252851 286573 291669 4961744 5388973 7082785 6820782 1185474 1239417 255685 225483 250031 249355 293167 282701 275224 277986 185781 186884 689340 665253 1484576 1470432 369363 366417 523045 528105 652308 636470 652332 653150 667110 680202 629233 700663 1908925 2007499 1228706 996718 581293 572393 682278 680143 699353 703084 702602 712183 807053 800127 5407782 5617913 40.25 71.9 2
13:31:44 2024-01-26 724662 719158 177501 173180 297554 302578 328826 326864 193217 193511 246352 251272 286425 291275 4960497 5356589 7106391 6841957 1194880 1235903 255257 225099 248663 249355 291295 282262 274803 276479 185226 186231 695402 665253 1494924 1457043 370354 366746 521561 526914 652962 634295 651404 653150 665862 676376 635452 698802 1905144 1991909 1209624 1006030 579892 567788 684667 679175 691335 703300 703380 706942 802388 803638 5463421 5609876 40.25 71.9 2
13:31:45 2024-01-26 726351 718506 176721 172389 296681 301237 327799 327216 194919 193686 245593 251307 286607 288071 4961744 5285737 7041113 6840229 1194880 1235903 253871 224751 248453 253618 290599 282729 272674 276515 185191 185681 690856 657763 1511756 1465223 368257 364769 519352 522662 653233 630902 647140 653150 658205 670367 629233 695805 1901294 1999710 1222345 1006471 583812 570236 685641 681960 693374 700877 700852 702785 797321 803638 5452372 5593774 40.25 71.9 2
13:31:46 2024-01-26 719493 717604 176162 172398 294508 303447 328330 326794 193352 191861 245628 249739 285706 288622 4961857 5292057 7037562 6846840 1206745 1235903 254083 224057 247096 250983 290193 282934 274383 274790 185156 185357 696917 657955 1482774 1466263 368257 364734 518619 522571 649542 631121 641854 649387 661964 671138 632020 699316 1905144 2004654 1197252 998138 581293 568585 681247 679919 688925 694286 699842 704859 794920 797798 5454002 5616479 40.25 71.9 2
13:31:47 2024-01-26 720319 716407 176003 172089 296233 300790 329413 324601 192717 192228 244872 249704 290673 286943 4964035 5307182 6994486 6825551 1198813 1235903 252107 224057 247895 253319 289946 282934 273127 274825 184862 185067 692371 658703 1496027 1471303 367996 364734 521192 522614 651384 632948 641891 651302 665862 670884 628752 700001 1903755 2018136 1198696 995300 580306 566868 677343 678692 687950 694250 701877 705900 795556 797963 5402549 5617913 40.25 71.9 2
13:31:48 2024-01-26 722516 712296 176153 171654 295781 301058 327693 324667 192684 192397 244837 248942 291154 287706 4954483 5324902 7050438 6832585 1188079 1235903 254083 227503 247931 249595 288908 286341 272674 273114 185156 186157 723143 655888 1487648 1475487 367215 362912 518619 520680 643803 631121 641193 643649 658205 667362 623785 695273 1907853 2008111 1208934 989582 581134 571487 678827 677588 692497 693617 693143 703784 795607 793349 5367136 5621937 40.25 71.9 2
13:31:49 2024-01-26 715421 712079 175315 171543 294582 301088 327305 324042 192717 191187 244837 249323 290361 288622 4976046 5402591 7082507 6827713 1182094 1235903 253270 227788 247386 249595 290952 281737 272258 274562 183784 189034 687825 663359 1480070 1466263 367215 363682 519776 523648 643803 632500 643787 639956 661964 670332 624743 695273 1901294 1995460 1218105 988701 575866 567707 675421 672895 691936 694286 694504 703784 799620 791037 5399187 5626079 40.25 71.9 2
13:31:50 2024-01-26 724699 712196 175600 171031 294510 301416 327627 324992 196301 191826 249297 249323 290637 288134 4976673 5356108 7149632 6846443 1182120 1235026 253659 227467 246369 249245 292614 282534 271428 273149 183691 186513 690856 661506 1519202 1464184 367215 360871 513765 520950 642216 625538 641363 642134 659860 671138 620117 690624 1899943 1990368 1209624 991598 575866 566430 674942 671428 690466 694286 693513 704939 797284 790442 5408593 5632987 40.25 71.9 2
13:31:51 2024-01-26 722729 712305 174474 171125 293046 300736 325602 324992 196027 191222 249261 248908 290247 287594 4973401 5358045 7106391 6845167 1185437 1232328 253058 227396 245575 249070 292614 282135 270979 272852 183399 186121 680612 660588 1507055 1462109 367215 360871 514367 519405 642216 625551 642105 641225 656490 667362 619169 689506 1898593 1989812 1218105 995889 575866 568549 676418 671749 687950 694214 689988 699707 795607 788649 5406907 5632987 40.25 71.9 2
13:31:52 2024-01-26 723761 712269 174595 171125 292635 300566 325531 324727 195957 191019 245325 248528 290086 287248 4975665 5358045 7134367 6860701 1187170 1232328 251721 223518 245162 248476 288802 281936 270342 272210 182819 185695 689340 662481 1474634 1462109 366177 360871 513275 518233 640400 623780 640281 638400 656947 666315 617785 688036 1895898 1983452 1203482 995889 575043 566868 675938 670756 685373 694106 687426 697110 793351 787496 5399187 5620949 40.25 71.9 2
13:31:53 2024-01-26 722636 712237 174186 170680 291715 298400 326545 324498 195922 190886 243837 248114 285797 286768 4985017 5369419 7125041 6855809 1188868 1231389 250951 223904 244579 247674 288599 281303 269742 272019 182784 185635 689340 662481 1504271 1461073 366177 360871 513181 516699 640400 623338 639335 638363 655781 664873 616442 686532 1890485 1981069 1184791 994468 574222 566978 673028 669839 685858 693129 688442 697569 793314 786309 5407174 5637008 40.25 71.9 2
13:31:54 2024-01-26 723664 714846 174856 170041 293457 297924 325496 324956 192603 191153 243801 248149 285281 286678 4972155 5365664 7145378 6846840 1177751 1234077 252248 222436 244749 246876 287787 281231 269261 271380 182587 184905 686309 658233 1487761 1462109 363343 358593 512149 516626 637507 625107 639298 638327 657881 665269 617748 688525 1892022 1990368 1207503 987201 571768 561936 669059 667025 685631 692674 687389 699632 792711 784062 5419809 5637008 40.25 71.9 2
13:31:55 2024-01-26 724694 715385 174273 169814 293221 297924 324708 324462 192201 190985 243765 248114 284881 286244 4982859 5386571 7154730 6856219 1176069 1231427 251686 222628 244749 246911 287787 279576 269261 271380 182135 184951 683278 658703 1476751 1461186 362758 358053 510971 513648 635635 621980 636469 636452 656947 663364 615932 686458 1892022 1988952 1205383 986496 570954 562747 668108 666250 684658 691660 686375 695550 791103 784062 5437935 5634033 40.25 71.9 2
13:31:56 2024-01-26 722729 717594 173697 169537 291640 295677 325531 322725 192201 190217 243693 248114 284096 286240 4986321 5408105 7102905 6840343 1171122 1232254 249386 222792 244749 245117 287990 279504 269990 271345 181559 184905 680247 660588 1479169 1461186 360681 358593 513638 513684 637507 624665 635944 634585 656481 661394 617310 688525 1890448 1996230 1184791 982208 572176 562747 667159 667025 680709 685056 684636 694488 786487 783506 5380005 5627629 40.25 71.9 2
13:31:57 2024-01-26 715557 715577 173261 169511 292037 297606 324649 320028 193182 188955 243765 246605 284012 286642 4975467 5402676 7062476 6835332 1185474 1232291 250498 222217 243962 245324 287203 278218 269261 269248 181559 183630 682105 654894 1482000 1472346 360681 356440 510716 512213 635296 621467 631009 636566 649119 656353 614580 684436 1892022 2005980 1203263 985089 573403 559491 666212 667451 680672 685092 687915 696579 779697 783235 5456881 5637008 40.25 71.9 2
13:31:58 2024-01-26 713398 716592 173110 169004 290718 297194 324685 320999 191933 189286 243350 246571 284247 283899 4989880 5351948 7051858 6837461 1184660 1231418 249351 221023 243997 244569 287180 277791 269990 268838 181594 183036 695256 651156 1517046 1472523 361108 355869 510716 512177 636649 621980 631907 637352 649155 657278 616435 685446 1886770 2000211 1209415 987906 570547 556187 664286 666078 676853 684048 687915 693910 781910 783235 5454365 5627629 40.25 71.9 2
13:31:59 2024-01-26 716538 717100 172710 169000 290723 295512 324974 320513 191933 189120 242936 248274 283146 283157 4990025 5337796 7014174 6846840 1194023 1232254 249591 221714 243739 243853 287198 276940 269575 268873 180951 183525 684794 652624 1489332 1463263 360084 356440 510752 512975 637543 621943 631009 637839 651380 657278 618186 683913 1885428 1990368 1209525 990026 570954 556223 667159 666078 673497 684048 684636 690456 779697 783788 5466164 5625965 40.25 71.9 2
13:32:00 2024-01-26 714429 717342 171857 169503 287932 296906 324649 319060 192201 188692 243521 247233 283146 284489 4995417 5341163 7022462 6865597 1202666 1232291 250680 221714 243675 244364 286745 276904 269990 268838 180413 182758 687825 653957 1499663 1462224 360084 357479 509380 510620 636649 616357 629107 634763 645729 653905 614580 679227 1882749 1981233 1179940 996600 570954 557010 667657 666078 675412 684610 684353 686426 779697 781504 5474113 5632987 40.25 71.9 2
13:32:01 2024-01-26 719527 712052 171919 168732 288956 296978 322347 320028 191462 188989 242558 246852 283146 283157 4989822 5321594 7031787 6865597 1196513 1231920 249977 220370 243711 244569 284618 277329 269196 269977 180413 182503 690856 650226 1472910 1457043 359573 355334 504715 509502 634846 615014 629107 636115 645791 657314 614617 677260 1873477 1970391 1190034 991560 564342 554508 664286 658309 671515 684092 683173 686426 779701 780952 5505030 5642459 40.25 71.9 2
13:32:02 2024-01-26 725874 712048 171588 167974 288474 293877 323687 320702 190428 189252 241224 251779 282213 283086 4999259 5335246 7074869 6865597 1188868 1232254 248856 220299 243675 243408 284956 277329 267204 268838 180344 182605 680247 653089 1482764 1452915 358555 355014 504198 512213 634846 616357 631009 635664 647701 657777 614617 677223 1876190 1965267 1182060 990110 564413 556187 664286 658701 671515 683565 677102 682389 781906 778305 5433606 5627629 40.25 71.9 2
13:32:03 2024-01-26 723761 712048 171400 168440 293908 295097 322408 318801 190693 188658 241430 247198 280926 284023 4990101 5369950 7103096 6860701 1187170 1229298 249591 220017 242675 243408 284086 276056 268251 269597 179775 182246 678559 658703 1469978 1451940 360084 354268 505186 509142 630775 613706 627286 627805 643924 654365 608534 674711 1880197 1978403 1179940 982171 564011 555292 661898 658701 676372 684048 678140 686426 781356 774132 5424074 5637008 40.25 71.9 2
13:32:04 2024-01-26 723812 714560 171857 167372 288487 294162 321430 319508 189829 188692 240681 247025 281354 283157 4994369 5386533 7140286 6856219 1176069 1229297 250504 219639 243260 243034 283185 276056 267651 269597 179809 182235 681763 655833 1502969 1457043 359064 354347 504027 509142 627516 614102 629107 627362 647172 654401 607241 676224 1882881 1978253 1177819 978753 563206 554116 658836 656573 675412 682044 677102 686426 779697 774292 5427103 5631417 40.25 71.9 2
13:32:05 2024-01-26 721679 715066 171307 167753 288697 292090 322444 318061 189829 188100 240681 247233 281354 283431 4999259 5425896 7103096 6840343 1176909 1232233 249205 219710 242882 242289 285428 275175 267204 269787 179049 182814 686024 658703 1482645 1457043 359064 353135 505053 509106 627516 616357 623555 625520 645273 649335 607241 679227 1885569 1984677 1182715 978753 566060 555365 658515 661444 673497 674105 675255 682389 771725 772610 5386344 5625965 40.25 71.9 2
13:32:06 2024-01-26 714266 714555 171044 167193 288964 294510 320981 318061 189829 188066 240681 244923 281158 283034 4990138 5364589 7022164 6850152 1181254 1230171 248436 218615 243639 241917 283653 275175 266830 268840 179173 181957 680247 649297 1507872 1461186 355990 354347 504715 504742 632153 616357 623555 632034 645864 649335 610065 677223 1878820 1981308 1200862 985188 565182 553527 661429 659205 667587 675603 676621 682738 771621 774120 5458345 5627386 40.25 71.9 2
13:32:07 2024-01-26 715390 715070 170733 171611 287827 293913 321692 317101 189864 186922 241394 244923 280926 284352 5005065 5325775 7022164 6865597 1198300 1229298 247705 218615 241135 242323 283220 274369 267204 267638 178925 181382 690640 650226 1471395 1457043 357035 354347 502652 506004 628477 609199 622621 628285 638258 649335 608966 670882 1870845 1966172 1167218 985188 561602 551140 658836 654932 667113 680085 679292 682738 772888 775227 5517800 5635452 40.25 71.9 2
13:32:08 2024-01-26 724113 715572 170501 171335 288363 292642 320696 317066 189497 187476 239528 246472 280072 283950 4989898 5373382 7069089 6860056 1184548 1229298 246699 218930 241715 240840 281918 274333 265976 269029 179588 181476 675701 655888 1467626 1444745 357035 354848 503094 507598 628440 608303 623519 626457 638587 649335 604882 669928 1873515 1960566 1198696 983685 561602 552871 658515 654969 671039 676187 673821 683299 772888 766342 5424074 5636859 40.25 71.9 2
13:32:09 2024-01-26 723812 714054 171001 170681 288960 292374 318972 317136 189199 187736 239492 245300 280072 283840 5004474 5381114 7153602 6865597 1170968 1226683 248856 217502 241376 240840 280999 274333 265161 267414 178079 180572 687562 653021 1494047 1452915 355953 350759 500855 506722 623439 608303 622563 624683 639096 649335 600999 669248 1876190 1968984 1171459 974319 558411 551140 654601 651118 669541 675091 670261 680346 774018 765119 5449264 5625776 40.25 71.9 2
13:32:10 2024-01-26 719564 714194 169743 170836 287949 290705 321334 316587 189165 186888 239157 245679 278889 283640 5010586 5406279 7134367 6856219 1172603 1225814 248471 217970 240627 240805 280999 274333 265161 267227 178045 180547 687562 654894 1478796 1452915 355990 351254 499696 506004 623439 603956 623508 622916 639096 649299 600077 669928 1876190 1966132 1196531 974319 559206 551140 654137 653099 667587 674932 670947 680382 772888 768135 5433507 5642373 40.25 71.9 2
13:32:11 2024-01-26 722784 715066 169952 170990 288548 290705 320424 316587 189165 186922 239121 245542 278871 283002 5008638 5429201 7097065 6850152 1167709 1226683 246526 218051 241340 239999 282011 273495 264313 267638 179588 180698 690414 656356 1474467 1454977 354912 351821 503314 507081 625208 611106 623064 622916 639767 648313 602233 672210 1874809 1975985 1200862 972931 561602 552742 655066 655000 667575 672004 670947 679194 766070 765892 5386344 5638073 40.25 71.9 2
13:32:12 2024-01-26 712512 714299 169913 170562 287831 290635 319007 315157 188902 186725 239157 243252 280072 283002 5010862 5383606 7052369 6855130 1179538 1229298 246872 217071 240627 239999 281152 272660 264384 265962 178079 179917 687562 647446 1478659 1464184 351704 350194 501586 503857 625652 609236 619935 626457 640103 644495 605486 669248 1870845 1971989 1194365 979487 560003 547071 655066 654895 661383 671020 671903 676672 764878 766378 5466202 5627386 40.25 71.9 2
13:32:13 2024-01-26 711296 715057 168851 170955 285183 290635 319712 315978 188902 190047 239157 243421 278797 282602 5010862 5356748 7012171 6846840 1197444 1226683 245732 217502 238328 239999 280807 272208 265125 265555 179335 179952 680247 649297 1468852 1454977 351776 351821 495810 501577 623881 605739 616205 623798 634731 641712 603090 663511 1862495 1956767 1152376 982283 555923 545490 654137 647260 660410 675887 669312 674641 769983 766269 5505680 5631417 40.25 71.9 2
13:32:14 2024-01-26 725084 714560 170546 170531 285650 291874 320638 315122 188571 186269 238751 244547 277951 282602 5014161 5361886 7059764 6840229 1182094 1226683 244394 216861 239474 244355 280148 272208 263504 266781 178581 180422 688592 654487 1463732 1438603 351704 351537 499392 505287 623881 604979 621295 620095 632861 641712 598638 663040 1865446 1950146 1192199 979487 556825 550360 655066 648635 665693 673979 665536 673169 768277 763948 5414642 5636859 40.25 71.9 2
13:32:15 2024-01-26 723817 713044 169384 167262 286642 290529 319024 315854 187980 186303 237609 243421 277951 282131 5011364 5377172 7134367 6865597 1170003 1223134 246526 216119 239103 244462 279257 272624 263504 265519 178581 179727 682947 652554 1472601 1451940 351704 347528 495810 503071 618462 605444 619898 618308 636082 644984 594875 667950 1870845 1962481 1192199 970162 553522 547071 649563 648967 664005 666595 663936 673206 764338 762833 5386344 5627386 40.25 71.9 2
13:32:16 2024-01-26 713350 713544 168851 167033 285517 296047 319548 315533 188275 189905 238381 241896 278103 282802 5008057 5391127 7059764 6840229 1178727 1224907 245904 215783 239103 243977 279323 277624 263066 263491 179083 178394 684794 647446 1489365 1464184 351668 348332 499809 501577 622998 603920 616205 623798 636675 640321 603164 667987 1865480 1965267 1183537 978093 558014 545069 651361 650087 657232 666126 667355 671152 762441 768464 5466278 5625965 40.25 71.9 2
13:32:17 2024-01-26 713525 714560 168275 167379 283852 290529 318951 315497 188571 189870 238381 242267 278116 281299 5010862 5365072 7003811 6844812 1197444 1223134 244224 215818 237390 243977 279722 273045 263540 264080 178330 178463 678732 648371 1491717 1452915 350571 348613 496943 495729 620323 601031 613482 621961 632148 643944 599562 660117 1856158 1947587 1168377 979487 553827 544307 650330 645749 656267 667173 666367 670849 767832 766256 5489737 5634185 40.25 71.9 2
13:32:18 2024-01-26 720119 713549 172311 167033 283309 296247 316057 315712 187425 190172 237276 242471 276675 282802 5010862 5400509 7072639 6851329 1182094 1225776 243643 216119 238558 240357 279054 272852 261896 265590 177831 179275 679477 653089 1463155 1438603 350571 349384 494501 501614 622117 602302 617116 616628 631254 640056 594229 661570 1860167 1943874 1162977 975711 554618 546684 651325 647585 664441 667245 665892 671189 763834 757256 5424074 5638336 40.25 71.9 2
13:32:19 2024-01-26 722358 713549 168317 166295 285081 295937 315960 315496 187227 190207 236874 242471 277039 279644 5011643 5388711 7132907 6856219 1166663 1223097 244565 214448 238328 240020 277651 277268 261061 263895 177671 178394 679869 650690 1470987 1447823 351861 347004 495968 501345 617553 604979 616205 612951 631128 642102 595437 663982 1864150 1966169 1175699 969788 556787 545454 647720 647260 661889 665153 665860 671189 756917 757292 5400874 5621942 40.25 71.9 2
13:32:20 2024-01-26 716413 713476 168133 166063 285081 289018 316057 314574 187227 189701 236709 241224 277555 278642 5005065 5368492 7042506 6837461 1175372 1223134 243813 214781 238363 239474 278333 272275 261861 263123 178330 177833 684485 646246 1487577 1457043 350366 346482 495618 495693 619373 604588 614209 619219 630131 636511 594911 660117 1854784 1954831 1192396 981932 555960 543921 650366 648506 657853 666907 665897 667955 759171 757364 5466164 5620949 40.25 71.9 2
13:32:21 2024-01-26 717438 713512 172124 166094 283552 290545 315960 315720 187454 189799 236178 240751 276619 278642 5010862 5338879 7031787 6855809 1194767 1219636 243100 214815 236456 240189 279394 272275 261861 262467 178080 177833 680247 646333 1500572 1447823 350615 346447 492739 498606 618462 600182 613916 617835 629470 640321 598312 660159 1852297 1932443 1171459 980255 550678 540711 648877 641914 657853 665597 660075 667406 757251 757256 5416326 5621937 40.25 71.9 2
13:32:22 2024-01-26 719054 714299 171714 166098 282046 290545 315960 314096 186770 189498 236143 241155 276199 279572 5013073 5413973 7078414 6849716 1182094 1223134 242692 214850 236787 239648 277686 272275 261096 263860 177014 178394 682947 653089 1454192 1438603 350864 345961 492739 495657 615585 598246 614209 613684 629470 640285 590732 662662 1858913 1949230 1183537 966332 550286 542765 643560 641987 658789 661992 659606 669895 760283 755054 5383880 5628971 40.25 71.9 2
13:32:23 2024-01-26 710806 712430 171964 166063 282050 288910 315960 311582 187357 185275 236910 240751 275363 279608 5011643 5411740 7069089 6835332 1177048 1222231 243848 214414 236857 238204 279394 270671 261826 261083 177581 177273 686309 647446 1471630 1457043 350366 344332 494872 495621 613141 602573 611849 616455 631254 634616 597200 661309 1854932 1956859 1181371 975015 553827 542380 647720 645749 655057 665816 664469 665911 754671 756190 5488409 5638336 40.25 71.9 2
13:32:24 2024-01-26 715520 713480 169341 165758 282235 288910 314640 313875 186478 186042 238231 239979 275432 277823 5020227 5346314 7042581 6856219 1195603 1223530 242284 214081 235292 238836 279001 270238 261026 261013 177014 178518 684485 645408 1486158 1450637 349374 344815 491312 496810 617771 598634 614209 617250 626590 638376 595401 656698 1852297 1937330 1183537 975711 550286 543535 647720 641914 657853 665816 658089 666437 759062 754821 5424074 5634033 40.25 71.9 2
13:32:25 2024-01-26 719711 711351 171858 164897 282090 288838 315407 314060 185827 186303 234688 240884 275328 278606 5008638 5404361 7123447 6850152 1161678 1222661 242215 218523 237354 237730 278217 270635 261186 261813 176413 177205 679869 650226 1481512 1447823 349374 344297 494522 497515 612505 597288 607011 611015 627548 631308 589062 659652 1854932 1966172 1146015 969095 550678 540438 640231 641914 650708 658087 661015 667349 754328 756118 5459674 5626079 40.25 71.9 2
13:32:26 2024-01-26 713530 713293 168655 165103 280659 288910 315924 311510 186410 185275 236073 241787 275294 277787 5018016 5376573 7028853 6847228 1191473 1221328 241878 214081 235257 237362 279001 269504 260160 261013 176413 176647 682947 646984 1469494 1447823 348633 345758 487026 495404 616021 597619 611992 615502 622114 636475 590696 653797 1850694 1930766 1175699 971869 549820 542344 646950 638144 656453 664875 658557 665726 760210 748314 5415207 5637008 40.25 71.9 2
13:32:27 2024-01-26 719711 712447 168882 164365 283157 287751 315443 313547 185827 186303 240177 240716 275169 278374 5018016 5397007 7145378 6859980 1165831 1222064 242826 215009 236020 237765 277364 270599 261002 263682 176378 176960 669639 649297 1476637 1445770 348389 344783 492739 496810 610234 596057 605183 613893 625706 631272 585726 657705 1852297 1961464 1150256 966332 550211 537392 639650 640026 649327 657552 660508 666269 754255 756995 5471237 5634147 40.25 71.9 2
13:32:28 2024-01-26 710224 712540 167873 165462 280196 287994 315960 311612 186152 185392 235708 239578 275630 278214 5014438 5392155 7000106 6828082 1184697 1221328 240512 218631 235656 236629 279001 269694 261370 261013 176413 176160 681408 647446 1470181 1447823 348386 344815 491348 492498 613843 592018 607011 614120 622006 632764 591859 651872 1845659 1936317 1159714 974977 547568 537013 642157 636529 651205 658160 656052 663860 755799 752584 5420198 5638073 40.25 71.9 2
13:32:29 2024-01-26 718507 711487 168540 164754 281047 288743 313971 312157 185570 185522 240177 239612 276380 277715 5018016 5423680 7103096 6859980 1169167 1217463 242787 218074 234368 236996 276550 269468 261002 260217 175814 176092 681408 651156 1501656 1442694 348633 342577 491001 496106 609372 597969 605220 607354 622078 630311 588019 654725 1853614 1958685 1154496 962094 550678 537392 639381 640699 648373 656164 660545 666269 753150 755620 5467327 5638187 40.25 71.9 2
13:32:30 2024-01-26 710482 711497 167943 164377 281495 286347 315924 311771 185536 185522 239875 239578 275993 278341 5008638 5380564 7000474 6837461 1188926 1222661 240064 218334 239446 235864 277826 268415 260635 259785 175814 175815 679869 646523 1459783 1445770 346874 342591 486196 492077 612975 594554 608217 611052 621740 634879 585825 652258 1848286 1927485 1151563 969095 547568 539406 643487 636529 653164 658160 656052 666269 755799 751017 5424074 5634033 40.25 71.9 2
13:32:31 2024-01-26 715421 710957 167826 163913 280087 284943 315305 310233 184990 185227 236261 239979 275606 277751 5014161 5406279 7140286 6847228 1165793 1220925 241912 214228 239409 236594 275668 268864 259502 259785 175289 177756 676792 649120 1473100 1442694 346874 342530 491959 494666 608989 596277 602858 607181 621094 627547 586283 652334 1849630 1955029 1148135 961749 547568 536228 638436 638793 645652 654284 654752 660410 746956 754107 5443052 5609687 40.25 71.9 2
13:32:32 2024-01-26 712234 711533 167948 163882 281498 287954 313494 311330 185536 184804 240008 238115 275993 276669 5014438 5363343 6992167 6840343 1192274 1222661 240767 215045 239000 236664 276550 268038 260635 259389 175569 179550 677217 645141 1459275 1446796 345785 342843 486232 493600 611207 592346 607011 603938 620318 631272 585417 650404 1845659 1940297 1148135 963174 546006 538136 638436 635406 648832 656445 653215 662443 752047 749394 5382495 5631579 40.25 71.9 2
13:32:33 2024-01-26 710418 711264 167713 163848 280192 286052 314007 308358 185827 183727 240214 238845 275799 277787 5018826 5423341 7070562 6830439 1172715 1220058 240836 214077 234403 235864 276906 268415 261002 260255 175254 179284 680247 645408 1462379 1457043 346837 341771 487098 490962 612459 590728 603192 608285 620318 626594 588528 648483 1839000 1931103 1159714 970162 543718 535050 640254 633533 648594 657588 651321 660447 752047 747108 5414642 5635452 40.25 71.9 2
13:32:34 2024-01-26 720520 710962 167946 163543 280302 286159 312874 311648 184956 185227 234269 238845 275799 276864 5027395 5396323 7115716 6840229 1166918 1217463 240801 213927 234697 235899 274825 268613 259502 260989 174695 176987 676792 650226 1491241 1443450 346592 340739 487062 492461 607264 592510 604591 606321 622112 625678 583653 652258 1845386 1953135 1135414 959042 544450 534362 636101 636382 645268 654846 655117 657678 747251 751060 5471237 5637008 40.25 71.9 2
13:32:35 2024-01-26 715482 711314 167439 163533 278531 287073 311559 310091 184956 184346 234788 239763 275606 276016 5027395 5353951 7028853 6846840 1192274 1220925 244765 213592 234331 235172 275668 267179 259835 260255 174974 176563 671155 643562 1457586 1445770 344738 342566 485717 492461 608879 590602 605595 607181 618458 629352 583204 645616 1841439 1935719 1143516 958104 541352 531806 636626 632152 649055 649074 649359 660447 748071 747182 5381097 5626098 40.25 71.9 2
13:32:36 2024-01-26 708405 710812 167443 163255 279340 285085 313017 309697 184888 184346 234788 242723 274830 276051 5018016 5427592 7042838 6820668 1172715 1217463 240512 212958 234697 234413 275247 267179 259502 259524 174695 176316 670161 644023 1461215 1454977 345261 340739 486990 486715 609336 589316 600979 604631 617549 625815 586246 645579 1836387 1920855 1131173 968781 541352 532061 636663 633308 645800 656664 650390 658029 749847 747241 5417269 5637008 40.25 71.8 2
13:32:37 2024-01-26 719711 711941 166796 163243 278592 285428 311122 310197 184787 184499 234788 237916 274728 275980 5020227 5407820 7103096 6846840 1172603 1217463 239828 213194 234496 235137 274825 267214 258557 260255 174138 176563 675254 651156 1458086 1440646 345822 339675 485717 490615 605545 591010 603192 604606 620026 623851 581143 649443 1844348 1949417 1143895 958104 544413 530913 633026 632636 643589 649038 652137 657040 745098 748701 5451030 5621937 40.25 71.9 2
13:32:38 2024-01-26 712857 713284 166893 163551 278457 285722 311086 309692 184344 184066 234499 242588 275184 275171 5018940 5337991 7023526 6846840 1182057 1220925 241064 212958 234179 234740 273184 267214 258738 259342 174416 176034 672670 641723 1455312 1442694 342654 340739 486405 490962 606834 588867 602298 602787 613100 627583 576987 645579 1843038 1933844 1143895 956742 541352 531734 632578 630584 647673 649002 650390 658386 745061 743410 5382858 5627629 40.25 71.9 2
13:32:39 2024-01-26 710029 709415 166785 163259 279842 284414 312032 310450 184633 184089 234679 238420 274379 276051 5011643 5394884 7056178 6832585 1171043 1220925 239995 212922 234697 234180 274597 266768 259138 259342 174138 176439 672670 645408 1453341 1452915 342762 339400 486405 488928 604091 590148 596640 606751 616641 622294 583241 643639 1833778 1924637 1153217 968781 539813 531308 634859 629138 642184 654928 648998 656890 751509 739228 5417269 5635452 40.25 71.8 2
13:32:40 2024-01-26 719444 710689 167326 162460 281498 284139 311086 309223 183802 184346 234019 239759 274343 275822 5019044 5408030 7122398 6840990 1156721 1217463 240895 212256 239132 233656 273149 266768 257184 259889 173826 176034 684165 646984 1454775 1441669 342690 340188 485512 488308 603187 585892 596052 601899 618458 622294 583653 649405 1836387 1935216 1166211 964655 543333 532061 634859 634726 643095 651989 655060 656853 750975 747385 5485817 5631579 40.25 71.8 2
13:32:41 2024-01-26 719675 711273 165867 162802 279163 284800 311671 308037 183769 183599 234019 242829 273103 275593 5033548 5412382 7062513 6841957 1179435 1216200 240016 213292 233893 233656 273950 266323 257761 260255 172996 176563 669099 648834 1471098 1429383 342100 340188 482940 486607 602090 585338 602763 601936 618494 625678 580278 649396 1843038 1941110 1132872 956742 543182 531734 631879 633827 644007 649254 651172 658021 742206 746431 5442675 5622147 40.25 71.8 2
13:32:42 2024-01-26 709263 711501 165296 163247 278334 284179 311783 308665 184344 182820 234385 238253 273470 274607 5011951 5363343 7008251 6840229 1187981 1217463 240016 212256 233036 233691 273078 265506 257942 258543 173428 175543 672670 641723 1455798 1443721 341582 339639 482258 486643 605545 586698 602335 601318 612093 625815 579660 641744 1835129 1929735 1118335 958104 539046 530264 631236 627199 642184 646409 643741 655916 741270 741162 5382858 5617762 40.25 71.8 2
13:32:43 2024-01-26 709808 709234 165832 162089 279163 282744 310615 309538 183769 183111 233618 238086 274116 274066 5020227 5402736 7022164 6823213 1169375 1216745 240895 211627 233600 233100 273184 265320 257977 258362 173031 175543 668124 644946 1458303 1447823 342618 337594 485030 487270 605545 588867 596052 604569 612682 621310 577000 642031 1829297 1920547 1146720 964655 538280 529021 632816 621929 639879 649326 643248 653304 744129 740970 5409516 5625889 40.25 71.8 2
13:32:44 2024-01-26 718507 710227 166594 161697 278039 283001 309927 308323 185289 184042 233054 238420 273053 274909 5029593 5406279 7106391 6837461 1172678 1216563 240068 211627 232474 233262 273114 265506 256753 258760 172721 175543 684165 649297 1449616 1434527 342654 338387 482258 486228 602869 585892 598408 600127 618021 622294 579660 645084 1840421 1946729 1120412 954667 542511 531308 629416 632659 640332 646409 649507 652262 736345 745828 5447408 5622147 40.25 71.9 2
13:32:45 2024-01-26 711280 710241 165688 162210 278338 284414 309918 306891 183668 182843 233983 237718 273506 274294 5023810 5339573 7023136 6846840 1187094 1217463 239441 211592 232837 233297 272280 265063 257148 257531 172996 175441 672670 641265 1462149 1438603 342372 338104 483013 486571 604157 584998 597487 598362 612970 622294 578019 642031 1835082 1925564 1139654 951511 537515 531308 627443 628249 643367 645429 645717 653801 737605 740186 5442335 5631579 40.25 71.8 2
13:32:46 2024-01-26 714271 710273 166040 162039 279055 281751 309674 306712 183195 182855 233039 238420 273173 275198 5011416 5357999 7005098 6801106 1175372 1217463 238129 211260 233236 232025 273114 263881 255606 258326 172721 175053 672176 638979 1474538 1445770 340676 338104 483623 483090 601167 582824 595611 601012 611238 621820 580219 642983 1827114 1911360 1133293 964655 537897 530932 632130 625484 642184 650339 643741 652838 739188 737719 5439082 5632954 40.25 71.9 2
13:32:47 2024-01-26 717596 711050 165547 162303 278627 280893 310144 306393 187032 182855 232640 238384 272375 274294 5021078 5443128 7078414 6827713 1156721 1216563 239308 210930 233965 232187 272854 265471 255321 258362 172411 175053 681040 647446 1471125 1438603 341644 336613 483623 484102 598656 585412 594026 594888 612596 617679 580482 644318 1831175 1928368 1135414 961124 540692 528611 631236 628730 637061 648797 647610 650834 739188 739301 5484923 5627555 40.25 71.9 2
13:32:48 2024-01-26 718619 710427 164805 162445 277302 281680 309170 305895 187233 182404 232241 238173 271440 274294 5018826 5403748 7059764 6830439 1172715 1214801 238199 211556 231389 232187 271829 263881 255500 257170 171898 175018 672176 649297 1441065 1434527 341066 336542 478048 486236 598516 587201 596934 594888 613064 620436 576311 644048 1836387 1943051 1137799 952597 538280 527362 626998 625520 631100 643057 643741 648451 729922 740970 5451848 5625889 40.25 71.8 2
13:32:49 2024-01-26 713699 710314 165123 161599 277935 283012 309994 307321 187258 182404 232364 237019 272445 274905 5020227 5342501 7003811 6840229 1178652 1216200 238903 210895 231750 232152 270588 264692 255535 256874 172446 174182 668124 639892 1452793 1437583 341130 336578 480825 486925 595113 581568 593837 595085 610770 621346 574574 641118 1833778 1920180 1137534 948806 538280 529021 627332 627325 640368 643545 645643 650880 735488 736004 5451848 5638187 40.25 71.8 2
13:32:50 2024-01-26 709574 708233 165162 161560 277311 282457 310002 306928 187328 181954 232364 237753 271840 275487 5018016 5367668 6995120 6818704 1171122 1217463 238867 210895 232837 231439 271829 263846 255535 257135 172719 174861 672176 638067 1484081 1438603 339712 339057 482258 483202 598516 580265 593919 598652 610969 620436 579660 641118 1825816 1909114 1143895 959469 536752 529021 629452 625532 640368 646864 640864 653378 742499 737719 5386344 5625272 40.25 71.8 2
13:32:51 2024-01-26 712401 708187 164628 161552 277143 281742 310437 306388 184947 181919 232364 237552 271355 274329 5027395 5439501 7077691 6818704 1155075 1213940 238164 210565 232837 230762 271450 263881 253969 257206 171863 174495 676352 646523 1484453 1437583 340676 336071 482001 481908 596378 583822 592196 596920 613839 618356 579660 641290 1825946 1920290 1132498 961843 538280 525859 629416 625520 634671 646900 644691 647493 740595 740965 5461804 5617686 40.25 71.8 2
13:32:52 2024-01-26 716413 708769 164637 161611 276073 281645 310323 306928 184255 182265 231804 236984 271011 275171 5029627 5419696 7098096 6837461 1170003 1215700 238164 210712 230832 233821 270588 263846 254751 256345 171898 174339 672176 649020 1438174 1432495 341644 334521 477231 484861 598070 584998 595172 594243 610766 617679 576005 640207 1833778 1935450 1126933 951362 535230 522756 624779 625532 633017 641668 641845 645629 736527 734934 5466619 5627386 40.25 71.8 2
13:32:53 2024-01-26 718348 713460 164563 161298 276073 281417 308129 306928 183450 182681 231265 237019 271355 273693 5015043 5366655 7031787 6832585 1176069 1213043 237725 210236 231389 230762 271796 263917 253191 256345 171709 173905 676352 639892 1481829 1429383 338751 336036 477976 483004 595606 576915 594876 593695 610806 619963 575423 641574 1829838 1928368 1120412 951511 538772 527455 625666 625042 635640 640312 643815 647493 733858 736386 5440619 5602978 40.25 71.8 2
13:32:54 2024-01-26 709284 710418 164558 161336 274772 281680 309994 306424 184384 181493 232559 236079 271180 274808 5013073 5388257 6994486 6820668 1185190 1213043 237192 209580 229561 230762 270588 267852 254786 255557 171556 173628 673715 639899 1455053 1438603 339712 334521 476790 483382 599646 577041 593837 596075 604159 618620 572806 634482 1826841 1918297 1131173 950157 532020 525867 622975 622879 636089 640312 640272 649410 731782 734563 5436809 5615599 40.25 71.8 2
13:32:55 2024-01-26 709293 710418 164873 160494 276524 282276 308129 306424 183870 181780 231625 236363 271629 272895 5013073 5381305 7035146 6820782 1169375 1215737 237796 209545 231389 234824 270399 267852 253969 255165 171709 173231 682602 638067 1455209 1445770 337794 334018 478084 481451 596378 579171 589570 595122 604087 614040 577128 635745 1819918 1903522 1131173 960837 532056 522864 627406 623320 635676 643093 640272 648451 739950 730323 5414642 5619605 40.25 71.9 2
13:32:56 2024-01-26 718070 710427 164459 160964 277203 279896 309884 306892 183485 181850 230905 236879 270012 274625 5020227 5427554 7074799 6820782 1153395 1213940 237587 209580 231354 234718 269798 262636 252416 255592 171045 173784 672176 646523 1458877 1436563 339231 334486 477976 477665 592646 580287 588660 594243 611238 614938 577164 640207 1827114 1916030 1129053 960837 536752 522756 625688 621627 633017 643581 643011 643644 739950 736916 5439050 5619605 40.25 71.9 2
13:32:57 2024-01-26 717587 710427 163482 161200 275087 282875 309556 306892 183485 181688 231300 236114 269942 275441 5027395 5404925 7059764 6828082 1171043 1213401 236625 210319 229883 230694 269694 262234 253722 255487 170705 174148 672176 647446 1443296 1425334 339712 336193 476562 481908 595955 581107 594764 592418 612020 616704 571118 639187 1829715 1932628 1131173 948806 534361 522893 622094 622806 633017 640240 640235 641712 733858 734491 5457901 5621937 40.25 71.9 2
13:32:58 2024-01-26 713362 710159 163408 160969 275271 282203 306766 306663 183288 181815 230869 236079 270767 272666 5028774 5336282 7014450 6846840 1176069 1212147 236660 208891 230089 235212 268651 262234 253510 253956 171521 173007 679293 638067 1461188 1435486 337794 335718 477238 482626 592610 577941 590407 593002 603978 616532 571276 634482 1825816 1919113 1155383 946110 534361 522828 623858 623762 634671 640047 642096 647419 733858 734527 5434900 5618250 40.25 71.9 2
13:32:59 2024-01-26 709256 708842 163645 160310 275468 281335 309120 305311 183718 181206 230905 235879 270543 273777 5029627 5382278 6975835 6811769 1182094 1213867 236260 209545 228778 231469 269764 263582 253510 253956 170705 173041 669099 640958 1449364 1437583 338751 335718 474507 477665 597040 579582 593075 596295 605394 616740 571118 634574 1820565 1912716 1126933 951511 530995 523635 620227 617762 633017 636466 637209 644557 728607 725648 5385934 5605826 40.25 71.9 2
13:33:00 2024-01-26 710811 707306 164302 159608 275757 279680 309228 304846 183311 181354 230546 235386 270767 270486 5018473 5372087 7001356 6820046 1170003 1212147 235895 208821 230240 231307 269729 263841 252381 253956 170705 173007 669099 637157 1479629 1442694 336731 335718 477231 477557 595534 576794 586884 592455 601325 613280 574095 632577 1817842 1899857 1137534 958104 532027 522756 625666 619620 635714 640312 636497 648414 734377 730215 5395777 5625799 40.25 71.9 2
13:33:01 2024-01-26 710482 708337 163615 160088 274879 279896 310176 303919 183311 181102 230960 235386 269719 275051 5027906 5458876 7087959 6799946 1160533 1211679 236590 208856 229525 231469 270553 263210 252944 254703 170163 173282 667561 646333 1451767 1438603 338751 333830 477238 478422 592646 576879 589224 596295 607613 613244 574537 632577 1821892 1912716 1140223 960837 532027 522153 624743 618199 628816 640240 634510 641998 733858 729151 5397488 5618250 40.25 71.9 2
13:33:02 2024-01-26 714540 703246 163088 160079 273228 279188 306946 304846 183021 180599 230081 235211 269754 274625 5027906 5427965 7093664 6828082 1164407 1216563 236625 208675 228103 231469 268651 263210 252346 253921 170400 172251 677915 647446 1448812 1433447 338751 333288 475852 477737 590411 576915 589078 589261 606179 612309 570062 633510 1819918 1932961 1131561 950157 532027 519905 620826 620095 628408 640240 638344 641998 733338 730251 5474151 5618250 40.25 71.9 2
13:33:03 2024-01-26 713773 708846 163088 159608 273807 279896 306946 306496 182569 181676 230045 235246 269873 270486 5033739 5355321 7037488 6837461 1176069 1215127 235911 208675 228848 231145 270013 263954 251539 253744 170552 172182 667561 638067 1492210 1427356 335709 333830 474507 477557 585780 575455 588706 589629 602243 613280 571681 634446 1824519 1921909 1126933 948806 532774 521948 620263 623762 632121 635535 640272 641712 727437 733679 5434900 5608871 40.25 71.8 2
13:33:04 2024-01-26 708373 708341 162597 160118 272749 281480 306946 303244 183357 180530 230798 234521 269838 272749 5030143 5345644 7009452 6840229 1176069 1213401 235650 208391 228778 230821 269254 263954 251924 253143 170705 172234 666608 637612 1454324 1429383 335709 333830 476292 477665 585739 574606 587716 588798 603401 613280 568851 632540 1821892 1918150 1126933 944729 532027 521178 620263 620095 632760 636466 639289 642659 728502 730287 5448475 5608871 40.25 71.8 2
13:33:05 2024-01-26 709018 708346 162434 160118 272368 279896 306946 303244 183230 180132 229936 234487 269838 272749 5018750 5385141 7003811 6830401 1184509 1210077 235133 208612 227963 231679 270013 261693 252346 252368 170434 172182 673715 639158 1449156 1436563 336421 333830 474507 477701 594270 574606 589496 585947 603368 612777 569387 630898 1817842 1912679 1148886 944052 529007 522893 618223 617762 632568 636466 635484 641712 727437 726993 5446215 5609990 40.25 71.8 2
13:33:06 2024-01-26 709447 708263 163053 159578 273237 279037 306946 303244 182719 180495 229614 234042 269650 272786 5028615 5367517 6977042 6810614 1182094 1212147 234805 208710 227909 230144 268873 261657 251959 253108 169658 171909 667561 640349 1450131 1434527 335709 333324 473168 476738 594691 576817 588752 592783 603401 613280 570466 630585 1817842 1909077 1122692 948806 529007 521415 618223 616338 629370 632719 632797 641442 721197 727655 5389782 5618250 40.25 71.9 2
13:33:07 2024-01-26 704220 703295 163092 159286 273228 279896 306946 303848 182719 180166 229382 233647 269670 270378 5015010 5374163 6998172 6801295 1171006 1213991 234408 208025 228813 229108 270775 261657 251913 253143 169658 171909 672176 636249 1462375 1438603 333640 333830 476225 476730 590738 572875 583156 590166 601199 611447 567834 632282 1815260 1894328 1151052 953952 529007 522523 622094 612879 632121 638332 632641 641712 731865 729131 5395777 5609876 40.25 71.9 2
13:33:08 2024-01-26 709951 703291 162575 159104 273149 279896 306946 302323 182719 179597 228901 234007 268406 273499 5026056 5461993 7073417 6799946 1164560 1213757 235133 207521 228103 230104 269633 261221 252346 252333 169590 171874 651872 643562 1462461 1442694 337489 331776 474507 477744 590901 577941 585479 593002 602975 607802 570062 628996 1812683 1903485 1129395 954667 528256 517597 620385 614594 622087 636466 631000 638247 731228 725462 5391921 5623615 40.25 71.8 2
13:33:09 2024-01-26 715531 703291 162575 159066 273166 279896 305079 304205 181854 180166 228866 234007 268406 270630 5040062 5409165 7116120 6818704 1153920 1214227 235981 206840 228582 230069 268498 261693 252725 252368 170985 171601 665472 640807 1448311 1429383 333785 331812 475888 478422 588579 574642 584231 587127 603828 606026 568815 633183 1817842 1912716 1144555 950157 531270 519098 620300 619146 625642 636537 635484 638247 731746 730963 5471237 5614243 40.25 71.9 2
13:33:10 2024-01-26 716546 709152 162022 160271 272107 279073 306478 303692 181888 180132 228156 234765 267556 270594 5021116 5415727 7049569 6818704 1169337 1210819 233652 207961 229432 229355 268876 261585 251659 252931 170985 171771 666392 641265 1441047 1420163 332630 332819 472500 476798 587210 571150 584665 585554 602122 612861 567973 633671 1820598 1915517 1135414 944729 531270 520641 617347 616419 625642 634603 633699 636326 724690 728616 5429624 5608871 40.25 71.9 2
13:33:11 2024-01-26 709988 707079 162018 158565 272298 279896 304579 302676 181854 179597 228831 232605 267998 270558 5018826 5345496 7021373 6840343 1173544 1211679 234047 207521 227857 229390 269368 261657 251306 252333 169052 171498 674790 638067 1450416 1420163 332630 332819 469071 476730 586086 571186 584701 586383 602122 611412 567170 632732 1816726 1910538 1131173 943314 531752 519905 616472 612915 626507 631299 630629 635387 723664 727587 5435180 5604871 40.25 71.9 2
13:33:12 2024-01-26 709988 707306 161813 158548 272324 279896 304151 302323 181854 179597 228511 232570 268441 270522 5018826 5344552 7016362 6840078 1176720 1211679 233721 207163 227167 228999 268131 261693 251836 251560 169472 170785 666022 637522 1469467 1427356 332630 332279 471797 476393 587210 567901 585479 585430 599839 609621 565494 630935 1817842 1912720 1121102 940639 530137 518770 616472 612915 627485 631299 632677 636326 723664 728834 5435164 5608871 40.25 71.9 2
13:33:13 2024-01-26 707239 703291 162013 158245 270671 279466 304722 301159 181854 179280 228475 232374 267591 270332 5020227 5345382 7006353 6829479 1176720 1210296 234374 206300 227167 229355 267450 261333 251978 251269 169321 170514 670638 636249 1462238 1429383 333411 331776 471761 477744 587210 567901 584647 584566 597955 607838 563752 627213 1813125 1909114 1138058 939536 529007 519538 618177 616338 627485 631299 633611 638247 723664 727587 5443166 5604871 40.25 71.9 2
13:33:14 2024-01-26 705082 703332 161462 159062 269851 279631 305115 300912 181348 178467 228866 232536 266847 270558 5020227 5374450 7008771 6810614 1186207 1211568 234779 206231 225886 228999 268876 259973 252689 252711 169338 170514 682212 637612 1446917 1433447 332630 331547 468596 477068 585739 567937 583425 587127 595109 608362 562920 623445 1812683 1903522 1142389 942186 525191 516866 612952 618415 625642 631263 632797 639191 724690 721372 5419358 5608871 40.25 71.8 2
13:33:15 2024-01-26 708139 703327 161535 157647 271467 277293 306681 300912 181314 179031 228121 232570 266778 270558 5018940 5374450 6992167 6819723 1184509 1208095 233908 207059 225886 228964 268498 259973 251836 252711 170505 170748 677915 637612 1441655 1429383 334318 329809 470028 476393 585739 567865 585895 587127 595109 607539 562920 623409 1807469 1903522 1117656 940845 523630 516830 612085 611015 622087 629858 632734 638247 724690 721417 5423228 5604871 40.25 71.9 2
13:33:16 2024-01-26 707972 707342 161505 157714 271088 276443 306011 299580 181279 178997 228156 232536 266778 270558 5020227 5368492 6951950 6820782 1179435 1212025 233548 207417 225816 228672 268876 259754 251659 250791 170145 170851 670061 638701 1437966 1429383 332360 329666 467572 474302 586028 567901 586312 588052 595109 608729 565189 623445 1807506 1902173 1116331 943572 523630 513887 612518 610079 625620 628936 630514 638247 720489 721237 5435164 5610240 40.25 71.9 2
13:33:17 2024-01-26 708442 705685 162022 161860 271537 276479 305079 301123 181245 179233 227767 232605 266847 268635 5026175 5359125 6951950 6820046 1182815 1212025 233548 207382 227602 228308 268319 259100 251659 250756 170145 170007 670061 638662 1446728 1429383 332126 329738 470065 474338 586028 570919 585479 588052 595145 609621 563752 625099 1808569 1902173 1142835 943314 522889 513851 612085 609612 625620 628900 630514 639191 720489 721237 5433507 5613967 40.25 71.9 2
13:33:18 2024-01-26 709988 707084 162018 159677 272142 276408 305079 302188 181245 178997 227767 232350 266778 268446 5018016 5361811 7000106 6811493 1166663 1211332 233548 206093 227221 227760 268319 260195 251428 250756 170026 170007 664483 635921 1452955 1432324 332188 330773 469071 472672 587210 568773 581968 587127 594582 605140 567973 625289 1808569 1887809 1124812 948806 524446 518365 616638 610510 622087 631263 626314 634450 722664 718053 5359812 5593774 40.25 71.9 2
13:33:19 2024-01-26 702194 706400 161535 161773 271084 276479 304151 300456 181119 178997 227449 231109 266778 270105 5018167 5418186 7013244 6821256 1163262 1216288 234562 206093 226834 227760 267495 259794 251270 251292 167688 169939 671155 635921 1448254 1441669 331588 327786 469107 472484 588579 566994 579467 585540 594582 604267 565022 623433 1803437 1887809 1109970 951511 523667 513887 616472 612783 625620 631299 627918 636363 724690 720275 5349180 5604871 40.25 71.9 2
13:33:20 2024-01-26 704266 705905 161247 161782 270631 276479 304507 299545 181245 178433 228121 231109 266744 270332 5018660 5398733 7018797 6806892 1162737 1210745 233548 205807 226359 227442 267084 259393 250881 251292 170145 169401 678331 635466 1476919 1442649 332424 327715 470732 471412 587210 568590 577607 583813 593255 604001 563789 622990 1798286 1883798 1111295 950157 522852 513851 616044 610510 625176 631299 626986 636326 724177 718053 5353020 5604871 40.25 71.9 2
13:33:21 2024-01-26 703081 705909 161213 161556 269812 276020 303226 299300 180749 177905 227414 230881 266339 270141 5015233 5412078 7013244 6799187 1165563 1211013 233444 205486 226517 227407 267120 259357 250528 252000 170145 169871 673227 634102 1465593 1436563 332424 329133 469035 468724 585257 567968 577717 584870 592385 604267 565022 623445 1803437 1885134 1112091 948806 523767 513887 614690 609145 625620 630782 625164 634450 719944 719513 5349295 5593774 40.25 71.9 2
13:33:22 2024-01-26 703266 705900 160777 161269 270636 275984 303191 299580 180959 178501 228823 231109 266778 268860 5011643 5376027 7014450 6804468 1163896 1209253 233444 205881 226869 227055 267120 259028 250917 252000 170026 169837 673227 634401 1447627 1436563 331482 328742 468999 468688 584822 567165 576899 583740 594613 604267 564586 621609 1802156 1883798 1116331 948806 522852 516610 614690 609145 625620 631263 624467 633964 720453 719513 5337796 5593774 40.25 71.9 2
13:33:23 2024-01-26 702582 705405 161243 161477 272465 275597 302622 299545 180707 178433 226709 231075 267743 268860 5020227 5412078 7013244 6801016 1160023 1207497 233479 207054 227924 226387 265927 258992 250352 250565 170026 169533 669639 635921 1472418 1438603 332424 326762 471011 473243 587362 567968 576010 583840 594687 601396 562090 621662 1799297 1884863 1150781 948806 521958 513743 614255 608715 623849 631263 624467 634450 723664 716779 5345344 5604871 40.25 71.9 2
13:33:24 2024-01-26 704080 705410 160472 161517 269816 275984 302730 298602 180993 177345 227414 231075 271231 270270 5018959 5436997 7013230 6790567 1160850 1206530 233479 205770 227602 226791 266345 258593 250917 250515 169549 169567 663577 637747 1447582 1438603 332424 325778 468963 468688 586574 567749 576010 581658 592715 600658 562867 621183 1798019 1882798 1105730 948806 521215 511829 612436 608061 623578 631263 624467 633515 723664 719513 5386344 5600875 40.25 71.9 2
13:33:25 2024-01-26 709955 705400 160472 161477 269593 275369 304115 299913 180388 177871 227026 231465 267658 270105 5011643 5435126 7041113 6762169 1155606 1206493 232217 206763 227311 226915 266532 257654 250564 251292 169192 169719 660829 641723 1470187 1436506 333369 326692 466186 468458 585549 571124 577308 584980 594582 601977 558820 622398 1799297 1891608 1127229 948806 520845 511910 611220 607145 618431 630997 621234 631649 723664 716434 5406907 5599493 40.25 71.9 2
13:33:26 2024-01-26 713256 705405 160434 161212 269816 273844 303191 300909 180110 178152 225973 231856 270815 268860 5010862 5406279 7078414 6801295 1151138 1204747 232286 208955 227245 226740 264900 258668 249611 251292 169192 169601 664483 639579 1449159 1426226 332424 328505 468266 471448 580120 567968 576865 580834 593219 598936 560220 623445 1807284 1903522 1109970 940639 524038 510714 611220 610115 618431 629415 628825 630902 723664 718089 5414642 5589777 40.25 71.9 2
13:33:27 2024-01-26 709988 702962 159957 161399 269980 276020 301810 300909 180069 177209 226516 231075 270815 270141 5011643 5404062 7059764 6801106 1160570 1203488 232286 204916 229343 226526 264935 258123 249647 251574 169192 169567 692371 641723 1463804 1427240 332424 328041 468734 472114 580423 567599 576862 581136 596712 600200 559684 622995 1805456 1915430 1127533 940845 522702 511910 609422 609218 617521 627610 627277 632737 722641 717079 5465026 5600598 40.25 71.9 2
13:33:28 2024-01-26 714540 703214 159965 161408 273994 275562 301526 300447 180137 177871 226043 231592 267212 269310 5020227 5381689 7026782 6809325 1166663 1207386 231469 205555 229468 226299 265590 258088 249611 251964 168541 169803 670102 641723 1437659 1417974 332424 327573 466380 468543 577086 568773 579643 576969 598029 604446 560477 623445 1807469 1915393 1116331 936838 522330 511548 608140 603938 613037 623842 625477 627180 718115 720530 5443269 5593774 40.25 71.9 2
13:33:29 2024-01-26 711310 703327 160438 161256 268951 274754 302058 300456 179501 178467 230514 231109 267713 267210 5018826 5346842 7013137 6801182 1166663 1204747 231055 209098 229504 226299 265625 257939 248108 251964 168932 169617 674309 638979 1444414 1418982 330544 327538 467371 471565 580505 563821 577753 577703 592715 603517 561235 624321 1805381 1903522 1116331 939507 522925 512225 607595 610746 620254 623842 625390 629038 715016 719294 5417998 5600875 40.25 71.9 2
13:33:30 2024-01-26 705193 705410 159953 161191 274035 276020 300859 298359 179853 177311 226008 229660 270815 267245 5015233 5330263 6985781 6813840 1171879 1203488 231274 206401 229306 226106 263931 258337 249161 250020 169240 170333 664483 633670 1451254 1424201 330544 326621 467763 468543 580917 563639 576010 577959 592241 602035 557735 619528 1804170 1895671 1109970 934190 521958 511469 608571 607354 621699 623404 626795 630902 715522 720713 5431282 5591509 40.25 71.9 2
13:33:31 2024-01-26 704345 704910 159389 161486 269190 274491 301246 297843 180137 177032 225973 229694 267247 268033 5013073 5383829 6957184 6799946 1176069 1206493 231147 209098 225049 225564 265812 256714 249510 249883 168482 168962 666977 636833 1442605 1428255 330544 328041 463968 470377 582779 564908 580310 580233 592587 603805 559413 620788 1799297 1892986 1107850 939507 519735 512273 604837 604998 618431 622285 624387 632700 714509 716361 5420198 5585670 40.25 71.9 2
13:33:32 2024-01-26 705781 702989 159932 158043 268960 273809 301987 297664 179785 177311 225588 230366 267105 266951 5018016 5371121 6977042 6796435 1166046 1206848 235314 208955 229630 225024 265736 257290 249089 250235 168718 168864 664483 634102 1470440 1434364 329266 328505 468033 468822 581145 564389 574780 581247 589411 599778 562069 619750 1798961 1878603 1109970 945401 520941 514417 610735 606285 620218 623842 621245 630865 716537 712296 5343479 5599493 40.25 71.9 2
13:33:33 2024-01-26 703266 706143 160023 158043 270537 273844 301317 297664 179501 177277 227835 229273 267480 267174 5011643 5368216 6982084 6790567 1163484 1208206 230724 208991 229918 225024 265555 256714 248356 249883 168718 168830 664483 632291 1463348 1432324 329120 327043 466710 468490 581330 563988 576082 582899 591078 600658 562069 619787 1799024 1880042 1126933 943314 519735 513505 611603 605426 620218 622285 621211 629895 715016 712187 5349180 5589701 40.25 71.9 2
13:33:34 2024-01-26 703722 706139 160187 158043 268960 273043 301317 297664 179501 177311 225781 230366 267480 266283 5018016 5382315 7014450 6776702 1160023 1208570 231469 208920 229954 225564 264371 257074 248321 249883 168955 167797 692371 632291 1446254 1436408 329623 328004 468033 469192 581330 561940 574335 581247 589302 601163 561272 617919 1794153 1878781 1113681 946036 519735 512998 610698 606509 620218 623878 622209 631800 716537 712223 5344792 5590114 40.25 71.9 2
13:33:35 2024-01-26 703765 705900 159418 158043 270175 274422 301281 297698 180069 176197 225973 229273 266731 268635 5018016 5442364 7028156 6771810 1156432 1204710 233424 208884 225684 225093 264371 256284 249089 249462 168482 168563 666977 638979 1455500 1436408 331409 327237 466600 469894 581509 566581 574817 582486 591042 598548 559463 616021 1794153 1885134 1120732 944692 517892 508519 608571 606994 618177 625194 621727 630380 718347 710148 5401347 5593736 40.25 71.9 2
13:33:36 2024-01-26 709293 704407 159452 157823 270170 272746 302644 297421 179343 177311 230478 230881 266357 268374 5018016 5427554 7037226 6781189 1152313 1204142 230724 208555 225366 223637 265369 256463 247555 250586 167741 168946 677681 640807 1442977 1424201 330434 327505 467027 466945 579683 565307 575263 580834 594577 600314 561958 621440 1799297 1890490 1105730 948928 520474 509202 609003 603641 613953 626690 618020 625220 712147 710112 5373070 5590114 40.25 71.9 2
13:33:37 2024-01-26 712992 704412 159923 157383 270175 273008 299457 302394 178902 177277 225810 229694 266135 267138 5015233 5392590 7072714 6781581 1143208 1202967 235350 208555 229468 224364 263526 256714 246792 249883 167741 168296 663853 639435 1442920 1424201 329609 324636 467298 469287 577376 565995 571856 577849 593736 598584 559500 622082 1798961 1894291 1105730 945837 521921 509885 609003 606714 614246 625588 623325 624777 716537 712187 5377063 5585859 40.25 71.9 2
13:33:38 2024-01-26 712239 704142 158890 157823 269190 273844 299422 299528 178936 177154 225918 229660 266357 267174 5014438 5410779 7060490 6783310 1151138 1202433 231503 205171 225013 225024 262686 256714 247938 249883 167741 167797 677483 639397 1449604 1423190 329609 324816 465391 470525 579892 565995 573408 575698 591078 597532 554517 619125 1800243 1906223 1125320 938839 520200 507512 608525 606641 615553 625805 624163 626477 717839 712332 5438891 5585708 40.25 71.9 2
13:33:39 2024-01-26 711299 705410 159140 158149 269001 273043 299492 297213 178902 176719 230406 229626 265541 268599 5018016 5401467 7023243 6799946 1163299 1203376 231826 208884 224661 224711 263307 256417 247555 249883 167014 168713 673227 640807 1444898 1414955 329843 326654 462732 469228 579125 566435 577275 577257 592186 599635 555374 620961 1804386 1908856 1105730 934068 519365 504837 604919 605609 612906 621739 623498 624992 715375 712260 5454002 5599216 40.25 71.9 2
13:33:40 2024-01-26 712512 702993 161103 157905 269217 273008 299457 300132 178338 177311 225774 230468 266321 266318 5011643 5341460 6999339 6801295 1163299 1202967 231826 208591 224345 224676 263307 255889 247237 249848 167131 168563 662945 639892 1441768 1410943 329143 326654 460093 468564 577224 565995 576865 576849 592715 601588 554517 620557 1802049 1910534 1107850 934031 518997 504837 603201 604784 612327 620391 621727 622458 713462 715380 5448475 5599493 40.25 71.9 2
13:33:41 2024-01-26 710492 705909 158469 157818 269221 272972 299492 298323 178181 177311 225774 229626 265948 265502 5011643 5343673 7009452 6801432 1163299 1203488 231216 205493 224661 223671 263491 255889 245962 249883 167986 167764 669547 637157 1439011 1414955 327641 324468 462732 467238 574779 560796 574669 575286 590632 600932 555766 617808 1797383 1899911 1112091 936858 519735 510789 604717 605133 616279 620247 623055 626219 709293 712260 5416326 5593962 40.25 71.9 2
13:33:42 2024-01-26 704266 704412 162729 157383 267825 273844 301316 297951 178902 180577 225918 233388 265913 266318 5017740 5353951 6986394 6799946 1175036 1202433 232330 205315 224309 224867 262686 255139 247938 247924 167741 169403 664483 632291 1439986 1423190 328446 324816 462442 469228 579683 558779 575374 576515 588798 599155 555184 615886 1800243 1889302 1102814 932823 517050 509238 602068 603925 616426 622874 622943 627070 711337 712223 5427103 5586127 40.25 71.8 2
13:33:43 2024-01-26 703971 704412 160213 157814 268587 272556 300788 297113 179249 180795 230406 228922 265541 266318 5018016 5363343 6952176 6796435 1177751 1202967 231826 205171 222909 224434 263088 254854 247555 248134 167588 167614 673227 635428 1435441 1425334 328214 324816 459985 467900 579411 558815 575374 577550 589671 599781 555283 616126 1797681 1889302 1101489 932860 516312 508301 602031 600055 615484 618575 621454 626996 710834 710076 5418989 5582144 40.25 71.9 2
13:33:44 2024-01-26 705119 705400 158536 157383 268623 271310 299492 297315 178620 177630 225774 228922 264728 266318 4999853 5357775 6947209 6781189 1178689 1203413 231500 205493 222909 223637 263491 255068 246828 247924 167588 167464 662945 634102 1433536 1424201 328177 324816 459949 467900 579272 558658 576193 577959 586023 600205 555147 615283 1796679 1886619 1105730 935523 515944 507584 602772 599355 614681 617670 619852 627180 710335 710076 5420198 5589837 40.25 71.8 2
13:33:45 2024-01-26 706331 705400 162769 157383 269001 271310 299492 297427 178620 180830 225810 228922 264763 265537 5004474 5360000 6942208 6762741 1173625 1204439 231500 208444 223572 223602 263123 254676 247294 247924 167436 167498 673227 634102 1458996 1425052 327677 324816 459949 466211 578042 558815 575101 577959 585987 597148 555973 614786 1799876 1886619 1101489 936858 515576 504693 603201 601355 614571 616731 617107 625256 707183 711196 5405398 5595499 40.25 71.9 2
13:33:46 2024-01-26 705520 704412 158503 157163 269468 271310 299457 297531 178338 180506 225774 228922 265687 263912 4990138 5354907 6942208 6780912 1171043 1202967 230458 208373 223607 222947 263307 254641 246377 247988 167166 167464 662945 633670 1438420 1420163 326354 324816 459949 464456 578042 558815 574557 577257 586023 597113 556305 616109 1796029 1885122 1127421 936727 515576 504729 603201 600655 613665 619360 615213 623450 703133 710912 5380376 5589852 40.25 71.9 2
13:33:47 2024-01-26 704787 704403 162993 156274 268587 271310 299212 297813 178215 180795 225774 228255 265878 266200 4990138 5352985 6944034 6781882 1169375 1203413 229421 204957 223958 222913 263526 254285 245997 247924 166863 167515 662945 633536 1439159 1420163 324735 324816 462732 463400 576407 558814 569832 576325 586154 595253 556305 613335 1790880 1872146 1093414 939432 516312 508733 606287 600501 617756 620236 615951 622962 703169 708405 5339182 5586127 40.25 71.8 2
13:33:48 2024-01-26 704382 705410 158393 156875 268587 271310 298968 296825 178181 180598 225774 228255 265541 264652 5011643 5366937 6952176 6776352 1166046 1204142 229386 204166 223922 222226 262502 254320 245997 247506 166629 166671 675896 630486 1438429 1420163 324699 324816 462732 463970 574779 557987 568146 574624 585549 595253 556073 613806 1790099 1874963 1103609 942037 516312 508733 605522 601355 615923 619981 615951 625604 708683 707369 5335816 5580735 40.25 71.8 2
13:33:49 2024-01-26 700273 704011 158184 156879 267798 271310 298515 297603 178181 178040 225615 229285 265541 265466 5005753 5360490 6972096 6781882 1159279 1202519 230817 204166 224309 222260 262284 254641 245618 246814 166629 166671 673227 630486 1450026 1424201 324699 324816 460093 463037 576407 558939 568585 574624 582553 595253 555949 612890 1790025 1870722 1107850 940879 516312 509956 605522 599650 615989 618396 616231 626516 709868 707152 5337682 5589837 40.25 71.8 2
13:33:50 2024-01-26 701262 704403 162659 156642 267655 271274 298479 297113 178057 180633 225774 229883 264763 265059 5011757 5368641 6953177 6781189 1160966 1205988 230458 204166 223958 222260 262319 254676 245790 246850 166898 166571 665415 629586 1480081 1420163 324699 324816 460021 463641 575592 557198 568622 575437 583445 595253 555912 615158 1791782 1866747 1114211 939536 516312 508229 606607 598505 614644 619798 615512 624659 709328 707152 5349295 5573600 40.25 71.9 2
13:33:51 2024-01-26 701267 704407 162440 156408 267762 273435 300284 297531 178181 180471 225139 233224 264763 265019 5010862 5377470 7005098 6781882 1155038 1201263 231500 204130 224115 222913 261883 254676 245618 246364 167163 170130 673227 631839 1440479 1429383 324807 323243 462732 463764 575592 558023 566868 572893 585275 591695 553062 611918 1784944 1866747 1118567 940845 515576 508870 605781 601355 614608 620283 615951 625178 710652 708187 5337682 5581371 40.25 71.9 2
13:33:52 2024-01-26 701272 704147 162628 156656 267342 271310 300466 297113 178181 180471 225456 228965 264692 265502 5010862 5402591 6994211 6781189 1155606 1202433 231826 204130 223564 222294 261118 254320 245997 245984 167050 170130 662062 632291 1447033 1429383 326645 322849 460093 463400 576407 558814 566467 572856 585131 593471 549914 610578 1784944 1866747 1101489 940845 513011 504373 604919 600464 613555 620283 615951 625178 711264 707188 5337530 5580735 40.25 71.9 2
13:33:53 2024-01-26 702584 702271 162593 156875 267342 270861 297646 295017 178765 176708 225774 229446 264287 266764 5008638 5435324 7003811 6777041 1156432 1202433 231500 204130 222944 224466 261083 253860 246757 246364 166478 170438 662945 636212 1432974 1429383 327179 322359 460057 463764 577224 559606 566904 574145 585545 591279 555184 611483 1779846 1870594 1107738 939536 511917 503237 602735 598652 612427 621993 617718 625178 713316 708260 5353283 5580735 40.25 71.8 2
13:33:54 2024-01-26 702766 703196 159912 157223 266901 271274 299933 294224 178181 176426 225774 233317 263882 266354 5009534 5429088 7013230 6801672 1155823 1202433 231176 203987 222873 222226 261083 258390 246032 246019 166362 170200 669484 636212 1430917 1427356 327179 322097 460021 463073 576407 558586 566868 574587 585545 590864 549842 611337 1784907 1874611 1095128 938839 511917 503844 601642 596258 611487 621553 616505 625995 711264 703138 5376139 5580459 40.25 71.9 2
13:33:55 2024-01-26 705267 702412 162212 156776 266941 270448 298515 295303 177777 180148 225363 230089 263076 265910 5001497 5439201 7012134 6762544 1150671 1202160 230852 203488 222873 222260 261848 258062 245773 246744 166095 166489 665415 638067 1426647 1427083 327179 322395 459949 463073 575592 557993 568352 574587 585126 595336 549842 611918 1787482 1875940 1116401 940845 512646 504200 601642 597104 604096 621114 613516 623178 713170 703102 5368418 5593661 40.25 71.9 2
13:33:56 2024-01-26 712804 702385 162370 155805 266905 270861 297739 295924 177430 180365 224434 233154 263111 265360 5030421 5381189 7059764 6790567 1144767 1199880 230100 202884 223607 222191 260252 254676 243735 246779 166095 168420 672722 636249 1444641 1418149 324735 322395 462824 459710 568036 558023 566102 567811 582410 588271 549842 613335 1779514 1885134 1124793 938171 516021 502493 602735 600055 607549 618575 612568 620741 713405 707079 5392318 5593849 40.25 71.9 2
13:33:58 2024-01-26 709182 702198 158954 156403 265865 271310 297680 296372 178088 180113 224363 228965 263076 266318 5010862 5392487 7022462 6762169 1156394 1199023 230135 203488 221484 224466 260286 253505 244451 245984 165944 170095 663853 640807 1420530 1416140 326681 320860 456544 463800 568072 559606 568585 567811 584303 590624 550186 612390 1789029 1899894 1114235 931473 513376 501709 598084 598615 606372 614498 615286 619755 710298 708115 5453075 5584417 40.25 71.9 2
13:33:59 2024-01-26 713219 704623 159585 156230 265306 270883 297933 295754 177417 177262 224169 228729 263076 263912 5018940 5363197 6994486 6781189 1160292 1199023 229190 204166 221795 221849 260649 253470 244451 246779 165262 166705 673809 637157 1439048 1406946 323678 323866 458577 459782 568874 555588 568585 567811 582040 594379 551687 614278 1793922 1890637 1109970 929546 515576 503237 598084 598290 604023 613271 612568 617448 704357 708290 5411237 5585859 40.25 71.9 2
13:34:00 2024-01-26 706266 703265 159134 156230 266051 270448 297795 295432 177497 176567 224291 228965 263882 263877 5004474 5334436 6957184 6795096 1163337 1196434 229386 203346 221519 221729 259423 254250 243700 245262 166095 169823 675896 628688 1445798 1416140 323186 322622 457223 462383 567964 553911 566868 568792 582315 591767 550089 612390 1786913 1883798 1099369 926906 513721 505879 598822 598326 611138 613271 616196 620335 704855 709406 5417677 5580426 40.25 71.9 2
13:34:01 2024-01-26 701198 704000 159130 156195 264318 270861 297644 294438 177463 176461 224463 228185 262935 263877 5010862 5380564 6947859 6801969 1172678 1199917 229456 202884 220758 222226 260286 257917 244863 245262 165562 169941 642740 631388 1434609 1420163 324433 321906 457604 463436 573858 556374 568622 567919 583065 592897 549311 608736 1787482 1875940 1095128 928885 510462 501751 594485 593330 609340 613271 615074 621630 704357 703282 5409913 5585859 40.25 71.9 2
13:34:02 2024-01-26 703266 702303 159130 155623 265945 272148 297753 294817 177218 176708 224434 228965 263601 266273 5008170 5366788 6932409 6776352 1171043 1199023 229421 203844 221103 221507 260684 257881 244486 245227 165824 169823 665415 632291 1435164 1420163 324434 321513 457281 459710 573084 555980 568585 572048 583621 594577 550516 608304 1787482 1878394 1095128 931533 510462 503844 595291 592491 607549 612851 612455 621630 702257 703246 5399224 5582000 40.25 71.9 2
13:34:03 2024-01-26 703266 702303 159134 155978 265945 270811 299328 294674 177430 176708 224205 228965 263111 266840 5010862 5358236 6928933 6762544 1161003 1199023 227931 203488 221950 225274 260649 258281 243700 245262 165562 169823 665415 628688 1435355 1420163 321719 321906 458619 460687 568036 549946 565298 567883 580455 591503 549770 608810 1779809 1861509 1099369 936838 511917 503237 599862 595836 610238 614031 611585 619792 705355 701160 5314842 5580021 40.25 71.9 2
13:34:04 2024-01-26 698569 701211 158813 155259 265940 270811 297861 294881 177125 176708 224169 227937 263698 263842 5004474 5352715 6947284 6757608 1161830 1199023 228320 202849 221830 225626 260644 254504 243700 245021 165527 169753 674309 629586 1431890 1420163 321683 321870 458583 458883 572110 549946 565298 567847 577190 589998 549770 608810 1779883 1861390 1099369 936838 512371 503237 599872 595836 609340 613271 610966 619792 704357 699117 5324588 5584018 40.25 71.9 2
13:34:05 2024-01-26 701966 702230 159020 155195 265905 270811 297789 295052 177574 176638 223861 227867 263076 263807 5015299 5355416 6967109 6753273 1155038 1199023 228995 202176 222142 225678 260001 254504 243630 245192 165457 167515 674309 628688 1465105 1420163 323204 321347 459553 460687 570489 549838 565426 567811 577082 591042 552862 608699 1780752 1860189 1120732 936801 511552 504558 598530 593713 609268 613271 611516 617923 704014 700066 5307031 5569046 40.25 71.9 2
13:34:06 2024-01-26 699968 703192 159020 155259 265431 270775 297861 294224 177294 176602 224147 227726 263640 265557 4999853 5361245 6952176 6762934 1156721 1201579 229091 202636 222106 225872 260217 254504 243495 245021 165227 167281 672722 628688 1446662 1420163 323204 321835 457187 460035 570894 549838 564421 570186 580419 592169 552078 609047 1780752 1861509 1120732 936801 511552 504558 599783 595988 608837 613271 610135 617887 702294 701511 5307069 5594637 40.25 71.9 2
13:34:07 2024-01-26 699968 704192 159020 155519 265497 270775 297342 294224 177328 176602 223832 227726 263487 265860 4989860 5357422 6942109 6753287 1156721 1199880 228604 202495 221448 225642 259820 258063 243461 245192 165342 167281 672722 628240 1458699 1419156 323204 321835 458070 460035 570489 549838 564458 567811 577226 590528 551687 609707 1780845 1860189 1096453 934068 510462 504558 599247 594957 608837 613271 610095 617850 702257 703973 5314672 5580735 40.25 71.9 2
13:34:08 2024-01-26 699968 704196 159028 155121 265759 270630 298005 293975 177188 176638 223325 227374 262900 265896 4990138 5345382 6922290 6759879 1163521 1201579 227543 202636 221413 225519 260217 254145 243291 245021 164927 167164 665415 630036 1428442 1420163 323204 320896 458902 459709 570342 549802 564458 570406 577082 588236 552078 607799 1780752 1860189 1118567 934068 510915 504200 599862 594499 607513 613271 610095 617850 702257 703973 5324397 5571357 40.25 71.9 2
13:34:09 2024-01-26 699211 701356 158404 155087 264984 270630 297435 293832 177049 176355 223546 227761 262900 265708 5004436 5346198 6952176 6752603 1156684 1202433 228444 202176 221795 225642 259458 254145 243291 244815 165227 167047 665415 628240 1450591 1420163 322746 320896 458577 460035 569681 549802 564458 570406 577046 588271 551687 607799 1780752 1860189 1122898 934068 510462 504200 599783 593659 607513 613235 609150 616974 702221 702298 5314672 5594637 40.25 71.9 2
13:34:10 2024-01-26 700241 701356 158907 155043 264984 270594 297644 294082 176981 176355 223518 227409 262900 265520 5004284 5360402 6952176 6763452 1156721 1199991 227931 202141 221448 225484 259458 254145 242952 244688 164962 167023 672722 628688 1465807 1418149 323204 320932 458253 460035 570085 549802 564458 567581 577118 589338 551687 606901 1780752 1857553 1101489 932860 510100 503844 598933 591509 606975 612300 609338 616500 700166 702030 5322365 5561715 40.25 71.9 2
13:34:11 2024-01-26 699744 702376 158907 154828 265231 269725 297435 294082 176981 176215 223182 227956 262900 264921 5004284 5374638 6942109 6762431 1159985 1197249 227543 202553 221413 221958 259423 252716 242917 243687 164927 167164 672722 628240 1473361 1420163 322746 320339 458577 458732 568874 549378 562348 568792 577082 585951 550516 606374 1778223 1861610 1114235 935470 510100 503844 598933 591545 604059 613271 608332 617850 702257 701306 5322237 5557711 40.25 71.9 2
13:34:12 2024-01-26 699432 701356 158685 155043 264419 270501 297513 294118 176981 176497 223411 226600 262935 266085 5018473 5371008 6951710 6762431 1155898 1201579 228285 202176 221893 222759 259423 252716 242917 244403 164927 167164 661704 628688 1472252 1418149 322746 320896 457928 459438 568874 549378 562784 568792 577009 589375 550516 606374 1779487 1857553 1095128 934068 509737 503844 598084 594225 604059 612969 607864 616063 701192 701306 5322136 5577996 40.25 71.9 2
13:34:13 2024-01-26 699432 700321 158685 155078 264490 270501 295829 293471 176948 176250 223182 227269 262760 265520 5009041 5363977 6977042 6774431 1155000 1199917 228499 201577 221258 222270 260841 252716 242172 243722 164962 166546 672722 628688 1453180 1425213 322288 319370 458577 459383 568654 552000 562348 568792 576567 586348 549700 604575 1775703 1857553 1112070 936135 510189 503131 598084 592783 604023 613271 610095 617923 703288 701306 5314856 5571357 40.25 71.9 2
13:34:14 2024-01-26 699432 701356 158661 155048 264388 270311 295829 293471 176438 176214 223753 226531 262393 266011 5001886 5371496 6986394 6767529 1152313 1199023 228995 201683 220758 221958 260841 254145 242713 242904 165227 166313 673227 630036 1440171 1429383 323204 318887 458253 459709 570085 549802 561912 567987 576531 586203 548461 602784 1777950 1856200 1105573 936135 509014 501418 598084 594645 607232 613271 608800 617887 705355 701802 5335367 5577996 40.25 71.9 2
13:34:15 2024-01-26 699931 700330 158463 154828 264975 269859 296054 292302 176661 175092 223661 227075 261957 266840 5011305 5409705 6995746 6763173 1153097 1199023 229351 201824 220617 222759 260657 254145 242952 243151 164812 166546 661406 631388 1435315 1425334 324123 317000 456093 458732 567964 549910 561912 568792 576973 586348 547226 602784 1770589 1861237 1099076 934068 507533 500184 596391 590511 605513 613271 608800 617448 706354 698853 5358047 5553748 40.25 71.9 2
13:34:16 2024-01-26 705272 700366 158242 154794 263983 269669 297933 292684 176039 175933 222770 227902 261401 266200 5018473 5435552 7023802 6741386 1152313 1198136 228835 201226 220035 222248 261025 252680 243291 243652 164399 166881 662290 635011 1432750 1425334 322696 317924 458307 459709 570489 553911 562747 568792 577046 586203 546802 602913 1775661 1865387 1105573 934068 506814 495859 595932 591292 605303 613235 609150 616063 705355 699328 5373070 5561715 40.25 71.9 2
13:34:17 2024-01-26 708476 701880 158242 155043 263579 268804 297513 293435 176316 176214 222422 228290 261436 263438 5015233 5427816 7026389 6753053 1148260 1196175 227931 201965 220070 225258 259820 252499 242206 244438 164284 167164 666373 637157 1431881 1418149 322171 318405 456275 456710 568874 553911 562784 568792 582133 585054 550245 606434 1780752 1872197 1107738 939507 507570 495859 594485 585586 601986 612336 605174 612869 705355 698305 5353135 5557711 40.25 71.9 2
13:34:18 2024-01-26 707319 702422 158242 154828 264168 268426 297059 293471 176039 176214 222230 228255 261436 263402 5015233 5430233 7035794 6753053 1147033 1201663 228639 201789 220070 221958 260393 252644 242405 244644 164135 167281 660728 637612 1425725 1418149 322171 318405 455953 457435 566973 553911 562784 568792 582133 585018 550126 606938 1780752 1870557 1095128 938171 509826 495823 594668 585586 601443 612300 607649 616040 705355 698305 5345344 5561715 40.25 71.9 2
13:34:19 2024-01-26 709438 701347 157957 154794 264424 269029 295865 293919 176005 176214 222293 228255 261401 263438 4999853 5408890 7026389 6753307 1148040 1196434 227686 201402 220035 221612 259423 252716 241765 244947 164295 166814 675422 636305 1421591 1418149 323204 318405 454302 457435 566463 549946 562747 568792 581311 585054 550516 607836 1780479 1870557 1088767 936838 509737 499624 594668 589225 601443 611438 604318 612869 704357 698268 5350393 5553748 40.25 71.9 2
13:34:20 2024-01-26 709443 700330 158685 154334 264424 269029 296152 293919 175762 176214 221883 227902 261401 264916 4990176 5402586 7021373 6744587 1142947 1199205 227931 201542 220820 221506 260291 252644 240724 243722 163907 166778 666373 636249 1425725 1414955 321419 318405 455953 457435 565190 549910 560248 567183 580419 584195 548849 607799 1780752 1872050 1109904 936838 510100 495859 596171 588935 601597 610543 606737 613229 702257 698268 5350393 5557749 40.25 71.9 2
13:34:21 2024-01-26 707365 702116 158242 154583 263579 270617 295006 293471 175884 176091 222075 226879 261219 264806 5001008 5397639 7058968 6763452 1141705 1198986 227737 201015 220758 221710 259925 252680 240689 243652 164441 166546 660637 634401 1426014 1414955 322746 319109 457604 458408 563957 549802 559022 562970 577118 584071 547226 606938 1780752 1875940 1099369 931382 510462 495859 596355 594639 602409 613271 607811 613229 704357 700316 5363644 5571357 40.25 71.9 2
13:34:22 2024-01-26 705790 701356 157486 154686 262773 270501 294470 294275 175762 175968 221883 226844 261219 264806 5004474 5410103 7053247 6782830 1144939 1202222 228604 200875 219385 221647 259092 252571 241394 242904 163907 166313 669547 632759 1444241 1410943 322288 316894 455339 460035 563957 552000 559418 562140 577009 583806 540829 605110 1779487 1879936 1087972 928885 509014 495859 595621 592783 602298 612336 610643 613665 704357 701802 5405209 5567383 40.25 71.9 2
13:34:23 2024-01-26 705045 700325 157621 154794 262367 269669 295664 291920 176143 175652 222039 226844 260638 263877 5004644 5395401 7025111 6765084 1145758 1199212 228819 201155 219350 221958 259560 252644 243675 243343 164101 166313 669547 632291 1422073 1414955 322288 316416 456311 460035 565695 549838 559454 562104 577009 582768 540829 605073 1778227 1885097 1090413 927565 509826 495823 592660 592747 602298 611403 610966 613681 704320 702481 5400726 5567383 40.25 71.9 2
13:34:24 2024-01-26 702194 700366 157731 154579 262332 270085 295006 291547 176005 175372 222039 226844 260638 263877 4990101 5380764 7046501 6772884 1148260 1199138 228819 201156 219315 221803 258832 252680 240689 243443 164135 166313 669547 635921 1478483 1414955 323204 316451 454987 459709 564356 549910 560248 562104 576603 583625 540793 604217 1779487 1885134 1112042 927565 507570 495751 593102 592783 601443 610972 610643 613665 703822 702481 5429624 5567383 40.25 71.9 2
13:34:25 2024-01-26 709256 701889 157766 154579 262734 269254 294970 291920 175486 175652 221883 227355 260206 264952 4999259 5389948 7008771 6772884 1156090 1199130 227050 201367 219174 221958 259560 252680 240724 242904 163928 166476 663267 637157 1431765 1408943 322169 316859 451080 458732 565190 549910 564458 562934 577226 586203 540793 606672 1774363 1887809 1109904 922163 507570 495017 585753 590547 595082 607829 608837 613567 700202 701306 5435164 5570036 40.25 71.9 2
13:34:26 2024-01-26 710811 701889 157731 154330 262371 269856 294064 292542 175486 175687 221191 227937 260638 264023 4999259 5352303 6989906 6772884 1157747 1194550 227050 201367 218527 221506 259417 252358 240724 242904 163928 166546 669547 636870 1424278 1406946 323204 319163 450791 457931 564791 549874 562821 562140 581139 586239 540756 604575 1780863 1888282 1101224 923535 507570 495017 585753 590547 595046 606052 608800 612653 699672 700316 5433417 5553861 40.25 71.9 2
13:34:27 2024-01-26 709293 702412 157291 154296 262371 268840 294028 292542 174969 175722 220846 226914 260604 263205 4994369 5341372 6975560 6773601 1157258 1196583 226348 201367 219422 221125 259417 252036 242342 243687 163314 166313 668367 635466 1429160 1401723 321376 317924 451007 458188 562258 550438 562821 563368 577082 585987 540865 606374 1780752 1879762 1109904 923535 508652 495751 590563 591292 598448 605754 606514 610508 697187 698305 5399187 5553748 40.25 71.9 2
13:34:28 2024-01-26 705561 701884 157226 154047 262371 268615 293865 293024 175468 175372 221502 226143 261219 263020 4995693 5304282 6938534 6780465 1157747 1199138 226383 201050 219021 221125 258653 252427 242136 243278 163348 165850 673809 632291 1463121 1405709 320921 317000 453256 457435 564090 548589 561079 558833 573626 585054 540865 604217 1779809 1875940 1114235 922199 509014 498737 590751 590710 605682 605166 610095 611885 696200 700316 5388069 5558011 40.25 71.9 2
13:34:29 2024-01-26 700277 700361 157295 154296 261970 270085 294314 290745 175520 175127 221573 225444 260638 264023 4999259 5323223 6938534 6773601 1164870 1198912 226892 200770 219244 221125 258436 253515 242990 242596 164111 165850 662290 626897 1446147 1408157 320545 316965 453578 458083 562258 548229 560137 558869 575995 584195 540793 603289 1780752 1874611 1114235 922221 508652 500696 591205 589840 603801 606017 610208 613723 697187 701306 5397488 5554048 40.25 71.9 2
13:34:30 2024-01-26 699244 700366 157186 154536 261135 269895 294349 290555 175884 174221 222075 225830 260604 264023 4990289 5318178 6942321 6766980 1163820 1199991 226945 201085 219056 220506 258038 252535 242990 242055 163997 165675 672523 626897 1430308 1410943 320921 319389 453868 458732 562258 547294 561079 562807 575995 584159 539959 602932 1779862 1870557 1095128 920909 507570 499442 592206 589803 603154 606052 608874 614139 697187 700316 5399187 5561978 40.25 71.9 2
13:34:31 2024-01-26 698212 701880 156749 154334 261135 269081 295213 290731 176005 174569 222039 225444 260604 264351 4995693 5325775 6938534 6781882 1168256 1201663 226945 201121 219139 221541 258653 251717 243539 243698 164430 165675 666977 629135 1443157 1415136 321376 319389 453378 458292 566427 548881 561912 558906 575914 584015 542885 602224 1775698 1866750 1086647 920909 504590 495859 586077 590130 603801 606088 609150 612399 694120 700316 5404931 5545988 40.25 71.9 2
13:34:32 2024-01-26 700277 702153 157186 154189 261931 268202 295664 290325 175486 174569 221502 225951 260820 264023 4990138 5363343 6942245 6762431 1168294 1194513 226752 200595 220182 221555 258653 251717 243539 242020 163279 165410 657944 628683 1439419 1410943 321149 316929 451080 459291 565481 548456 561912 558942 574774 583194 542664 601332 1775698 1866747 1088767 920635 503802 495823 588890 585910 603266 607865 608320 615601 694120 698305 5401347 5558011 40.25 71.9 2
13:34:33 2024-01-26 699248 701652 157077 153834 261935 267379 295249 290153 175520 174569 221537 225759 260604 264023 4990101 5365222 6922365 6762544 1170003 1199023 226522 200630 218082 221019 259414 251681 243368 242055 163314 165710 666977 629586 1428618 1416967 320921 316451 450654 458408 565663 548625 562821 562104 574774 584483 542500 600911 1775698 1866747 1107738 920752 505129 495859 589308 585586 602947 606017 609338 615126 697187 699328 5399187 5561978 40.25 71.9 2
13:34:34 2024-01-26 699248 701393 156967 153979 261166 267602 295700 289849 175486 174535 221537 225444 259844 263836 4990289 5361753 6947284 6762155 1168294 1195318 226487 200280 218457 221364 258329 251573 243409 242020 163314 165444 665415 628233 1427171 1416487 321149 316894 452255 458408 565663 548493 562217 562807 574774 582036 542116 601332 1779862 1866747 1084527 920909 503802 495859 588890 585586 602095 605591 607039 615126 693890 698341 5397488 5563413 40.25 71.9 2
13:34:35 2024-01-26 699175 701384 157077 153834 262550 267566 295142 290290 175486 174604 221346 225444 259809 263836 4992131 5364666 6910557 6757332 1169167 1198173 226487 200735 217310 220647 258511 251537 243675 243287 163279 165710 663853 630486 1433107 1416967 321119 318487 451540 458083 565663 548456 562385 565389 574774 582445 542116 599590 1776059 1866475 1129746 920909 503692 495823 588890 589624 602059 605131 607039 613665 696200 699822 5399187 5545796 40.25 71.9 2
13:34:36 2024-01-26 699248 701384 156749 153872 261205 267379 294934 289849 175486 174604 221191 225444 260206 263695 5012434 5359140 6952974 6762155 1170003 1197286 226487 200652 217275 220683 258832 250795 243332 243526 163210 165340 662290 629135 1458840 1414955 321376 318487 451725 457973 565626 547294 561912 558942 575291 585734 542116 598261 1775698 1866801 1105573 921565 503692 495823 588978 585910 603154 605131 607039 613665 696693 699328 5403045 5554048 40.25 71.9 2
13:34:37 2024-01-26 698977 701393 156744 153838 261161 267602 293993 291949 175211 174413 221346 225444 260206 263650 4995693 5346314 6919883 6762431 1169167 1192928 226294 200210 217310 220647 257999 251081 243332 243698 163210 165455 665415 628233 1443480 1413951 320921 318487 450791 456996 564609 547294 561116 558869 574368 583781 541201 601517 1770737 1861426 1105573 922126 503334 495787 589111 585910 602298 604258 607002 613671 696200 698305 5389782 5548639 40.25 71.9 2
13:34:38 2024-01-26 698716 702417 156461 153834 261131 267602 294915 289884 175486 174535 221502 225253 259844 263650 4992131 5330073 6932296 6762544 1159948 1195553 225822 200105 218292 220304 256922 251861 242342 240676 163928 165040 660637 627783 1442078 1409710 320204 318051 452292 457289 562890 546266 558553 560417 573152 582804 540582 602267 1770626 1864102 1107738 919543 506061 495787 589726 585586 601172 604247 608469 608777 693214 698341 5388069 5540950 40.25 71.9 2
13:34:39 2024-01-26 697232 699337 156243 153945 260118 268426 293417 289409 175211 173979 221346 224089 259593 261725 4990289 5314823 6952974 6762431 1159985 1195282 225629 200071 217952 220268 257602 252252 241291 240711 163121 164823 659165 628233 1432768 1407109 319525 318938 450156 456643 561295 546302 560620 560778 577402 584518 542885 605846 1780836 1875940 1095128 922221 507570 495679 585523 589261 595082 604258 603390 608184 693899 694340 5380376 5544917 40.25 71.9 2
13:34:40 2024-01-26 700277 696788 156605 153305 261135 268840 292312 290325 174902 174256 220193 224055 259809 261725 4992131 5292057 6938534 6766980 1159121 1189508 225858 199931 217952 219960 257783 252252 241662 240745 163163 165203 657603 627678 1427381 1408432 319343 317522 450827 455993 561295 545495 560008 559551 573744 581555 541348 603229 1775786 1873444 1109904 920254 506454 495823 589391 590319 600286 604258 606106 609959 693214 698305 5388069 5554160 40.25 71.9 2
13:34:41 2024-01-26 698221 699835 156243 153799 260114 268426 293133 289409 175332 174256 221191 224748 259809 263242 4992131 5327557 6938534 6772279 1164886 1193859 225787 199931 217310 220647 257964 250657 240689 240642 162826 164823 663853 628240 1457686 1413726 320285 318190 452366 457289 563775 547075 562408 561972 572825 585257 540891 596953 1771480 1865488 1084527 920254 503334 495715 588978 590319 602113 604258 606106 611741 695178 694304 5405209 5568628 40.25 71.9 2
13:34:42 2024-01-26 697159 700284 156426 153765 260702 267120 295292 289681 175177 174222 220811 225027 259593 263205 4999259 5353211 6942208 6772204 1160570 1194883 225752 199896 217917 219855 256345 251010 242002 242329 163314 164719 665415 626434 1428908 1410943 319562 318190 452292 456783 562890 545458 559733 559514 572052 583781 539106 599295 1775263 1862830 1105573 919600 505490 495715 588890 585586 599330 604258 608903 608667 692872 694268 5391921 5552599 40.25 71.9 2
13:34:43 2024-01-26 697159 699790 156070 153624 261621 267566 293489 288934 174902 173667 220776 224020 259774 261689 4990289 5333386 6942321 6762155 1159910 1193786 225403 199583 217275 219890 256345 250833 241626 242733 163052 164490 663853 625462 1428081 1410943 318856 317589 451750 456783 562890 547061 559609 560718 571245 583034 539525 598870 1774794 1862558 1082406 918293 504051 498207 588560 588958 595046 604222 604901 607997 691112 697081 5378650 5552599 40.25 71.9 2
13:34:44 2024-01-26 699211 699300 156570 153271 260697 268202 292107 289576 174387 174222 220123 224020 259343 261653 4999259 5307424 6929208 6762431 1160570 1189508 225403 199583 217275 219206 256380 251612 240948 240642 163052 164749 669547 626897 1440810 1405709 319336 315021 450705 455993 560787 546673 559062 559514 572052 581734 539561 603229 1776489 1868127 1107738 918293 504553 495366 588854 590011 601406 604258 605174 609921 694886 694340 5401347 5543220 40.25 71.9 2
13:34:45 2024-01-26 697913 699799 156143 153765 259536 267343 292927 291151 174902 173667 220776 224055 259378 261653 4990176 5335167 6938534 6753053 1166588 1193786 225752 199548 216565 219925 257748 250233 242172 240607 162757 164754 671134 628688 1421304 1410943 320810 315802 449808 456643 563088 547450 562408 562733 572752 584698 540362 600951 1772267 1864172 1105573 922221 502618 494981 586886 588119 599553 604258 604244 611741 694650 694088 5405398 5552599 40.25 71.9 2
13:34:46 2024-01-26 698184 701347 156431 153305 260304 266710 293133 288934 174902 173979 220193 224055 259378 263205 4992131 5376723 6919883 6753053 1168332 1192891 225752 199618 216902 219925 257814 249496 242172 240642 162791 164754 669547 628688 1444242 1410943 319562 315802 447909 456033 562258 545640 561606 562297 571907 583986 539561 597114 1772267 1864172 1103407 920797 503279 494213 586356 587091 599206 603969 605390 611854 693178 694232 5401347 5561978 40.25 71.9 2
13:34:47 2024-01-26 697159 699790 156461 153271 260338 265927 294670 289075 174748 173944 220158 224714 259378 261689 4986321 5355693 6910557 6753137 1168332 1194669 225787 199618 216565 219925 257748 250022 242342 240607 162791 164754 671134 628240 1423076 1410943 319562 315802 448224 455602 563088 545640 558589 562696 571943 583781 539415 598977 1771405 1861524 1103407 920529 502618 496444 588019 588432 598448 604258 608469 610034 692872 694232 5390570 5543220 40.25 71.9 2
13:34:48 2024-01-26 697159 700321 155567 153659 261549 266710 293283 288461 174354 173391 220123 224020 259017 261617 4990289 5348376 6952252 6752776 1160570 1192096 225089 199583 217240 219890 256739 249496 241626 242015 162791 164605 674309 626359 1426593 1410943 318333 315802 450654 455353 559059 544029 556114 558935 572105 582151 539790 598865 1772267 1862574 1058109 919438 502260 496796 588537 590158 595046 602450 603390 607885 691076 697008 5392981 5552599 40.25 71.9 2
13:34:49 2024-01-26 700277 698273 156535 152991 260304 267566 290714 289075 174354 173667 220123 223640 259378 261617 4989880 5309331 6942208 6753053 1153920 1193786 224672 199548 217275 219018 257170 250621 240273 240676 162271 164749 660337 628683 1445444 1401723 318587 317589 450352 453282 558914 540896 557622 557968 571354 581024 539451 603380 1776059 1868127 1103407 920529 505490 496796 586246 587003 595574 602414 603182 604613 690588 695146 5397488 5558011 40.25 71.9 2
13:34:50 2024-01-26 701925 699790 156174 152779 260338 265892 290679 292218 174200 174222 219745 223986 259378 261545 4990176 5301532 6947859 6762431 1153920 1192096 224863 199583 217205 219053 257170 250621 240273 240642 162271 164605 656040 628688 1455187 1400729 318137 315021 449661 454698 558124 543992 556077 558832 574774 579073 540545 602392 1779862 1873407 1088767 922840 506211 495002 585526 586944 594476 602270 604901 605404 694687 692659 5416326 5556119 40.25 71.9 2
13:34:51 2024-01-26 706327 701884 156174 153131 260304 266300 292312 290493 177973 174535 219179 224714 258983 261176 4995693 5315266 6957765 6753053 1153958 1192096 224863 199757 217089 219206 256887 250233 240273 240676 162531 164754 663199 630486 1434197 1401723 317652 315802 450335 453319 558914 540932 556041 558005 572234 579073 541348 602844 1777325 1872146 1107738 922221 505452 496444 586397 586077 595355 603710 603034 605560 692089 692136 5406907 5529938 40.25 71.9 2
13:34:52 2024-01-26 705267 699835 156178 153025 260728 265892 290679 290731 174200 174378 219934 224089 259378 261360 4995693 5304282 6944034 6762431 1159101 1195553 224863 199618 217240 219053 257170 250621 240273 240642 162644 164754 666373 627792 1439258 1401723 318101 315802 448224 450732 558914 540896 555845 558041 573079 581060 540965 599221 1775698 1873407 1086647 923386 505490 495002 585453 586333 592432 601387 603034 607504 693890 692136 5411237 5561978 40.25 71.9 2
13:34:53 2024-01-26 703758 701202 156065 153025 260883 265927 292854 290696 178311 174500 219402 224055 258983 261140 4995693 5311830 6948426 6762155 1153958 1189508 225020 199583 217240 218865 256990 250621 240069 242711 162271 164605 664786 628688 1447410 1400729 317326 315802 449379 454052 558124 540896 556041 557712 573926 581060 540509 601332 1770741 1870539 1093008 923386 506211 494856 585417 586710 592797 601811 602272 606528 692959 694472 5408593 5561978 40.25 71.9 2
13:34:54 2024-01-26 704256 699264 156292 153135 260304 265927 292666 290290 177903 174535 219367 224055 258983 260737 4986459 5335317 6952176 6753053 1153920 1192096 224359 199757 216565 218865 257170 250022 240948 241381 161719 165129 665747 633987 1419155 1399736 319110 315802 447995 453319 558914 546484 556114 559624 574774 581060 539744 602652 1770626 1878603 1095128 920752 504770 491954 585721 586981 592614 604078 604863 608259 696546 696131 5425754 5545759 40.25 71.9 2
13:34:55 2024-01-26 708368 698241 156035 153025 261550 265927 291564 288728 178132 173425 219710 225444 258194 261617 5001497 5378647 6966510 6748236 1152313 1192059 224359 199618 216531 218525 256380 249460 240948 240676 161719 165283 666373 634439 1423941 1399736 319110 315802 447963 454698 559706 547294 556077 559228 574774 579073 538908 602224 1770663 1878603 1107738 920909 503692 491917 586707 586871 595850 604114 605725 606267 697113 696131 5429624 5551602 40.25 71.9 2
13:34:56 2024-01-26 708332 701816 155887 153025 259506 266870 292107 288934 173807 173667 219745 225061 257946 261653 4992131 5381189 6975835 6743674 1153920 1192059 224863 199583 216565 218560 256625 249424 240948 242329 161719 165133 666373 632291 1422723 1400729 319562 315802 449171 453319 559706 547294 556114 558832 574774 578658 538146 598875 1770626 1878603 1103407 918293 504051 490456 587946 587703 594989 608075 605762 609164 698102 696131 5399431 5548859 40.25 71.9 2
13:34:57 2024-01-26 703081 699946 155592 152995 259497 266745 290749 291806 174014 173667 219745 224055 258194 264023 4982897 5380965 7013797 6753151 1147815 1192988 225595 199270 216531 219018 256380 249424 240685 242159 162124 164490 666373 635011 1426011 1408432 319562 314878 447594 453995 559310 547294 555808 558041 573926 577226 537313 598629 1771480 1877271 1090413 922221 502618 492593 588890 586981 595703 604041 602923 606528 699349 695146 5353135 5551139 40.25 71.9 2
13:34:58 2024-01-26 705267 699377 156104 152918 259475 266710 290714 288899 177953 173805 219438 224020 258228 261581 4986321 5386116 7013137 6743424 1138447 1192339 226243 198612 216565 218525 255592 249460 240273 242159 162237 164490 666373 630486 1416646 1408943 318624 314649 450974 453319 558124 545218 553601 556428 572234 577298 537313 599516 1768963 1872050 1101241 923535 503692 493640 588978 586187 594367 604005 600716 604319 692996 691117 5341376 5550072 40.25 71.9 2
13:34:59 2024-01-26 705291 697754 156174 152820 261919 265856 290467 289479 177814 173667 219841 223917 258228 261581 4992131 5369189 7012862 6743674 1136376 1192081 224707 198647 218034 217881 255628 250233 240104 241649 161977 164227 664786 631388 1422210 1408943 318362 315580 450300 452011 556547 544029 553171 556428 573079 576960 540928 599553 1768963 1861426 1101241 926869 504051 492557 587224 581910 592906 601897 599958 605515 695874 689059 5318403 5556119 40.25 71.9 2
13:35:00 2024-01-26 705753 698010 156426 152153 260736 265201 291761 288934 177938 173979 218755 224055 258844 261617 4990289 5378462 6985781 6712344 1141281 1192096 225020 198958 216565 217846 257737 248654 240273 242159 161719 164754 670585 632291 1438315 1409942 318660 315358 449661 449213 559090 545676 556038 561212 574368 577302 542500 599054 1766452 1857553 1099076 931533 502343 491130 587306 580197 595501 604258 599654 607885 695943 690447 5322218 5546687 40.25 71.9 2
13:35:01 2024-01-26 699968 694020 155684 152288 259536 265077 292651 289023 175749 173356 219770 224020 257946 261725 4988573 5403748 6986394 6736376 1147033 1194957 225054 198923 216415 217881 255592 248689 240948 240970 161753 163667 662290 629586 1418666 1420163 318660 313921 448260 450624 558987 544029 553601 559624 568032 577226 539744 597459 1762207 1848359 1112042 927565 498350 493989 588473 582874 600539 604222 595786 606906 693590 688950 5299633 5556119 40.25 71.9 2
13:35:02 2024-01-26 695995 698949 155892 152254 260657 265448 290714 294162 175749 173528 219710 222573 258194 261617 4992131 5345594 6938534 6734295 1147396 1192965 225595 198647 216600 217811 256380 248864 240610 241206 162678 163278 659751 626434 1442678 1420163 317362 315358 450974 450271 559706 540824 553134 559353 567996 576891 540545 595574 1761406 1841775 1094744 927565 501190 492824 588473 582779 598038 604222 597845 606439 690588 689692 5299627 5546687 40.25 71.9 2
13:35:03 2024-01-26 695995 699941 155857 152609 259501 265041 290679 288496 177973 173148 219639 223226 258228 261364 4979300 5349402 6948986 6734295 1149851 1192132 225054 198702 216902 217811 255628 248689 240273 240970 162271 163144 664786 625538 1421545 1419156 315793 314914 451089 449918 558914 540788 552705 558832 570007 576819 540582 592323 1762207 1837624 1103407 925984 501190 493989 583872 581053 594367 598927 595750 606009 688019 689276 5352868 5552149 40.25 71.9 2
13:35:04 2024-01-26 700889 700443 155896 152609 261919 264124 291529 288793 177973 173270 219061 223779 258125 259932 4990308 5334562 6902785 6734059 1161678 1192096 223632 199583 215928 217846 257170 248480 240610 241649 161977 164227 666373 628688 1435681 1410943 317689 315802 446977 451481 558557 540896 556829 560417 568104 579073 540694 594184 1766452 1854921 1099076 924822 499767 492593 582228 583667 596345 600685 603182 606378 689090 689633 5385251 5552149 40.25 71.9 2
13:35:05 2024-01-26 697477 698954 155532 153139 260747 265307 291832 289018 178132 173079 219402 223329 257980 261328 4983224 5322374 6912453 6753053 1159985 1189582 224707 198923 216229 217846 254773 249249 240273 240801 162012 163439 665415 625113 1426702 1405709 315757 315358 448463 450732 557729 540558 555249 554712 566326 577226 531887 593435 1768963 1860189 1084527 915613 501903 494339 583872 586260 594238 598855 599617 602788 685070 692203 5370971 5551602 40.25 71.9 2
13:35:06 2024-01-26 700125 698137 155783 152262 261186 266158 291787 289153 173707 173183 219367 223676 258194 260737 4989880 5292057 6929208 6753053 1156609 1194669 223701 198647 215893 217811 254808 249496 239529 240970 161719 163667 675422 625113 1442047 1400729 315757 315580 448145 450271 554903 541270 555249 553929 568032 577628 537729 595685 1768963 1864102 1103407 918293 502618 492593 583011 582806 589130 597175 599654 604484 685106 690738 5389782 5553120 40.25 71.9 2
13:35:07 2024-01-26 703151 701202 155567 152643 261150 266724 289563 289884 175678 173528 219227 223606 258194 260623 4986422 5304282 6929208 6757608 1157258 1189508 223667 198923 215893 217811 255592 249460 239158 241649 161719 163701 664786 626451 1442192 1400729 315721 315802 450500 452011 555724 539231 556038 554749 572105 578474 538146 598629 1770686 1865525 1109904 919600 502975 492593 582974 583218 592943 598435 598436 601003 685178 691226 5399187 5550072 40.25 71.9 2
13:35:08 2024-01-26 707002 701207 155788 152575 261150 265342 290131 288728 175398 173770 218579 223813 258125 259932 4975782 5313554 6952176 6753053 1155606 1192059 223667 198958 215893 218267 255628 248654 239361 240307 161236 164261 673809 631388 1412610 1397752 315721 315802 447195 452085 554903 540407 555643 553893 568140 577628 537766 596874 1770221 1866747 1086647 920909 502618 491861 582151 582906 590289 598470 599654 603943 689090 691226 5399187 5548639 40.25 71.9 2
13:35:09 2024-01-26 706229 701202 155679 152575 261043 264935 290299 288864 175276 173805 218579 223502 258091 259825 4995693 5313554 6950617 6738864 1153958 1189803 223443 198820 220431 217811 256097 248480 238823 241988 161271 163770 655264 631388 1420220 1396762 315793 314261 445642 449954 554475 540860 556038 556428 572234 577045 536933 601332 1770626 1869233 1086647 916707 501792 489672 582274 583491 590289 600123 601433 604268 692126 693328 5417998 5548639 40.25 72.0 2
13:35:10 2024-01-26 705818 699147 155433 152820 261043 265201 290679 288937 175276 173528 218615 223917 259815 260374 4992131 5360501 6970869 6753053 1151327 1189236 223667 198958 220395 217846 255557 247922 240011 240970 160945 163770 675422 633048 1410279 1399107 318660 313701 447195 453518 556547 544065 555705 555533 572270 577230 531887 595520 1770221 1873283 1109829 918293 500478 486846 586501 583813 592943 602486 602437 604952 695380 691226 5367479 5548859 40.25 71.9 2
13:35:11 2024-01-26 703992 694309 155026 152473 260054 265236 292200 288865 178101 172976 218650 223192 259275 261545 5004587 5387734 6994486 6748471 1147815 1189803 224799 198612 220286 217507 254773 248305 239529 240970 161271 163667 659165 634401 1410332 1405949 318660 313409 447195 450660 556547 544870 556038 555950 572234 577226 534932 595520 1767707 1875940 1103407 918293 500478 486918 585526 586187 592979 602486 601433 603943 693214 691226 5367479 5548737 40.25 71.9 2
13:35:12 2024-01-26 701267 694318 155134 152284 260086 265643 291500 288901 175258 172976 219297 223502 259086 261545 4999759 5389948 6994486 6749193 1147852 1189803 224394 198336 219893 217659 254808 247922 239564 240970 161236 163346 664786 634102 1417537 1405949 318660 312968 447050 450660 556547 544065 555249 554749 568176 576626 531923 595942 1766452 1873283 1077371 918745 500478 489745 585645 583991 592487 603371 600969 600966 693214 690738 5342754 5539267 40.25 72.0 2
13:35:13 2024-01-26 702968 698273 155169 152318 259721 265077 292291 288865 175258 173148 219191 223537 257271 261581 4999608 5396697 7003811 6748892 1148260 1189803 224394 198336 220323 218022 254382 248305 239158 240801 161236 163667 675422 634089 1427508 1404953 318399 312493 447273 450660 556117 544029 553638 554320 568068 575566 535457 594001 1766452 1874611 1088247 920752 500834 490437 586356 583740 590452 603371 599419 603085 693214 691226 5346572 5535317 40.25 71.9 2
13:35:14 2024-01-26 701267 694273 155134 152284 260086 265077 289558 293576 175258 172871 219191 223745 257305 261545 4990450 5376950 6999339 6743674 1140890 1193325 225089 197750 220431 217846 254026 248689 239158 240970 161236 163439 664786 630486 1440993 1405949 315757 312055 447594 450660 555724 540666 551922 553111 568068 574685 531887 594024 1766452 1869396 1103190 920909 501190 491094 587187 583309 591160 602414 596006 604210 690028 689240 5337796 5543220 40.25 71.9 2
13:35:15 2024-01-26 704998 694210 155203 151766 260452 264265 289523 288225 177586 173148 218509 225016 260037 261256 4992467 5374012 7023802 6743915 1136822 1189619 223598 197716 216229 217438 254382 248689 239122 240970 161572 163519 663199 630486 1420768 1405709 315721 313921 449661 449213 554439 540752 550250 553893 568068 573872 538110 597247 1765161 1858870 1094744 924782 501190 490364 585641 577230 589420 599769 594248 600929 690588 684953 5322136 5539267 40.25 71.9 2
13:35:16 2024-01-26 706061 694205 155887 151279 259545 264194 289735 293778 177640 173356 218005 223745 260037 261076 4986422 5394996 6990761 6707492 1141705 1192096 223667 198425 217896 217135 256380 247851 239122 241649 161202 163701 668972 632291 1423418 1408943 315829 313665 447195 449675 557729 540896 552742 558041 572105 576382 540545 595942 1761369 1857516 1094744 929546 499767 486810 583872 579563 593882 601567 599025 604185 693105 685219 5340974 5552599 40.25 71.9 2
13:35:17 2024-01-26 705203 694309 155031 152115 260452 263386 290714 288937 177497 172805 218497 223986 257161 261292 4996273 5409165 6992262 6715538 1142835 1193186 223701 197750 220359 217275 255416 247051 239900 240632 161202 163405 670585 633370 1413241 1410943 315793 312019 446624 450841 558124 540860 551103 558041 568032 573904 539022 594690 1757206 1848359 1097722 924707 497570 486882 585226 576897 594659 600685 597537 605404 691112 685255 5307090 5533842 40.25 71.9 2
13:35:18 2024-01-26 696893 694246 155134 151766 260086 264194 289761 288002 178062 171947 218720 222573 257161 261617 4992697 5374163 6942057 6724916 1149907 1198285 223667 197647 216229 216426 255165 247638 239016 240632 161719 162889 669547 624719 1424568 1415869 314247 313886 449416 448990 556510 539739 549824 556392 567261 575530 538110 594690 1760682 1839165 1094744 926174 498350 492229 582115 579563 592487 596230 594431 604840 686073 685182 5314537 5544683 40.25 71.9 2
13:35:19 2024-01-26 701276 698246 155203 151313 260819 263386 290272 288738 177710 172290 218344 222607 257766 258913 4986793 5337720 6899188 6734295 1164313 1195871 223529 198819 216670 216914 255557 247122 239529 240458 161650 163061 664786 628688 1424940 1408943 315433 313665 445582 450521 558914 539991 555249 559353 566290 577226 536518 593845 1761369 1852222 1096910 920909 497644 491130 577100 581590 595501 598855 600969 604185 685106 692203 5382495 5533842 40.25 71.9 2
13:35:20 2024-01-26 696874 694309 154884 152115 260086 263386 290679 288327 177710 172256 218685 222573 257340 260773 4986321 5343692 6931323 6744587 1160570 1194669 223667 197681 216562 217672 253956 247851 239529 239887 161236 163171 681952 624529 1437785 1406946 316447 313921 447050 450624 557334 540887 553134 553039 564591 576377 531743 593928 1766452 1854885 1096910 912943 498350 491861 582078 583631 591704 596266 599617 603196 687045 691226 5370971 5533842 40.25 72.0 2
13:35:21 2024-01-26 699470 694318 155169 151766 260086 265041 289735 288620 177744 172290 218685 222230 257766 260334 4989880 5295877 6912303 6744587 1157747 1193186 223253 197750 220323 216798 255310 248547 237777 240766 161168 163144 669547 627333 1425833 1397752 314247 313957 446527 450841 552962 539739 553134 549892 567160 577226 537455 595942 1768963 1861426 1082406 918293 501190 490401 580519 576906 586068 595244 599617 599557 688019 689240 5397488 5543220 40.25 71.9 2
13:35:22 2024-01-26 704256 694282 154635 151111 259708 263421 288882 288620 177145 172923 217362 223745 256591 259932 4982766 5333785 6966060 6744587 1151100 1194093 223495 198646 216634 216763 254026 247087 238085 240632 162117 163598 673809 632291 1421266 1397752 317576 313265 441886 447915 554867 540824 553638 553075 568104 577226 531815 595062 1766452 1870594 1096910 915274 498350 486738 580446 582024 590289 598927 599617 601003 691112 689982 5410773 5543220 40.25 71.9 2
13:35:23 2024-01-26 706774 694345 154635 151766 259681 264498 288917 288530 177462 172325 218344 223606 262027 261315 4982766 5377474 6979921 6754019 1146617 1193149 223529 197578 216634 217298 253956 247469 238788 240259 162460 163391 664786 634102 1407572 1404711 315793 311510 444204 451481 554439 540896 552742 549892 567838 573455 531743 595537 1761406 1872146 1109829 918293 498350 486810 583977 581910 590892 600649 597808 599189 691148 689240 5344792 5535317 40.25 71.9 3
13:35:24 2024-01-26 701272 694318 154600 151766 258881 264230 289057 288327 177427 172290 217970 222418 261921 261617 4992131 5392889 6984885 6764688 1148260 1193113 223564 197612 216116 216996 253851 247709 238014 240259 160945 162657 662604 635011 1417811 1404711 315793 311510 446006 452122 554867 540860 552742 549928 568032 575478 531815 596632 1765161 1870722 1114255 916951 498350 486738 583890 581947 585744 603356 598694 602191 691600 689240 5358047 5539267 40.25 71.9 3
13:35:25 2024-01-26 701272 694016 154600 152010 258952 264010 290218 288620 177462 172325 218005 222573 261992 261617 4992131 5392341 6985161 6746269 1143682 1193260 224724 197578 216670 216810 255618 247536 237873 239852 160911 162622 663199 630486 1449358 1401723 315133 311813 446843 450841 553277 541233 548160 549784 564627 570446 533313 596684 1759704 1862978 1116532 916951 498266 486359 582151 576915 588010 597175 594755 598325 685106 684182 5307296 5507221 40.25 71.9 3
13:35:26 2024-01-26 698221 690967 154107 151003 258124 262580 288512 286839 177145 172290 216955 221887 261885 259531 4947609 5332099 6957184 6693134 1129848 1189497 224221 198197 215824 216172 253003 246255 237210 239338 161100 162996 660025 628688 1412180 1397116 316673 311983 446527 446274 550009 541270 551262 555962 568068 575530 539744 599811 1757206 1850982 1094744 924859 499767 486738 582742 577923 590997 598927 592386 602867 694886 685255 5288012 5516586 40.25 71.9 3
13:35:27 2024-01-26 695006 690000 155779 152533 260448 263750 289831 287561 177953 173944 218040 223640 258194 261689 4954670 5381300 6947859 6678023 1138736 1187199 227053 200735 216461 217672 255522 247016 238778 240828 162808 165144 660337 632291 1432041 1399736 317616 314804 449734 452914 559310 544065 556038 562009 574665 577485 540901 603117 1762207 1856236 1099076 930208 501903 491861 587187 581053 596345 604258 603182 610582 699178 692171 5325941 5517659 40.25 71.9 3
13:35:28 2024-01-26 687500 685295 158132 154334 261135 267155 290458 287800 176316 174569 220811 224020 259809 263438 4964035 5382127 6919883 6707834 1144059 1188925 229852 202567 218422 219066 255487 248896 240877 241649 164673 165675 656947 626434 1418233 1408943 317652 315802 454666 456190 562890 545604 557332 563368 576403 582374 549737 604253 1761406 1841775 1109904 932585 506059 495895 592988 588757 603154 610543 606476 615626 702294 700316 5267604 5515084 40.25 71.9 3
13:35:29 2024-01-26 683957 685232 162107 156299 263579 269254 292044 288496 176459 176461 221537 224055 261471 263842 4961857 5324902 6912641 6692004 1140735 1188079 232009 204526 219599 219987 257318 250126 241626 243012 165769 167245 669547 627783 1426499 1410943 319562 316451 458253 458732 568481 550401 561912 568389 577154 586023 556011 612686 1766452 1843091 1095128 934806 510189 501709 597237 589840 607122 613271 611403 621630 703169 703246 5257608 5511151 40.25 71.9 3
13:35:30 2024-01-26 684773 687095 159212 157383 264494 270883 292383 288969 178338 180183 222677 225444 263076 265502 4935939 5315636 6891907 6669316 1139924 1180052 231079 208626 219859 220401 258511 250795 242648 242055 166489 166638 671134 626774 1464047 1405709 321376 318629 459625 459638 567964 553532 566870 571168 584808 595253 559684 620788 1771480 1853758 1099369 936838 511917 505484 599746 595836 611138 614965 613436 623377 711373 709406 5258104 5503295 40.25 71.9 3
13:35:31 2024-01-26 682832 685643 160724 161477 267351 270483 294670 290696 178936 177032 222770 226493 264322 265537 4928905 5276802 6836362 6659136 1144096 1180809 232182 205876 220105 221519 259092 251537 243675 245501 167600 169991 666977 628240 1445619 1400438 323130 320753 460021 463691 573894 555551 570310 577616 589520 598900 562920 622990 1776526 1850982 1114211 936838 514486 507802 602104 597951 614172 617670 618057 626662 714509 711994 5243111 5488490 40.25 71.9 3
13:35:32 2024-01-26 683691 684185 162013 159594 268399 273572 294349 290731 179785 177871 223697 228166 264798 267663 4906035 5242734 6807978 6640649 1151138 1177202 233687 206059 219350 225555 259560 251573 245090 243478 168577 170333 662290 631388 1432276 1400438 323534 321430 462973 469894 578042 557993 574346 576825 594010 604267 563282 623482 1770626 1868127 1103609 932860 516424 508915 602418 599208 616315 619518 623546 634728 712183 719513 5305132 5469760 40.25 71.9 3
13:35:33 2024-01-26 682338 683182 162610 159468 269001 272139 296152 290802 180742 178467 224047 228805 265541 266951 4892601 5224391 6826629 6640649 1141244 1172892 234969 207880 221138 221507 258796 252680 242952 244228 169632 169265 659868 629962 1418932 1396463 324591 322741 467371 468580 580234 562788 576826 576825 595001 605175 569231 630935 1780752 1869396 1133726 932860 519735 512998 605522 607145 621258 623878 632523 636363 723664 725499 5308923 5458812 40.25 71.9 3
13:35:34 2024-01-26 682832 681663 163688 160476 269415 275369 295006 290696 181348 179280 225103 228325 266357 267210 4876268 5183740 6801332 6626400 1132529 1171363 235930 209398 221484 221541 260108 252680 243735 246019 169632 170885 665415 637329 1449109 1389189 329573 324708 468033 473712 582569 569947 584498 583487 604965 609657 567870 639990 1776646 1885134 1112091 936838 523820 510534 608140 607427 618394 627539 632714 636363 728579 728089 5331555 5452613 40.25 71.9 3
13:35:35 2024-01-26 688040 676286 164512 161680 270563 275176 296188 291920 182465 180200 225139 228956 270552 268482 4860074 5248647 6863805 6602757 1114057 1169666 237939 208926 223607 222226 260291 257881 243770 246571 172455 170819 656213 635921 1413200 1398111 329573 326654 473764 473377 582206 571197 581076 587886 607576 611447 579660 641781 1781592 1878603 1114211 948131 527506 513779 616361 612490 623849 632791 636534 641542 729886 728863 5248698 5441664 40.25 71.9 3
13:35:36 2024-01-26 683998 676178 165832 161761 269851 276443 294963 293151 182974 180840 225615 228763 267247 268896 4838903 5230102 6826354 6574848 1119419 1166280 239609 210271 223058 222758 259458 252716 245825 246814 169086 171635 646339 637612 1408837 1404427 332188 327505 474062 476958 590550 573981 587984 592637 611020 618094 582683 641744 1775661 1872146 1118451 951511 525563 513779 616472 610776 625620 636201 635447 641712 736527 728827 5216560 5436175 40.25 72.0 3
13:35:37 2024-01-26 682832 678635 166331 162798 271014 275526 297153 293471 183357 181758 225774 229626 267105 269689 4842286 5250638 6801332 6574857 1125187 1167105 239609 211556 224819 222878 259423 254504 245790 247506 170163 172217 668540 628688 1437705 1399107 330902 328955 475705 478238 590550 573362 590222 595690 611056 622078 586967 649246 1780845 1857553 1157794 950083 529007 522893 618149 614594 633017 638468 640272 651023 737860 736677 5201671 5417154 40.25 72.0 3
13:35:38 2024-01-26 676822 676986 167708 163499 271502 277293 297477 293186 186962 181954 225774 230861 271266 267997 4818670 5139982 6742700 6579553 1129041 1162143 240726 212738 224273 223637 259458 253470 245240 248320 170739 171941 662945 630038 1428158 1386232 332424 328955 477135 482515 590172 575163 595499 597637 613028 627585 588468 656923 1790918 1887538 1116258 942186 535070 524006 618223 620058 633017 638367 649322 652225 738685 744937 5250535 5402638 40.25 72.0 3
13:35:39 2024-01-26 681317 675064 167830 164374 271882 278805 295908 295303 187224 182566 225918 229432 266524 268860 4802306 5140987 6801257 6565478 1107064 1160422 239627 212958 225684 223637 259458 253470 246032 248691 170739 173162 666977 635011 1436864 1392503 332090 329738 480938 482515 593914 580294 593201 595892 619697 621956 594077 658492 1785788 1882717 1128258 950157 534361 521948 625295 623725 636165 644450 651395 652801 747251 746295 5273155 5393161 40.25 72.0 3
13:35:40 2024-01-26 679194 673086 167908 165466 271908 279663 297513 294367 183555 183145 230840 229660 265900 272234 4795459 5179910 6772016 6513302 1108646 1157063 240767 213927 225366 223706 260791 254145 248321 249041 171283 174148 670102 637157 1442875 1400729 333749 329738 481541 484408 599880 584540 598977 605169 623693 627404 596135 658530 1781592 1878707 1126933 959469 537624 522756 627443 623826 636617 646793 651135 654803 753114 751592 5200361 5389314 40.25 72.0 3
13:35:41 2024-01-26 679823 667277 167536 164932 274677 279896 297513 296170 183482 184054 230767 230720 266744 270630 4776728 5189295 6757127 6518584 1113263 1157063 241878 214228 225684 225024 261048 253505 247938 249076 172686 173352 661406 629586 1454252 1404711 333713 331776 483623 485548 599880 580251 599972 604704 622774 630467 599710 660480 1781592 1868090 1118451 957993 535070 525830 627443 622365 638486 649002 651395 660596 753724 747679 5169398 5374403 40.25 72.0 3
13:35:42 2024-01-26 675048 667011 172205 166416 274039 279896 297541 294367 184344 184183 225973 231109 266778 272655 4764791 5136316 6668425 6494698 1125822 1156202 241286 218559 225684 225093 261813 258354 249089 249883 172807 174983 671665 632291 1418666 1392503 336457 333830 482258 487270 603298 584998 603790 608722 627425 640286 604022 666264 1788369 1866801 1141179 956953 538243 531988 629343 626148 645379 649290 656483 663839 755288 754252 5125324 5365025 40.25 72.0 3
13:35:43 2024-01-26 673129 667200 168851 166725 275757 279896 297933 295267 184922 184381 226008 231041 267998 270069 4752021 5070031 6696481 6499343 1116443 1152887 242250 214081 225864 225756 261048 255068 248111 250939 172962 175298 670102 630486 1416697 1382302 336494 335718 484993 486679 599769 586360 605220 607181 631254 640056 604882 671614 1790880 1881233 1140979 947574 542124 533534 631018 629919 647529 652999 660694 667918 754798 754785 5171432 5355646 40.25 72.1 3
13:35:44 2024-01-26 669770 668790 168817 167262 274914 279896 297933 294403 184990 184639 226008 231075 267964 272234 4742648 5040654 6673019 6474668 1107139 1146220 243848 214414 229594 226457 261407 254676 249125 250939 173428 175788 661406 637747 1454703 1388558 339712 333830 485512 492461 604905 585604 607910 607391 631091 639312 603664 677129 1796034 1902939 1146015 950120 543672 531235 631018 630847 645837 654846 662091 667918 755775 763453 5196631 5345677 40.25 72.1 3
13:35:45 2024-01-26 675835 667844 169538 170650 275793 280170 297644 297077 184922 186042 228553 232178 268406 270594 4731592 5119646 6719975 6452933 1100039 1146257 243848 214781 225187 226492 262249 254250 250350 251292 173826 176316 661406 638067 1415654 1396762 340676 336430 487062 491729 608015 592382 610104 616375 636675 640321 611001 678743 1791782 1886738 1146015 966332 545887 534328 638473 636492 649291 658196 667867 671843 762710 763948 5221213 5336888 40.25 72.1 3
13:35:46 2024-01-26 671513 665957 169913 171335 275748 281839 297933 296206 185827 185522 227220 231821 270125 272620 4717897 5097209 6691710 6452933 1105486 1146257 245732 215749 225921 226843 262467 255103 250564 250939 175008 176034 668124 631839 1422888 1401723 341159 336522 492739 493966 611170 590274 610652 616375 637307 641677 612769 677260 1788753 1882798 1141775 967712 546786 535087 639381 634448 650211 664875 667867 675166 768240 764701 5156919 5333722 40.25 72.1 3
13:35:47 2024-01-26 673612 664332 171373 171335 278334 281715 297933 297531 186118 189595 227379 232570 268441 273693 4708518 5102556 6640838 6443555 1116443 1146956 243848 217129 225886 227195 263307 254676 250917 249990 174695 176563 664483 632291 1411311 1390529 341402 338615 490618 494336 612975 591636 615259 620095 640396 653009 618186 680378 1784944 1869396 1148135 966055 547177 537845 641175 636529 657853 664923 666881 675969 769219 766111 5107615 5327510 40.25 72.1 3
13:35:48 2024-01-26 667703 663741 171435 167839 278142 280893 298515 295962 186833 186303 227449 232605 268441 274808 4709297 5029670 6602819 6425189 1111540 1143704 245319 216826 225921 227741 262284 256499 249861 250756 175289 176563 662945 630486 1433275 1379364 341644 339400 492739 498221 608869 596006 617554 616419 640141 650590 614617 684947 1787186 1882427 1154496 953952 547531 537845 638890 636419 656572 663937 669881 681056 771511 769915 5069993 5291784 40.25 72.1 3
13:35:49 2024-01-26 666013 662023 171588 167641 278343 283877 300429 295962 186736 186303 227414 232536 269038 270702 4677044 4970871 6603175 6424797 1093761 1140799 246942 216640 226622 228449 261665 255889 251306 251175 175569 179550 664483 634102 1430968 1386232 342388 338686 495582 499663 613843 599262 619421 619656 647630 652492 616405 692004 1798592 1897016 1145333 957423 551856 541229 641740 643206 661607 665153 677176 682279 770382 770532 5141100 5288078 40.25 72.1 3
13:35:50 2024-01-26 664175 663385 172100 168465 277489 284503 297933 295991 187357 189630 228475 232178 269803 273693 4671004 5034062 6682365 6424797 1085137 1140390 246942 217536 226974 227741 263931 255889 251306 252157 175692 176160 668540 637612 1411179 1388558 342726 340188 495197 495657 612975 599521 617569 621998 649268 652456 619169 689572 1794975 1903522 1156617 958104 552346 540463 641285 643699 659727 668648 681079 685266 774911 778150 5146640 5299374 40.25 72.1 3
13:35:51 2024-01-26 669530 661898 171859 169000 278931 283079 297523 297951 187118 187614 228121 232605 269824 273077 4664068 5011686 6621389 6396661 1091406 1136247 248471 217571 227326 228644 263272 255889 250769 251141 176254 176126 662062 632759 1433596 1396463 345541 340188 496076 502130 619337 603085 622621 628285 649047 657777 627406 695768 1794190 1889149 1158737 966715 553670 539950 645711 644522 660666 667029 680520 686985 774911 775283 5146465 5289995 40.25 72.1 3
13:35:52 2024-01-26 669970 658227 172230 169640 279091 283546 297753 297531 187879 186140 228619 234849 270082 273886 4634742 5016836 6612145 6392099 1092702 1137089 249241 218214 227396 229355 263526 256284 251188 250791 177014 176647 658217 631839 1446294 1397752 346347 341254 500402 502716 620286 605444 623041 631103 653858 658349 629197 697999 1798019 1892986 1160857 966028 556551 540784 647648 646455 661925 667101 685125 688158 779327 781947 5144270 5292010 40.25 72.1 3
13:35:53 2024-01-26 667992 658119 173323 169579 279360 285205 300590 296717 187357 186854 228324 234601 270012 273693 4642306 5016562 6593422 6377904 1088307 1137710 249977 218930 228033 229390 263895 256714 252689 251560 176483 177082 665093 632291 1424679 1397752 347647 342807 501855 504571 622117 607163 626996 632966 656746 661394 630606 700861 1794938 1891608 1139103 966715 556429 540820 649519 647443 663806 671301 684538 690270 779440 784124 5127452 5282578 40.25 72.1 3
13:35:54 2024-01-26 668362 659631 173580 170118 279540 284450 300466 297915 187357 186888 228475 234042 269894 273631 4636248 4990218 6593494 6378176 1091443 1134484 249977 218930 228423 229425 264335 256714 251573 251771 177765 176926 664189 630114 1419417 1397752 347893 342591 504027 506004 624765 607409 627286 634763 658680 663364 634823 704502 1798019 1894328 1165098 968262 558411 546407 652285 652842 664784 674285 687574 690592 781726 788452 5122235 5273145 40.25 72.1 3
13:35:55 2024-01-26 668362 658086 173888 170616 278457 285419 298479 297077 188331 187373 228831 235455 270117 274845 4626883 4989018 6574843 6368810 1088307 1134484 253827 219648 229053 230104 264335 257471 251959 251946 178080 177239 653011 630486 1453812 1396762 348879 342843 504741 506722 624508 609199 630039 635966 658060 667061 634571 707123 1798019 1894328 1191387 968299 559605 547253 654174 652651 668062 676259 689081 693157 781942 791035 5127452 5263713 40.25 72.1 3
13:35:56 2024-01-26 668085 658122 174264 171056 278457 285321 299473 297243 188440 187339 228795 235490 270117 272620 4617080 4990407 6565189 6356412 1089890 1133679 249977 220370 229561 230104 265329 257506 251573 253532 177831 177833 667561 628240 1432157 1388558 347893 345405 504554 504670 628921 610097 631009 638363 658060 667326 639724 709177 1794975 1892986 1145333 973928 561602 549229 656691 654505 669688 680193 690688 694710 784265 791219 5121030 5259951 40.25 72.1 3
13:35:57 2024-01-26 666456 658289 174299 171482 279946 286642 298479 296825 188640 187477 228901 235774 270802 272620 4610901 4999877 6574843 6359146 1091443 1131196 249205 221058 228848 230462 265555 257110 251608 253744 178080 178360 657516 630036 1412259 1388558 348879 346482 504981 504706 629366 609236 632807 638290 658060 667362 642120 709289 1799297 1888930 1169338 977398 562417 549618 658661 654596 672425 682792 694807 696763 787748 792338 5113697 5256194 40.25 72.1 3
13:35:58 2024-01-26 664558 654733 174821 171947 279941 286692 299280 297951 189165 187476 229614 235525 270697 276407 4598306 4985474 6556013 6348536 1088303 1131225 250328 221368 230079 231145 265590 257506 252170 254443 178456 178394 661683 628240 1431834 1387574 349599 347248 507983 509179 631259 614612 634070 643044 664885 671346 644016 713261 1803437 1894328 1171459 976008 564090 551177 659791 656522 670966 682276 695870 699819 788864 793310 5104211 5252224 40.25 72.1 3
13:35:59 2024-01-26 665506 655731 175302 172225 282352 286929 300891 297879 189497 188066 229614 236253 271511 272690 4592696 4961936 6556193 6340389 1085137 1127921 249351 221750 230276 231145 265590 258301 252381 254738 179048 178958 659031 627792 1431929 1387574 349870 349695 509096 510693 633049 612838 634593 643044 665122 672363 643636 716422 1798286 1897016 1173579 976008 564490 549797 660529 659192 673888 685309 697889 698770 788693 793153 5088804 5246500 40.25 72.1 3
13:36:00 2024-01-26 662517 652845 175459 172251 280227 287149 300466 299636 189325 188851 228901 235455 271545 274905 4586595 4933570 6537542 6326495 1082118 1125264 250115 221750 230806 231469 265590 258120 252416 253956 179461 178360 658463 628688 1420123 1392503 350864 347528 510249 512250 632601 612933 639335 644595 667182 675050 645846 720226 1803437 1906223 1191866 968299 564490 551177 658195 658492 677334 684308 699895 706588 793381 793383 5060588 5223784 40.25 72.1 3
13:36:01 2024-01-26 653997 653912 176312 172800 280227 288766 300253 297915 190255 187832 230905 234626 271629 273874 4564177 4896268 6565553 6303253 1077390 1124466 250882 222984 230994 235154 265998 258074 254716 255343 179335 179968 660547 636249 1450105 1392503 353838 349666 510971 513739 632153 616473 640281 643957 672963 676376 643636 723275 1810614 1912716 1184180 968781 569054 556369 660529 663718 684030 687232 703067 709005 796903 797943 5014442 5211246 40.25 72.1 3
13:36:02 2024-01-26 654273 654169 176444 173775 281501 287810 300261 297915 190889 188555 231265 235386 272080 274643 4554825 4895234 6556193 6302874 1076332 1124992 250917 223140 230994 235189 267262 257542 253998 255557 179083 180162 657516 637157 1436879 1387803 354876 350477 512419 514832 632802 618290 640639 643649 673988 681290 647466 725721 1812410 1907228 1191022 969471 568923 557916 663381 661706 686078 686232 699932 712142 797830 800309 4972385 5205310 40.25 72.1 3
13:36:03 2024-01-26 652770 651288 177293 173596 282594 287702 300261 298082 190722 188886 230941 236163 272270 276370 4545473 4854131 6537542 6303253 1068147 1121207 251958 223140 231516 234753 266852 259171 253191 256955 179461 180447 673227 636249 1416038 1383283 355414 351821 513995 516699 634846 621980 643787 647585 676963 684281 650790 727828 1810647 1904872 1203263 971053 569329 559564 664323 663145 688023 689202 700963 712216 802387 802575 4959444 5196208 40.25 72.1 3
13:36:04 2024-01-26 652812 648187 177252 173492 283132 288333 301956 297554 190889 188851 231300 236114 272460 273961 4537418 4839975 6546867 6302874 1072029 1120376 252107 227396 231761 235225 267673 258373 253969 257170 181763 180767 664483 636249 1414502 1383283 356782 351857 514031 513756 634702 622861 645194 647479 676124 685390 654137 728484 1812683 1907576 1184180 971090 570547 558739 665843 664156 689705 691252 703067 714317 806021 802324 4957127 5192502 40.25 72.1 3
13:36:05 2024-01-26 652078 649556 177621 173802 283495 288712 300611 299043 191219 189183 231661 236679 272912 275978 4524166 4821105 6537542 6284679 1071448 1118753 252107 227432 231786 231473 268612 258337 254786 256775 178079 180801 669099 637157 1434794 1388558 357035 351857 514139 518196 637275 623780 647103 649387 680094 689267 654845 730667 1812683 1904529 1195175 972163 571188 558847 667331 665638 689976 693273 706183 716389 807200 802432 4957127 5183130 40.25 72.1 3
13:36:06 2024-01-26 652354 649173 180951 174079 283583 288924 301737 297843 191184 189114 231554 236513 272531 273803 4530936 4826702 6518283 6279634 1067076 1120809 252318 227396 231786 230762 268309 259171 254573 257928 178642 181340 654485 637157 1431789 1383283 357794 353848 518217 519405 638030 623523 649554 652225 682090 689211 655082 732858 1815260 1907265 1195175 972544 572073 558919 668749 667125 690068 694358 708196 718582 806895 807044 4947721 5179434 40.25 72.1 3
13:36:07 2024-01-26 650896 647725 181205 174357 283309 288910 299527 297734 191387 189148 232241 236739 273138 275978 4527985 4825604 6518891 6274738 1066666 1120994 253130 227788 232310 231473 268498 259937 254751 258533 179207 181627 664483 637157 1436399 1383283 358973 354347 519352 521355 638555 621983 650941 653150 684130 692306 657976 735020 1815260 1907265 1207503 973236 573737 563780 669426 669090 693109 694394 707021 718685 809213 809972 4950052 5179434 40.25 72.1 3
13:36:08 2024-01-26 650389 647721 181447 174635 284383 288910 300367 298023 191933 189183 232277 237105 273188 276223 4515061 4814804 6528216 6283701 1065077 1116044 253270 225348 232893 231278 268498 260375 254786 258362 179083 181661 664483 636249 1445912 1383283 359573 353171 520087 522907 641308 627380 650525 653672 687564 694403 660492 735020 1812683 1909077 1211744 968262 570783 563345 667803 667364 692620 697172 709139 723590 815139 810544 4928910 5170068 40.25 72.1 3
13:36:09 2024-01-26 648519 647721 181646 174674 284211 289149 299492 296763 191665 189355 231839 236774 274061 276823 4505656 4798169 6480830 6259837 1069549 1116044 253659 223365 233036 232118 268876 259572 255570 258362 179276 182203 680238 637157 1421973 1384628 359573 354233 521561 524391 642216 628821 652481 654669 685173 699051 662404 737265 1812683 1904872 1186868 970162 572073 563780 668749 668616 696204 699243 710220 725688 816368 811691 4928632 5163207 40.25 72.1 3
13:36:10 2024-01-26 649209 646806 181672 175228 284211 289018 300367 297951 191933 189355 232400 237019 273470 276223 4503120 4790276 6499305 6255524 1065906 1116302 253978 223400 233200 232221 268742 259794 255535 258725 180602 182457 664483 637157 1450646 1383283 360851 354233 521561 522870 643127 627380 652907 656559 689086 699812 664286 737815 1817842 1909969 1182715 973928 575370 566686 671635 672454 697191 700192 713289 726722 817525 811374 4935957 5158693 40.25 72.1 3
13:36:11 2024-01-26 648649 645820 181535 175477 283741 288910 302671 297734 192201 189355 232890 237517 273053 274942 4500099 4812489 6499267 6246601 1066465 1115772 255116 224334 233893 232290 268498 259718 257215 258582 179809 182492 663577 635921 1451454 1389781 361108 355050 521192 522870 644039 629229 653599 658492 685173 698332 664286 742056 1817842 1911323 1181302 976008 578242 568462 673543 672741 699170 701214 716450 727483 816368 811410 4935957 5158693 40.25 72.1 3
13:36:12 2024-01-26 646383 645783 181209 176753 283278 296060 301246 297951 192201 189321 232926 237494 273470 276016 4484362 4827039 6461877 6250698 1071992 1112809 254929 225666 234316 232221 268426 260777 256537 258326 180743 181707 663577 627792 1457453 1388558 359828 355334 523077 524391 647561 631763 654872 661135 690620 698332 664286 745379 1818620 1917010 1205559 976008 578654 568732 674923 674754 701156 703300 717217 730022 817254 816036 4952370 5158693 40.25 72.1 3
13:36:13 2024-01-26 645258 645327 181575 176531 283525 296010 302598 296763 192603 189355 233290 237718 273224 276016 4483429 4819650 6452834 6244666 1071992 1114425 255615 224404 234697 233448 268319 261145 257113 258760 180448 182500 666608 628722 1451660 1388558 360084 356083 524290 525881 648587 632948 656845 662344 692941 698126 665625 746544 1816689 1920547 1205559 976702 580306 568732 676393 679175 701656 703408 719403 728452 818105 820807 4948932 5149314 40.25 72.1 3
13:36:14 2024-01-26 645036 643921 177256 176783 283507 290599 300809 298023 196161 189952 233654 237517 274308 276051 4474050 4816351 6443353 6232972 1072608 1115215 254830 225064 234697 233262 269039 261037 257148 258760 180448 182909 655231 628233 1438083 1383283 361108 359423 523081 528840 653233 636096 661644 666617 696232 700125 669550 746441 1817842 1916066 1186868 979487 578654 567087 675915 678695 701156 708387 726820 732230 817525 820807 4966532 5126229 40.25 72.1 3
13:36:15 2024-01-26 648787 640267 178066 176527 285045 289436 301067 299020 192201 190551 232890 238086 274763 275593 4477037 4828939 6457443 6225801 1081736 1113093 254724 226112 233929 233656 269254 260777 257693 259524 181237 183036 665093 632291 1419112 1385829 360609 359676 524190 522734 652308 632948 660703 669637 697219 703309 672727 747551 1823006 1909969 1195175 983200 580306 567087 678865 678695 699170 708387 727337 731673 820693 820424 4990294 5141972 40.25 72.1 3
13:36:16 2024-01-26 653013 640263 178343 176783 285481 290013 300367 299265 191933 191454 232527 238420 274308 275171 4464487 4831387 6442823 6235233 1082013 1114715 254724 226551 234295 234017 269254 261145 258019 259274 181294 183106 655231 631388 1420436 1383283 363167 360763 524561 526506 654160 634744 659883 670587 694115 703381 674704 749122 1817568 1914432 1173162 982464 580807 568462 678865 679731 700162 707103 727856 734116 820729 820388 4973633 5139935 40.25 72.1 3
13:36:17 2024-01-26 651091 640195 178377 176912 285592 290529 299492 299056 192201 191454 232527 238160 274308 275171 4455293 4822114 6423958 6214792 1078928 1110686 255213 226744 234517 234076 269254 261181 257977 259524 181525 183700 665352 632291 1429484 1383283 362794 360510 527510 528069 653754 634603 661631 672696 698187 703417 674741 748752 1814733 1923877 1197252 983200 581256 568329 680762 680695 701156 709167 728586 736034 825535 825101 4966532 5126229 40.25 72.1 3
13:36:18 2024-01-26 649401 640195 178377 176779 285481 290705 299457 299056 192878 191153 232890 238086 274025 275171 4448941 4812842 6412468 6225801 1077763 1111512 255579 226744 234481 234601 269977 261145 258304 259524 181559 183733 663816 631850 1422888 1383283 363893 360871 526588 528743 654252 634566 662137 673446 701757 707396 678201 751032 1817842 1918150 1195175 984599 582983 569539 682278 680401 701161 710202 730731 736558 825535 829573 4973732 5130556 40.25 72.1 3
13:36:19 2024-01-26 648687 640159 178937 180219 286155 290599 300807 301334 192201 191791 233254 239230 274763 275822 4448665 4818713 6416326 6223599 1080306 1109934 256331 227096 234316 235950 269977 261405 259359 259889 181594 184108 656537 631110 1421523 1383283 364444 360871 523117 530384 656952 635499 664129 672741 700198 707112 681758 757421 1816689 1912716 1201406 987406 584642 567861 683519 681831 702226 712386 728586 737083 827292 828709 4975938 5126897 40.25 72.1 3
13:36:20 2024-01-26 650404 640123 178937 180294 286392 291520 300824 298359 196215 190985 234019 237916 273506 277325 4452115 4840659 6425474 6214691 1082797 1109934 257122 226586 234553 236124 269561 261477 259395 260148 182390 184073 663629 629586 1416422 1387327 365069 362912 526076 531285 656677 638358 666092 670807 700765 708143 682726 756144 1817842 1912716 1177232 989582 586308 571989 687059 683834 704288 712422 730731 737083 827879 829401 4988906 5126530 40.25 72.1 3
13:36:21 2024-01-26 651400 640159 179379 180451 286392 291681 302598 298602 196231 191153 234421 238149 274343 276935 4439575 4832348 6402004 6200183 1078536 1109884 257015 227131 236025 236289 269146 261477 259646 260183 182609 184097 661286 628688 1418092 1380456 365033 363682 526076 533585 658684 635985 668478 674754 699703 709176 681817 758576 1827944 1912716 1179267 993885 587143 573853 688032 685845 706359 716018 734003 736845 826153 836043 4990294 5126897 40.25 72.1 3
13:36:22 2024-01-26 647585 640419 179537 180617 286436 292339 301070 298811 196231 191454 234055 242383 275184 278178 4433371 4775038 6341709 6214030 1074689 1110159 257376 227414 236417 235725 270013 264291 258378 261356 183105 184682 659150 628688 1423403 1371130 365106 364859 530520 537004 660552 640263 671331 676812 700089 712323 682726 755229 1816550 1907304 1201406 995300 584642 571989 689008 683834 708364 720783 737181 737149 832233 834166 4994749 5121178 40.25 72.1 3
13:36:23 2024-01-26 645685 638609 180680 180223 288115 291450 300403 299510 195922 191791 233855 242723 275220 277500 4427052 4757219 6379010 6179626 1067950 1103615 257808 228086 235844 236184 270013 263065 259395 261541 182066 185306 655231 636833 1425793 1374063 368257 361973 529203 531481 658354 638345 672724 674791 704389 719634 685867 755767 1812683 1894328 1204780 992435 583812 574601 689496 682629 709177 719226 732922 737833 837703 836634 4944189 5107891 40.25 72.1 3
13:36:24 2024-01-26 649248 639957 180080 180718 287306 291450 302270 297771 196266 191454 234586 237388 274763 278446 4423999 4724679 6369685 6190869 1056724 1105218 259618 226884 237195 236419 269075 263736 259212 261725 182644 185046 665093 632291 1444121 1379930 367960 363425 531491 535962 656714 641859 675153 673446 705387 717980 682726 758855 1821929 1903522 1183337 988813 586308 579540 691001 684838 714477 721435 731807 742302 836448 836634 4919504 5108153 40.25 72.1 3
13:36:25 2024-01-26 641653 638609 180680 176294 288151 292374 301775 299020 196508 191791 234788 238253 276380 277787 4414545 4685142 6406986 6190329 1058622 1106039 258890 227624 234601 236264 270775 261369 259802 261725 182644 185731 662062 637747 1463842 1387217 369304 364969 533718 535101 658145 644577 676025 677625 710328 719199 681299 760097 1825343 1912716 1185372 982464 585891 578859 687059 683834 715527 721327 735085 746694 840780 829473 4853666 5102144 40.25 72.1 3
13:36:26 2024-01-26 643136 641326 180395 178522 287742 292134 302694 300272 192418 191791 234788 239967 275220 277592 4411796 4739211 6379010 6180950 1063467 1106039 258890 227624 236020 236594 268873 263582 260089 261725 184238 185235 656724 628233 1426234 1387217 367105 366931 536412 538150 664309 646473 671331 678692 712424 718451 683264 765401 1825909 1932925 1191477 984599 590582 576802 689008 691849 718576 721332 737245 746892 834703 836598 4919504 5102420 40.25 72.1 3
13:36:27 2024-01-26 638381 638609 180680 176855 288151 293778 300859 299545 192119 191791 234788 242723 275993 278089 4405368 4744561 6369685 6176542 1070975 1103615 257299 228722 235292 236464 269541 263210 260269 261725 183702 185790 650068 633611 1441403 1383859 369304 366825 535271 537876 667145 647604 673312 681867 713531 718428 689802 768435 1824519 1931103 1199329 990989 589658 576229 689496 690868 715527 721444 743864 748027 837703 837716 4928632 5093042 40.25 72.1 3
13:36:28 2024-01-26 645952 640154 180646 177256 288237 293017 302022 301334 192418 193005 234385 238149 275993 276900 4405255 4800156 6378513 6162773 1069877 1102015 258890 228367 235327 237931 270401 263582 260269 259389 183948 185755 655953 629135 1421201 1381893 369304 365175 532208 538150 666013 643865 675116 682666 708787 717106 691651 768221 1824519 1915430 1211789 996718 593033 579130 695229 690921 713467 725517 742302 746408 837072 843267 4975938 5095146 40.25 72.1 3
13:36:29 2024-01-26 643975 637662 180680 177442 287710 294198 301317 301467 192119 192421 234788 237388 275184 279572 4395841 4730198 6313732 6176542 1063014 1100418 258890 229077 235128 237362 268686 263768 260089 261048 183330 188928 659868 635921 1425790 1373585 371936 366825 535271 541059 664309 647144 683881 686068 711259 725526 691921 762879 1818544 1903522 1222345 996718 587979 579122 695431 687936 715020 728179 741201 746657 845068 844494 4930060 5091513 40.25 72.1 3
13:36:30 2024-01-26 647521 637707 180745 177586 288557 292134 303226 301407 192152 193005 234788 240846 275799 278642 4386498 4714001 6351034 6144339 1056813 1100418 260975 228687 235327 238133 270393 267438 260269 260217 184309 185896 680052 635011 1466835 1380456 371408 367811 535235 541059 663367 645768 681201 682607 710182 728575 691946 765327 1824519 1905322 1182537 992473 590517 582783 696707 691849 719596 728179 737732 745501 847845 843267 4910099 5095230 40.25 72.1 3
13:36:31 2024-01-26 641923 637703 180784 177816 288964 293913 302623 300447 193318 191791 239802 238149 275799 279342 4386498 4634943 6360359 6144301 1047899 1099944 257935 229077 238035 236996 269764 263582 260233 261048 183784 188928 658463 636249 1414117 1379364 369659 366975 538101 540949 664309 652133 684157 685580 715407 727614 689765 768321 1825816 1915435 1215943 988813 590499 581030 691983 691358 724968 730341 742195 753585 845538 838415 4863071 5083663 40.25 72.2 3
13:36:32 2024-01-26 638358 637707 181697 177811 293904 293266 303226 302529 192717 192736 234788 238115 276380 276087 4386511 4715115 6406782 6152814 1053797 1099639 259118 229077 236787 237931 270509 263582 260014 260217 184240 188664 659710 634102 1422657 1389543 369767 366968 539087 540074 666372 650990 683182 685580 717726 730670 696659 773447 1829715 1916433 1195547 984312 591342 583668 691983 691358 720421 725774 742140 758041 848077 838415 4839374 5078533 40.25 72.1 3
13:36:33 2024-01-26 638358 636663 180745 178569 288557 293571 303688 298638 193318 192771 234788 238149 275993 278642 4380081 4701812 6351034 6152814 1058861 1099602 258004 229148 237153 237765 269541 267780 261298 261013 184568 188699 668124 626897 1446803 1383283 370354 368664 540227 542779 670961 653912 680814 685771 717219 726478 693876 781049 1834655 1932665 1197582 987406 596455 584687 695888 697067 724694 726110 744799 756888 843871 843267 4904737 5076139 40.25 72.1 3
13:36:34 2024-01-26 638543 636798 181863 178365 293490 293984 302234 300840 192717 193041 234788 240171 280495 278446 4373827 4744561 6360359 6148426 1069549 1098824 258004 230542 235656 238133 269764 263768 259436 261013 184649 189034 656724 630937 1429363 1382302 369731 368896 537522 541243 669720 651297 681126 691174 721670 729122 698995 777736 1830979 1924698 1193512 995300 595606 580210 697200 698767 719367 725738 747062 755196 845068 850558 4938315 5085780 40.25 72.1 3
13:36:35 2024-01-26 645952 636507 181701 178569 288647 294811 302270 299545 193017 193041 234932 239612 275993 279270 4377139 4752855 6304407 6152814 1066502 1099944 257970 230345 238820 238204 269318 263442 260269 261048 184862 188998 657657 628688 1424756 1372115 369659 369884 538319 543856 671621 651283 684547 691211 716930 727396 697968 774305 1826918 1918113 1189442 1003131 597305 582426 701202 698587 723399 734509 746730 753697 844345 852331 4962986 5076415 40.25 72.1 3
13:36:36 2024-01-26 641960 631249 181902 178531 293908 295792 301352 300594 193017 193346 234932 238879 280102 279608 4367767 4701572 6330454 6139054 1058359 1097604 257970 230936 236125 239242 269729 262820 259436 261848 184568 186231 676459 636249 1415270 1372115 374222 369848 538319 544321 669246 651283 688600 691886 721670 733780 702475 773877 1825617 1908893 1183337 1000987 593033 582601 700171 693023 720458 735059 751848 754211 852362 847465 4909162 5078533 40.25 72.1 3
13:36:37 2024-01-26 644769 634866 182313 178569 288085 293991 304579 299300 193318 193651 236297 239681 276947 279536 4361541 4661667 6323058 6143435 1044816 1097704 259549 230901 237224 238133 270588 262820 259402 262721 184603 185681 660547 636249 1420885 1381322 374747 369884 542949 540761 669720 655613 688302 689926 722673 734590 697871 774156 1833437 1918154 1199617 991635 593803 585481 698610 695791 728816 734291 747062 760056 856637 849956 4839374 5069181 40.25 72.1 3
13:36:38 2024-01-26 638395 631285 182474 178569 291380 293984 302906 299545 193318 193041 239838 238879 275074 277361 4336330 4681607 6345932 6125311 1054142 1097604 260343 230294 237556 239277 269798 262820 260230 260831 185781 185398 658102 629586 1434974 1391516 374149 369812 541412 543549 669720 652732 684584 687973 720985 734590 700171 781074 1837507 1932451 1203687 988813 597305 588390 697127 698701 728262 730413 744541 763433 854248 851986 4825233 5069181 40.25 72.1 3
13:36:39 2024-01-26 636502 634866 181932 179696 293607 296071 303226 299300 193386 192906 239911 238879 280566 279106 4358433 4683027 6322783 6134676 1061954 1097604 258004 231296 237591 238907 271001 263004 260195 261848 185746 185614 659710 628688 1405928 1379364 374112 372766 541036 545795 674946 656577 687621 692007 721228 730386 700171 779183 1837507 1942491 1192749 991635 599437 585362 699179 703062 729385 734328 752775 763465 845574 847392 4888023 5059829 40.25 72.1 3
13:36:40 2024-01-26 641728 635043 182949 179541 293784 296978 302730 300491 193352 193686 239875 239245 279958 281732 4349081 4684434 6276431 6134676 1059415 1096825 259514 232018 237390 239684 270364 263442 259833 263491 185191 186652 661406 634439 1412273 1367753 376383 371367 542180 548781 673919 653691 693520 696117 722673 735628 705222 777449 1825637 1918297 1215943 1002416 598583 586981 704196 700038 726715 739283 755459 764525 855387 857271 4938315 5064629 40.25 72.1 3
13:36:41 2024-01-26 642226 631186 183670 179366 292246 295376 303226 301015 193352 194300 239875 240256 280638 279608 4345922 4672459 6318557 6125311 1047686 1096048 262009 230936 238328 240189 269729 263881 260230 262686 186125 186231 658217 632291 1409738 1377411 376116 369596 541036 549595 671621 655613 690734 690958 724209 739364 705185 780921 1831175 1906995 1201883 998828 600721 591748 708214 700921 730889 739246 748780 763433 861413 859627 4881017 5062212 40.25 72.1 3
13:36:42 2024-01-26 636177 631078 183927 179507 289774 295226 303972 300456 193888 193616 240286 238115 275328 279536 4333369 4608551 6368885 6115299 1049256 1094384 260741 231621 237626 240357 271380 262199 261026 262650 186042 186489 659710 635921 1448760 1387217 377451 372766 541072 548201 673051 658474 689645 692460 729085 739400 702052 783309 1835082 1926003 1181186 988813 597305 585636 701129 700847 733036 738004 752351 768886 860693 855391 4813510 5046148 40.25 72.1 3
13:36:43 2024-01-26 638133 634859 182694 180269 288352 295433 305043 301761 194916 193922 240286 239578 275328 279536 4342748 4648163 6304407 6105921 1056813 1094421 259514 231982 238865 239648 271380 265342 260810 262615 186172 186231 661203 626897 1439299 1381322 376116 372742 546626 547084 678888 660158 689682 697067 729601 736148 702052 787224 1839000 1940297 1203687 992435 603732 588734 702697 708079 735057 742522 760464 768338 852819 854597 4886003 5042743 40.25 72.1 3
13:36:44 2024-01-26 639358 633983 183678 180105 289567 297612 303387 301828 193318 194123 237118 239612 275328 279267 4342748 4710845 6327242 6114643 1066246 1091250 261105 232018 237591 244319 270966 263811 261826 262650 186670 186231 658895 628688 1424371 1380343 376383 371923 543334 547121 678407 656004 690563 700608 728798 737528 710385 788381 1836054 1929735 1205722 998828 601105 585816 707600 705662 728115 741997 760080 766472 857582 862138 4919343 5066364 40.25 72.1 3
13:36:45 2024-01-26 642189 630848 183089 180303 291412 296479 304044 301334 194224 194264 234654 240948 276998 279572 4336557 4688266 6257780 6124678 1058584 1091213 260343 232706 238662 240695 271190 263881 259798 264265 186338 187198 660547 632291 1418938 1368724 377451 373598 546779 553148 679850 659480 695879 701106 727432 738287 710385 783743 1831138 1924637 1197582 1006030 600796 588734 708373 704989 729637 745157 763239 764835 860256 865556 4938262 5065631 40.25 72.1 3
13:36:46 2024-01-26 640360 632614 184711 179662 290661 296457 305617 303905 193921 194264 234688 240347 275363 279464 4336280 4651403 6295082 6115299 1047381 1091250 262778 232706 238865 240783 270588 264657 261061 263491 186968 186850 661203 635883 1470566 1377971 377987 373556 544205 552756 674873 658547 695842 697104 727469 745758 710127 785512 1831138 1912716 1213862 1001745 598684 592305 710422 701533 732874 746215 756209 764835 866963 867041 4881505 5058577 40.25 72.2 3
13:36:47 2024-01-26 634415 633062 184219 180235 290723 297396 304543 301157 196554 194300 235344 239377 276398 279608 4342748 4624105 6351034 6096542 1046904 1092834 262341 232706 239439 241211 271450 263846 262664 263491 186932 187369 664189 633670 1430717 1390529 379600 372742 547435 550374 676895 664060 697402 699119 730206 746754 708336 790176 1836387 1924379 1209792 991693 600721 592305 705368 702066 736990 744697 757765 772146 864940 860735 4808257 5046766 40.25 72.1 3
13:36:48 2024-01-26 634466 633058 183915 181562 288921 297852 304793 302366 194999 194018 236003 240544 275363 279644 4323390 4652549 6308551 6105921 1060283 1091213 260343 233361 239068 240695 272852 263881 261861 263895 187231 187369 662696 631388 1425533 1382302 378524 375919 548986 551191 681985 662732 695842 701797 730206 739328 710385 791939 1841302 1946764 1195547 998138 604045 585563 707370 709282 735945 743646 764510 772146 856888 856478 4873758 5058395 40.25 72.1 3
13:36:49 2024-01-26 640360 633955 184114 180771 290546 297707 304543 301370 194527 195427 240250 240948 276480 279356 4330279 4729390 6294345 6117785 1063390 1091250 261940 233361 239103 241211 271001 266101 261826 263895 187494 186850 658217 628688 1437503 1374063 377987 375319 549154 552885 682504 661857 697899 702102 731956 739400 714303 791902 1834528 1930766 1205722 1007463 606198 591514 712430 710289 735945 743986 766890 765332 859659 868227 4938100 5047693 40.25 72.1 3
13:36:50 2024-01-26 639182 632130 185029 180412 291947 297311 303937 302781 194358 194845 235379 240347 275363 280972 4323991 4639404 6285756 6105921 1047381 1090404 263619 233197 239103 239999 271415 265099 261861 264265 187362 187403 661203 635011 1449439 1377971 379330 373039 547435 553541 678407 661857 699391 701106 732851 747778 715389 790776 1833778 1914072 1213862 1004599 599364 595355 712935 705126 733977 746155 760703 768710 870721 865348 4870024 5040340 40.25 72.1 3
13:36:51 2024-01-26 634415 631236 185068 180741 291503 297707 304900 303475 195032 194088 236639 239578 275423 282131 4320111 4571758 6320201 6087163 1043288 1091509 264208 233361 240219 244770 272245 264692 263469 263820 187494 187698 663309 631388 1428238 1391516 378479 374195 549764 551973 678888 663668 697601 701106 735193 747651 713256 793068 1843038 1924379 1211827 994592 603187 592469 707871 706235 741039 746119 761822 776061 868764 861360 4787827 5037795 40.25 72.1 3
13:36:52 2024-01-26 635267 632948 184184 181919 291705 297743 305831 302188 195642 194703 236734 240948 278047 281226 4311673 4649874 6302560 6101566 1057319 1092797 261175 237113 240183 244698 273114 265063 262664 264335 187494 188159 662696 630278 1431080 1382302 380680 377652 552655 553541 686073 665693 699391 705236 740760 743655 711205 792987 1844348 1949417 1213862 997428 609230 594934 709919 713270 740856 746155 765428 774515 862170 864858 4860605 5036769 40.25 72.1 3
13:36:53 2024-01-26 634634 632952 185147 181780 291397 297816 305638 304026 194459 195321 236003 240982 276900 279428 4320907 4692300 6312126 6105921 1062067 1091250 262813 237244 239846 240771 272055 265099 263873 264300 188021 187862 663493 628688 1445670 1381322 380140 376483 548598 555041 684062 663266 698396 707310 734083 746128 719605 797691 1840421 1943051 1202924 1003171 609998 592760 711937 709603 737153 743986 769975 774385 863682 868842 4887796 5036769 40.25 72.1 3
13:36:54 2024-01-26 640030 631268 184594 181780 290502 297671 305365 302285 195371 195391 235638 242466 278900 281081 4314612 4688530 6243133 6105921 1059894 1090441 262559 237280 240183 240368 272661 266323 261826 265741 187889 188027 661203 631388 1442463 1370171 380410 378221 550580 557455 687082 664680 701009 708313 734930 747321 717493 795369 1836387 1928331 1203687 1010980 606630 592733 716550 710643 738068 748440 769975 771522 865588 870424 4919504 5036769 40.25 72.1 3
13:36:55 2024-01-26 636732 631906 185530 180939 292321 299355 305617 303030 195371 195037 236038 241051 277043 281514 4314299 4639748 6285101 6076718 1043646 1091250 264463 236970 240592 240737 271450 266101 262664 265112 188286 188619 656505 632291 1414598 1379364 378709 375355 552143 557024 681781 665657 705114 702139 729917 754324 718548 793024 1840148 1918334 1219967 1007463 604905 594902 717058 708276 740514 748476 765157 774422 872156 872306 4859599 5029312 40.25 72.1 3
13:36:56 2024-01-26 634093 629489 185429 180952 291644 297671 305580 303869 196015 194053 237100 242980 276768 282893 4307958 4570029 6310769 6081299 1043646 1094585 264463 237051 240627 240368 272280 265506 264093 264300 188418 188027 658102 630486 1432256 1392503 381768 376448 552926 549739 682749 667689 700935 704201 743131 753783 718548 797728 1844348 1932429 1193903 996718 603822 597928 710422 710289 744084 748476 765157 779150 875088 866387 4778421 5023805 40.25 72.1 3
13:36:57 2024-01-26 634690 631281 185139 182023 290793 297924 306478 301122 195574 195214 237030 240948 276935 281985 4311038 4624666 6276156 6087163 1050067 1091250 262567 234349 241715 240034 273149 265285 263285 265519 188021 188619 654482 627792 1438013 1382302 378709 378898 554479 558281 689031 671520 700972 708313 743131 748377 715389 802393 1844386 1949529 1201135 998138 611589 598303 711387 715403 746478 748332 768845 779113 866273 865469 4853666 5023805 40.25 72.1 3
13:36:58 2024-01-26 632537 629475 185500 182058 291675 297924 304151 304205 195202 195250 237362 240879 278095 281604 4308139 4669133 6294718 6104046 1059138 1091479 263364 231984 241028 240771 271865 266768 262664 265147 188418 188323 664189 628240 1429935 1373089 378673 378826 550050 559541 690008 665729 704076 710326 737637 748377 721851 800038 1840421 1936737 1215897 1009544 611589 597504 717567 716962 738653 752179 772243 774552 866309 875503 4910099 5033177 40.25 72.1 3
13:36:59 2024-01-26 639451 629223 185469 182385 290749 298365 305796 302427 195202 195559 236839 241990 278329 284059 4308139 4641368 6267105 6087163 1053722 1091479 264208 233152 240592 240840 272746 265950 263469 265962 188286 188653 654482 637157 1450574 1374063 384115 378754 551361 557849 684025 665693 707531 709102 740920 752923 722471 795316 1836113 1921909 1205722 1010262 605618 595979 717567 710104 737803 752950 770012 777553 874770 875503 4853666 5027390 40.25 72.1 3
13:37:00 2024-01-26 638543 629489 185535 181931 292088 299718 306946 301405 195507 195427 236143 242233 276701 282710 4304471 4565757 6293168 6081299 1043871 1091509 265276 234377 241680 240840 273114 265285 265019 265147 188551 188653 658895 632291 1451839 1390529 384079 378790 553270 555771 684062 671520 705151 708313 743474 755153 719605 801252 1845659 1931293 1217932 997337 606518 594902 714523 711146 746012 754840 769975 782595 875485 865532 4775834 5020223 40.25 72.1 3
13:37:01 2024-01-26 643678 629489 185504 182062 292533 297924 306681 302075 195643 195427 236874 241189 277073 279644 4296726 4618564 6283499 6081299 1054994 1088384 264428 234679 240449 243589 273149 265506 264313 265962 189082 189110 657424 632291 1422185 1383283 382074 378898 550050 556200 688055 669582 704076 712802 745123 753182 722435 803991 1844348 1952257 1217932 1000248 612459 598850 714523 718998 746726 753774 774483 783710 868801 871690 4867851 5020223 40.25 72.1 3
13:37:02 2024-01-26 635595 629489 186090 182131 291595 297671 306047 303955 194930 199074 236108 241189 277853 279644 4299095 4684803 6246676 6094387 1057076 1088384 263619 233383 241715 242046 273149 266136 262699 267638 188551 189317 656724 634439 1415652 1370171 383301 382119 554479 562761 690988 670849 708070 713307 738462 756688 724557 799809 1840384 1935216 1222002 1013898 612024 594866 720503 717470 745249 756280 774685 776828 873848 874470 4904584 5029588 40.25 72.1 3
13:37:03 2024-01-26 636732 629229 187141 181974 294389 297748 304900 304205 195202 198934 236874 242419 277460 283002 4289730 4621019 6265434 6072482 1038409 1088273 264463 233383 242127 240771 274825 266929 264313 267379 189046 189317 665093 637157 1434836 1382302 385005 378501 558128 561166 688055 673783 709111 710177 743474 757391 721837 801214 1845659 1934498 1197893 1006030 608952 605112 718622 714317 749961 757382 770012 782595 877942 875503 4816952 5018012 40.25 72.1 3
13:37:04 2024-01-26 627632 629489 186608 182097 294715 297635 306946 303244 195812 198899 236874 241224 278339 281803 4291519 4612827 6282471 6072482 1052387 1091442 263443 234000 242091 241592 274825 266323 264384 266532 189349 189248 655953 630763 1413833 1382302 384241 382930 557733 559873 693141 672795 708205 713343 747833 755468 721887 804599 1852297 1952257 1211109 1000996 613671 601913 717567 719509 750409 753774 774483 782587 873848 874884 4844260 5011752 40.25 72.1 3
13:37:05 2024-01-26 634690 629475 186482 182670 293011 298400 305652 304919 195540 199213 236839 241224 277916 281299 4283617 4664482 6273039 6076870 1056342 1087428 264322 233605 241984 241947 272696 268002 264128 266594 187710 189110 664189 628271 1438394 1374063 382650 382550 556405 562761 692652 669326 705992 714933 742837 752923 728825 806257 1845659 1942603 1219967 1012456 613596 599553 722107 718192 743030 755144 774685 781444 873848 874109 4901066 5018012 40.25 72.1 3
13:37:06 2024-01-26 633992 627671 186617 182964 292383 299307 305115 304205 195812 199074 237443 242267 277916 281469 4280364 4609937 6257780 6064131 1043907 1088236 267076 233245 242702 242150 272972 267671 264278 267191 187545 189351 664189 635011 1417959 1379364 385005 378898 556551 564361 688055 670825 709651 710950 739255 761784 726724 802207 1837507 1921909 1226072 1011017 610100 601913 724191 714317 744882 757418 773380 781482 881899 879525 4840802 5004469 40.25 72.1 3
13:37:07 2024-01-26 628340 627675 186608 182705 293497 299355 306730 303316 195812 195153 237644 241155 277108 283640 4270999 4543471 6304407 6046282 1046557 1088273 265541 233279 242864 241813 274648 267036 264984 267048 187710 189082 666615 627333 1423274 1388792 383082 382119 558919 561963 692615 674700 707198 711218 747906 756253 722435 811719 1852297 1942523 1230142 998791 612459 603901 717567 717470 749998 755847 773380 787229 879259 875503 4787827 5005061 40.25 72.1 3
13:37:08 2024-01-26 628665 627475 186613 183215 292281 301161 305115 304440 195847 195290 237609 241155 277494 282167 4269688 4635157 6267199 6063984 1056418 1091509 265621 234000 242774 242185 272972 267930 264208 267048 189616 189179 658895 628688 1429018 1374063 383265 383128 558128 564361 694723 671520 709028 716852 749657 755189 729400 808798 1849667 1943051 1224037 1008790 615429 600105 720540 720298 745139 755144 779248 783771 874734 879525 4881017 5015342 40.25 72.1 3
13:37:09 2024-01-26 634478 628599 186875 183285 293453 299342 306011 304133 195847 196491 237443 242640 277916 282923 4274265 4606121 6257780 6063909 1044391 1091509 267446 234679 243008 242930 273078 267706 265019 267495 189616 190172 655953 634102 1424371 1379364 386097 381580 557733 565163 690008 672759 713099 711255 745540 761922 728825 806963 1844075 1927480 1219967 1013898 611589 601913 723678 717470 747256 763391 778067 783499 884760 884619 4832160 5010857 40.25 72.1 3
13:37:10 2024-01-26 636271 627494 186875 182967 292766 298435 306946 301051 196425 199145 237609 243635 277073 283640 4270999 4524321 6267499 6046546 1039928 1088384 266945 234619 242972 242826 274577 266849 266465 266674 189616 190339 654296 633649 1450246 1391165 386645 381849 558919 560769 691895 676266 709111 713307 748269 763400 728715 811141 1849667 1940026 1203877 1001745 611844 603655 719642 717470 754728 761775 774722 790181 880364 874470 4756212 5004469 40.25 72.1 3
13:37:11 2024-01-26 624117 629489 186482 184203 292604 298435 306946 303031 196766 199145 237644 242471 277951 283002 4270999 4581030 6248180 6046584 1053219 1088384 266091 234863 241751 245987 275191 266965 266510 267272 189616 190074 658895 632013 1418343 1381893 386571 384287 556551 561471 693214 672831 712253 719244 753292 761283 729400 815197 1849667 1955910 1224037 1004599 615956 601876 719642 724058 752583 757454 781579 790743 874857 874073 4827955 5005061 40.25 72.1 3
13:37:12 2024-01-26 636502 627680 186875 183320 292387 299098 306946 303955 196492 199671 236874 243421 277905 282167 4264913 4661817 6211153 6063909 1051033 1087612 265276 234898 242918 243034 274825 267752 265692 269003 189349 190974 657424 635921 1430499 1372620 388846 385376 558846 564409 693141 673243 717517 720968 750474 763400 732650 806870 1845419 1927157 1236710 1013898 612795 601451 724704 719509 747806 764132 782693 786111 883046 884619 4853618 5011752 40.25 72.1 3
13:37:13 2024-01-26 636281 625869 187137 183315 294394 299098 306946 302854 196937 199320 237644 243600 277494 281433 4261634 4526811 6262644 6042188 1038446 1086841 267767 234500 243711 243034 274861 267214 266607 266942 189616 190270 659552 631850 1440513 1391165 387194 383201 561300 562724 693936 678270 710229 715476 754776 765992 730898 811464 1854932 1943599 1230142 1001745 613767 605367 719642 718192 755403 762852 776962 793035 884542 874506 4756212 4994365 40.25 72.1 3
13:37:14 2024-01-26 630491 628155 186617 184487 292604 299377 306946 303031 196766 198934 237679 242640 277999 283002 4256846 4590303 6248180 6046584 1060171 1086841 266910 234863 243675 244102 274177 268038 266830 267414 188797 190270 658102 631115 1429363 1381893 387194 382929 558092 565163 698102 675342 712762 719545 748197 761283 734838 818149 1852297 1958685 1197893 1010264 616834 601949 722654 723472 752198 761775 783942 792471 880629 881063 4846739 5001492 40.25 72.1 3
13:37:15 2024-01-26 631083 625833 190545 183734 294429 299377 306946 303280 197382 198934 238786 243047 277916 283121 4255561 4513413 6281282 6037556 1042587 1087612 267446 234863 243711 243069 275668 268038 266011 267673 189637 189913 657424 628688 1435859 1393145 386772 385652 564495 565967 698175 681643 712137 720576 756467 766065 731937 817434 1857572 1955130 1211857 1001671 615956 608415 723641 723608 756476 763391 779174 796621 889783 882013 4775834 5015721 40.25 72.1 3
13:37:16 2024-01-26 630196 627164 187400 184124 293497 302088 306946 304169 197005 199074 238715 242605 278727 283603 4254107 4613033 6247585 6046509 1050886 1085227 266874 235554 243351 243373 273915 269279 265940 268238 188894 190443 659815 628688 1458681 1374063 387194 386744 562458 569198 700544 674663 715255 723131 753757 763794 737824 816361 1853614 1946642 1201883 1013225 619037 604510 726761 726664 751625 762528 786045 791870 882416 883411 4863071 4999254 40.25 72.1 3
13:37:17 2024-01-26 631158 626517 190751 184292 294354 300884 306946 305585 196425 194701 237679 243182 277847 283121 4252268 4563511 6229804 6029175 1036466 1085227 267284 234793 245090 243408 274506 268864 265940 268840 188728 190911 664189 632291 1433438 1377971 387743 383072 562262 570416 698391 680456 720077 718415 752152 769360 735143 813344 1850843 1929698 1201883 1015398 616235 608217 728825 719753 753798 764096 781356 790144 889417 888517 4822929 4999254 40.25 72.1 3
13:37:18 2024-01-26 627508 622245 190911 183832 294429 301416 306946 304633 196903 195214 238918 242436 278603 283034 4242903 4537486 6281553 6029175 1042901 1085165 267696 234828 245090 243408 275633 268038 266571 268954 188929 190512 667175 628688 1429446 1383283 387287 384257 563527 565280 700010 682500 715310 721444 756232 766102 732978 819615 1864193 1954906 1217841 1003884 618595 607368 725251 724534 758088 763391 780949 797336 888156 881722 4775010 4989876 40.25 72.1 3
13:37:19 2024-01-26 629301 625792 190786 184150 295302 301166 306478 304883 196869 199249 238751 242605 278797 283002 4247714 4595397 6238233 6042150 1053797 1085227 266910 235918 243711 243783 275247 269694 265976 268840 188929 191181 652483 629135 1447445 1374063 387743 385375 562861 569516 701189 678750 718353 725707 755720 765956 736778 818149 1853554 1951342 1230142 1013786 619893 607122 728862 728729 752859 765010 783831 793035 884295 889004 4863071 4990058 40.25 72.1 3
13:37:20 2024-01-26 631158 622208 190817 184288 295289 300252 306370 305133 196903 195005 238381 243421 278395 283157 4247662 4569880 6238233 6050461 1041111 1082082 269123 234828 243711 243818 274597 268864 266384 269029 188894 191113 665682 632759 1420188 1377971 388846 382767 559063 568709 695930 680231 717227 719545 756065 772775 737162 816361 1848249 1924195 1230142 1016476 615354 607048 728862 722375 753798 766396 786197 792998 889307 889458 4828897 4989876 40.25 72.1 3
13:37:21 2024-01-26 630191 625534 190956 184417 294033 299307 306946 303955 197381 199284 238918 243386 278308 283121 4235503 4497578 6280622 6029175 1041887 1085227 267767 234898 245090 243783 276056 268450 266758 269029 189524 190813 657424 627792 1430180 1387217 387743 384797 564832 566554 701189 681849 715441 719753 758093 765956 735029 825216 1864150 1957771 1202099 1007463 621212 610578 728825 728729 759066 764470 783808 795112 886101 884254 4792932 4980497 40.25 72.1 3
13:37:22 2024-01-26 627517 622240 190956 184788 294037 300252 306047 305813 196732 194735 238918 242640 278797 283603 4245931 4606121 6229804 6037556 1052293 1084421 267410 235918 243711 243818 274825 269694 266571 268840 188963 191079 665682 628688 1436048 1374063 387743 386304 562335 570360 701229 678750 718540 726701 754170 764105 741381 821039 1857166 1953172 1205872 1016789 622138 608846 733083 730764 753506 765209 787363 793035 885793 894701 4868998 4982779 40.25 72.1 3
13:37:23 2024-01-26 631158 622168 191367 184159 296197 301398 306946 306065 196459 195310 238381 243386 278862 283157 4245931 4564278 6220478 6029175 1033509 1085190 267802 235953 243282 243408 276091 268864 265976 269597 188963 191717 653011 635011 1427667 1379364 389953 385411 565667 570898 699202 682850 721531 719244 756949 771670 733821 815002 1854784 1938314 1207867 1015398 619478 609911 731937 726480 762137 770659 783659 795299 892235 889809 4804091 4989876 40.25 72.1 3
13:37:24 2024-01-26 627240 637014 191331 184159 296197 301416 306946 305133 197382 195174 238751 242267 279611 284590 4242903 4559692 6238233 6024834 1043083 1086804 267320 236118 245090 243783 276515 268415 267204 269218 188963 191717 657424 627792 1417601 1381322 389953 387767 566869 568270 702257 683889 718281 724607 761393 765793 735881 822215 1861556 1956859 1227815 1009599 623028 610810 728825 730282 761219 766092 787167 799281 889637 888517 4810970 4983156 40.25 72.1 3
13:37:25 2024-01-26 627480 625796 188456 185067 295745 300709 306946 306748 197040 195174 239157 242640 278797 283840 4242903 4608848 6229347 6037834 1050792 1085264 267802 236318 243711 244569 276127 269730 266758 269787 189788 191717 657424 629586 1431960 1372115 389399 387731 563998 571981 702257 682647 722594 728249 755843 766405 740241 821044 1854658 1949529 1234211 1019031 623028 611421 732978 731840 756476 766215 788298 798433 888699 893553 4853013 4987334 40.25 72.1 3
13:37:26 2024-01-26 631121 622168 186665 184745 295454 302908 306946 304810 197040 195344 238918 243635 278762 283987 4232439 4557093 6211153 6011908 1032034 1082045 268556 235988 243997 243818 276285 269279 266011 269977 188998 191682 654482 634556 1419031 1379364 387686 386025 567270 571981 700691 683925 723622 720334 756949 773029 738045 816236 1854932 1930832 1204055 1015342 618136 612316 735066 726703 760239 771820 787167 795262 894549 893589 4806638 4973746 40.25 72.1 3
13:37:27 2024-01-26 627402 621979 186803 184745 296228 300673 306730 305026 197074 199600 239121 242640 278801 285072 4230203 4537422 6220478 6011950 1044073 1084421 266910 236118 248782 244311 276550 268038 267615 269218 189524 191717 657424 628240 1412913 1381322 387722 387840 567270 570010 704320 685936 719449 726701 757247 769905 736962 825301 1862880 1958685 1203321 1007463 623503 611894 728862 732286 764482 768226 788291 798682 891456 891534 4805829 4957938 40.25 72.1 3
13:37:28 2024-01-26 627019 626998 186765 185003 295745 301166 306874 306496 197197 195275 239157 243013 279499 284352 4236558 4599575 6219529 6024871 1052302 1082082 267767 236318 245090 244569 276515 269972 266384 269977 189990 191717 655953 628688 1430574 1372817 389953 387840 565631 571981 705355 683620 722594 728765 756985 766477 740682 822525 1854932 1949529 1211857 1016789 622750 609122 732947 729446 758553 770442 792033 798635 884068 894590 4876721 4989876 40.25 72.1 3
13:37:29 2024-01-26 630565 622136 187207 185046 295758 301836 306946 306065 197108 195344 239121 244031 278797 284023 4227186 4537422 6207012 6012368 1031738 1081279 268556 236353 248782 243818 277790 269694 266830 270437 188998 192358 659710 636249 1438898 1381322 392179 387767 568879 571981 701189 687431 726312 725671 762473 774800 738045 819839 1853605 1935216 1217841 1015342 621732 613665 733871 728729 762986 770840 787616 799814 898516 896194 4793768 4980739 40.25 72.1 3
13:37:30 2024-01-26 625071 625534 187425 185038 297266 300252 308212 305599 197657 195344 239121 242640 279646 284609 4224172 4548138 6228881 6011908 1044073 1083653 268332 236353 243997 244569 277400 268900 267687 269977 189990 192427 668668 628233 1437705 1383283 389952 387912 569451 570360 706391 687918 721531 728249 765487 770849 738142 825508 1864204 1961464 1207967 1008790 624836 614099 731205 733738 765153 766468 788557 802141 894586 896451 4805829 4971306 40.25 72.1 3
13:37:31 2024-01-26 627203 626553 187378 185462 297002 303018 306117 306964 197485 195852 239660 243761 280072 282293 4235465 4599663 6197301 6024834 1052387 1082082 268367 237085 248819 245043 277169 269504 266830 269471 190122 192931 656724 635466 1418666 1370171 391717 390106 565667 572702 705891 683889 727865 729569 760316 772549 744510 821044 1854932 1953737 1213852 1023197 625281 610093 736476 733789 760251 770840 793088 797658 891603 901287 4890531 4990284 40.25 72.1 3
13:37:32 2024-01-26 632625 625222 187911 185157 297901 301131 306946 305993 197381 195955 239615 244613 279611 282887 4228407 4546028 6211153 6011908 1032509 1082082 269492 236388 248891 244604 278217 269504 267651 268838 189559 192931 659710 637157 1431266 1383283 392344 387804 569722 571981 701192 689418 727865 728765 762715 775418 738050 821002 1857557 1938922 1215846 1015342 621732 614571 735433 729378 765696 774791 787363 801790 897532 892461 4795392 4983043 40.25 72.1 3
13:37:33 2024-01-26 626512 621834 187616 184988 297655 301024 309556 305133 197725 195344 239157 243421 280253 284261 4229641 4544752 6211153 6007583 1041897 1083653 268367 237085 244373 244946 278021 268900 268440 269977 190592 192358 651396 628688 1416418 1383283 391717 391028 569722 571575 708396 689418 723659 728581 766065 773029 738516 827308 1864204 1964397 1207967 1009507 625281 614571 733080 733830 765696 770296 792005 802398 894405 893735 4798022 4983219 40.25 72.1 3
13:37:34 2024-01-26 627508 625666 186799 185522 296089 302935 306910 306856 196937 195344 239660 243421 279646 282860 4230203 4596307 6201331 6011908 1050792 1081279 268934 237452 248855 245359 276586 270563 266830 268055 190157 192358 665682 630486 1435929 1371142 390852 390657 567270 574432 707894 685899 725795 731036 761393 772549 741475 824261 1854932 1952257 1215846 1018804 625281 610992 735954 733738 761329 773020 793051 800005 892235 897618 4852810 4983219 40.25 72.1 3
13:37:35 2024-01-26 632267 625190 187907 185357 297840 303841 306910 306100 197553 196158 239722 244171 279416 284457 4225380 4542015 6197579 6003299 1034986 1082045 267297 237452 245162 245117 277364 270405 267615 268838 190157 192966 664189 636249 1431266 1379364 392381 387912 570530 573548 704357 689636 726420 726701 761603 775490 740645 823537 1858913 1933844 1209924 1016789 623503 614571 737040 728411 763527 774210 790841 800042 902708 897618 4806638 4976267 40.25 72.1 3
13:37:36 2024-01-26 625794 625629 187873 185381 297937 301976 309119 305957 198172 196158 240467 243791 279507 283899 4214807 4518968 6248701 6003299 1041030 1082183 268934 237085 244749 245324 278021 269730 268440 269437 190457 192966 665352 628240 1439201 1383283 392179 391210 570530 571981 708898 690886 724726 729451 767765 772006 743149 830370 1866796 1958685 1209924 1010980 625281 615442 733871 733738 766038 771929 792005 805987 896190 892461 4780141 4964031 40.25 72.1 3
13:37:37 2024-01-26 625725 625666 187873 185837 297207 303694 306874 306928 197588 195886 240165 243996 280128 285012 4223602 4616717 6215790 6029175 1051026 1081279 268556 237820 243997 246116 277436 270336 267687 269506 190122 192955 662062 634439 1417653 1370171 393529 391763 567854 574432 707393 686944 728041 733775 762216 775454 744780 823091 1854932 1953104 1238281 1023197 626605 612797 738082 736540 763527 774827 797189 801219 892286 903921 4867045 4973746 40.25 72.1 3
13:37:38 2024-01-26 632398 622127 188606 185333 298045 303227 309265 306784 197759 196500 239757 245160 280582 285453 4223211 4533383 6201828 6010587 1031959 1082082 268146 237820 244714 245359 277695 270146 268440 269471 190157 193441 662696 637157 1431200 1383283 394718 390106 568113 572702 706391 689928 728595 729569 766102 781016 742622 824298 1858913 1940297 1242351 1017283 623947 616315 738082 732209 767701 779637 790878 804838 901429 899558 4778421 4968940 40.25 72.1 3
13:37:39 2024-01-26 625291 625842 188014 185592 297554 301166 309520 305706 198103 196622 239651 243282 280429 284609 4214588 4538819 6193386 5999020 1044073 1083623 268449 238593 244544 245394 278609 269694 268567 268464 190757 192831 661838 632291 1427030 1383283 393251 392317 570530 571981 710409 689907 727072 733775 770561 773129 747408 830370 1868160 1967878 1215846 1010262 628409 616044 734912 737948 769370 770876 793125 806084 898664 892497 4790386 4964031 40.25 72.1 3
13:37:40 2024-01-26 625730 622127 187719 185596 296895 303662 306946 306964 197554 196431 240431 244469 280288 284609 4220208 4588530 6193150 6020956 1050886 1081279 269456 238419 246442 246496 278021 270599 267687 269729 190757 193271 662696 633536 1419684 1370171 393844 392317 569722 576170 709401 687918 728632 734939 763254 775454 749390 826720 1858913 1952797 1217841 1023197 627961 614136 739656 738041 763527 775373 797830 802361 893621 902851 4870250 4976945 40.25 72.1 3
13:37:41 2024-01-26 631014 620314 188899 185333 296715 302154 309251 306964 197760 196568 239899 245433 280262 286227 4220109 4537904 6210177 6003299 1029057 1079164 268112 237820 244785 245113 278573 270563 268440 269729 190457 193883 657424 637747 1430881 1381322 394718 390933 572207 575689 706391 690976 730778 729487 769470 779812 742599 825545 1861556 1938922 1209924 1018804 625281 612857 739196 731554 766001 779905 794264 802361 904691 901250 4803206 4973396 40.25 72.1 3
13:37:42 2024-01-26 623890 621523 188044 185588 298045 303447 307268 306065 198345 196261 240681 244206 280072 286264 4219336 4510391 6226918 6003299 1041845 1084394 268934 238558 244785 245944 278805 270527 269689 268908 190792 193612 660367 630763 1430100 1384396 394439 390815 571363 572702 711373 690451 726457 735899 766260 775418 747265 834115 1868160 1967878 1233800 1013177 629213 612893 736074 737948 770533 773120 795454 806968 900152 898923 4787827 4961852 40.25 72.1 3
13:37:43 2024-01-26 625287 622132 188040 189281 297558 303075 306946 306964 198207 196295 240645 244206 280534 282725 4215907 4582001 6203675 6011871 1050047 1078949 272670 238715 244749 246876 278217 270635 268251 269729 191758 193777 667175 632597 1438294 1370171 394160 393670 570530 577877 710332 689907 730778 737102 765524 775526 751100 830370 1861556 1958685 1219836 1023197 629213 615879 738480 736893 764610 775445 800140 802211 902273 902851 4832160 4973396 40.25 72.1 3
13:37:44 2024-01-26 630080 620314 188010 185588 297768 303749 306946 306964 198172 196568 239899 244958 279681 285538 4187161 4535203 6197655 6018287 1030563 1079164 268742 238593 245540 245870 278573 270563 268817 269729 190624 193612 651540 637290 1428909 1381322 395839 391763 573088 578872 708396 692515 732969 729487 770015 781852 747265 827971 1861556 1940297 1231805 1020290 625281 612929 738589 731709 767975 779905 793125 802248 905368 901438 4797232 4947305 40.25 72.1 3
13:37:45 2024-01-26 625698 620278 188044 185592 297768 302258 307303 306029 198414 195344 239935 245714 279760 284059 4208801 4458348 6246676 6008854 1038058 1083734 268999 237856 245919 246876 278217 270310 269575 268429 191831 192831 660367 628688 1448351 1392503 394439 390657 571399 571857 708396 690976 727865 731036 772920 779848 746970 832927 1864204 1953104 1227815 1011706 624836 616315 736476 733816 772720 779905 797793 809341 902774 902213 4747577 4943780 40.25 72.1 3
13:37:46 2024-01-26 627512 623482 188010 186113 297969 301907 308270 305419 198379 196397 240308 244958 281263 281469 4205442 4516123 6197452 6013986 1050792 1084424 270642 239192 243997 246947 278609 270146 269990 270739 191290 193577 663309 631388 1419803 1381893 395494 390469 569722 572738 710409 690886 729273 737985 772374 775526 749131 834780 1868160 1973617 1221831 1013177 630556 615185 735954 738530 772196 775517 800177 810452 896226 898923 4784409 4956956 40.25 72.1 3
13:37:47 2024-01-26 631860 622132 187841 189334 297784 303075 307769 306748 198379 197527 239899 244958 280961 282258 4193131 4586637 6169433 6019109 1044316 1081391 270452 239279 246479 247498 278217 270635 269196 269694 190792 194493 660367 638067 1428155 1374063 396963 393392 571842 576170 708396 689907 735094 738078 770290 782118 752024 829188 1858913 1955910 1219836 1026114 630556 615442 743039 738188 768245 781007 802459 802248 898878 901547 4860193 4964031 40.25 72.1 3
13:37:48 2024-01-26 630602 621690 189064 185588 296789 303146 307474 306964 198379 196602 239935 245542 280569 284893 4199449 4511612 6188726 6015045 1032034 1079090 269270 238786 245778 246735 279788 270419 269196 270553 191058 194154 665682 638709 1434079 1383283 396963 392317 574783 578112 709905 695114 734571 735895 770704 784468 747265 830370 1862880 1938277 1211896 1020290 627961 619196 739525 737430 770533 780973 796622 805747 908009 901547 4792932 4947305 40.25 72.1 3
13:37:49 2024-01-26 624848 621979 188014 187426 295662 304035 307984 305850 199001 196261 240681 245869 280569 284023 4199449 4521279 6188726 6010587 1047305 1082085 270833 239192 245849 247533 277257 272707 269954 270739 191953 193742 663309 628688 1447607 1374063 394462 393986 568113 579554 713499 689907 733073 736059 770561 781567 756485 834150 1864204 1958685 1223826 1018804 630556 614571 738772 736602 766038 775481 802345 811686 898553 904129 4797232 4956956 40.25 72.1 3
13:37:50 2024-01-26 632787 621225 188010 189670 297558 304035 307268 306964 198414 196602 239563 246887 280499 285348 4205554 4526128 6192502 5977608 1040371 1079032 271037 239086 247527 248037 277878 270491 269954 272270 191825 194013 661838 637747 1478718 1378950 396963 391763 572114 579761 708898 690886 734497 736939 770414 788786 755339 830370 1858893 1946642 1205124 1023197 627066 616315 738407 736902 767762 783799 802308 806320 901429 907964 4860328 4961739 40.25 72.1 3
13:37:51 2024-01-26 630740 622130 189261 185596 297655 303039 307233 306964 198712 196602 240236 246057 281123 284386 4199070 4498493 6183177 5993376 1028516 1079164 270833 239050 247878 246594 279788 270166 269765 271015 191290 194049 662696 637290 1454230 1383283 396963 390779 576412 579554 711923 697755 737190 735895 770632 784288 747632 833802 1864204 1941673 1233800 1020290 628904 618249 744093 735945 771626 782037 802184 806931 906651 906647 4787827 4961739 40.25 72.1 3
13:37:52 2024-01-26 628493 622130 188868 189608 297973 303750 308164 305599 199591 196534 240236 246437 280464 284462 4189698 4442137 6224796 5993376 1035454 1079164 269785 238558 246848 247392 278821 270383 270335 270120 192502 193401 661838 629586 1451725 1391165 396398 392317 574783 576541 711337 697792 730984 735858 775181 783771 751412 839695 1870816 1958685 1227815 1011017 627066 618212 738170 737425 774916 782110 800103 815314 908009 902851 4719321 4952361 40.25 72.1 3
13:37:53 2024-01-26 625698 621360 188014 185792 297424 303999 308235 306029 199278 196568 240645 245714 280926 282654 4189698 4508277 6179815 5998473 1050745 1079164 268999 239334 245884 248405 277504 270383 270680 270739 192466 193766 659552 629135 1455205 1381893 395728 394544 573778 579107 715559 691377 730741 740176 773977 783226 756485 839695 1870845 1973469 1225821 1016789 631004 616315 740181 738202 770497 779905 807028 811431 900790 905139 4788675 4952361 40.25 72.1 3
13:37:54 2024-01-26 630702 621662 188606 189976 297978 303642 307975 306964 198414 197802 239899 245714 281354 282689 4192689 4590259 6184758 5998473 1041338 1079164 270421 239334 245162 248440 278217 270671 270227 272655 192192 194522 661838 639120 1462785 1381893 398375 393429 572151 579370 710409 690939 736666 737985 773697 791025 757430 829903 1861556 1949715 1232177 1024654 627961 617190 743039 737948 769951 784387 806455 808116 901429 910642 4853666 4952459 40.25 72.1 3
13:37:55 2024-01-26 635420 621695 189230 186117 299664 303750 307733 306358 198712 197184 240681 245714 281219 284657 4192689 4502233 6173851 5992545 1025741 1079164 269785 239334 245919 246947 277952 270599 269990 271310 191790 195139 668668 637747 1426757 1385829 398658 394265 577155 578513 712429 699707 737190 737985 774722 788978 751226 834261 1864204 1942816 1223617 1022469 630655 621902 745148 737972 773817 784387 802240 810494 910623 909963 4783221 4952361 40.25 72.1 3
13:37:56 2024-01-26 623853 620373 189192 189599 297716 303750 308235 306964 198414 196261 241483 245679 280499 284928 4186711 4447496 6197579 5993099 1037331 1079164 270725 239334 246299 246876 279394 270671 270371 270518 191964 194699 661838 628613 1422499 1385829 396963 394521 577155 578549 716971 697927 732783 738238 777414 782082 750886 843106 1873515 1965863 1209924 1012456 632461 620108 740901 739575 774916 781558 800140 814970 910352 903847 4728795 4942982 40.25 72.1 3
13:37:57 2024-01-26 622934 621875 189187 189976 296746 305557 307268 306964 199278 196568 241430 245714 281425 283554 4183726 4547043 6177716 6002755 1047798 1079164 268964 239909 245540 248231 278805 272238 269196 271380 191831 194154 667175 633987 1421249 1374064 398055 396788 574195 583823 716463 695809 738730 744305 772674 784130 757970 839060 1866811 1962856 1227815 1023197 633703 619787 745463 742906 771355 779839 809401 815007 902708 901511 4778421 4945384 40.25 72.1 3
13:37:58 2024-01-26 630929 620310 188597 185492 297978 304176 308200 306172 199278 197493 240236 246507 281447 283157 4190097 4530365 6164526 5983997 1041111 1078088 271472 239369 245884 249209 278217 272275 270371 270931 192303 194699 661838 635921 1444607 1380456 398658 394265 575374 581164 711923 694328 737116 741136 774943 792256 759842 832855 1861556 1953172 1211857 1026114 630108 616396 745870 742158 772720 784459 808826 811108 903718 911967 4837347 4948913 40.25 72.1 3
13:37:59 2024-01-26 629471 620040 189265 189599 297204 304463 307303 306928 198379 197375 240681 246092 281040 285802 4192689 4511758 6173851 5993376 1025741 1080643 269820 239705 246299 246947 277986 272238 269990 271380 191429 195007 653011 637157 1444644 1382302 398952 395664 578756 581016 714456 700553 740449 741136 776681 791101 753404 837507 1868160 1943051 1231442 1023122 631004 623359 747376 738494 774731 784495 804176 813460 911915 911967 4787827 4957924 40.25 72.1 3
13:38:00 2024-01-26 627112 620373 189269 189980 297408 304463 308235 306065 199626 197184 240716 246726 280508 284982 4180326 4432845 6211153 5983997 1033906 1079164 270644 239851 247060 248057 279001 272275 270561 269694 193116 194154 675078 629586 1434974 1391516 398092 391949 576230 578523 714456 698786 734945 739559 781868 791137 751877 838874 1869478 1958685 1231805 1016789 630655 621146 740536 738494 779113 784495 801589 811431 913026 910642 4766415 4945384 40.25 72.1 3
13:38:01 2024-01-26 620222 622070 189261 189635 297716 303713 308235 306136 199591 197184 241430 244923 281460 284457 4183310 4494693 6173851 5983997 1044816 1079164 268812 240823 245919 248231 278180 270635 269261 270518 192034 194154 656652 631839 1434656 1383283 398092 395243 574783 580105 718535 698786 735881 745896 781314 783986 753478 841942 1874846 1973469 1213836 1015342 634606 622819 744402 745052 779357 779803 802459 818701 910623 901474 4727281 4942982 40.25 72.1 3
13:38:02 2024-01-26 622016 621870 189222 189980 296750 306361 307303 306482 199452 196602 241465 245749 281819 284103 4183726 4516123 6179852 5993376 1044816 1078399 269820 240113 246369 248860 278217 273431 270561 270553 192642 194154 663309 628688 1435676 1374063 396963 394374 576412 580898 718608 694784 737004 745365 777110 784288 760136 844497 1872178 1975441 1206011 1020253 633703 616396 745259 747038 776473 782073 810629 818640 904894 908000 4778421 4945384 40.25 72.1 3
13:38:03 2024-01-26 627896 622130 189226 185783 297204 304463 308235 306568 199001 198525 240681 245714 282319 283589 4186711 4568273 6140984 5983997 1041413 1077460 270644 240654 246126 249770 279001 272659 270752 271535 192642 195007 663309 638979 1461853 1379364 401055 393159 574341 582439 713462 693041 740260 744305 778805 793340 762014 836452 1865521 1960589 1225821 1031247 634606 618030 749501 744524 774916 788861 809978 816385 905331 914551 4840802 4952361 40.25 72.1 3
13:38:04 2024-01-26 627185 620373 190130 189670 298334 304963 307733 306856 199001 197802 241224 246507 281425 286298 4180745 4495276 6171070 5983997 1026166 1079164 270644 240113 246369 248440 278444 272275 270371 271794 192303 195806 655953 637374 1432877 1382302 396700 394374 580275 581201 713499 701087 740024 740732 779435 793340 754477 839904 1869515 1945809 1229486 1024065 632728 623592 747302 742073 775117 788969 806936 813739 913180 914551 4781836 4952361 40.25 72.1 3
13:38:05 2024-01-26 625365 620373 189269 190078 297793 304463 309413 306748 200078 196602 241394 247233 280569 284893 4177346 4423398 6197579 5983997 1035491 1079164 270456 240113 247860 248476 279394 272275 270752 270966 193251 194699 661838 628233 1466088 1383283 396963 394374 579313 581201 718099 701087 735094 738165 779729 788978 756190 846875 1874772 1964212 1209924 1013786 632009 623592 742288 742153 778224 784423 804055 817402 914443 911931 4735583 4952361 40.25 72.1 3
13:38:06 2024-01-26 625365 621690 189265 185787 298082 303999 309639 306964 199314 197218 241430 246472 282249 282689 4180326 4491793 6173851 5983997 1050043 1077634 269855 240113 246126 249770 279001 272238 269742 270518 192946 194699 666077 629586 1423209 1383283 398092 394374 573899 580376 717590 695570 736141 746749 779729 788978 756785 846506 1874852 1981069 1227815 1016789 636092 619926 743873 745139 779331 784387 806323 818640 909104 909102 4773846 4945367 40.25 72.1 3
13:38:07 2024-01-26 627508 621690 189230 185783 297239 304963 308235 306393 198414 197836 241430 245749 282126 283467 4177346 4562485 6149680 5993099 1041697 1076033 270833 240859 246299 249209 279394 272275 268886 272626 192383 198025 650068 635796 1432578 1369200 399017 396551 576004 582203 717590 696592 742167 747205 775218 791210 758392 839695 1866639 1963479 1225821 1031247 636418 619926 750795 745741 777119 788788 810443 814970 909062 911967 4803206 4945384 40.25 72.1 3
13:38:08 2024-01-26 628807 620364 189235 185826 297978 305894 308200 305930 199313 197527 241430 247233 280842 284693 4177346 4494129 6168371 5984831 1027554 1077634 269890 239405 248169 249245 279001 273045 270371 271380 192607 195144 672587 634556 1429252 1379364 399225 395001 578903 583512 716573 700093 741113 738567 776901 792779 756748 841492 1862880 1944185 1202099 1028464 632009 619962 749390 742153 774916 792247 811057 815746 909978 917840 4833448 4945384 40.25 72.1 3
13:38:09 2024-01-26 629343 620117 190183 189878 298594 303075 308270 306393 199313 197871 240716 246507 281473 284457 4177346 4474093 6164526 5974618 1031298 1077634 270679 240486 247096 249245 281371 270635 269484 271380 192642 195555 660639 637612 1433702 1383283 399017 394338 578047 581201 714456 700030 739987 742906 780834 793410 756891 839695 1868160 1949529 1204055 1024882 634273 626731 751026 743813 779554 792102 807048 818701 919560 910452 4769016 4952361 40.25 72.1 3
13:38:10 2024-01-26 620222 619169 190126 187155 300179 304963 308270 306964 199626 197444 242253 246264 282249 285802 4177346 4472898 6175440 5983997 1038849 1079069 269597 241644 247477 249035 279067 272852 269742 271415 193251 195281 663309 632291 1422822 1383283 396470 396853 579724 581201 720489 700030 740237 744794 782010 788978 758209 848416 1880075 1971403 1239784 1015342 636380 627213 746525 745851 781841 784279 808201 825431 916957 910460 4688153 4939110 40.25 72.1 3
13:38:11 2024-01-26 622897 621870 189299 186367 296539 306577 311092 306172 200252 197218 242181 246620 282284 284893 4171393 4511720 6162591 5993376 1044779 1078399 270644 241380 247131 249595 279001 277304 270752 271415 193287 195281 663309 629586 1453396 1373089 398658 396817 578083 583585 720489 698606 740130 747205 779729 791210 765162 846532 1872146 1973469 1233800 1023197 635964 620108 748821 746652 778187 784351 815263 823318 908956 911785 4772423 4942982 40.25 72.1 3
13:38:12 2024-01-26 629181 623012 189261 186367 297655 305105 308305 308628 199661 198802 241430 246887 282284 283796 4171393 4553832 6136035 5983997 1039928 1078399 271507 240895 246334 249946 279394 273045 269672 271829 193251 195281 663309 638067 1437398 1379364 400218 394374 576412 583280 715559 697086 743423 746146 779729 797776 764041 839695 1864204 1958685 1227815 1032495 634606 621462 751142 744463 780166 793295 813952 818813 910513 917145 4824748 4942982 40.25 72.1 3
13:38:13 2024-01-26 626351 620373 190248 186341 297655 306110 308235 307097 199452 197698 242002 246852 281425 286750 4177346 4495661 6175553 5979729 1026166 1077634 271093 240895 247895 248860 279752 273238 270752 272661 193116 198060 654482 636703 1428754 1381322 399899 396466 577275 584824 717590 702121 744500 742943 779696 793446 759493 843443 1868160 1944548 1241779 1025528 632802 625509 751142 738238 778524 792734 811673 819248 916940 919895 4777450 4938510 40.25 72.1 3
13:38:14 2024-01-26 627112 619169 189861 186113 300117 304497 309603 306712 200741 197444 241841 248239 282319 284964 4162048 4423702 6201828 5970357 1032034 1079164 272754 240930 247931 249595 278483 273045 270342 270553 193592 195281 680963 630076 1459419 1392503 400182 394965 579724 581201 716573 699535 741366 740403 784334 793554 760366 845291 1873477 1964434 1233800 1022469 633703 621605 747302 745052 784136 792248 809356 823510 920901 919096 4763801 4945367 40.25 72.1 3
13:38:15 2024-01-26 626111 620373 190495 187950 300931 304604 309896 306820 200217 197836 242594 246092 282319 286333 4162040 4486063 6175553 5979729 1043330 1079164 269890 242154 247513 250088 279367 273045 269742 271794 193617 195692 663309 632291 1428974 1383283 399617 396565 579724 581381 723701 700030 740130 749307 786036 791210 758966 849020 1880075 1977072 1221661 1017357 637326 621943 748122 747168 783580 784495 808251 823205 920901 916536 4688078 4943009 40.25 72.1 3
13:38:16 2024-01-26 622787 622094 189265 186961 296789 306672 309639 306964 200637 197733 242217 247233 282284 284928 4177346 4496405 6179965 5989101 1045138 1079164 271093 241474 247895 250088 277638 272208 269484 271829 193899 195281 666435 629586 1462907 1374063 396664 396889 579313 585871 722641 699101 742311 746984 780834 790248 765139 849020 1873477 1979878 1226072 1020290 635964 621938 746206 747573 780807 788969 811565 820651 911817 916983 4763801 4933198 40.25 72.1 3
13:38:17 2024-01-26 627438 623187 190322 186763 298350 305894 309674 307562 199626 198871 242038 246852 283111 284059 4173014 4557093 6140409 5975465 1039187 1076833 271507 241644 246405 253618 279716 273238 269707 272245 193592 198060 653752 638067 1407252 1376992 401460 396745 578047 583548 718099 699101 746628 747205 779696 798043 765139 841546 1862825 1961464 1227815 1031209 637969 623297 752207 746984 779701 791097 813332 820427 910529 915748 4819612 4938306 40.25 72.1 3
13:38:18 2024-01-26 625583 621741 190022 186595 300087 306361 308235 306428 200113 197720 242217 246986 281678 286678 4159069 4486063 6162343 5974618 1026166 1077597 271507 241644 249469 249595 278104 277072 268886 272852 193287 198095 652302 635796 1426919 1379364 400820 396853 581407 587045 718383 702194 742173 744033 780870 793554 762272 843416 1868160 1959655 1233800 1028026 632802 625238 752207 741977 779664 791061 811528 821012 914510 919096 4808353 4948902 40.25 72.1 3
13:38:19 2024-01-26 630819 620263 190322 186675 298906 304784 310944 306928 199939 197871 241430 247233 281854 286231 4161582 4411573 6183177 5966100 1029094 1077634 272754 240930 247931 253226 278514 273045 271203 271415 193392 195555 659552 632291 1436497 1390529 401497 396236 579724 580930 717590 703649 743826 746427 786629 799171 756748 844053 1872146 1953141 1233800 1024654 634606 625497 751523 746638 784136 793437 808863 819843 920282 921083 4771602 4947712 40.25 72.1 3
13:38:20 2024-01-26 624898 620263 190754 186595 300293 305714 309714 308665 200358 197046 242145 247233 282205 286240 4164552 4411522 6197579 5974618 1035491 1079164 271472 240895 249223 249946 278693 273431 269742 272210 193863 194056 697594 628688 1431746 1391516 398980 396709 581248 583682 721162 702121 739950 746675 788896 798007 763426 849020 1876143 1965267 1233800 1019691 634606 626397 747302 746109 785343 792770 811206 822768 920933 919601 4759610 4947260 40.25 72.1 3
13:38:21 2024-01-26 620569 621874 190887 186591 300777 305499 310002 309051 200078 197733 242378 246261 283075 284946 4162048 4482494 6173315 5974618 1044816 1079164 271542 242325 246369 250828 279441 272852 271168 272210 193863 195829 661364 632291 1425533 1383283 400218 399135 579724 581869 722020 701056 741603 752037 788896 793374 763975 851444 1882749 1980571 1202301 1019031 640277 627303 749427 749801 784233 790084 810629 825476 921776 914551 4693771 4933603 40.25 72.1 3
13:38:22 2024-01-26 622663 621630 190809 186858 301831 306397 309029 308665 200707 198166 242756 247057 282934 285000 4161503 4530978 6126963 5983997 1043269 1078994 270644 242325 247895 253618 278409 273431 269261 273114 193828 194663 670297 630486 1437499 1373089 400182 400017 580959 588840 724727 702048 746516 751468 780834 793410 765865 850837 1875869 1970671 1233800 1026114 639330 624795 750007 750900 779628 791201 818700 825165 913210 910488 4766415 4939457 40.25 72.1 3
13:38:23 2024-01-26 629297 621211 190487 189070 300931 306541 311716 309319 200113 199010 241832 247977 282934 284715 4167980 4525949 6136550 5983997 1037948 1072914 273206 241984 247513 253796 278180 271757 270531 272245 193863 194056 664780 638067 1431013 1376992 403241 396853 579313 585653 719628 701087 746998 749838 784261 800300 767882 844016 1870816 1964125 1244386 1032495 639822 625066 754342 749801 781914 792806 816263 823355 913026 918374 4797232 4942982 40.25 72.1 3
13:38:24 2024-01-26 631308 619869 190430 186991 298594 306723 310838 308942 199974 198871 242038 247891 282205 286060 4163100 4405411 6188575 5974618 1034141 1079164 272337 241439 249048 249946 278679 273431 270342 271794 194786 195281 664780 628688 1448778 1391516 400501 396781 582142 582720 720453 704183 742167 747205 790575 799735 765101 849020 1873477 1962272 1233800 1019031 634606 627286 749427 747168 787085 793365 811784 823392 923615 920396 4759610 4933603 40.25 72.1 3
13:38:25 2024-01-26 619829 621894 191027 186405 299532 305894 309856 308556 200288 198616 243441 246570 282143 286611 4162956 4474464 6153295 5974618 1044166 1079164 271437 243187 247860 253653 279257 273045 270944 272210 193899 194359 660639 632291 1427808 1383283 401424 401149 583002 583644 726784 706253 746241 752074 790015 793410 762309 852645 1880075 1977072 1221661 1016789 638423 627303 747118 747646 786365 788766 811784 826687 920933 917041 4693771 4924224 40.25 72.1 3
13:38:26 2024-01-26 622934 620373 189827 187774 300979 306865 310144 306928 200881 198249 242648 246986 282828 284893 4157650 4476859 6163977 5999154 1043646 1077597 271507 242154 248521 253618 278215 272624 269707 272626 194503 198269 658827 628688 1435310 1374063 400182 398808 580668 588762 725754 700030 745984 751389 783116 793410 768651 852002 1873477 1979878 1226072 1023197 639330 624623 749316 749801 784136 791025 818738 827276 919817 917078 4759610 4924224 40.25 72.1 3
13:38:27 2024-01-26 623927 620108 190430 186956 298594 306635 311312 308288 199626 197905 242558 246743 283459 287598 4163595 4542289 6135366 5963738 1039854 1075197 272372 242325 247895 250858 279788 277232 270531 272661 193899 194325 686664 637157 1436774 1372115 403886 400300 580135 586652 721509 701056 747035 756200 786000 800300 765828 847738 1870816 1965229 1233800 1032495 641188 626397 755413 752037 781914 793401 816338 823059 915805 919637 4787827 4933603 40.25 72.1 3
13:38:28 2024-01-26 627434 619022 190426 186986 297690 306469 308235 309538 200392 197836 242217 246605 281967 286508 4168542 4481016 6166079 5970357 1028048 1078339 272302 241608 249505 253618 278374 274715 272092 273114 193863 194629 655202 632291 1431662 1379364 402634 396817 580428 588748 719628 703649 745336 747205 783116 801786 768071 849020 1868123 1958648 1227815 1031028 635964 625066 753273 748761 781360 799161 819941 821012 914335 923693 4834854 4933603 40.25 72.1 3
13:38:29 2024-01-26 627141 618553 191066 186113 300447 304694 309170 307321 200078 197905 242217 247233 282385 285365 4165030 4462000 6165430 5964369 1028040 1078412 272959 242011 248627 251002 280109 273045 270566 273790 193758 194967 665682 637157 1429252 1381322 403616 399171 583918 588125 720453 707756 748497 746984 787780 799423 764583 847775 1873477 1949491 1206139 1026114 636575 629927 755813 747242 783780 793509 813873 823022 919817 923040 4766415 4933327 40.25 72.1 3
13:38:30 2024-01-26 629028 618585 190760 186991 299256 306865 311086 306964 200916 197905 242011 246605 283146 285802 4153119 4408531 6188726 5976483 1034717 1076033 271542 241984 249219 250437 279257 273624 270531 273078 193934 196344 656652 628240 1463566 1383283 400218 400866 586383 586232 726784 708295 744393 749874 788761 799171 765125 853288 1877369 1970671 1239784 1016789 636418 627303 749427 747341 786492 793401 813873 825476 920933 921083 4731393 4933603 40.25 72.1 3
13:38:31 2024-01-26 621741 620373 191061 186991 300407 305679 311515 306393 200566 197905 242594 246507 283230 285174 4155174 4462249 6161678 5976483 1050382 1079127 272718 242325 247895 249355 279865 273818 271998 273008 194513 194663 659552 631850 1428197 1383283 402634 400300 577091 584374 724727 704183 744923 755353 789912 793482 765705 853288 1882749 1979878 1223617 1020290 640277 629224 751142 751314 788237 791061 811491 830337 923615 918338 4688455 4914846 40.25 72.1 3
13:38:32 2024-01-26 621741 619496 190426 188004 297685 306865 311753 306358 201198 197871 242765 247233 283543 285802 4152688 4474093 6171070 5980557 1044278 1077572 272197 242325 249012 248940 277965 272624 273054 272937 194786 194056 673607 628688 1437505 1383859 401387 400300 580959 587008 726784 702434 744500 750469 788896 798043 770359 857429 1876036 1984859 1209924 1020290 643473 621907 750043 755316 787643 793401 818738 827902 920896 919746 4736659 4917204 40.25 72.1 3
13:38:33 2024-01-26 619748 619496 191408 187029 301112 306937 308235 307356 200916 197871 243521 247233 283146 285766 4152688 4511607 6125900 5980557 1040922 1076041 272197 242972 248870 249286 279332 272173 270944 274471 193652 195814 654114 634439 1451744 1370171 403801 402286 582142 590420 726784 705217 749233 755215 784334 800300 768071 852039 1872008 1972069 1209924 1029562 642101 625497 755985 754245 782469 793365 821110 827993 913790 921083 4759610 4926569 40.25 72.1 3
13:38:34 2024-01-26 630191 620113 190460 187574 300627 306901 309639 307321 200881 198491 242181 246639 283111 284928 4155174 4477008 6150417 5971124 1032940 1074512 274286 241805 249291 251709 279788 272173 270566 273114 194821 196945 664780 633670 1451725 1379364 403564 396889 583958 591001 720453 705217 746247 749145 787780 802459 770396 849020 1870816 1961464 1221831 1031028 637326 626397 755413 750666 783580 800291 821110 825306 917140 924776 4825449 4930085 40.25 72.1 3
13:38:35 2024-01-26 627063 618112 191656 186371 302827 306865 309205 308037 200252 198768 242972 247926 283146 286427 4149249 4458783 6139835 5967460 1028516 1077572 273902 242217 249291 251457 281371 273358 272498 273078 194549 194933 661838 638701 1428238 1387217 405033 400017 584726 586374 723215 709803 748133 750818 789912 802456 765705 849020 1873477 1952257 1215735 1027259 639367 629261 756522 747646 783951 799726 815104 824229 919559 919502 4759610 4926569 40.25 72.1 3
13:38:36 2024-01-26 627769 618549 191061 187025 299536 306865 311086 306964 200916 198491 242594 246639 282319 286302 4145795 4386654 6179815 5963547 1036772 1079069 271402 242630 249888 251002 280100 273781 271253 272972 194644 194663 664780 628240 1446387 1385829 400958 400866 586383 588748 727815 710123 745984 750781 788761 800058 767882 854948 1880075 1967878 1217749 1018767 638150 628263 751674 747646 791108 798034 817844 827902 926344 925803 4740799 4926569 40.25 72.1 3
13:38:37 2024-01-26 620784 619934 192040 187025 302827 306649 311086 307321 200916 198768 243350 247060 284012 286298 4149249 4450457 6155201 5965240 1047381 1079069 272995 243621 248311 251355 280039 273818 272082 275368 194953 196380 658102 631839 1428909 1383283 403278 401287 583439 586643 727815 706253 746516 758576 792256 798043 767337 858346 1881265 1981283 1229486 1019565 642101 631080 751523 752074 789987 793437 815104 830439 926344 921083 4684366 4924224 40.25 72.1 3
13:38:38 2024-01-26 621704 619496 190460 188168 300931 306937 312199 306393 201478 197905 243557 247926 283243 285802 4149249 4469761 6145875 5966100 1041413 1075929 272733 243206 249219 251319 279788 273354 271253 272972 194988 196237 659552 630038 1447179 1374063 402350 401433 584684 591951 728848 703649 747035 755353 788631 800191 772619 857087 1877369 1986266 1232177 1024654 641188 621943 751523 755177 786528 793437 821110 830337 919559 920814 4746813 4914846 40.25 72.1 3
13:38:39 2024-01-26 621576 619496 190893 187025 299527 306901 311312 308323 199939 197940 243350 247233 283579 285000 4142562 4525395 6140409 5967460 1040670 1072081 272372 243585 249184 251673 281371 274399 271288 274648 193758 195814 659710 635921 1442459 1370671 405033 400264 583106 592099 728429 706253 748900 756425 787780 800094 772262 853325 1874704 1972069 1215792 1031487 641893 628263 756522 755715 783580 793545 822866 830337 917177 923693 4769016 4926569 40.25 72.1 3
13:38:40 2024-01-26 640020 618585 190760 187873 298594 306937 310144 307356 200916 197940 242217 247358 283146 284928 4149249 4470372 6153557 5951781 1025580 1072951 272754 242325 250630 251319 281371 275372 273054 274228 194988 195203 664780 634102 1431271 1381893 404275 399908 583991 590420 722604 706253 752503 750936 787743 807108 772619 854099 1870816 1958685 1229810 1031761 637781 625461 756522 749108 784136 800049 821105 823059 919817 927501 4828484 4933603 40.25 72.1 3
13:38:41 2024-01-26 626623 619232 191665 186736 301150 306361 310144 307821 200287 199114 243026 246195 283146 285837 4143336 4445956 6149170 5946205 1029094 1072914 273760 242325 249469 249355 281286 273635 272012 274542 194710 195237 660367 637747 1437026 1385829 406146 401433 587178 588762 724727 709120 752583 755291 792219 802459 768071 850830 1880175 1955214 1223617 1029562 640061 631080 758879 749838 787085 800291 818738 827276 920969 924776 4759610 4930085 40.25 72.1 3
13:38:42 2024-01-26 627508 616773 191363 187578 302216 306937 311813 306964 200916 198802 242594 246639 283552 286342 4142838 4386540 6175403 5957017 1032509 1074472 272337 243016 250754 253689 279823 272173 271977 273703 194882 197209 656652 628688 1440096 1384844 402525 403141 587566 589473 730921 710307 743496 754282 792636 802566 767882 860182 1882749 1979081 1223617 1017283 641188 631527 752207 753030 790547 793545 816375 829834 926344 919538 4693771 4914469 40.25 72.1 3
13:38:43 2024-01-26 621741 619059 190928 188173 298420 308674 310144 306393 200916 197905 243557 248451 283672 286240 4139608 4463412 6149680 5957973 1042901 1075308 272337 246220 249469 249390 282297 272624 269742 274754 194882 196932 660367 634102 1420574 1370671 403776 403426 583754 593469 731501 707646 751440 756425 788338 801432 774667 858920 1877369 1974297 1217749 1030916 643932 627375 756074 756388 784136 798034 824363 834045 919165 919466 4755417 4919548 40.25 72.1 3
13:38:44 2024-01-26 627512 619232 191061 188038 299532 306937 310144 307356 200916 198802 242253 246639 283777 285004 4149249 4460488 6145875 5960985 1031959 1072681 274954 242325 250031 250119 278444 272624 272415 273950 194993 195305 658102 638662 1471678 1382916 405858 400829 583439 590420 724506 705570 750498 755205 790015 807108 774339 851219 1873477 1965091 1209924 1035440 642101 626417 758673 754245 785936 800085 825456 825513 921122 927501 4824982 4920712 40.25 72.1 3
13:38:45 2024-01-26 623927 614930 191700 187651 300482 306937 309205 308358 200881 198837 243008 251743 283667 287594 4143336 4458168 6136550 5951613 1021756 1072914 273277 246393 249505 253867 281253 272208 271393 274790 194585 195339 662757 635921 1451307 1381388 405423 402578 588047 592941 726747 711821 755415 751240 792222 802459 769777 850793 1876190 1957883 1243774 1031028 638460 632208 760173 749838 786565 798888 821110 829155 923652 928849 4779249 4930085 40.25 72.1 3
13:38:46 2024-01-26 626623 619232 191363 187025 299571 306672 312104 306428 200916 199149 242630 246605 283579 286275 4139884 4383265 6164526 5951613 1030563 1075271 274463 242325 250630 249355 279683 272208 271393 272661 196095 194359 682434 630486 1436499 1393145 404525 401251 586200 587913 726710 710270 749734 752309 796715 806963 768974 855868 1877406 1971989 1239784 1026114 640277 632907 755850 751203 792793 801813 816300 827939 930329 928868 4750205 4917204 40.25 72.1 3
13:38:47 2024-01-26 618292 616768 191695 187020 300482 306505 310180 309975 200916 197871 243801 251920 283146 287594 4133466 4413978 6162343 5951613 1035216 1076033 272337 246393 250278 253796 280262 272208 271428 273950 195130 195305 656652 628240 1436784 1383283 403278 403141 588808 590264 730884 712327 748646 755715 795639 804270 770614 862602 1881228 1974272 1219705 1021146 639822 631044 753808 752037 793208 798888 819941 830337 927649 926155 4731393 4917204 40.25 72.1 3
13:38:48 2024-01-26 617485 617712 191669 187578 301396 306901 311376 307321 200916 198976 243765 247060 284481 286539 4133984 4451216 6140984 5951613 1041845 1072858 273241 246537 248698 249390 280179 277072 272258 274336 195612 195271 659552 632291 1426839 1383283 405911 402097 586200 589588 733001 710196 750560 759533 795625 802566 770068 863255 1886615 1979878 1249759 1017320 643015 634703 753273 754640 791669 800210 820525 833252 928969 919538 4688455 4914846 40.25 72.1 3
13:38:49 2024-01-26 621788 618621 190795 188241 299291 306937 311594 306428 201934 198526 243765 248061 283543 284964 4133984 4451327 6136550 5955861 1044354 1074938 273241 243585 250278 250468 278444 273530 272258 273758 195820 195054 665352 630036 1433585 1380456 404746 400862 583120 590242 731960 709107 750851 760150 793267 802279 772472 861987 1884171 1988813 1225573 1023197 644850 633584 755850 756726 793356 798034 821105 835973 930329 923040 4696465 4914846 40.25 72.1 3
13:38:50 2024-01-26 618099 618117 191700 187907 301362 308674 309241 308288 200916 198526 243801 248068 284047 286432 4133984 4482646 6117731 5960985 1041413 1074509 272372 246777 249505 252653 279913 272624 270566 275440 194857 195305 656652 631110 1423743 1372115 403886 400933 585554 592793 729642 709116 754548 760309 791136 803632 777092 858234 1881490 1973395 1215792 1028794 643932 627375 756522 758539 786017 798034 825610 833488 921085 919538 4746813 4910196 40.25 72.1 3
13:38:51 2024-01-26 627365 618585 191096 188034 300936 306937 310868 307857 201326 199149 242801 251955 284047 284977 4133984 4470699 6118505 5946482 1034247 1071359 274918 246184 249505 250502 279098 272624 271428 274334 195165 195339 666251 638067 1419363 1379364 407338 401433 583963 590439 726269 707091 755617 758428 793309 808565 774814 856817 1873440 1969835 1233800 1038395 643732 628263 761375 755715 790288 802378 825656 829746 920282 927392 4793808 4917204 40.25 72.1 3
13:38:52 2024-01-26 624475 613298 191416 187873 299602 308674 309674 308323 200916 198976 243175 251602 283266 288071 4133984 4461496 6141500 5939000 1024705 1072914 273918 246429 250242 249390 281462 272173 271843 274825 194993 195950 657424 636703 1425682 1382302 406183 399667 588918 590882 726784 711273 755841 755617 795639 809172 773325 857081 1881555 1954992 1233398 1031983 643015 632907 761104 753177 789987 804188 820848 830337 926381 929542 4757185 4920712 40.25 72.1 3
[truncated: 60,126 more chars]
