# Supplementary material for: Methods for Estimating the Detection and Quantification Limits of Key Substances in Beer Maturation with Electronic Noses
Source: Sensors (Basel). 2024 May 30;24(11):3520. doi: 10.3390/s24113520 (PMC11175341; doi:10.3390/s24113520)
Supplement: Supplementary file 1 [file sensors-24-03520-s001.zip › Data/Acetaldehyde/raw data/Day 4/4000ppm13.txt]

Time Date R01 R02 R03 R04 R05 R06 R07 R08 R09 R10 R11 R12 R13 R14 R15 R16 R17 R18 R19 R20 R21 R22 R23 R24 R25 R26 R27 R28 R29 R30 R31 R32 R33 R34 R35 R36 R37 R38 R39 R40 R41 R42 R43 R44 R45 R46 R47 R48 R49 R50 R51 R52 R53 R54 R55 R56 R57 R58 R59 R60 R61 R62 T01 H01 Phase
13:41:00 2024-01-26 616108 612555 194242 190655 304196 309524 311345 311648 205621 200472 244460 250021 285539 287783 4060421 4424270 6063946 5878950 1019824 1066047 276779 244259 253302 254088 282972 276797 275453 278769 198070 199075 653041 632291 1430759 1379364 415109 410549 598112 606500 743330 724589 773390 774865 811645 829428 797261 876997 1887992 1980607 1255743 1043004 658822 643897 774962 774991 805989 818472 849086 857055 941899 945681 4684366 4844732 40.25 72.1 1
13:41:01 2024-01-26 621778 611257 194242 190655 303307 309524 313053 309980 202915 201383 249225 248666 285860 287396 4057770 4361436 6063946 5872447 1014671 1065105 278204 245012 254873 253239 284570 275211 275980 279752 198070 199110 663309 635011 1435118 1381322 415403 409775 602874 607135 745171 727437 773522 772670 815244 829428 795621 880892 1886652 1972069 1227530 1041794 653192 643897 777166 769209 806596 825228 848796 848988 943306 946615 4736659 4855108 40.25 72.1 1
13:41:02 2024-01-26 617889 610820 194858 189493 305187 309090 312139 311648 205586 201067 245482 248562 285824 288626 4054865 4333179 6090889 5871452 1019742 1063783 276922 244460 255414 254018 283617 275633 276528 277400 198363 197763 676226 630486 1440202 1391516 416584 409512 598557 600858 743062 728747 772290 774865 815991 829392 790446 876997 1889549 1968599 1241223 1038060 655589 646469 778888 768702 809496 820442 844118 850797 946727 951970 4755417 4861012 40.25 72.1 1
13:41:03 2024-01-26 618292 610393 195166 189424 305156 308191 312104 311175 205586 201102 249261 248735 285276 287666 4037917 4318605 6090862 5886232 1027197 1066839 276644 244705 258291 253418 284179 275597 276298 278181 198070 198763 662452 626434 1443778 1383283 413054 410675 601670 604501 749524 728402 767725 776836 817557 827571 792765 883690 1895898 1983891 1239267 1028026 653257 643627 772730 769791 813954 820586 839760 848311 953136 952006 4688191 4850597 40.25 72.1 1
13:41:04 2024-01-26 612008 610992 194814 189523 304686 309055 313017 310233 205691 200437 244666 248149 284881 288586 4055779 4358046 6072671 5886232 1037797 1066768 278275 244841 254514 254088 281892 275842 275927 277559 197410 198452 671152 630486 1426495 1382302 414814 409846 598112 601744 746511 724589 768891 781310 818717 820559 793115 883690 1898593 1995460 1227249 1032495 658354 645520 770543 770410 811795 820212 841051 852044 953099 951118 4671947 4839176 40.25 72.1 1
13:41:05 2024-01-26 611143 610166 194822 189498 305160 308156 313529 309727 205586 200437 249297 247358 290043 288071 4049816 4349048 6064230 5891452 1034986 1068465 277741 245492 254693 254088 282824 276709 275260 278786 198629 197866 663309 628240 1447939 1374063 414153 410999 596235 605380 747178 722503 770843 777300 814018 825237 795533 885023 1895898 1998292 1231442 1031028 658822 645556 771635 772633 811795 819215 840733 854544 948317 949774 4668026 4842281 40.25 72.1 1
13:41:06 2024-01-26 616541 610810 194212 189528 304232 308156 314042 309329 205691 200437 246264 248908 290086 286275 4040549 4358640 6046433 5878259 1034911 1066010 277279 245320 254837 254694 283424 275246 275260 279358 198363 199318 677314 629586 1425114 1369645 414226 413743 598557 607997 747178 726682 773941 781500 811682 825237 797899 886322 1893596 2004654 1233398 1032495 659759 643627 774690 774828 813378 818472 840958 857702 951114 948431 4646744 4851646 40.25 72.1 1
13:41:07 2024-01-26 615667 610595 193905 191158 302981 309524 313463 309258 205761 200437 249370 248908 285860 286750 4046231 4370819 6037227 5878649 1032034 1066768 276466 245285 254965 254694 283476 275597 276105 277530 197931 199596 655202 632597 1432384 1369200 414814 411649 600763 608235 749524 726682 773941 779577 810488 825237 797863 885691 1890448 2004654 1225573 1033966 658822 644811 772730 777227 811581 817316 842157 858313 950368 945681 4609121 4839365 40.25 72.1 1
13:41:08 2024-01-26 613816 610997 194242 190492 302350 310753 313053 309294 205726 200402 249297 248562 285860 287747 4046231 4411839 6038022 5881015 1028478 1065216 278595 244907 253973 254694 282576 275877 275891 278573 198070 198729 661002 637290 1431013 1374063 417177 410639 598112 604812 743859 724552 776331 777263 813981 828741 795621 880792 1889334 1991339 1237311 1038798 658822 642038 774375 774828 807074 819629 848481 857017 944643 946982 4681480 4835643 40.25 72.1 1
13:41:09 2024-01-26 618020 613591 194172 190616 303942 309488 311854 311140 202041 201067 246019 247736 285766 287522 4042629 4361285 6046660 5872594 1016848 1066768 278132 245285 255595 253523 283440 276689 275240 279322 198210 199006 661838 632291 1459829 1380456 415403 411712 601053 607099 744643 730263 774492 774315 811645 829464 796623 876721 1886770 1981283 1211896 1044765 658316 644811 778270 774828 806560 818602 849086 854507 941862 945645 4681645 4839816 40.25 72.1 1
13:41:10 2024-01-26 621815 611252 193874 190917 302243 309958 313017 309945 205908 200682 245180 249704 285481 287356 4042629 4346070 6056092 5862015 1021197 1066657 278648 244907 254837 254303 285013 275033 276350 278998 198350 199387 652121 636614 1428761 1381322 416474 412587 603374 605562 744643 729432 777811 774994 816400 829392 793365 879500 1892022 1970671 1237311 1040313 654655 644991 777432 769754 807168 825228 849086 852995 944643 946543 4737415 4851370 40.25 72.1 1
13:41:11 2024-01-26 619472 611261 195268 189459 305590 309958 312104 311648 205586 201067 249577 251539 285481 288550 4046315 4324033 6082903 5861811 1024117 1069733 278452 244837 256101 254303 284144 275949 276386 279322 198629 199062 676549 629135 1427345 1391516 415403 411421 603029 602872 745171 728747 771117 774403 822521 829500 791007 879780 1894714 1980607 1239267 1038798 656057 647420 779122 771465 811795 820478 845356 852613 948926 951934 4738159 4860070 40.25 72.1 1
13:41:12 2024-01-26 619958 611257 194212 190621 303733 308156 314706 309223 205979 201032 246019 249670 285766 287959 4049118 4290408 6063705 5871452 1029502 1066047 276977 246352 254691 254588 284387 275684 277199 278893 198629 198936 662452 631397 1402960 1383283 415403 412264 602763 605206 751546 730819 772215 778364 818299 826258 792765 886322 1899943 1996340 1241223 1028026 655122 645447 772730 770336 815150 820550 839760 851970 953811 946579 4681418 4849195 40.25 72.1 1
13:41:13 2024-01-26 613540 611257 194822 190021 305124 309055 313494 310197 205799 200857 244802 248114 285481 288550 4049118 4349215 6046660 5880831 1033509 1066010 278275 245523 255088 254623 281777 277079 276350 278074 198629 198625 676549 627668 1422888 1381893 414704 410963 598112 604414 747801 725465 769947 778916 816400 827571 797885 888852 1896062 2001129 1229168 1031761 660894 646890 773826 774279 814104 819179 842157 855798 951004 951118 4672226 4845736 40.25 72.1 1
13:41:14 2024-01-26 628455 611261 194207 190488 304160 308120 314007 310419 205656 200752 249614 248874 285682 286240 4042629 4361721 6035606 5861811 1032361 1065292 276644 245632 254154 254980 283405 275842 276013 279392 198070 199561 656652 632291 1418046 1370671 415547 412085 599811 608860 747141 727714 774268 781500 811536 826403 797863 887067 1898593 2001777 1243774 1033966 656993 641708 772730 777031 811795 819215 844118 857665 948244 945645 4609121 4839087 40.25 72.1 1
13:41:15 2024-01-26 614288 612135 194242 190625 304156 310935 311778 311790 205621 200402 244425 250373 285682 288103 4049118 4418165 6056092 5871452 1019083 1062957 277603 244259 254873 254799 281927 276654 275784 279178 198629 199583 661002 635385 1476324 1378950 416289 411712 598394 606915 744116 724589 774492 776332 815946 829428 797826 880792 1892246 1986266 1237311 1043278 659759 643897 776614 776480 807168 817414 849086 858276 946157 947725 4682243 4839176 40.25 72.1 1
13:41:16 2024-01-26 620222 611257 194172 190616 303271 312185 313017 310197 205764 201032 243801 249635 285891 287091 4046231 4348898 6056167 5862074 1017297 1065948 278667 245047 258218 254720 285156 275140 276492 279411 198314 199492 655202 637466 1428836 1381893 417473 412880 604013 606425 746155 729432 774621 774994 817557 834252 795621 881383 1892022 1972635 1236577 1041053 655122 645483 779710 770373 809448 826978 849086 854031 946019 951970 4740799 4849195 40.25 72.1 1
13:41:17 2024-01-26 618292 611261 195476 189498 306092 311229 312982 311801 205586 201067 249686 249462 285682 288550 4039746 4314505 6071272 5862257 1021926 1066084 277358 244841 253444 254088 283617 275793 276492 277364 198629 198210 680758 631397 1451426 1391165 415403 411712 601517 602760 746685 728710 772215 774865 820108 829500 794245 883903 1894515 1980607 1237311 1037859 656525 647420 779122 770373 811795 824244 845319 852613 948743 953351 4756996 4848188 40.25 72.1 1
13:41:18 2024-01-26 621373 612939 194207 190488 304874 308120 314007 309727 205550 201383 249577 249254 285682 288121 4039583 4290419 6088601 5871452 1024668 1069185 277884 245047 253868 254053 284086 276020 276457 278573 198350 198902 672136 627678 1435441 1389781 414116 412880 603117 605160 749413 731858 770658 777068 818717 829392 795621 885762 1898556 1986266 1215735 1034703 656057 645447 783066 772633 813917 826394 839188 850760 950332 951970 4688098 4839252 40.25 72.1 1
13:41:19 2024-01-26 615098 610997 194207 190727 304227 309741 313017 308323 201680 200227 249650 249704 285281 288513 4042629 4327419 6046660 5867265 1037707 1065255 277884 245373 252725 255619 283746 275211 277378 278181 198629 198452 673607 630038 1461129 1384844 415256 413758 599774 604775 747030 727566 770932 782789 821043 825165 793365 888218 1904326 1998292 1236844 1031761 658822 647238 773362 771465 813917 820478 839151 853256 956321 951934 4681022 4839176 40.25 72.1 1
13:41:20 2024-01-26 611070 610992 195096 190056 305156 309732 313053 309692 205656 200892 249650 247702 285860 288477 4042629 4333443 6046660 5861849 1032034 1063747 277494 245047 254873 254834 282788 276940 275646 278769 198629 198729 661002 627792 1426411 1378491 414593 414052 599774 608750 749154 723893 772067 780944 815602 829572 796623 886322 1898593 2001055 1237311 1031028 660229 647383 774501 774828 814104 820406 841611 855798 951041 951262 4672324 4838576 40.25 72.1 1
13:41:21 2024-01-26 616541 612728 194242 190325 304910 310423 314042 309258 205835 200437 249650 248908 286628 286441 4046231 4349123 6038022 5884227 1033232 1063747 276644 245047 254514 254621 283525 275826 274803 279555 198070 199110 656652 630036 1435220 1368724 415256 414934 601480 610081 751012 728193 776112 780499 815289 827426 801648 886285 1892022 1999710 1227815 1034821 658402 643897 773826 774828 811759 820606 845958 857055 948281 945681 4621328 4836364 40.25 72.1 1
13:41:22 2024-01-26 612906 612174 194247 190660 303307 311707 312068 311867 205586 200437 244425 248149 285824 288035 4041704 4408441 6046660 5857630 1017628 1066839 279239 244089 253514 254478 282859 276904 276069 278965 198350 199075 659552 632291 1430083 1377971 415403 409128 599774 609740 745980 728156 777811 778173 813872 834772 800503 879388 1886770 1982689 1231442 1047329 660699 645726 779340 774958 808349 823114 850902 857055 941899 947055 4671712 4839252 40.25 72.1 1
13:41:23 2024-01-26 621270 611252 194176 190690 303307 310029 313017 310233 205691 200892 245672 249704 285824 287154 4042629 4349219 6046660 5862186 1019742 1063747 279239 245047 258291 254869 285356 274947 277147 278965 198363 199700 663493 635011 1430013 1379364 417177 413758 603838 606276 746511 732862 778809 778832 818644 833444 795473 881975 1893497 1973469 1221492 1040313 655122 648446 781005 770336 811795 826394 847654 852007 947574 954025 4752078 4855108 40.25 72.1 1
13:41:24 2024-01-26 621704 611266 194242 190488 304232 310423 314485 310197 205691 201348 249261 249635 285494 288513 4042629 4279836 6046895 5871452 1033282 1066928 278080 245839 254154 254443 284485 275175 277378 278573 198350 198763 661002 631388 1421561 1381322 415403 413498 601907 605073 751661 731821 775748 783171 821043 827230 793180 888777 1902822 1991872 1243179 1026566 656057 646432 774501 772596 815107 820550 842157 853731 956592 952884 4661367 4838576 40.25 72.1 1
13:41:25 2024-01-26 611070 611257 195272 190325 305160 309055 313494 310197 205656 200892 244425 247736 285682 288513 4042817 4330674 6046660 5871452 1032034 1063747 277884 245047 258108 254621 282055 277329 276492 278181 198629 198452 683905 627792 1423660 1376992 414814 411613 597278 606612 749993 724589 773952 781500 817300 829731 799932 888106 1897412 2001092 1225330 1034369 660699 647420 774962 774828 816421 820406 841611 858313 952388 952429 4665555 4842281 40.25 72.1 1
13:41:26 2024-01-26 614722 612719 194238 190655 304187 308156 314007 309223 205656 200437 249614 248874 286427 285837 4040549 4349123 6038022 5857630 1032034 1066084 277494 245804 254514 254656 283617 275633 276298 278440 198070 199700 657424 631661 1430126 1367753 415403 412880 598521 608860 749302 727714 774386 782613 815869 828975 802440 884837 1896062 1993986 1233398 1035402 658872 642038 773826 774828 811795 823041 847840 857628 950090 948431 4653363 4832226 40.25 72.1 1
13:41:27 2024-01-26 612911 612723 194212 190655 304151 309524 312068 311612 205586 200472 246286 248114 285824 287594 4036865 4408441 6046660 5845037 1016175 1062957 278667 244259 253479 254621 282788 276709 275646 278965 198363 198902 659552 632291 1446285 1377971 415403 411603 598521 607997 741644 726682 772389 774644 814055 834625 801869 879238 1888113 1981895 1227530 1046348 657932 644317 782275 774828 810644 820550 849403 855761 947127 951118 4682856 4845736 40.25 72.1 1
13:41:28 2024-01-26 617406 611261 194207 190522 303982 312259 312104 310704 205621 201067 249297 248908 284525 290291 4040464 4326345 6052621 5852793 1016803 1063783 276813 245047 258291 254621 283653 274982 277573 278573 198350 199075 659552 636249 1437742 1383283 417473 410963 602984 605037 742732 731609 773522 776295 818372 829536 793070 881825 1893460 1969987 1250506 1040619 657932 647238 781042 772757 811220 826978 848481 852007 949342 956122 4750205 4849195 40.25 72.1 1
13:41:29 2024-01-26 619009 611261 195268 190021 306092 308156 312803 311175 205621 201383 249650 248908 290086 288545 4036589 4302754 6074917 5853716 1021926 1066084 276913 245047 253514 254656 284001 276056 276492 278181 197479 197866 662452 632291 1439994 1390529 417770 409810 601208 603841 747399 731055 773486 777263 819529 829572 793093 880568 1897548 1974001 1215609 1041085 657932 647274 781598 770190 811759 826394 848481 853256 949416 958744 4752818 4848188 40.25 72.1 1
13:41:30 2024-01-26 619898 611261 194858 190086 306092 308120 313053 310922 205477 201524 249297 248942 289882 288513 4033987 4281123 6070590 5845112 1023211 1063783 278275 244670 253479 254088 283688 275826 276528 278965 198629 198452 661002 628240 1444607 1390529 415403 409775 601480 601744 745171 728599 772252 774865 820761 829536 792166 883727 1893460 1984714 1239267 1038395 658124 647274 779378 774131 814104 825047 843844 853256 948317 954061 4725520 4843738 40.25 72.1 1
13:41:31 2024-01-26 620218 610829 194691 190655 304695 309776 314042 308358 201680 200472 249614 249739 285165 288721 4031112 4290718 6046660 5863081 1032034 1063747 278275 245632 252725 254869 284521 274982 277378 277930 198629 198902 662452 630038 1432936 1381322 415403 413498 601053 603522 751661 728329 773941 781864 820725 827571 793365 890905 1899705 1999667 1200607 1029740 658872 647274 773241 772449 816421 820333 844563 858313 956592 951970 4688098 4842005 40.25 72.1 1
13:41:32 2024-01-26 612682 611220 195171 189528 305827 308191 314007 310233 205726 200472 249650 247770 290086 288477 4031112 4339946 6038022 5876637 1034247 1063783 278080 245460 258218 254656 283781 276940 275453 278769 198629 198832 661002 627792 1432085 1374063 414814 412264 600323 608343 751129 726168 774492 780719 818137 827571 797899 886322 1895898 2001814 1237311 1031983 660758 648446 774925 778970 816421 820789 844563 860688 955710 948358 4596432 4830437 40.25 72.1 1
13:41:33 2024-01-26 612506 610820 194251 190517 303302 310971 312068 310233 201368 200402 249723 248908 285682 287995 4031112 4398597 6012433 5862186 1027047 1062985 278275 245047 254154 254980 283225 275826 276334 278573 198629 199110 667164 637612 1418377 1370171 417770 412264 599386 606500 747288 726682 776934 781864 816400 829109 796660 885654 1890485 1992093 1240490 1035440 660758 643713 777092 777031 811756 820789 849011 860038 949979 950336 4642872 4841123 40.25 72.1 1
13:41:34 2024-01-26 613284 611261 194818 190694 302981 309887 313529 311434 205586 201418 244460 248528 290157 287603 4037665 4383425 6046660 5845037 1015448 1063747 279043 245047 254650 254443 283454 277007 275682 279358 198489 199110 665352 632291 1452560 1379093 416584 409775 602095 608860 742769 728940 774694 774994 816400 835480 800201 878494 1886615 1980571 1233398 1044765 660229 645652 781561 779206 809422 823114 852724 858201 945558 951009 4678301 4839252 40.25 72.1 1
13:41:35 2024-01-26 621336 612469 194203 190990 303302 310499 312798 310815 201368 201161 249686 249739 284881 288355 4042629 4339771 6047441 5848521 1016803 1062204 277684 244876 258291 254656 283688 274982 277768 279181 198489 199075 662452 636249 1444345 1383283 418365 410999 603307 604450 745171 731709 773522 777263 818950 829572 793365 879817 1890448 1970671 1226973 1038835 657886 646992 781005 773264 811756 827307 847691 857660 949379 956523 4749072 4838936 40.25 72.1 1
13:41:36 2024-01-26 620050 612577 194278 190655 305079 308120 314520 312639 201023 201735 249297 249278 289271 288595 4031112 4272152 6071272 5867265 1023173 1066084 278275 245180 253514 254123 283697 276056 276528 278965 198629 199235 661002 627792 1434510 1386232 414814 411613 604243 606705 747178 730538 770022 775031 819260 829500 798108 886322 1895898 1986266 1243179 1035440 656525 645520 777432 773730 818747 826723 844451 855063 957225 954626 4689564 4839176 40.25 72.1 1
13:41:37 2024-01-26 610805 612775 194862 190060 305338 311303 314007 309914 205691 200927 249686 250021 286838 288035 4036865 4333782 6047164 5853454 1033943 1063783 277884 245083 253267 254869 283688 277276 275453 278965 198629 199075 675078 627792 1430918 1373791 415109 412264 598557 608428 750975 726411 774492 781864 816400 825824 799634 888852 1898593 2001814 1252961 1031028 661640 648409 774962 774828 816336 822422 845732 858052 955503 955168 4660044 4834845 40.25 72.1 1
13:41:38 2024-01-26 614571 612993 194273 190690 304232 310314 315413 310055 205726 200437 249723 248942 290290 286960 4030146 4343041 6029401 5871452 1031298 1063747 277884 245839 258254 254869 283790 276056 276564 278145 197931 200049 663309 632147 1419451 1369200 416584 413498 600323 608565 750030 728747 777008 782973 815822 826405 802585 891579 1895898 2003233 1237790 1035440 658822 644991 774962 777227 816336 819215 842882 861804 957544 950899 4599266 4839252 40.25 72.1 1
13:41:39 2024-01-26 614018 611143 194818 190625 303307 311260 312139 310420 201647 200402 244631 248908 290086 288071 4036865 4395581 6012096 5852695 1026313 1062204 276779 245839 254154 255475 283653 276091 276564 278965 198629 199422 661002 636249 1454110 1371142 418365 415228 599885 607797 747288 726682 778703 782613 816400 829464 797261 886322 1890448 1989085 1239267 1035813 658822 643897 776158 776091 811795 820514 847877 858313 952445 950021 4612882 4825251 40.25 72.1 1
13:41:40 2024-01-26 612499 611147 194681 190517 304196 309776 312104 312157 205726 201138 244837 248149 286307 287630 4031729 4392752 6038022 5862074 1018544 1062204 277393 244329 253903 254869 283097 276940 276105 278965 198629 199110 653041 632291 1426919 1378387 416584 409775 599863 608588 745171 728747 774694 776921 815822 835480 801410 880480 1889334 1983891 1233398 1046730 660229 643627 779710 777227 809496 820442 850253 860950 944680 950021 4674520 4840376 40.25 72.1 1
13:41:41 2024-01-26 621542 612482 194101 191118 304017 310464 312767 310197 205691 201524 246092 249359 290494 286714 4027224 4330350 6046660 5828364 1013949 1062993 281792 245083 253302 254088 284907 276091 276564 278039 198350 199561 660639 635796 1438717 1379364 417177 411938 604693 608860 746511 731910 777008 774994 815991 829572 798909 881143 1886652 1972069 1233398 1044340 655122 645520 779489 772633 810644 829554 848408 852044 946727 952043 4708321 4848684 40.25 72.1 1
13:41:42 2024-01-26 619563 610846 195298 190148 305840 311744 312839 311140 205803 201032 246056 248908 285432 288369 4030374 4295503 6061947 5852695 1019742 1063476 277586 244977 253479 254834 284250 276056 276792 278181 197513 198867 675078 635011 1444012 1388792 417473 410639 601480 604377 746758 729432 776149 776640 820761 835480 793365 881069 1892022 1972512 1215735 1038839 656993 649291 780816 773730 811795 826394 848076 855761 948281 957547 4742498 4854156 40.25 72.1 1
13:41:43 2024-01-26 621335 611152 194919 190817 304976 311744 314784 309515 203351 201032 245583 249670 285365 288482 4033250 4275039 6046891 5862074 1028003 1066047 277494 246183 254873 254834 285156 275211 277342 278965 198363 199075 662452 630036 1443002 1382302 417177 414448 603192 605344 753296 731590 774492 781463 820725 829327 795621 889039 1899943 1992596 1221492 1029525 656525 647383 776712 773730 818689 827562 841611 855115 959038 956085 4661254 4844591 40.25 72.1 1
13:41:44 2024-01-26 611599 611147 194989 190473 305008 311303 313791 310526 203316 201173 247415 248114 285396 288550 4034612 4335808 6046660 5862074 1034209 1065086 278275 245425 253090 254834 282006 277329 276953 278181 197479 198902 696101 628688 1433876 1380343 416584 412228 599811 605599 749426 727714 773390 784085 820108 828741 795497 891541 1901294 1999001 1256873 1032495 661640 649291 774375 774828 813917 825228 846597 857665 957270 954431 4672226 4841123 40.25 72.1 1
13:41:45 2024-01-26 614288 611001 195417 190911 305008 311082 314526 310779 203175 201173 246396 248563 286664 288085 4027224 4336837 6029213 5862074 1032034 1062957 278080 245804 253055 255261 283966 276940 275611 279555 197444 198763 680963 628688 1422358 1377971 415403 413171 599275 607997 753151 726646 774492 781827 818717 827023 800201 888852 1901294 1999710 1231087 1033691 662111 649327 773826 774828 815684 825155 845319 858313 953848 951970 4665555 4836364 40.25 72.1 1
13:41:46 2024-01-26 617204 610997 195121 191009 305298 311303 313863 310055 202999 201173 246570 249532 287090 286571 4033250 4342928 6029326 5845037 1032034 1063476 277884 245804 258291 254834 284051 276091 275909 278462 198629 199700 653041 630036 1441618 1369179 415403 414117 601633 608860 752616 728747 774658 783729 816400 830096 801942 891541 1895861 2004654 1233398 1033966 660699 646432 777166 777190 817530 820369 844413 860800 956592 953962 4625131 4830437 40.25 72.1 1
13:41:47 2024-01-26 614250 610538 194560 191656 302986 312149 313540 309586 201647 200892 246605 249151 285575 287414 4033250 4358437 6007770 5861797 1027047 1063740 277989 245769 254154 254869 283494 276020 276564 279358 196916 200188 653752 632597 1415314 1368724 416584 414153 601172 610158 751092 728747 776346 783813 815785 829327 801942 890158 1898593 2003196 1243774 1035440 659759 644500 774962 778364 816336 819215 842845 863856 956592 951118 4603003 4818328 40.25 72.1 1
13:41:48 2024-01-26 612874 611261 194036 191621 303021 312850 313720 311330 201613 200892 246396 248805 285615 288297 4029619 4370898 6012058 5844134 1027047 1062985 278275 245597 254154 255619 283644 276056 276528 278965 198629 198832 661002 636249 1428155 1370171 418365 413462 601480 608860 747801 727714 778666 784085 818717 829464 799597 888218 1894515 1991909 1245136 1035776 660229 645268 774925 776640 813305 820478 848481 860763 949905 948431 4622503 4823550 40.25 72.1 1
13:41:49 2024-01-26 611070 610992 194818 190651 304651 311414 311818 311907 203175 200927 247415 248770 285646 288175 4037497 4408682 6037961 5862074 1018363 1063747 277621 244670 254259 255337 283617 277524 276528 279555 198629 199526 661002 633823 1427667 1377971 417177 409775 600747 607555 744465 728747 774694 778364 816400 836401 802548 881069 1890677 1986266 1216934 1044765 662111 645939 778570 778364 811795 820478 850857 859969 950090 951118 4665559 4818328 40.25 72.1 1
13:41:50 2024-01-26 618292 611335 194822 190960 304660 310717 313720 313717 203175 202407 246497 249185 286557 288134 4037497 4348861 6038253 5853716 1013874 1065625 279024 245769 253868 254053 284521 277065 276033 278145 198629 199700 666251 634102 1435153 1377971 417177 412264 604050 608860 747141 729469 778216 774994 818137 836661 800201 879780 1889334 1979878 1235355 1047329 659759 643627 781369 778364 810644 823041 852104 861414 947398 951118 4662807 4832916 40.25 72.1 1
13:41:51 2024-01-26 620932 610628 194207 191257 303946 310499 313494 310704 203175 201653 245728 250611 286284 287248 4030542 4339378 6042339 5860026 1016116 1065049 277437 245663 253479 255226 285392 275597 276564 279752 198210 200014 664780 636249 1431619 1379364 417497 412264 604693 608860 744914 731636 779959 777263 817721 829536 797826 883727 1889061 1974235 1223617 1043525 656993 643323 781923 774828 811795 826394 851509 855798 948743 946543 4675786 4818365 40.25 72.1 1
13:41:52 2024-01-26 616541 610992 194822 191157 303298 312149 312104 310886 205799 201103 246497 249463 284658 288369 4025973 4320513 6046660 5853621 1016766 1063740 278147 245334 253479 255299 284086 276056 278159 278181 197444 199075 673607 636249 1427457 1383283 418365 411613 603838 606202 744914 733201 776934 778989 819529 835480 795621 881069 1892022 1967878 1223207 1038798 658822 646926 781005 773730 811795 826978 848445 853256 948743 954699 4736393 4839816 40.25 72.1 1
13:41:53 2024-01-26 618292 610997 195268 189459 305626 311694 311818 311867 205621 201383 249614 251610 285503 288225 4031729 4278301 6063946 5857893 1025580 1063495 277192 245083 253514 255359 284778 275949 277147 278965 198629 199387 661002 626897 1432750 1382302 415109 412880 605121 606804 752230 732682 773475 779541 819529 829500 793213 886285 1895861 1986266 1239267 1035440 656993 649291 779303 774828 816028 827562 845958 855115 951041 955661 4706538 4839252 40.25 72.1 1
13:41:54 2024-01-26 616900 610389 194242 190621 304196 309776 314007 310890 201680 200437 246056 249739 284881 288225 4033031 4299592 6029885 5844435 1035491 1065105 278667 245769 254154 255226 284521 275543 277517 278929 198629 199075 663902 630486 1442169 1381050 417177 414736 602095 605344 752616 730232 774492 784085 821923 828741 795621 889708 1901294 1995460 1249048 1028026 658822 647383 774962 773730 818689 828966 842845 855761 957950 956122 4665555 4811455 40.25 72.1 1
13:41:55 2024-01-26 611673 610735 195166 190655 305160 309958 313971 310197 201090 200809 244837 248908 285365 288622 4025016 4333302 6032722 5865241 1032034 1063458 278275 245593 255595 254834 282718 277365 276492 277917 198629 199040 680963 627333 1418042 1374063 416201 412880 598521 607997 752230 726682 773952 781864 818299 829392 799031 890158 1901294 2001313 1236844 1033966 662111 650935 774962 776480 816299 825228 846597 858313 956592 954735 4662807 4829470 40.25 72.1 1
13:41:56 2024-01-26 614021 611257 195445 191290 305769 309524 314999 310233 201507 201067 244084 248908 290565 287594 4021211 4349070 6012039 5867367 1031997 1063783 278275 246127 255485 255478 283715 276020 276564 278374 198070 200713 653752 632597 1422650 1368724 417177 414444 601633 608602 751661 728747 778113 784085 816400 826987 802585 887846 1895898 2004382 1217749 1035863 659759 646396 777266 779467 818689 820442 844118 861266 957950 951118 4599716 4829470 40.25 72.1 1
13:41:57 2024-01-26 613550 611252 194207 191731 303271 310971 313971 309258 201714 200437 244425 249289 290126 288360 4021760 4382963 6003337 5848502 1028516 1062168 276779 245804 254693 255654 283838 276091 276492 279358 197135 200188 667735 635921 1445442 1368724 418365 414736 601480 609656 750030 728747 779257 784085 816400 829198 802585 888889 1894515 1993203 1243179 1038798 660699 645268 774962 776640 814104 820550 850902 859359 951041 946507 4624115 4825632 40.25 72.1 1
13:41:58 2024-01-26 614456 611257 194858 190690 304695 310029 312104 312121 205621 201383 244460 248149 290086 288274 4027500 4376992 6037909 5857935 1016099 1065216 279024 245012 254863 254869 283521 277755 276350 279752 198629 199387 661002 632291 1439565 1381322 417770 410999 603410 610592 744987 729432 778666 778401 818717 838437 804730 881143 1889334 1979878 1235355 1047329 658822 644536 781923 778916 811220 825228 853353 859969 947398 952466 4662807 4826992 40.25 72.1 1
13:41:59 2024-01-26 633840 611257 194242 191292 303307 312259 313529 310197 205726 200927 245636 249739 285682 286750 4023871 4333658 6037758 5844323 1019083 1066495 279024 245663 253090 254834 285428 275211 277448 279680 198629 199666 660639 636249 1425926 1380456 418960 412264 605550 610775 747104 733757 779257 779169 820145 834302 797789 884986 1889334 1968604 1239267 1044021 656057 645520 779710 774828 811795 826978 851285 854507 948743 954735 4703177 4839365 40.25 72.1 1
13:42:00 2024-01-26 618679 610393 195750 190321 306088 309993 312798 311648 205368 201207 246039 249462 285860 288658 4027500 4288551 6063833 5868405 1024117 1066010 278132 245663 256319 254659 284956 276056 277147 278965 198629 199492 663902 626897 1438398 1383283 415403 415228 605367 607997 751546 733757 773390 779206 820725 834302 797261 887586 1895898 1986266 1223207 1038798 658822 651205 784182 774828 815144 828147 850902 858313 952425 960260 4738982 4838829 40.25 72.1 1
13:42:01 2024-01-26 617049 611252 195303 190956 305187 310029 315960 309727 201680 201348 249686 249704 286079 288550 4023871 4271041 6029401 5868389 1032034 1066768 278239 246422 255017 255121 285321 275877 277768 278965 198629 199110 700207 631839 1447950 1382302 417177 414809 607451 608591 754365 732682 774694 784085 823160 828808 796752 891682 1901294 1993203 1231087 1029562 660229 649327 774962 774828 819851 828147 842919 857702 957360 958903 4665555 4832916 40.25 72.1 1
13:42:02 2024-01-26 610170 610398 195476 190621 305196 309993 314007 310268 201647 201067 244837 248114 290086 288622 4020725 4321401 6038022 5864189 1031425 1065253 278204 245698 255595 255299 284572 277612 277163 278929 197479 199075 671152 628688 1467664 1381893 416584 413135 599403 606239 752616 728599 774492 784110 820761 828225 799031 890378 1901294 1998292 1240683 1033691 660699 650284 774962 774828 818689 827562 845393 858313 957397 956834 4665653 4826992 40.25 72.1 1
13:42:03 2024-01-26 610619 610398 195440 190355 306083 309524 314007 311844 203140 201067 244631 248114 290157 288513 4021760 4321401 6029401 5868389 1033680 1066033 277972 245492 255595 255121 283198 277648 275837 279358 198629 199040 671152 627409 1448764 1374536 416474 413354 598521 608860 752230 728230 774268 782613 818335 829428 800238 887851 1901294 1998292 1243179 1032495 662583 650284 774962 774828 817530 820550 846941 858313 955237 953351 4656149 4825552 40.25 72.1 1
13:42:04 2024-01-26 614759 611257 195121 190655 304936 308156 313392 309945 201368 201067 246228 248528 290157 286799 4018134 4330685 6012096 5861797 1034421 1066657 277773 246316 255234 255121 283944 276797 275504 279752 198363 199561 673607 628240 1447940 1370171 415403 414218 603192 610158 753830 728747 774694 786873 818137 828225 802585 890378 1895898 2004654 1239267 1032495 662583 649327 777166 777227 818689 820478 845995 863238 956592 952006 4634550 4823550 40.25 72.1 1
13:42:05 2024-01-26 613816 610820 194242 191124 304319 309488 314042 308358 201507 200472 249510 248874 285682 285837 4021760 4330674 5994894 5862186 1027591 1064348 278060 246352 254908 255156 283511 275984 276386 279752 198350 200188 652121 632291 1419496 1367753 417177 414736 603229 611276 752193 728329 778113 784085 819261 827606 802585 889076 1895898 2004654 1221661 1035440 659759 646432 777166 778401 818109 820442 844118 861266 957544 946543 4596874 4811455 40.25 72.1 1
13:42:06 2024-01-26 612441 610825 194071 191292 303267 312185 314485 309258 201714 200892 244119 248908 290242 288284 4014493 4349085 6003524 5848521 1025580 1060724 276922 246352 254512 255686 283829 276797 276421 279555 198629 199875 662452 637009 1448992 1370671 417074 414736 601480 609968 751546 728710 780403 784085 816400 829877 802440 888852 1892022 1989775 1220772 1038798 661640 644811 777166 776677 813956 820514 848408 860006 951041 951118 4624115 4804595 40.25 72.1 1
13:42:07 2024-01-26 611143 610997 194858 190660 304232 310973 312104 311872 205621 200472 244460 248149 290086 287630 4021002 4383576 6029401 5843316 1016840 1063740 276779 244294 256319 255015 283056 279906 276243 279752 198629 198971 659552 632291 1440108 1377971 417770 410963 600286 608860 746229 727946 779588 779504 818137 836661 802585 886583 1890677 1984859 1239267 1044340 661640 645520 777469 777227 811220 823041 850894 859969 948281 946543 4652825 4811989 40.25 72.1 1
13:42:08 2024-01-26 616541 610701 194818 190694 304223 311707 313529 312121 205550 201477 249723 248183 290157 287459 4018134 4349235 6008930 5843316 1012554 1062985 276839 245083 254650 254088 284037 277309 276243 279198 198629 199596 662452 632291 1436704 1378950 418216 412085 603728 610592 745617 729592 779257 780944 818717 837844 802585 881143 1892246 1982837 1235355 1046544 661640 648446 781923 779541 810644 820550 853390 860993 947398 946543 4652825 4826992 40.25 72.1 1
13:42:09 2024-01-26 620050 612353 194242 190979 303982 310064 312798 311330 205726 201067 245708 250632 289678 287190 4018134 4327419 6025059 5834985 1014413 1061944 276813 245937 253090 254869 285098 274369 277092 279716 198629 199896 655202 635921 1424356 1379930 418960 412121 605550 610081 747288 733757 779294 778437 820932 835480 797826 885691 1887992 1976801 1229486 1041906 656993 643590 781561 774958 811795 826394 850253 857665 948317 952006 4665555 4823550 40.25 72.1 1
13:42:10 2024-01-26 616105 609008 194858 190951 304232 312850 312104 310268 205656 201102 249297 248874 284881 290060 4012408 4324054 6038022 5829777 1015356 1061453 277427 245012 253090 255112 283688 276056 277768 278357 198629 199283 676549 635641 1426111 1389189 418960 411759 601986 606388 745860 732650 774658 779025 824399 837998 794797 883653 1890448 1977542 1218853 1038937 658822 650284 781923 773730 813415 828216 850902 855190 950368 957547 4727281 4811492 40.25 72.1 1
13:42:11 2024-01-26 618131 610393 195480 190360 306092 308156 313089 311175 205621 201559 249297 248942 285936 288274 4012408 4271837 6043296 5834985 1022003 1063747 277621 245047 253514 254869 283790 276056 276564 278181 197513 198867 666802 634065 1423193 1390892 418960 411795 603728 605488 749524 732499 777811 779504 824983 837253 794797 884563 1894714 1974272 1211911 1040619 658822 648409 781369 773730 811795 828180 852141 854544 946905 957547 4708523 4835907 40.25 72.1 1
13:42:12 2024-01-26 618292 610389 195171 190355 306092 308156 313529 311140 205586 201418 249334 248942 285860 288342 4018134 4272001 6056092 5852695 1020230 1060702 278275 245047 254081 254656 284521 276091 276599 278786 197170 197901 695801 629491 1433509 1393145 416326 411506 604910 605197 751012 732899 774380 779280 825568 836661 795621 887067 1897548 1986266 1243179 1038835 659814 650330 779710 774828 816372 826396 846634 858047 953136 956158 4688455 4811216 40.25 72.1 1
13:42:13 2024-01-26 617587 608639 194827 190694 304695 309559 314007 310487 201714 200506 249297 249704 284952 288477 4012408 4269258 6029401 5839149 1032034 1060665 276744 246426 254154 254905 284521 275211 277378 278769 197135 199457 661002 626434 1419326 1381893 417770 414556 606138 607909 753757 733723 776702 781717 824179 829428 796752 889745 1900256 1995460 1243179 1029562 656993 647456 779340 773730 818689 827014 843481 855835 958225 957547 4656149 4823550 40.25 72.1 1
13:42:14 2024-01-26 611743 608598 195166 190655 304624 309524 313053 309763 205656 200123 244460 248908 285281 288261 4003056 4312129 6020759 5836022 1034986 1062204 278275 244876 258291 255689 281927 276091 277378 278181 197444 198763 663902 630038 1428567 1380456 417770 414156 603192 605160 752504 731339 774455 784048 824216 829914 796752 890633 1898593 1999667 1256873 1028757 659759 648868 774962 773582 818747 826432 843481 857702 956008 956871 4658896 4804595 40.25 72.1 1
13:42:15 2024-01-26 610421 609060 194994 190056 305160 309090 313053 309727 205621 200472 244631 248149 284965 288550 4012408 4296468 6020759 5839149 1029679 1062241 278419 245083 253090 254905 281958 276127 276564 278181 197444 198763 665352 628233 1440149 1379364 416584 414934 602335 606500 751546 730876 774417 786315 822358 829914 797885 890378 1899943 1998292 1242602 1032495 661365 649364 774962 774279 818747 826978 845393 858313 958629 956158 4652251 4814185 40.25 72.1 1
13:42:16 2024-01-26 609943 610393 195480 189498 305196 310314 313565 310450 205656 201103 244460 247942 285824 288550 4011630 4315263 6018362 5848619 1029094 1060702 278080 245083 258108 254869 281962 276975 275682 278786 197135 198798 669702 627783 1427589 1378387 417140 413498 601480 605087 753151 728636 773952 786315 820615 832265 800158 890718 1901294 1996077 1244521 1032495 662583 650792 774962 774994 818109 825047 845393 860043 956592 954061 4643426 4811455 40.25 72.1 1
13:42:17 2024-01-26 611525 609454 194216 190625 303231 313072 312726 309727 201368 200402 244425 248874 285682 288248 4014493 4370819 5994856 5842271 1027047 1060397 278275 245597 254154 256181 283388 276056 276457 278965 198350 199666 654477 635011 1445880 1368724 418960 414772 601172 610333 750561 730708 782266 786130 818027 834625 802363 890045 1898901 1996824 1219705 1035440 660699 643554 778196 780462 818653 820406 846597 863072 957950 952722 4578036 4797785 40.25 72.1 1
13:42:18 2024-01-26 610619 610398 194827 190625 304191 311443 311813 310660 205908 200402 244802 248874 285682 288328 4018134 4380305 5994931 5843316 1018805 1060724 278043 245012 253232 255619 282753 276091 276492 278965 198629 199075 661002 635466 1434867 1376992 418960 411613 601591 608860 747288 728230 782825 783729 820896 835335 802291 887217 1892149 1988290 1241223 1045352 662583 645028 778375 777227 811795 824754 850857 863447 950295 953632 4639561 4804632 40.25 72.1 1
13:42:19 2024-01-26 614722 610997 194787 190655 304196 309958 313017 311612 205228 201348 249686 248114 286463 287154 4014493 4352530 6020721 5833937 1011757 1062131 278275 244841 254294 254088 283291 276674 275646 278965 198350 199110 659552 631927 1427667 1374063 417770 411035 603410 610592 747288 728880 778393 780352 818496 837626 804730 883903 1888113 1980487 1225573 1043594 658872 645726 780968 777031 811795 829136 852067 856980 950090 951970 4668364 4804520 40.25 72.1 1
13:42:20 2024-01-26 615631 609236 195100 190954 304232 310717 312104 310886 205586 201032 249650 248908 284734 288622 4008769 4305106 6038022 5829777 1016004 1063710 277699 244789 253479 254834 283653 276056 277573 277790 197444 199075 659552 634102 1434688 1383283 418960 412228 603410 605344 747288 733757 776897 779541 823160 837590 796567 887067 1893497 1972635 1213760 1041362 660286 650561 782674 774279 813917 827014 851285 858925 952388 957547 4728795 4830437 40.25 72.1 1
13:42:21 2024-01-26 618292 610997 194822 190655 304660 310996 314706 309727 205656 201207 245846 249289 285281 288035 4003056 4247222 6037984 5833937 1024705 1061907 277422 245425 253479 255180 284605 275597 276528 278769 198489 199075 661002 625113 1441568 1381322 415403 414444 605550 607666 753296 733720 773941 781864 822541 835480 799478 891279 1901611 1988327 1221492 1031983 658402 647238 779340 774754 820161 827014 844118 858122 959310 956413 4656149 4821059 40.25 72.1 1
13:42:22 2024-01-26 611830 607708 194827 190621 304660 309524 313053 309914 201680 200053 244425 249670 284881 288550 4008769 4299443 6021294 5839149 1035342 1062204 278275 245047 254693 255654 283149 276354 277378 278181 197479 199075 673607 630486 1421973 1381322 417473 414809 603410 606500 753687 731302 774658 784085 824983 829428 795497 893189 1904326 1996824 1245136 1031247 658402 648190 778233 774718 820942 830143 844118 857017 959590 958903 4656149 4811417 40.25 72.1 1
13:42:23 2024-01-26 610804 610297 195135 190655 304910 309741 313458 310162 201056 200669 244631 248874 284952 288550 4003758 4302856 6020721 5843316 1029094 1062775 278275 245769 253267 255261 281962 277560 276528 278700 197479 198729 671152 628240 1458598 1379364 417200 413462 599737 606500 752230 728747 774231 786315 820761 829464 797863 890341 1904050 2002515 1240683 1032421 661640 650328 776577 774718 819704 828623 845958 858313 957397 957511 4663357 4819602 40.25 72.1 1
13:42:24 2024-01-26 610943 609033 195445 190704 306092 309055 313494 309727 201368 201067 244631 248080 285682 288477 4003056 4302856 6012096 5843316 1030563 1060724 278275 245083 258291 254869 281892 276904 276492 278769 197444 199075 671152 627792 1422047 1378387 416880 415228 599885 606668 754496 728747 774492 785966 820761 829428 799031 890341 1901294 1999667 1251004 1034195 660661 649181 778233 774754 818542 827417 848189 860150 957397 957511 4656714 4821059 40.25 72.1 1
13:42:25 2024-01-26 609031 610730 195476 190321 304266 310314 313494 309692 205656 200892 244596 247736 290301 288513 4003056 4312129 6012058 5843316 1026091 1062985 278275 245047 255449 254834 282152 277365 276298 278769 197444 198902 671152 627792 1432634 1377971 416584 413171 598557 605344 751472 728747 774492 785756 820761 828844 797863 890341 1899943 1998292 1238763 1031983 660758 650598 774925 778136 817583 827417 847691 860000 958629 954735 4646019 4797636 40.25 72.1 1
13:42:26 2024-01-26 609299 609499 194994 190321 305160 308120 313971 309727 205621 200437 249614 247358 285936 287306 3999404 4302944 6003487 5844350 1030563 1060724 277884 245047 258254 254656 283653 276904 275611 278965 198629 199075 659552 626434 1431696 1373089 415403 414117 601480 609533 753296 727714 774658 784085 818335 829428 802585 890378 1898593 2005579 1241223 1034934 663925 652183 779340 779243 818598 820333 848189 864455 959199 954662 4609308 4811680 40.25 72.1 1
13:42:27 2024-01-26 614851 610389 194242 190979 304870 309090 313971 308358 201368 200437 249614 248874 285481 285802 4003056 4321401 5977757 5843316 1028704 1060724 277494 245804 254693 254869 283419 276056 276528 278145 198070 200188 652483 631839 1412244 1368724 417770 414809 601633 609027 752230 728599 779257 784085 818137 829428 804867 891952 1894714 2004654 1245769 1035440 660480 647029 778233 782576 816421 825047 850552 861916 955017 950972 4580905 4810954 40.25 72.1 1
13:42:28 2024-01-26 612269 609422 195152 190655 304232 310971 311854 310233 205726 200437 244802 248701 285682 287594 4005114 4370650 5990622 5833937 1018355 1060724 278043 244841 258363 255654 282753 276091 276492 278965 198629 199110 662452 635921 1482420 1374063 418031 412264 599774 608860 746008 728230 780958 782973 817721 836071 802585 886322 1892022 1986266 1243179 1041053 662583 644133 780450 781463 811648 820369 853942 864905 952791 953779 4647289 4797397 40.25 72.1 1
13:42:29 2024-01-26 627910 609168 194787 190921 304896 309993 313017 311724 205621 201559 249650 248183 290043 287356 4003056 4321004 6003487 5833937 1010390 1060724 279043 245047 254685 254478 283702 276904 276069 279555 198629 199561 658102 631388 1434290 1374063 417770 412264 605809 610592 747288 729469 779257 778401 818372 835976 802585 882397 1887992 1982800 1235355 1047474 662583 646469 780816 781463 811611 826619 856384 863222 950166 953816 4645018 4814185 40.25 72.1 1
13:42:30 2024-01-26 619563 609008 194681 191118 303235 311597 313017 310197 205691 200927 245672 249704 285682 287770 4005911 4312129 6012096 5829777 1016116 1062985 276779 245083 253267 255158 284956 274947 276564 279358 198070 199700 663309 635186 1438429 1377971 418662 412880 605550 608060 749524 734797 780403 779541 820145 836994 800164 886322 1889334 1974235 1226796 1043297 656993 644500 783033 777227 813956 828550 853829 862582 952115 955168 4668054 4822107 40.25 72.1 1
13:42:31 2024-01-26 615163 608553 195135 190655 306653 312002 312068 310855 205726 201067 249686 249567 284881 288676 4008769 4295897 6025059 5815180 1016175 1060724 277625 244841 253267 254869 283653 277065 277768 278181 197444 199110 665352 635011 1429816 1381322 417699 412300 604947 607997 747288 734797 778846 781864 822578 837844 796660 885023 1887992 1970671 1243179 1042041 656525 647420 781369 774279 811795 829100 855735 858736 949195 955976 4688078 4820387 40.25 72.1 1
13:42:32 2024-01-26 617416 609003 195750 190056 305657 312185 312874 311140 205550 201476 249650 248908 285503 288960 4003758 4262103 6042339 5833937 1020193 1063532 277458 245047 253514 254478 283653 275404 276528 279093 198629 199075 661002 626004 1448769 1383283 416312 413498 605378 607797 752230 733757 773952 781273 822578 836071 797863 888218 1895588 1986266 1243179 1038060 658822 651895 783033 774828 813991 829318 850902 862582 954072 962800 4728795 4820387 40.25 72.1 1
13:42:33 2024-01-26 619573 608557 194787 191161 304227 308120 313720 309586 201056 201032 245846 249289 285281 288194 4008769 4247222 6029363 5833937 1022483 1061416 276680 246131 253479 254478 284521 275633 277378 278769 198629 199110 662452 625113 1443031 1379364 416289 414772 605121 607997 753687 733789 774492 781864 823779 834265 796697 887777 1895898 1986266 1237311 1035440 657849 650744 783827 773827 816336 826396 849086 858313 955230 960041 4701585 4820387 40.25 72.1 1
13:42:34 2024-01-26 618145 608421 195091 190655 304874 309559 314963 308323 203175 201243 246019 249670 285494 288274 4008769 4258382 6012133 5843316 1032472 1062204 278275 245839 254154 255440 283653 275633 277963 278965 197444 199110 662452 628688 1427743 1379364 417770 414809 605121 608157 754365 733757 774658 783529 824983 829198 795497 890462 1898593 1992538 1245136 1029525 657382 647420 779710 774828 819851 827014 844118 857055 957950 959240 4655519 4809163 40.25 72.1 1
13:42:35 2024-01-26 612033 608158 194650 190517 304731 309741 313053 309258 201680 200088 246497 249567 284881 288513 4002134 4303079 6007808 5833937 1031645 1060724 278275 245083 258327 255654 281892 276056 276564 278181 197444 199075 663902 628688 1460974 1379364 417473 414408 602095 606239 751546 729432 774492 784074 824983 828225 796567 891682 1899943 1995460 1233006 1031983 660699 650284 776614 774279 819851 828216 844155 858313 957397 957547 4662410 4813501 40.25 72.1 1
13:42:36 2024-01-26 610804 611335 195095 190486 305410 311082 313494 309223 205656 201090 249334 249075 285682 287666 3998027 4312129 5981340 5843316 1031298 1057347 277263 245083 258291 254834 283653 276091 275224 278257 198489 199387 659552 626897 1434923 1368724 417497 414444 602131 610158 753687 728747 776553 784085 815955 829428 802585 890378 1895898 1998980 1247092 1032495 662583 650935 777469 777227 818689 820514 846634 860043 956592 954025 4616295 4813501 40.25 72.1 1
13:42:37 2024-01-26 612538 609354 194066 191187 303057 309852 313791 308182 203175 200402 249686 251097 284965 286871 4005114 4311906 5973996 5833937 1024117 1060724 277884 245632 254514 254869 282788 276056 276298 279555 197931 199862 653011 632597 1425682 1364843 418365 414809 602062 609493 752230 728365 780440 784085 815687 829464 804296 890378 1894714 2002962 1233800 1035440 660229 645520 777166 780683 818689 820478 845393 861915 956684 946615 4580905 4815279 40.25 72.1 1
13:42:38 2024-01-26 612543 609308 194066 191588 304548 311854 313315 308182 201579 200297 246266 248908 284881 288248 4005114 4333782 5973502 5824559 1024117 1060724 278275 245632 254154 255372 283220 276056 276528 278965 198350 199700 659552 635520 1451660 1364843 418362 414809 602095 610481 750405 728365 781589 784110 815991 833371 802585 891616 1890485 1995460 1190484 1035813 660699 645028 777166 781827 821015 820514 848481 862565 956592 946543 4562094 4810268 40.25 72.1 1
13:42:39 2024-01-26 612269 609208 194685 190556 304516 310864 311416 310055 203175 200262 246570 248701 285365 287814 4001767 4367590 6002830 5825620 1018325 1060724 277742 244670 257999 255654 281958 276091 276528 278965 197135 199110 659552 635796 1437300 1373791 418694 414736 601172 608860 747838 729469 782702 785756 819565 834302 802585 891541 1890522 1989085 1243179 1037424 661640 644572 777166 781827 817530 825228 849086 861266 955237 951118 4571499 4796360 40.25 72.1 1
13:42:40 2024-01-26 613145 608777 194579 191014 304053 311634 311452 311069 202891 201055 246570 248563 285646 287558 4003056 4380425 6008930 5833937 1013277 1060724 277621 244465 253514 255226 281997 277329 276528 279378 198629 199110 661002 632291 1438016 1374063 418662 411649 601208 608565 745479 727337 778113 781864 817758 834800 802585 886322 1892022 1986266 1219573 1043278 662583 647525 779710 779541 811795 825228 853427 863556 946905 946579 4637338 4783981 40.25 72.1 1
13:42:41 2024-01-26 618020 608745 194852 191071 303946 309923 312910 311808 202891 201629 245874 250354 285744 286571 4003056 4323433 5995315 5829777 1007515 1059680 279007 245558 254081 254088 283688 276091 275682 277530 198489 199966 658102 631889 1459829 1374063 417770 413534 605809 609027 750030 732682 781551 778989 818335 837226 802585 883727 1881265 1976801 1235355 1046544 660699 645520 781561 779577 811795 825228 854679 861915 946868 946579 4634027 4804820 40.25 72.1 1
13:42:42 2024-01-26 617662 609499 194540 191315 304796 312185 312767 310091 203209 201243 245144 249532 285592 286983 4002258 4294548 6003487 5816046 1013837 1060724 276813 245047 253479 254869 284521 274789 277378 278965 198489 199700 661183 635011 1446068 1379364 418362 413534 606445 608588 747801 735876 781589 781864 822578 835122 797826 885691 1886652 1972069 1257738 1042648 656525 647420 781923 774828 811795 829419 853390 855835 948743 956449 4688342 4812704 40.25 72.1 1
13:42:43 2024-01-26 617798 607703 195476 189493 305804 311744 312548 311363 202891 200962 245874 249185 285445 288342 4009199 4245053 6029114 5834985 1022379 1060724 277884 245083 253514 254088 284321 276020 276564 278965 197170 198937 662452 626897 1433149 1388558 417770 412264 604591 606239 748881 732805 774694 779577 825568 835976 795362 886322 1892022 1974933 1243179 1039802 658822 650284 783033 774828 813342 829527 850894 855835 950368 957547 4722021 4810753 40.25 72.1 1
13:42:44 2024-01-26 618238 609263 194278 190655 305191 308156 313720 312066 202855 201489 245874 249393 285646 288130 4003472 4256263 6024796 5833937 1020267 1064980 277494 245083 253514 254088 284627 276020 276828 278965 197444 198937 661002 626897 1444152 1389781 416584 412264 605121 606500 751658 733757 773522 779169 825568 836661 796697 888852 1890485 1979205 1243179 1038844 658822 650744 783033 774828 813954 829455 852575 857702 951787 959581 4715373 4797673 40.25 72.1 1
13:42:45 2024-01-26 617633 609078 194808 190690 305191 308085 312696 309949 202891 201454 245936 249463 285748 288595 4003472 4247875 6007770 5824282 1023211 1060724 276680 246078 253444 254478 284770 275633 277378 278769 198363 199110 661002 625113 1417614 1378491 417177 417622 606445 607997 754365 733876 773522 783729 824983 829572 796697 887814 1894948 1984859 1243179 1034703 657886 651242 783354 774994 818109 828252 849086 858313 953884 960260 4691064 4817620 40.25 72.1 1
13:42:46 2024-01-26 621673 607744 194822 190655 303075 310029 314042 308288 201368 200822 245765 249532 286079 288261 4004301 4265388 6012133 5829637 1029057 1060724 281429 246218 254296 254764 284557 274982 277378 278573 198629 198937 698341 629586 1444639 1378491 417770 414845 605121 606500 755436 733237 774694 784085 825568 829464 795533 890610 1895898 1992093 1221492 1031028 657886 648868 779710 774644 818689 828216 846634 857702 956592 957547 4642872 4797673 40.25 72.1 1
13:42:47 2024-01-26 612874 604289 194858 190655 304227 309524 312767 308072 201680 200123 249474 249498 284734 288297 4000335 4279723 6012143 5820405 1033434 1060724 278275 245118 257999 255725 285380 275949 277768 278181 197513 199110 662452 630036 1441375 1379632 417770 414845 603192 607135 755972 731609 774658 784110 825568 828844 796463 893026 1898593 1992633 1223411 1029289 658354 648868 778607 774828 820433 828835 845356 857055 958629 957547 4643149 4804820 40.25 72.1 1
13:42:48 2024-01-26 611599 607735 194858 190394 304223 309090 313053 309727 205656 199774 249723 248908 284632 288333 4002182 4295707 6015698 5833937 1028516 1067109 278275 245012 253055 255191 281856 277309 276386 278181 197444 199075 673607 629586 1440966 1381322 417770 414117 601597 607099 751509 731536 776702 786405 825531 829392 797863 892715 1898593 1995460 1227249 1028757 660699 649291 777166 774828 821015 828180 845958 858313 957397 957547 4643969 4802301 40.25 72.1 1
13:42:49 2024-01-26 609072 608567 195166 190488 305124 309055 313017 309692 205764 201090 244802 248114 284881 288550 4003758 4295897 5995094 5833937 1027554 1062962 278024 245663 253055 254834 282753 277329 276069 279126 198629 198763 675078 626897 1448337 1374063 417103 414117 599737 608860 753830 728747 776149 784085 820725 829464 801373 890341 1901294 1998292 1210023 1032495 662583 652183 778270 777190 819851 825192 846597 862255 958629 954735 4628437 4802301 40.25 72.1 1
13:42:50 2024-01-26 612404 608736 194203 190309 304044 308156 314007 310378 201056 201032 249650 249450 286628 285802 3998027 4327419 5987501 5820205 1024848 1060687 278080 245866 255052 255372 283671 276020 276528 279752 198070 200700 654482 632560 1417659 1364843 418960 414845 603141 609888 752230 729396 781551 784074 816840 829464 806011 890448 1892022 2001470 1241779 1035440 660229 646432 778270 781753 821015 820478 847200 863793 959310 946543 4571499 4798876 40.25 72.1 1
13:42:51 2024-01-26 610693 610097 194827 190655 302987 311404 312068 309223 201368 200367 249686 248494 285281 287594 3999404 4361548 5984072 5827794 1019093 1057273 278043 244635 253090 255183 282863 276056 276457 278965 198629 199040 658937 635921 1431640 1374063 418326 412228 601172 608602 747288 728747 782702 784085 818914 837844 804296 888852 1890677 1986266 1243179 1040313 662583 645726 779414 778916 813831 825228 850857 862491 952388 955619 4624115 4802521 40.25 72.1 1
13:42:52 2024-01-26 612641 607708 194822 191089 304196 309741 312578 311765 205515 201067 249614 248114 285481 287207 4002258 4332728 6004119 5836214 1011748 1062019 278863 245390 254259 254053 283617 278479 275927 279752 198629 199353 661002 631839 1458187 1379093 418365 413498 605550 609888 749302 733789 781551 779541 818335 838406 804867 883690 1886770 1981283 1237311 1046507 662583 647383 781923 781790 811795 825228 855896 862565 950090 946543 4637338 4802559 40.25 72.1 1
13:42:53 2024-01-26 617416 608999 194203 190956 303271 309993 313017 309727 201056 201758 245217 248874 285682 285837 3994271 4302637 6020947 5820205 1013240 1060236 278988 245628 253444 254869 284521 275211 276528 280869 198350 199666 653752 634102 1423114 1378491 420778 413498 606672 610158 747838 735318 782228 779541 822541 837844 800201 886322 1886615 1973469 1229486 1043278 656993 647451 781923 774828 811795 829419 854605 858038 948244 956834 4687073 4790765 40.25 72.1 1
13:42:54 2024-01-26 617854 608061 195887 190044 305841 309524 312068 311771 205550 201032 246092 251051 284947 288441 3992886 4264955 6029100 5830729 1019083 1062509 278988 247831 256319 254694 284051 276056 276528 278181 197513 198832 668252 630486 1445465 1388522 418362 413318 604693 606500 749524 734797 779220 781864 825568 835976 796660 886285 1892022 1967878 1252961 1040415 658354 647383 781561 774828 811795 829383 853390 857017 949659 956122 4661442 4811792 40.25 72.1 1
13:42:55 2024-01-26 617149 604208 195476 190021 305196 309958 312068 310886 205621 201032 249261 248874 285481 288608 3995735 4247757 6037227 5839070 1019705 1062157 278827 244942 256682 254694 283909 275791 277111 278965 198629 199075 662452 626434 1442058 1387217 416584 413171 604473 609886 751509 733757 776149 780683 826738 837576 797863 888852 1892022 1980607 1223207 1038835 659759 650744 783589 774828 813954 829455 852141 857665 951077 963167 4708472 4811680 40.25 72.1 1
13:42:56 2024-01-26 627910 607703 194822 190956 303589 308120 314042 309945 202915 201700 249577 249323 285281 287688 3995735 4237949 6012096 5827679 1030725 1063667 278008 246457 255234 255299 284778 275684 277787 279519 198629 199353 663902 628688 1449979 1383822 418365 414845 605550 608428 755298 734687 776971 784085 825568 829464 797826 894336 1897245 1986266 1243179 1032495 659759 650744 781923 774994 820433 829419 848811 858313 956592 957547 4653388 4811680 40.25 72.1 1
13:42:57 2024-01-26 614176 607667 195131 190690 304660 309993 313017 310523 201680 200402 249650 249670 284881 288513 3990038 4259939 5995586 5825161 1030830 1063532 278880 245492 255595 255478 281786 276761 277163 278661 198629 198902 679492 627792 1427030 1377971 417473 414592 601591 607997 753296 728747 776553 787519 824326 829572 800238 890378 1901294 1996875 1238763 1032495 662583 650792 777166 777190 818689 827562 849086 863048 957950 956122 4627932 4802024 40.25 72.1 1
13:42:58 2024-01-26 610207 607708 194822 190488 305124 308120 313494 309258 205656 200437 249614 250021 285824 287338 3990038 4290408 5973427 5829777 1028361 1060086 278024 245937 255485 255121 283374 277186 275504 279752 198629 199944 658102 626774 1427903 1372115 416584 414772 604673 611750 754365 728747 776934 783864 823378 829536 804867 891757 1898593 2001313 1221492 1032495 662583 651205 777166 777227 819851 827562 849086 860006 959590 956834 4627932 4808361 40.25 72.1 1
13:42:59 2024-01-26 612874 608456 195096 190921 304655 310789 313971 310450 205691 200437 249614 248701 290086 285882 3990038 4293584 5977725 5824559 1028324 1057347 277403 246316 255485 255615 283476 275913 275504 279752 198629 199596 662452 627952 1442098 1368724 417177 414809 603838 613464 755874 728438 778178 784110 819529 833330 804867 892989 1894714 2003233 1235355 1033966 664000 651205 779340 777227 820743 825228 849086 862565 959310 956449 4615712 4799096 40.25 72.1 1
13:43:00 2024-01-26 611106 609531 194822 191257 304232 309055 314007 309466 201368 200437 249686 249254 285682 285802 3984784 4315263 5960685 5815180 1023840 1060724 278080 246316 255088 255407 283507 276654 276386 279752 198489 200188 661203 634102 1433354 1367232 418326 414809 603410 611894 752230 732379 782665 785776 815955 829500 805804 889039 1892022 1989085 1243179 1037155 661640 644991 777166 781827 818689 825448 850296 864445 956592 946579 4562094 4792922 40.25 72.1 1
13:43:01 2024-01-26 609272 610467 194849 190651 304080 312149 311594 311648 205691 200810 244460 248528 285824 287558 3999404 4364728 5999497 5815180 1016099 1058889 278272 244635 253479 255407 283405 277115 276243 279486 198629 199596 658937 635921 1474065 1378491 419880 412919 601633 608528 747801 729432 783121 784085 820072 835976 805439 890083 1891748 1986266 1243179 1043278 662583 645708 778570 779541 815721 826394 852141 862565 955200 951970 4620829 4802301 40.25 72.1 1
13:43:02 2024-01-26 616541 610997 194827 191210 304695 310029 313017 311140 205298 201700 249723 248654 290086 286799 3999404 4321338 5990622 5815180 1007977 1060724 276551 246021 254294 254621 283653 277079 275784 279680 198629 199561 658102 632291 1428005 1377971 419557 413318 605883 611238 753424 732773 781551 781500 819529 838370 804867 884986 1890802 1981283 1241223 1041763 662583 647383 781561 781827 811795 825228 856542 863830 950062 951970 4627932 4802301 40.25 72.1 1
13:43:03 2024-01-26 618292 610134 194822 191119 303946 312357 313017 310197 205621 201735 245882 248908 290086 286477 3990038 4299443 5990622 5815180 1008951 1057310 276779 245632 253479 254934 284992 276056 275820 279752 198629 199944 658102 633823 1430100 1377971 419557 414556 607269 612070 752806 733757 782840 779577 820932 842357 804296 885654 1889334 1981895 1247016 1043390 658822 645976 784182 781827 815721 828732 853390 861229 946868 954025 4637338 4802301 40.25 72.1 1
13:43:04 2024-01-26 619342 608645 194207 191253 303271 310499 312798 311330 205586 200472 249261 249739 284881 286840 3990038 4296517 5994894 5803904 1012506 1060724 277199 245047 253479 255048 283617 275211 278159 278573 198629 199770 659552 635921 1467031 1387217 420155 413354 605477 610775 746956 737930 779257 782973 825568 836011 800158 887943 1894714 1970671 1210062 1041160 660424 650284 783033 774828 813342 829455 853427 858313 948281 959581 4687073 4804932 40.25 72.1 1
13:43:05 2024-01-26 617587 604253 195476 189493 306092 309055 313053 311175 205550 201348 246092 248908 284881 287688 3987194 4235546 6020721 5824559 1018743 1060724 277263 245083 254259 254443 284321 275826 277378 278965 197444 199075 662452 627798 1442032 1389781 417473 413354 606409 607887 752047 733725 777773 781827 827911 838437 797261 889895 1895861 1982873 1229168 1041362 660699 651256 784182 774828 816372 828216 850857 857531 953811 962448 4711845 4807972 40.25 72.1 1
13:43:06 2024-01-26 618020 607744 195131 190655 304196 308085 314042 309727 205691 201207 246092 249323 285281 287594 3992886 4228677 6007775 5820405 1020267 1060724 276680 245118 253479 254088 284632 275826 276528 278965 198629 199110 661002 625872 1452974 1382424 417140 414628 610925 610081 755399 735766 776665 783937 827911 836661 799597 887842 1900114 1986229 1245136 1035914 658822 652554 784182 774828 816372 826978 850253 860800 955466 955556 4709218 4808248 40.25 72.1 1
13:43:07 2024-01-26 619782 607699 195131 190690 304232 308120 314485 309258 205656 201067 249225 249289 284881 288153 3990038 4225672 6007494 5815180 1020267 1060724 276644 245597 253514 254478 284521 275633 276564 278965 197444 199387 661002 626434 1429752 1388792 417473 413246 606672 608787 752120 735208 776665 781089 826591 837772 799597 890308 1890485 1986916 1223411 1038835 660229 651242 784145 774828 816384 829491 852141 857702 952425 960260 4703177 4804820 40.25 72.1 1
13:43:08 2024-01-26 617836 607699 194822 190690 306092 308156 313529 310233 205298 201383 249474 248942 285281 287630 3990038 4229571 6003449 5806889 1020267 1060724 276644 245804 253514 254834 285392 275633 276564 278965 197272 199110 662452 625538 1421731 1387217 417770 413829 607195 608639 753613 737046 776702 781680 825384 838364 800054 888729 1894515 1987538 1245136 1037655 659485 652628 784182 778689 818109 828799 850857 862831 953884 955593 4708624 4783981 40.25 72.1 1
13:43:09 2024-01-26 618025 607708 194858 190694 304695 309090 314742 310487 201368 201102 245325 249704 284965 287868 3987194 4225672 5990585 5811033 1023248 1060724 277263 246046 253479 254123 284556 275211 277342 278750 197479 199110 651611 625113 1429446 1381322 417103 414520 610925 610952 755836 735803 776702 782863 825384 837772 801869 892664 1898593 1986266 1245136 1036414 658822 652648 781369 774958 821082 829455 848481 861527 957950 958903 4637338 4801118 40.25 72.1 1
13:43:10 2024-01-26 613514 604249 194858 190655 304788 309524 313053 308288 201680 200262 249437 249670 284481 288477 3990038 4268967 5994931 5815180 1029502 1060724 278275 245804 253975 255261 283617 275175 277768 278769 197444 199110 662452 626897 1404861 1378387 417770 414917 608167 608639 755725 735121 778921 784085 827837 829356 800158 895256 1901468 1989775 1245136 1029525 659814 650330 778270 776207 821015 828216 846485 860763 960183 957547 4634027 4795454 40.25 72.1 1
13:43:11 2024-01-26 608851 604226 195303 190321 305160 309090 313053 309258 205691 200472 244666 248114 284881 288365 3990038 4284311 5977757 5824559 1031111 1060724 278275 245083 253302 255372 281931 276091 277183 278181 197513 199075 673607 629759 1423528 1377971 418365 414772 603303 608231 754761 734465 777699 788553 827251 832513 799589 896650 1902822 1998292 1214967 1029562 662111 651256 777129 774958 819913 827014 850296 861804 958788 957547 4627932 4792922 40.25 72.1 1
13:43:12 2024-01-26 608851 607667 195303 190056 305151 309766 313053 309949 205656 200402 249510 247358 284965 287801 3984352 4281123 5977794 5824559 1029094 1060724 278080 245083 253302 255475 281892 277989 276298 278769 197513 198937 679492 627792 1430490 1379364 417770 414736 601480 607566 752230 730708 777168 788516 825721 829356 800054 894261 1901468 1997573 1236844 1028968 660699 650284 778029 777584 821015 833472 846634 858313 962038 959581 4634027 4788620 40.25 72.1 1
13:43:13 2024-01-26 607988 603992 195166 190527 304905 309055 312139 310197 205656 200437 244460 248908 284881 288649 3984352 4281267 5977794 5811033 1031922 1060396 281792 245047 253479 255725 282116 276056 277056 278181 197479 199110 666802 628688 1431266 1378491 417770 414845 602335 607135 755436 731609 776553 790014 827690 833998 799589 894187 1901468 1997573 1234925 1030512 660699 650744 777432 774921 823239 829419 848241 860150 960183 961285 4634027 4788620 40.25 72.1 1
13:43:14 2024-01-26 620510 604217 195476 190690 303910 309090 313529 310197 205691 200297 247094 248701 285081 288671 3984352 4284311 5977757 5815180 1030413 1059972 276586 245632 253479 255689 282134 276127 277378 278573 199485 198937 678220 627792 1431746 1378491 417770 414615 601670 607797 753830 728917 774694 788516 826896 834625 802440 893978 1901468 2001835 1229327 1034628 664474 651242 778337 774994 818689 829795 851509 863410 960183 957547 4637338 4795454 40.25 72.1 1
13:43:15 2024-01-26 607554 607740 195476 190522 306088 309090 314007 309727 205691 200752 249297 247392 285503 287720 3980673 4273426 5969176 5825620 1026166 1060724 277884 245804 258363 255475 283653 276091 275453 278039 198629 199422 663902 626897 1446739 1368230 417177 414881 603838 610628 755836 729432 779257 784147 819565 835538 807009 896499 1897412 2003168 1235355 1038395 664000 648649 779378 781827 821015 825228 848796 864948 957397 957547 4563791 4784285 40.25 72.1 1
13:43:16 2024-01-26 610804 609236 194313 191257 302810 310971 313053 308394 201368 200437 249334 248562 284881 287468 3990038 4327629 5960199 5801661 1022656 1059220 276779 245425 254154 255689 283185 276056 276564 278965 197170 200398 661203 630763 1425663 1364843 418362 417264 603192 610860 753151 729469 781589 786405 817758 829572 808107 893227 1898901 1991872 1243179 1037896 662583 647562 777787 782789 818689 829077 850290 862528 957876 946543 4558464 4788705 40.25 72.1 1
13:43:17 2024-01-26 610170 610033 194278 190655 304223 309993 311849 311902 205586 201161 249795 248114 285365 287154 3990038 4346039 5999497 5811033 1013240 1059972 277708 244670 254294 255654 282595 276709 276528 279644 197135 199735 659552 635466 1431102 1374063 419856 413498 602095 610592 749463 729469 783817 786315 820834 836661 804867 891710 1898901 1992532 1241223 1041067 664000 645505 781598 781463 816421 827562 854642 866367 953848 956523 4611445 4788620 40.25 72.1 1
13:43:18 2024-01-26 611106 610134 194282 190690 304196 311817 312139 310855 205298 200892 249619 250114 285824 287594 3984352 4333412 5977794 5811033 1011832 1059220 276813 244802 254294 254869 282788 277365 276528 279555 197307 200140 661002 635011 1444562 1374063 418990 412880 602131 609027 749463 729031 783817 784085 820761 835387 804867 891579 1894948 1993077 1241223 1044765 664474 647274 780968 780499 815841 827453 855896 864482 955237 954735 4624629 4786901 40.25 72.1 1
13:43:19 2024-01-26 615163 610565 194858 190725 304232 311915 313053 311648 205263 201102 249370 248149 285753 286750 3990038 4308769 5977841 5816254 1008839 1055771 276551 245083 254720 255465 283335 276904 276298 277530 198629 199735 659552 631388 1437256 1374063 418031 412916 604693 613201 747838 732718 781589 781864 819529 838550 802329 886322 1889334 1984714 1235355 1049205 663601 647562 785816 780536 818747 829282 855162 863222 948281 954808 4629879 4789504 40.25 72.1 1
13:43:20 2024-01-26 617947 604109 194242 191292 303307 312185 312104 311110 205656 200437 249334 249739 284681 288071 3980673 4280792 5977850 5792288 1012506 1060724 276813 245047 253267 254940 284197 274926 277768 278965 196861 200049 652846 634102 1431619 1377140 418399 414153 607306 609924 750066 736649 783817 780756 823160 837190 802585 886322 1886652 1975671 1245769 1045833 660758 647525 784145 779243 815261 829905 854493 860688 952791 956798 4643426 4792922 40.25 72.1 1
13:43:21 2024-01-26 613550 608453 194278 190817 303697 310935 312032 310668 205621 201161 249614 248874 284012 288586 3986357 4269107 6016687 5804703 1015319 1060724 277625 245047 254259 255226 283582 276056 277342 278021 197513 199353 673607 634102 1445509 1386232 420754 413171 605121 607997 747141 734829 779220 782973 826738 837779 797826 886285 1892022 1970671 1238763 1041053 660758 652963 786064 777031 818165 832256 853942 861916 955503 962910 4703177 4814563 40.25 72.1 1
13:43:22 2024-01-26 619610 604177 194787 190621 303518 310350 313971 310382 205621 201700 245846 251359 284881 287594 3986357 4225409 6012058 5814095 1020193 1061870 277458 246109 253868 254834 284286 275597 276528 279358 198629 200036 662452 626451 1444954 1381322 417177 414845 607306 610592 755836 736925 776170 784085 825297 837844 801373 890341 1898593 1988813 1223411 1037986 659759 652870 785914 778025 820497 832256 853942 863222 956408 962947 4701623 4800629 40.25 72.1 1
13:43:23 2024-01-26 619947 607626 194774 190625 304874 309480 315485 309945 201507 201348 246056 249670 285481 288035 3980673 4226896 5977757 5815180 1029094 1060724 278275 246598 258619 255619 284521 275175 278159 279358 197444 199526 670665 625113 1430219 1379364 417770 414881 607306 610319 755972 736921 776383 784085 827911 836393 799560 890462 1895898 1986718 1247092 1032495 658822 651205 783827 779169 823425 833989 848936 860651 958556 962910 4649042 4791142 40.25 72.1 1
13:43:24 2024-01-26 614139 609008 194822 190621 304588 309993 313494 308288 202239 200857 249614 249670 285481 288477 3983513 4259707 5977757 5815180 1029094 1060724 276744 246183 254693 255654 284494 275175 277963 278965 198629 199387 663902 630486 1418804 1379364 418960 417264 605550 608860 755841 735318 778666 786962 827911 829536 800047 895647 1901294 1994009 1252961 1030399 660229 650744 779710 777031 824447 835800 849403 860688 962721 961547 4636020 4792922 40.25 72.1 1
13:43:25 2024-01-26 616320 603947 195430 190482 305581 309705 313529 309945 201680 200822 247268 248114 285695 288608 3984352 4284013 5977794 5815180 1028516 1063468 278275 245804 253479 255654 282147 277329 277056 278769 197479 199075 668252 628688 1424446 1380456 418960 414809 603192 608428 754365 731577 776934 788708 827324 829536 800201 895862 1901294 1998292 1233006 1031028 662111 651205 779122 777031 823350 834579 852216 861804 963405 962265 4636044 4792922 40.25 72.1 1
13:43:26 2024-01-26 617200 607672 195131 190621 304551 309993 313935 310197 201368 201067 247268 250725 285690 288550 3986357 4281123 5977720 5815180 1028516 1060724 278275 245425 253444 255619 282152 276091 277342 278181 200050 199075 671152 627344 1427808 1377475 417770 416960 602095 608860 754761 729469 776383 789601 825568 834302 802548 894935 1898864 1998292 1233006 1033966 662583 651242 778178 777031 821015 829383 848825 863072 964739 960187 4635558 4792089 40.25 72.1 1
13:43:27 2024-01-26 610353 607667 195436 190488 305836 310350 313827 310162 201335 200892 244802 248080 286043 288964 3986357 4285442 5973465 5824559 1029094 1060724 277884 245769 253479 255440 283653 276904 275646 277530 197444 199110 672602 626897 1435545 1374063 417473 414809 602059 609886 755436 728880 776934 786368 824326 836071 802585 893087 1901294 2002515 1238763 1033966 663527 652166 778270 777190 820433 828799 851509 863072 964702 961401 4622314 4792089 40.25 72.1 1
13:43:28 2024-01-26 611238 607486 195405 190651 305160 308156 313171 311992 201440 200997 244425 247736 290086 287670 3986080 4290456 5977725 5824559 1029057 1060724 278275 245839 253479 255654 283767 277329 276069 279555 197479 198937 672602 626897 1435790 1377971 418365 414845 602763 608860 756324 729432 776971 788708 825531 836661 804867 892989 1901294 2001313 1236844 1035165 664000 652628 778270 776604 819851 829383 848445 861229 963294 961968 4635558 4801522 40.25 72.1 1
13:43:29 2024-01-26 610184 608999 195263 190752 306052 309055 313971 309945 203104 201243 246222 247874 290494 288035 3979081 4284311 5969176 5824559 1028361 1060452 278080 245839 253479 255654 283879 276091 275784 278370 198629 199735 690709 628240 1435284 1369594 417770 414881 605121 610860 755836 729505 780684 786405 820725 834265 807158 894935 1895861 2001777 1231087 1033966 664948 652628 779710 779541 821015 828732 851227 865097 959467 959204 4604351 4792089 40.25 72.1 1
13:43:30 2024-01-26 612543 609903 194610 192368 303977 310322 314670 309223 201680 200892 250039 249463 285610 286741 3990038 4315263 5972118 5811033 1024117 1058433 278275 245839 258291 255689 283617 276056 277342 278145 198350 200363 653011 632597 1422888 1364843 419619 417264 604166 612664 754365 731696 783817 788708 819529 834302 806994 895610 1895861 2003233 1260481 1035776 662583 647456 781369 783492 821015 826394 849086 867601 959467 954735 4563887 4792089 40.25 72.1 1
13:43:31 2024-01-26 610259 608194 194817 191083 303804 311511 311925 309258 201647 200402 244425 248908 285468 288143 3980673 4341692 5968693 5801661 1021123 1059972 277621 245632 258291 255689 283287 276056 277378 279555 197444 200014 661002 634556 1410542 1364843 419619 417264 606586 611888 754335 731018 783817 788150 819529 836393 804638 892317 1894515 1996843 1245136 1038932 662583 646432 778570 784048 819851 828732 850857 865023 957950 954735 4553986 4795950 40.25 72.1 1
13:43:32 2024-01-26 612765 610887 194989 191424 304481 310793 313315 311716 202607 201348 244767 248149 286463 287953 3993066 4293584 5977832 5805801 1010115 1060724 278667 245632 254259 254088 283768 276056 276492 278180 198629 199700 658102 632291 1438077 1374063 418326 414772 607306 611761 751697 734797 783817 781827 820761 838514 806454 888218 1890677 1979878 1247764 1045833 661169 647383 785853 782936 813917 830291 857800 862565 950090 954699 4627932 4797192 40.25 72.1 1
13:43:33 2024-01-26 619903 609983 194681 191756 304017 310829 313315 310526 201579 201208 246222 249739 285481 286714 3990334 4287064 5977794 5796423 1013277 1060724 276813 245083 253514 255261 285392 274982 277378 278224 198629 200328 656652 634102 1417027 1379364 419619 414772 608167 610392 750975 737444 783013 782973 825568 837815 802585 887740 1889334 1975634 1249759 1044021 658822 646890 785853 781827 818109 827014 853792 861915 948317 956834 4628080 4791142 40.25 72.1 1
13:43:34 2024-01-26 616044 609003 195161 191118 304089 311301 312619 310998 203316 201208 246570 249532 284943 288477 3984352 4284764 6018362 5801661 1013837 1060724 277621 245083 254259 255261 283653 276091 277768 278181 200176 199075 666802 630486 1427909 1388558 419619 414412 604947 608231 750030 737444 781551 783729 827911 838478 799597 888852 1894714 1973654 1234925 1042536 659759 650284 784182 776604 815107 829563 858411 860763 953136 960260 4658896 4792922 40.25 72.1 1
13:43:35 2024-01-26 616482 609003 195803 190417 305804 309887 312874 311943 203174 200962 246570 249532 286423 288441 3975000 4235508 6012133 5816254 1019016 1060724 276779 245839 256864 255226 284614 276056 277378 279358 197444 198902 700954 629586 1463842 1390529 419583 414117 605550 608231 750975 733757 780403 784085 826805 838478 797863 888852 1894515 1973654 1232623 1041794 662111 650744 784182 777988 815721 834293 857800 860763 952425 961767 4684366 4798974 40.25 72.1 1
13:43:36 2024-01-26 619286 604253 195135 191018 304837 311046 314933 309949 201613 201594 246222 249567 285410 287891 3984634 4219404 6003412 5805801 1022581 1060724 277263 245839 253868 254869 284485 275597 277378 279358 197479 199700 673607 625986 1441410 1388558 418365 414081 607306 608231 752230 737013 776934 782973 827426 838442 797863 887504 1895861 1974272 1210062 1041794 661640 651205 784182 774958 815721 834293 857190 860150 953136 963167 4680387 4795454 40.25 72.1 1
13:43:37 2024-01-26 615850 608103 195476 190360 306020 310680 313499 311836 202855 202183 246222 249567 285646 287891 3980902 4211488 5982897 5805801 1029094 1063532 276839 246391 254514 255689 284485 275211 277963 279608 197444 199700 661002 627371 1432002 1379364 419557 418185 607306 608860 760433 736921 778113 784110 829233 836071 799634 892989 1898593 1989085 1225330 1034703 658822 652371 784182 778364 821015 829491 848408 859734 957950 961035 4669477 4795454 40.25 72.1 1
13:43:38 2024-01-26 617582 607703 194994 191014 304660 309776 314042 311110 203745 201419 245728 250494 285210 288342 3980902 4260871 5977836 5815180 1033509 1060724 278916 248211 253479 256442 282872 276091 278159 278965 197513 199966 680758 629586 1443811 1379364 417735 417264 604693 609099 756508 733757 778703 788150 826185 829572 799597 895647 1901294 1995189 1227249 1031028 660229 650744 781561 777227 820697 829563 849086 862141 962979 955593 4641368 4789504 40.25 72.1 1
13:43:39 2024-01-26 610805 604244 195476 190956 305124 309993 313750 309980 203745 200193 246570 249463 284907 288405 3978945 4256889 5977757 5810931 1027047 1060724 278275 245839 255595 256216 281962 276940 276564 278965 197513 199110 665352 627344 1426011 1378387 418662 414845 603303 608478 755436 729610 776971 789864 826738 835213 802585 895647 1901294 1998292 1242602 1032495 662583 652166 779122 774994 823350 829491 849086 861266 962979 961035 4627932 4784290 40.25 72.1 1
13:43:40 2024-01-26 609277 604249 195750 190655 305841 309776 313750 310197 201507 201067 247268 250021 285468 288297 3978668 4273857 5977757 5811510 1029094 1060724 277884 245460 253479 255407 283467 277329 276298 279358 197479 199075 669702 627792 1421127 1377971 417770 414881 602131 608860 758480 729469 776971 788745 825568 836071 804730 894405 1901294 1997491 1233006 1035440 664474 653091 778570 778364 821015 829153 850253 862528 959467 960260 4618527 4786089 40.25 72.1 1
13:43:41 2024-01-26 611599 607703 195131 190488 305626 309055 314007 309945 202962 200472 249650 248114 286378 287846 3984634 4280792 5991779 5815180 1028440 1061934 278275 245804 253479 255261 283617 277648 276542 279358 197479 199075 669702 626897 1424371 1376531 417770 414881 602335 608860 756508 729432 776971 788708 825568 836661 804867 894531 1901294 1998906 1231087 1033966 664000 653091 778570 777227 819851 829383 852537 861915 962260 960260 4624629 4786089 40.25 72.1 1
13:43:42 2024-01-26 608814 604249 195152 190484 305626 309055 312696 309980 201507 200472 246264 247392 285824 288225 3973389 4277745 5982373 5814903 1027047 1062019 278168 246183 253479 255619 283883 276904 275397 279716 198363 199735 648119 626897 1432891 1369179 417770 418212 604947 610897 756508 729469 780440 788441 821959 834302 805778 895647 1894948 2004654 1231087 1032495 664474 652166 779440 779577 821015 828732 850296 865134 957397 957547 4602544 4786089 40.25 72.1 1
13:43:43 2024-01-26 611636 608598 195166 190977 304369 309055 314042 308358 201507 200472 249686 248942 290395 286244 3982848 4315061 5972968 5814095 1022656 1060724 278080 246352 255339 255654 283848 276056 277147 278374 198629 200713 654114 632147 1429183 1365692 418990 417890 605022 612664 754365 731700 783259 788745 820145 834302 807030 895871 1895861 2004654 1260730 1037285 662583 649327 779710 783691 823350 826978 849086 867639 959467 954772 4537309 4776723 40.25 72.1 1
13:43:44 2024-01-26 610259 604249 194858 190690 303307 311006 311747 309727 201680 200437 244802 248908 285824 287850 3978802 4348572 5989176 5810772 1017628 1060724 278394 245047 253514 256194 284371 276056 277342 277530 197479 199735 659552 636249 1449488 1374063 420584 414845 603838 609063 753151 731609 783878 788150 824983 836011 805815 893054 1890485 1992093 1245136 1040146 664474 646469 779158 784048 820433 825815 852141 865060 958629 953351 4552688 4776723 40.25 72.1 1
13:43:45 2024-01-26 602690 607740 194858 190690 304655 310029 311849 311648 205656 201102 244802 248149 290086 287594 3980673 4339099 5993451 5816046 1015448 1060452 278008 244670 254294 255654 283369 277186 276792 279555 197444 199561 661002 637522 1473399 1376531 420584 414444 602131 609063 751129 729606 783285 786405 824363 836047 804069 893629 1892022 1988330 1221492 1041794 664552 647420 781369 781827 816336 824618 856996 866367 956592 954772 4605357 4780132 40.25 72.1 1
13:43:46 2024-01-26 611106 607744 194504 191257 304218 310029 313053 312121 205656 201067 246751 248149 290086 287356 3975000 4302949 5993451 5810772 1010316 1060311 279453 245769 254685 254905 283901 276674 276243 278963 199485 200014 658102 632291 1425270 1377442 418362 414651 607306 612231 751546 733757 783817 783729 820798 838586 805815 886322 1885569 1980571 1235355 1048107 664000 648832 783910 784048 813954 827562 858411 865097 950332 954772 4615230 4786089 40.25 72.1 1
13:43:47 2024-01-26 616978 608340 194858 191292 303652 309776 311818 310233 205617 201735 249614 248942 285824 286275 3975000 4284013 5999497 5802746 1010390 1059036 279453 246042 255866 254869 284956 275175 276564 277952 198629 200258 661838 632291 1427508 1376992 419474 414845 608167 610860 752230 736921 783817 782418 825568 838478 804867 888852 1889334 1979878 1231442 1044765 661640 647420 786412 783691 815144 827014 857800 863830 948317 956158 4611936 4780132 40.25 72.1 1
13:43:48 2024-01-26 618292 608371 194278 191292 303298 310029 313265 310197 205656 200927 248909 249773 285365 286678 3975000 4274701 5990065 5793104 1011720 1060236 279847 245663 255595 255478 283617 274754 278159 279358 197444 200119 657921 633670 1429103 1378387 419656 414484 609669 610824 751427 737444 783817 783529 825568 838442 804296 889076 1886652 1975671 1223617 1043302 659759 647420 786412 782936 818165 827050 855250 863830 948317 956871 4621051 4782677 40.25 72.1 1
13:43:49 2024-01-26 619338 608335 194278 191292 303258 310971 313089 310197 205691 201067 249297 249739 284881 287594 3972168 4280792 5990065 5797194 1011748 1059824 279453 245492 255595 255478 284778 275033 277768 278965 198629 200014 661838 635921 1432069 1381322 420286 414809 608599 611460 751546 738548 783817 783556 825568 838478 802585 887467 1889334 1975671 1229486 1045022 660229 647420 787530 781827 818109 828835 855933 862602 953172 957547 4624629 4786089 40.25 72.1 1
13:43:50 2024-01-26 614539 608736 194822 191296 303982 310971 312104 310268 205761 201161 249510 249739 284881 287666 3975000 4272282 6004636 5807350 1019008 1060650 279847 244942 254579 255121 283511 275949 276969 277894 198409 199110 663902 632291 1439513 1388202 420155 414480 605809 608428 749883 735876 781589 784085 827426 838514 799634 890270 1895898 1972069 1228856 1041053 662583 651256 786412 776091 818109 834293 855933 860006 955237 961035 4688191 4795178 40.25 72.1 1
13:43:51 2024-01-26 617406 604289 195034 190995 306092 308156 314007 310233 205691 201770 249297 249463 285281 287805 3971308 4211451 5977757 5799043 1028516 1062019 278239 246493 255234 255584 285472 275684 278087 279752 198629 199422 662452 628688 1426757 1379364 420155 418480 607586 608860 756917 735720 783064 786442 829254 836071 800238 895647 1899943 1992633 1249048 1032495 659759 652628 783626 778952 820734 829527 851509 860006 957729 955593 4624115 4788878 40.25 72.1 1
13:43:52 2024-01-26 612646 604244 195171 190690 304588 310029 313529 308323 201782 200472 249334 249739 284881 287995 3971308 4235621 5968943 5798614 1033680 1061676 278916 245972 255595 256731 283388 275719 278051 278929 198629 199561 665352 630038 1430499 1379364 418362 414592 604517 608860 754365 733757 778703 790799 826805 834302 800238 897022 1899705 1995460 1233246 1029562 660699 651242 780816 776091 824447 829599 849086 859359 962334 955629 4624629 4788620 40.25 72.1 1
13:43:53 2024-01-26 608616 604244 195480 190690 305160 311817 313089 309727 201680 200472 244872 248908 284881 288613 3972168 4275025 5973502 5806889 1031186 1062775 278916 245972 256319 256336 281821 275984 277235 278929 199753 199561 669702 627706 1430499 1381322 418031 414845 603303 612522 755436 732862 776971 789900 827874 834302 802585 897965 1901294 1999783 1234925 1031028 662307 652166 779710 776677 823096 829527 849086 861915 963052 955593 4621328 4779268 40.25 72.1 1
13:43:54 2024-01-26 609043 606737 195480 190527 305196 309524 313529 311918 205691 201278 244837 247942 284881 288550 3971308 4275039 5981508 5802749 1028516 1059220 278488 245628 256138 255443 281715 277222 277235 278678 198305 199561 668252 629135 1427030 1381322 420155 414881 603838 608860 755836 732608 778039 791021 829086 835335 802548 898470 1904000 1998292 1233006 1029562 662583 653113 779122 777227 821015 829455 848408 864133 962979 960260 4618527 4783544 40.25 72.1 1
13:43:55 2024-01-26 608800 607168 195754 190378 306056 309272 313494 311367 201335 201067 249686 249736 285352 288202 3971308 4274877 5981464 5815180 1027047 1057347 278275 246109 256101 255407 282937 277505 276350 279752 198629 199618 666802 625872 1417959 1376531 418960 414809 603192 609027 756508 732862 779183 787482 825568 837844 805217 895573 1901294 2000857 1223207 1033966 664474 653091 779303 778916 821015 829419 850857 862528 962942 960260 4612415 4783544 40.25 72.1 1
13:43:56 2024-01-26 609004 607667 195440 190621 305590 309055 314007 310162 201507 201067 249723 247942 290290 287599 3971308 4269426 5967025 5815180 1028704 1059183 277884 245839 253479 255443 284001 276654 275978 279752 198629 200049 667889 628688 1446212 1370671 418960 417672 605550 613733 756508 732682 783385 790200 823087 836393 806994 896499 1898593 2004654 1259733 1035440 665897 653091 781923 781827 823350 828732 851509 867601 960183 960940 4590310 4790527 40.25 72.1 1
13:43:57 2024-01-26 613550 608594 194242 191089 304196 309055 313720 309692 201680 201032 244425 248874 285552 285802 3973865 4284311 5962773 5805801 1026091 1059183 277884 246183 253444 255654 283767 276618 276243 281335 198629 200119 656652 630486 1431487 1375639 419557 418003 606203 613966 756324 733757 783259 789638 823378 836071 809395 895647 1897375 2004654 1237311 1035535 664474 651205 781923 784048 823350 827562 851509 867639 960146 959581 4578036 4774165 40.25 72.1 1
13:43:58 2024-01-26 623375 607703 194242 191563 302418 310935 313017 309223 203769 200437 244425 249254 285281 287558 3971308 4315263 5950042 5796423 1022656 1057682 277039 245804 253055 256442 283617 276056 277147 279644 198629 200084 662452 635011 1424654 1371645 420735 417083 607451 614074 754873 732856 783878 788745 820761 838993 807158 894935 1894714 1993203 1245136 1038937 665859 646432 779710 784048 820433 826978 854976 865023 958629 953351 4552688 4767358 40.25 72.1 1
13:43:59 2024-01-26 611562 607703 194469 190660 304191 309993 312068 311612 201056 201032 246962 248149 285682 287320 3971308 4324033 5977203 5796146 1013277 1057646 277812 245012 254294 255654 282974 276709 276492 279358 199485 199770 661002 631850 1430431 1374756 419856 414362 604910 612330 749154 732899 783817 787087 822541 838514 809346 888702 1889611 1986266 1245136 1047329 664474 647420 782762 781827 816299 828732 857800 866984 956592 956122 4609121 4780132 40.25 72.1 1
13:44:00 2024-01-26 612469 607672 195135 190694 303656 309993 312104 311140 205550 201383 249686 248114 286199 286683 3971574 4290118 5960685 5796423 1007515 1058045 276744 245597 257046 254656 283852 276479 276492 278340 197410 199700 661002 632291 1438429 1380456 420155 413973 605513 613637 751546 732503 783668 784085 820725 838514 806386 889933 1892022 1989085 1245136 1047329 667324 650284 783033 783691 816299 828732 858411 867601 955237 957511 4615230 4776723 40.25 72.1 1
13:44:01 2024-01-26 610520 607703 194792 190921 304445 310029 313207 311140 205586 201700 244425 248149 290086 287221 3976701 4299443 5969176 5796423 1010390 1057646 276779 245632 255077 255048 283974 276940 276492 277917 197479 199700 661002 631850 1428148 1377442 420155 413973 604910 614074 752047 733942 783110 787433 824289 838478 806723 891541 1896197 1987675 1245136 1047945 665897 650792 784145 784048 815107 828732 858411 867639 952425 957511 4618527 4786089 40.25 72.1 1
13:44:02 2024-01-26 616918 609024 194959 191124 304218 309993 312916 310162 203175 201735 249650 248874 290458 286714 3974141 4290101 5969176 5796423 1007515 1057411 276779 245804 255042 254834 283653 276479 277114 278374 197444 200014 675078 631388 1435118 1380456 421054 414448 606672 612481 750827 734687 783705 783974 822977 838370 806386 887067 1890677 1984677 1231087 1048107 664552 648832 787493 784048 815721 827014 858835 865060 949659 956122 4615230 4780132 40.25 72.1 1
13:44:03 2024-01-26 618292 604208 194773 191559 303262 310064 311711 310162 201507 201032 245807 249739 285281 286553 3967599 4274701 5968693 5777448 1013277 1060724 277834 245804 253514 255619 284277 275175 278159 279358 199485 199735 673607 635011 1429473 1380456 422257 418509 608994 611783 751398 737967 783780 788211 828424 843196 802363 891429 1889611 1975634 1251004 1047000 659759 647383 787455 783691 818689 829455 857800 862528 953848 957547 4627932 4783544 40.25 72.1 1
13:44:04 2024-01-26 614214 604253 195166 191257 303865 311443 311783 310233 201368 201067 249686 249670 284446 288477 3971308 4259939 5977757 5787044 1013277 1060724 278566 245425 256775 255226 284086 276056 277768 278181 197513 199700 656652 634556 1447848 1383283 420547 414772 606635 611389 753151 737930 783705 786315 830263 843196 800621 891316 1892022 1974235 1239267 1047329 660286 650247 784182 779467 816421 835326 858411 859969 953136 960260 4649504 4786089 40.25 72.1 1
13:44:05 2024-01-26 614722 603956 195750 190488 306056 310029 312068 311175 205656 201067 249650 248908 285281 288297 3971308 4248537 5994894 5788404 1018743 1060724 277458 245804 253868 254799 284184 275984 277378 279358 197479 199561 663902 625462 1443750 1388202 417770 414772 608167 611238 755516 737783 779997 784011 830263 840812 801189 893940 1897375 1984859 1245136 1041053 662651 654909 786412 777227 819851 829491 856309 862491 956592 963109 4690143 4786089 40.25 72.1 1
13:44:06 2024-01-26 618020 608340 195135 190956 304232 308156 314963 309692 201368 201524 246056 249670 284881 288094 3971308 4204152 5960685 5796423 1027877 1060724 278275 246634 258254 255440 284920 275597 277768 279358 197479 199735 661002 625113 1438083 1381050 418662 418480 608599 609027 758047 741155 781149 788478 830263 839030 802437 896650 1901468 1991154 1225330 1035739 660699 654482 787493 779504 821015 829491 853353 863222 956592 963109 4674960 4786089 40.25 72.1 1
13:44:07 2024-01-26 616504 608736 195131 190960 304695 310029 314963 308358 201402 201161 245882 249704 285281 287999 3964769 4216406 5961767 5796423 1025435 1060724 277494 246634 253444 255619 284956 275826 277768 279342 197444 199700 662452 625113 1445484 1379364 418960 417890 608167 610592 755836 736700 778846 787321 828902 840812 802437 896009 1901468 1988327 1249048 1038761 660699 654297 786412 779206 821015 829455 854642 862255 957839 962429 4681418 4786089 40.25 72.1 1
13:44:08 2024-01-26 617416 607445 195166 191112 304695 309020 315443 309980 205726 201383 249261 249485 285281 287630 3971308 4208485 5968693 5796423 1026166 1057319 278080 246387 258291 255440 284556 275633 277963 278965 197444 199387 661002 625113 1440441 1379364 417770 417890 608599 609936 756508 737967 778113 788478 828902 838884 802400 896688 1901468 1990881 1247092 1038395 661169 654946 787186 778952 821082 829347 854605 862528 957360 968645 4674772 4792922 40.25 72.1 1
13:44:09 2024-01-26 617416 608335 194822 190960 304686 309767 314999 308323 205726 201067 249261 249670 284881 287684 3965811 4237949 5968693 5796423 1028286 1060724 276779 246218 255452 256181 284956 275211 278159 278965 197479 199700 662452 626897 1430148 1379364 418326 418776 609031 609656 756917 738059 780440 786405 830152 838579 804157 898134 1902822 1996155 1249048 1031983 660758 651095 781923 777813 823096 834256 848974 859969 962979 963826 4624629 4778232 40.25 72.1 1
13:44:10 2024-01-26 609072 604244 195480 191253 305160 309993 313750 310197 201507 200437 244837 249289 285365 288550 3971031 4268620 5960685 5796423 1031463 1059220 276913 245632 254081 256442 282470 276709 277768 278965 198098 199700 663902 628688 1427433 1379364 418658 417890 605121 608860 756361 733757 779257 790460 828668 836994 804730 901152 1901220 2000413 1240683 1032384 664474 652980 781598 777951 824262 829527 850902 864455 964344 955593 4620829 4783544 40.25 72.1 1
13:44:11 2024-01-26 609068 604249 195440 190655 305841 310314 313565 309945 203484 201383 244460 247908 290086 287630 3971308 4275039 5960685 5806889 1028324 1060724 278275 245839 253514 255654 283419 277560 276884 277530 197479 199110 680963 626897 1423596 1379364 418031 414917 603838 610158 755836 731292 778703 791057 827324 836011 804645 899105 1905535 2001129 1221323 1035440 666372 653944 779378 779243 821015 829455 850622 862528 964954 961621 4618527 4776723 40.25 72.1 1
13:44:12 2024-01-26 609059 607708 195476 190522 306092 310826 313529 309945 201368 201067 249899 247770 285824 288477 3956296 4265767 5961767 5805801 1026091 1060724 279239 245839 253514 255689 282890 277560 276528 279644 197513 199110 688870 626897 1421148 1377971 420155 414881 603838 610158 756508 732682 779257 791057 827911 836661 804867 896499 1908253 2003222 1225090 1033929 665422 654977 780487 780462 823350 829419 852104 866092 962297 962265 4611936 4786089 40.25 72.1 1
13:44:13 2024-01-26 610289 608566 195471 190690 306092 310441 314042 310197 201680 201102 249723 250021 289953 287675 3961942 4262906 5968693 5805801 1026128 1059220 278419 245839 253479 255689 283653 277365 276069 279752 197513 199792 685376 626897 1419417 1374063 417110 417264 602918 609027 756508 731609 779257 789864 827640 836011 806011 895647 1902785 2007263 1228856 1035440 666372 653981 780487 780907 823350 833435 852710 864445 965786 955593 4618527 4774812 40.25 72.1 1
13:44:14 2024-01-26 610179 607735 195480 190660 305841 309767 314007 309727 201507 201067 249686 247942 290086 287630 3971308 4265767 5968693 5806889 1026128 1060724 278275 245839 253514 255654 283653 277365 276528 277612 197479 199110 679492 626434 1428197 1377971 417110 417264 603410 609656 756508 731714 778666 791057 825019 836960 804867 895610 1901294 2005518 1238763 1037155 665422 653981 780487 780352 824521 834025 853942 863793 965101 961035 4612867 4778232 40.25 72.1 1
13:44:15 2024-01-26 611513 608999 195467 190951 306092 311009 314485 309727 201680 201067 249759 248183 290086 287154 3971031 4265767 5976377 5798614 1026166 1059972 278080 245839 253514 255689 283802 276904 276069 277952 197513 199110 672058 626004 1423274 1375044 417110 417264 603838 610824 756954 731055 779257 788150 825568 837844 804369 895876 1901294 1998943 1246440 1036877 667324 654946 779378 779394 823350 832845 853942 867699 962942 955556 4609585 4776723 40.25 72.1 1
13:44:16 2024-01-26 611914 607708 195334 191257 304660 310491 314963 309258 201499 201067 249723 248908 285686 285891 3965648 4268967 5958525 5801661 1027932 1059220 278080 245839 253444 255654 283653 276056 276298 278409 197444 199735 668252 626897 1432085 1374063 417110 417264 604947 612194 756382 731747 781551 788708 825568 836661 806459 898213 1901294 2003233 1251004 1036414 668000 654334 781561 781643 824521 832256 853942 867452 963405 961621 4602544 4783544 40.25 72.1 1
13:44:17 2024-01-26 610421 607667 195135 190990 305361 311916 311925 310233 201680 200472 244872 248701 285281 287630 3962972 4324033 5968693 5793391 1013277 1059972 278043 244841 254294 255689 282986 276940 277183 277530 197479 199596 662452 635011 1465338 1374063 421551 414809 605550 610860 751546 732682 783914 787556 825568 838478 805852 893026 1890485 1989775 1223411 1042078 665422 647420 782711 783691 821082 831667 855101 867489 960920 957880 4574367 4769916 40.25 72.1 1
13:44:18 2024-01-26 611367 608453 195131 190956 304695 312185 312068 311907 203175 201383 244872 248908 285824 288248 3967599 4324033 5968693 5792288 1013240 1057682 278043 245083 254329 255934 282890 277365 276564 277530 197479 200049 666983 635641 1454425 1374063 420918 414772 603838 612255 752230 731645 786911 787592 825568 842562 807030 892989 1892022 1990496 1247092 1043278 665897 647456 780450 783691 820596 832183 855784 867489 959310 958267 4575152 4769916 40.25 72.1 1
13:44:19 2024-01-26 614493 607960 195343 191419 304660 310064 313529 311930 205586 201594 249759 248183 290086 286790 3965887 4277919 5960685 5788158 1007240 1059972 276779 245632 254294 254869 284556 276091 276528 278483 197444 200049 659552 631388 1429319 1376992 419619 414772 607306 613134 751129 735442 782729 784085 824363 843366 806972 887777 1890677 1983452 1200818 1047635 665897 651205 783827 784048 818747 831839 860674 870040 953664 957401 4616639 4783544 40.25 72.1 1
13:44:20 2024-01-26 617587 609231 195166 191617 304945 310029 313053 309980 205761 202370 246396 248942 289882 286714 3971308 4287404 5960723 5788158 1007515 1060724 276813 245632 254685 254869 284286 276091 276528 278374 197444 200049 662452 631388 1429737 1376015 418990 414772 606875 613569 750975 735876 782495 784085 823196 843366 807030 888889 1889334 1980644 1245136 1044021 665897 650284 784182 784048 817530 829795 858646 872131 955090 957365 4616639 4782657 40.25 72.1 1
13:44:21 2024-01-26 617144 608598 194858 191292 303021 310829 313971 310850 205439 202052 246497 250868 285744 286714 3971308 4283808 5960685 5788158 1007515 1057682 276779 245804 254294 254691 283795 276091 276528 278145 199485 200049 659552 632291 1425270 1374063 419656 414592 608599 613605 752230 735876 783322 783729 824363 843366 807030 888889 1886652 1982837 1241223 1046248 664474 650284 786018 784048 816336 826978 860024 870807 954072 959240 4616639 4785244 40.25 72.1 1
13:44:22 2024-01-26 617951 607699 194862 191292 302914 310029 313243 312913 201507 201735 249297 248942 289965 286651 3965648 4272001 5968693 5788158 1007515 1059220 276779 245839 256101 254869 285655 275862 276564 278374 197444 199735 659552 631388 1437602 1376992 419619 414881 608167 614040 752230 735876 783878 784085 824983 843366 807067 887777 1889334 1984859 1241223 1048219 664474 650284 784182 784074 816336 827014 857628 868169 955466 959240 4603450 4782657 40.25 72.1 1
13:44:23 2024-01-26 617951 608412 194831 191257 304232 310029 313089 310420 201647 202335 249577 248942 290086 286391 3971308 4269221 5956446 5787214 1013277 1059972 277656 245460 253903 255654 284157 275175 278159 277495 197479 200432 663309 634481 1419912 1379364 420918 417300 609105 612194 753525 737505 783914 784085 826738 838514 806011 890415 1889334 1977072 1257738 1044765 661640 647493 787725 784048 818747 829491 858411 866404 951077 959240 4612604 4785244 40.25 72.1 1
13:44:24 2024-01-26 619211 604073 194958 191721 303307 310717 313053 310268 201680 201454 246606 250853 284947 287630 3967682 4267699 5977832 5783071 1016840 1060724 277043 244876 254720 255297 284122 276091 277378 279358 198409 199110 666802 630937 1472880 1390529 420955 414881 607306 608860 752230 739187 783817 784110 828668 843366 802585 890378 1894552 1972069 1234925 1042536 662307 652166 785853 778401 817530 836062 858411 860006 953884 955556 4667826 4788665 40.25 72.1 1
13:44:25 2024-01-26 616872 604028 195918 190782 306415 309887 312104 311683 205796 201559 249334 249463 285899 288513 3965887 4211601 5977757 5797524 1019505 1060724 277494 246218 254081 255297 285009 276091 277768 278139 197513 199909 662452 625538 1423660 1383283 418365 414881 607622 609961 755972 736391 778703 784110 828668 838514 804867 893026 1898593 1987675 1249048 1041053 662111 653870 786611 777263 819851 834293 857190 863830 957270 963862 4696286 4794663 40.25 72.1 1
13:44:26 2024-01-26 618567 604068 195162 191118 304945 311082 314820 311698 201368 201735 249474 249519 285494 287927 3965648 4200204 5968693 5792288 1024705 1060724 277494 246316 253479 255440 284956 275633 277573 279358 197513 200140 663902 626004 1441200 1379364 414727 418185 607622 609961 756917 738840 779257 786442 826841 837851 802585 893063 1895898 1985995 1247092 1037322 660699 648984 786338 779541 821015 829563 855896 862565 957397 965261 4677871 4796360 40.25 72.1 1
13:44:27 2024-01-26 618679 608034 195267 191118 304940 311744 314748 309550 201613 201313 245910 249670 285477 288035 3967599 4211526 5985729 5796423 1028982 1059935 279203 246563 254873 255654 284485 275597 278159 278965 197479 199735 662452 626897 1411203 1379364 418326 419072 609031 609656 756917 737967 779257 786962 828596 838761 802548 895722 1898593 1986718 1249048 1032495 660699 651205 784145 779467 823023 835471 851509 861229 960183 963789 4615712 4779306 40.25 72.1 1
13:44:28 2024-01-26 609089 609899 195298 191118 304972 309887 313827 310526 201613 200262 247305 249428 285112 288513 3956135 4253842 5976377 5801661 1025853 1060724 278275 246183 253479 255619 283419 277329 276492 279358 197479 199040 682434 626897 1434222 1377971 418326 417264 603838 610158 755836 732929 779257 792180 826185 838437 807217 897564 1901294 1998943 1244521 1036414 666372 654482 779710 781199 823350 829491 852104 865097 962906 961621 4599266 4769710 40.25 72.1 1
13:44:29 2024-01-26 613317 610753 194817 192222 303128 309887 314562 309586 202205 201301 246570 249498 285575 286240 3965811 4305634 5942902 5796423 1023657 1056111 278501 245804 253267 256477 283617 276832 277342 278152 197479 200153 661002 634439 1436783 1368724 422550 418185 604947 612107 755436 733757 785867 791057 824363 837815 806994 895610 1895588 1991909 1225330 1038798 664474 650014 781369 786278 823350 829318 852710 869495 960146 956798 4524283 4764786 40.25 72.1 1
13:44:30 2024-01-26 608446 610471 195157 191938 304873 311774 311925 311033 201613 200892 247305 249278 285539 287855 3965648 4329626 5959367 5805801 1017628 1057646 278501 246056 253514 256477 282951 276674 277147 279555 197479 200014 663902 635921 1447050 1372115 422148 417264 604693 611238 753687 732682 786181 790460 826738 837815 804638 894564 1894515 1989739 1247092 1039071 664474 647420 781561 785719 821015 827014 853390 867639 959913 956085 4550569 4770760 40.25 72.1 1
13:44:31 2024-01-26 609072 609199 195188 191578 304864 313097 311818 311979 203175 201243 246570 248736 285437 287414 3967599 4314654 5972118 5791907 1008802 1056859 276831 245047 255077 255183 283617 277294 276528 279752 197479 199874 656652 633823 1475202 1374063 420213 414736 604947 614037 751055 732127 783385 786368 824363 842489 806994 891687 1892022 1989085 1245136 1044021 666372 647456 781561 782936 819580 828180 857152 867639 958629 956449 4586600 4767358 40.25 72.1 1
13:44:32 2024-01-26 609272 609199 195272 191257 304837 312185 312731 312302 203175 201243 246606 248770 285610 287414 3967682 4287218 5968693 5792288 1009297 1059220 277073 245804 255077 255261 283653 276904 276528 278357 197444 200014 662452 630486 1426757 1374063 419619 414736 605550 612664 750938 733789 783817 786315 824326 843330 806935 891579 1892022 1986266 1247092 1047329 666372 650284 783222 784048 818689 829686 858411 870115 957950 958903 4606293 4774165 40.25 72.1 1
13:44:33 2024-01-26 613816 610467 195440 191261 304660 310499 313684 311836 203140 202465 246533 248770 286284 286974 3960001 4274701 5961767 5792288 1007515 1055734 279453 245769 254259 254834 285156 276091 276528 279390 197444 200188 658102 631388 1435532 1376992 420612 414809 607306 613052 752230 735876 784711 784085 824326 844558 807030 888889 1890404 1982837 1243179 1044689 666372 651895 784182 784048 816299 826978 860861 867639 953811 956834 4599266 4774165 40.25 72.1 1
13:44:34 2024-01-26 617845 607667 194822 191554 304196 310717 313053 311771 203745 202018 246076 251803 286127 286844 3967796 4272940 5977203 5777665 1013277 1059183 278043 246144 256682 255654 284166 275211 278747 278965 197513 200770 663309 635466 1425113 1379364 421850 417264 609108 610824 753799 738585 783878 785257 826537 838514 804867 890378 1892022 1977072 1233398 1044765 660699 648832 788283 784048 821015 829491 858411 865097 956592 960260 4611936 4780132 40.25 72.1 1
13:44:35 2024-01-26 616040 604244 195140 191559 303982 312628 313017 310922 201680 201383 246533 250995 284676 288067 3965796 4232368 5990272 5824293 1019046 1059935 276779 245632 254863 255372 284635 276020 277378 279555 197479 199110 692732 630036 1420111 1390529 420882 414809 607306 607666 753830 737013 783259 784074 829877 844990 801373 890341 1895898 1971403 1232287 1044021 661640 651242 786412 779467 818689 836062 858411 861229 953811 963167 4642872 4776723 40.25 72.1 1
13:44:36 2024-01-26 616274 604168 195754 190655 305769 310029 312139 311648 205656 201524 244425 249498 285468 288333 3965796 4196199 5991779 5787044 1022003 1062962 277848 246355 254259 254869 284956 275913 277944 279555 197479 200014 661002 625001 1442481 1388558 418326 414809 608167 608860 754365 737967 780403 784085 831052 843294 801373 890105 1895898 1975671 1213760 1041794 662583 653091 786412 777227 818109 835471 858411 863372 953848 961035 4648013 4774165 40.25 72.1 1
13:44:37 2024-01-26 616707 606737 196029 190488 306092 309524 313053 311612 205694 201794 249686 249289 284952 287747 3963929 4206189 5963562 5787044 1020230 1059717 277315 246563 254259 254834 284956 275211 277944 279392 197479 199735 661002 625113 1434418 1383283 419557 417264 609031 610392 756508 735544 779257 784110 827389 838478 804867 893662 1898593 1989085 1227249 1041053 661640 654799 787530 778364 821015 834256 855896 864171 957950 963862 4684366 4780132 40.25 72.1 1
13:44:38 2024-01-26 618025 604249 195131 191280 305124 309524 315443 310162 201507 201700 249225 249485 284881 287999 3963929 4235866 5982373 5796423 1030563 1059183 276922 247860 255091 256406 283631 275597 278159 278965 199753 200245 663902 629586 1430915 1379364 419619 419072 605965 610158 756917 735876 780996 792180 831407 836661 802585 901228 1901294 1998020 1231087 1032495 662111 653091 783589 779504 825467 835471 851509 861266 965786 962392 4618527 4774165 40.25 72.1 1
13:44:39 2024-01-26 623088 604249 195476 190956 305160 310238 313529 310233 201507 200367 244837 249670 284881 288550 3964953 4266676 5978103 5810772 1027781 1055771 276744 246391 254259 256439 283586 277524 276528 277917 197513 199700 671152 627344 1425533 1378387 418362 418185 604693 612627 759188 732645 781551 791021 827911 838176 804638 895647 1905107 2001777 1240683 1035440 666372 652655 780816 781827 822477 829527 853390 866367 964381 962429 4609121 4774812 40.25 72.1 1
13:44:40 2024-01-26 610656 607708 195750 191292 306092 309524 314007 310197 201680 201524 244802 248701 290651 287594 3967322 4278420 5955936 5802631 1024934 1059147 278863 246563 253479 256442 284037 276797 277768 278422 197307 200398 647323 630449 1455861 1368724 418990 419072 607306 614511 756287 735964 783817 791057 824946 838437 811765 900277 1899943 2008923 1241223 1038835 666372 652166 783033 784048 825467 829153 851499 872826 964418 960260 4537271 4767358 40.25 72.1 1
13:44:41 2024-01-26 617640 607663 194858 191559 303298 311952 313714 309727 201748 200472 244631 249081 285682 287797 3961942 4309217 5970432 5791907 1012544 1060236 279847 245047 254685 255689 283383 277524 276806 279752 197479 200153 661002 635921 1434867 1377442 422148 414809 604947 610897 751546 733201 785945 788708 825568 838478 807030 893259 1892022 1989085 1251004 1041794 665897 647456 781923 784048 821015 829419 857571 867639 959430 956834 4564584 4767358 40.25 72.1 1
13:44:42 2024-01-26 609072 604208 195131 191261 305120 309993 311849 311648 205691 201067 246497 248149 285281 287594 3956296 4300862 5980632 5793053 1008892 1059754 279453 246042 255006 255619 283653 276904 276298 277917 200067 200328 668614 631839 1440950 1376992 421655 417297 607306 614003 752230 735876 783285 785406 825568 844558 808784 891579 1892022 1986266 1245136 1048107 666372 651205 785853 784048 818689 828216 860861 869495 953884 957547 4603003 4774165 40.25 72.1 1
13:44:43 2024-01-26 616541 607744 195166 191257 304660 310029 313053 310197 201090 202370 249686 248908 285432 286678 3961942 4266048 5980632 5777652 1012544 1059824 279650 246042 255956 255513 284485 275104 277963 279752 197272 200713 653752 635011 1443397 1377971 420918 417264 611089 615149 753687 735544 783914 784085 827324 844290 804638 889745 1889334 1979878 1233398 1044765 662111 649327 787725 784048 818689 829491 858411 867639 952425 960260 4599716 4767358 40.25 72.1 1
13:44:44 2024-01-26 618292 608335 194822 191559 303298 310971 312767 310233 205726 201102 249650 249773 284881 287356 3957944 4247681 5990065 5788404 1018355 1057535 279847 245663 254544 255513 284361 276567 277768 278965 198547 199387 668252 631850 1433754 1388558 421551 414917 607736 611460 752616 738026 783817 784110 829254 843330 804867 890438 1890485 1974272 1235355 1041690 660699 649364 787530 782502 818689 834256 860248 862528 955914 960260 4627932 4767358 40.25 72.1 1
13:44:45 2024-01-26 606101 603992 195436 191124 304419 310971 312104 311175 203484 201524 244837 249670 284881 288689 3956324 4215189 5977757 5797877 1021851 1059960 277972 246493 254544 255299 285125 275949 277500 279752 198063 200188 662452 626897 1439088 1388351 418960 414845 607622 609924 757566 740639 780440 784110 829218 838514 802329 893790 1895898 1986266 1251004 1041794 662651 653613 787725 779541 821015 834293 857608 863793 957397 965261 4674960 4776723 40.25 72.1 1
13:44:46 2024-01-26 617416 604217 194980 191257 305124 309559 314999 308323 201680 201383 246192 249739 284881 288125 3956324 4231425 5967864 5783071 1034421 1062019 279256 246457 255414 257126 283909 275949 278907 279322 200318 200014 663902 629586 1435946 1379364 421354 419380 605550 610592 757566 736511 781403 793054 829877 836661 804296 898336 1905144 1998292 1249048 1031761 662583 653091 784145 779504 825503 836062 850253 862528 965786 963145 4609121 4776723 40.25 72.1 1
13:44:47 2024-01-26 608800 604217 195480 191128 305626 310029 313750 310668 201680 201067 245215 249462 285205 288550 3961942 4250609 5967864 5801661 1027877 1062019 278916 246352 254188 255584 283079 277684 276969 279752 199753 199561 669702 626175 1419112 1374063 417735 418226 605958 612358 756954 732787 781149 789717 826221 837586 805815 897564 1899705 2002515 1210062 1034703 666372 654482 780816 781827 820697 829563 853390 867021 963016 962429 4599716 4769916 40.25 72.1 1
13:44:48 2024-01-26 609906 604208 195480 190694 306092 309055 313684 310197 201680 201383 244631 248114 290086 287356 3956020 4259707 5959367 5801661 1028361 1060508 278060 246352 256319 255548 284094 277222 276156 279752 199753 199875 671877 626823 1430034 1370171 417735 418480 605587 613422 759087 732608 783817 789900 825458 837844 809395 898204 1898593 2004654 1236844 1035165 667108 648948 781923 782936 823679 829455 852141 867639 962297 955593 4596432 4770760 40.25 72.1 1
13:44:49 2024-01-26 613577 607694 195445 191128 304910 309055 314742 311146 201499 201418 249723 248908 285922 285802 3946944 4272001 5940717 5773591 1021926 1057646 277039 246352 255305 256194 283405 275984 277235 279752 198629 199875 673607 635011 1444644 1371645 422148 418480 605550 613569 755687 733573 786181 791057 824363 838442 809383 898204 1895861 1994046 1247092 1038835 665897 648868 781369 784074 823096 826396 853117 871507 960183 957547 4527407 4761388 40.25 72.1 1
13:44:50 2024-01-26 608888 604253 195478 191128 304695 310971 312068 311175 201368 200472 245334 248701 284965 287630 3956296 4320949 5955125 5788158 1015449 1054579 281163 245047 256101 256159 282937 277115 277092 279752 198629 200223 661002 635921 1451638 1377971 421666 414809 604947 611761 752230 734987 786181 789593 825568 838514 807067 895181 1895898 1990496 1249048 1043297 666372 648868 781923 783492 821015 829419 857190 868169 957397 957547 4573956 4760564 40.25 72.1 1
13:44:51 2024-01-26 610730 607735 195303 191124 304833 312259 312068 311648 205799 201067 244837 248149 289822 286714 3956438 4275039 5959367 5788158 1007515 1057682 277039 245839 258325 255654 284467 277309 276667 279752 198629 200223 680052 632291 1459008 1378972 420735 414700 608994 614475 753799 736925 783951 787433 825531 845752 809358 889039 1892022 1986830 1241223 1046211 662583 650284 788320 785368 817530 829455 860140 867639 953172 958633 4599716 4767358 40.25 72.1 1
13:44:52 2024-01-26 618292 607735 194242 191762 304254 310064 313207 310268 201680 201383 249614 249739 285789 286347 3950382 4252816 5968693 5768286 1011832 1059183 277621 246218 254081 255689 283369 274982 278799 279680 199753 200433 680963 635921 1441068 1383283 422002 417119 610763 612330 753687 738621 783878 786442 830152 844558 804730 890378 1890485 1971476 1247092 1046544 660229 650284 784182 781827 818689 836384 858411 861303 955237 962485 4627932 4770760 40.25 72.1 1
13:44:53 2024-01-26 613816 603992 195480 190690 304945 310935 312068 311175 201368 201418 249723 249289 284965 288852 3950662 4212976 5973502 5778793 1016840 1058926 278275 245839 254294 255261 284086 275862 277378 279680 199753 200119 663902 625986 1444896 1384844 419282 417119 610329 613637 757994 738512 779997 784147 827426 843196 804645 894298 1898320 1987538 1227249 1037285 660699 653843 786412 781273 821015 834293 855896 863830 956720 965261 4656149 4767358 40.25 72.1 1
13:44:54 2024-01-26 616978 608846 195096 191448 304686 309776 314485 308323 201680 201102 249261 249485 284952 287594 3946944 4234315 5959367 5782916 1028249 1059220 276813 245730 258327 256477 283185 276056 277768 278965 197513 199896 679492 630038 1428495 1381893 419547 419665 608131 611460 760278 737467 782553 792180 829877 836661 802585 900770 1901294 1995189 1227249 1032421 661640 652166 783827 779541 825503 836062 850894 861915 965101 961071 4605831 4767358 40.25 72.1 1
13:44:55 2024-01-26 609309 604172 195445 190686 304624 311964 313053 308429 201680 200402 249443 249670 284881 288284 3946944 4235621 5959092 5792288 1025580 1057682 276922 245839 253514 255407 281997 276975 276564 277530 197548 199422 668252 629305 1433193 1380456 420754 418076 604620 611868 758031 733573 780217 792033 826769 835956 802329 899092 1904326 1998292 1222500 1032495 666372 648984 781369 779504 827297 829563 848445 865097 965786 963145 4602544 4760564 40.25 72.1 1
13:44:56 2024-01-26 609063 609003 195476 190686 306092 311156 314042 310197 201680 201512 249759 248149 290086 287594 3946944 4253660 5924037 5778793 1022656 1054652 278275 246426 253302 255689 283242 276091 277378 279752 198350 200398 657424 630763 1417324 1365288 421956 419519 606635 615273 758659 735766 787176 790874 824179 838993 811731 898213 1899943 2008966 1233398 1038798 664474 652183 781923 786130 823096 827014 853427 870562 961579 957547 4511307 4750936 40.25 72.1 1
13:44:57 2024-01-26 610375 604244 194986 191003 304695 310971 311122 310268 201368 200472 244837 251221 285281 287612 3952577 4299137 5959367 5778793 1010353 1056184 277729 245047 254329 255689 282801 276940 276564 277769 197513 200119 661002 633670 1439021 1374063 422185 414556 606457 614074 754761 733573 788300 788553 827837 843196 809457 895256 1890485 1989775 1249048 1043367 666372 647420 781923 782936 822766 829419 857190 867639 959088 956834 4558078 4757993 40.25 72.1 1
13:44:58 2024-01-26 623084 604285 195476 191124 304945 311964 312104 311683 205726 201418 244837 248217 285281 287437 3953492 4278226 5959367 5778793 1007515 1057682 276779 245839 255112 255407 283688 276940 276105 278272 197479 200083 661002 631561 1441327 1374063 420584 414809 605403 614725 753687 736034 785494 787992 824253 844879 811188 892664 1894714 1987675 1224610 1046507 668278 652591 784145 784048 820433 829759 860861 869495 957950 958903 4596874 4755407 40.25 72.1 1
13:44:59 2024-01-26 614764 607131 195131 191089 304196 310029 313494 311858 205550 201524 249686 248114 285281 286642 3958220 4247681 5950042 5758908 1013277 1056859 277410 245597 253479 255619 284485 275757 277963 279555 198629 200293 656652 634102 1433421 1379364 421551 417228 608444 610787 754761 741155 787167 789675 829637 838406 805937 893940 1893497 1973469 1200818 1044765 660699 649405 786375 778842 818109 836062 860248 863072 953811 955556 4637338 4761388 40.25 72.1 1
13:45:00 2024-01-26 613816 606774 195887 190321 305160 310936 312068 311612 205656 201618 249650 249254 284947 288779 3948842 4196864 5958995 5768286 1020193 1061029 277458 246355 253444 255226 284521 275633 277147 279608 197479 199700 663902 625113 1431696 1379364 419557 417890 609031 611460 757454 737783 781111 787881 829490 842599 804756 896650 1900077 1988290 1251004 1040276 662111 654725 787530 780315 821015 834220 857152 863519 959236 963826 4672324 4764786 40.25 72.1 1
13:45:01 2024-01-26 616541 604217 195440 191612 304660 308156 314928 310162 201056 201700 249614 249450 285281 287999 3948842 4220629 5962773 5773591 1028982 1057682 279203 245804 253267 256442 282753 275826 278159 278965 197513 199827 679492 629586 1447096 1377971 419583 419072 607034 610592 758561 737013 782702 793054 833535 837626 802400 900770 1902822 1997300 1252961 1033457 662583 653091 784145 779467 826868 836652 852724 862528 965101 962800 4613071 4764786 40.25 72.1 1
13:45:02 2024-01-26 609749 603920 195303 191085 305151 310673 313494 309727 201714 200227 244631 249670 285281 288477 3945010 4235583 5950042 5787044 1025580 1056568 278667 245804 253479 256040 281892 276904 277342 278965 197513 199422 668252 627792 1426425 1379930 419583 418185 605121 612330 757655 733720 781551 793305 830115 838579 806399 902150 1902822 2000413 1238763 1033854 665422 654909 781923 779504 825467 835800 850857 865023 965786 965225 4609121 4762683 40.25 72.1 1
13:45:03 2024-01-26 607007 607204 195476 190651 306056 309488 313714 309692 201368 201348 244425 248114 285682 287594 3948565 4253470 5948321 5787044 1025580 1057646 277884 245839 253479 255654 283888 276056 276069 278392 197444 199735 653041 626897 1422744 1374063 418326 418185 605121 612664 757973 732645 781589 789864 827911 838847 811074 899902 1900114 2008245 1243179 1038395 668278 654909 784108 784048 824225 829153 852067 871319 962979 955556 4566415 4752016 40.25 72.1 1
13:45:04 2024-01-26 610957 604217 194207 191900 303023 309993 313935 308323 203140 201032 244425 248908 285281 286795 3950662 4299694 5931391 5777841 1015412 1059183 278475 245047 254046 256442 283185 276091 276826 279752 197479 200014 662452 636249 1424666 1371534 422185 418480 605121 612194 753687 733757 787062 791057 827911 838442 806994 896499 1898901 1991872 1249048 1041362 666372 648649 782711 787396 824521 829383 856309 869495 961927 957474 4533877 4764786 40.25 72.1 1
13:45:05 2024-01-26 609008 604204 195171 191261 304660 310029 311559 311612 205656 201067 247232 248149 285566 287356 3955397 4259939 5950042 5777841 1010276 1056111 277199 245804 253514 255654 285356 275597 277573 278154 198629 200363 670849 634102 1419500 1377971 421850 414520 609377 612627 753830 737469 783914 784085 827911 838550 804602 891682 1894948 1977393 1234925 1046362 660661 648190 790564 783345 819704 834616 860248 865060 957678 963447 4605831 4760388 40.25 72.1 1
13:45:06 2024-01-26 614251 604177 194822 191257 304227 310935 311813 310197 201090 201067 244460 249635 284490 288604 3947835 4208702 5960685 5782916 1015356 1057646 277199 245047 254650 255261 283653 276056 277378 279358 198374 199075 671152 630036 1474985 1388558 422148 414881 606691 609619 753296 736027 783817 787087 829841 844558 802585 890341 1894714 1976187 1240683 1044340 662583 652055 787493 780352 818542 836507 860786 863372 955200 962392 4646744 4764786 40.25 72.1 1
13:45:07 2024-01-26 623404 608140 195750 190321 306550 310029 311818 311175 205621 201348 249863 249289 285281 288477 3945749 4197364 5976377 5773591 1023248 1059183 277884 246563 253267 255440 284734 275633 277768 279358 197479 199735 664083 625113 1449227 1379364 417110 418480 608480 610356 756361 738059 778666 786405 828632 838406 807180 897564 1898593 1989085 1227249 1037896 662651 653981 784145 779394 825693 837726 853942 864455 961579 961035 4606322 4764786 40.25 72.1 1
13:45:08 2024-01-26 609072 607445 195334 191257 305124 309055 313017 310162 201368 200402 244802 249289 284681 288586 3935551 4237949 5950042 5786127 1025580 1059630 278275 245597 253444 255654 283693 276904 276069 279358 197513 199075 685376 626897 1430490 1376015 418362 417890 604693 609924 757994 732131 782702 792180 829086 837226 804033 896924 1901294 1998292 1240683 1036414 666372 654835 781561 779357 824521 829347 855162 866966 965602 963789 4595601 4764786 40.25 72.1 1
13:45:09 2024-01-26 610170 608335 195400 191280 305437 308120 314007 309945 201647 201067 249686 248689 285895 286441 3946944 4256494 5934737 5777728 1022656 1057646 278275 246281 253090 255689 283185 276091 277147 279752 198629 200770 655231 633987 1433977 1364843 421850 419368 605279 614475 755836 734829 786181 792180 825260 838437 809395 898204 1895861 2000857 1231805 1037285 664474 651719 783231 787284 823350 831667 855138 870040 964090 959425 4527407 4759434 40.25 72.1 1
13:45:10 2024-01-26 614018 604172 195405 191257 304196 310029 313350 311175 205586 201559 249686 248149 285481 287446 3943212 4262502 5949767 5768286 1006081 1056111 276826 245804 254259 254869 284521 276056 276492 278340 197444 200188 659552 631850 1444639 1374063 420547 414845 608167 614003 751546 735881 783878 786315 825568 845752 809358 891579 1889334 1983416 1243179 1048070 666372 651205 786338 786093 819904 831558 862090 870040 953664 957328 4597720 4757993 40.25 72.1 1
13:45:11 2024-01-26 618403 608571 195135 191257 303235 310029 312104 311367 203175 201103 245217 249496 284938 285802 3946025 4246251 5959367 5761337 1011111 1057646 277838 245047 254259 255475 283617 275791 277963 278181 198098 199735 659552 634102 1426781 1386232 422185 414881 605293 610592 751546 737746 783817 785220 829841 843330 802548 892317 1892022 1973469 1233006 1043278 662583 651205 785853 779541 819913 836398 860398 865073 955053 962983 4645018 4764786 40.25 72.1 1
13:45:12 2024-01-26 615601 604145 195887 190417 305804 309958 312032 310922 205621 201102 246222 248908 284947 288513 3957117 4191587 5968693 5777841 1020267 1056896 277494 246426 253479 255261 284956 275211 277768 279358 197513 199735 662452 625543 1424816 1381322 417110 418480 608946 610824 756917 738564 779257 787556 829841 838514 804867 895610 1898593 1986266 1249048 1038835 661640 653760 788283 779541 821015 836392 858835 868169 959310 965079 4673396 4772946 40.25 72.1 1
13:45:13 2024-01-26 612252 604208 195303 190956 306407 309852 314928 308253 201023 201348 246092 250321 285365 288035 3946025 4219404 5950042 5777665 1026128 1057646 276913 246563 254693 255689 284521 275562 278159 279358 197513 200315 686112 626897 1404847 1379364 419692 419665 610043 610824 759171 738548 783817 788745 831995 837190 804296 898302 1899943 1989775 1225330 1034703 661640 654018 786412 781236 824298 836062 853829 865615 964776 965643 4603450 4773224 40.25 72.1 1
13:45:14 2024-01-26 613377 604172 195308 191257 305187 310962 313720 310817 202307 200857 249650 249704 285076 288342 3933702 4237949 5962773 5787044 1031223 1057646 276779 245804 253514 257006 281927 276056 277768 278965 197513 199561 669702 629586 1438077 1379364 419656 419072 606875 610555 758561 736490 782145 792180 829877 837576 804296 902889 1901294 1995460 1241223 1031761 661640 653091 783033 778952 825540 835471 848408 861804 966836 967050 4599622 4761457 40.25 72.1 1
13:45:15 2024-01-26 608567 604037 195572 190625 306092 309524 313017 309258 203175 201103 249686 247736 285365 287356 3946668 4247222 5931391 5777728 1022656 1057682 277884 246598 258327 255689 283617 275862 276564 278470 198629 200677 655202 630486 1421985 1364843 419619 419072 606875 614475 756287 735876 783914 791057 824363 837844 811150 898204 1894515 2004654 1231442 1040313 665422 651242 783033 784048 825503 827950 850857 871507 963052 961968 4531504 4754360 40.25 72.1 1
13:45:16 2024-01-26 610371 608153 195263 191380 303124 310971 312762 309727 201680 200402 246497 248805 284947 287118 3941189 4305275 5941575 5761205 1009670 1057347 277586 244841 254294 255654 281927 276091 276492 279752 197479 200014 661002 635011 1461308 1374063 421850 414845 604693 612627 753296 733876 787372 788708 825568 838550 808784 892989 1892022 1989085 1245136 1044765 666372 648373 781923 782936 820433 829419 857190 867639 957397 957547 4597799 4756987 40.25 72.1 1
13:45:17 2024-01-26 613660 604073 195131 191118 304053 311964 312982 311140 205621 201735 249686 250021 285410 286678 3946944 4250911 5950042 5744707 1012554 1054615 277625 246056 253514 255689 283653 274982 278159 279358 197479 200363 658895 634102 1426342 1378387 421850 417300 609413 612664 753296 736027 785622 784110 825019 838586 804638 892989 1889334 1977072 1247764 1044765 661640 649327 790297 784048 821015 829527 858411 867639 954966 960260 4596243 4769814 40.25 72.1 1
13:45:18 2024-01-26 613399 604032 195162 191153 304481 311738 311925 310055 201335 201313 249686 248942 283693 288333 3946025 4205605 5960685 5773591 1018290 1057682 277494 245804 254294 255429 284521 275597 277378 279555 197479 199770 661002 625986 1433409 1388558 419286 414845 608167 608759 755436 737967 781589 784110 832302 845483 802548 890378 1894515 1975985 1227249 1041794 662583 652655 787725 778364 820433 836652 858411 861915 958629 966663 4665555 4775870 40.25 72.1 1
13:45:19 2024-01-26 618492 604032 195334 191148 304516 311744 314784 309082 201647 201559 246092 249704 284881 287594 3950382 4223649 5959367 5777728 1028238 1059220 276779 246218 254081 255725 281927 276709 277378 278769 198409 199561 669702 628688 1413631 1379364 419656 418480 605550 609027 756508 735442 781589 793305 829877 836661 804608 899651 1899705 1998292 1251004 1032495 664000 654018 781923 779504 825540 836384 848408 862565 965786 963826 4599716 4765339 40.25 72.1 1
13:45:20 2024-01-26 620529 608576 195639 190551 304480 309887 312910 310055 201579 201243 245281 248736 284881 288513 3943212 4247908 5937178 5782916 1026128 1056559 277884 246183 253479 255689 283419 276056 275362 278374 197170 199561 655202 626451 1441821 1371130 418326 418480 605121 612664 756328 732682 782427 788782 827324 836011 807067 898316 1901294 2001814 1256873 1034703 667619 652655 780816 782936 823679 829491 853792 867639 962979 961035 4580905 4751212 40.25 72.1 1
13:45:21 2024-01-26 613414 608999 195269 191315 305017 311082 313899 309586 201613 201208 246337 249151 285646 285887 3933740 4267761 5922066 5777562 1019705 1057646 278684 246218 258254 255689 283243 276056 276564 278965 197293 200363 662696 631839 1436822 1364843 420584 419368 606445 614511 757454 735355 783914 793033 824983 835976 811192 899635 1898593 2006075 1245769 1038798 664474 651205 781923 785719 824298 827014 852141 872055 963052 957547 4524471 4748627 40.25 72.1 1
13:45:22 2024-01-26 617021 608135 195192 191315 304613 311703 311890 309586 201613 200332 246716 249151 285437 287414 3946944 4302205 5950887 5769458 1008929 1056111 276779 244670 254852 255654 281927 276091 276298 279358 197444 199700 659552 633649 1468164 1374063 420584 414845 608456 612664 752260 733265 783878 787556 825721 838586 808211 892354 1892022 1990496 1247092 1045059 666634 649364 783033 783776 819851 829455 858411 869495 959310 957547 4587033 4748627 40.25 72.1 1
13:45:23 2024-01-26 610170 607440 194858 191315 304828 312185 312767 311836 202607 201419 246606 248598 285646 287828 3946958 4247719 5949767 5768286 1007515 1056896 277299 245460 253514 254905 285009 275597 277378 278571 198629 200398 652302 635011 1432877 1377411 421551 417890 610311 614475 754365 738585 786181 785756 826221 843366 806422 892359 1889334 1977072 1235355 1044765 662583 650284 788878 784074 821082 829527 860248 867639 953136 960260 4586600 4757993 40.25 72.1 1
13:45:24 2024-01-26 618020 607445 194282 191762 303342 312961 313243 312176 203175 201559 246222 250714 284738 287486 3956438 4245793 5984906 5777728 1015448 1057535 276913 245083 255077 255297 283679 276056 277768 279358 198098 199110 676951 629586 1426899 1391244 422185 414881 608167 610592 753799 738279 783817 784147 829914 845752 802585 890415 1894714 1973654 1248359 1041906 662583 653091 786412 778952 818689 836652 860861 861266 955914 963862 4652251 4760564 40.25 72.1 1
13:45:25 2024-01-26 616536 604181 196025 190360 306092 309090 313017 311363 203175 201807 246323 249567 284774 287558 3933513 4184558 5940717 5773544 1021756 1059220 277598 246493 253514 255440 284956 275633 277378 278965 197479 199700 662452 624643 1430230 1381322 418031 419072 609413 610860 756954 738548 779294 787592 828632 838478 804867 895647 1898593 1986266 1223207 1038835 661640 654799 787168 781273 821015 834293 855933 866367 957360 965944 4646744 4757993 40.25 72.1 1
13:45:26 2024-01-26 616048 604177 195153 190690 304232 311303 314042 308323 201368 201138 245728 251890 284632 287697 3941323 4208799 5940717 5761053 1028516 1056896 282059 245632 256138 256300 281892 276091 277147 278181 197548 199110 675078 628233 1435532 1379364 419656 418185 607306 609027 756508 735964 781589 793305 832338 836661 804867 898299 1899668 1998292 1236844 1031761 662583 653091 781923 779541 826711 835471 850253 862602 966836 963826 4599716 4757993 40.25 72.1 1
13:45:27 2024-01-26 608800 604141 195754 190655 305088 309559 313053 309727 205761 201067 244837 250021 285067 288117 3950728 4235824 5944082 5778931 1024934 1057609 278275 246391 253479 255725 283802 275984 277378 278374 198489 200852 658895 630726 1412658 1364843 420918 419665 605330 615419 756648 734921 783951 792180 824363 835976 811192 897023 1897245 2004654 1241779 1038835 664474 651205 783033 784074 824410 827014 852141 869252 964418 957547 4514887 4745242 40.25 72.1 1
13:45:28 2024-01-26 609749 604208 195171 190990 302910 310971 311594 309258 203484 200437 244460 248735 284881 287342 3954470 4284564 5955936 5761205 1004613 1058448 278827 245425 254259 254834 283653 276091 276578 279752 197513 200083 658827 631388 1435812 1376531 420620 414881 608167 614040 752230 735968 783878 785966 825568 845154 809431 889308 1889334 1980607 1243179 1048107 666671 651242 784182 784048 818109 828799 866354 871507 953884 957547 4583759 4752016 40.25 72.1 1
13:45:29 2024-01-26 614759 604208 194898 191124 304223 313105 313053 309727 205726 202228 245728 248528 286060 286275 3950662 4235395 5964444 5758908 1010390 1056111 277849 245593 256319 255619 283617 275246 278159 278573 198593 200049 662452 633649 1454576 1383283 422185 414520 607306 609027 752230 736027 783817 786442 829877 844558 802585 890415 1890485 1971476 1241223 1045059 660699 650284 788283 781827 819851 835471 859635 862602 955914 955593 4605357 4757993 40.25 72.1 1
13:45:30 2024-01-26 612008 605878 195158 190690 304686 310971 312068 310704 205656 201067 249474 248735 284278 288586 3942189 4203133 5984072 5773043 1019016 1057682 277494 245839 253903 255183 284318 275175 276953 278965 197479 199735 661002 625169 1420188 1383283 418031 417300 607622 611998 756508 737505 779294 784147 829877 838320 802329 894336 1890485 1986266 1249048 1041053 662583 652655 788320 778401 821015 836062 857800 862528 957950 966663 4658896 4757993 40.25 72.1 1
13:45:31 2024-01-26 616104 603915 195131 190990 304285 308120 313756 309980 205691 201559 249297 248908 284881 287630 3942935 4196864 5955936 5764796 1028516 1057646 278667 245632 257890 256477 283613 275526 277963 278573 197479 199422 653041 630038 1429439 1378387 419656 419665 607306 610592 760278 737444 782702 791057 829914 835387 804730 899011 1901294 1995460 1252961 1032495 662583 653091 781923 778952 825540 836384 848445 862565 965101 963862 4593152 4752016 40.25 72.1 1
13:45:32 2024-01-26 608209 604132 195476 190651 304695 309559 313089 309727 202997 200437 244495 248701 284481 288477 3943212 4235621 5938168 5773043 1022003 1059754 278132 246148 254873 255619 283185 275826 276861 279752 198629 200328 654482 632291 1417276 1367232 420699 419665 606409 614475 756508 734917 785871 792180 824326 837844 809395 898204 1894478 2004617 1219705 1038023 664474 651205 781923 786278 824846 827014 853057 870115 962979 957547 4509977 4734223 40.25 72.1 1
13:45:33 2024-01-26 617416 604181 194822 191559 303946 310717 312104 309692 201335 201032 245217 249704 285169 286678 3939463 4228047 5976359 5773043 1014687 1058999 279453 245285 257047 255478 283440 276020 276881 278181 198098 199353 666802 632291 1417969 1387217 422148 414881 608957 612056 753151 737444 783817 786368 831676 845483 802548 890378 1894714 1968893 1213760 1043278 662583 654018 786538 778916 819851 837835 860861 862491 956592 966627 4656149 4760012 40.25 72.1 1
13:45:34 2024-01-26 616541 603920 195440 191226 305088 308120 314007 310162 201335 201665 246019 249254 284881 287661 3933975 4191587 5940717 5778931 1031184 1060236 279453 245698 255595 256660 283101 275913 278051 278769 198063 199700 662452 628688 1426252 1381893 420511 419665 607306 609457 761902 737967 783259 793305 832265 837844 804730 896653 1901294 1998292 1258829 1031983 664000 654018 781561 779504 827297 837579 850820 863793 967156 965225 4596874 4748594 40.25 72.1 1
13:45:35 2024-01-26 608209 603983 195892 190621 305626 309020 313053 309258 205835 200892 249723 247736 284881 287558 3933853 4241152 5938969 5783071 1024934 1060086 278168 246457 255595 255548 283560 275913 276350 279752 198629 200363 653752 630486 1403460 1367232 420699 419665 607306 615383 756917 736558 788023 793305 825568 837190 811768 901047 1897245 2004654 1253748 1038895 665897 652166 784145 786278 825467 828180 853792 872788 965101 960260 4523280 4744886 40.25 72.1 1
13:45:36 2024-01-26 610103 604177 195131 191089 304660 311443 312032 310668 201056 200437 244802 248494 284881 286750 3933702 4259939 5949187 5764172 1008133 1059680 278880 245937 254971 254729 283476 276761 276350 279752 198629 199875 659552 631388 1438077 1374063 420882 418784 610142 614438 754365 737967 783914 787433 825568 846349 809358 889039 1886615 1981283 1241223 1050457 665422 651205 787725 785719 818109 829383 860103 870115 953774 957547 4587033 4752016 40.25 72.1 1
13:45:37 2024-01-26 617798 604177 194822 191257 302879 310029 312798 309945 205656 201665 245217 248874 290230 285802 3933853 4243225 5955125 5749529 1010390 1059717 279775 245558 256282 255548 283476 275913 278051 278074 200035 199526 664297 632291 1431492 1387217 422148 414881 611207 611076 754365 737967 783817 786045 833771 845752 802585 890341 1894714 1971770 1215609 1042536 664000 654018 787530 779504 818689 837244 860861 861266 956592 965225 4652251 4757993 40.25 72.1 1
13:45:38 2024-01-26 615631 604141 195750 190655 306088 308120 311711 310197 205656 201524 249614 248908 284881 287594 3937316 4163547 5950042 5758908 1026166 1056859 278275 246316 254475 256194 283405 275490 278051 279358 199753 199561 673607 629586 1440950 1381893 420547 419665 607306 609027 760159 738022 783259 792742 829877 837844 804618 899613 1901294 1996875 1234925 1033457 664474 654018 781635 779541 826711 837086 850857 865060 965786 963826 4590310 4748627 40.25 72.1 1
13:45:39 2024-01-26 606789 607836 195476 190621 305196 309524 313017 309692 201056 201125 244631 248080 285481 288274 3927865 4237949 5931551 5769458 1019668 1054579 277884 246391 258363 255443 283369 276618 277092 279198 198489 200538 661203 632291 1424046 1367232 423162 419629 606838 615419 755836 735876 788225 793194 825531 837190 811768 901076 1899943 2004654 1217749 1038798 664474 652648 781369 785220 823059 828216 854642 870215 960183 957547 4515066 4752996 40.25 72.1 1
13:45:40 2024-01-26 608478 604217 195440 191261 304660 310935 311813 311612 205621 201067 244802 250021 284881 287212 3933664 4259939 5940717 5758908 1007515 1056463 276779 245769 253514 254869 285054 275771 277056 279716 198629 200258 653752 634102 1420430 1379930 421965 418335 613373 615346 755972 738585 787335 786130 829841 844522 806422 892442 1892149 1977072 1235355 1044877 662583 650744 788878 786278 820433 829527 860861 867639 953998 960260 4583759 4748627 40.25 72.1 1
13:45:41 2024-01-26 618025 604208 195127 191697 303271 312850 312104 309945 201368 201348 249261 249739 284481 287437 3933664 4233088 5968418 5758908 1015356 1057216 277393 245047 254863 255440 283728 275826 276564 279214 200035 199770 662452 627744 1445972 1391165 420155 414700 608994 612700 756508 739540 781551 786315 832302 843185 804867 894368 1895861 1982689 1229168 1041901 663527 652655 787725 779504 821082 837835 858411 862528 958629 965225 4656149 4755407 40.25 72.1 1
13:45:42 2024-01-26 617522 604141 195476 191089 306088 308120 313529 309914 205656 201700 246056 249462 284881 287432 3930815 4182463 5940717 5758908 1028614 1057440 278275 245597 254514 256872 283503 275633 278159 278769 200035 199805 665352 629945 1434704 1381893 421354 418963 606838 612263 759738 737008 782665 793305 829877 837844 804645 903162 1901294 1995460 1244761 1031983 663252 654018 783033 779541 827297 836652 850857 863793 965786 963789 4590310 4748627 40.25 72.1 1
13:45:43 2024-01-26 608209 608619 195476 190655 304910 309524 313017 310414 205835 200752 244631 248701 284481 288568 3927970 4228677 5924037 5777665 1025580 1057646 278080 245804 253514 255619 283383 276056 275646 279608 197479 199422 698157 626434 1419880 1378491 420155 418999 605513 614074 759617 734465 781365 790984 828498 837190 807030 899912 1904000 1998943 1242602 1034703 667801 654799 779710 781827 823059 829527 853390 867363 961579 955593 4571499 4746029 40.25 72.1 1
13:45:44 2024-01-26 610804 604213 195131 191253 303942 308156 313971 310195 205691 201032 249437 250814 285348 284928 3928240 4268967 5912741 5744670 1019630 1056111 277393 245597 254873 255725 282753 275633 276528 279358 197410 200455 659710 632291 1435231 1369179 421892 419483 606472 615236 757454 735286 788300 793157 825150 837779 810580 897564 1897511 1999438 1239784 1038798 664474 651719 781923 784074 823350 829455 855933 869495 962979 957547 4518015 4748627 40.25 72.1 1
13:45:45 2024-01-26 608446 607477 195290 191119 304223 312579 311813 311175 205586 200857 244802 247736 284952 286714 3934787 4256494 5940717 5761205 1006081 1054579 276779 245839 253479 255147 284521 276056 276528 278431 197444 200328 658102 632013 1444639 1379473 422257 417599 611089 615788 754291 738050 788694 787992 825421 848146 810543 890341 1889334 1982689 1241223 1049599 665897 651205 786412 787396 818418 829419 861363 872128 953848 959240 4583143 4748627 40.25 72.1 1
13:45:46 2024-01-26 618020 604204 194827 191563 303271 310029 312068 309878 205726 201032 245217 249739 284881 286512 3937592 4236439 5959367 5744707 1014721 1057646 276779 244876 254259 255261 283185 275633 276564 278573 198409 199110 653041 631388 1422296 1388558 422820 417010 609669 611713 753501 742172 786054 788553 832624 844413 802437 892317 1892022 1973469 1234925 1045348 661640 651205 786412 779504 819778 836652 860861 862528 955237 955556 4627932 4755407 40.25 72.1 1
13:45:47 2024-01-26 613550 605408 195750 190321 305160 310973 311849 311175 205621 201161 249650 248908 284881 288513 3933846 4169435 5930576 5744707 1026166 1056111 278275 246011 254154 255689 283653 275175 277768 278769 197479 199735 661002 626434 1406075 1379364 419656 419665 610217 612292 760819 740098 783743 789753 829731 838993 802437 898092 1901294 1989085 1225330 1033966 662651 653113 781923 779504 825503 836985 850820 864922 965101 963145 4587033 4755131 40.25 72.1 1
13:45:48 2024-01-26 608012 604105 195476 190690 305191 309090 312762 309258 205691 200437 244837 250021 284517 288694 3933846 4228677 5931391 5773804 1025580 1054579 277689 245804 253090 255654 282788 276056 275646 279555 197479 199457 665352 625538 1420648 1374063 418990 418480 606040 612194 760819 734987 783385 789717 830263 839030 808306 899411 1902822 1998943 1236844 1034703 666161 654835 781158 781790 822477 829491 853390 866835 963294 960998 4576574 4752016 40.25 72.1 1
13:45:49 2024-01-26 611238 604213 194822 190690 304227 310314 313750 308323 201090 200472 249650 248874 284881 285574 3933846 4265767 5905173 5744707 1013240 1054579 278113 245047 253479 255725 281962 276056 277378 279358 197444 199735 661002 636249 1429235 1372115 423120 418480 605883 612627 754365 734987 790554 793054 827727 841759 809457 895498 1893497 1991154 1226529 1040313 665422 649327 781923 787396 823059 829419 855287 868876 962038 956834 4498343 4739262 40.25 72.1 1
13:45:50 2024-01-26 608521 604141 194858 190990 304196 310753 311086 311327 205586 200402 249650 247942 284881 286714 3936653 4253266 5931391 5758908 1003823 1054579 276551 245083 253479 254123 283688 275348 276069 278111 197307 200014 656652 631388 1454861 1373791 420918 414881 608599 614511 753151 737695 783914 787881 825311 846729 809821 891391 1890802 1983304 1239267 1050740 664000 650744 787725 784037 819913 829419 862090 870152 953848 959435 4576574 4746029 40.25 72.1 1
13:45:51 2024-01-26 616467 606938 194278 191257 303271 310535 312068 309294 205691 201126 249261 249739 284047 286714 3933846 4217504 5964444 5744707 1013912 1054615 278275 245047 254259 255261 283419 275633 277147 278965 197548 198763 680963 628233 1444135 1388558 422558 414917 608167 610592 753887 739540 783817 784110 833771 846188 806029 893978 1897375 1973432 1251004 1043204 664474 654977 788090 778952 821015 834293 858262 865921 957397 965944 4665555 4757717 40.25 72.1 1
13:45:52 2024-01-26 615456 604145 194999 190690 304232 308120 314007 309223 205908 201383 245708 251574 284748 287356 3933846 4187315 5939848 5761318 1027781 1054579 278275 245083 253479 255725 281856 275211 277768 278181 197513 199387 673607 628688 1426757 1377971 420286 419072 608167 610592 756917 736403 782266 793305 833481 837844 804037 901944 1906711 1996155 1249048 1031650 662583 653981 784145 779467 826711 836652 852104 864986 967524 963862 4575152 4745242 40.25 72.1 1
13:45:53 2024-01-26 608373 604100 195476 190355 305196 309090 312798 309258 205691 200437 249479 247358 284947 287747 3933702 4248537 5916046 5758754 1021198 1053050 277884 245839 258291 255475 282924 275826 276564 277917 198350 200363 658030 631388 1425920 1364843 421551 419665 606445 615383 756648 735876 783951 792180 824983 836011 810580 898620 1898901 2001092 1237790 1039877 664948 651059 781850 787396 825693 826978 850894 869216 964739 959240 4511565 4746029 40.25 72.1 1
13:45:54 2024-01-26 608456 604141 194822 190660 302874 310971 311122 308358 203484 200088 249297 248149 284481 286804 3930853 4283461 5940717 5761318 1006769 1054345 278275 244876 254685 254869 281962 276056 276919 278965 198629 199700 653041 630486 1427589 1374536 420584 414845 607306 613569 752230 735876 783914 784110 825568 845154 808784 892311 1893596 1984677 1241223 1050853 664552 649641 789772 786241 818542 833435 862530 867639 952425 957547 4584178 4739603 40.25 72.1 1
13:45:55 2024-01-26 613681 603045 194853 191093 303054 310029 311376 309258 205512 200472 245728 249289 283804 286750 3928240 4202185 5950042 5758908 1013912 1054579 278080 244670 254259 254691 283419 275211 276564 278965 198629 199110 659552 624643 1428495 1383283 418031 414484 607622 609961 755972 734988 779257 784074 829877 838550 806777 895647 1894515 1984714 1227249 1036414 662651 653054 786026 779357 825693 835916 853942 865073 962708 963826 4589725 4742644 40.25 72.1 1
13:45:56 2024-01-26 608200 604001 195476 190660 304660 309055 312104 308358 205656 200123 244460 248908 284269 288035 3933853 4229571 5931391 5769428 1024117 1056463 277884 245632 253479 255429 283282 276091 275646 279358 197479 199110 694048 625113 1435545 1374063 419286 418480 604693 612431 756917 733521 782702 791057 826805 838212 807030 898204 1899943 1997491 1242602 1037896 668278 654872 781598 781680 824521 829383 856384 866797 967022 963789 4576612 4743709 40.25 72.1 1
13:45:57 2024-01-26 610369 604213 194212 191791 302631 309559 313053 307857 205726 200437 249297 248908 284269 284964 3928445 4275039 5922066 5750697 1015172 1054207 277656 245083 258327 255654 282028 275633 276298 278965 197170 199561 659552 633987 1439696 1366256 422820 419072 605550 612664 755948 733757 787372 792180 825568 838442 808770 895647 1890485 1990496 1243179 1041794 666372 651256 783827 786130 823350 829347 856393 867452 962038 959425 4527096 4741536 40.25 72.1 1
13:45:58 2024-01-26 610656 604172 194822 190690 304191 309887 312104 310704 205263 201067 249297 247942 284881 286240 3933853 4243640 5940717 5754800 1004650 1054207 279007 245632 253302 254513 284632 275633 276207 277530 198489 200014 658464 632291 1420324 1376992 421551 418480 609413 614511 754761 738585 786540 784074 826258 844558 806994 890475 1886652 1975671 1233398 1044877 662111 650247 790860 786167 821082 829347 861296 866835 954824 959471 4590310 4741860 40.25 72.1 1
13:45:59 2024-01-26 618238 604764 194212 191257 303262 310064 312068 309586 205691 200437 244927 249704 284047 286804 3922361 4224214 5950042 5742502 1013153 1054207 276779 244670 254259 254869 282885 275633 276528 278181 198098 199075 665352 629586 1427909 1384591 422222 416974 606728 609027 752616 738548 783285 786725 829914 843366 802585 890378 1890677 1967878 1236844 1041794 661640 652166 786611 781463 819913 836434 860824 863222 953701 962947 4622314 4741860 40.25 72.1 1
13:46:00 2024-01-26 612911 604597 195781 189887 305841 309524 311594 310197 205263 200962 249261 248528 283657 287594 3921683 4157642 5939848 5750697 1020230 1053086 276680 245839 258218 255180 283653 274404 277378 278573 197444 199422 662452 624668 1434369 1378387 418067 419072 608480 612664 756954 737469 779294 787592 828668 838284 802585 895647 1895898 1983452 1223411 1036798 661640 652691 786611 779577 823276 836985 858221 866928 959310 966481 4638877 4749793 40.25 72.1 1
13:46:01 2024-01-26 612543 603992 194990 191014 303830 309055 312068 307562 201368 200437 245728 249498 284092 286750 3911139 4210132 5931391 5744745 1022656 1054615 277884 245597 253514 255475 281856 276712 276105 278965 197513 199075 669702 625113 1432833 1375424 419619 418480 604693 609063 755836 733757 781589 792742 827462 836047 804608 899523 1901294 1995460 1240683 1034934 664474 654482 781079 778952 824882 834653 853904 867548 967524 964349 4583257 4742489 40.25 72.1 1
13:46:02 2024-01-26 609698 608340 194822 190690 303342 310862 313607 308288 205764 200437 249261 248183 285860 284888 3922361 4253470 5912741 5754800 1016728 1054652 281792 245118 258072 255689 281962 275668 276564 278965 197479 200363 650068 632597 1450454 1364843 421850 419665 606445 615419 755836 735355 787136 792180 824983 837262 811192 898882 1895898 2001777 1239784 1038835 664474 650284 781923 784074 824882 827014 852537 872451 964776 959240 4513915 4742489 40.25 72.1 1
13:46:03 2024-01-26 610536 607278 194822 190690 303982 309524 311086 310891 205691 201032 249686 248149 284881 286804 3930853 4256494 5931391 5754800 1004650 1054652 276551 245118 253514 254691 284321 275246 276105 277952 197170 200049 655202 630486 1427173 1374063 421253 414592 607586 615892 753687 736921 786218 783864 825568 845752 810580 889745 1889334 1980607 1243179 1049599 665897 651242 787762 783520 817530 828252 860140 872203 956863 959240 4576688 4750962 40.25 72.2 1
13:46:04 2024-01-26 618642 604037 194101 191557 302774 309812 312104 309258 205621 200822 245874 249670 284370 285837 3935551 4212582 5949187 5749529 1013800 1056859 277165 244600 254046 254834 283114 275175 276492 278181 198547 199040 675078 630486 1416954 1387217 421514 414845 607158 610319 753151 736925 783817 785966 829841 843366 802548 890341 1892022 1971023 1217458 1041794 662583 653091 787530 778328 818689 837244 860861 861229 955200 964202 4658857 4770209 40.25 72.1 1
13:46:05 2024-01-26 616040 607273 194646 190911 304017 309948 312982 308323 205550 201032 245180 250725 285058 286750 3916411 4179343 5938969 5778520 1026769 1054207 278275 245012 254154 255654 281997 274947 277378 278181 197444 199075 662452 628688 1436692 1377971 419619 419665 608167 611460 758511 737444 782702 792180 829804 837844 804730 901014 1901294 1995460 1233006 1031908 662583 653091 781923 778916 825467 837835 850820 862528 965786 963789 4589725 4742374 40.25 72.1 1
13:46:06 2024-01-26 610184 608588 195263 190782 304695 309584 313315 308182 205586 200845 246019 247908 284881 287028 3924481 4235621 5895740 5736351 1013202 1053013 277656 244806 254873 255226 281427 275597 276492 278965 198629 199666 661002 634102 1452766 1374063 422820 414845 605550 612627 753151 733219 787335 788672 825568 838514 806994 892989 1890677 1986229 1243179 1041794 665897 648409 783589 784048 818689 828180 858411 870115 956592 958903 4568236 4743430 40.25 72.1 1
13:46:07 2024-01-26 618844 607278 194071 191083 303753 311964 311854 309298 202607 200682 243801 248874 284012 284928 3924312 4227229 5940717 5740150 1007515 1055785 277492 244635 256022 254834 282753 275597 276528 277754 197479 199666 661002 632291 1416065 1383283 422185 417264 606618 611460 753830 738512 785494 785220 829841 843330 802585 890452 1892022 1970671 1236844 1041804 661640 651205 786412 781236 818689 836652 860861 862491 955200 955556 4624629 4749793 40.25 72.1 1
13:46:08 2024-01-26 615704 606386 195157 190378 304873 311082 311961 309117 202607 200822 246570 249671 283835 287855 3924481 4229853 5916046 5761167 1021889 1054579 277458 245804 254693 254834 281892 275175 276492 279752 198070 200188 652302 630036 1416619 1364843 419619 419665 606838 614475 757994 735318 783606 792180 824326 837844 809395 898208 1892022 2001129 1229486 1037285 665422 651205 783033 785719 824846 827014 853057 870773 962979 959581 4500463 4727271 40.25 72.1 1
13:46:09 2024-01-26 608209 604064 194680 190974 302773 313072 311890 308217 203316 199948 245874 250164 283919 286535 3926306 4277139 5931391 5744481 1007440 1053013 278667 244294 254046 254869 281892 275826 276033 278965 198629 199666 661002 629586 1427331 1374063 420584 414448 605550 614003 751472 733757 786054 785220 825568 843366 808784 890341 1886615 1982689 1245136 1044765 666372 651205 784182 784048 818689 828799 860248 867639 955200 957547 4563587 4724736 40.25 72.2 1
13:46:10 2024-01-26 616237 604068 194212 191257 302986 312185 311818 310268 202607 200297 243693 249567 283622 285721 3924406 4211684 5948321 5736056 1012544 1054207 279060 244259 253479 254621 282810 274947 276492 277986 197513 199040 663902 631388 1443461 1383283 421850 414881 607306 610319 753799 737444 783817 786315 831088 844887 801942 890341 1890677 1964586 1234506 1041901 662583 653091 786970 777227 818109 836652 860248 860006 953848 963789 4637338 4748004 40.25 72.2 1
13:46:11 2024-01-26 616002 603639 194822 190621 304156 309766 313207 310890 202502 201243 245108 248563 284065 286571 3928233 4172448 5924037 5745428 1025265 1053946 278024 245047 258291 255440 281034 275211 276492 278181 197444 198902 662452 627792 1428420 1376992 419656 418185 604947 610592 756508 734797 780996 793305 829218 836661 803584 898204 1898593 1995460 1240683 1034934 665422 654018 779710 778916 824521 834579 850894 865097 965786 961035 4570017 4729897 40.25 72.1 1
13:46:12 2024-01-26 607518 604253 194822 190360 304660 308120 312762 308323 202997 200787 245519 249846 284738 285659 3920113 4243491 5901561 5749529 1017628 1054207 277884 246042 254514 255261 281892 275175 276492 278965 198350 199700 658895 632291 1444509 1364843 422550 419368 605888 614475 755972 734894 787588 792180 824363 837226 808211 895647 1891748 1991909 1225330 1036048 664000 649058 781369 786278 823350 829318 852747 870152 960183 956834 4490949 4715249 40.25 72.2 1
13:46:13 2024-01-26 608640 604136 194212 190616 303307 310314 311086 311330 205228 200437 246112 249509 284658 286391 3922512 4242343 5930576 5730294 1007477 1054170 276779 245012 258254 255015 283034 274298 277963 278965 198629 199735 661002 632102 1423773 1381322 422185 417890 609108 608990 752230 738512 785494 786405 829841 843366 802585 890457 1886652 1972069 1247092 1044021 660229 650284 784182 779504 818689 835471 860248 862528 954750 960260 4595978 4736650 40.25 72.2 1
13:46:14 2024-01-26 612641 603187 195445 190021 304196 311266 310615 311403 205263 200437 245636 248149 284162 287995 3922248 4174559 5925140 5745428 1023939 1056559 278275 245562 252725 255261 283185 274962 277092 278181 197444 199075 659552 627792 1435333 1376992 419619 419665 609031 609027 756954 736391 782702 788708 829841 838182 802585 895647 1894714 1983416 1226529 1033230 660699 653554 785853 779504 823202 834256 853353 862528 957360 961035 4577634 4739262 40.25 72.2 1
13:46:15 2024-01-26 611451 603178 194247 190655 303267 310241 312032 309501 205691 200053 245180 248908 283146 286463 3931716 4204720 5929665 5758908 1018970 1054207 276977 245285 254873 254799 282191 275597 274803 279411 198629 199075 659552 625113 1434926 1370171 418362 419072 607306 613569 756917 733876 783259 790460 824399 837844 807030 900643 1892022 1998292 1243179 1033966 666372 653091 781923 782936 823059 828799 852104 867639 961579 960260 4533991 4727271 40.25 72.2 1
13:46:16 2024-01-26 609072 605339 193559 191124 301396 309020 311594 308483 205586 200158 245217 248080 284012 284964 3922243 4278415 5928714 5736237 1006769 1053746 279203 243543 255522 254729 280999 275597 275417 277894 198489 199283 661002 629135 1434135 1374063 419656 414809 605550 612194 751509 733757 783817 786368 825568 843366 808784 890383 1889334 1982837 1245136 1044765 666372 650330 784182 784048 816372 827014 857628 872128 953811 957511 4562094 4729620 40.25 72.2 1
13:46:17 2024-01-26 615631 602342 194207 190956 301994 309090 311122 308253 205263 200088 243801 250725 283976 284995 3911102 4218970 5946557 5735313 1009651 1054207 279168 244294 253090 254088 282616 275069 276457 277719 197479 198798 662452 632291 1445930 1383283 422148 414881 609031 610592 752727 737967 783817 786315 832302 845154 802548 889671 1890677 1967878 1242602 1041901 662111 651242 785853 778364 818109 836652 858411 860006 953357 955556 4624115 4739262 40.25 72.2 1
13:46:19 2024-01-26 613514 603847 195440 189429 304910 308120 310868 310450 205193 200437 243801 248114 283543 287032 3911102 4164595 5921103 5744176 1025467 1055957 278168 244771 252725 255440 282492 273878 277056 277504 198629 198867 661002 628240 1442617 1377971 419619 419072 605809 610592 758865 735876 780996 791057 829218 836661 801979 900287 1895898 1990496 1251004 1029562 660699 651242 781923 777227 824882 834293 850902 861915 961579 961035 4567958 4731587 40.25 72.2 1
13:46:20 2024-01-26 614939 603214 195135 190060 304651 308085 312068 308288 202880 200262 245180 251814 284012 286240 3920706 4216406 5891263 5728047 1017590 1056471 277741 245663 254405 254834 282108 274369 276207 278769 198629 199735 653738 632291 1434524 1361805 422558 419629 605550 614475 754761 733757 783679 791619 823160 836011 809358 895647 1892022 1996303 1239784 1037285 662583 647456 781369 784048 823059 828147 853183 872203 960183 956122 4493045 4720531 40.25 72.2 1
13:46:21 2024-01-26 606917 603942 194207 190621 303231 309993 310144 308323 205586 199774 245807 247358 283893 285802 3917909 4252310 5924037 5744745 1007515 1054058 277936 244872 255234 254516 283573 273878 275682 279162 198070 199561 652302 631850 1415094 1374063 420882 417264 610292 613532 753296 736391 783914 784085 827911 838514 806011 890508 1882749 1970671 1231087 1045012 659759 647456 788015 781827 818689 829527 858411 864445 956321 959581 4589959 4743604 40.25 72.2 1
13:46:22 2024-01-26 610161 604274 194278 190056 303271 310314 310180 309258 205228 200123 243801 248114 283579 287630 3917909 4151619 5940717 5758754 1019742 1055994 276042 245663 255595 254826 283043 274192 276350 278181 198629 199075 659552 622858 1418204 1377971 418954 419665 607586 610860 759655 738059 780440 787592 828668 838176 802585 895647 1897598 1980607 1225330 1033966 660699 654482 785853 779541 821015 834293 853390 862528 957360 965225 4570017 4724736 40.25 72.2 1
13:46:23 2024-01-26 606714 602338 194822 190026 303982 308156 311559 308253 205263 199461 249650 247736 282403 287154 3917909 4210132 5903415 5750512 1023921 1054207 276466 244977 254873 254729 281786 275033 274661 279752 198629 199526 658464 627792 1420889 1364105 420155 419665 606409 614475 756881 736034 783285 791057 822541 836661 808784 898204 1890677 2001313 1239267 1037155 664474 651205 781561 784048 824262 829100 850894 869495 962297 958903 4502191 4720531 40.25 72.2 1
13:46:24 2024-01-26 607347 603915 194242 190642 302314 310029 310833 307356 205621 199774 245672 247736 283813 285882 3908275 4280115 5914526 5731966 1008849 1054309 278060 244425 256502 254729 281751 275949 275504 278929 198629 199561 659552 628688 1429804 1374063 420882 414556 606672 613966 752727 735355 783914 787992 824946 844558 808784 889708 1886652 1979878 1245136 1046582 665897 651242 784182 784048 818109 828216 859635 867639 953848 957547 4560588 4729897 40.25 72.2 1
13:46:25 2024-01-26 614759 603884 194207 191290 302030 309488 311122 308323 205550 200437 243801 248149 284012 285026 3911102 4224364 5931391 5726684 1007515 1053983 279345 246947 255558 254729 282520 275297 276350 277221 198629 198993 668252 629135 1445085 1387217 420882 414845 607306 610592 753296 736921 782665 784074 832119 843366 801373 889787 1889334 1967607 1226973 1041053 662583 653091 786064 777227 818689 835471 858411 860006 956592 961035 4637338 4739262 40.25 72.2 1
13:46:26 2024-01-26 614287 602329 194282 190355 304624 308384 311594 308323 205193 201032 243801 247942 283543 286212 3919824 4176134 5921791 5736056 1025580 1053013 277689 244837 252472 255407 281702 274227 277199 278074 198629 198971 663902 629020 1429596 1377971 419583 418480 605809 608860 759150 736511 780366 791057 829841 836661 802400 900995 1895898 1989085 1223411 1029562 660699 651242 781923 778364 825656 834293 851509 861915 962297 961035 4571499 4729897 40.25 72.2 1
13:46:27 2024-01-26 606439 601874 194858 189493 304232 308085 311594 307821 205550 199774 249577 246605 283579 286714 3899922 4208447 5884764 5740640 1016803 1051504 276680 245083 254514 254980 281645 275384 276207 279752 198070 199944 657424 630036 1408140 1367232 419510 419629 606747 614040 756508 733876 787139 791619 823160 837844 809395 900770 1892022 1998292 1243774 1035794 664474 650284 780816 784048 823059 827562 850585 869495 961543 957511 4493045 4711874 40.25 72.2 1
13:46:28 2024-01-26 613687 603218 194242 190351 302810 309488 309891 309258 205228 199184 245672 247358 283460 284964 3909536 4237434 5912741 5711789 1000225 1052707 278011 244294 253514 253628 281892 275348 274555 279250 198629 199283 658102 630486 1427743 1375552 420401 417155 609272 614003 753687 735881 783914 783729 824800 844558 807030 887777 1884134 1977072 1241223 1046544 664474 649405 786412 784048 817530 828835 858411 867473 950368 956158 4558464 4722880 40.25 72.2 1
13:46:29 2024-01-26 612543 602333 194207 190488 302133 309776 310180 308288 205228 199774 243801 250549 282288 286575 3908275 4186753 5931391 5737239 1010957 1052670 277263 244294 253514 253875 282033 274333 275875 278786 198629 198867 659552 622858 1422251 1381893 419557 414700 608810 612330 755898 737967 778666 784085 830115 842599 804867 892410 1890677 1982689 1208846 1038937 661640 648948 786412 776993 820433 834293 857152 861915 956592 962429 4637338 4733272 40.25 72.2 1
13:46:30 2024-01-26 614722 603884 194212 190056 303271 309110 312104 308288 205120 200752 243801 248149 283579 286553 3894293 4167839 5912465 5728198 1025580 1053457 277494 244670 258291 255654 281104 274369 276528 277400 197307 199457 665352 629548 1418263 1378950 420754 419332 606409 610840 758659 735766 781589 792180 829914 836661 804730 899542 1895861 1989775 1217557 1031983 662583 653091 780816 777263 825656 834256 848408 863830 964418 961035 4564975 4723156 40.25 72.2 1
13:46:31 2024-01-26 608514 603187 194827 190056 304232 307834 311594 307356 205263 200123 243801 246605 284083 285802 3909536 4229759 5891603 5726684 1013240 1051504 276852 244294 257853 255261 281427 275175 275682 278181 197135 199075 659552 635011 1458656 1372620 422527 419036 604910 613201 754291 733757 788300 790874 825568 837851 804675 896924 1892149 1983452 1221492 1038835 666095 647456 779710 784048 821015 827014 853390 867639 957397 954772 4492812 4713804 40.25 72.2 1
13:46:32 2024-01-26 608446 603218 194207 190355 302279 308156 310144 309258 204907 199949 249225 246639 283813 284964 3909536 4223419 5912741 5723798 1004650 1051504 278080 244465 258291 254123 283419 273914 275682 278965 198070 199110 657424 632291 1429993 1378491 422558 417599 610329 614074 752120 739628 787176 786315 827837 838514 806011 890415 1881265 1972069 1243179 1044021 659759 647488 784145 779504 818109 834293 858411 866412 953136 959581 4586600 4720255 40.25 72.3 1
13:46:33 2024-01-26 610638 601990 194278 189459 303302 308156 309674 309258 204907 200123 243801 250021 283212 287576 3906751 4157183 5930121 5726684 1019431 1051921 277884 245460 252725 254088 282033 273495 276528 277986 198629 198452 659552 627792 1428980 1375460 421354 419519 609235 610010 759076 737655 781440 789753 832212 836552 801794 897657 1890485 1986266 1225330 1029525 660699 651205 783033 781189 823715 834293 848408 861266 961616 955629 4562094 4717166 40.25 72.2 1
13:46:34 2024-01-26 605628 602957 194247 189493 303262 308085 310868 307356 204907 199461 245325 247358 282354 287306 3911439 4204152 5894090 5735672 1018978 1051504 276644 245012 254514 254869 281480 274333 274839 278965 198070 199110 655202 628240 1412032 1364843 418990 418480 606635 615825 759465 736034 783780 789753 822431 837772 809211 898129 1890677 1998292 1231442 1037155 665422 650744 781369 784048 824447 829905 850253 870152 960899 957547 4496665 4711166 40.25 72.2 1
13:46:35 2024-01-26 606439 603218 194242 190090 301432 311376 310180 307356 205298 199184 245325 247358 283182 284964 3909536 4253842 5908531 5726684 1001685 1051504 277884 244294 253514 253663 281892 274982 274839 278965 198350 199110 656652 630036 1430216 1374063 419656 414917 608167 614511 754761 736971 786503 784048 824216 844449 809457 891391 1884171 1974235 1219573 1047326 664198 651256 787530 784048 817530 829455 860861 866404 949696 956871 4558837 4723156 40.25 72.2 1
13:46:36 2024-01-26 613681 602338 194207 190360 302102 309524 310180 308288 205263 200088 243837 248874 282394 286275 3923029 4173973 5940717 5744858 1010994 1051504 276644 244294 253479 253875 281962 274333 276105 278181 198489 198937 654827 624224 1435617 1381322 417146 417300 607586 609961 756508 737856 781149 787358 829527 841407 804793 892840 1893497 1981895 1227009 1035440 660229 651872 785743 779394 821015 834293 853427 863830 958592 963826 4580905 4722880 40.25 72.2 1
13:46:37 2024-01-26 611971 602329 194242 190355 303054 308120 312068 306428 205586 200088 243801 250604 282354 286123 3888711 4187538 5895740 5741332 1020470 1052781 276680 244329 254154 254123 281892 275211 274383 278181 198350 199075 659552 624224 1425145 1369200 417735 418480 606240 612231 756917 731055 781589 790799 827104 837662 809457 898054 1893497 2001835 1221323 1034934 666372 653091 779710 780609 825619 829347 852724 867601 960958 960187 4543606 4723900 40.25 72.2 1
13:46:38 2024-01-26 608446 603884 193559 190655 301290 309001 312032 306856 205515 199774 243801 248080 283111 284701 3911327 4256889 5903140 5711751 1006731 1051504 278275 243508 253444 254834 280963 275175 275189 278769 198629 199040 658102 630038 1434135 1374063 419619 414772 605121 612194 750678 732755 783817 785776 825721 845589 811150 892664 1888076 1983304 1233398 1047747 665422 649108 784145 784048 815730 827892 860861 868876 952425 955410 4563587 4715363 40.25 72.2 1
13:46:39 2024-01-26 614739 603847 193559 190586 301855 309020 310144 309757 201900 199739 243801 248874 282284 285000 3905451 4189328 5931391 5724071 1010390 1051135 277458 243543 253479 254053 281989 274333 275646 278181 198489 198902 659552 622858 1430083 1383283 418662 414845 608599 610592 754900 737669 778076 784085 828632 838442 802290 896499 1893497 1981895 1223411 1037655 662651 652980 785816 779467 821015 834256 853353 863110 959310 962302 4563887 4715249 40.25 72.2 1
13:46:40 2024-01-26 605518 603851 194242 189424 303231 309985 310615 307321 201900 199149 245309 246639 282337 286441 3901948 4199491 5892209 5721393 1014724 1048075 276608 244841 252725 254443 281515 274298 275417 278181 197514 199110 658217 631388 1437027 1361942 420882 419072 605121 613532 754761 733201 783841 791021 821923 837844 808175 896499 1892246 1994623 1245136 1038395 664474 648483 781158 781569 820905 829905 854642 866329 959310 955168 4517789 4711798 40.25 72.2 1
13:46:41 2024-01-26 612003 602338 193559 190316 301855 310277 310144 307321 201759 200892 243765 247324 283239 284394 3908537 4209665 5903140 5712014 1003898 1051504 278275 244224 254693 254053 281230 273495 276528 277098 198350 198452 659552 632759 1416347 1383283 421514 414845 606409 608860 751658 737967 783817 786315 828596 838514 801336 891541 1886615 1966172 1238763 1041362 661640 650101 784145 779243 818733 835290 858262 861991 951041 960260 4609121 4717893 40.25 72.2 1
13:46:42 2024-01-26 613103 604059 194822 189390 303946 309985 310109 308323 201478 199774 243801 247358 282319 286262 3888711 4147884 5891489 5711826 1022656 1051504 277458 244259 252689 254869 281650 273878 276492 277329 198350 198418 661002 627344 1437027 1376992 419583 419072 604947 608860 756508 735050 780366 791021 828596 836071 801942 902511 1897412 1989085 1229168 1031209 663601 652371 781042 779243 825693 834616 851158 865073 962979 955593 4560617 4715249 40.25 72.2 1
13:46:43 2024-01-26 625591 603639 193555 190582 302865 310423 310144 307321 202182 199739 243729 247908 283111 284023 3905750 4204871 5912741 5712014 1005969 1051504 278275 243883 255180 254053 281892 274106 276033 276550 197479 198729 661002 632291 1450759 1382302 421514 414845 606672 610158 751129 737967 783817 785756 829218 838586 802548 891541 1889334 1963006 1244521 1040313 661640 651719 786338 778720 819913 835326 857614 861954 953628 964078 4634550 4745596 40.25 72.3 1
13:46:44 2024-01-26 616647 604952 194137 189987 302774 309110 312468 309683 201761 200053 243801 248114 282350 284928 3888823 4173042 5903415 5721393 1022003 1053746 276608 243543 254154 255226 282566 274298 275611 276515 198629 197832 665352 624643 1438305 1374063 418362 417264 603838 609099 759563 731572 778666 792180 827911 836071 806011 898204 1892022 1990496 1238763 1032221 662583 652166 779122 779169 825033 833989 851472 864455 962796 962228 4563147 4720531 40.25 72.2 1
13:46:45 2024-01-26 605261 604882 194071 189991 303267 308674 311086 308701 201514 199635 243801 251991 283976 285013 3888711 4210132 5870447 5713236 1009651 1051504 278667 243543 254154 254834 280144 274333 274803 278181 198070 198763 658102 632291 1444187 1372115 421850 414845 604050 610824 752193 731572 785871 787519 825568 838442 806422 890378 1882749 1981283 1221492 1040327 664474 646926 779710 781790 818747 829759 858577 868169 957839 956523 4545515 4717893 40.25 72.2 1
13:46:46 2024-01-26 609072 604486 194032 190404 302481 309147 310579 308288 200916 200088 243801 248480 284167 284657 3905750 4193285 5903415 5707940 1002467 1050759 277884 244789 254693 254053 281892 272660 276492 278181 198070 198867 659552 632291 1421374 1377971 421551 414881 608131 610592 751092 738059 783817 786315 826805 838550 802548 888413 1882749 1965054 1245136 1042036 658822 647456 783827 778916 816336 834293 858835 863072 955193 960187 4589725 4726062 40.25 72.2 1
13:46:47 2024-01-26 613851 604702 194216 189498 303271 308842 310838 309501 201478 200367 243765 247358 282319 285721 3896469 4148601 5895740 5721393 1024079 1051284 277263 244259 254514 255112 280179 274106 276069 277329 198629 198418 665352 626621 1434836 1374063 418954 417300 603192 608602 755436 732645 778666 791057 826221 836994 802585 898204 1892022 1990496 1236125 1029562 662583 652628 779710 774958 825467 829491 849086 861878 964702 962837 4556287 4716630 40.25 72.2 1
13:46:48 2024-01-26 610147 605559 194000 189459 302734 306685 311086 308556 201866 199635 243765 247358 283543 284023 3909282 4229759 5875439 5717312 1005809 1050387 278275 243474 254154 254053 280144 274369 274803 278181 198070 198729 658102 632291 1441614 1373089 421216 414772 603410 610392 751658 733201 785494 786405 824363 838406 805208 891371 1882749 1979878 1223411 1040313 664474 645483 779674 781236 818689 829318 854642 866984 957950 955735 4554751 4719311 40.25 72.2 1
13:46:49 2024-01-26 612728 605564 193689 190349 303031 309985 310109 308992 201759 200752 243477 249321 283111 283987 3899165 4196864 5903415 5702635 1001648 1051504 278275 243543 254514 254053 281445 274298 276492 276515 198350 197866 653041 631388 1428521 1383283 420882 414845 606240 608860 750030 736921 782702 784085 828632 843330 801373 891579 1886652 1964249 1248359 1040313 661640 651205 784182 777190 816336 835471 858411 861229 951077 960260 4629485 4728505 40.25 72.2 1
13:46:50 2024-01-26 614288 604702 193895 190148 302172 309256 311416 306393 201759 199774 243350 249214 282081 285659 3900184 4173973 5894090 5728461 1022003 1051504 276608 243543 254514 254869 280144 273914 276069 277134 198629 197832 662153 625538 1425863 1374063 418954 417264 604087 609099 755436 731572 778666 791057 828074 835480 804867 898204 1892022 1989085 1231211 1029562 662583 652166 779158 776993 823059 829491 850902 862565 962979 963130 4556979 4727447 40.25 72.2 1
13:46:51 2024-01-26 610147 605031 193895 190050 303924 309510 311627 308665 202006 199635 243765 246639 283146 283157 3908537 4225672 5870447 5695555 1010278 1050536 278275 243543 254154 254656 280921 274106 274803 277790 198070 198729 666439 632291 1451691 1371741 422148 414809 603192 610356 752230 730501 783914 787556 825568 838442 805545 891915 1885276 1979878 1247092 1038561 664474 646432 779710 782936 819851 827014 853427 865097 957950 951970 4508352 4711225 40.25 72.3 1
13:46:52 2024-01-26 622773 605486 193724 190217 302172 310167 313559 309574 201654 200297 243585 246639 283111 284493 3900503 4208602 5924037 5707940 1003898 1051504 278275 243543 254514 254053 281462 274070 275646 276515 198629 197832 653041 629586 1469693 1383283 420882 414845 607306 608860 753263 736398 782984 784085 829877 843366 801373 888413 1886652 1962272 1248359 1038932 661640 653091 785853 776091 818109 835471 857571 862756 953848 960998 4630933 4713804 40.25 72.3 1
13:46:53 2024-01-26 615163 604551 193921 190378 304327 309547 311452 309137 202041 200228 243549 249846 282108 285623 3896394 4173973 5902493 5726684 1022581 1051504 277422 243543 254514 254869 280144 273914 276105 277364 198629 197866 665352 624681 1454861 1374063 418990 414520 603437 608860 754365 731572 778666 791057 826221 836071 804867 898882 1892022 1989085 1238763 1029562 662583 651242 779710 774958 823059 829527 850902 862528 962979 955556 4552688 4711166 40.25 72.3 1
13:46:54 2024-01-26 606439 603851 193960 189286 303021 309365 311310 309137 202006 199948 243657 248203 284441 285659 3901953 4211488 5878665 5725880 1010278 1050759 276551 243543 254154 254834 280802 274333 275224 278181 198350 198729 652683 632291 1438559 1372115 422185 414881 603192 610591 750975 731055 783878 787556 825568 838442 805815 891682 1881265 1975404 1243179 1044021 664474 647420 781369 781827 816372 828732 857800 867639 955200 957547 4540039 4705763 40.25 72.3 1
13:46:55 2024-01-26 613816 603851 193389 190021 302995 310387 310331 309538 201901 199600 243206 249849 282143 284315 3905164 4187538 5921406 5712014 1009297 1051504 277263 243508 258291 253663 281427 273914 274839 277364 197444 197832 662452 627755 1446387 1383283 419656 414809 606672 608428 751509 735355 781551 784085 829254 838550 801224 889076 1881265 1967878 1245136 1037896 660699 653091 785578 774958 818689 834543 855250 860654 955237 961035 4627932 4717936 40.25 72.3 1
13:46:56 2024-01-26 611102 601613 193865 189454 302067 307834 311274 306784 202360 199844 243477 248012 282196 285659 3902754 4176504 5893155 5720173 1019083 1051172 276359 244425 254154 254088 279718 274369 274803 276550 198629 197832 661002 624196 1456956 1373089 418722 417264 602984 608860 755948 729505 781149 791057 827324 835976 804867 894973 1892898 1991909 1244521 1033230 664000 652819 777469 777263 821015 829455 852104 863830 961579 959581 4545033 4708514 40.25 72.3 1
13:46:57 2024-01-26 608800 602302 193428 190761 301396 307654 311122 305468 201866 199531 243549 249460 282037 283682 3899863 4243491 5874678 5720808 1006013 1049715 278775 245910 254728 254338 280183 274789 274803 278181 198070 199305 658102 631388 1453582 1373089 419619 414809 604087 610860 749993 731609 783817 786368 824983 838586 807030 889076 1882749 1979606 1243179 1044040 664474 647456 782117 781827 816336 826396 857800 867639 956592 956158 4543283 4711166 40.25 72.3 1
13:46:58 2024-01-26 612432 602302 193870 190026 301427 307896 310144 307321 201478 200402 243477 249075 283295 286024 3902651 4201314 5903415 5702635 1005241 1048112 278275 243543 254514 254397 280928 272730 276528 277134 198350 197866 653752 631388 1445032 1381322 421551 414881 606445 609027 750597 737013 783259 784085 828668 843099 800201 890158 1882749 1961464 1231087 1039071 660699 650284 784182 777227 816336 834293 858411 857531 952461 955593 4605357 4711874 40.25 72.3 1
13:46:59 2024-01-26 612874 601869 194071 189493 303258 306937 310180 307321 201478 200123 243765 246639 282103 285587 3903297 4154077 5908091 5722601 1022304 1050875 276644 243543 252725 254478 280253 274106 275504 276550 198489 197832 665352 624643 1427173 1374063 419286 417300 603838 609211 754365 731609 778703 791057 827911 836661 804730 894973 1892022 1989775 1246440 1031945 664000 653091 778570 778364 821015 831558 852141 862565 960183 960260 4543283 4711166 40.25 72.3 1
13:47:00 2024-01-26 608008 604109 193730 189493 302102 306613 311122 306358 202217 199461 243801 246605 283146 283157 3901608 4232519 5891643 5711714 1005295 1051504 278275 245773 258072 254053 280109 274369 274383 277930 198629 198763 648753 630036 1428761 1372115 420155 414772 603838 610860 749339 732682 783259 785257 823196 838550 806422 887777 1881228 1977072 1219573 1043278 664474 649405 783033 782936 815107 828732 858411 869532 951077 954772 4543283 4708237 40.25 72.3 1
13:47:01 2024-01-26 613242 603415 193559 189519 302818 308156 309205 306891 201759 199149 243801 250021 281425 284897 3888253 4178058 5925344 5725880 1011832 1051504 275568 243543 255055 253418 282412 273460 275382 277790 198070 197866 658102 622858 1434807 1377411 417110 418185 608957 609027 755972 737013 776971 784110 827690 837226 802585 892354 1886652 1977072 1241223 1035440 658822 652628 784182 776957 818689 829455 853390 860654 955914 955593 4609121 4711166 40.25 72.3 1
13:47:02 2024-01-26 611106 602145 193594 189463 301890 308674 310650 306964 201478 199461 243350 247358 281854 285770 3890832 4171722 5899387 5725880 1016099 1049829 276149 243543 252725 253663 279718 275384 274626 276515 198489 197797 668252 622858 1419803 1373089 417735 417228 602131 609027 755836 729432 778666 787556 825568 836661 804867 894973 1892022 1986923 1226973 1031028 664000 652628 778270 778952 821082 829419 850894 864445 957397 959581 4536799 4695100 40.25 72.3 1
13:47:03 2024-01-26 608640 603847 192984 190355 300447 309328 312268 306964 202217 199114 243765 246605 282253 283294 3885905 4235621 5912519 5717701 1000218 1051284 276466 243404 253444 253663 280641 274369 273963 277966 198070 197866 656652 628688 1454452 1374063 421054 414772 606240 610897 750030 734987 783817 784085 823123 838586 805852 888889 1880075 1970671 1239267 1046255 662307 647420 784182 782936 813954 828732 858411 867021 947574 954735 4537234 4708501 40.25 72.3 1
13:47:04 2024-01-26 608814 602988 193559 189459 301141 308156 308305 307321 201478 199149 243765 247324 281049 285806 3890832 4155879 5912519 5727341 1013277 1050986 275109 244872 254405 253523 282002 273460 274839 277400 198070 198210 664989 622818 1423740 1374063 417110 418776 608994 608860 756508 737444 778150 786135 827426 837844 801373 893087 1889334 1977072 1247092 1033966 658822 653091 784182 778401 819851 829491 850894 863818 956592 955556 4562094 4704452 40.25 72.3 1
13:47:05 2024-01-26 607273 602145 193900 189424 302092 309328 309205 306964 205228 198941 243801 247770 281425 284964 3890832 4182314 5884764 5741039 1019083 1048342 276042 244154 254569 253913 280897 275033 273127 277790 198070 197901 658102 624073 1422117 1368724 417699 417890 604947 614074 756508 729432 781589 788708 824511 836661 804675 895652 1886652 1991909 1251004 1031028 664474 652166 778607 780412 821015 827014 848408 865134 957360 957547 4521241 4701801 40.25 72.3 1
13:47:06 2024-01-26 605953 601455 192988 190360 299607 308156 309205 305468 202217 198837 243765 246605 282051 286227 3890832 4249003 5894090 5707386 1000218 1050611 276466 243474 254873 252958 281526 274192 273751 278038 197514 198452 655202 628688 1420630 1372620 420754 414881 607306 611761 753450 735245 782729 782973 823160 843366 804638 886322 1877406 1967878 1227530 1041906 658822 646469 784182 782936 816336 827050 857800 864445 947611 954061 4539762 4701801 40.25 72.3 1
13:47:07 2024-01-26 608888 602141 193634 189424 301463 308085 309410 306891 201233 199149 243801 251991 281193 286275 3896385 4140426 5895919 5679158 1019083 1050164 275548 244565 252581 253523 281821 273354 275047 276372 198350 197729 659552 625113 1425926 1374063 418694 418890 606672 608860 755836 735876 781314 788516 826841 835480 799634 895647 1885312 1977072 1237311 1029562 658354 650744 781923 776677 821015 829491 849403 857531 956592 959581 4548146 4701879 40.25 72.3 1
13:47:08 2024-01-26 601990 601872 193900 189243 302098 308674 308305 306964 200916 198976 243801 247233 281819 285659 3887020 4179691 5845262 5707940 1010353 1051209 276359 246155 252364 253630 280074 273808 274661 277221 197514 198936 653738 630937 1423209 1360977 420584 418480 603229 613501 753830 731018 782174 788782 820969 837253 805852 894336 1882749 1985995 1227815 1035440 661640 646469 779340 783492 821015 827562 851509 867639 957397 953351 4464848 4692435 40.25 72.3 1
13:47:09 2024-01-26 606394 601423 193629 189493 301396 309001 308235 308288 200916 198837 243801 247926 281854 284701 3890832 4196349 5885427 5698667 1003182 1050013 277299 244084 253937 253807 281715 275177 274469 278074 197792 198798 647952 632759 1423432 1375552 420882 414881 608167 610392 749080 737962 783817 784085 825568 838514 804793 889745 1877406 1962272 1231442 1041794 657886 645520 784182 779504 816384 829491 857190 861303 951077 956195 4549085 4695100 40.25 72.3 1
13:47:10 2024-01-26 612543 602455 194238 188795 302414 306937 309205 309647 200835 199149 243557 251814 281854 284493 3890832 4132701 5878988 5703870 1020470 1049367 276450 243508 252689 254623 281025 275372 275571 276265 198070 197763 650182 626434 1429178 1375474 420155 417083 603801 608860 754224 732737 780350 789680 829086 829536 800164 898425 1892022 1986017 1236844 1029562 662583 651205 778270 777031 821015 829455 849403 861878 961579 960260 4537535 4701879 40.25 72.3 1
13:47:11 2024-01-26 608209 604441 193489 189925 301396 306937 310109 306928 201478 198941 243693 246400 282249 282689 3887020 4213411 5847463 5693257 1008209 1046512 278080 245591 252725 253663 279761 276154 274520 277078 198278 198888 658102 632291 1422135 1370671 421331 414628 603228 612330 749956 729432 783841 786332 825721 839030 807158 890438 1884224 1981011 1219573 1038928 664474 644991 779303 780646 818689 829318 853353 865060 957270 946543 4511570 4699135 40.25 72.3 1
13:47:12 2024-01-26 611487 603415 192948 189424 301150 306577 309135 306358 200916 199774 242936 248799 282249 284159 3887020 4178302 5884489 5683878 1000288 1048415 277458 243304 254154 253274 280179 272695 275611 275964 198593 198487 651611 632266 1440175 1381893 420699 414628 606747 608713 751012 735959 781477 784085 827389 843159 801298 890120 1882749 1961076 1225330 1038761 660699 651205 783589 774828 815107 829527 855896 860150 951041 960260 4615434 4705156 40.25 72.3 1
13:47:13 2024-01-26 612432 601489 193253 189360 302822 306901 310180 306964 200975 199114 242936 246605 281158 284094 3880421 4157034 5878837 5702635 1015449 1048260 276185 243508 252725 253062 279445 274106 274484 276249 198210 197626 666802 624073 1454452 1372454 419557 414736 602689 608823 755298 730782 780314 788708 826738 837844 804296 896499 1892022 1986266 1217557 1031761 664399 651205 777166 774958 820433 829383 852747 861878 959430 957547 4533877 4695784 40.25 72.3 1
13:47:14 2024-01-26 606880 603851 192633 190008 300899 308638 310109 306964 201478 198768 243175 247926 281354 282293 3883191 4229684 5867078 5698568 1000213 1048452 276608 243099 258254 253274 279683 273878 273127 277329 197335 197866 656652 627792 1417557 1371130 421054 416002 604620 613201 751123 732899 783668 783937 823963 838478 807158 888852 1880197 1973469 1251753 1044877 662583 649368 787148 781790 813881 826978 858411 864408 947975 951970 4524283 4695784 40.25 72.3 1
13:47:15 2024-01-26 602228 602650 193865 189394 302027 308674 309170 306847 200916 198941 243801 247233 281390 285770 3881480 4182314 5829143 5693257 1009538 1046930 276185 243508 252617 253663 280144 275763 274540 277524 197236 198902 652245 631388 1437188 1360706 420584 418226 604947 614074 754761 731298 783743 789675 823378 836516 808306 895896 1885428 1982689 1227530 1037896 661640 646360 778270 782936 820831 825375 850296 867601 957950 951934 4458633 4681484 40.25 72.3 1
13:47:16 2024-01-26 605555 601585 193424 189390 301396 308674 308200 307356 200706 199205 243729 247233 282078 284254 3887020 4206338 5878912 5683878 1001038 1045026 277228 243134 252725 253062 280245 272208 275646 276515 197514 197832 658102 631388 1428464 1374063 420882 414809 606240 608639 751546 737222 786561 784048 827837 842599 802440 888702 1884171 1958685 1228856 1038023 660699 650101 783589 774828 815107 829527 857003 858736 948281 958903 4599716 4699135 40.25 72.3 1
13:47:17 2024-01-26 612274 602145 192984 189262 301805 306865 309205 306964 200916 199114 242936 248625 281354 284023 3880421 4142279 5878665 5702635 1018355 1048452 276185 243304 253561 253274 279028 273495 274540 275668 198350 197591 671877 622858 1432793 1372115 418326 414881 602335 608231 754365 731784 778846 790799 825573 835335 802400 896688 1892149 1991154 1252961 1031028 662583 651205 778787 777190 821015 828180 850296 860539 962260 958903 4533877 4692435 40.25 72.3 1
13:47:18 2024-01-26 606677 602136 193489 189411 302639 306937 311703 306964 201478 198491 243314 247926 281783 282258 3877654 4216406 5828551 5693257 1006013 1045563 277884 242726 252689 253628 281371 273495 273928 276550 197931 197797 648753 631388 1451880 1368724 420250 414736 602335 610592 749302 728880 783556 786167 824511 838920 808182 888106 1878814 1975441 1233398 1046505 662583 647383 781923 781827 815804 829905 858411 866367 948281 955845 4518353 4685298 40.25 72.3 1
13:47:19 2024-01-26 611673 601621 192770 189420 299563 309038 308235 306964 200916 199240 243350 247358 280926 284099 3877654 4145837 5895740 5698573 1007515 1048452 274690 243508 254154 252463 281016 272624 274540 276194 197792 197797 656652 621840 1430559 1374063 417770 417890 607537 610158 755436 736398 774694 786315 828902 838847 802440 896499 1890802 1977676 1223411 1029043 659814 650101 778270 776480 822766 829455 848936 862430 959467 959581 4540039 4695784 40.25 72.3 1
13:47:20 2024-01-26 617480 602141 193559 189390 302724 306937 309639 306964 200916 198802 243314 247233 282249 283121 3881480 4200859 5853866 5693257 1003823 1046930 278080 242726 253901 253663 279507 273878 273963 276903 197792 197797 678559 632291 1470434 1371522 419619 414408 602131 609888 747838 729537 783817 784074 823123 838442 807009 890568 1884224 1979081 1239267 1044765 664474 649405 784145 782390 815261 827562 858411 866891 948281 953720 4530640 4695784 40.25 72.3 1
13:47:21 2024-01-26 608925 601715 192984 189424 301997 309547 307984 306393 200916 198941 243521 246605 280714 284893 3887020 4145837 5903415 5702635 1007240 1048452 274918 243134 254154 252463 280179 272624 274347 276515 197514 197797 656652 620497 1429556 1377971 417770 414845 606672 610158 753830 735839 776383 784085 826738 837190 801794 892314 1888203 1975441 1219573 1031983 658402 649145 780487 776994 823350 831485 849086 860763 957397 960187 4533877 4697765 40.25 72.3 1
13:47:22 2024-01-26 601762 601849 193559 188795 302314 306937 308270 306964 200916 199101 242972 246852 281783 283806 3881480 4194415 5845589 5693257 1008209 1045448 277494 243304 252653 253663 279292 272660 273127 276479 197514 197797 656652 632291 1435379 1367753 420918 414772 601480 610158 747838 728438 783817 784110 823160 837844 804867 890341 1882749 1979660 1217654 1041362 663527 645726 781598 779394 815261 825010 855747 867601 948281 951970 4530941 4692159 40.25 72.3 1
13:47:23 2024-01-26 612469 602072 192609 189459 301353 309328 308200 306964 200881 198768 242011 246639 280961 282923 3884249 4170544 5894090 5685139 1006238 1048489 276608 242557 254246 252498 280153 272624 273127 275440 198070 197008 674052 623177 1423333 1382302 417110 414736 606240 607099 751129 733757 774694 781864 827690 838442 796697 888218 1880075 1964397 1243179 1037543 660758 650985 784145 778689 818747 831667 853942 861916 953811 960260 4580374 4699135 40.25 72.4 1
13:47:24 2024-01-26 603732 599779 193282 189248 301396 308674 308010 306964 200916 197664 243350 247926 280503 284751 3877654 4175780 5853603 5695555 1015449 1048297 274690 243508 252689 252886 282297 272624 273091 277400 197236 197866 653752 625576 1439193 1357896 418662 418185 603192 610860 756508 731572 781149 787556 819529 834302 806152 895196 1882749 1990496 1235355 1032221 663601 647525 778787 783381 818579 826285 853333 865691 953664 952393 4461492 4688625 40.25 72.3 1
13:47:25 2024-01-26 608012 602344 192948 189355 300899 309037 309410 307286 199939 198802 242972 247233 281819 282887 3883191 4182314 5874678 5674499 1000325 1045026 276644 242761 252689 252533 279718 272624 274803 275440 197514 197797 656652 630486 1421773 1378387 419656 414809 604947 608428 747838 735876 781314 784085 825019 838514 799597 887586 1881411 1957297 1247092 1038798 658822 647456 783827 774644 815804 829347 856196 858164 950016 957365 4590310 4692435 40.25 72.3 1
13:47:26 2024-01-26 612004 601475 193524 189170 302310 306901 308200 306928 200287 199080 242217 247926 280926 283824 3877654 4120818 5866114 5694505 1019083 1047709 275762 245642 252653 253840 279257 272624 274803 275404 197931 197454 657686 624196 1428761 1370171 417735 414845 602131 607364 753296 729432 776971 788745 827324 829572 801979 895647 1886615 1982565 1249048 1026529 660229 649291 777266 774644 820905 833398 849403 861339 962038 958793 4537995 4692435 40.25 72.3 1
13:47:27 2024-01-26 606917 602141 193579 189424 302644 306829 309170 306964 200881 198975 243314 247233 281390 282957 3880421 4199491 5853589 5693257 1003861 1045411 277494 242016 252689 253274 279063 272660 273127 276479 197514 197832 655202 630038 1457861 1370171 419583 414117 602095 610592 747236 728461 782702 785756 820798 837226 805439 888889 1877369 1973654 1239267 1041794 662583 646926 779710 779541 813378 827791 857608 866928 950053 953816 4522044 4688445 40.25 72.3 1
13:47:28 2024-01-26 613340 602141 192783 189429 301138 309547 308200 306964 200940 198733 242217 249285 281816 283303 3877654 4164595 5895740 5698568 1006081 1048217 275726 243099 254154 252287 280179 272624 274100 276515 197514 197797 656652 620497 1444225 1375514 417770 414845 606877 608860 753151 735876 774422 784085 825568 835976 801979 889708 1882749 1968524 1243179 1032495 657886 651205 783033 774994 818689 829419 851836 860539 955503 961285 4528089 4681334 40.25 72.4 1
13:47:29 2024-01-26 604559 601881 193218 188830 301141 306937 307984 306676 200707 197836 243405 247926 280595 285530 3872128 4157642 5850629 5694509 1010390 1044284 274918 243508 252617 252568 279818 272624 273928 277364 196959 198452 655231 629586 1431363 1359478 419656 417890 603410 610824 752230 729469 783817 787556 818914 834302 804638 892461 1880075 1982689 1223826 1033966 660699 645483 778233 781827 820433 820550 849086 866367 958136 953669 4446607 4674763 40.25 72.3 1
13:47:30 2024-01-26 608768 602031 193248 189286 300411 309060 308200 306393 199939 199357 242972 246472 281354 282725 3881025 4177537 5866114 5675774 998189 1044671 276644 242726 252689 253125 279297 272624 274839 274825 197514 197179 650182 630209 1440260 1378387 419656 414444 604693 607797 749524 734797 779294 782973 825019 841261 797863 888218 1880075 1955029 1222500 1036650 658822 647456 781923 774828 815721 829527 855896 858313 948244 957547 4601420 4700473 40.25 72.3 1
13:47:31 2024-01-26 611652 601569 193252 189286 300999 306757 310109 305706 200741 198802 242217 248480 280849 284023 3872128 4148670 5866114 5694589 1013277 1045448 274918 242761 252725 252533 278479 273495 273127 276285 197792 197488 678596 622413 1426977 1370171 417770 414881 601670 610592 753687 728563 776971 784147 824363 835480 804867 895647 1886652 1984859 1247092 1029562 663725 650744 774962 777227 819851 826978 849086 862565 957950 956834 4509977 4691054 40.25 72.3 1
13:47:32 2024-01-26 604514 603790 192205 190182 299430 308601 309029 306604 201337 197871 242972 247233 281162 286227 3877654 4225423 5862036 5693257 996769 1047553 276381 242761 254514 252077 279718 272624 273091 276550 197375 197797 661838 628688 1425926 1369200 418362 414881 605809 610824 750030 732943 783817 781592 820761 838514 804867 886322 1873477 1962272 1225573 1041794 658822 644536 783033 779541 813342 828732 855933 866336 947398 951970 4511270 4696186 40.25 72.4 1
13:47:33 2024-01-26 608657 600724 193418 188989 300993 309292 309520 308447 200078 198664 242936 247233 280390 284928 3875484 4124675 5884764 5694725 1007515 1045448 273241 243099 252459 252077 280188 277304 273162 275898 197375 197660 656652 621081 1429858 1372115 417770 417300 605403 608860 754873 735876 774694 784085 825721 836661 797863 890378 1882749 1971440 1241223 1032495 657886 650744 781923 777227 818109 828835 850902 860187 953848 960260 4533877 4682846 40.25 72.4 1
13:47:34 2024-01-26 611092 601003 193278 188989 301779 306829 310286 306928 200427 197698 243549 247092 280268 284893 3871852 4169695 5839145 5693257 1010353 1043895 274043 243339 252617 252498 279292 272589 273127 277364 196821 197901 655231 627792 1416333 1355623 418990 417890 603303 610860 752230 729578 782702 787556 818335 829572 804645 893026 1880075 1986266 1233800 1034195 660229 645447 777432 780719 821015 826394 849086 865097 957950 946579 4449227 4658071 40.25 72.3 1
13:47:35 2024-01-26 602842 603790 193278 189183 300893 306397 308683 308701 200113 198546 243170 246849 280865 285417 3872128 4188459 5857968 5675774 999613 1042026 276185 242761 252725 252498 280192 273431 274803 276285 197375 197660 655202 630486 1424987 1374063 420286 414809 606875 608343 747838 735876 782702 784085 826738 838478 799634 888889 1877406 1958685 1227249 1038835 656993 648373 781923 774828 813342 829527 855933 860150 948281 957547 4590310 4692159 40.25 72.3 1
13:47:36 2024-01-26 610369 601285 192948 189213 301077 307900 311312 306892 200462 199010 242074 247891 280786 285969 3877654 4130959 5866114 5693674 1015374 1044671 274954 242761 252315 253274 278414 272695 273162 275440 197514 197214 665352 622858 1422286 1372115 417110 414881 601480 608231 753799 728365 776383 788745 825568 836661 802585 892989 1886652 1984859 1219440 1031028 662583 650284 776614 774994 818689 827014 850902 860043 957433 956871 4521241 4683070 40.25 72.4 1
13:47:37 2024-01-26 612814 602145 192644 189424 301140 306685 311092 306496 200952 197802 242828 247162 280429 284206 3877976 4219404 5844519 5679824 1000218 1041879 277494 242016 252689 253062 278444 272660 273127 276479 197375 197797 655202 629586 1482250 1367753 418990 413534 601480 610592 747104 728917 782145 784085 820798 838478 804645 888852 1877406 1970671 1237311 1044340 662583 646962 779710 779541 812949 827562 856580 865097 947611 946579 4501589 4671463 40.25 72.4 1
13:47:38 2024-01-26 611238 600735 192648 189424 299527 306613 307733 306784 200637 199066 242513 249146 280242 285564 3871606 4153313 5887318 5693257 1004650 1045063 274635 245072 252725 251691 280271 272208 273127 275668 197098 197488 655202 621081 1444509 1373089 417473 414881 605587 608860 753830 735355 774694 784085 825568 835976 800238 889155 1882749 1967878 1233398 1029562 656412 650330 779710 774828 820433 829455 849086 858746 956592 957547 4511364 4671186 40.25 72.4 1
13:47:39 2024-01-26 601762 600441 193559 188499 302087 306901 308200 306964 200601 198560 243441 246191 280995 286227 3871606 4184320 5828812 5676069 1008929 1042026 275797 243134 252134 253735 279397 272660 273127 275668 197514 197832 656652 630486 1423773 1364843 420584 414881 602874 608860 750030 728365 783817 785812 822682 836661 802585 890429 1877406 1975671 1239267 1034703 660699 639934 777166 782936 818689 826978 850253 862565 953884 952612 4464676 4676396 40.25 72.4 1
13:47:40 2024-01-26 618928 601290 192644 189127 299598 306937 307769 306964 199660 198837 242217 246570 281537 284535 3879345 4173522 5871527 5666409 999391 1041879 276608 242016 252725 252463 281899 274946 274661 274790 197514 197179 650182 627792 1420139 1379441 419619 414153 603838 606275 748770 732163 779257 782973 825019 838478 797592 886322 1880075 1953104 1213760 1035540 658822 648868 781923 773730 811618 829455 853464 857702 948281 957547 4586600 4692435 40.25 72.4 1
13:47:41 2024-01-26 608851 601876 192988 188830 300482 306865 308305 306964 200659 198802 242181 248068 280534 285822 3878794 4143379 5853491 5686390 1015449 1046535 275477 242726 252689 252498 278409 272695 274542 275526 197514 197179 653041 621835 1451183 1371130 418365 414917 601480 608428 754365 728747 774694 786442 825568 836661 802585 893189 1886652 1984859 1221323 1029562 662651 650284 777166 776677 819851 827562 849403 862602 956592 956158 4496255 4671463 40.25 72.4 1
13:47:42 2024-01-26 604432 602141 192329 189424 299082 309328 308200 306065 200916 197905 243175 247233 281478 283157 3878794 4228450 5871527 5693511 996060 1042026 275762 242761 252472 252359 281095 272624 272865 277400 197057 198210 653752 628688 1415505 1370171 419619 414520 607306 610860 751129 735355 783817 782973 824399 838514 804867 886322 1873477 1962856 1223617 1040332 657382 644572 785853 779504 816336 827050 853427 862565 949696 954772 4527407 4681635 40.25 72.4 1
13:47:43 2024-01-26 608521 601285 193594 188224 301890 306937 308538 306179 200287 198526 242972 247926 281502 284680 3872128 4117640 5870523 5688150 1018932 1047256 276113 242726 252617 254575 281371 274982 274312 275369 198070 197454 663902 623177 1430216 1372115 418960 414809 601597 611328 752193 728329 774694 788672 825568 835480 802511 894396 1886615 1982689 1234925 1028026 660699 650247 777166 774828 821015 828180 849086 862029 957360 959204 4530941 4689756 40.25 72.4 1
13:47:44 2024-01-26 605933 602136 192748 189360 302289 306901 309135 305706 200881 197871 242729 247926 281319 283840 3873812 4205221 5876875 5688150 1000218 1046697 276394 241981 254118 252463 278409 273424 272845 276301 197375 197729 656652 627792 1421044 1371645 418658 414081 602095 611026 746537 731572 780958 783529 820725 838442 806011 888576 1873477 1969274 1235355 1044021 661640 646432 781369 780646 811795 825192 855896 864408 948743 952466 4515066 4680378 40.25 72.4 1
13:47:45 2024-01-26 610184 600368 192275 188795 301108 309110 307698 306964 200532 198215 242558 246605 280037 283157 3871049 4142367 5895740 5697583 1007440 1047182 274444 243334 252544 252289 280109 272173 273893 276249 197514 197625 660187 621081 1439279 1372115 417770 417083 606751 608860 754365 735438 774621 784085 826738 836661 798994 890341 1882749 1972069 1243179 1028310 656993 647420 779122 774828 821015 829383 847200 860763 957950 957511 4521526 4674485 40.25 72.4 1
13:47:46 2024-01-26 612269 601290 192305 189262 300900 308674 307940 306748 200741 197871 241975 246605 280499 282725 3871049 4161151 5894090 5690920 1006769 1048223 275584 242656 254046 252359 282261 274593 273751 276071 197514 197591 655202 621081 1436846 1377442 418365 414736 606116 608860 754365 733720 774658 782973 827324 835976 802239 891541 1881411 1970671 1241223 1033691 656993 649327 780816 777031 819851 829419 849086 858313 953811 957511 4524471 4680378 40.25 72.4 1
13:47:47 2024-01-26 600145 601073 192944 188761 302211 306901 309447 306964 200566 197905 243693 247198 280722 284457 3874890 4157642 5831957 5683878 1009538 1048075 275477 243404 252436 253523 280004 275177 273787 276301 197165 198280 651540 630486 1415946 1359478 419619 417894 603229 610319 752230 729542 783817 788478 819493 835480 806011 891650 1880075 1977072 1241223 1033966 660699 644500 777166 781790 819851 825192 849403 866329 956592 952466 4449702 4675064 40.25 72.4 1
13:47:48 2024-01-26 608209 601489 192613 189144 299571 306937 308200 306964 200078 198768 242765 247233 281390 282887 3873812 4177537 5861999 5674499 1001038 1044841 276977 244818 252436 253029 280004 274982 274626 274648 198070 197440 650182 627678 1414278 1379364 419583 414117 604947 608268 747801 733164 780958 783529 827690 838550 797826 887586 1881411 1955602 1210062 1037248 659759 649327 783231 774828 813954 829491 855896 858313 951004 957547 4590310 4692435 40.25 72.4 1
13:47:49 2024-01-26 611056 603984 192948 188795 300899 306672 309205 306964 200252 198802 242217 247926 280499 283157 3871049 4144785 5883909 5689196 1015374 1042026 274918 245418 252400 255195 279752 275763 273021 275262 198070 197350 682570 624364 1423847 1370671 418662 414809 600747 607666 753687 730300 774658 787519 825568 837588 802437 892317 1885428 1983416 1238044 1029562 662111 650744 774962 776480 820433 829905 850902 859969 957360 956122 4521241 4677040 40.25 72.4 1
13:47:50 2024-01-26 605555 602492 192605 189390 301353 306469 308270 306208 200881 197871 242558 247233 280534 283840 3871049 4210132 5870598 5683878 996398 1046967 275533 242016 254514 253029 281769 275958 272845 277078 197514 197694 655202 627783 1430400 1372620 420155 413937 604693 610356 746708 733853 783385 782789 820652 838478 806011 886788 1877478 1967878 1233398 1045049 660699 646432 783033 781236 814104 827562 857800 863830 948743 946543 4515066 4681748 40.25 72.4 1
13:47:51 2024-01-26 607558 601489 192913 189097 299571 309547 307268 306964 200916 197905 242936 247926 280072 285000 3877654 4128645 5878837 5674499 1008730 1045411 274429 243474 252653 252463 280580 274484 274292 276000 197370 197591 643891 623177 1440030 1372620 419557 418335 606635 608787 755972 736097 778076 783841 829049 836071 798994 893026 1881228 1971440 1243179 1029525 656993 648832 779710 776480 821015 829455 849086 861197 958629 957547 4511270 4674800 40.25 72.4 1
13:47:52 2024-01-26 601410 601711 193524 188499 301734 306901 308235 306964 200881 197905 243314 246472 281629 284001 3871049 4173042 5811941 5675774 1009840 1041989 276608 243474 252617 253875 279389 272624 273928 276515 197823 198487 649646 632215 1422259 1368724 421331 414736 601913 611826 751546 731858 783817 787519 824326 837626 806584 890448 1880075 1975985 1217654 1040313 662583 644991 778570 778916 816299 827562 853390 865060 953811 951739 4515071 4674800 40.25 72.4 1
13:47:53 2024-01-26 609272 603159 192609 189394 299571 308674 309848 306964 200881 198941 241805 247233 281390 282689 3880145 4171584 5884764 5674499 1001038 1046930 276644 242557 252725 252498 279683 272624 274803 275369 197931 197179 654470 627783 1463737 1383859 420155 414592 605550 607850 749154 733537 781149 782973 826805 838442 799478 890568 1882749 1965091 1217654 1037155 659814 651205 783589 776640 818689 831521 850857 862141 953848 960260 4540360 4680378 40.25 72.4 1
13:47:54 2024-01-26 604826 600041 192779 188795 300447 306937 308200 306964 200566 197616 243350 247233 280499 284928 3861458 4160409 5829713 5693257 1013277 1045411 274498 243508 252617 253062 279878 272660 273928 277663 196959 198452 654482 627792 1406552 1360140 420043 418226 604050 613201 754291 732899 783705 790237 823378 835444 806386 895610 1884224 1991909 1233800 1033966 660699 647451 778233 781827 819851 825228 848408 867601 955914 952466 4446051 4673428 40.25 72.4 1
13:47:55 2024-01-26 605813 602136 192948 189088 301467 308674 307733 306393 199939 198491 242936 246535 281354 283431 3868289 4163436 5856788 5654401 1000325 1045448 276608 241981 253887 252498 279683 272589 274347 274790 197931 197145 661002 626860 1428067 1379364 421354 414448 606166 607610 750590 732499 778518 782826 829179 842003 800158 888852 1880075 1964434 1243179 1037655 658822 650284 783033 774366 818165 829419 852104 858313 951041 960260 4587033 4689756 40.25 72.3 1
13:47:56 2024-01-26 611046 601285 192948 188830 300447 306469 309918 306065 200916 198457 242181 248274 280499 283589 3868289 4133013 5856788 5693257 1013277 1045448 274918 243134 252725 252498 281104 273460 272830 276020 197514 197488 662452 621969 1416331 1365692 417770 414881 603192 610010 755725 730190 778921 787433 824216 835925 805055 895256 1886615 1986266 1240683 1029426 662583 651205 774962 774994 819851 829905 851509 862528 956592 956834 4505383 4677040 40.25 72.3 1
13:47:57 2024-01-26 606714 602145 192270 189459 299496 306937 310108 306065 201058 197905 242594 247233 280538 282689 3871049 4223682 5870410 5679824 997479 1047798 275762 242761 258218 252463 279913 273460 273091 277134 197514 197832 653752 628688 1416615 1370171 418990 414772 605809 610824 751546 734987 783318 784011 820615 838370 807158 886135 1874846 1967878 1255743 1044765 659759 647525 785816 779504 818109 827014 853427 864455 948244 954735 4519490 4668603 40.25 72.3 1
13:47:58 2024-01-26 608209 602228 193253 188864 301388 306505 307268 308701 200601 198768 242765 247233 280779 285000 3871049 4120024 5828514 5683878 1016840 1046930 275533 243508 251834 253097 280175 273818 274803 276056 197514 197921 648753 625422 1416325 1372115 418362 418480 605534 607997 755972 733757 781149 790237 829880 835335 801298 895498 1890802 1987687 1238763 1031247 661640 650284 777166 774570 821015 828144 849086 860617 959051 957438 4515066 4683070 40.25 72.3 1
13:47:59 2024-01-26 607080 602492 192739 189127 300447 306901 309170 306532 200916 198491 242972 247233 281390 283986 3868289 4188937 5828551 5680338 997364 1045411 275762 242726 254514 252533 281899 273460 272865 276515 197514 197797 655202 627344 1424263 1367776 418954 414117 604693 610824 749463 731718 782702 782973 824548 843793 807921 888106 1876106 1969835 1235355 1046725 661602 648483 784145 781827 813342 827307 857800 862528 947398 951970 4518015 4673705 40.25 72.3 1
13:48:00 2024-01-26 607347 600750 192948 188787 301353 309110 307018 306964 200601 198768 242972 247233 280499 284964 3868289 4114196 5850629 5679824 1016840 1050759 275762 243474 251798 253274 280144 271792 274803 276056 197514 197797 650182 625538 1416325 1372115 418362 418185 603838 608428 755836 733237 780129 788708 826185 834265 802440 896499 1892246 1982652 1251004 1028310 660758 650101 777129 777031 821015 828216 849086 863072 961318 957547 4509977 4673705 40.25 72.3 1
13:48:01 2024-01-26 606444 601720 192613 189179 302075 306865 309170 306748 200741 197905 242765 247233 281390 283603 3871049 4199416 5838137 5683878 1000964 1042063 276608 243693 252725 252498 278448 273460 273127 276515 197375 197612 654470 628202 1427091 1368724 418399 414117 602131 609027 747104 729469 781589 784085 820798 838514 804638 887067 1880197 1975131 1237311 1044728 662583 648483 784145 781052 814104 827562 857800 863830 948244 955168 4511843 4671425 40.25 72.4 1
13:48:02 2024-01-26 606714 600436 192779 189377 299536 309315 307303 305930 200741 197905 242217 247926 279646 284023 3868289 4122261 5884764 5685139 1006081 1046967 274690 242761 254154 252289 280144 272208 273928 276479 197514 197660 647323 622580 1413733 1376992 417770 414845 606409 608097 753151 735964 776383 784085 826738 837662 802585 889076 1882749 1977542 1222691 1034934 658872 649181 781598 778136 822252 832845 848936 860150 955237 957547 4524471 4677040 40.25 72.4 1
13:48:03 2024-01-26 602997 601595 193249 188630 301150 306937 308235 306964 200741 197940 243765 247233 280499 284928 3868289 4163770 5836097 5674499 1007366 1043858 274918 243304 252403 253274 279292 272624 273162 276479 196959 197866 656724 629135 1433467 1360977 419692 417890 603410 610824 752230 731784 783817 788708 820145 836071 804638 894061 1882749 1982689 1215792 1036414 662372 645652 778787 778806 817383 828074 853942 866966 955200 946579 4506553 4676396 40.25 72.4 1
13:48:04 2024-01-26 608851 601715 193008 189321 301357 306937 308200 306964 200916 199566 242594 247233 281425 282298 3872128 4159562 5862074 5670452 1002467 1046930 277230 242388 252725 252533 280144 272660 273963 275211 198070 197145 668252 625538 1440693 1381322 418990 414736 605883 607566 749463 733867 778113 783257 827426 838550 797899 888889 1882749 1958685 1243179 1037285 660758 650985 784944 777031 818579 831667 853942 863628 954824 961547 4590310 4688403 40.25 72.3 1
13:48:05 2024-01-26 609072 602228 192774 188825 300920 308601 309170 306065 200916 198457 242217 246605 280534 283294 3862776 4141838 5845262 5694509 1014724 1047553 274954 243099 252134 252533 279718 273495 272258 276479 197514 197488 648753 621835 1430490 1364843 417770 417264 602335 609063 755436 727301 779257 785257 823160 835480 802329 895010 1882749 1989085 1231087 1029562 662583 651256 781005 783134 820868 827453 850222 864948 959273 959388 4468038 4661395 40.25 72.3 1
13:48:06 2024-01-26 604719 602376 192953 189062 299571 307870 307509 306064 200916 197871 242972 247233 281027 283554 3871049 4202109 5856788 5679824 995351 1044284 275762 242761 252725 252077 281385 272589 273127 277134 196959 197866 650852 629586 1415378 1369715 419619 414881 607306 609961 752230 735876 783817 781864 824983 838514 804594 886322 1872045 1961464 1217749 1040798 657886 644536 784182 781463 818165 829795 857608 864455 952791 954590 4531504 4683070 40.25 72.4 1
13:48:07 2024-01-26 608586 600409 193925 188630 301396 306937 307769 306428 200287 198906 242720 247233 280961 284493 3872128 4120024 5838137 5675774 1016840 1048489 275568 242761 251834 253309 280109 272208 274803 276056 197514 197832 642834 625113 1420840 1372115 418362 417890 603838 608231 754761 732682 778983 788745 826805 829572 799634 895647 1886652 1979878 1249048 1026529 658354 649364 779710 774828 821896 834616 852250 860576 959310 959471 4519880 4688332 40.25 72.3 1
13:48:08 2024-01-26 601528 603043 192953 188664 303018 306649 308270 306964 200916 197940 242972 246951 282218 283219 3868289 4176374 5819505 5674499 1006769 1043156 277299 244804 252653 253274 279292 272434 273162 276515 197514 197660 656652 631388 1410195 1364843 421253 414809 601244 608560 747874 728461 783817 784147 823160 835387 804867 890378 1880075 1973654 1241223 1040555 662583 643627 779340 778952 815758 827562 856384 867548 955230 953669 4509125 4678900 40.25 72.3 1
13:48:09 2024-01-26 612274 602141 192605 189424 299571 308842 310432 306856 200881 199114 242011 248277 281193 284261 3868289 4161624 5874678 5674499 1003861 1047709 276608 242522 254154 253195 279757 272624 273928 275668 198070 197179 675502 624364 1414966 1383283 417735 414772 605809 608231 752230 734797 777560 782973 828668 841334 797863 890270 1881411 1960846 1222691 1035776 658822 651242 784182 774828 818689 829491 853427 857494 955466 960041 4589725 4674650 40.25 72.3 1
13:48:10 2024-01-26 606892 601565 193239 189390 300895 306937 308270 306208 201478 198388 243350 246605 280578 284059 3869334 4163179 5856788 5693257 1014724 1045026 274463 243508 252725 252533 280023 272660 272258 277790 197514 197832 652302 623336 1419499 1364843 418365 417300 604693 610824 755436 730745 781033 787556 820798 834302 804675 895745 1882749 1989775 1259733 1029562 664198 650284 779710 779541 821015 826394 849086 865097 957397 956486 4465515 4672216 40.25 72.3 1
13:48:11 2024-01-26 603266 602022 192813 189291 301008 309985 307268 305930 200916 197940 243729 247714 281829 283157 3868289 4187375 5856788 5674499 1002467 1045448 275706 243134 252725 252533 280999 277036 273963 277134 196959 197797 651540 630486 1427792 1372115 419692 414881 607306 610592 750590 736921 783817 782698 825568 838442 802585 887740 1877406 1961464 1225573 1040420 657886 645520 783033 778364 815758 829455 855933 861272 950368 954772 4544500 4691054 40.25 72.3 1
13:48:12 2024-01-26 611929 601181 193760 188692 302767 306685 309739 308701 200846 199149 242972 251920 280569 286024 3865531 4112390 5847463 5683878 1016728 1045063 274954 242930 252653 253698 278479 272208 274803 275633 197931 197179 674526 624643 1416325 1372115 418067 414881 602131 607135 752616 729505 777008 788782 825056 829608 801979 895647 1886652 1979660 1242602 1029562 661640 650284 776614 773827 819851 828216 850296 860043 957433 959581 4511843 4676614 40.25 72.3 1
13:48:13 2024-01-26 606714 603043 192778 189321 302174 306757 309714 306388 200777 198664 242972 247233 281193 283640 3868289 4207140 5862224 5675774 1000225 1042063 276185 242016 254154 252533 278444 272695 273127 276515 197375 197797 655202 626434 1416736 1368230 418362 414117 602131 609961 747273 729587 782702 784085 820761 838478 804608 888889 1877406 1970671 1235355 1044340 662583 647420 781923 780719 813342 827791 857190 865134 948281 951970 4511843 4673387 40.25 72.3 1
13:48:14 2024-01-26 611219 602661 192703 189321 299466 309766 308129 306892 200777 198754 242828 249321 280072 283518 3859875 4145439 5886308 5694505 1007515 1047709 274043 242761 254154 252533 280205 272208 273963 276230 197236 197488 656652 621388 1429405 1374063 417770 417300 607306 608860 754365 735876 774731 784085 825019 836011 801979 889745 1882749 1970671 1243179 1029562 657849 650330 780816 774828 821015 829491 849086 861197 956684 957547 4511570 4673428 40.25 72.3 1
13:48:15 2024-01-26 601067 601341 193619 189148 301774 306433 308993 306892 200707 198941 243513 246261 280982 286338 3868289 4164595 5819580 5683878 1009651 1048297 275726 243474 252062 253628 279913 272589 274312 276515 197514 197763 656652 630486 1439457 1360977 420882 417890 603192 611460 752616 729396 786054 788672 823123 837844 805439 892952 1882749 1978474 1219573 1034703 662111 645483 778270 784048 820433 826978 851509 866329 956592 952466 4449227 4670999 40.25 72.3 1
13:48:16 2024-01-26 605555 603159 192913 189217 301113 308892 311042 309975 200358 198975 243170 247092 281805 285417 3867712 4175748 5864153 5665120 1000105 1045411 276608 242761 252689 253239 282766 272398 275417 276249 197514 197797 652302 630486 1411475 1377971 420918 414772 605550 608231 754171 736921 781551 784085 826769 838478 801336 888852 1881411 1958779 1233006 1038881 658822 647383 781923 776023 813917 829491 857152 859537 948244 957547 4571499 4686412 40.25 72.3 1
13:48:17 2024-01-26 605555 603382 192913 189092 300438 306901 309170 306964 201058 198837 243026 247714 281643 283731 3871606 4205844 5828514 5686664 1000213 1046808 277422 244768 253864 253027 278409 272660 273091 276479 197514 197763 655202 628233 1432877 1368724 418954 413498 602335 609924 747141 729432 782702 784085 820761 838478 804638 888852 1877369 1972069 1235355 1043525 662583 646890 781561 779504 814104 826978 857152 866329 950062 951970 4512103 4668054 40.25 72.3 1
13:48:18 2024-01-26 611673 599779 192609 189386 299536 308819 308200 306964 200881 198906 242684 249635 281166 285753 3871606 4141296 5891933 5693257 1007366 1047256 275269 242726 254514 252253 280741 272624 273963 276515 197514 197832 656652 622806 1426977 1377971 417770 414809 607306 608860 753687 735839 776346 784085 827911 837779 802511 889127 1882749 1970671 1243179 1033966 657932 649327 781369 774921 821082 829455 850902 862756 955877 957547 4515165 4661358 40.25 72.3 1
13:48:19 2024-01-26 603122 600409 193559 188795 301037 306937 309170 306964 200975 198491 243765 247233 281005 287802 3874878 4165493 5831885 5683878 1010278 1044495 275584 243439 252581 253628 279792 272589 276163 277043 197236 198452 656724 630486 1415076 1360346 420845 418480 603838 612330 753151 731018 785219 788672 820725 836661 805815 894368 1882749 1979511 1243179 1035440 662111 644500 778270 783492 820433 828732 852537 865097 956592 951934 4465515 4671388 40.25 72.3 1
13:48:20 2024-01-26 610371 603586 192948 188963 300895 306541 308235 306964 201197 199739 242972 248274 281889 282689 3874878 4166614 5879915 5682605 1003898 1046549 277033 243693 254837 253239 280201 272660 274347 276056 198629 197302 668252 625986 1467511 1383283 418954 414772 606604 607997 751092 734797 779220 784085 829572 838514 798994 890158 1882749 1962856 1221492 1037986 660229 651205 784182 774828 816336 829527 855250 860763 953357 960260 4593152 4689756 40.25 72.3 1
13:48:21 2024-01-26 611652 602141 192948 189092 300903 306901 310109 306964 200916 198941 242558 246605 280499 286191 3864433 4146251 5870523 5696470 1016062 1046475 274463 243134 252725 253274 282587 273354 273021 277950 197514 197832 663309 624643 1433844 1360836 418960 418480 604480 612330 756508 731055 782702 788113 823087 835480 806723 895047 1882749 1991909 1237311 1032221 664000 650284 779710 781236 821015 827562 850902 866329 957360 956122 4468038 4670999 40.25 72.3 1
13:48:22 2024-01-26 615626 601715 192913 189228 302102 309547 308164 306964 200916 197871 243521 247233 281123 283788 3868289 4174794 5862149 5669285 1003084 1051209 276236 243269 252689 253239 280999 277304 274064 276372 197514 197797 657424 630486 1421769 1372583 420882 414845 607306 611026 751658 736921 783878 784085 825568 838442 802585 891541 1872008 1961464 1229486 1041901 657849 644991 784145 777227 816299 829419 855896 859969 951004 956122 4538518 4683070 40.25 72.3 1
13:48:23 2024-01-26 610179 601295 193870 188207 301855 306901 308235 306393 200566 198941 242936 248274 281158 284023 3868289 4108135 5867443 5693511 1019083 1050462 275777 245761 252472 254053 280109 272624 274768 275633 198314 197694 661002 625538 1414402 1372115 418362 416938 603410 608231 754224 731618 778113 788708 826805 834302 800201 896924 1890677 1981283 1237311 1026114 660229 649327 779340 774828 820697 829491 849086 862756 959913 960260 4504763 4680378 40.25 72.3 1
13:48:24 2024-01-26 605851 601489 193253 188795 302067 306672 309205 306964 200881 198733 242972 247233 281819 283121 3868289 4173042 5829713 5688150 1010449 1048362 277351 243369 252544 254329 279773 273424 273893 276515 197514 197832 658102 632291 1422664 1368724 420918 414772 603006 613464 749956 728880 783841 786405 824326 838442 806011 890378 1882749 1977072 1243179 1038798 662583 644536 778570 781199 819851 826978 853390 865097 956592 954077 4492812 4680378 40.25 72.3 1
13:48:25 2024-01-26 609072 602145 192948 189429 300693 308638 308235 306169 200916 199739 242972 247926 281819 283121 3873812 4166333 5866114 5684201 1005961 1049792 277315 243030 254082 253488 280858 273895 274626 275597 198350 197179 665352 626823 1430169 1383283 419583 414736 605550 608231 753799 736377 779348 784085 829218 838514 800164 890158 1882749 1961464 1243179 1037382 660229 651205 784145 774828 816336 834579 855896 860763 953811 961767 4593152 4683070 40.25 72.3 1
13:48:26 2024-01-26 611673 600962 192783 189092 302790 306937 310109 306964 200916 199796 242972 246605 281123 284023 3865405 4131586 5858010 5707476 1021442 1049641 274777 243369 252544 253523 280004 274156 272915 276336 198070 197660 655202 622858 1426641 1364843 419856 417890 602763 609027 755836 728379 779109 786405 825568 836661 804069 895610 1890677 1990496 1243179 1031028 664474 651719 780816 780646 821015 828732 850902 872244 957397 957547 4483846 4680101 40.25 72.3 1
13:48:27 2024-01-26 610648 602455 193253 189390 301353 308085 308200 306964 201478 197905 243729 248416 281354 283987 3871049 4220867 5862224 5674499 997364 1049678 276323 243334 253926 252394 281321 273354 273787 278002 197514 198590 655202 630486 1411133 1370171 419619 414881 608366 613501 752230 735968 784935 783529 826896 843366 806011 888852 1877406 1967878 1236088 1041794 658822 646432 785853 783492 818689 828216 855896 864408 948317 956158 4531054 4688445 40.25 72.3 1
13:48:28 2024-01-26 609072 602728 193563 188830 301144 309547 307975 306428 200916 199114 243729 251814 281390 285851 3862776 4114130 5845224 5685139 1016840 1046930 275900 244425 252328 253807 283293 274593 274661 276372 198070 197729 658102 627226 1440404 1374063 419250 419072 605809 608860 757994 735839 780403 788708 827426 836994 802585 895647 1889334 1981283 1247092 1029252 658822 649327 781369 774958 820697 829563 849086 859396 957360 960260 4524471 4677040 40.25 72.3 1
13:48:29 2024-01-26 604396 601715 193559 188630 301432 306937 308305 306964 201291 198802 243729 247233 281390 284457 3871049 4163770 5828812 5674499 1010278 1047709 275797 243134 252364 253807 282167 275372 275931 276372 197931 197694 652505 631388 1432346 1364105 421033 418185 603374 609888 751546 731821 786900 788708 823160 837844 806011 893865 1882749 1977072 1219573 1035440 661640 645483 777432 782936 821015 826978 852575 866984 957270 946579 4452270 4673705 40.25 72.3 1
13:48:30 2024-01-26 613687 602145 192948 189424 302211 308674 308235 307321 200741 199114 243405 247233 282214 283987 3868289 4169481 5870598 5670452 1001752 1050013 276644 243099 254154 253274 281181 274946 276013 276230 198314 197729 653752 632291 1411380 1380911 421666 414628 606802 608860 749993 737536 783259 786167 830263 838514 800805 891579 1885391 1961464 1229168 1038835 658822 647456 783827 774958 816336 829563 858411 862794 952155 957547 4576688 4688445 40.25 72.3 1
13:48:31 2024-01-26 610638 603582 192953 189424 301357 306383 310144 306964 201337 199566 242972 246605 281158 284094 3868289 4129537 5862149 5698568 1016175 1050013 275304 243134 254154 253274 278479 273914 273736 276265 198629 197660 668252 624073 1418260 1370671 418960 417083 603303 611460 759890 728962 778703 787556 825568 838255 804756 895573 1890677 1990368 1236844 1032495 664474 651205 777432 779504 822838 826978 851509 865097 957397 957547 4493265 4673705 40.25 72.3 1
13:48:32 2024-01-26 605576 602984 192609 189493 299571 307870 309205 306964 204970 198802 243765 251920 281390 284094 3871049 4224840 5862036 5683878 998189 1049515 276379 243099 254873 252463 280179 273495 274542 277790 197514 198521 655202 630038 1425095 1374064 420155 414772 606672 614074 753151 734659 785980 784085 823160 843366 808195 889532 1876143 1970671 1231442 1046255 659814 645520 785853 781827 818689 828799 856346 864445 951041 957547 4524584 4681748 40.25 72.3 1
13:48:33 2024-01-26 609072 601057 193559 188795 301881 309110 308235 307321 200916 199114 243729 251920 281390 285044 3868289 4108135 5845187 5685139 1016840 1048489 275797 244508 252439 253274 280999 272589 274803 276515 197792 197797 648753 627678 1426342 1376531 421054 419332 606635 609533 758659 735729 780217 790799 828596 836661 801410 896924 1890802 1982417 1243179 1029562 658822 649181 782117 774994 823350 829563 851509 860006 960183 960260 4521241 4702555 40.25 72.3 1
13:48:34 2024-01-26 603382 601720 193559 188795 302314 306829 309639 305895 201478 199114 243801 247233 281390 285502 3862776 4157596 5828537 5690914 1011832 1046930 275797 243508 252653 253875 279913 272660 274347 277364 197931 197866 653041 631388 1428430 1366055 422558 418226 604947 613201 753150 732899 786017 788562 822977 838993 807158 894298 1882749 1981895 1239267 1037655 662583 645520 779340 784048 819913 827014 852747 865097 956592 951970 4464400 4677040 40.25 72.3 1
13:48:35 2024-01-26 608851 602145 192953 189262 300934 308674 308270 306428 200380 199461 243765 247233 281854 283157 3872128 4171435 5862074 5665120 1001038 1048452 277494 242726 254154 253274 280179 272660 275362 275668 198070 197797 662452 630486 1443943 1379364 420882 414520 605403 608639 749043 735766 782873 785199 830263 843793 802589 890045 1882749 1958685 1234925 1039877 660699 651205 784182 774828 817583 834256 856309 860800 951714 962448 4602350 4686412 40.25 72.3 1
13:48:36 2024-01-26 611056 603159 193389 189213 301396 308674 310144 306964 201478 199114 242972 247862 281354 284493 3862776 4140912 5856788 5694584 1016042 1048489 275533 243508 252725 253663 279718 273914 273127 277364 198070 198266 662452 623298 1412685 1368724 417699 417300 603568 613025 756802 732341 780255 788553 827566 837772 806510 895461 1890802 1989085 1206257 1031028 666372 650985 778270 778952 821015 829722 853942 864445 958788 957547 4511843 4683070 40.25 72.3 1
13:48:37 2024-01-26 606650 600930 192301 190060 299571 308892 309674 306604 201759 199114 243765 251955 281425 283303 3868289 4211488 5878875 5683878 997292 1048297 276379 243304 253090 253239 279953 273878 273127 277790 197514 197866 655202 628233 1443811 1370171 419619 414772 605809 611761 751012 736034 783593 783901 823596 843185 809457 888740 1881490 1974038 1235355 1044765 661640 647420 786624 784048 815150 827562 858411 867527 948281 953351 4515165 4668091 40.25 72.3 1
13:48:38 2024-01-26 611201 602145 192984 189424 299607 308120 308270 306393 201337 199149 243765 247358 281032 284928 3871049 4145987 5894090 5693257 1007515 1051504 275762 243508 258072 253274 280802 272660 274803 277364 197792 197866 658102 622338 1418807 1381322 417110 414917 608167 610592 755948 736663 781149 786204 829527 842562 804756 892603 1888076 1977639 1245136 1035402 659955 653091 784182 779169 821015 829455 853390 861266 956592 962983 4549779 4677040 40.25 72.3 1
13:48:39 2024-01-26 603122 603159 193594 189390 301396 308674 309205 306393 201478 197871 243765 246605 281354 285565 3868289 4154585 5847463 5694584 1014724 1049977 275500 243543 252689 253274 280144 272695 274383 278181 197236 198763 658895 627792 1420521 1360977 418990 418480 604693 612627 755836 732741 783817 789900 824548 836407 810573 895498 1888113 1993986 1229486 1035402 663527 649368 779710 784048 821015 827307 852687 870115 957397 954735 4449227 4666768 40.25 72.3 1
13:48:40 2024-01-26 605357 602145 193258 189394 301170 308674 308019 307321 200916 199114 243801 247233 282051 283987 3865531 4188266 5862224 5674499 1002467 1047709 276644 243134 253633 253274 280767 271792 274803 277134 197514 198452 650852 630486 1441281 1374063 421216 414881 604132 610158 751129 737536 783817 784147 827911 841966 804730 890568 1885391 1963376 1233006 1041362 659814 651059 784145 776295 816336 834293 858411 860539 951041 962860 4589763 4685748 40.25 72.2 1
13:48:41 2024-01-26 611929 601720 192984 189097 301150 306937 310144 306964 201478 199149 243350 246639 281176 284023 3871049 4141838 5866114 5694589 1015007 1048489 275340 243304 252725 253309 279292 273949 273928 276515 198070 197797 666802 622858 1423142 1369200 417735 417300 602131 609063 755298 729464 779294 788708 826738 836011 807217 896499 1892246 1996824 1223411 1031411 665897 652518 780487 779357 823350 829686 850253 866984 959125 960260 4499230 4677040 40.25 72.3 1
13:48:42 2024-01-26 604398 601885 192648 189493 301362 308120 309422 306964 201759 198893 243765 246605 281644 284027 3870945 4217316 5867443 5683878 998189 1046967 276220 243508 258218 252533 280606 273495 273162 277930 197514 197866 653752 628688 1440499 1370171 420754 417264 607306 612664 752230 735968 783322 784085 824363 844558 807030 890270 1880197 1975404 1229486 1046255 661640 648298 787493 781643 818542 832256 857763 866329 951077 956158 4530941 4689480 40.25 72.2 1
13:48:43 2024-01-26 618076 602145 194172 189092 301531 309328 308235 307321 200916 199149 243765 248480 281390 285837 3868289 4120024 5869320 5693257 1016840 1050013 276185 244089 252423 253875 281034 272624 274839 276550 197931 197866 658102 627792 1433716 1374063 419656 419368 607158 608860 756954 735968 781589 790497 830115 836661 801410 898241 1890677 1983266 1227249 1030474 660758 652554 779378 779243 824521 834616 851472 865728 962979 955593 4525527 4683070 40.25 72.3 1
13:48:44 2024-01-26 607333 600967 193454 189420 301855 306937 310642 305930 202040 199149 243765 251955 282522 282725 3868289 4188937 5841358 5685139 1005332 1046967 278080 242761 254154 254053 281899 273495 274383 277169 197792 197866 647323 630038 1463265 1369496 420882 414809 603410 610392 752230 729619 784935 786405 824983 838550 806760 890605 1882749 1977072 1221492 1042572 666372 648944 783827 783418 817583 829905 858299 867489 954824 957880 4515075 4688445 40.25 72.3 1
13:48:45 2024-01-26 612357 602145 192988 189463 300902 309985 309205 306358 201432 199149 242972 247770 281819 283303 3877654 4155216 5895740 5685139 1007515 1051504 276185 243304 258072 253274 280214 272695 274292 277169 198070 197866 648753 622282 1431619 1381322 417735 414917 607306 608860 753687 736921 779021 784085 828632 838514 802585 890415 1882749 1974579 1245136 1035440 660229 653370 787493 779206 821082 829347 856196 864493 955730 962983 4576574 4674800 40.25 72.2 1
13:48:46 2024-01-26 606282 602494 193559 189771 301427 308674 309241 306928 205193 197940 243765 247392 281036 284928 3868289 4154497 5856788 5698568 1016079 1047293 274918 244167 252725 253875 280253 272660 273127 278181 197514 197866 655202 625113 1427003 1361942 418362 418480 605550 612664 756508 733237 783259 789900 824399 836661 808211 897667 1886652 1995189 1241223 1033966 664474 650744 781561 783691 824484 829136 852724 869420 961433 957365 4459018 4667044 40.25 72.2 1
13:48:47 2024-01-26 603187 601954 193454 189424 302389 309875 308270 305965 201268 198975 243801 251743 281819 284666 3868289 4193210 5853402 5679824 995936 1050013 276644 243508 252725 253097 281892 272730 273197 277986 197514 198763 650852 631397 1419500 1372115 420918 417890 607586 612664 753151 737444 783914 784085 827324 843366 804675 887814 1880075 1967878 1231442 1041794 658822 647420 786611 782936 819913 833435 858835 867548 952315 957365 4528262 4686412 40.25 72.2 1
13:48:48 2024-01-26 607502 603586 194172 189224 302987 308674 310584 306532 201759 199705 243801 247233 282100 284786 3868289 4163496 5836097 5674499 1013277 1048038 276873 243508 252689 254443 280236 272660 274768 277329 198070 197866 656652 632291 1432384 1364843 422185 418480 604693 610787 754365 732645 785585 791909 825568 837779 805778 895028 1889334 1982837 1247092 1036916 664000 647383 779710 784048 821015 826978 853390 868169 959088 956413 4461962 4678900 40.25 72.2 1
13:48:49 2024-01-26 620544 604242 193689 189429 301981 308783 309639 308002 200602 199739 243729 247926 282249 283753 3877654 4168888 5856788 5674499 1002467 1049977 277458 243474 254259 253628 280380 272624 276069 276479 198070 197832 665700 631927 1454099 1380419 422148 414881 606409 608860 751472 737967 783817 786315 828632 843330 802511 889039 1885428 1963008 1223411 1041053 659759 650284 784145 776810 817493 836062 859635 860006 952388 961695 4603740 4698604 40.25 72.2 1
13:48:50 2024-01-26 613242 602027 193689 189848 303027 306865 312195 306393 201478 200053 243441 249321 281354 284426 3868013 4149441 5862036 5693257 1018805 1049977 276573 243508 254154 254053 279520 273495 274768 276479 198489 197763 666802 624643 1438105 1374063 419286 417890 604161 608860 756508 731664 780403 792180 828498 835387 805879 895647 1892022 1992093 1238763 1031945 665422 653091 777820 780646 823350 832128 852104 865097 959467 960260 4509977 4674687 40.25 72.2 1
13:48:51 2024-01-26 606733 604107 192773 190482 300722 308638 310655 306964 202041 199831 243801 246605 281967 283682 3871049 4223960 5867443 5683878 999575 1048297 276379 243508 253479 253239 280179 274106 273928 277663 197792 198729 655202 628233 1425926 1370171 419656 414845 607306 612627 751129 735318 786054 784085 824946 845752 808784 891579 1882749 1973654 1213815 1047000 662111 648372 786970 783492 819270 829419 858374 873172 949659 957511 4531054 4692634 40.25 72.2 1
13:48:52 2024-01-26 611839 601410 194035 189286 302369 310423 308993 309574 201338 199914 243729 246605 281390 285855 3873812 4113466 5857780 5683878 1016840 1050759 276220 244259 253706 253840 281427 272589 275646 277364 198070 197866 658102 627792 1435653 1374063 420250 419665 607048 610592 756954 737967 782702 789864 830042 838437 802585 899523 1892022 1983416 1249048 1030990 659759 650744 784145 779541 824262 835471 850857 862491 960146 955593 4530941 4692914 40.25 72.2 1
13:48:53 2024-01-26 605128 601926 194066 189321 302627 309037 309967 309137 201654 199600 245072 247820 282213 285753 3868173 4169695 5846519 5683878 1013277 1050013 276644 244054 252689 254053 282697 273460 274803 277754 198070 198729 653041 632291 1433610 1361805 422820 418480 604693 611725 755836 732645 786181 792180 825568 838406 806687 895825 1886615 1982689 1219573 1035503 662583 647420 779710 784048 821015 828732 853390 868876 957360 954772 4452270 4673705 40.25 72.2 1
13:48:54 2024-01-26 617021 606054 193588 190211 303424 309547 309064 308217 201116 199635 243657 248203 282072 286412 3874890 4176504 5878988 5674499 1002467 1051232 276644 243474 254154 253875 280795 272589 275978 276515 198070 197866 656652 632291 1424539 1378491 422185 417264 608167 610592 751546 738059 784659 785220 828632 843366 802585 889708 1881228 1964249 1229168 1041794 660229 649327 784182 778328 818109 835471 858835 861229 952425 960260 4590221 4688445 40.25 72.2 1
13:48:55 2024-01-26 612646 602141 193588 190078 302489 306685 310873 309101 201689 200262 243585 249321 282072 284897 3871049 4136100 5861999 5697583 1021272 1051504 276608 244544 254154 254088 279683 273878 274803 276479 198489 197797 665352 624643 1425086 1374063 419286 418185 603192 610592 756508 731609 780366 793305 826221 835976 805439 898204 1892022 1990496 1236844 1033230 664000 652628 779340 777190 823350 829527 850253 864445 964110 955593 4515066 4680378 40.25 72.3 1
13:48:56 2024-01-26 608087 602311 193559 189459 301813 309147 311274 308592 201866 199288 243621 249146 282324 284609 3871606 4201166 5853389 5683878 1003727 1054995 277884 243099 258254 254399 279683 274298 274347 277790 198070 198452 661908 629586 1436504 1372115 420882 414809 605121 614511 751509 733757 784935 785812 825531 845752 808175 889708 1882749 1977072 1219573 1044765 665422 649364 783033 783492 818689 827014 858411 867639 955200 958523 4515066 4677040 40.25 72.3 1
13:48:57 2024-01-26 612874 605293 193528 190188 302211 309547 311312 309707 201866 199531 243441 248012 282108 284014 3868841 4159301 5895816 5691997 1010390 1050013 276466 243099 252702 253663 280999 274072 274803 277329 198489 197866 658102 623702 1429103 1383283 418362 414845 608167 610592 758267 738059 779884 784074 831676 838550 802585 892989 1887992 1975671 1247092 1039062 661640 653091 786412 774958 819851 836985 858411 861229 956592 961035 4596432 4702555 40.25 72.2 1
13:48:58 2024-01-26 611706 603200 193559 189424 301432 308638 311086 306964 201549 199936 243441 249285 281967 284750 3875859 4148287 5848578 5703278 1019083 1048075 275762 243543 254082 254088 280859 274333 273127 277432 198070 197866 661002 622821 1425920 1368724 418658 418776 607451 612664 756917 731609 783259 790460 827324 838437 807030 897662 1892022 1995460 1229168 1033966 666372 652796 779710 781827 823679 829419 852747 869495 960183 960260 4496255 4680101 40.25 72.2 1
13:48:59 2024-01-26 617008 603424 192948 190321 301357 308120 310144 306964 205228 199149 243801 248965 282002 286264 3871606 4228951 5891439 5683878 1000181 1049195 276608 243508 253267 253239 282047 274192 273928 278181 197792 198729 655202 628688 1427173 1372115 420882 417890 608957 614475 754761 736921 783914 784085 825721 845752 807030 889039 1882749 1974235 1221492 1046544 662583 649327 786412 783776 816336 828180 860861 867639 950332 956122 4515071 4671425 40.25 72.2 1
13:49:00 2024-01-26 610730 603582 193861 190017 301176 308156 308270 307356 201759 199600 243801 247736 281158 287710 3874878 4131864 5891603 5682861 1016840 1052707 275655 245012 253975 253663 282924 272660 275397 277380 198070 198452 658102 626451 1429392 1374063 420584 419665 609031 608990 758902 737536 783259 790460 829877 835976 802585 898204 1892022 1980607 1247092 1031761 659759 651205 784182 778952 823096 835471 852104 862528 957433 955593 4510993 4671425 40.25 72.2 1
13:49:01 2024-01-26 605576 602131 194212 189394 302774 309110 309674 308556 201478 199426 243801 248416 281486 285766 3874878 4168888 5841290 5691997 1013277 1048038 276644 244425 252544 254053 280850 273878 275155 277790 198350 198902 656652 631839 1416325 1364843 422185 419072 605121 612627 754365 733757 786181 792180 825568 838442 808175 898302 1889334 1984822 1245136 1035891 664474 647420 780816 784074 823350 826978 854368 870115 957397 956122 4449227 4667667 40.25 72.2 1
13:49:02 2024-01-26 618744 603851 193559 189459 301432 309328 308305 308288 200916 199461 243801 247926 282284 284023 3865531 4180771 5871527 5678718 1003786 1048452 277298 243474 254154 253628 280893 272624 276069 276939 198070 198452 656652 632291 1428464 1379364 422222 417264 608167 610592 751546 737967 783817 786135 829841 843366 802585 889708 1886652 1964397 1231087 1041794 660229 650284 784182 778916 818109 835471 860248 863035 953848 955556 4567842 4681522 40.25 72.2 1
13:49:03 2024-01-26 610638 603582 194172 189420 303928 306937 309674 307356 201478 199774 243765 247358 281823 284715 3871049 4121196 5857705 5688150 1022735 1052781 277085 243508 254028 254834 280571 273495 275784 276336 198350 197832 662452 625538 1440499 1376992 419656 418185 604947 608860 756508 734797 781551 792742 829841 836661 804867 898974 1892022 1990496 1233006 1029562 662583 652628 780816 779504 825503 835471 848371 862528 962979 955593 4524471 4680378 40.25 72.2 1
13:49:04 2024-01-26 607080 602145 193594 189424 302102 308674 310824 306820 201759 199149 243801 251567 282319 283192 3871049 4181696 5848578 5688150 1009575 1049715 278168 243404 254046 254408 282697 273914 274803 277790 198489 198210 655202 632291 1427548 1370154 422826 417264 604693 610860 753799 733237 787372 789900 826738 838514 808513 894517 1886615 1982689 1247092 1038561 664474 646926 779710 784048 821015 829419 855896 867639 957397 953988 4483157 4677040 40.25 72.2 1
13:49:05 2024-01-26 610656 602993 193594 189459 301145 309547 309891 307106 200602 200402 243765 251779 282284 283603 3871049 4168888 5882106 5684086 1003823 1053709 277510 243404 254837 253913 280893 273460 276069 276249 198489 197832 650182 629135 1426274 1382302 421551 414881 608479 608860 752230 735968 783542 784110 831676 843366 802585 889076 1886652 1964470 1225090 1040313 661640 651242 785853 777227 817530 836652 858411 860006 953811 955593 4586087 4688257 40.25 72.3 1
13:49:06 2024-01-26 611106 602937 193590 190088 301423 306613 311122 306820 201478 199600 243557 247736 281390 284951 3868289 4135952 5857818 5712620 1019083 1051284 276236 244154 254046 253913 279578 275033 274626 276515 198489 198231 666802 623177 1429709 1373089 418917 418185 604243 609493 758031 731609 780996 791619 827157 838406 804675 897564 1895861 1992362 1240683 1032495 664948 653091 779158 779467 821015 829491 853390 866329 965101 960260 4505660 4667044 40.25 72.2 1
13:49:07 2024-01-26 610278 603851 193249 190056 301150 309328 310833 306964 205193 199149 243765 246639 281390 285072 3862776 4205596 5852619 5673160 1000181 1047815 276501 243439 255234 252958 280744 274192 272986 278038 198070 198729 655202 628688 1418263 1370171 421956 417264 608167 614148 753026 736515 787738 784085 825568 845752 808211 890793 1881411 1973617 1235355 1044788 661640 647456 786412 784048 816336 829419 860861 867639 948317 956158 4508345 4667667 40.25 72.2 1
13:49:08 2024-01-26 611981 602145 193559 189463 301145 308085 310359 307391 201866 199426 243765 246639 281158 285601 3862776 4117701 5884764 5683878 1009651 1054207 275249 244084 254873 253523 281518 273808 274834 277575 198629 198590 661002 622858 1447777 1377971 418326 418480 609031 610356 755836 738840 780721 788478 828632 838514 804867 894973 1887992 1977072 1247092 1038023 660699 654018 787530 776677 821015 834256 857571 864482 956592 963145 4583857 4661433 40.25 72.2 1
13:49:09 2024-01-26 607310 603155 193559 189420 301423 309328 309674 306964 205550 199149 243405 247736 281425 284982 3862776 4154497 5845262 5693257 1018978 1049789 275477 244338 253937 253842 281157 274192 273021 278110 198070 198590 650182 624073 1433111 1364843 418362 419072 606409 614074 758659 732645 783817 791057 825568 838993 808821 898241 1886652 1995460 1247092 1032495 665897 653091 783827 782936 824298 828799 852141 867639 962027 960260 4474427 4673705 40.25 72.2 1
13:49:10 2024-01-26 605284 603851 193424 190056 300482 308156 310109 306393 205228 199149 243801 246639 282442 284059 3872128 4223644 5861938 5683878 999613 1050759 276608 243543 255088 255737 281645 276154 274206 278697 198070 198971 655202 631110 1442155 1374574 421368 418480 609031 614949 754873 737783 785905 784085 825568 846188 808195 890755 1881411 1972069 1201974 1044877 660699 648868 787530 784048 819851 829491 860248 867639 951041 956871 4515066 4676396 40.25 72.2 1
13:49:11 2024-01-26 621562 602145 193900 189459 301370 308120 308270 309975 201759 199774 243801 246639 281390 286275 3872128 4116395 5884764 5685139 1009651 1051504 274883 244089 258218 253274 281680 275763 275362 277504 198629 198349 658102 622858 1440602 1379930 419856 419296 609782 610787 756382 736064 779294 788562 829804 838478 804867 895372 1889334 1977072 1225330 1035440 660699 654018 786412 778401 821015 834293 855933 863830 957950 963826 4563473 4674800 40.25 72.2 1
13:49:12 2024-01-26 605555 601881 194036 189463 302350 309328 311826 306428 205193 198837 243801 247358 281460 285601 3868289 4154497 5856788 5694505 1015319 1046549 276345 244089 252725 253875 280293 273460 274327 278786 198350 198867 655202 626413 1421682 1363348 420155 419592 606838 613422 756917 735571 782729 791909 825721 837626 809395 898307 1889334 1998292 1243179 1033966 665422 651242 781369 783492 824262 828180 850857 869252 961579 958903 4464848 4673428 40.25 72.2 1
13:49:13 2024-01-26 603075 602145 193594 189459 302717 310314 309170 306428 205085 198976 243801 246639 281425 284059 3868289 4202199 5856788 5679824 995936 1051504 276644 243543 254639 253274 281927 273495 274575 278181 197999 199457 653752 631850 1418675 1375552 421703 418371 608846 613857 753613 737930 786181 784085 827485 845154 809457 889039 1881411 1972069 1231442 1044765 660699 647456 787762 784048 819851 829491 858411 867021 952461 957547 4520949 4676396 40.25 72.2 1
13:49:14 2024-01-26 609749 604844 194207 189114 302765 309547 311042 307821 201478 199739 243801 246639 281854 286244 3868289 4108135 5845322 5683878 1019742 1051504 276608 244294 252689 254088 281610 272660 276298 277364 198070 197901 651611 628233 1431005 1376531 419547 420556 608479 610592 760159 738004 783110 790874 829877 835387 804730 899298 1890448 1986266 1247092 1031761 662111 651242 781923 778401 825503 836384 848445 862565 963052 961071 4511307 4675637 40.25 72.2 1
13:49:15 2024-01-26 604698 602962 194194 189424 303014 308674 310180 306428 205085 199600 243801 247233 282319 284533 3871135 4170444 5839221 5677038 1008802 1048362 278080 243543 252725 254123 280144 273914 274803 278308 198070 198452 658102 632291 1416196 1372620 424701 417599 604910 613201 753186 732535 789578 790276 827837 838550 808248 895647 1889334 1984822 1245136 1039113 664474 649094 781333 784048 821015 829455 855933 867639 957397 954808 4477042 4676396 40.25 72.2 1
13:49:16 2024-01-26 609045 603851 193629 190122 301855 309365 310144 307786 201478 200472 243801 251991 282319 283192 3868289 4166333 5871256 5675774 1003898 1050013 278080 243508 257926 254053 281034 273914 276069 276550 197135 199201 659552 632291 1431971 1381322 422826 417599 608722 611820 753077 741118 786054 788553 831849 845009 802437 891645 1886652 1964992 1182330 1041794 660699 651242 784182 780907 819270 836652 857628 862528 955914 955593 4568236 4684907 40.25 72.2 1
13:49:17 2024-01-26 611959 600962 193900 189459 302310 308384 311122 306820 204942 200437 243801 247942 281819 284697 3868289 4135952 5858033 5694505 1019083 1050013 276185 243543 254154 254123 279683 273914 275646 276515 198629 197866 666802 625538 1439740 1374063 419619 418480 605883 611820 758622 734987 781440 793268 830263 841407 807158 900052 1895861 1992633 1221323 1034934 665422 654018 779710 778401 825070 834148 852784 866367 965101 955629 4501552 4671425 40.25 72.2 1
13:49:18 2024-01-26 608800 602077 193900 189528 301855 309110 311122 305930 204942 199184 243801 246673 282319 283121 3868289 4201008 5852619 5679824 1002430 1048075 277458 243134 257999 254053 280245 274333 274803 278181 198070 198763 662452 628688 1429804 1373089 420918 414881 605550 613605 753687 735324 785942 788553 825458 845045 809247 895256 1885354 1977072 1245136 1041653 666872 650985 784145 784048 818689 829419 860674 869252 956592 957547 4511570 4683070 40.25 72.2 1
13:49:19 2024-01-26 612182 601455 193594 190360 300833 309875 309674 306463 202217 199635 243386 247942 281819 283824 3868289 4157843 5885702 5675774 1006798 1050759 277815 243304 258254 253698 281034 273495 274839 276515 197170 197866 648753 630076 1436760 1383283 422222 417300 607306 610592 752230 737819 783631 788516 834994 845715 804222 893978 1892149 1964212 1210062 1041053 662583 652183 786574 779243 820433 836652 858411 865728 956518 963826 4595978 4684591 40.25 72.2 1
13:49:20 2024-01-26 605925 603832 193019 190355 300513 308156 309891 305503 205263 199149 243801 247358 282473 284693 3872128 4205268 5871256 5689196 998495 1050759 276680 243578 258363 253274 281462 273914 273963 278181 198070 198763 661364 630036 1417146 1372115 420955 418480 607622 614511 754365 737706 786254 784147 826738 847963 811654 893903 1884171 1972635 1227530 1044961 660758 649108 787530 781790 819851 834579 860637 866255 955127 960260 4561292 4681447 40.25 72.2 1
13:49:21 2024-01-26 611702 604055 194212 189355 303271 306649 309891 310267 201759 200810 243765 247702 282301 284893 3873812 4111559 5862149 5691997 1022656 1048038 276573 243508 252725 254834 280641 273495 276263 277098 198350 197866 661002 626897 1442983 1374063 419619 418480 604947 610592 756508 735839 782108 793305 831052 837844 804730 900582 1901611 1991872 1242602 1033892 665422 653944 781598 781463 825393 834256 852104 867601 965639 960998 4524471 4689480 40.25 72.2 1
13:49:22 2024-01-26 608521 603851 193865 189493 302239 309328 311086 306358 202217 199566 243801 248968 282284 283121 3868289 4213013 5847463 5693257 1003861 1051467 278080 243474 253043 254088 280109 274333 274768 277986 198070 198452 653041 630486 1432877 1372115 420882 414845 605809 612627 751546 734032 783841 788672 826896 845154 809358 892280 1889512 1983891 1245136 1047108 666372 650598 784145 786241 818747 831631 860861 870115 953099 959240 4511843 4678900 40.25 72.2 1
13:49:23 2024-01-26 614214 603847 193253 190282 302790 308085 309883 307321 201900 199774 243729 248666 281783 284023 3864433 4154725 5897356 5674499 1007515 1051504 277422 243474 253444 253663 281385 273495 274768 276515 198629 197797 686847 625538 1427792 1386447 419583 417228 608599 608860 756508 738059 781551 786315 832302 844558 802313 890582 1889334 1974579 1249048 1041085 662583 654445 788613 779243 820978 836470 858225 862491 957950 963109 4603286 4688445 40.25 72.2 1
13:49:24 2024-01-26 622664 603201 194001 189459 302279 309547 310144 306964 202844 199426 243765 248114 281783 284995 3868289 4147735 5861999 5702635 1016803 1051504 276149 243543 254154 253840 280767 274263 273610 278181 198070 197832 659552 623625 1435272 1364843 418990 419368 606240 613532 756287 732645 783542 791057 827324 835976 809358 899523 1890677 1995460 1251004 1034934 668278 654799 782711 781643 825693 832845 856732 868726 964090 961621 4496255 4680378 40.25 72.2 1
13:49:25 2024-01-26 606789 603842 192948 190970 301108 308120 312010 305895 205515 199426 243405 246639 282249 284693 3865531 4211488 5878665 5683878 1001038 1051504 277458 244036 253232 253062 280999 274333 273928 278181 198070 198729 651969 629586 1442155 1373089 421514 418185 609031 614475 754365 737444 786181 784110 825568 846349 809358 889039 1882749 1974235 1217654 1047288 666372 652183 789962 786130 818747 832256 863321 869345 955230 959240 4515301 4684982 40.25 72.2 1
13:49:26 2024-01-26 609632 602997 193861 189463 301290 310314 309533 307751 202182 199739 243801 247324 281354 286212 3868289 4108457 5873229 5683878 1019742 1051504 276414 244635 252725 254053 281856 272660 275646 277364 198070 198418 648753 628233 1428155 1374063 420882 420556 609031 611460 759738 737967 783817 792180 832265 837190 803725 899523 1892022 1983416 1229168 1032495 660699 653091 786064 782576 827548 836398 855162 865728 962038 965033 4528522 4683070 40.25 72.2 1
13:49:27 2024-01-26 605539 603233 194716 189424 303231 309985 310144 307321 202242 200123 245217 246605 282249 285766 3868289 4160811 5845449 5683878 1013277 1050861 276185 244259 252689 254053 281253 273878 276036 278181 197792 199075 656724 631839 1452000 1361805 422820 419665 606747 615383 756508 733876 786181 793305 825568 838406 811155 899068 1890677 1991909 1209924 1037285 664076 647456 781369 786278 824447 832183 859194 873343 962038 955976 4461962 4680378 40.25 72.2 1
13:49:28 2024-01-26 610371 602041 193865 190378 302207 309985 310073 308288 201478 200367 244659 248622 282319 284529 3868289 4172267 5861999 5673213 1003898 1052781 277884 243508 254693 254053 281034 273495 276492 276515 198278 198452 656652 632291 1442241 1381322 423120 416901 606672 610592 753296 737967 785494 786368 829877 845752 802585 890378 1886615 1964434 1236844 1041794 661640 651242 786301 779467 818689 836652 861288 865615 957270 962983 4583105 4681334 40.25 72.2 1
13:49:29 2024-01-26 614014 603424 194005 189459 302314 306937 311747 308883 201900 200367 243765 247358 282354 284786 3864433 4135952 5856788 5693257 1019083 1049603 276608 243543 254514 254685 279779 274333 275224 276515 198629 197832 665352 625258 1459829 1374063 419619 419072 604693 608602 756508 733720 781551 793305 828596 838847 804638 899598 1890485 1992056 1152379 1032495 664474 654018 779710 778364 826674 829527 850857 866367 967524 962837 4518557 4678900 40.25 72.2 1
13:49:30 2024-01-26 608371 604670 193829 189429 302310 308674 311086 309015 201901 199948 243765 247324 282319 283125 3873812 4187427 5828588 5683878 1005885 1050013 278275 243474 255055 254053 279913 274333 274803 278181 198350 199040 659552 632291 1455847 1373089 421514 414845 605121 612664 752616 735876 783914 788708 827324 844558 810580 893350 1886615 1981283 1249048 1044765 666372 649327 782478 784048 821015 829455 858411 869495 959310 959240 4522516 4688332 40.25 72.2 1
13:49:31 2024-01-26 613414 604650 193689 190315 302172 309985 310073 306676 202217 200577 243441 248971 282213 283303 3864433 4170731 5878875 5679824 1006760 1052781 277458 243304 258254 253840 280999 273495 274803 276479 197135 197901 659552 630038 1454508 1383283 422820 417890 607306 610592 753296 737967 783817 786405 832265 845752 802585 890457 1889334 1964249 1221323 1041053 662111 651719 787530 777777 819851 837835 859635 865734 956592 961035 4589610 4681094 40.25 72.2 1
13:49:32 2024-01-26 613141 603815 193864 189887 302384 309985 311854 306964 202606 199774 243729 248114 281809 284786 3864433 4145439 5865139 5698568 1016840 1048075 276379 243543 254819 254018 280262 274369 274768 277790 198489 197901 665352 622858 1412685 1372115 419286 419072 604947 612627 756954 732682 782702 791021 827426 838406 806994 898947 1894515 1994046 1242602 1033966 666372 654018 779710 782936 823059 829491 853390 866984 962942 955556 4515066 4689555 40.25 72.2 1
13:49:33 2024-01-26 608296 605121 193423 190551 301708 310423 313698 308665 202607 199879 243765 247358 282249 283157 3875484 4211451 5878912 5683878 1000964 1050759 276644 243508 253514 254053 282566 274333 274768 278181 198278 198729 662452 628688 1451438 1373089 421514 414881 607306 614475 752616 735876 783914 786405 826738 845752 811728 890341 1882749 1977072 1243179 1046544 666372 651205 784182 784048 818689 829153 857628 871507 955200 957547 4515066 4683434 40.25 72.2 1
13:49:34 2024-01-26 615163 605734 193278 190486 301255 310423 310002 309574 202006 200053 243549 248736 281783 283890 3868173 4151759 5887106 5689196 1007515 1054692 276608 243543 253444 253840 281230 272695 274839 277917 198350 197901 658102 623177 1431619 1383283 419387 417264 609031 608565 755972 737967 782266 784110 832265 843366 802585 894336 1889061 1974272 1249048 1038835 662583 654210 786412 777227 819851 837835 860248 861266 955914 962429 4592670 4686412 40.25 72.2 1
13:49:35 2024-01-26 612274 603232 193912 190514 302489 309529 311890 306928 202465 199948 243585 248356 281643 284786 3862776 4131864 5856788 5702635 1019016 1050350 275726 244259 254154 253663 281104 274070 273928 278573 198070 198832 658102 622858 1434189 1364843 419286 419665 607896 613569 756954 733757 783817 791057 827911 837190 809395 901042 1889334 1998292 1225330 1032495 666634 654018 781923 783492 824225 829419 853353 869495 963294 955556 4490055 4673705 40.25 72.2 1
13:49:36 2024-01-26 605851 603847 192988 190413 301108 309986 310802 308701 202324 199322 243693 249146 282072 286002 3873812 4205221 5861722 5682858 1000262 1049977 276608 243543 254154 253274 281892 273460 274803 278181 198070 199075 653752 631397 1443811 1374063 422185 418480 609377 614475 754900 735544 787372 784110 827426 845752 806386 890378 1882749 1972069 1233398 1044133 661640 649327 788320 784048 821082 834220 858411 867639 953848 959581 4527130 4683070 40.25 72.2 1
13:49:37 2024-01-26 611562 601618 194242 189429 303164 310314 311312 310450 201901 200158 243693 249321 282108 286571 3871606 4116544 5865524 5693257 1020193 1051394 276644 244635 252689 254088 281856 272660 276069 277364 198350 198729 661002 627792 1424263 1376992 420918 420556 608167 609027 759135 738193 783817 792180 832302 836011 802585 899688 1894714 1986266 1247092 1031761 662111 652166 784182 780683 825467 836652 853080 864445 961616 962429 4524584 4681748 40.25 72.2 1
13:49:38 2024-01-26 604860 602145 194207 189424 303023 309547 310144 309029 201901 200158 245519 248480 282143 286150 3877145 4168613 5811866 5691997 1013277 1050759 276520 244802 254046 254088 281003 273878 274803 277790 197931 199075 658102 631388 1453226 1362908 422820 419665 605809 614475 756508 734797 787335 793033 825568 838478 810580 898213 1892022 1989085 1247092 1037290 664474 649327 781923 784074 824846 827014 853390 873305 960183 957547 4449227 4670999 40.25 72.2 1
13:49:39 2024-01-26 613250 601869 193900 189493 302093 308085 308305 308323 201618 199774 245519 248480 283431 286227 3877145 4191628 5878665 5673526 1006769 1052781 277884 243508 258254 253877 281645 273495 275417 276515 197135 198452 656652 632291 1424013 1382302 423120 417264 607736 612056 752616 737990 785494 786405 832302 845483 804296 891771 1889334 1967878 1240683 1041794 661640 651242 786412 778916 818689 836652 860861 862528 953811 962429 4577221 4686790 40.25 72.2 1
13:49:40 2024-01-26 611106 602077 194207 189498 303271 310458 310180 308028 201478 200088 243801 247358 282037 286875 3875484 4122410 5871527 5693257 1024117 1051394 276608 243508 254154 255226 280179 275883 276207 277134 198629 197866 663902 626897 1429596 1374063 420918 419072 605550 610592 755836 734797 782055 793305 832265 835976 804867 899651 1895898 1992093 1233006 1029562 662583 653091 781923 778364 826711 836985 848408 864445 965786 963109 4527817 4681748 40.25 72.2 1
13:49:41 2024-01-26 608373 603659 194203 189459 303023 306541 310180 306784 205193 199901 243801 251814 282319 284515 3869334 4181579 5843090 5682605 1009651 1046967 278383 243334 254657 254834 280148 273914 274768 277468 198489 198452 658102 631850 1445905 1372115 423420 417300 604947 612194 753296 733757 787932 791057 827911 838586 809395 894977 1889334 1983452 1247092 1040322 665422 647488 783033 784048 819851 829419 858411 869252 957950 957547 4511941 4671148 40.25 72.2 1
13:49:42 2024-01-26 612441 603851 193594 190188 301890 309875 310144 306856 205050 200088 243557 247358 282328 283157 3859875 4162621 5886084 5688150 1008951 1051135 277689 243474 255321 254375 281113 273460 275611 276550 197307 198452 663902 630899 1434793 1383283 422222 417300 606618 610592 753296 737967 783817 786442 832302 845154 802585 891682 1889334 1967878 1213760 1041160 662583 653091 786412 780646 819851 838428 860861 862528 955237 962465 4583759 4681522 40.25 72.2 1
13:49:43 2024-01-26 604392 602037 193865 189493 303014 306937 311122 309028 201900 200437 243801 247736 282284 284893 3861677 4131709 5871527 5697583 1019083 1051357 276608 244054 254154 254088 281968 275348 274697 277329 198629 197866 669702 622858 1423064 1374063 419656 419072 604693 610824 758585 733720 782702 793305 828632 838478 807067 898204 1890485 1992633 1244521 1034428 665897 654018 780816 780683 823059 834256 855287 867021 965101 955556 4515075 4681748 40.25 72.2 1
13:49:44 2024-01-26 608805 603847 193865 190321 301855 309328 311559 306820 202242 199739 243801 246639 282249 283121 3868289 4204152 5878007 5697583 1004521 1051357 277315 243369 253055 254018 279922 274369 274484 278357 198350 198418 647323 628688 1437188 1373089 421405 414881 606240 615461 751546 734797 783642 787556 826738 845154 810580 891682 1882749 1983149 1241223 1047326 665897 651205 786412 784048 818689 829419 860637 872826 953848 957547 4515165 4668091 40.25 72.2 1
13:49:45 2024-01-26 613851 603851 193284 190056 301396 308156 309674 307321 202217 199600 243441 248528 281491 284457 3862776 4145837 5895740 5707015 1010353 1049492 276007 244272 255234 253877 281945 273460 274839 277790 198070 198452 659552 622858 1446696 1381322 418954 418185 610763 610824 755811 738026 781589 786405 829804 838586 804033 895736 1889334 1979878 1249048 1040415 662583 652655 788613 778364 821015 836652 858411 865097 956452 965261 4593152 4678178 40.25 72.2 1
13:49:46 2024-01-26 612108 603586 194005 189459 302341 307896 311594 306964 205193 199774 243765 247770 281819 284902 3862776 4135952 5862224 5712620 1019083 1049085 276466 244154 254405 254579 280310 275069 274626 277364 198629 197832 665352 624364 1413450 1373089 419583 419072 604693 614074 759701 732782 781589 791021 827426 838884 806422 899635 1894515 1992633 1152379 1032495 666372 654018 779710 781827 825503 834256 854642 867639 962979 955556 4511941 4661395 40.25 72.2 1
13:49:47 2024-01-26 608800 601441 192988 190492 301150 307654 311086 306964 205228 199600 243801 246639 282354 283157 3862776 4210132 5857766 5684201 1003084 1047852 277085 243404 255595 253948 280968 274227 274591 278038 198070 198452 656652 628688 1433610 1374063 421703 417264 607306 614511 752230 736558 787064 786405 826738 845752 810617 893063 1881228 1977072 1245136 1044877 666872 651205 784182 784048 818689 829419 857665 869252 956592 957547 4511570 4676396 40.25 72.2 1
13:49:48 2024-01-26 613777 603410 193563 190355 301886 308156 310144 307321 205193 199809 243765 248701 282249 284063 3869369 4151759 5887318 5689196 1012544 1054207 276980 244049 255595 253913 281554 273772 275082 277842 198629 198798 659552 624643 1440499 1383283 419323 416974 609031 611460 755836 738840 781589 788553 834144 843366 804867 894298 1892022 1975671 1223411 1040313 662583 652870 786574 778364 821015 836002 860248 865097 957950 963826 4593152 4681522 40.25 72.2 1
13:49:49 2024-01-26 611143 602993 193900 189493 302336 308674 311813 306428 205228 200402 243765 249759 282100 284928 3868289 4135952 5866114 5694505 1016691 1047815 276323 244425 254332 254410 279904 274647 274661 277221 198629 197729 668252 625538 1424697 1374063 420584 419368 606445 613648 762607 733757 782702 793305 831676 842562 805852 899734 1895898 1995460 1223207 1033966 665897 654482 781369 780683 824262 834293 855933 867639 964739 961071 4515066 4677040 40.25 72.2 1
13:49:50 2024-01-26 608008 603874 193900 189528 301996 308819 311594 306393 205298 199809 243801 247358 282249 283526 3862776 4193397 5852344 5685139 1002392 1051504 277458 243134 255558 254588 280788 274997 274661 278074 198629 198971 659552 629586 1418788 1372620 421703 414845 609185 614511 753151 735904 785622 787556 827911 846349 811765 892989 1885276 1977072 1247092 1045059 666372 651205 784182 784048 819913 829455 858883 866751 956592 957547 4502191 4675064 40.25 72.1 1
13:49:51 2024-01-26 615163 601874 193559 190355 301037 308085 310144 307356 202101 199809 243765 248183 282284 283890 3865531 4158807 5887318 5685139 1007515 1052432 276680 243508 253090 253875 281216 275763 275571 277540 198629 197797 668252 624073 1443243 1386372 421054 417119 608444 609027 755836 737469 782547 787992 833481 843366 804296 894336 1892022 1974579 1249048 1038835 662583 652655 787725 778364 821015 836062 858835 865134 957950 965261 4589877 4674800 40.25 72.2 1
13:49:52 2024-01-26 605321 601874 194207 189528 302314 309732 309170 307821 205120 199184 245325 246639 282051 284059 3862776 4184669 5856788 5675774 1001759 1051504 276644 244089 254154 254329 281962 272730 274839 278181 198350 199179 658895 633823 1425926 1374026 422710 418408 610763 615238 755948 741118 787372 784147 827426 846188 809383 894261 1881265 1967878 1211177 1045833 660699 649364 788320 783492 821015 834293 860248 867639 956592 960260 4520949 4676396 40.25 72.2 1
13:49:53 2024-01-26 615259 602145 194278 189424 303342 308085 309674 310450 204907 200262 243801 247736 282284 285837 3860024 4102300 5838137 5685139 1018743 1051504 276644 244294 252725 254478 281694 272660 276334 277400 198210 198763 661002 627678 1439308 1380456 422558 420854 608131 611894 761245 740242 783743 793231 833481 837226 804867 901372 1897412 1987675 1251004 1031761 662846 654018 782478 779541 827883 833581 852784 865750 965786 963862 4518015 4673705 40.25 72.1 1
13:49:54 2024-01-26 607347 603422 194242 189493 303307 309328 311122 306891 205155 199774 243801 246605 283146 284666 3860024 4173190 5828887 5675774 1009651 1050013 276575 243543 254154 254869 280179 274333 275260 278181 198350 198798 648753 632291 1423942 1374574 423837 417931 606635 612518 754328 733729 788344 791435 829637 843149 809969 897564 1889334 1984714 1249048 1045059 666372 650781 785816 784048 821015 829491 857665 870525 957950 960260 4508622 4681470 40.25 72.2 1
13:49:55 2024-01-26 614493 602329 193599 190360 301170 308120 310144 307356 205120 200402 243557 247392 282284 283691 3858923 4159266 5878912 5679824 1007515 1051504 277494 243508 255289 254088 281051 273495 275682 277400 197479 197866 662452 628688 1420809 1383283 421928 418226 610142 612292 754328 737930 786054 788553 834845 845643 802437 892400 1889334 1967878 1221155 1041729 662583 654018 787725 780646 821082 839203 862090 862528 956592 963789 4590310 4693950 40.25 72.1 1
13:49:56 2024-01-26 618152 603851 194172 190021 302314 308674 312068 307321 205228 200402 243729 247908 282249 286838 3861677 4126680 5865139 5695091 1021272 1051504 276608 244259 254514 254443 280704 274333 275611 277293 198629 197866 669702 624643 1421273 1374063 420882 419368 605367 613127 761512 736558 782553 795524 832624 843196 809457 900695 1899943 1994046 1244521 1034703 666372 654946 781923 780646 824846 836543 855250 867639 965786 961035 4514793 4661395 40.25 72.1 1
13:49:57 2024-01-26 609314 602926 193988 190488 302062 309547 311559 308556 205550 199739 243801 247358 282249 283086 3864433 4197874 5853641 5683878 1003898 1052781 277653 243508 253479 254053 280144 274754 275155 278181 198070 198729 658102 628688 1423528 1374063 422148 417264 606672 614438 755298 737083 788188 790237 827801 846875 810396 894721 1888203 1982689 1247092 1044765 666372 650949 785853 785719 819851 829419 861400 871791 957950 960260 4515066 4680378 40.25 72.1 1
13:49:58 2024-01-26 614967 604698 193670 190655 301396 310423 310144 307786 205228 199774 243535 248183 282249 283987 3862776 4157843 5884764 5674222 1007477 1053746 277884 243508 253055 254018 281218 274106 275646 277134 199485 197832 682434 626434 1435510 1386372 421514 418804 609031 610592 754761 738608 783593 790465 836182 848109 804719 895256 1892348 1969835 1251004 1042545 664000 652655 789726 781463 821015 839021 860861 862565 959590 965907 4596874 4688445 40.25 72.1 1
13:49:59 2024-01-26 615163 603851 194141 190026 301954 309328 312032 308701 205480 200227 243729 248114 282850 284991 3864433 4126539 5856788 5702635 1018978 1051504 276608 243578 254514 254053 281034 275175 274347 278181 198629 199075 662452 624719 1428974 1370171 419619 419665 606747 615585 759135 733867 783817 793054 830079 842889 811765 900770 1897548 1998081 1225330 1035402 668278 654482 784145 784048 826674 833435 853353 869870 962979 962392 4474427 4667816 40.25 72.1 1
13:50:00 2024-01-26 605555 603812 194141 190453 301396 309524 310109 307097 205550 199149 245180 247324 282249 284960 3865531 4202109 5857818 5679824 1000225 1051284 277263 244259 254693 253663 282191 274492 274803 278769 198070 199387 644464 631388 1425597 1374063 423420 419368 610275 616292 755972 738548 788188 785220 827389 847963 811728 893865 1884171 1975441 1227530 1047986 662583 650064 790557 785719 821015 834579 860637 869383 955200 961621 4525527 4671388 40.25 72.1 1
13:50:01 2024-01-26 610805 603632 194831 189463 303271 309292 309674 308358 205337 200529 243801 247736 282332 286441 3862776 4104695 5829713 5683878 1021198 1051135 276644 244841 252689 254088 281971 272660 276069 277007 198489 198729 659552 626883 1428155 1374063 421514 418652 609031 610356 760247 737967 783817 792742 833481 837190 805304 903270 1904326 1991154 1234925 1031247 663527 654006 782711 781463 827847 836652 852747 869495 967046 963789 4515160 4667777 40.25 72.1 1
13:50:02 2024-01-26 609072 602333 194040 189493 302774 309110 311559 306856 205480 199774 243801 247358 282372 283157 3855054 4182314 5838137 5679824 1006769 1048038 278863 243543 254387 254621 280014 273914 274803 278181 198350 198452 648753 632291 1446769 1373089 423120 417264 604947 612664 753830 733757 788492 791021 827911 843366 809395 895703 1890897 1987538 1223411 1047000 667801 651095 784145 787396 819741 832845 860861 871394 958629 959240 4512103 4678900 40.25 72.1 1
13:50:03 2024-01-26 613714 604707 193865 190488 301396 310058 310571 307321 205193 199774 243729 247736 282249 283589 3861677 4150237 5875439 5675774 1007477 1051504 277458 243474 253479 254053 281385 273878 275611 277400 197479 198418 663902 629586 1427248 1383283 422820 417890 608167 610592 755298 737967 785494 787519 833517 845752 804594 892989 1890677 1970368 1193754 1044062 665422 653981 788650 781463 820359 838984 863321 865023 956592 963826 4596076 4689756 40.25 72.1 1
13:50:04 2024-01-26 614288 603664 193960 190286 302770 309547 311743 306428 202537 200227 243801 248701 282284 285156 3864433 4138113 5856788 5683878 1016766 1053419 276644 244294 254693 254088 280144 275175 274803 277986 198629 198729 666802 625113 1418646 1374063 420584 419368 605883 612194 759135 733876 783542 793305 829218 838514 807030 898299 1898593 1995460 1242602 1037896 669233 656268 782711 782752 825693 835880 858071 868726 965565 960998 4515165 4674725 40.25 72.1 1
13:50:05 2024-01-26 608209 605515 193865 191202 302314 308085 312032 306856 205550 199774 243801 247770 282368 283157 3861677 4210132 5856788 5685139 1003898 1051135 277458 244132 253514 254834 280912 274333 274768 278181 198629 198902 658102 628688 1442569 1374063 422185 417890 608167 615825 753830 737967 787335 788113 827911 844964 811805 890499 1886615 1979878 1247092 1041727 668278 652870 788272 787284 820942 833435 863321 872563 958890 960830 4512073 4681635 40.25 72.1 1
13:50:06 2024-01-26 615434 604702 193865 190655 301855 311547 310691 307821 205228 200262 243801 248908 282284 284693 3868289 4154369 5889894 5683878 1010390 1053457 278080 243543 253479 254294 281034 273914 275646 277364 197479 197901 663902 629173 1427735 1383283 423120 417890 609031 610860 754365 737967 786054 787556 834735 845925 804867 892989 1892022 1967878 1221155 1042036 664000 648948 790297 782576 821082 839021 863321 866460 957839 966445 4590310 4686790 40.25 72.1 1
13:50:07 2024-01-26 616044 605126 194203 190286 302774 309110 312104 309065 202502 200402 243801 248114 282465 284893 3861677 4129137 5856788 5685139 1021724 1051504 276680 244259 255055 254621 280109 274369 275611 277400 197307 198729 665352 626897 1445052 1376992 421850 419368 606672 610392 756917 736921 783817 793305 832265 837190 806362 901609 1898593 1989739 1238763 1031983 664474 654482 783033 781463 829816 838875 855087 866180 967083 967087 4522044 4681767 40.25 72.1 1
13:50:08 2024-01-26 609072 604253 194540 190217 303262 309547 311594 309137 205372 200158 243693 247358 283407 284094 3862776 4173042 5820219 5675774 1008929 1050425 276922 243543 254514 254869 280144 274333 275646 278181 198489 199075 658102 632291 1455370 1374063 424021 418185 605809 614003 753687 734797 790850 792180 826805 844558 810580 895647 1889334 1986266 1245136 1043302 666372 650284 784145 784048 822766 834616 860637 871829 962038 957401 4517161 4687063 40.25 72.1 1
13:50:09 2024-01-26 612838 603920 194032 190811 302986 310314 310833 308002 205586 200472 243765 249759 282828 283788 3862776 4159117 5866114 5683878 1006769 1051504 278275 243508 253090 254123 281427 273914 275682 277134 197513 199201 659552 631839 1421592 1383283 423420 418185 608759 609888 753687 740933 783878 788708 834465 846948 804867 893026 1890677 1967607 1225090 1041794 662583 653091 786574 781790 821015 836002 863208 867548 958408 965680 4588261 4697765 40.25 72.2 2
13:50:10 2024-01-26 615769 603200 194172 190355 303271 309839 312512 308556 205515 200402 243801 248149 282249 286007 3862776 4135019 5862289 5698568 1018904 1051504 276644 244259 254873 254834 280153 275211 276069 277986 197479 198763 663902 628240 1442581 1374063 422148 419665 605809 609924 758598 736921 783817 793226 834735 838847 806011 899317 1898593 1990496 1232287 1031761 662583 654018 784182 781827 830235 838428 853353 866329 968213 967737 4518557 4688332 40.25 72.1 2
13:50:11 2024-01-26 607579 605559 194923 189493 304084 308819 311559 310195 202855 200262 243801 246605 283111 284893 3871606 4160514 5838137 5675774 1011748 1049603 278275 244054 254154 255083 280179 274106 275646 278181 198489 199040 659552 634102 1441764 1373089 424322 419072 606445 613569 755298 736921 790850 792742 827426 843366 810580 897965 1890677 1986266 1229168 1041053 666372 650284 781923 785220 823679 834256 858411 870152 960183 959240 4487580 4681748 40.25 72.1 2
13:50:12 2024-01-26 611673 604919 194066 190482 302840 308120 310144 310199 201478 201068 243585 248971 283111 284933 3862776 4162955 5853641 5666409 1003898 1051504 278275 243508 258291 254088 281471 274106 277147 277364 198489 198902 659552 631388 1426111 1383283 423420 418480 609031 609924 754365 738585 783878 787556 834144 846349 804867 892989 1892022 1967878 1246440 1041794 662583 653113 788878 779541 821015 836002 857628 865540 957950 965944 4595601 4697675 40.25 72.1 2
13:50:13 2024-01-26 615969 604059 194066 190315 303093 310423 311925 308701 205694 200402 243801 248149 282257 287598 3862776 4128822 5862224 5698568 1019742 1049603 276185 244259 254603 254656 281034 274333 273928 278181 198629 198902 659552 625113 1422289 1364843 420250 419665 608167 615900 759171 734921 783878 793305 826221 838478 811805 899651 1892022 1998943 1231087 1034703 668094 653577 784182 784074 826711 829491 854642 869252 965101 955593 4477444 4680082 40.25 72.1 2
13:50:14 2024-01-26 614580 605135 193895 190551 302849 309852 312859 309574 202891 199635 245180 247324 282372 284928 3868013 4211488 5866114 5683878 998731 1048075 277263 244259 258473 253274 281993 273878 274383 278965 198070 199075 655202 630937 1436619 1374063 422820 419665 609413 616329 755836 738026 788529 786405 827426 846191 811765 891761 1885276 1977072 1243179 1047699 664474 651242 788878 786368 818689 829298 862626 870525 953884 960260 4504875 4680082 40.25 72.1 2
13:50:15 2024-01-26 611379 606115 193960 190517 302663 309852 310726 308147 202607 200297 245108 248736 281783 285802 3865405 4126150 5868617 5689196 1016840 1051504 275797 245047 254154 254088 281927 273495 276298 278057 198629 199075 653041 626897 1430083 1377374 423162 418687 609413 612218 761398 738621 783878 792180 834144 838478 807343 899651 1895898 1986266 1252961 1033966 662111 654762 786412 782936 827297 837835 855896 867363 961579 963826 4521241 4680378 40.25 72.1 2
13:50:16 2024-01-26 606444 605462 195020 190413 304907 310423 310980 307896 202607 200158 245874 249321 282108 286535 3864433 4159562 5841358 5693257 1016175 1051504 277299 244841 254207 254869 281047 273914 275224 278573 197931 199700 658217 631388 1433005 1364843 423420 418652 605330 617204 756917 737013 788529 793305 827324 838478 811805 898299 1892022 1999710 1236088 1038078 665422 651205 783589 787556 826711 829419 854679 871801 964418 959581 4446051 4658033 40.25 72.2 2
13:50:17 2024-01-26 613687 602297 193960 190378 305050 311303 311570 309152 202465 200123 245527 248622 282231 284786 3873535 4182314 5869320 5674728 1006769 1050387 277884 244294 258254 254656 282024 272695 275875 278181 198070 199110 660367 632291 1422444 1375424 424021 419072 611211 613569 754761 740751 788529 788745 829841 845752 808158 895713 1885276 1970671 1241223 1047329 661640 650744 788878 784048 821015 836002 860140 867639 957950 955593 4530757 4681635 40.25 72.1 2
13:50:18 2024-01-26 611070 603362 194858 189429 304695 309038 310838 309732 201901 201266 243693 248046 282108 284857 3864948 4098862 5853824 5683878 1022656 1055244 277263 244294 252725 255297 281427 273495 276528 277790 198629 199075 653041 627792 1445053 1376015 422185 419665 607306 611349 759709 737967 783817 793226 834144 838442 804867 898076 1898593 1986266 1252961 1032495 662583 652870 786412 781827 827297 835967 854642 867363 963052 963862 4518015 4680378 40.25 72.1 2
13:50:19 2024-01-26 604856 601874 194822 189493 304196 308085 311122 310231 202537 200193 245728 248622 282178 286186 3864948 4159562 5819594 5682605 1013277 1051284 277172 244736 253647 254443 280999 273914 275682 278181 198070 199110 656652 632291 1448322 1364843 423420 418652 605809 615419 755811 735876 788567 793305 826738 838514 811805 900277 1892022 1991909 1249048 1038060 665422 650744 783033 788113 826711 829419 855287 871801 961579 957547 4436540 4670999 40.25 72.1 2
13:50:20 2024-01-26 606714 603737 194212 189498 302345 308120 309634 308358 205193 200158 244999 248551 282037 284799 3866079 4176504 5854488 5670606 1005332 1051504 277884 244259 258218 254516 282134 272660 276528 278181 198350 199110 658895 632291 1443803 1375424 424021 419072 611248 612664 754387 741837 788529 791057 829877 846948 807009 895647 1886652 1970671 1249048 1045833 661640 651242 788283 783492 821015 836002 860103 866367 956592 955593 4537479 4675642 40.25 72.1 2
13:50:21 2024-01-26 612911 605147 194853 189467 304686 306545 311594 308323 202217 201161 243801 250021 282828 285551 3866079 4107082 5861924 5689196 1024934 1054207 277458 244294 254154 255654 281034 274227 276564 277986 197410 199075 659552 628233 1423942 1377411 422185 418687 609031 610860 761398 735508 782729 793305 834735 838442 803464 902288 1899943 1990496 1231087 1031761 662583 652870 785296 781827 827883 836002 853390 867639 964418 963862 4511270 4674523 40.25 72.1 2
13:50:22 2024-01-26 603801 601869 194282 189459 304232 307619 311594 307821 205586 200088 246092 248445 282425 286633 3869334 4177995 5837120 5683878 1013277 1051172 277634 244942 254154 255226 280921 274333 275682 278110 198489 199075 648753 632291 1420019 1364843 424021 419665 606728 614511 756917 735876 790887 794996 827104 843366 811155 894111 1892022 1990496 1249048 1038937 665422 650744 783033 788438 825540 829455 857190 871801 961616 957547 4445919 4677040 40.25 72.1 2
13:50:23 2024-01-26 606586 603214 194242 190355 303160 308156 311332 309727 205228 200437 245325 246639 283402 284493 3874878 4183768 5871527 5678718 1003898 1051172 278080 244259 255305 254659 281420 272730 277378 278181 198350 199006 658102 632291 1430266 1380456 424021 419072 609413 610897 755836 741312 787372 790497 833517 845000 804405 895210 1889334 1967878 1233006 1044490 661640 652166 787530 782381 821015 835378 861400 865134 956592 961071 4549085 4676396 40.25 72.1 2
13:50:24 2024-01-26 605246 602077 194212 190056 302910 309328 312068 308072 202596 201067 243801 248114 282284 284964 3862776 4131709 5871527 5707015 1019083 1054494 277494 244294 258218 254088 282167 275526 275326 278181 197307 198487 669702 626774 1439331 1374499 421886 419665 606315 609961 756324 735968 783542 793190 834144 837851 802329 903829 1898593 1989085 1233006 1031028 662583 654018 784182 781827 828470 836002 855735 865097 965786 965261 4524471 4676396 40.25 72.1 2
13:50:25 2024-01-26 611599 604702 194203 190355 302770 309875 310868 309258 202110 200472 245217 246639 282828 284063 3862776 4155586 5874452 5689444 1009651 1054207 278988 244530 255595 254934 281497 274333 276069 277169 199753 198349 680963 628412 1472720 1386591 424138 419036 607622 612255 755436 737177 786181 789900 834735 847492 802329 895010 1892022 1967878 1244521 1043278 664474 654018 788878 781827 820743 837842 862013 866367 956592 967050 4577221 4674838 40.25 72.1 2
13:50:26 2024-01-26 612911 602338 194242 190522 304646 309328 311849 308098 205263 201067 243837 248114 282407 284964 3862776 4105721 5868480 5700132 1028067 1052558 277315 244907 255234 255584 280736 275335 276564 277790 197479 199110 663902 628688 1437602 1378387 422222 419665 608562 610860 759709 737967 782729 793226 834735 838514 807217 901498 1898593 1992633 1234925 1030437 663527 652691 784182 781827 829058 838838 853427 867639 967156 966663 4524471 4683070 40.25 72.1 2
13:50:27 2024-01-26 606188 603214 194858 189493 304232 308120 312068 307391 205586 200123 245217 246673 283614 284693 3862776 4170444 5838137 5690920 1008171 1051431 279545 244154 255414 255085 280893 275069 275468 278181 198489 199075 650182 631388 1454591 1375044 422185 417890 607306 615839 754724 735876 787372 790786 826841 844369 811805 895647 1892022 1983452 1249048 1045096 668094 651242 785853 784110 821015 829563 860140 871875 957433 955520 4515066 4679455 40.25 72.1 2
13:50:28 2024-01-26 614288 603218 194207 190655 302805 308191 311122 307821 205298 200402 243801 249671 282354 283895 3862776 4159117 5887318 5685529 1011819 1053787 277972 243439 253929 254338 281786 274192 275468 277221 198629 197832 678401 625090 1428576 1386591 423347 418480 610292 609924 754365 738073 787176 788672 836777 848146 804867 894377 1892022 1970671 1165532 1043278 664474 654946 788841 783220 821015 837145 861363 865060 957950 965225 4596081 4689756 40.25 72.1 2
13:50:29 2024-01-26 606529 604274 194207 190021 303023 308085 312068 306358 205550 200402 243801 248149 282249 285958 3861677 4140576 5873505 5694720 1018970 1054207 276942 245180 255234 254729 282697 275455 275468 278002 198629 198902 666802 624643 1427419 1373085 420882 419665 607269 613966 761324 734797 783817 793231 829841 838478 810272 896690 1899943 1998292 1240683 1035165 668094 654039 781923 784048 825503 836062 857152 869495 965028 962392 4511825 4670999 40.25 72.1 2
13:50:30 2024-01-26 608441 603639 193555 190655 302858 308085 312032 306428 201259 200053 243801 248080 282284 283788 3862776 4205371 5875439 5683878 1003182 1051232 277403 244425 256682 254588 281321 275033 275858 278893 198629 199387 658102 630038 1441427 1375044 422820 418480 609031 617143 755298 738059 787298 788708 829086 849346 811805 893752 1886615 1981283 1223411 1048070 668278 653091 786412 787050 821015 829491 864542 870488 957950 960260 4515165 4674763 40.25 72.1 2
13:50:31 2024-01-26 616040 602297 193850 190655 302310 309020 312195 307786 205550 200402 244695 248874 282324 284916 3864433 4142367 5884764 5683878 1007515 1058006 277884 243508 256282 254588 281645 276546 275927 277647 200050 198314 692732 627333 1462757 1390177 421630 418744 609377 610356 756508 742135 786054 788441 835919 847546 805789 895610 1892022 1973469 1227249 1041901 664474 654574 791117 781236 823350 837181 860861 866329 957397 966663 4596874 4689756 40.25 72.1 2
13:50:32 2024-01-26 612874 603842 194207 190445 303267 308120 312798 306393 205621 200402 243801 248874 281896 284928 3861677 4138436 5862224 5693257 1019742 1052707 276644 244635 253055 255641 281216 275577 274520 277930 198629 198971 663902 625049 1417575 1372620 421354 420854 607269 615825 759627 733876 784935 793231 828596 843330 810580 898974 1899943 1998292 1236844 1034703 667619 654039 781923 784048 826711 834256 855859 870152 963016 964817 4496255 4661358 40.25 72.1 2
13:50:33 2024-01-26 607080 602293 193568 191089 301361 308120 311086 308556 205621 199600 243801 247702 282315 284023 3864433 4199304 5875439 5683878 1001038 1048075 277228 244259 254224 253840 281122 274333 274555 278786 198629 199457 655202 629548 1440149 1376992 422637 418335 613548 616109 755436 737746 787932 786962 828902 846729 811768 892808 1885428 1981283 1245136 1044689 666835 653091 787530 785184 820433 829455 862626 873998 956592 960260 4515066 4680378 40.25 72.1 2
13:50:34 2024-01-26 615051 603214 194203 190655 302770 309993 311086 308288 205586 200158 245563 249670 282284 285766 3872128 4145837 5903415 5695368 1016840 1059972 277586 245839 256437 257303 285392 277755 279372 280315 201169 201380 679492 631850 1446711 1400438 427043 422646 617337 618884 767906 751444 796542 800215 847647 856505 818174 904600 1925003 2004654 1248359 1060082 673826 663982 804333 802488 839455 853626 879565 891232 977749 983431 4599716 4764786 40.25 72.1 2
13:50:35 2024-01-26 628942 618549 197776 196754 313098 322037 324902 322009 206573 204434 252707 258040 291949 293770 3945010 4235508 6038258 5843316 1050043 1100381 288492 254870 268011 268151 300752 292050 294282 296071 207497 208764 702820 658662 1473270 1425213 440058 435303 638501 643653 796775 779262 827860 827722 865008 888483 851490 936906 1992602 2089606 1271388 1088255 702883 683328 829973 832041 871342 874524 903713 919269 1016940 1010704 4637338 4883591 40.25 72.1 2
13:50:36 2024-01-26 638519 637698 202600 199253 324717 330741 340752 334657 211378 210394 263310 266399 301667 303915 4049216 4367764 6191993 5994669 1110192 1140353 295749 261576 276029 278276 310606 301768 305012 305930 210653 213165 714799 665811 1503447 1449890 445657 444277 647747 650344 815294 793176 834598 839405 883215 892632 851490 947851 2038894 2120988 1270289 1097634 705184 695000 846280 841157 876335 891194 916320 923591 1013525 1021359 4778421 4933150 40.25 72.1 2
13:50:37 2024-01-26 660254 648639 203585 199223 327384 337771 344935 343019 214079 212783 266421 271621 305755 306216 4102423 4444893 6276041 6081299 1124104 1162143 297809 261811 279622 282103 315843 306545 307237 308191 212013 214098 720684 669163 1536640 1460220 448131 446296 647747 649419 815873 793250 832815 839644 880574 893094 847784 942290 2052921 2133367 1280983 1100717 704892 692437 845680 839368 873852 883609 913025 923457 1010285 1015386 4803206 4980497 40.25 72.1 2
13:50:38 2024-01-26 664120 656832 201960 197944 326855 337771 348662 343506 214044 213602 267277 273341 305478 306469 4124094 4432671 6276170 6105921 1133769 1174694 295048 261720 282743 280864 316048 308824 306309 308226 210737 212574 696249 666288 1507437 1472523 447493 440247 641202 643801 802571 788534 829188 831954 866268 884719 839317 929056 2046742 2142561 1271388 1098369 705184 690845 834717 834511 869581 879725 897088 912180 1008104 1004547 4762363 4980497 40.25 72.1 2
13:50:39 2024-01-26 659549 659626 199054 196251 326855 333292 349751 344988 212757 212748 268064 271451 303885 309766 4145795 4449816 6340226 6124678 1130354 1177257 293367 258613 281276 280205 315843 306293 306807 306296 209785 211429 717742 671089 1496409 1469519 445588 440479 638011 640147 795644 781197 820534 819801 854886 876436 829751 913573 2040381 2136074 1263711 1091392 698888 682421 827892 826550 857895 865474 888917 898669 996189 991133 4765611 4982761 40.25 72.1 2
13:50:40 2024-01-26 661498 657997 196547 195241 325014 329173 347612 344960 211705 211088 265568 269321 302936 306217 4149249 4457975 6307638 6124401 1128745 1178836 289550 255341 278691 278047 314954 305252 304762 306361 209704 208764 707401 667245 1500948 1465345 441665 435863 630150 631772 784168 770391 808260 809408 843903 862129 816125 898937 2028186 2127019 1186492 1085123 690559 677712 819861 817985 848073 856460 877062 888819 984173 979164 4769522 4982761 40.25 72.1 2
13:50:41 2024-01-26 662004 657997 196438 193828 320499 328711 345454 342706 210726 209702 263978 269321 303294 304630 4158615 4466622 6322734 6124678 1140735 1180583 287567 254344 277800 281761 314954 304609 303160 306577 207643 208404 723908 659608 1489156 1465345 437558 432243 625286 626227 781245 763421 797802 802525 838993 854776 806011 892317 2028224 2116774 1257954 1078990 683178 671734 818119 812861 839455 854833 874494 880763 972147 978544 4834854 5005061 40.25 72.1 2
13:50:42 2024-01-26 669683 662990 200139 193174 323014 329173 344381 344960 210726 209082 265533 269954 304540 305499 4189698 4528227 6366688 6144301 1153135 1186359 288513 255412 277569 277660 315843 305467 305048 306613 207643 208799 716271 660588 1507470 1461186 436315 432610 626544 628563 782946 761762 793134 802253 837699 847383 802548 892317 2034553 2120784 1240156 1078990 684641 674711 816381 811708 841842 854833 870623 879475 974980 981502 4863071 5038953 40.25 72.0 2
13:50:43 2024-01-26 673612 667840 196205 193868 324983 332247 347577 343471 211886 210464 266421 271866 304309 306505 4211221 4537649 6402004 6204382 1150044 1192928 289585 256199 279658 278575 316048 308425 306663 309401 209704 209418 696249 665811 1513474 1476716 440058 432710 626544 627226 781245 764541 800112 802525 836516 847420 802585 890378 2037483 2139303 1266654 1088289 688105 676238 821025 817369 840748 853626 874531 883658 977749 981502 4875226 5056768 40.25 72.0 2
13:50:44 2024-01-26 671667 667015 196551 198757 325014 333292 352015 347701 212360 211785 268380 272316 307650 310973 4261634 4574523 6490915 6233085 1147321 1203488 290621 258578 281312 280240 318963 309844 308506 312653 210447 212092 720684 673868 1510300 1469519 441353 432782 624733 633424 782501 762880 803388 804689 834625 846191 808784 895647 2054109 2173222 1295261 1081296 692036 678709 816381 816212 848675 855182 870133 882364 984708 984895 4928910 5093231 40.25 72.0 2
13:50:45 2024-01-26 679194 675069 198598 199112 329902 333870 353785 352033 212757 213117 270209 275597 308618 313239 4292969 4633978 6453741 6302874 1165972 1210431 292538 260251 282943 283627 320869 314710 309634 311738 211067 212900 708720 670021 1513199 1480025 440356 439138 627434 629092 791140 765896 801326 813442 838957 847546 805439 900582 2068198 2164015 1242040 1088289 693518 683328 824928 814947 845671 863923 877062 880132 981314 987686 4994749 5141972 40.25 72.1 2
13:50:46 2024-01-26 689036 678750 199653 195484 329938 338073 354281 352033 214778 213751 272338 275423 311473 311631 4323991 4655859 6556201 6303146 1164407 1217463 295749 261352 282702 284969 323583 313401 311533 313639 211279 215110 728387 682376 1513618 1481509 441624 436479 629407 636520 784168 768994 806983 805829 835919 853635 811805 896499 2068198 2173222 1267550 1088218 695911 680672 819861 822936 853007 856532 869350 886289 990519 987686 4972385 5168071 40.25 72.0 2
13:50:47 2024-01-26 686574 682144 200384 196530 333996 337255 357600 356543 215260 217999 273567 277134 312420 317412 4355287 4683027 6499418 6368810 1197406 1226646 296201 260835 285155 287108 324352 314204 312521 313818 213240 215413 723350 679453 1516856 1488117 439737 439138 633053 636069 793388 774810 800149 808188 842039 847600 807158 895741 2077471 2160948 1273307 1097588 694508 681845 826720 823262 850268 861450 877062 884991 981351 987686 5022965 5198164 40.25 72.1 2
13:50:48 2024-01-26 687504 684935 200345 197669 334024 338619 360956 356543 216484 214122 274168 277169 313231 319095 4373742 4645937 6593494 6406040 1175192 1228767 300194 263945 284830 288319 324640 315415 313355 315807 213761 214759 724800 688886 1539590 1478628 442435 439117 631263 637939 796738 770391 804673 811745 835299 849346 809395 897661 2086484 2197723 1282902 1085160 697894 687390 824567 820928 853043 865756 871898 881110 989044 992534 5098210 5239362 40.25 72.1 2
13:50:49 2024-01-26 701198 689217 202140 198009 335922 342257 361028 360974 217344 213973 275273 278928 315668 319357 4411479 4745406 6686748 6425002 1175372 1240715 297946 263100 287320 287575 327618 318242 313509 318942 214672 214863 723350 686300 1568102 1490893 444955 437728 631046 638330 791140 768140 807111 811560 834735 844964 811768 897023 2088546 2206986 1275226 1091392 702883 689866 823396 822317 856071 863923 868732 884991 996189 991096 5086661 5246869 40.25 72.1 2
13:50:50 2024-01-26 702998 692285 202919 198902 333678 342884 363841 360938 216855 216159 275891 279743 316404 319357 4433249 4797855 6677423 6443817 1195693 1248224 299976 263170 287023 288829 328168 318314 317353 318267 214958 216132 719000 690859 1544696 1497416 442915 439234 633053 638172 790020 772104 807058 802342 832302 852431 808821 892311 2086743 2194932 1271388 1099151 702883 683328 823396 827796 854859 856460 866848 886289 992663 984895 5069993 5271237 40.25 72.1 2
13:50:51 2024-01-26 700929 694996 202946 198621 336777 342812 363144 363089 217672 215039 275695 281486 315486 320437 4458306 4839412 6686943 6479937 1207454 1250402 297694 263170 288419 287081 329171 319216 315784 318492 216047 214897 718383 686919 1564930 1511707 444323 439138 634887 636520 791140 774810 802317 802306 834144 847528 802329 888218 2090067 2191636 1288173 1103742 701882 681845 823396 827722 853007 855218 866848 886289 987608 983431 5079399 5290143 40.25 72.1 2
13:50:52 2024-01-26 701466 694282 202990 198941 337486 342812 367201 361062 218208 215974 276154 282214 316917 321934 4477037 4858620 6678610 6517829 1221314 1255785 297874 264049 287855 287081 329137 319216 315784 316934 215743 216305 718255 685316 1555725 1516663 442435 437897 633053 633597 790020 772651 799012 802525 836182 847420 797826 886322 2093039 2196129 1276435 1106099 699386 683884 829067 825380 846271 855218 873872 883029 983284 982042 5069993 5304966 40.25 72.1 2
13:50:53 2024-01-26 701202 700366 204223 199084 338746 345664 365366 361010 218242 216344 275924 283243 318357 320473 4495768 4848600 6692714 6564947 1220653 1254232 299626 263978 286584 289268 330177 320984 316026 316747 216282 216770 721650 688886 1551131 1515586 440489 438398 633053 634717 791140 772651 796595 802253 835919 846948 793213 886322 2099313 2185393 1294041 1106886 695911 684436 829656 825343 842608 854833 873835 880837 977046 979200 5099836 5333082 40.25 72.1 2
13:50:54 2024-01-26 706363 704412 204272 198937 336777 345420 365438 361046 218887 216344 276118 283946 319098 321410 4523864 4880137 6725797 6565410 1226598 1261453 297874 264789 287612 287221 329582 320530 315820 319393 215867 216305 730600 684961 1558462 1525313 440484 436661 631263 630948 788901 771520 793134 797950 831713 844558 793365 881143 2106937 2183977 1265631 1105313 694508 679849 827306 822899 841245 853342 870660 879504 976363 978544 5109718 5346267 40.25 72.1 2
13:50:55 2024-01-26 709293 705905 204272 198937 337759 345420 366502 363089 218242 216344 276189 284074 318839 322731 4537342 4881543 6738939 6583801 1224153 1261490 297244 263311 286401 288969 328551 320573 318469 316013 216047 216270 732050 690253 1554991 1519425 437856 436045 630817 630911 786560 769301 792578 796710 829254 840666 789850 879817 2099313 2183977 1272587 1103742 693518 681638 825549 820928 839183 853626 867736 874396 971458 976221 5122541 5366741 40.25 72.1 2
13:50:56 2024-01-26 710492 703327 203915 198911 337754 344932 367083 363089 219263 215974 276154 284074 318874 323070 4554825 4909162 6748330 6607807 1236628 1263563 295932 263715 286374 288829 329742 320303 315820 316491 216047 216270 730600 686429 1580867 1521582 437510 432872 629211 628575 784302 765933 790850 793226 826573 836636 786355 876997 2096016 2183706 1282304 1103742 692530 680190 824493 820928 837077 847519 867119 871801 970501 972952 5133568 5379942 40.25 72.1 2
13:50:57 2024-01-26 712512 709411 203630 198039 337517 345420 366538 363089 218922 216008 276154 285152 319133 321898 4578796 4929347 6795801 6626006 1231874 1263526 296724 263468 286727 288225 329244 320757 317607 316744 215975 216270 732050 690391 1553284 1516663 437558 436008 628445 629092 784265 767259 788529 795561 823087 834229 786318 878873 2096700 2190082 1290129 1100717 692530 682809 822812 813438 837077 854229 863171 865060 968602 974292 5227946 5393161 40.25 72.1 2
13:50:58 2024-01-26 710492 711497 202915 198872 338264 342884 367606 362653 218208 214936 278281 283208 318804 323368 4606542 4905636 6828872 6649887 1225449 1272312 297694 262436 287450 287186 327260 320406 315784 316013 216047 215600 725938 688886 1585737 1516663 437433 436970 625693 628637 786524 763421 787335 795547 820761 828741 784907 876997 2099276 2200842 1282304 1100717 690559 681808 820442 811132 834634 852386 860861 861266 968530 975053 5258104 5402540 40.25 72.1 2
13:50:59 2024-01-26 713525 713049 202768 199709 336697 342920 368714 362943 218208 215639 277818 281451 321660 324717 4622310 4914759 6846114 6650262 1230317 1270831 297946 262471 286938 290463 329943 321211 315604 315501 215743 214966 722543 692855 1555813 1518819 436315 432872 626581 629084 784168 764541 786054 791057 819298 827571 781222 873732 2100492 2203967 1286216 1099151 689576 682606 818699 811708 832596 847483 858411 860763 965749 970099 5273343 5421297 40.25 72.1 2
13:51:00 2024-01-26 713362 714564 201955 199049 336733 342884 368418 362653 218173 215005 278421 281170 320488 324948 4625126 4943056 6854605 6687562 1243316 1270904 297716 264505 284839 292604 329279 320303 315784 315061 215101 214966 730600 688886 1597052 1521582 435077 430271 624899 626411 779733 762340 781551 785812 815171 826987 778938 867671 2098999 2179336 1258132 1099934 690559 680120 816345 809335 830235 846939 854642 859261 961579 965225 5257608 5432298 40.25 72.1 2
13:51:01 2024-01-26 714951 715572 202247 197940 337754 342812 367347 362653 217859 216473 277141 282925 318921 322996 4641175 4992891 6826629 6669316 1243683 1276198 295915 262034 284942 291915 329315 320303 315784 315061 214799 214932 730600 688393 1603289 1530802 433843 428933 623003 623201 775149 760110 778666 784085 813981 820523 776577 862287 2095743 2176455 1284821 1097588 686639 674768 814150 805792 829058 842517 850857 857017 957397 961035 5258104 5441664 40.25 72.1 2
13:51:02 2024-01-26 717054 712264 201920 197635 336706 342487 367355 365037 217706 216168 276629 283031 318216 324635 4656710 4998848 6846518 6669470 1240113 1272782 294434 260835 285815 287207 328818 320303 314896 315807 214089 214564 729150 689262 1560394 1530802 435077 429996 619378 619976 772753 755734 778076 781864 810999 820451 769777 858346 2080451 2176307 1273745 1100717 683178 672431 811805 806971 827026 835967 849086 855761 953811 956413 5229887 5464291 40.25 72.1 2
13:51:03 2024-01-26 718619 716370 202123 197737 337789 342596 369028 363384 217356 214902 275553 282205 318627 323265 4677676 5031127 6892874 6696780 1227901 1276402 297036 261937 285918 287207 327525 319033 314453 315807 214763 216211 732050 697819 1550797 1521582 435077 429996 620291 621329 770565 756407 779294 779577 806090 818481 769777 852039 2085261 2185255 1304118 1103859 684153 671002 811188 807007 821015 829563 847840 853293 953541 954735 5227946 5466344 40.25 72.1 2
13:51:04 2024-01-26 719711 719642 201402 197729 337789 342632 368051 365147 216010 214867 275746 282832 318662 322878 4686416 5089789 6952176 6706159 1224845 1276086 294941 261536 284471 287207 327826 318387 314896 315807 212714 214863 737345 698318 1571304 1517272 432307 427571 616937 622723 766033 751518 776699 774994 797826 818481 772619 849020 2086817 2185527 1299629 1099151 686639 669541 804904 802342 823350 829527 841648 854068 955200 951118 5276915 5475817 40.25 72.1 2
13:51:05 2024-01-26 722457 721114 201042 197175 336093 341044 366323 364182 215376 214500 275746 281275 317361 322387 4699033 5091015 6966510 6706159 1214402 1278217 293736 260984 285833 285606 326577 320303 312072 315807 212714 214049 726250 696325 1589755 1519425 433228 427571 612538 619838 766033 744849 774658 777263 799196 809047 768428 849020 2083779 2194747 1295640 1089839 682691 667102 799744 802488 825503 829318 833623 848988 955914 951118 5292166 5512126 40.25 72.1 2
13:51:06 2024-01-26 731064 719153 201331 196598 333924 342668 366931 364337 216010 214500 274132 280595 318357 320496 4717897 5076517 6994486 6748236 1220463 1277318 293182 260801 282271 286803 325519 318096 312072 315362 212345 216211 746029 696325 1575911 1512362 427416 427571 612546 619838 769402 742925 769437 776517 793450 802495 765705 850837 2085261 2194475 1284260 1084778 683178 671002 796715 796637 821015 828180 830005 841551 955643 950446 5375738 5514446 40.25 72.2 2
13:51:07 2024-01-26 731064 720462 199896 196257 333920 341008 366941 363162 215445 217928 275237 279747 318074 322000 4720536 5026108 6934258 6753053 1232502 1278297 292333 259813 283020 285490 324313 319361 311611 314661 212197 213905 728797 688886 1558202 1520337 428259 426292 608910 612664 766070 745070 765167 774403 797499 801998 756485 847775 2079048 2191636 1295640 1082067 675713 665616 799177 795524 817530 827014 832805 839662 944717 948431 5352871 5514446 40.25 72.1 2
13:51:08 2024-01-26 725688 722581 199548 196598 332769 342257 363144 361010 215445 217892 276255 279477 317291 318833 4730838 5041171 6942321 6771810 1238366 1278223 290551 258649 282271 285526 326318 315595 312001 312059 212013 213755 727700 693349 1558870 1521582 426436 423822 611594 612194 765187 746127 762991 768121 793377 801432 754700 843416 2080784 2179336 1291650 1088289 675751 666631 799744 788708 811756 827562 832212 834748 940685 948637 5368251 5521698 40.25 72.1 2
13:51:09 2024-01-26 727277 723609 199479 194833 332985 340672 364818 360686 214939 214352 272757 278893 317396 319357 4742372 5075810 6941968 6777041 1250420 1278260 290621 259595 281151 284184 325782 315523 311309 313009 211349 213905 735396 688886 1567204 1530802 424623 420563 609575 609063 760893 742925 758479 764560 791064 799459 753697 838463 2077471 2160948 1275226 1089839 674787 661720 796789 788077 808349 826394 830174 832520 939658 944501 5373399 5527822 40.25 72.1 2
13:51:10 2024-01-26 724630 724227 198401 199209 333442 340653 365295 361010 214743 214352 274360 277849 317255 320437 4757997 5112940 6929208 6762155 1237047 1282002 290524 257782 282307 282965 324802 315559 310113 313185 210688 212673 728451 691849 1565766 1530802 427043 419901 606672 608860 755972 741837 762338 763476 788896 798897 747265 829903 2071385 2160948 1285665 1091392 669997 658469 793402 788672 805989 824244 829379 830113 934299 938469 5376139 5524463 40.25 72.1 2
13:51:11 2024-01-26 724396 721251 197854 196287 333888 337528 364236 361010 214113 213911 274289 278103 315451 321772 4762687 5104333 6942208 6781882 1246346 1280111 288194 257782 281341 282024 324802 315451 309608 311550 209995 212971 733925 688886 1542193 1532977 424623 419665 605550 606668 754761 737967 755841 759016 788338 793482 750409 834078 2073047 2158052 1263711 1088218 670952 660373 792240 785535 804784 822808 826985 829441 930952 936446 5406227 5543220 40.25 72.1 2
13:51:12 2024-01-26 725563 726724 197716 195768 332949 337528 363725 360650 213942 213153 273521 277108 315451 321280 4786094 5126351 6952176 6790567 1242732 1282002 288194 256773 282943 281559 324857 315193 308239 311042 209667 212375 732453 688886 1592970 1530802 424623 419072 603838 605344 751546 735881 755303 755657 784297 793410 741512 829188 2068198 2154575 1270567 1085160 668094 658678 791986 782873 802431 819593 822829 825707 928863 938135 5384221 5546099 40.25 72.1 2
13:51:13 2024-01-26 725567 725754 197192 199076 329974 339689 365645 360394 213417 212968 278154 277169 316148 317412 4789509 5134691 6971749 6813840 1249900 1282002 287146 256199 282144 281130 324857 314456 308204 310100 209561 211781 732453 687902 1550848 1535155 420918 417917 601480 602480 752727 733757 750372 756425 779732 791210 742330 825508 2067237 2156337 1271388 1083609 669233 659615 790297 779394 799625 816018 820998 820855 927027 932762 5397488 5561701 40.25 72.1 2
13:51:14 2024-01-26 724694 721323 196577 196104 329795 337528 363144 359309 213383 212783 274100 276960 315195 317376 4798984 5139982 6980474 6828082 1247745 1282002 292564 255412 281276 280240 324568 313500 310035 309630 208686 211344 732453 687902 1548200 1534611 419656 414881 603145 600734 749463 731645 747072 753214 779729 784504 741572 820720 2066729 2151754 1267550 1085059 668375 658678 788090 779207 799021 813972 818177 820862 924960 930199 5409913 5572779 40.25 72.1 2
13:51:15 2024-01-26 728927 727829 197132 194405 328410 337563 363584 357689 212723 212707 273338 276714 315160 315518 4814190 5154831 6994486 6828082 1249528 1284735 288228 254593 279658 279814 324640 313024 308579 308261 208035 210719 730982 687902 1561253 1530802 418990 414444 598961 598496 747127 728365 746516 749874 777487 784396 737773 820460 2065261 2151509 1259873 1081962 664474 654946 784145 776994 795047 811636 813446 816203 921122 919574 5406907 5570548 40.25 72.1 2
13:51:17 2024-01-26 728549 725562 195938 194955 327879 336547 363071 358504 212066 211750 273145 276294 314431 315446 4825557 5170115 6985161 6827713 1240650 1284735 291853 253777 282275 278540 323943 313244 306807 308191 207966 209698 735396 688886 1554070 1530802 419323 413498 598112 598790 741644 728747 746516 747646 775181 783256 731114 816286 2063765 2148449 1265717 1084206 660661 649145 781598 774754 793319 809381 811784 811431 915696 925001 5423529 5585859 40.25 72.1 2
13:51:18 2024-01-26 726278 727332 199818 194405 327384 337532 363071 356614 212066 211419 272338 275458 313554 315410 4836369 5170655 7003811 6846840 1246695 1282002 286432 253387 279317 278311 323943 312513 306807 310008 206706 209698 728040 687902 1585798 1530802 416842 411649 595538 594088 743172 725653 742996 746146 766296 781016 733984 818074 2063765 2154758 1267712 1078877 661602 653709 781598 771465 791108 802414 804664 813816 917140 917041 5443592 5589739 40.25 72.1 2
13:51:19 2024-01-26 734903 727591 197299 192980 327914 336580 360884 359309 211378 210100 272338 274555 312289 315518 4842286 5161312 7022462 6856219 1250278 1282002 287238 252189 276718 278636 321685 313818 306807 306577 206672 209008 738838 689408 1566215 1529716 415403 409775 594275 596359 738717 724589 736741 740403 768993 778479 726430 815629 2058421 2154758 1287121 1073853 658402 649181 776614 770373 792231 801249 799991 808691 919817 910560 5474432 5599493 40.25 72.1 2
13:51:20 2024-01-26 737068 725467 196025 192537 325976 335868 360340 357653 209862 210429 270734 275211 312289 314966 4839370 5170791 7062701 6870073 1238366 1282002 285641 251768 277374 279549 318963 311600 305908 306793 207643 208177 730982 688607 1562936 1520503 415403 411974 591687 594417 740559 721956 737932 746454 767901 770595 726577 809225 2055493 2163967 1267712 1064671 655122 646469 770543 765842 793105 797889 799534 810531 913826 907706 5397488 5593811 40.25 72.1 2
13:51:21 2024-01-26 735419 725431 196029 192368 325941 335868 359532 356578 215062 210100 269793 275423 311568 315676 4854089 5233220 7087740 6860701 1236219 1281056 284614 252405 276100 276783 319965 311092 303870 305834 207059 207673 733925 685939 1550485 1518348 413933 411603 587214 591679 738068 716252 734797 746520 763554 766369 727645 806815 2056419 2157821 1279681 1066307 657419 644572 767845 765608 784233 793365 793125 809341 915157 901474 5389782 5604871 40.25 72.1 2
13:51:22 2024-01-26 735699 725444 195750 191292 325681 333870 357635 355508 214876 209444 269567 276653 312420 314230 4860074 5262018 7115716 6870073 1234264 1280751 283278 255807 275871 281761 318998 309643 302911 305372 206332 207315 726569 686429 1536204 1517272 412396 409969 584013 590236 737434 714354 733844 741672 758484 768272 724410 806407 2048834 2164015 1283051 1063151 656915 645726 767360 765842 786009 790084 793096 804566 906687 902213 5394765 5610240 40.25 72.1 2
13:51:23 2024-01-26 738137 727159 195480 190651 326890 331511 358714 356543 214585 209082 268999 274825 311982 315518 4873035 5267192 7134367 6874976 1234869 1278260 282055 255339 274378 277853 318481 309174 303195 306793 205284 206416 728040 686919 1551629 1512362 409924 409172 584684 590236 737074 710307 729942 738188 755431 763866 723409 802244 2040381 2160948 1272876 1067174 655122 638267 763536 765805 781914 790979 793162 802211 898205 897618 5361565 5610240 40.25 72.1 2
13:51:24 2024-01-26 727669 726787 194858 190390 323912 331780 358426 354524 211276 209048 267912 274441 311982 314780 4883229 5284686 7145378 6874539 1217354 1274606 284414 249808 274342 277463 316782 310941 302699 305035 205897 206204 732866 694339 1560263 1501686 412002 409172 584684 592099 732933 712327 732263 738008 749348 763866 719495 793068 2034590 2141660 1274911 1071978 653257 637366 766888 765571 774916 784495 792569 797658 896190 899973 5446215 5626079 40.25 72.1 2
13:51:25 2024-01-26 728936 727637 194207 189562 325019 329742 358450 352284 210511 207746 268513 271866 311509 315227 4889112 5259825 7078414 6874976 1228988 1278297 282019 250283 273504 275802 317039 308388 302947 303857 204960 206026 728387 693349 1552594 1518173 410830 408031 583763 589092 727815 710307 730984 729854 747159 761784 712752 790776 2032726 2127188 1258631 1069691 645770 634703 764050 756388 772720 788969 790878 792392 897532 899308 5451726 5621937 40.25 72.1 2
13:51:26 2024-01-26 733011 727601 193459 189424 324428 330706 354352 352249 210511 207388 267312 272733 310530 311596 4889112 5243148 7041113 6874539 1244191 1278016 278571 249736 272668 274083 317075 308388 302101 303146 204637 205032 740865 684334 1562844 1529662 409370 402874 582610 583682 724617 710270 723237 727622 752225 757463 709088 793105 2038906 2136394 1268806 1063416 645770 638304 758525 754780 776837 784459 781579 793073 896263 894812 5423307 5625965 40.25 72.1 2
13:51:27 2024-01-26 733867 727637 192984 189424 323764 330741 354885 352249 210218 207712 266978 273150 310494 312702 4900849 5252243 7087740 6893275 1240575 1276413 279906 248581 272217 275380 315843 308157 300828 300815 204422 206269 732866 687285 1538066 1518173 407338 404936 582610 584097 728812 709190 722520 728765 747833 752720 709186 791798 2035446 2139428 1272876 1055609 643932 635604 753664 753140 772720 778396 778657 796584 891272 884291 5427140 5653316 40.25 72.1 2
13:51:28 2024-01-26 737031 727373 192913 188138 324978 327613 354317 355026 209165 206455 266385 271831 308583 312983 4905472 5310094 7135200 6893733 1232502 1278217 278501 248126 273633 272928 315843 308316 299478 302825 203318 205834 732866 685035 1533412 1514936 406183 403712 574565 581832 724759 701087 718540 728765 739219 754029 712406 787747 2026154 2143988 1241031 1054090 646230 633108 752207 756388 773353 774210 780394 790371 883146 886498 5386344 5634033 40.25 72.1 2
13:51:29 2024-01-26 726241 726714 191695 187869 322711 327648 354317 351393 208839 206386 265161 271831 309701 313145 4914850 5321116 7183671 6884076 1209114 1276402 279740 245769 273247 272758 314919 306293 300288 302442 202395 205547 737835 693834 1530862 1502435 407338 403712 574296 582439 719907 700590 721495 727776 741581 748413 706221 778002 2021172 2120988 1264736 1065026 643932 628922 756522 753218 763527 775337 780431 783710 883042 888517 5472840 5637008 40.25 72.1 2
13:51:30 2024-01-26 728373 729176 191057 188168 320990 329207 354317 351393 208223 205710 264719 268946 308583 311670 4911345 5277066 7062476 6874976 1225487 1276402 281560 245804 273054 272095 315591 306185 300926 300129 202501 204681 747568 691849 1540869 1514936 405497 401360 576820 580376 717081 701056 720590 719545 735156 748413 700135 778358 2021836 2098623 1253748 1056949 638423 629188 753128 745052 764610 774210 772830 780851 884177 881686 5505680 5637008 40.25 72.1 2
13:51:31 2024-01-26 739978 728698 191027 187369 320504 327119 354757 351997 206929 205567 264754 268911 308081 310277 4930089 5243161 7089266 6922478 1238366 1276129 276922 246281 270319 272476 313675 306222 300113 298330 202147 204681 739729 685316 1527817 1516014 400748 400300 574783 576949 718971 702279 710118 717507 736559 745056 698427 783185 2021836 2124173 1258631 1048070 635689 625497 746206 740330 765696 773020 771969 784827 884469 879997 5433507 5655765 40.25 72.1 2
13:51:32 2024-01-26 737120 727564 190756 186242 320539 327727 351943 351393 206895 205071 263873 270212 306223 310314 4933608 5318744 7125041 6897539 1230743 1274271 277172 246109 270319 271231 314260 304465 297757 299307 200845 204073 747568 683123 1542924 1510633 400820 399171 568879 575240 717590 692442 708070 719035 734930 739255 702660 777965 2016061 2133330 1254561 1049599 639822 625066 745148 746344 763527 766468 773931 782001 873848 875503 5403045 5655765 40.25 72.1 2
13:51:33 2024-01-26 727389 727228 190126 186371 319082 327496 354006 347927 206895 205071 263065 269731 306223 310277 4939461 5332099 7201214 6903112 1216409 1278016 279309 244425 269975 270544 312610 304430 297511 299247 200670 203113 744491 690859 1540935 1497528 400784 398881 570222 576097 715522 692478 712248 718415 729410 739364 697090 769873 2006815 2114979 1256596 1054268 636872 622819 747265 745837 752583 764096 769975 773844 873229 874433 5483837 5655765 40.25 72.1 2
13:51:34 2024-01-26 728931 727601 189827 189847 319042 324784 352015 349242 206217 208680 263688 268094 306676 311193 4942987 5361715 7140286 6887662 1216958 1275215 276466 243404 269333 268830 313818 304051 295375 299917 199552 202932 751351 686919 1527155 1501499 401117 393989 565667 571821 707393 689907 710225 710326 725458 743655 692973 767577 2003291 2099567 1261632 1054090 631004 617882 743039 737948 753264 766396 767679 772663 873848 874884 5474432 5646386 40.25 72.1 2
13:51:35 2024-01-26 731004 726492 188899 187155 317088 326803 350526 346620 206217 205151 264464 266908 304344 306505 4933608 5290042 7042319 6911171 1237517 1276198 274741 242656 269108 270040 311916 302261 295662 297174 199309 201484 742952 679453 1536001 1524149 400363 393123 567270 567868 707193 692427 705114 708313 729683 739328 691455 769326 2003291 2098660 1250491 1049599 630731 621902 740181 736380 757120 764096 762982 772146 873848 865420 5444583 5655765 40.25 72.1 2
13:51:36 2024-01-26 731636 725580 187845 189568 316005 324821 349715 347142 205576 204499 261756 266839 304309 305965 4952365 5267192 7112250 6939610 1234737 1274382 274777 243693 266599 270910 309993 300816 294860 296107 198720 201028 742952 683615 1545021 1512362 396401 391985 568156 568526 707894 690886 699904 706235 721192 730098 686876 768743 2006142 2105749 1250491 1040313 627066 618212 734912 733702 753264 761775 758884 774385 873229 865127 5443052 5665144 40.25 72.1 2
13:51:37 2024-01-26 737976 721323 188899 185588 317057 323535 348662 348884 204938 204864 263310 266839 302936 309292 4954670 5341372 7169525 6923804 1223964 1274382 273065 242622 266822 269245 310100 300816 293514 297780 197479 201345 737759 679453 1530371 1503827 396401 392428 561336 566554 707393 681849 698344 707310 723696 729692 691946 765327 1997606 2115766 1245018 1044765 628409 614571 733871 736902 749431 756208 764624 769878 862170 865775 5423529 5665144 40.25 72.1 2
13:51:38 2024-01-26 726797 725440 188010 185337 315183 322292 349751 344505 205542 204290 261720 266839 302901 306216 4933155 5369189 7169123 6914371 1207733 1273476 275127 242558 266741 268525 308261 302478 292219 295785 199753 200363 739875 687902 1542875 1496016 398658 394200 560939 565316 701229 680850 703039 708621 720485 730422 687922 755571 1988359 2093328 1240316 1052590 629176 614571 738777 735858 747256 756208 762441 762847 861479 867613 5497168 5665144 40.25 72.1 2
13:51:39 2024-01-26 727907 727564 186824 185462 315753 320829 350244 344988 204268 203968 261756 265975 302445 306469 4958205 5331084 7143953 6895506 1216901 1272006 273136 242325 265515 267736 310100 300121 292861 295097 198629 200049 752075 686919 1524264 1501686 395558 391763 559099 566554 700691 683889 700972 699119 716280 729250 681758 755767 1992329 2078167 1259555 1046211 621732 615172 735954 727695 741722 754540 755406 761993 865624 863905 5530865 5665144 40.25 72.1 2
13:51:40 2024-01-26 732043 727046 191063 184745 315965 320865 346288 344469 204268 203043 261166 266161 303507 305499 4961744 5322441 7081383 6914371 1242015 1269859 269855 242325 265072 266630 309055 299916 291357 293057 198629 199526 760011 675582 1571794 1512090 392308 390106 561336 562761 700194 681617 691789 698129 716280 727578 678755 759483 1992602 2091843 1263708 1035440 621288 612279 728862 726664 744946 753774 751467 765059 864654 856023 5452372 5674523 40.25 72.1 2
13:51:41 2024-01-26 734907 727301 191098 183867 315783 320308 345454 343471 203425 203007 260621 265591 302621 304105 4964035 5353020 7157243 6938191 1224845 1268957 269855 241644 266214 266701 307224 300704 290171 294305 197931 199249 756837 677744 1529378 1498170 391128 390106 554944 562362 700194 676279 691225 699119 714541 721372 682726 758036 1982648 2105785 1254150 1038890 622617 603915 726761 728212 740819 748332 755832 761029 853039 856060 5427216 5665144 40.25 72.1 2
13:51:42 2024-01-26 726522 725517 190951 183289 315044 319339 346531 342731 203566 201735 260000 266161 302126 305535 4977314 5410810 7184197 6903112 1215615 1268957 271261 240823 263890 264397 307259 299034 290633 293884 197514 198452 733144 682376 1520317 1499549 391717 386297 554871 562362 692126 674809 693830 694004 710364 727999 679754 749159 1979693 2075189 1245018 1044765 617714 607122 728862 722375 737105 752711 749756 755771 857157 857271 5516939 5670475 40.25 72.0 2
13:51:43 2024-01-26 731821 725476 187141 183289 313610 318821 344674 343019 202935 201700 260036 264789 302373 304667 4973751 5295811 7098261 6892499 1237408 1270762 268999 241023 267978 264468 307259 297315 290304 291520 197236 197797 758424 676547 1542991 1503142 389676 386641 556551 559541 696730 678750 688600 692986 713494 718219 673506 754691 1986874 2091005 1236246 1029562 617714 608262 722618 720298 738653 743986 745551 758336 854628 849956 5466468 5674523 40.25 72.0 2
13:51:44 2024-01-26 735552 724820 190608 182092 314119 318339 344416 343019 201748 202193 258980 264825 300890 306181 4990366 5371008 7166635 6916933 1224153 1268957 268181 239369 267752 264397 306829 297207 288779 292161 196821 197179 756837 675582 1522357 1495176 389953 386297 551751 556200 694195 671996 688110 692986 709288 716027 676726 750794 1983336 2096592 1239308 1035440 617714 603655 722070 722375 735539 744697 749150 755734 846807 847392 5449443 5674523 40.25 72.0 2
13:51:45 2024-01-26 724658 725440 186875 181776 313134 319088 344416 342983 201748 200437 258399 264529 302025 306223 4975594 5405247 7164082 6904939 1203460 1266883 268777 237926 265273 262817 306829 297604 288779 290564 196406 197145 752075 679453 1525268 1498884 389953 383107 550580 556237 688055 670849 688600 690905 706386 719204 672763 745617 1969982 2059795 1236710 1040415 613596 601913 723641 718488 732787 746155 746754 748794 849915 847356 5513743 5674523 40.25 72.0 2
13:51:46 2024-01-26 731064 725517 186360 182092 311202 317893 343001 342983 201680 200472 258912 262891 302107 303400 4975745 5322441 7106391 6921870 1234839 1263563 268934 237750 263219 262014 306829 295525 288518 289514 196269 196530 753662 671740 1528817 1507417 387194 382463 552926 549739 690008 673427 682532 687936 703129 716461 667112 746431 1979113 2082630 1230142 1025384 612795 605403 716550 716454 733862 739391 737806 751185 848077 838451 5478343 5679847 40.25 72.0 2
13:51:47 2024-01-26 735428 721057 186351 180874 312148 317738 343001 342983 205586 201138 257355 262891 301312 304235 4999608 5389819 7166302 6926040 1218664 1266886 268934 237654 261666 262345 305035 296134 288779 290193 194549 196564 744140 677744 1529182 1489690 386645 383107 548986 554130 690008 665729 682011 689437 702289 710247 671598 743752 1972668 2073417 1222002 1032495 614204 599700 719642 718488 728816 736441 743321 746892 842640 845091 5506580 5674523 40.25 72.0 2
13:51:48 2024-01-26 724429 721368 185495 180874 310948 315951 344942 342620 203175 200787 258150 262053 299210 304272 4990176 5408630 7143877 6903112 1211155 1266256 268934 236353 261666 261179 305966 294708 288581 288943 194821 196530 741958 681400 1521012 1493162 387194 381356 550580 554521 686073 669108 684547 681867 699703 712323 663673 739444 1964245 2051996 1240864 1037373 608952 601876 719642 711146 728299 739319 737181 744351 847405 845688 5549676 5689220 40.25 72.1 2
13:51:49 2024-01-26 732973 725476 184876 180913 309971 315627 342641 341623 201901 200158 257391 260993 301104 301722 4999608 5303468 7126674 6939610 1236030 1267156 268556 237243 260384 261179 305070 293846 288779 287726 194513 195136 752075 675582 1520586 1503142 385005 382660 548986 551973 685551 669108 679301 681867 701261 708143 663815 742098 1972668 2072015 1224037 1022469 610684 600990 713476 711182 728470 730089 734562 746929 843274 838446 5491678 5685163 40.25 72.0 2
13:51:50 2024-01-26 733931 721278 184911 180269 310002 315663 342605 341623 202324 199983 256239 261392 301032 304778 5005462 5406279 7153018 6942283 1217165 1262630 267356 236153 260750 260347 303075 295087 286280 290240 193934 194663 752075 671740 1527966 1490893 384095 382119 541108 548744 684062 661760 678335 685396 699703 708396 665625 739351 1966201 2080604 1235067 1026529 610100 596235 711424 711218 726236 734690 737842 745346 837072 839039 5449443 5683901 40.25 72.0 2
13:51:51 2024-01-26 722540 721278 184590 180461 311357 315296 342605 338682 202041 199010 256634 261066 297892 302908 5001008 5428500 7168322 6903112 1206783 1261426 267356 234898 261190 259123 302969 293846 285441 292577 193251 194359 750687 677514 1515061 1493922 384424 378826 541072 550410 678407 661131 679301 680732 696232 709711 664286 735095 1956408 2053533 1230480 1033966 605894 594325 715029 708276 721514 735921 735085 737746 838961 839039 5521459 5675798 40.25 72.0 2
13:51:52 2024-01-26 728931 727792 183682 180063 309565 315735 340681 338373 201724 198664 255810 259766 297366 300190 4992697 5353059 7097065 6931248 1227668 1263563 264463 234863 259946 257974 303182 292469 286396 287954 193287 195555 748901 671262 1537446 1497107 378745 378898 545432 547121 681781 663200 672321 678805 698428 703309 656509 737116 1966201 2059795 1236710 1017576 606630 594866 708373 709282 724694 728179 727516 742153 837072 829437 5485969 5689220 40.25 72.0 2
13:51:53 2024-01-26 735136 726972 183970 179370 308204 312794 341677 338646 200567 199010 257139 259731 298036 299875 5001497 5397624 7199645 6925609 1213691 1259873 266091 234828 258310 259123 301237 293022 285405 287954 191999 198373 747314 677744 1511265 1479678 380924 381042 542949 549558 681781 661388 677371 682666 691180 701259 659448 727415 1955538 2058357 1236710 1032495 608436 594549 712467 710289 719086 729791 732922 736034 829809 836634 5521459 5688296 40.25 72.1 2
13:51:54 2024-01-26 729751 726719 182984 179027 309601 312758 341713 338646 200742 198664 256447 258254 297056 299355 5018940 5369189 7143692 6912491 1211959 1259909 265683 233906 258310 263049 302225 296917 285668 287144 192303 195281 747314 678968 1502380 1491804 382110 378523 541108 546698 676452 663266 677334 676297 693210 703417 655066 727272 1955013 2039982 1242351 1026114 604905 597154 710422 706235 720494 728917 725786 734987 836479 829401 5542733 5697776 40.25 72.0 2
13:51:55 2024-01-26 736265 726797 182629 179035 306955 313234 340416 337554 200113 198975 253531 258289 296158 297527 5018016 5339608 7125041 6945049 1229392 1259873 264498 233848 256508 257940 300850 297054 285552 286266 191999 194154 740413 671940 1515693 1489690 378709 378862 542564 544321 679850 660451 670343 678805 694755 698332 655066 728484 1963408 2064019 1219967 1018043 606630 594513 705868 708276 722061 725517 725897 737120 827452 828750 5432821 5688259 40.25 72.0 2
13:51:56 2024-01-26 724842 725506 182331 178467 306955 311845 340094 337321 200916 197218 258966 258392 296255 298929 5010862 5430873 7191913 6932371 1199102 1257909 265683 237078 256723 262870 300669 292201 283397 285107 191395 194154 731039 675025 1561718 1488924 382853 376219 537939 544321 670997 652732 673312 674791 685173 701259 655581 723034 1947656 2041429 1247789 1031028 601122 585888 707871 702066 715527 727666 728069 731710 827394 829923 5514491 5689467 40.25 72.0 2
13:51:57 2024-01-26 724282 725763 182047 178399 305482 313490 338557 334657 200113 196910 258710 260028 295933 297275 5005065 5392155 7082963 6921870 1221999 1261734 262411 237149 256758 258097 299483 296762 282996 284956 191058 193883 732601 667155 1516499 1497528 378524 374195 539845 542779 672968 656613 666803 671538 685210 694403 650790 726347 1955538 2058357 1230480 1013898 599696 590905 701202 698987 717558 721399 720461 734987 827394 820424 5502028 5698886 40.25 72.0 2
13:51:58 2024-01-26 734128 724704 182590 177184 306915 310793 337679 336208 198414 197699 254478 259663 295611 297599 5018016 5427554 7180994 6922177 1214629 1257909 261975 237149 256292 258677 298576 292876 281243 286266 190589 193883 702949 674619 1526606 1484702 378255 374230 535213 542779 673956 651283 666129 670807 686105 694331 655066 726238 1946526 2056448 1230480 1020290 601475 587159 701202 701038 711378 720783 726820 730079 824331 825137 5531925 5698886 40.25 72.0 2
13:51:59 2024-01-26 724552 728083 181720 177311 306992 309993 338735 334388 199313 197047 254999 258208 294269 299645 5026550 5419846 7153018 6921651 1201263 1256270 262778 236673 255898 257339 299518 291637 281975 285156 189990 193612 724789 677514 1525148 1488924 378524 373634 539463 542779 670669 654651 670002 667671 685583 694403 646935 717699 1947656 2028789 1215897 1022469 599010 589275 704869 697104 712926 721435 716201 727240 827394 827773 5570557 5702961 40.25 72.0 2
13:52:00 2024-01-26 734376 726278 180616 177256 305196 310029 336697 337212 198138 197115 252815 256261 295001 296546 5029593 5361791 7112528 6927121 1230743 1258943 261975 237042 254329 257303 300347 290331 281493 283419 190157 192662 744515 670021 1504809 1484518 376383 373074 537939 539221 672574 652732 662174 669163 686105 690253 645037 723034 1946526 2056536 1222173 1011017 599010 589601 699216 699083 714514 716656 717508 727534 825689 820588 5489904 5707039 40.25 72.0 2
13:52:01 2024-01-26 733677 724227 180646 176332 306092 308085 338187 336370 198310 196602 252743 256686 294737 296748 5029593 5419140 7199645 6945049 1208992 1257909 260741 232706 254294 256837 296702 290331 280689 284485 188929 193001 729476 675100 1509241 1474436 376383 374806 532058 540859 671621 650325 666092 670587 676232 689247 647429 718502 1942129 2041158 1220096 1022469 599010 586237 701202 700075 707360 716593 721534 725644 817937 824772 5537568 5699263 40.25 72.0 2
13:52:02 2024-01-26 722503 721057 180071 176332 302950 311303 338082 333969 198379 195955 252743 256261 294202 296866 5026007 5386826 7149632 6932371 1208505 1254343 261975 232053 254685 255725 297924 288676 281870 281610 188963 192323 731039 673868 1505489 1491041 377231 373556 535104 536341 664816 653132 664129 665602 684057 693246 643980 718465 1946273 2038009 1222173 1015342 593914 586200 697200 692913 712889 722517 717247 726941 825689 817658 5473961 5710805 40.25 72.0 2
13:52:03 2024-01-26 732295 724227 180076 178151 302986 313144 335543 334005 198000 195921 252279 258322 293768 296403 5036774 5406279 7172489 6946982 1215426 1257909 260092 231982 254046 255619 295821 290947 282108 280963 188998 191380 717565 666203 1523268 1483035 375245 373029 530703 535101 667789 645488 660703 668107 680057 689267 646935 720703 1941142 2056448 1215985 1015342 595676 580174 694664 694458 709177 716957 721497 726573 813803 815928 5489549 5702659 40.25 72.0 2
13:52:04 2024-01-26 721184 723715 182048 180254 303231 309985 335578 333969 197691 194971 253470 257305 293733 296964 5036774 5466595 7192138 6912491 1194027 1254343 260092 231260 255077 254834 297816 290259 278387 281502 188860 191380 710642 673657 1500705 1483649 375282 369776 530703 536341 662427 644577 662587 663284 678402 691189 645846 711632 1926996 2019569 1241428 1019491 590443 583464 697200 690647 706657 717210 712597 721511 823345 818308 5570557 5702663 40.25 72.0 2
13:52:05 2024-01-26 728931 727493 179503 180314 302279 309547 333987 334005 197553 197080 251888 256046 294388 294425 5036774 5369457 7106391 6935540 1220539 1254343 257970 231621 253444 254053 297816 288040 278501 280963 188301 190478 727914 668108 1516058 1484702 371859 371714 533377 535101 665830 649558 660233 663182 676196 684245 639705 714313 1933886 2044782 1220096 1007764 595816 583195 693913 697277 709725 712169 713685 721753 813521 813342 5452372 5709749 40.25 72.0 2
13:52:06 2024-01-26 726554 724232 179190 179931 302067 308674 337432 331395 197382 194735 250720 255837 292839 294418 5036774 5424824 7233452 6950006 1202594 1252491 259514 231063 252725 254834 296769 288595 279766 280109 188301 190478 715257 675582 1493243 1471303 375282 371977 529203 535101 662897 643938 661644 663182 676927 689267 644016 709001 1929111 2023041 1199329 1016789 590920 580252 695888 689631 703877 717355 714229 719932 814956 816299 5521459 5697606 40.25 72.0 2
13:52:07 2024-01-26 723298 724227 178377 176770 301398 309985 335988 331448 197074 199213 251888 255976 292875 293690 5036497 5421494 7093560 6942283 1211810 1254343 257970 229472 253090 253274 297086 287688 279766 279683 188101 189979 712180 664305 1512202 1493922 371859 368074 529203 530497 660552 643631 653870 657990 680723 685282 637338 713224 1937007 2038009 1220096 1003847 591342 583253 690573 689507 704142 710893 708047 722541 816565 809181 5497784 5710805 40.25 72.0 2
13:52:08 2024-01-26 732039 722695 179349 175793 302489 306577 333987 333211 195847 199356 250296 256046 291949 293543 5048323 5440279 7171407 6941982 1210193 1254269 259504 229630 252725 253274 294675 287158 278159 280074 188551 189879 704477 671262 1500139 1475483 369623 369220 523117 533585 662427 640227 656845 662073 670957 679270 638313 707086 1927206 2028789 1218020 1019031 593457 579393 695925 691812 700162 711396 713261 714058 809073 813991 5535894 5702659 40.25 72.0 2
13:52:09 2024-01-26 722525 724740 178152 176536 300605 306865 336827 330911 196459 199038 250296 255225 292641 293089 5036774 5394884 7126674 6912191 1203348 1255397 257970 228687 254154 252498 296251 286566 278943 279358 189082 188488 712180 665728 1510300 1493922 371859 366968 527637 528479 656213 642116 652573 654596 673951 682126 635723 708964 1926959 2039764 1226327 1006717 591342 581187 689985 687753 704150 707242 704920 716204 810640 807008 5501229 5691333 40.25 72.0 2
13:52:10 2024-01-26 730481 723490 177658 175442 299571 305392 335877 331915 195778 199284 249137 255469 291027 292840 5046153 5427441 7243192 6940627 1198300 1252491 263307 229077 252189 252498 294340 286521 278926 278483 188551 189248 710642 673385 1494708 1468564 369695 368664 523009 532075 658611 639774 656845 660470 667146 681254 637825 704002 1919839 2018265 1224466 1016123 587143 574419 689985 686518 697044 712403 711229 713699 809491 809363 5524762 5694528 40.25 72.0 2
13:52:11 2024-01-26 725837 723207 179123 175788 298585 306865 333644 329911 196425 195153 250362 254017 289897 291984 5046153 5408353 7098020 6932070 1218154 1254306 258022 228332 252653 251656 294883 285520 278159 277917 188286 188653 709103 664305 1515419 1479857 369304 365353 527637 528889 658648 642755 652332 656595 672963 676304 633887 707887 1931084 2040311 1209713 1003847 591342 576936 686653 688728 701156 707206 709205 715297 801894 801687 5452372 5697606 40.25 72.0 2
13:52:12 2024-01-26 723543 722695 181443 175438 300438 305858 333951 327888 196425 195290 249137 255012 290108 292733 5037799 5474227 7180994 6931248 1192049 1250679 258854 227978 252725 250921 293821 285806 276528 279555 187889 188619 722373 670021 1521131 1475483 370354 363605 523818 528925 653233 635985 651945 653150 667821 680202 632952 701162 1929707 2008966 1220096 1010339 586308 577827 689985 682629 697044 708387 699858 711280 809177 809385 5561584 5702757 40.25 72.0 2
13:52:13 2024-01-26 731004 723486 181407 175188 299969 305643 332904 330911 194561 195427 247949 253628 289932 292946 5051926 5364307 7125861 6950006 1226023 1249793 258093 227659 250242 252774 294340 283594 277963 278965 187494 188027 721664 667723 1501057 1479678 369304 366968 524561 522734 656714 638308 649517 655558 669715 676304 636405 707382 1928332 2028191 1228706 1007188 586308 571967 685641 685543 693073 702238 707188 710049 804208 805989 5505715 5712037 40.25 72.0 2
13:52:14 2024-01-26 721268 722677 181443 174635 298594 304927 332868 328880 195168 194335 248752 252043 289703 292883 5055531 5483988 7171445 6921870 1188860 1252454 257299 226919 252617 250119 292516 284969 275682 278965 187494 187766 699948 669542 1501964 1475483 369042 362516 522300 527287 651384 635645 651404 650343 665898 675786 630944 699055 1922534 2009673 1207757 1008900 584880 576083 687630 681661 698404 703408 699381 708883 803487 802575 5497555 5701858 40.25 72.0 2
13:52:15 2024-01-26 731004 723715 180920 174678 297757 304963 331574 328880 194595 194335 247949 254408 289088 292946 5055255 5387734 7153018 6972133 1210043 1249756 257263 226884 251019 250886 290626 284152 276564 277754 187494 187534 715257 662481 1496220 1475483 368257 364187 519818 525135 654160 632948 645689 653614 666193 674868 632779 699055 1918739 2021804 1224466 1011781 586725 573593 686014 684459 691936 701250 704888 707091 799164 802360 5542733 5691333 40.25 72.0 2
13:52:16 2024-01-26 723847 724227 181214 174365 297690 302683 332904 327888 194595 194300 247913 252851 289263 291036 5057689 5396323 7143126 6935677 1200852 1250679 258093 226217 250242 249390 292035 283161 277147 276515 186981 186884 727914 666166 1514461 1484702 369304 364896 522300 524391 649506 636470 645689 647479 668511 677812 630459 703854 1928051 2025039 1205559 995188 581964 574086 678865 678732 693109 699091 697244 712370 802461 793419 5519935 5695578 40.25 71.9 2
13:52:17 2024-01-26 731004 721669 180955 173888 296789 303677 329822 328383 194224 194264 247149 252640 288983 292623 5057689 5468175 7171668 6964815 1207921 1250439 255720 226217 249469 249321 291556 284027 273127 278504 186635 186850 704487 665253 1511463 1472523 366945 362770 518619 525881 653233 631121 647436 652930 662312 672927 630981 693534 1912148 2011101 1218105 1012503 584227 570346 684039 681661 691863 701250 700889 700866 797431 802575 5527831 5702659 40.25 72.0 2
13:52:18 2024-01-26 721030 723715 177248 173776 298735 302614 331897 328145 194224 193686 246422 252105 287295 290842 5055531 5408533 7103096 6932371 1201598 1250716 257048 225448 250031 249321 290529 282813 275362 275404 186968 185648 717565 662481 1494136 1484518 366955 362912 520087 521355 647634 632207 643549 649466 667141 667218 626406 698707 1921473 2028191 1226586 998138 583812 571989 678384 680695 694397 698323 698883 708098 793381 796834 5454002 5702879 40.25 71.9 2
13:52:19 2024-01-26 721758 720649 177257 173223 297764 302578 331359 324828 194527 193346 246387 252429 286825 293037 5051926 5461914 7252431 6950006 1196462 1248663 255685 225448 247860 249113 290233 284265 273963 276479 185746 186265 704487 670021 1488723 1463912 367215 362516 518180 524391 649088 632700 647157 647548 660511 673988 626406 692123 1916239 1993986 1222345 1006030 578617 567825 681795 675324 689487 700298 691743 700295 802571 797943 5567030 5712037 40.25 71.9 2
13:52:20 2024-01-26 730731 722180 176752 173214 297104 302119 328862 327623 193017 193481 246179 250888 288115 290327 5054524 5376830 7135200 6950006 1216901 1248870 255257 225256 247096 253689 290670 286783 274803 275633 185710 185648 710642 663359 1512514 1475487 365881 362516 519352 521355 651128 632691 641882 649241 664304 667254 629190 697638 1912148 2025912 1207359 998791 578654 565485 677380 674718 686005 694286 699879 705796 793418 792716 5494795 5695428 40.25 71.9 2
13:52:21 2024-01-26 719711 722421 176752 172424 297657 302803 329591 325844 193318 191861 246422 249704 287007 292082 5057689 5490094 7166265 6916540 1190627 1247777 254830 224751 249258 249209 289787 281438 272258 276056 185156 186068 694102 668108 1489838 1471303 365069 360545 517048 522650 645795 630829 645047 645786 658060 673036 625174 694557 1912148 2007499 1218105 996718 575370 568549 675458 672454 690955 699042 694466 703784 798032 791778 5482259 5703894 40.25 72.0 2
13:52:22 2024-01-26 727944 720649 175990 172389 294972 302402 327799 325844 193103 192871 245593 250469 286573 292739 5064910 5464286 7163216 6952214 1206874 1248663 254048 224716 247477 249595 287779 282342 272639 274370 185156 188805 704487 659645 1511333 1470432 362831 360871 516062 522343 649549 628628 643936 648543 659503 671506 626851 690451 1905107 1995460 1211690 1004599 575866 564395 675915 672931 682991 694106 696711 698733 793381 793459 5521459 5707964 40.25 72.0 2
13:52:23 2024-01-26 719444 722166 175468 172908 294429 301237 328330 324739 193318 191826 245421 249704 286425 290359 5064910 5421344 7092949 6932371 1205642 1248663 253871 223400 247931 249035 288733 282734 272258 274370 184826 185323 692371 658233 1525537 1475483 360645 360510 518301 521085 647706 629083 640133 647163 661484 667110 625445 696077 1907853 2019569 1191387 998738 577009 562081 672111 673409 685144 693164 695870 700829 784292 791219 5474189 5679144 40.25 71.9 2
13:52:24 2024-01-26 718654 720613 176153 171773 296269 299377 327834 324992 192684 191826 245558 248528 285706 290291 5061298 5493093 7166265 6912228 1183011 1245123 253659 227895 247895 248440 288220 286783 270979 273950 183983 186347 687825 664381 1483375 1470432 364203 358342 516647 519517 642180 629112 642068 641987 660474 667146 619899 691605 1906498 1999667 1205559 991635 572036 564577 671122 669090 686903 692261 689571 698770 793418 784333 5482259 5703894 40.25 71.9 2
13:52:25 2024-01-26 728982 719558 175320 171773 294429 300709 325826 324992 196371 191791 249650 249496 291154 288550 5061298 5453576 7180994 6952214 1200814 1243284 252072 224148 245919 248266 287779 282135 270566 274597 183621 184522 696664 664779 1495724 1462300 362651 361702 515331 518856 645869 625514 642031 644797 654139 667110 623123 688525 1898593 1986867 1207503 1001708 572036 564215 673933 668650 680782 690244 688591 694180 793381 791183 5555113 5707964 40.25 71.9 2
13:52:26 2024-01-26 723980 722180 175276 171509 294187 299307 325265 324863 196336 191756 249650 248562 285706 287594 5065098 5383829 7121596 6947265 1217165 1245123 251686 223400 245540 246947 288430 279685 271428 272661 183621 185896 719489 660588 1511346 1473710 363684 360510 516062 516661 645869 625514 636422 641717 654620 661964 621435 686532 1899943 2006110 1205383 998138 575370 562117 673469 672454 678856 689258 687647 693687 786324 791778 5529354 5702659 40.25 71.9 2
13:52:27 2024-01-26 721758 720649 175320 171236 294740 298365 327569 324956 196645 191489 249686 248908 285450 287630 5061298 5421681 7144539 6927422 1196540 1246411 253270 227592 246334 248057 287125 281339 272258 272019 183656 185896 710642 662007 1494379 1483035 363928 357229 513872 515161 638336 625514 632360 638181 655636 658349 616872 688525 1909209 2012494 1226850 988842 575370 563309 669660 671501 683027 689258 688591 697295 783121 782019 5435164 5679181 40.25 71.9 2
13:52:28 2024-01-26 719201 719558 175005 171379 294706 299428 325826 324006 196406 190251 249723 249759 290455 288550 5067054 5483064 7187988 6926305 1179538 1244851 252107 223611 246334 246911 287990 282135 270308 272210 182784 185376 692371 664381 1484576 1471766 362135 355762 512419 518130 638460 624591 636322 639284 654674 663328 617748 687547 1902692 1995460 1205383 988813 569329 562438 667803 663687 681990 690232 685585 697021 792447 783235 5502648 5712150 40.25 71.9 2
13:52:29 2024-01-26 728936 718510 174686 170646 293497 300566 326812 324992 196094 191756 243549 248183 290157 287697 5067054 5460127 7180994 6940627 1199126 1241485 250533 227396 244749 246876 288599 279324 268477 272661 182494 185270 695102 664381 1501194 1464109 360084 357372 510935 518130 642106 623363 636322 640062 649011 662396 618258 683970 1894677 1981283 1203028 998138 569291 559528 669697 662677 676899 688198 687084 690592 788864 784333 5555113 5679181 40.25 72.0 2
13:52:30 2024-01-26 723088 720385 174326 170655 292191 299815 324974 324992 195922 190586 243801 247392 290455 286477 5059008 5390663 7115716 6927121 1217165 1245086 251301 227360 248855 246703 288102 278878 270342 270553 182459 184823 690856 660556 1486914 1471613 360851 357372 510104 513229 638336 619866 631795 637389 649538 657314 617310 682845 1895861 1992596 1209525 998082 573812 560358 669697 667597 674950 685381 686634 689474 781356 784297 5521459 5698592 40.25 71.9 2
13:52:31 2024-01-26 719201 720385 173914 170144 292124 297924 325826 322009 195922 190551 245217 247770 290086 286750 5067054 5423258 7103171 6916122 1194023 1245123 251686 223140 244408 245737 287787 279111 269484 269506 182749 184027 719873 658529 1494731 1483890 360851 356861 510825 511595 636649 621760 630786 635445 649083 655358 616164 687018 1897412 2010349 1194782 989319 572585 559564 664323 667597 680300 685309 686560 691609 779660 781504 5501782 5702757 40.25 72.0 2
13:52:32 2024-01-26 717522 719517 174130 170075 292565 297527 324685 323478 193137 190517 243801 247324 290651 286204 5072145 5443090 7164082 6912973 1191473 1244166 250882 223140 243997 245764 288802 278610 270752 271345 181927 185200 684794 668209 1501291 1472523 361108 355157 512382 513556 635747 621806 632357 634763 650919 657278 612066 685097 1901294 2001777 1209525 990456 570954 558775 665807 663650 678856 682011 681229 689539 781354 779814 5442675 5702659 40.25 71.9 2
13:52:33 2024-01-26 720595 719522 173782 170080 292124 297924 326812 320738 196180 189286 245180 247702 285281 288238 5070670 5505909 7192138 6921870 1183854 1241485 250498 222984 244785 245650 287180 279504 269990 270896 182181 184577 684794 664381 1508304 1468474 360084 356609 510464 515523 636649 621284 634611 634763 649083 658349 615494 684496 1897412 1992560 1209525 985089 566097 559564 662441 660433 676863 682240 681229 690592 784229 775319 5499534 5691333 40.25 71.9 2
13:52:34 2024-01-26 730217 718474 173857 169042 291982 297072 324974 323478 191933 190551 243521 247702 284947 286441 5074289 5443369 7190319 6931248 1198300 1239653 249317 223140 243711 244946 287180 278414 269990 273040 182524 184835 693129 666288 1483375 1456072 359828 355691 507612 514414 636649 617232 632807 632966 645236 660437 610856 677186 1892022 1970671 1193098 993885 567710 560358 667767 662307 676384 684754 678326 685938 781354 775355 5474421 5702659 40.25 71.9 2
13:52:35 2024-01-26 724387 717419 172985 170050 289840 297748 324902 322176 192201 189355 243693 246605 284881 287805 5070670 5464286 7153018 6940627 1200814 1239690 249317 222792 245218 244569 285690 279308 269017 270739 181927 183700 697756 656824 1507049 1461186 357431 355853 507612 512030 637931 617232 632357 635664 645729 657758 614580 679189 1882749 1971914 1173579 994592 564490 554653 665739 658456 672542 683201 681229 685414 781906 780952 5565283 5700534 40.25 71.9 2
13:52:36 2024-01-26 726793 720030 172230 169537 289836 295749 324673 322988 190993 190217 242181 246605 284083 284023 5072145 5388973 7123447 6932070 1203236 1240298 249317 222408 243711 243818 284538 278218 269621 270702 181765 182862 687825 656824 1486093 1465345 356889 355350 504484 508961 635747 614576 629144 634763 645236 655214 612769 675153 1882749 1979968 1169338 994592 564490 553053 664323 658456 670637 683237 679478 685451 781910 779778 5567030 5702757 40.25 71.9 2
13:52:37 2024-01-26 724662 719522 172195 169000 290087 295713 322611 322725 191063 189952 242558 247926 284526 284023 5067054 5390514 7103096 6932070 1204286 1240569 249143 221750 243675 244946 285494 277079 270680 270476 181351 183001 692371 656774 1500836 1468474 357394 355350 505558 509608 633049 613706 624919 632966 643924 653905 610965 673202 1882749 1981895 1169338 992435 564490 549869 663381 659425 670637 683237 679960 685414 779697 775355 5557611 5702757 40.25 72.0 2
13:52:38 2024-01-26 721482 718469 172195 169000 289602 295713 322348 321747 191631 189321 242765 247233 284127 284023 5070393 5394884 7103096 6932070 1210327 1241179 253970 221524 243711 244569 284556 277079 269847 269833 181317 182548 687825 656774 1479520 1468474 356852 354812 505532 509608 633049 612838 627249 632966 645828 655358 610928 675227 1881411 1975441 1165098 992435 561981 549869 662441 654560 669417 680216 677325 682389 780802 775319 5565561 5698592 40.25 72.0 2
13:52:39 2024-01-26 726756 718506 172169 168741 288956 296036 322683 321973 190826 189918 241430 251884 283769 283753 5074289 5392341 7117322 6931248 1207733 1241179 249977 221368 243675 243818 283653 276654 269017 269797 180904 183001 692371 654894 1479643 1465345 355771 353775 504434 507441 632116 611070 623555 631140 642936 654855 611566 670745 1881411 1976501 1187868 992435 561944 549761 660529 655522 667757 680216 680259 681868 778556 774665 5557611 5712037 40.25 71.9 2
13:52:40 2024-01-26 723600 719522 172161 168499 288926 296000 322086 321034 190860 189286 241769 247233 283976 283157 5070393 5390514 7103096 6940627 1206964 1239417 249977 221058 243675 243783 283369 276654 268792 269003 180778 182075 682105 654894 1489990 1465345 355483 351749 504093 504670 632601 612404 626286 632718 644035 653374 609131 672687 1877369 1967878 1171459 992435 560802 549833 661466 652641 665834 676367 673340 683299 779697 774120 5557611 5702659 40.25 71.9 2
13:52:41 2024-01-26 727861 719522 171614 167966 288895 295133 322122 320028 190428 188989 240681 248416 282504 283192 5072801 5381077 7125041 6940627 1200852 1239417 249977 220370 243260 242626 282937 275877 267965 269003 180241 182075 686309 654894 1483467 1463263 354157 351713 502971 506722 630329 610097 623555 631819 642096 653009 607377 671221 1877482 1965267 1190034 989545 560003 551568 660529 654041 665254 676367 673303 681280 777419 775227 5561584 5702659 40.25 71.9 2
13:52:42 2024-01-26 725727 719522 171580 167932 294022 294233 322122 320513 189795 188989 240476 247233 282284 283121 5070393 5373307 7103096 6940627 1203694 1239417 249241 219956 242127 242254 281786 275806 267142 268176 180241 181533 686309 653957 1474609 1460220 353585 351641 501586 506004 629366 607409 622600 629065 642245 649335 603924 670708 1877441 1966666 1165098 988813 559605 550397 659594 653114 663809 676367 673303 680161 775186 775227 5557611 5694612 40.25 71.9 2
13:52:43 2024-01-26 724626 717962 171069 167633 293908 294024 321669 320513 189795 188989 240272 246852 282324 281433 5066778 5381300 7103096 6922140 1202567 1238537 249205 220299 242163 242791 281693 275842 267330 268176 179956 181338 680247 654425 1477589 1463263 351596 351641 501232 504634 629366 610997 625174 630025 640849 653009 608966 670882 1878777 1962856 1173579 988813 559206 549761 659594 652651 664516 676259 670298 679194 776283 773038 5529611 5692372 40.25 71.9 2
13:52:44 2024-01-26 727787 718506 171069 167932 288955 294233 322182 318061 190393 188100 240716 247025 281390 284023 5067054 5424824 7140286 6945049 1203426 1238537 249030 219956 242127 242453 281680 275806 266955 268508 179990 181499 684794 653957 1494684 1462300 351560 351605 501232 505645 628440 608303 625174 629130 639817 649335 608066 671987 1880075 1964520 1167218 988813 558411 550397 658661 652651 664277 675271 670298 678711 775186 773038 5565561 5703894 40.25 71.9 2
13:52:45 2024-01-26 726793 717926 171035 167368 288960 293603 321634 318543 189795 188658 239899 247233 281819 282293 5074012 5387734 7136026 6952214 1203656 1238537 248471 219425 241671 242081 281610 274962 266919 267495 179706 181211 687825 653957 1475669 1460220 353868 351074 501232 504634 628440 608769 625174 626404 637539 649335 605486 667987 1880075 1958685 1179940 986001 560003 549761 658661 652651 665291 675271 669516 676709 773945 766342 5480669 5694612 40.25 71.9 2
13:52:46 2024-01-26 721758 716420 170729 167633 288142 293571 320459 317172 189829 188066 240272 245714 280622 284893 5080042 5470421 7154730 6931248 1193873 1238537 246942 219460 241465 243417 282620 276154 264102 268732 180475 180925 688852 658703 1483189 1450922 353617 351785 501232 504571 624765 603884 622510 621925 634770 647365 599562 668207 1877406 1970671 1171459 979566 558014 550397 654638 651265 668470 674796 671425 679194 770600 767921 5482039 5701858 40.25 71.9 2
13:52:47 2024-01-26 725727 716112 171069 171026 293827 293266 319455 318061 189462 188066 239899 245679 280961 282923 5074289 5458876 7171743 6931248 1194880 1235903 248053 219271 240378 243905 281645 276546 265692 267495 179967 181338 690640 662481 1481818 1451940 353621 350688 500875 504214 622998 605224 621109 620095 634770 647365 598276 670271 1877406 1967878 1169338 978093 556825 549618 652285 649350 667997 672354 669993 679194 770564 765569 5486178 5697776 40.25 71.9 2
13:52:48 2024-01-26 725727 716153 171074 170955 294017 292409 319939 318097 189497 188031 239528 245679 280534 282689 5074289 5442977 7215049 6931248 1187170 1235903 249241 218554 240921 243417 281413 276154 265019 267048 180094 180387 687562 662481 1511512 1460220 351596 348541 498355 504571 621677 609127 620483 621925 638587 647365 602307 669816 1880075 1972069 1167218 973928 556825 549618 650440 648854 663541 671129 668052 680161 772716 764042 5490290 5692372 40.25 72.0 2
13:52:49 2024-01-26 723812 717144 170492 171026 288147 290599 321694 316844 189199 187476 239528 245714 280072 282689 5067054 5452641 7207354 6926305 1184553 1235903 249241 218650 240378 243075 282766 275958 265019 266674 179841 180353 687562 660082 1500669 1459182 351632 347456 498355 504571 620323 610072 621736 621925 638550 645474 599525 670807 1877406 1970671 1171459 972470 556429 549618 650440 649350 661865 667353 666082 679194 769983 766111 5471237 5694528 40.25 71.9 2
13:52:50 2024-01-26 721758 712309 169960 171026 288142 291450 320981 315854 189199 186888 239528 245507 279646 282258 5074289 5471186 7212535 6893206 1178689 1234989 248471 217970 240378 242392 282566 276154 264208 267048 179588 180387 686024 656774 1472288 1459182 352362 346447 500520 504571 622998 608888 619861 619182 638550 643944 599562 669779 1877406 1977072 1171459 971817 556825 548840 650440 649350 658105 667317 664120 676191 766070 763948 5434900 5689220 40.25 71.9 2
13:52:51 2024-01-26 719675 712305 169952 170751 287742 291894 322180 315978 189199 186303 239157 244171 279416 282689 5067054 5499685 7191913 6912603 1177751 1231389 246872 219112 240378 241604 281968 273354 263768 265856 179588 180340 686024 657717 1469724 1458144 351861 347004 498955 503821 623060 603992 618066 619219 638455 641677 599710 668975 1876036 1977072 1171459 968262 555244 547253 647648 647015 663335 666270 664120 673169 763762 761292 5429633 5689220 40.25 71.9 2
13:52:52 2024-01-26 716509 712305 169804 170557 286964 290599 320199 315978 189199 185720 239157 243796 278797 282293 5067054 5510729 7162343 6903112 1171955 1234114 246625 218216 241054 240855 281181 274593 263145 266638 179335 180024 685727 659645 1501151 1459182 351612 346482 498955 501614 621290 608268 614351 616455 634770 640285 595988 663982 1873477 1979878 1179940 973928 557617 547253 649519 651279 663335 666270 666082 673206 761361 761219 5436809 5689220 40.25 72.0 2
13:52:53 2024-01-26 713398 711908 169409 170408 286862 290458 318713 314902 188571 186174 239121 242267 279451 283002 5067054 5497975 7134367 6903211 1181251 1232328 246625 218181 239562 241604 281645 273818 263768 265856 178581 180274 679869 660588 1479957 1461186 351861 346168 495932 495765 619967 605444 614209 612988 634503 638340 597734 664018 1873477 1979878 1173579 972470 558014 546407 647611 652206 661456 666811 669040 673243 759171 762298 5505680 5693280 40.25 71.9 2
13:52:54 2024-01-26 714482 712305 169422 167257 287301 290326 318748 315978 188571 186011 238416 243591 279416 281262 5070670 5432859 7134367 6898189 1184623 1235903 246660 217747 239562 240855 279613 272972 264208 264971 179083 179456 682899 658662 1475974 1466263 351612 344886 495233 495621 618209 605444 612390 618272 630898 641193 601025 664055 1868160 1982689 1159714 976702 555244 540747 645711 648359 656718 664361 669040 672692 761361 763680 5519935 5689220 40.25 71.9 2
13:52:55 2024-01-26 715568 712269 169384 167028 287413 291922 318489 315157 188275 185754 238381 243421 278832 281031 5067054 5427329 7130941 6893270 1184623 1234024 246413 217292 238855 240855 279613 273431 264172 264159 179197 179422 677217 656304 1484999 1466263 350864 345144 494501 498184 620245 605444 613011 620131 631128 640105 598675 663511 1868123 1972069 1160857 976702 555639 540784 647684 646949 654257 663355 664120 670887 760283 763948 5519935 5694528 40.25 71.9 2
13:52:56 2024-01-26 716582 712886 168877 167262 285584 295592 318972 315978 188275 185720 237714 243047 278568 283002 5067054 5442776 7103096 6872808 1188079 1236233 246189 216618 239562 239904 279578 272972 262558 264010 179588 178822 684485 651156 1476474 1466263 348879 344886 495968 500348 621494 605031 612464 620765 631254 636367 598047 660629 1864204 1961965 1158737 982501 556034 540784 650440 646912 654792 664864 664157 667443 756917 761721 5498720 5683901 40.25 71.9 2
13:52:57 2024-01-26 713362 712079 172320 170492 283772 290087 317084 315053 188014 189870 238416 242267 278339 282167 5059833 5440214 7060490 6907561 1192604 1236233 245944 217292 238652 239400 280004 272550 262157 264159 178581 179104 684485 654894 1474467 1457043 349622 346204 495222 498111 619527 594906 612464 617942 629026 640105 598158 660159 1858913 1951986 1148135 979603 550678 541229 647611 643008 649128 663391 661635 667443 762684 757400 5546885 5685163 40.25 71.9 2
13:52:58 2024-01-26 724094 712350 168313 167033 284645 291922 317013 315978 187357 186011 236874 243796 277916 281465 5070670 5397007 7115716 6930732 1197487 1233561 246561 216955 238450 240251 279788 273818 262122 263131 179071 178292 684036 651156 1477304 1454004 348386 345215 494172 501060 619337 603006 612577 614631 627548 637748 590696 657742 1864204 1943874 1158737 976702 551172 543988 647648 643920 659585 666306 659713 670849 762441 756995 5442788 5694528 40.25 71.9 2
13:52:59 2024-01-26 722270 712264 168580 166679 285517 289863 317748 315978 187227 190109 237241 242471 277916 281931 5080042 5469687 7161463 6922497 1189737 1237150 244850 216955 237344 239542 279788 272550 262122 263939 177849 179139 684485 660116 1461693 1446796 349870 343334 492739 498892 614713 601336 612577 614411 631254 639204 592733 660080 1868160 1961464 1160857 967403 550678 540784 642194 639920 656718 662064 658817 669895 759171 756995 5435164 5685163 40.25 71.9 2
13:53:00 2024-01-26 717328 712269 168283 166567 284645 295519 318008 314060 187980 189666 237644 242471 277273 283002 5070670 5489731 7177775 6892462 1171043 1233524 244903 215945 238820 239303 279591 272972 260922 263790 178009 178292 681408 655833 1470688 1452915 348633 343334 495222 499638 614713 600109 610217 613684 629434 635776 591023 660159 1862880 1973964 1145333 968781 553670 539950 643104 644834 653201 658340 664120 669895 756954 756154 5519935 5685163 40.25 71.9 2
13:53:01 2024-01-26 718619 712305 172387 166063 285081 289185 316057 314832 187357 189737 236874 241896 277916 279070 5076420 5434096 7125041 6884355 1181251 1233561 244903 215945 237344 238933 279788 270455 262157 264697 177475 178258 682947 657717 1494954 1462109 348879 342843 492739 497368 617517 601031 610217 617504 629434 635776 592806 654835 1857594 1958413 1181371 980336 552811 540463 646696 644834 653201 662889 661154 663986 754708 755090 5512054 5679847 40.25 71.9 2
13:53:02 2024-01-26 714988 712305 172342 166098 282903 289436 315960 314132 187357 189533 236910 240785 277688 279608 5070670 5436997 7068341 6898287 1200183 1233561 243347 216281 236611 238027 279788 270455 260992 262362 177440 177977 684485 653489 1470390 1454977 347647 345270 489926 495147 617771 597325 612464 615872 625742 636403 594559 654835 1854932 1940947 1130796 978093 547552 541229 645883 639756 653831 662387 654937 663986 756954 754858 5442751 5685163 40.25 71.9 2
13:53:03 2024-01-26 721246 712052 171999 166059 282868 295851 315960 314132 186804 189568 236143 241155 277039 281262 5080042 5480459 7134367 6927441 1190586 1233524 243143 215760 236611 238027 279001 270491 261738 263754 177120 178011 684165 654412 1462328 1443721 345822 345270 490965 495849 612468 594225 610652 608759 622150 638404 585717 658678 1862880 1953371 1156617 964655 547552 540846 640378 639682 653759 658268 654937 664023 754102 752656 5433507 5683901 40.25 71.9 2
13:53:04 2024-01-26 714368 715568 172170 165414 283388 288694 317748 311292 187357 186042 237206 241120 276199 282733 5070670 5499004 7168322 6893733 1169375 1231389 245445 216652 237380 237957 278965 270491 261702 262510 177427 177697 685447 655833 1499979 1451940 346874 344515 492739 493637 610647 597969 604290 610601 627105 631892 591023 658678 1858876 1972069 1144555 968262 549112 536509 640378 642737 649474 658268 659755 661958 752193 756954 5510516 5683901 40.25 71.9 2
13:53:05 2024-01-26 715495 712273 171893 166028 282841 288356 316756 313107 186736 186303 236143 240751 276692 279342 5074289 5433956 7062438 6898273 1189711 1231389 242787 216832 237108 237116 279788 270419 261738 262109 177303 177697 681408 649297 1490896 1457043 345261 345344 492739 493251 614205 595396 606078 612856 620184 634698 592806 654762 1853614 1944429 1143895 977398 546774 537340 643104 638265 651352 662064 654362 664084 759171 756402 5474113 5685163 40.25 71.9 2
13:53:06 2024-01-26 719711 715572 171582 166059 281936 288910 315960 313583 186736 189462 236108 241086 275397 282566 5074289 5480716 7125041 6921870 1191473 1231389 243195 216652 238035 237851 278965 270527 260966 262109 176554 177171 685727 650690 1496487 1444745 345261 344783 487098 495110 610234 594664 608810 603938 621920 637125 585861 656735 1858876 1955029 1152376 963211 545998 539698 638008 638682 653201 655846 654863 663478 753724 749705 5429624 5689220 40.25 71.9 2
13:53:07 2024-01-26 713362 712007 171893 165492 282011 289009 315960 311175 187063 185522 236143 240347 275505 279608 5076420 5517030 7164082 6893733 1171993 1231389 243195 216206 237867 236750 279394 270419 260966 262109 176272 177697 682602 656774 1468002 1451940 346311 342807 489890 491788 610556 597969 606747 611052 626906 630947 594744 654835 1854932 1955640 1152376 972470 549112 537340 642194 640208 650621 658340 658780 660596 750030 752656 5513743 5682885 40.25 71.9 2
13:53:08 2024-01-26 715224 715572 171702 165466 281783 288928 314640 312193 186152 185522 235379 239578 276584 278642 5079765 5435390 7073376 6903112 1196671 1231045 242076 216652 237363 236915 278965 268757 261702 260909 176307 178483 681408 651156 1476726 1454004 345541 342843 488441 491765 614641 595396 609922 612819 620220 632537 594077 653374 1853614 1931103 1139103 971053 546774 539698 642194 635930 652554 658340 654399 661020 752507 746065 5442751 5685163 40.25 71.9 2
13:53:09 2024-01-26 721698 713549 171577 164782 282011 288883 314963 313143 185861 186042 240080 240347 275328 278642 5080042 5477474 7143417 6892537 1186322 1229298 243936 216347 236991 236950 277540 269135 260783 261525 175148 177137 678331 655833 1467527 1438603 345225 342843 487022 492498 608989 595030 606975 606924 622150 631042 587003 654799 1857557 1955029 1157942 964655 547552 538137 638532 638327 651367 654428 657807 661995 746008 748242 5505794 5683901 40.25 71.9 2
13:53:10 2024-01-26 711310 714805 171462 164287 282116 287751 314963 311930 185861 185522 240226 239646 275397 277325 5076420 5423379 7126674 6884355 1179624 1230171 243400 215703 237546 236384 277540 268307 261702 261725 175955 176580 682370 654894 1469797 1460220 346311 340739 487026 491729 614204 596093 602858 611052 622993 629325 588743 650404 1844349 1944162 1164046 976702 547163 531878 641739 636078 644681 658304 653898 660596 754255 752620 5549676 5685163 40.25 71.9 2
13:53:11 2024-01-26 721813 715572 167939 164821 280890 287990 314999 313583 184990 186303 236297 239979 275363 277325 5080042 5401467 7102905 6922478 1198300 1230171 241878 216043 236620 237116 276884 268532 261334 261541 176149 177555 681408 648655 1496152 1452988 342690 341531 485512 493251 612459 591782 606544 608043 620354 630347 586284 649294 1853614 1944087 1148135 965754 543604 534923 636663 633827 647602 654392 651395 661537 751509 746065 5442939 5674523 40.25 71.9 2
13:53:12 2024-01-26 715557 714054 167943 164774 281113 288025 315960 310233 185915 185262 234688 239646 280531 279536 5074289 5480459 7171333 6903211 1169375 1226683 241878 214838 237363 236019 276036 269858 259831 261725 175709 177947 676792 652862 1461261 1448859 342690 341459 489890 490998 603789 594750 602726 604778 622993 623887 588981 654435 1852297 1961464 1146015 967403 545998 531770 636663 636416 644921 655846 654628 656739 745617 748242 5502648 5675798 40.25 71.9 2
13:53:13 2024-01-26 712512 715123 167470 164927 279796 288350 314963 310233 185861 184721 239983 238845 275328 277751 5074289 5435508 7042431 6893733 1194023 1229298 240767 218406 235916 235620 277751 268164 260233 261356 175428 177555 681793 651156 1465290 1452971 342510 341735 485717 486715 610270 593062 605595 608285 620318 631308 587251 648798 1848317 1925601 1186301 968781 545616 537340 638532 633827 650430 656344 650597 659544 748202 745767 5469202 5679847 40.25 71.9 2
13:53:14 2024-01-26 722729 714564 171295 163869 281945 285356 314007 311648 184956 185392 234788 239612 280495 278214 5076420 5452409 7186789 6903211 1175192 1223736 242319 214228 235916 236019 275384 268613 259871 261356 175183 177555 675701 653021 1481284 1448859 344569 338650 486918 491729 606404 592510 602503 605463 620844 623851 582870 650867 1853614 1961464 1129053 966028 544413 530949 633927 635627 643095 650581 651013 655963 743442 748314 5483837 5674523 40.25 71.9 2
13:53:15 2024-01-26 712512 715577 167470 164400 279375 286302 314999 309945 185536 184674 239838 238679 280155 277325 5067054 5431433 7042281 6884355 1188079 1226683 244730 217956 239036 234928 276725 267787 259688 260989 174991 177306 678331 646984 1472756 1454004 342615 340524 486232 486607 604091 585856 603553 606961 613136 627547 587150 648483 1846795 1921652 1124565 970162 542834 536609 638495 633827 647602 654392 650469 660126 751661 742847 5463421 5679847 40.25 71.9 2
13:53:16 2024-01-26 722516 713044 167939 163533 280659 286195 313017 311211 184828 185262 234824 240846 276717 277751 5070670 5460401 7159691 6903112 1183783 1226411 240064 217839 234697 235620 275420 268164 259574 261469 174154 176058 676792 654894 1469975 1439349 342582 340045 484650 486715 606404 592838 604687 605353 622112 627547 581897 652258 1857534 1953104 1143895 959005 545998 531878 634859 634548 643735 649326 653434 660126 741411 746822 5505861 5679847 40.25 71.9 2
13:53:17 2024-01-26 715458 713554 167939 163695 280742 285365 314007 309727 184956 184417 236297 238149 276380 275171 5070670 5419546 7106391 6884355 1178727 1226903 240836 214822 234697 234893 275420 267000 260125 260076 174869 177023 681408 650653 1462277 1460220 342280 338199 486160 486643 607581 591092 597523 608277 618205 622294 583690 643676 1840855 1933844 1155383 970162 540967 531308 635162 629211 642184 652447 647093 654803 746708 745767 5454002 5674523 40.25 71.9 2
13:53:18 2024-01-26 719707 713544 166976 163882 278566 287117 312139 310233 184667 184639 234788 238149 275993 277751 5070670 5469687 7115716 6903112 1182094 1226683 244730 214858 234697 234576 275420 266965 257693 261216 174764 177023 679477 651156 1482239 1441623 341459 340009 484993 486643 603298 587941 599368 602918 617585 627070 581974 649443 1849503 1949220 1150256 959042 543604 531842 634373 634726 645701 649326 652323 658720 743099 744973 5468200 5674523 40.25 71.9 2
13:53:19 2024-01-26 710160 713554 167470 163350 279467 285931 313089 309258 184956 184346 234788 242687 280102 276900 5067054 5470307 7106391 6870073 1171879 1226683 242500 214077 234697 234215 276265 266110 258524 260697 173929 177023 685727 654425 1477950 1451940 343590 337962 485680 487616 605289 590638 597523 606751 618677 625815 584930 645579 1840421 1943990 1139654 971090 543604 531684 636663 632659 641276 650581 649545 652338 749993 744980 5529354 5674523 40.25 71.9 2
13:53:20 2024-01-26 721758 714294 166932 163237 278662 285909 312104 310414 184090 184768 234586 239245 275220 276672 5067054 5381114 7097065 6907561 1189737 1226683 244322 213627 234331 234413 273114 267000 258524 259274 175063 176527 679869 645408 1469420 1445772 341644 340985 484993 490392 604587 587109 598496 600164 616109 623887 580482 643676 1844386 1938166 1141775 958104 539813 530166 630789 629056 644007 648304 645717 654840 743099 739264 5411740 5675798 40.25 71.9 2
13:53:21 2024-01-26 712517 713044 166971 163316 278531 284992 312790 309258 184412 184218 234788 238420 275799 276900 5074289 5499570 7103096 6870073 1172715 1222390 240029 213978 234697 234052 274825 265293 259070 259893 173929 177258 675254 653957 1483144 1454004 343590 337417 485754 489001 607264 585604 598740 606321 617328 622006 581997 643603 1840421 1934575 1135414 971053 542511 530556 635760 629211 641005 649326 645717 650880 747874 744679 5499534 5663912 40.25 71.9 2
13:53:22 2024-01-26 719675 713554 166401 163844 283896 285321 312104 308358 184378 184054 234788 242829 274343 277556 5076420 5439501 7123244 6912001 1185474 1226683 241242 213627 234001 233691 274405 266991 256505 259893 173929 176492 675254 646984 1471772 1437527 341159 338472 483550 488308 600985 586241 599663 599390 613064 629056 582960 647029 1844386 1941110 1165399 955383 539813 530202 629452 631103 644464 649326 649545 656236 738758 741759 5486026 5666432 40.25 71.9 2
13:53:23 2024-01-26 714155 713554 166971 162764 279150 284015 312068 308072 184378 183797 234788 237751 275220 274942 5074289 5430980 7115716 6874976 1172715 1226646 244458 213627 234331 233656 275475 264728 257693 259675 173859 176457 676792 653957 1454237 1450909 343102 336401 483587 486521 605509 585928 597394 604822 616677 621496 581792 641744 1838675 1927148 1159714 972470 539813 529021 633026 627325 638486 652331 644728 652839 745208 739301 5446215 5675798 40.25 71.9 2
13:53:24 2024-01-26 719711 713288 166396 163168 283823 285450 311122 308394 183802 183762 234055 242623 275184 276669 5080042 5474341 7134367 6897921 1181969 1226646 244694 213257 233200 233656 273917 265914 257148 259056 173859 176298 673715 654894 1454536 1442694 343102 336401 480644 489001 603076 589698 599590 599208 616641 622258 579366 645700 1845659 1949417 1141775 959395 542622 531308 628898 631997 640332 645429 650390 653192 738722 743937 5485931 5665144 40.25 71.9 2
13:53:25 2024-01-26 710160 713554 166531 163547 278931 284849 312068 307321 184633 183145 234788 238420 275149 275786 5074289 5423351 7031787 6884355 1194027 1224870 240016 213777 233200 233262 274790 265209 257545 258760 173617 175823 675254 649120 1465444 1446800 341402 337180 477868 485365 604542 588739 597487 601899 611738 625815 576883 641919 1841618 1926003 1137534 962437 538243 530145 629343 626420 641276 644450 641809 652801 740291 740478 5405209 5655765 40.25 71.9 2
13:53:26 2024-01-26 710492 711533 166245 162730 279163 283546 311086 306358 184344 182566 234788 238420 273541 276087 5067054 5497544 7140286 6884355 1164350 1222194 240726 212589 234697 232187 272887 265506 255570 258760 173031 175858 682602 651924 1456832 1445772 341159 336165 484993 484226 599769 587100 595076 594888 613028 618114 576946 647507 1843001 1944429 1161880 961806 540967 528863 629416 629211 638450 649254 648511 653304 744079 742247 5529354 5674523 40.25 71.9 2
13:53:27 2024-01-26 718619 713549 165832 162524 279163 283312 309205 310195 183482 183762 233654 238876 274763 274294 5064910 5389361 7066691 6903112 1191421 1226646 240726 212589 233200 233622 272055 265099 257761 257928 173549 175332 675891 645408 1475547 1446800 340676 335894 481396 488308 603076 583503 599869 600028 611202 622258 577128 640170 1843933 1927157 1135414 954667 536752 529660 627443 626420 641730 643057 641882 650917 737884 738240 5423529 5670475 40.25 71.9 2
13:53:28 2024-01-26 709988 711538 166210 162236 279163 283591 310868 306856 183482 183111 233654 237019 273990 275171 5070670 5486122 7103096 6870073 1172715 1223097 240726 212220 233200 232187 272661 263881 257942 257928 172841 175543 675254 651924 1454606 1455059 341644 336668 481736 484641 603223 587146 596422 602918 613839 618114 579249 640170 1837545 1924305 1129053 964618 536752 528112 629416 625261 634707 645465 642096 648912 738393 737041 5443052 5674523 40.25 71.9 2
13:53:29 2024-01-26 718654 710957 165832 162210 278378 283768 309422 307356 187172 182855 233126 238420 273470 277008 5074289 5462442 7125041 6893733 1182094 1223134 239644 212589 232310 232187 272055 263917 255570 258725 172444 175788 679477 653957 1453780 1436408 341402 337164 479952 485961 599769 586150 599127 599261 616619 622222 577128 643603 1842789 1949417 1139654 955383 539813 528237 627406 627289 636089 643935 645606 649373 734377 741066 5474432 5663912 40.25 71.9 2
13:53:30 2024-01-26 712216 712545 165523 162210 278343 283546 310104 306964 183229 182531 233290 236984 273470 274101 5070670 5427441 7050438 6883471 1195696 1219562 239644 211592 231552 232221 271829 263811 256358 256919 172721 175018 678331 644023 1473778 1445734 339565 337621 479501 486089 601021 581819 599038 599261 610716 620865 574501 636396 1836387 1932850 1132498 952560 534777 527046 625666 623615 637999 640312 641183 651297 733858 730035 5403837 5666432 40.25 71.9 2
13:53:31 2024-01-26 710220 710455 165682 161692 278770 281821 309422 306784 187363 182820 232890 236984 273470 274329 5074289 5494833 7103096 6865597 1169300 1222231 240220 211592 232438 232152 272887 263407 255606 257531 171932 175298 670638 651156 1461509 1449890 340881 336595 477940 482967 599585 585302 594885 601392 613765 619807 580482 640170 1833778 1928018 1129053 967129 536752 522828 628898 623468 635714 645200 641183 645583 738722 736677 5448475 5665144 40.25 71.9 2
13:53:32 2024-01-26 715531 711492 165120 161731 277295 283105 309170 306428 184478 182600 232926 237753 273053 275593 5069185 5468175 7103096 6893168 1179624 1222661 239238 211592 231354 231795 271415 263846 254786 257135 171590 175298 684165 650988 1461213 1434364 340602 337071 479235 484299 599769 584893 597309 595855 614672 620220 574391 643899 1840421 1943051 1141775 954630 539046 528611 626553 626846 637937 640312 645408 648912 729886 739068 5486178 5665144 40.25 71.9 2
13:53:33 2024-01-26 712244 712438 164592 162617 276675 281786 310180 306964 183195 182542 233254 237753 272636 274294 5061231 5427216 7031787 6874976 1187803 1225776 238093 211592 232474 231508 272696 263811 255356 256919 171898 174774 682602 646523 1465525 1443721 339528 338099 479235 483202 601048 580694 596884 599686 609653 620256 579065 639383 1835082 1915430 1133293 960837 535156 528984 628454 623762 639335 644663 640272 651297 734124 729962 5414642 5661391 40.25 71.9 2
13:53:34 2024-01-26 710492 711269 165151 161663 277525 281751 308305 306964 183229 181666 233254 236984 272636 275171 5064910 5489737 7121596 6865597 1168332 1221328 239273 211225 231552 230762 272280 263039 254538 257170 171863 175018 685418 651156 1453238 1442694 339528 335573 479915 481830 599283 583127 592164 597767 611957 618494 578655 640933 1833468 1927369 1153217 966332 537860 525830 628417 625532 633017 647511 643011 645546 740888 736677 5443180 5665144 40.25 71.9 2
13:53:35 2024-01-26 717438 713044 164477 161971 276216 281786 308270 306640 187128 182531 231839 237402 271770 275206 5070670 5439501 7099447 6898194 1181214 1222231 238093 210930 231192 230762 271001 263846 255234 256560 171863 174460 682602 643764 1473066 1432430 337519 337107 479235 483890 594435 580404 594067 591472 609258 618405 574391 640022 1838675 1927185 1139654 953952 537751 528201 626998 626420 636575 640312 643815 649410 733564 737719 5501097 5665144 40.25 71.9 2
13:53:36 2024-01-26 713009 711524 165040 161143 278147 280662 309170 306964 187032 181988 231839 237019 272355 273923 5067054 5411703 7079914 6856219 1175372 1222661 238903 210236 231750 235189 270623 262820 254360 255240 172411 173352 681040 641723 1453012 1450909 336731 333830 480975 482172 596121 580294 588532 597221 606289 613208 575648 635441 1828219 1908930 1129053 961806 532027 525867 627443 621179 634707 641703 638085 649447 738722 729962 5458383 5665144 40.25 71.9 2
13:53:38 2024-01-26 719711 710487 165236 160667 278343 282167 308235 306964 186632 182531 231443 237718 271805 275952 5074289 5452641 7153018 6888817 1176069 1217463 238867 210895 229918 230762 269798 262636 253757 255557 171471 174182 672176 651156 1446687 1438603 339231 333541 477201 482712 596194 584540 593771 591472 610824 616714 572087 636174 1837545 1943799 1126933 952597 534397 524267 621948 623382 631227 639789 640272 643680 732819 734527 5479922 5655765 40.25 71.9 2
13:53:39 2024-01-26 709217 711533 163719 161658 274949 281715 308010 306065 186997 180874 231839 236054 271805 272655 5067054 5432973 7031787 6874976 1188079 1218478 236695 211310 230276 234824 271190 267780 254005 255129 171556 174238 681040 644946 1465181 1438603 337244 333830 475618 480767 597997 581191 593659 597527 606535 619807 574464 636348 1832282 1915430 1129053 957423 532020 525895 626517 619584 636270 640240 636460 648436 735412 727801 5399187 5657067 40.25 71.9 2
13:53:40 2024-01-26 710492 710998 164473 161400 276640 280039 308270 305133 187128 180805 231839 236619 271580 274329 5070670 5481934 7134924 6870073 1162507 1220925 238164 210236 231750 235154 269729 263626 253191 255592 171556 173905 672176 648371 1459046 1438603 337519 333830 478012 477665 595015 581191 590504 591436 608362 612906 573580 639039 1833624 1929167 1129053 959469 535193 522352 626443 623468 633017 641632 642553 643607 738904 735637 5529354 5655765 40.25 71.9 2
13:53:41 2024-01-26 719881 711533 164438 160997 276216 280662 307303 305930 183230 182404 230688 236819 271770 273886 5070670 5377134 7059764 6888817 1183742 1220925 237725 210236 230311 230864 268686 262820 253757 254382 171317 173076 673715 641265 1455798 1438603 335745 333830 476562 482515 594435 577758 592192 593409 605541 617621 571778 635441 1834930 1926584 1129053 950157 532811 522828 621746 623468 634671 640204 641639 646996 732906 735872 5497898 5661103 40.25 71.9 2
13:53:42 2024-01-26 712006 713288 164209 160633 276675 279578 308270 306065 186927 181378 231443 236288 271545 274650 5061298 5396286 7061210 6856219 1175372 1220925 237761 209545 230832 234718 269541 263954 253156 255129 171556 173041 679477 640807 1463199 1446796 333713 333830 476189 476885 594760 576867 589205 593823 604826 613136 573544 634536 1825617 1907820 1126933 960837 531752 521984 625222 620728 635264 640312 638231 645546 734377 731686 5450810 5657067 40.25 71.9 2
13:53:43 2024-01-26 718619 710455 164420 160629 277290 279896 308465 306532 183660 181631 230727 236984 270151 272620 5064910 5443095 7153018 6874539 1172227 1217463 238129 209907 228848 234824 268943 264369 252416 254738 170774 172850 682602 650690 1450792 1437311 337794 331292 475551 477737 592974 576987 590148 592659 608985 612956 570356 635441 1830705 1935302 1126933 953547 532027 519613 620263 620131 629181 638260 638344 641542 731782 730287 5493243 5646386 40.25 71.9 2
13:53:44 2024-01-26 710478 710998 163645 160166 274949 281038 306946 304346 186597 180840 230688 235211 270976 273886 5057689 5410304 7037069 6874976 1190586 1219599 236660 210019 228813 234718 269729 261729 253545 253956 170774 172800 676352 641723 1448778 1438603 335709 332819 473168 477629 595534 577532 590425 594700 606700 617949 572050 632583 1827732 1919807 1124812 954227 530514 522893 619944 616419 632568 638432 635972 644521 726923 728089 5458821 5655765 40.25 71.9 2
13:53:45 2024-01-26 709484 709456 163719 159641 276216 285434 306375 305635 183660 180840 230329 235326 270976 273077 5057689 5443308 7082897 6855809 1171879 1217463 237939 208926 229918 231612 268943 263582 253969 253178 170739 173007 673715 645408 1472183 1447823 336731 331776 476562 476885 595955 576843 586017 594453 605394 612861 571976 631684 1821724 1914358 1138058 959395 530514 521415 622094 612650 627521 640240 634602 641542 733858 728125 5444583 5657067 40.25 71.9 2
13:53:46 2024-01-26 717559 708378 163684 160113 274721 279969 306946 306065 182974 180805 230365 235560 270117 274055 5061298 5471186 7102373 6879469 1172640 1217463 236660 209545 228458 234718 268090 263582 252346 253991 171588 172800 677915 650226 1439648 1430430 336768 331776 473168 479634 591228 576942 589570 589298 610444 612956 568558 634387 1832320 1936553 1124812 950120 532027 519355 618403 618272 625642 636054 638231 640175 728466 729187 5491539 5650377 40.25 71.9 2
13:53:47 2024-01-26 715302 711030 163388 160151 274914 279779 305652 306101 182974 180874 230132 235162 270151 272884 5057689 5383979 7057663 6874976 1185399 1217463 236660 209217 228848 234918 268090 261729 252416 253178 170739 172182 682602 640349 1451672 1437583 333749 332315 472913 477665 594691 574642 589533 585622 602122 612726 568119 630601 1825617 1917080 1124017 947574 529007 522486 618186 616419 631227 634643 634584 645095 726636 729386 5470876 5647701 40.25 71.9 2
13:53:48 2024-01-26 712512 709456 163684 159608 275793 279896 306946 304704 182974 180485 230168 235162 270186 270666 5059833 5429553 7077691 6851329 1171043 1217463 236660 208856 228848 230821 268125 261693 252979 253178 171949 172217 677915 647446 1448505 1443721 335709 330773 474544 478614 592683 578761 585152 592856 604684 611129 570245 630994 1821263 1908930 1133726 959157 529760 518952 621746 616265 625642 640277 632347 641542 733718 727073 5435164 5661103 40.25 71.9 2
13:53:49 2024-01-26 717522 708414 163392 159574 274914 279896 306946 305635 182407 180805 229614 235162 269705 273693 5057689 5465304 7106391 6865174 1177751 1217463 235695 208926 228458 230821 268090 263210 251994 254347 169624 173317 677915 649120 1449435 1425334 333785 332315 472500 476178 591178 577532 587923 585910 604050 613280 569268 636273 1833437 1932850 1129053 948731 532027 519355 618186 618089 625606 632755 634762 639228 726563 731269 5474189 5653034 40.25 71.9 2
13:53:50 2024-01-26 709978 710422 163131 159641 273272 280004 306946 304240 183230 180530 230365 234042 270117 273499 5059008 5393208 7059764 6870073 1191121 1217463 236460 208891 228068 231469 268090 261693 252346 252966 170197 172217 672176 641723 1449950 1438603 333713 331812 472834 477257 593011 574373 588660 585947 603368 612345 567973 630359 1826131 1918113 1122692 948056 529007 522080 618186 618089 631080 632755 632677 640988 721255 728397 5464300 5661767 40.25 71.9 2
13:53:51 2024-01-26 710492 710491 163497 159574 274941 279896 306946 304668 182974 180485 229936 234765 270117 270630 5064910 5411740 7084214 6859866 1168552 1217463 236991 208530 228883 230786 268873 261729 251924 252368 170739 171601 677915 639892 1456281 1447823 332630 330773 475852 476730 591155 572875 584647 589261 601544 607838 571681 627176 1820989 1901435 1118451 957993 527395 521071 621746 616228 629151 638152 633699 641998 732906 725435 5442939 5650215 40.25 71.9 2
13:53:52 2024-01-26 715371 709415 163092 159570 274034 279037 306946 304205 182719 180737 228901 235525 269038 273499 5058148 5461914 7128548 6851329 1160759 1220925 236225 208205 229525 230104 269823 263210 250804 253143 169624 172182 674790 645408 1446728 1433474 333369 330773 475888 476434 588877 574642 583816 588377 602309 606026 570466 634694 1835804 1923907 1120572 955589 532027 519723 623036 620728 627397 637703 637776 639154 732819 727541 5508966 5643495 40.25 71.9 2
13:53:53 2024-01-26 721422 709447 162949 159612 273202 279896 306946 304169 182847 180200 228936 235490 269038 273113 5061298 5397007 7082747 6874976 1175260 1217463 235686 208530 228103 230427 269633 263210 252014 252931 169658 171909 685418 641723 1469538 1425334 331623 331776 471761 477068 587210 571223 585152 586931 602049 612345 568412 632732 1826688 1928018 1133028 950284 531648 522080 618186 619438 630076 634761 636443 639117 724690 730926 5442751 5637008 40.25 71.9 2
13:53:54 2024-01-26 707780 712179 162281 159646 272099 279896 306946 302323 182974 179597 229936 233682 269636 272655 5048323 5435218 7013797 6856219 1181254 1217936 233721 208647 228068 229390 270393 261621 251329 252368 169624 171997 672176 643562 1447489 1436563 332594 331776 468805 475010 590738 572911 585152 585622 601470 612309 570871 627213 1817842 1906678 1126933 954152 528326 519723 617748 613541 628103 631155 630329 639915 724690 721237 5423307 5651731 40.25 71.9 2
13:53:55 2024-01-26 705291 710422 163378 158982 273232 279466 306946 304619 182465 180200 228901 232570 269260 273077 5064910 5484025 7103171 6837461 1164998 1217426 235661 208170 228306 229425 268873 260777 250769 253108 169052 171909 666984 647446 1452692 1437583 333640 329738 472834 474266 586100 576270 584647 585622 603828 609258 570466 630898 1817842 1910754 1138058 961062 527948 516649 618186 613062 623812 637297 628913 636179 728871 721201 5424074 5651731 40.25 71.9 2
13:53:56 2024-01-26 717599 707306 162714 159096 273202 279896 304972 302923 182718 180416 228866 234403 268815 272655 5064910 5442977 7125041 6870073 1172678 1216200 234770 208205 227326 230044 269254 261657 250769 252368 169086 171635 672176 649020 1451460 1427356 333676 329738 469035 477068 588877 576270 585152 587219 601758 608729 565225 631795 1827114 1925745 1130643 948989 528859 518116 615562 616302 624697 631191 634602 637965 728295 727369 5502648 5646386 40.25 71.9 2
13:53:57 2024-01-26 710492 710123 162541 159257 272784 279896 305079 303244 182465 180241 228901 232639 269260 270666 5061298 5393208 7052631 6865597 1188868 1217463 234770 207845 226622 229425 269039 260741 250804 251560 171353 171363 672176 640807 1464362 1434527 331623 329738 468596 476730 589488 572030 585152 585622 598548 609657 565421 627176 1817842 1910066 1118451 948928 525541 518074 614981 612637 627397 631082 632723 639989 722458 721165 5472840 5643533 40.25 71.9 2
13:53:58 2024-01-26 710492 708378 162571 158927 273131 278181 306946 302464 182142 179632 228866 234007 268441 270558 5055531 5402809 7022164 6837461 1169375 1216563 235168 207521 228103 228999 269065 261181 250595 251175 169658 170785 674790 638979 1465770 1445770 332424 329239 473837 474266 588877 567865 581187 588185 595109 604267 568412 624366 1814987 1897016 1138058 955383 525691 519443 619504 614083 627397 636666 630851 639989 730365 721183 5433606 5650444 40.25 71.9 2
13:53:59 2024-01-26 715880 707274 162273 158809 273166 277575 306946 302819 181314 180006 228475 234452 267998 272655 5055531 5441830 7131393 6856219 1158913 1215700 235895 206300 227361 229355 267709 261585 251306 251560 169086 171091 673227 643562 1441549 1432430 331588 327256 472834 475500 586489 571993 581187 583667 600314 604267 563752 629033 1817323 1926122 1140223 948806 528256 518116 619013 616118 625472 636666 634602 635240 730365 725394 5505680 5640897 40.25 71.9 2
13:54:00 2024-01-26 715390 708833 161867 159062 271502 279466 305867 302323 181854 179597 228511 233287 267591 273113 5055531 5427253 7069829 6846840 1175229 1214801 234270 207556 227009 228999 268498 260777 250952 252368 172420 171091 677483 643764 1466880 1425334 331953 329773 468999 474302 585568 567829 584647 584143 595145 607838 565458 629070 1820598 1919187 1122692 944729 528631 519134 615888 617744 627397 631119 634602 637828 721363 728632 5474545 5646386 40.25 71.9 2
13:54:01 2024-01-26 708284 709274 161462 159295 270666 279073 306478 301157 182442 178997 228866 232605 268406 270666 5057689 5419534 7003811 6840229 1185474 1216563 234245 208390 226622 228679 269254 259937 252014 251175 168901 171056 674790 641723 1451377 1433447 332424 328742 467207 472854 586028 567901 584647 588794 598841 608765 566695 623445 1817842 1903522 1116331 948806 524038 513851 614367 612339 627360 632029 627130 637415 719798 723084 5430156 5642359 40.25 71.9 2
13:54:02 2024-01-26 704256 710427 162773 158237 272324 278181 305545 302061 181738 179675 228475 232409 268441 270666 5061298 5468237 7082507 6850190 1169337 1215700 235133 206909 227598 228999 268498 259973 250804 250791 168483 171056 666984 644484 1443373 1442694 332360 327220 469071 474266 586100 572911 581260 588468 598548 603942 565458 623445 1808569 1902173 1109970 952560 524410 513743 616035 611769 622710 634421 628852 636179 728812 722572 5441830 5657067 40.25 71.9 2
13:54:03 2024-01-26 718387 703327 162680 159826 273166 278181 304829 303244 181921 180063 228156 233322 267998 272198 5067054 5442977 7143692 6870073 1168332 1215296 234443 207521 225921 228848 267709 260777 251306 250826 167688 170938 673227 648556 1441033 1429383 332630 326727 468266 475682 586379 572947 583816 583703 601043 604267 562653 627176 1816726 1925601 1109970 947574 526010 512225 612952 614594 622584 631046 633062 637469 727778 721237 5521622 5654452 40.25 71.9 2
13:54:04 2024-01-26 707365 708373 161539 157751 271892 277007 305975 302188 181314 178501 228156 232432 267591 270594 5051926 5427940 7009452 6832585 1174535 1217463 233327 206265 227009 227706 268309 259937 251306 250791 170145 170514 664483 637157 1478401 1434527 330544 328742 468963 468724 586493 568371 580326 586712 595346 605140 567133 623482 1812373 1888930 1124812 950157 524410 518853 616035 610079 626063 630338 628404 637148 722664 722572 5392318 5641012 40.25 71.9 2
13:54:05 2024-01-26 706197 707310 161535 161883 272390 277663 305043 301123 181279 179031 228156 231660 268198 271944 5054083 5474227 7084214 6835332 1166009 1214468 234969 206231 225990 227935 267673 259754 250003 252409 172349 170545 670638 641723 1468648 1443721 332424 325778 468999 471448 587499 567901 577790 586857 597292 603805 563752 623433 1809323 1898362 1125064 951884 522702 511433 614255 607354 621307 631299 624467 637185 726563 720079 5437935 5650329 40.25 71.9 2
13:54:06 2024-01-26 717837 703295 161496 161914 272142 276214 304750 301299 180673 179529 227414 232639 266813 270342 5058148 5459025 7128623 6851329 1157258 1213043 234047 205910 226974 227935 266442 260777 250564 250791 169668 170785 673227 641723 1447723 1429383 331482 327220 469071 474017 582961 567865 577308 580360 598317 602495 562090 627139 1815260 1911429 1142835 948131 526010 512983 614690 613724 622085 631299 630514 634728 727115 724584 5454936 5631160 40.25 71.9 2
13:54:07 2024-01-26 713488 709923 161462 158531 270640 278217 303226 302848 181142 179563 227414 232570 266813 272655 5057689 5443369 7068814 6860701 1175229 1215700 233327 206875 228608 227900 267485 259937 249861 250826 170026 170361 679070 642848 1450926 1420163 330544 327786 466150 471448 581370 567968 581260 580233 595145 607540 558892 627176 1817842 1918334 1124812 942644 526010 513815 611220 613724 622085 627274 627240 632250 717839 724035 5442675 5641012 40.25 71.9 2
13:54:08 2024-01-26 709300 709411 161403 161956 271080 278609 302730 300491 180775 179109 228121 231431 267556 270368 5058400 5407095 7022462 6849716 1184553 1213940 232968 206231 225222 227935 266887 258953 251306 251292 169668 169973 669099 638979 1442160 1429383 331013 325778 468070 472854 586574 568773 582536 581947 591552 604267 561272 621662 1811396 1903522 1135892 940845 522055 513743 609003 607427 623407 625741 628852 633515 719980 718595 5478699 5632954 40.25 71.9 2
13:54:09 2024-01-26 708284 708405 161224 157342 271168 275984 305079 301334 181279 178467 229163 231856 266744 270332 5048981 5409076 7023802 6860660 1173699 1213940 232251 206231 225921 226492 267450 258373 250388 249295 169668 169973 673227 636249 1472777 1434527 329609 327750 466878 468652 583918 565526 577753 584000 592751 604267 563789 625360 1808971 1887809 1124812 948806 522702 516647 614690 608870 623849 627062 623032 631613 717839 718497 5390899 5642116 40.25 71.9 2
13:54:10 2024-01-26 705082 708414 161403 157229 271898 276301 303191 299615 180707 178467 227414 230904 266744 270558 5050481 5477616 7087740 6827713 1156811 1212739 233292 206265 225571 226141 267485 259171 249861 250616 169192 170007 675896 645601 1438174 1429383 331013 325743 466186 467920 581690 567829 576046 583703 595145 603805 563789 625289 1812683 1907576 1109970 952597 525227 510714 615093 610979 618868 630782 624430 630902 723664 720676 5432821 5651792 40.25 71.9 2
13:54:11 2024-01-26 711969 708414 160888 157789 270937 277451 303013 300456 180673 178467 227220 231856 268988 272845 5057689 5457340 7069829 6856219 1172715 1213940 234118 206231 225222 227195 266816 258373 249510 250407 169405 169973 666977 641933 1466505 1423315 329843 326995 467407 468688 580423 565526 579467 576960 592421 605431 558820 624403 1815260 1912803 1118451 940602 524818 513779 611184 613210 623407 625705 629582 632700 716248 721201 5477247 5642373 40.25 71.9 2
13:54:12 2024-01-26 707277 708733 160405 158350 270928 277114 304149 301085 181211 177871 227449 231465 266744 270414 5057413 5422980 7003811 6841957 1180414 1215700 231860 206300 225571 226526 267485 258772 250388 249295 169668 169734 673227 640807 1444384 1432430 330544 327220 466563 467920 585245 567165 580363 583754 593255 603993 562920 622547 1807506 1894328 1064545 947457 521958 511829 609386 607145 620327 623878 621393 634690 712147 717482 5407782 5638255 40.25 71.9 2
13:54:13 2024-01-26 708602 709420 161398 159156 271103 276000 303048 300279 180612 178399 227026 231787 267556 268599 5060583 5414679 7061210 6840229 1166046 1213867 233617 205555 225536 226492 266407 258301 249861 251115 170145 169367 671665 638662 1447362 1442694 330544 325444 468230 468580 584415 565490 577013 581463 593079 600622 562682 619787 1805456 1885097 1129395 951511 521958 512947 613386 607318 622966 629379 624602 632581 720489 718497 5395777 5650377 40.25 71.9 2
13:54:14 2024-01-26 711323 708414 160888 157167 270937 276230 304824 299346 181038 178049 227379 231787 266304 270558 5055531 5480459 7103171 6828444 1156721 1212147 232251 205841 225851 225756 265998 258301 249089 249261 169430 169905 673227 643562 1444384 1429383 330544 325444 468734 469228 577050 569713 576193 580333 595001 601576 562054 625099 1808569 1906223 1093414 951511 522852 512998 613386 608212 616541 628900 624387 630865 719362 717953 5414642 5644659 40.25 71.9 2
13:54:15 2024-01-26 714382 708414 160888 159492 270937 276301 301809 302261 180467 178365 228880 232006 266304 269689 5064910 5459009 7103096 6856219 1168332 1213401 232217 205841 225684 227160 265183 258266 249540 251115 169192 169401 671665 645408 1457780 1424201 331482 326654 465391 468688 580392 569580 579430 576861 595037 600658 559610 623433 1814696 1910648 1120732 940845 521958 510789 607168 607318 616426 623842 625353 629932 718347 720530 5505794 5625738 40.25 71.9 2
13:54:16 2024-01-26 715482 709877 161141 161824 270937 276071 302587 300244 179932 178860 228484 232432 266490 268410 5044076 5387734 7065524 6856219 1172678 1213904 234182 205555 229990 226299 265555 258918 248321 251292 169430 169367 673227 638067 1461389 1420163 328678 325707 465391 467884 579683 563784 577308 577959 594687 604231 561272 625360 1812683 1910038 1142389 942186 522852 512225 609003 610979 619743 625805 626502 628964 715522 721056 5448475 5635668 40.25 71.9 2
13:54:17 2024-01-26 706699 708332 161827 159716 270896 276265 302536 299842 180912 177735 227239 230972 268610 269428 5055255 5421344 6994486 6837461 1178727 1212147 231469 206231 229666 225756 266816 257506 249861 251115 169192 169517 671665 639880 1455665 1429383 329317 325743 465172 468896 583491 565526 577753 581969 593846 604231 558820 621245 1807284 1889149 1133726 946073 520474 513362 609003 605646 619898 622285 623498 632250 715016 712296 5399187 5627629 40.25 71.9 2
13:54:18 2024-01-26 704808 708336 160816 159152 270901 275420 301880 300338 179966 178049 226570 230583 268610 269925 5046153 5479960 7089994 6818704 1160759 1213401 232217 204916 225864 226071 266816 256679 249089 251115 168718 169635 665415 645408 1476169 1429383 330544 324816 466746 467717 582165 568773 577013 581103 593255 599778 561823 622547 1807284 1899710 1127229 952560 522702 510789 611184 607145 616426 625552 621727 627143 717803 712296 5414642 5628971 40.25 71.9 2
13:54:19 2024-01-26 712512 708953 160333 159152 270829 276194 301175 300302 179932 178471 228520 230972 267856 270306 5057689 5445767 7069089 6846840 1169262 1211679 231825 205590 225684 226457 265271 257506 249125 251115 168600 169905 662945 645601 1435909 1420163 330310 324636 464077 468580 577136 567968 577717 579600 593255 601999 558818 623138 1812683 1918150 1109970 939507 520733 510031 606644 607145 615989 622285 623510 627107 712183 718497 5474151 5627629 40.25 71.9 2
13:54:20 2024-01-26 710492 703291 160674 159045 270860 275700 301987 299439 179966 177803 228359 230744 268421 268267 5051926 5352739 7028147 6856219 1176069 1213867 232148 204951 225684 226141 263931 257506 249686 249883 169192 168679 676352 637157 1450701 1429383 328678 324816 465391 468616 577086 562158 577013 577959 585807 599778 556342 617919 1807644 1899710 1131561 935433 519735 511980 605781 608006 620218 625805 624910 631800 715522 717989 5457901 5626079 40.25 71.9 2
13:54:21 2024-01-26 704544 703291 159456 159147 270602 274891 304534 300235 179932 177489 225938 230778 267820 268680 5042748 5415252 6990761 6828082 1175372 1213940 230724 205555 229594 225059 265590 256679 248915 250410 168718 168864 668540 637612 1461678 1429383 327179 324727 466416 466842 577050 558887 574965 577009 589520 599778 561670 619296 1801160 1881270 1116331 946110 519735 513725 611566 605426 620218 625805 621320 629448 715522 712187 5369231 5618250 40.25 71.9 2
13:54:22 2024-01-26 706061 703255 160217 161221 270865 275277 303960 297518 180649 176930 226605 230618 267632 270342 5046771 5471186 7093025 6801182 1159741 1211679 231997 209134 225684 225059 266629 256679 248392 250939 168246 169367 686709 644946 1451836 1429383 329843 324816 465391 467238 577185 567128 575374 581099 594687 598408 558820 621662 1803437 1899820 1129395 951511 519735 509238 608883 605371 614681 625805 619889 627107 717296 713247 5414642 5637008 40.25 71.9 2
13:54:23 2024-01-26 714032 703030 160187 161381 270551 275735 301033 301407 179795 178015 228161 230938 267856 268716 5058582 5452001 7130941 6848344 1160570 1211679 232968 207081 225684 226106 264115 257471 248356 250410 168718 168830 668540 643562 1506785 1427356 330076 324816 465391 468580 578862 567128 575374 577142 594058 598621 556305 620742 1805344 1918150 1129746 942186 520845 508519 607278 608006 616426 623842 623546 628716 718383 718497 5505030 5625965 40.25 71.9 2
13:54:24 2024-01-26 713398 703255 159927 161290 268738 274719 301491 301705 179545 178296 227299 231488 267856 268267 5056203 5381300 7022201 6860018 1173948 1211679 231274 204916 225431 225059 264335 257868 246828 249883 168718 168830 666984 637157 1469387 1418149 327410 326654 464077 468957 577224 558887 574346 576289 592096 601977 557991 621662 1808569 1906223 1138058 939507 521958 512998 606848 603866 616578 622019 623032 625256 712417 716434 5448475 5642910 40.25 71.9 2
13:54:25 2024-01-26 703971 706400 159961 161112 269411 275562 301956 299600 180442 178701 228015 231545 267856 268267 5047697 5382127 7022229 6850504 1176069 1211568 231469 209062 225684 225059 262686 257506 248285 249497 168955 168296 662062 636249 1440155 1425334 327677 324816 464734 467884 577859 558887 575374 576289 586131 598900 554662 617956 1803437 1899710 1112091 934105 520941 511910 607278 607145 617958 622285 625090 629001 713462 716434 5463593 5627629 40.25 71.9 2
13:54:26 2024-01-26 705156 703219 160057 160891 270175 273078 301668 297698 179501 177175 227814 232033 267302 268303 5052590 5395815 6985161 6837461 1169167 1212739 233603 208991 229630 224676 264335 256430 248321 249883 168482 168563 668540 634439 1457148 1429383 326645 324816 465391 466907 579683 558851 573704 579600 586131 598023 560874 617956 1797977 1879936 1131561 946110 518260 511980 607595 603925 618394 622285 618094 627143 713462 711149 5373070 5628971 40.25 71.9 2
13:54:27 2024-01-26 704952 705410 159414 158264 270175 274036 300824 298023 179785 180506 228015 231870 266705 269438 5062016 5483768 7074799 6828082 1150044 1211679 233460 204813 225684 223671 264335 256714 246792 249883 168246 168830 674309 641723 1438347 1425334 328177 324816 465391 465955 576407 563821 571561 577959 593006 596204 559684 621662 1800168 1898362 1127229 948806 520845 508915 610698 604784 613811 625805 619375 623413 715522 711650 5410773 5625965 40.25 71.9 2
13:54:28 2024-01-26 712512 706139 159456 158043 269985 274719 299457 297456 178936 177032 230117 232033 266892 268573 5058400 5442751 7087740 6846840 1170003 1208243 231055 206763 224761 224711 263931 256284 247938 250586 167741 168830 668540 643102 1439046 1414955 328177 324816 461512 467900 577224 563821 574309 575959 593006 599743 555912 621625 1807284 1912716 1112091 936838 519735 507765 604665 605156 613811 620391 622612 622458 712417 714800 5458865 5625965 40.25 71.9 2
13:54:29 2024-01-26 710492 703255 161067 157938 270166 273844 301047 298567 178970 177311 230406 229626 267490 266960 5057010 5368492 7033154 6840040 1176069 1208243 230758 208991 225049 224920 263123 257506 246792 249497 168246 167831 670102 635343 1449156 1420163 324807 324816 462824 467569 576000 558815 574557 574145 586095 598636 554699 617993 1803437 1899710 1126933 934105 519735 510789 605522 606285 616578 621775 622720 626181 711337 712332 5442751 5618250 40.25 71.9 2
13:54:30 2024-01-26 704655 706409 160473 161121 269190 273043 300859 297951 179850 176197 230804 229273 266357 268160 5047621 5414679 6987596 6820668 1183661 1210819 230758 209062 224273 224434 264194 255103 247590 249112 167776 167831 668540 638662 1453209 1426344 327179 324816 460021 466577 576748 558924 576193 579600 589737 598900 557991 613372 1800318 1891608 1103609 939507 515984 508519 603383 602039 615553 618575 619616 627143 709256 709613 5411928 5623615 40.25 71.9 2
13:54:31 2024-01-26 703493 705909 159448 157602 269985 273008 301316 296798 178902 176719 230243 228922 267105 267138 5047697 5412971 7007578 6818704 1167234 1212739 231239 208884 225684 223671 263895 256741 246828 249112 168482 167730 668540 635011 1443380 1434527 324771 324359 465062 466211 578042 558887 570273 577142 584123 595253 557991 613372 1794190 1875940 1122898 946110 518260 510067 607278 601899 613037 622285 618057 629652 714509 708081 5376912 5609597 40.25 71.9 2
13:54:32 2024-01-26 704250 705405 159135 157823 269415 273043 300367 298708 179501 177595 230876 231545 266357 268860 5051771 5487102 7068611 6813840 1159741 1210183 232804 208920 225013 223706 264300 255103 248037 249319 167553 167831 675896 643562 1433085 1429383 328177 323866 463422 465955 579272 563821 572004 579600 591678 595253 557991 615662 1796029 1894741 1120732 947457 515984 504765 606212 600055 612076 622285 615686 624777 716537 710409 5410773 5628971 40.25 71.9 2
13:54:33 2024-01-26 712512 705644 159452 157387 270170 273043 299003 297807 178620 177154 225954 229626 266357 267245 5049535 5442901 7139255 6870508 1153958 1208243 233966 205279 225366 224642 262284 256284 246792 248863 167600 167831 677483 639435 1436225 1424201 326717 323565 464077 467900 574779 558887 570273 573739 586167 594379 553025 617481 1798249 1906223 1125064 939507 518997 504873 606212 605133 613811 622285 622612 623413 712183 712223 5486178 5617913 40.25 72.0 2
13:54:34 2024-01-26 712438 703255 158499 158043 268399 273043 301316 296763 178936 176719 230117 229626 265948 268896 5057413 5448093 7053355 6840229 1170003 1208243 235314 206472 224165 223671 263088 255139 246828 249672 167154 168762 673227 642848 1447325 1415136 327677 324816 461148 467569 576407 562158 575374 574624 591678 596921 553062 619787 1806001 1907352 1104935 934105 516790 504765 602104 601936 611138 618611 620802 623401 711373 711149 5455620 5628971 40.25 71.9 2
13:54:35 2024-01-26 709293 703219 160699 157814 269415 273879 300114 297771 179249 176197 230081 228922 266731 266764 5051926 5375509 7025111 6848344 1176031 1211679 235221 208626 224345 227010 262222 255103 246792 248134 167776 167498 678908 637157 1442884 1425334 324807 323866 460093 467900 578042 560399 573704 573739 585126 595253 553536 615596 1798286 1892986 1103609 931309 515216 508951 602068 603066 616426 620391 622338 627143 711337 710648 5458648 5617913 40.25 71.9 2
13:54:36 2024-01-26 705295 705185 162887 157704 268623 272556 299527 296825 178902 178450 230243 229273 266357 267210 5052490 5415727 6987596 6820046 1179435 1211679 235114 208920 223415 223637 263684 256855 246757 248272 167705 169047 662945 638204 1432379 1425334 324807 323830 459265 464821 578042 558658 574557 577550 586059 597148 555519 612019 1799297 1887809 1122898 939507 514449 504873 602068 599077 614246 616767 615723 626662 703133 709406 5410365 5619329 40.25 72.0 2
13:54:37 2024-01-26 702396 704403 159101 156780 269001 272175 299003 297951 178744 180668 225954 233295 266357 266354 5046153 5398334 7053930 6820046 1163299 1210296 231079 205493 224345 223602 262686 257767 246757 246779 167705 167050 669099 635921 1475483 1438603 324807 322359 463422 464784 578042 559606 569194 574624 582410 593471 554699 613638 1788456 1875940 1114235 944729 512921 504801 604919 598362 614246 622285 617119 625293 715252 710409 5405209 5618027 40.25 71.9 2
13:54:38 2024-01-26 707866 702957 162773 157383 268759 272175 301743 297531 178372 180612 225918 229466 264763 267245 5038958 5443369 7095069 6820046 1150596 1210296 232116 205493 225171 222947 262537 255139 245751 248585 167131 167614 666977 641723 1434562 1425213 326450 322884 463422 462420 573047 558851 567744 574181 586167 595253 556342 617043 1799297 1888893 1105730 943723 518260 504765 605781 601899 611102 622249 616196 622514 711373 710409 5401347 5618250 40.25 71.9 2
13:54:39 2024-01-26 708981 704407 162668 157383 267570 272818 300326 296825 178338 180795 225774 228922 264763 268446 5051926 5443369 7065366 6838911 1170737 1209290 231567 205893 224273 223602 261918 255068 246032 249212 166874 168296 669547 641723 1434268 1410943 324627 323866 458619 465222 573084 558887 573704 573739 586059 596694 549878 617956 1804095 1907302 1112091 934105 516790 503982 600295 602638 609340 616731 618057 621630 707220 711597 5442751 5614243 40.25 71.9 2
13:54:40 2024-01-26 707277 705405 162883 157383 268399 273078 298255 298023 178778 180795 225918 233259 266170 266354 5046153 5366414 7017194 6859980 1173355 1209290 231754 205315 223972 223602 261883 256319 245618 247960 166885 169368 668138 634439 1453894 1418149 324170 323579 461475 464492 572606 558023 571156 567919 584303 595253 549878 614314 1802156 1897016 1086405 931419 518260 507802 602104 603066 614246 617670 620844 623438 703205 711185 5444583 5602245 40.25 71.9 2
13:54:41 2024-01-26 703844 703255 162370 157383 267351 272139 299457 295919 178620 180471 225918 228289 265576 266390 5038958 5402586 6980474 6838561 1182815 1210296 232116 205315 222730 225576 262249 254250 246792 247542 167166 168692 668540 638381 1452453 1425334 324735 322884 460205 465222 577224 559606 573704 575881 582410 595253 553536 613200 1789765 1887809 1122898 934116 512195 504801 599710 594852 612943 614965 616233 623413 703133 709406 5435164 5609990 40.25 71.9 2
13:54:42 2024-01-26 705910 705405 162729 157054 269001 271310 300393 296868 178338 180471 225810 233259 264763 264688 5040062 5390514 6990761 6820966 1172715 1211605 230710 205279 223972 223119 262545 254962 245997 247542 166665 167084 666977 634102 1451314 1428369 322732 322884 460093 463381 574779 557753 566904 573739 584717 595419 554735 612927 1792917 1870631 1125064 940639 514851 504909 604489 598154 614681 619518 612531 624506 708756 707406 5359812 5610240 40.25 71.9 2
13:54:43 2024-01-26 704266 704147 160534 157349 267798 272139 299212 296349 178654 180436 225810 233622 264728 267210 5042554 5458033 7059764 6811493 1157258 1208132 232116 205279 223779 222810 262983 254998 245135 248308 166478 167498 669547 641723 1435436 1425334 324699 321870 459625 459674 572902 558815 568585 574624 586059 594687 555519 614314 1796741 1888930 1118567 945438 516021 502847 604665 594924 607549 617670 612531 621188 709293 707369 5397488 5606110 40.25 72.0 2
13:54:44 2024-01-26 710492 703913 162475 156770 267794 272175 297333 297741 177777 180506 225615 233458 264763 266318 5041129 5435315 7083076 6840343 1154866 1206773 232641 204059 222802 223533 260909 254962 245135 247695 166863 170473 666977 639892 1457570 1423190 326341 320600 460057 465222 572202 561990 567707 567883 584303 590413 551296 612467 1794190 1903522 1114255 936838 515253 501751 601452 600091 609377 618611 618057 621630 712453 710912 5474432 5614243 40.25 71.9 2
13:54:45 2024-01-26 712290 705410 162440 156909 267574 272331 297646 295919 177777 180724 225139 229307 264728 265502 5038958 5359917 7022462 6830439 1169745 1209253 231109 205315 223115 223188 262109 254962 244688 247400 166454 166638 674309 636249 1447364 1413726 323079 323421 458225 463764 568072 556410 570163 567883 585162 595253 549806 614278 1798249 1898097 1107850 934105 516790 504837 599872 605268 611211 614031 617107 621188 706354 708081 5424074 5593811 40.25 71.9 2
13:54:46 2024-01-26 701966 704407 162436 156800 266566 272591 298290 296868 178091 180183 225774 229285 264763 265945 5038958 5375966 7005098 6830439 1176682 1210976 231216 204920 223393 223499 261761 254571 245857 246360 166955 168714 673227 635011 1443505 1423190 323642 322144 461093 465113 574706 556410 569759 572027 583890 594577 550516 610975 1796741 1887809 1122898 931533 513376 504729 598933 599465 614283 614965 618020 625328 708359 710409 5431019 5608871 40.25 71.9 2
13:54:47 2024-01-26 704998 705410 162562 156875 266941 270826 298932 294945 178024 180400 225615 229606 264692 266283 5036774 5380564 6972096 6801295 1178408 1211838 230533 205785 222730 222810 262545 255586 245650 246603 166454 168692 666977 638067 1441748 1424201 324134 322550 459516 463015 575963 558382 570273 574108 586809 595253 549842 611881 1792572 1879762 1105730 939507 513011 503946 599783 597104 610202 612911 613763 623401 705318 703246 5393170 5618250 40.25 71.9 2
13:54:48 2024-01-26 701272 706583 162593 156369 267762 271274 297576 295604 177743 177653 225420 229446 265505 265466 5036774 5423379 7042506 6799946 1161678 1211838 231973 203847 223286 222775 263169 256128 245821 245636 166639 168067 692178 635921 1465819 1433447 324398 320339 459949 464961 575817 557987 567714 571168 583854 591042 549770 611299 1787482 1876188 1109904 942186 511040 501787 602068 598024 611102 618069 613029 623845 710296 703318 5405209 5609876 40.25 71.9 2
13:54:49 2024-01-26 706774 703904 162326 156369 266936 270826 300854 295718 177743 180239 224750 233317 263663 266318 5038958 5445576 7082709 6801031 1147396 1208645 231054 204490 223986 224150 261743 254571 244346 247192 166303 168692 672722 641265 1450499 1424201 323642 320860 459949 459602 572110 559099 566907 567883 583158 590828 554827 616035 1793922 1887809 1095128 942186 515216 502765 603383 598253 607232 618105 614200 617923 707147 703282 5395777 5608871 40.25 71.9 2
13:54:50 2024-01-26 709256 704407 162330 156731 266118 271689 298005 295883 177709 180113 225067 229606 264692 266283 5036774 5439579 7050438 6809325 1160570 1210484 231826 204490 222396 223430 261761 256310 245100 246603 166454 168220 665415 643562 1444608 1423025 324469 319819 459553 464420 568072 561084 570551 570406 586374 592169 550516 613487 1796741 1906223 1127533 935470 513376 502775 598896 598253 607232 616298 616196 620673 709256 709406 5474303 5609876 40.25 71.9 2
13:54:51 2024-01-26 714369 705410 162186 156626 266495 271880 297576 296206 177743 180239 225067 228922 264067 265466 5046153 5369819 7012096 6820952 1170003 1208206 230104 204739 222588 224466 263242 255549 244172 247400 166615 166571 670884 638979 1454572 1413726 324584 323529 458253 459746 569681 556374 571773 567811 586374 594577 551687 616109 1799297 1899710 1105730 932196 515216 503201 597937 601318 604059 613271 613363 617923 705355 707333 5425981 5599493 40.25 72.0 2
13:54:52 2024-01-26 705520 704407 162334 156225 266905 272104 297317 296868 177743 180113 225420 228965 264692 264652 5036774 5380414 7005098 6818704 1181176 1206419 230619 204739 220913 224466 263242 255296 245544 246117 166419 168395 665415 635921 1445373 1425052 325046 320682 458632 463000 574742 556410 570273 574469 583854 594307 550516 609992 1795087 1883798 1105730 932860 511189 504558 597200 596332 608883 613271 612531 623401 704320 703318 5429624 5593736 40.25 71.9 2
13:54:53 2024-01-26 706061 704412 162593 156373 267539 270883 298271 295467 177586 180113 224908 229285 264252 263877 5036774 5387196 6982160 6799946 1168552 1208243 229351 204452 222837 221695 261083 255549 244960 246497 166314 168220 674309 634102 1447830 1425052 323204 321656 460858 461083 571286 553093 566102 567919 581879 592715 549770 611446 1788753 1870783 1118567 942186 511917 503946 601144 596258 611102 612983 611840 621114 705355 703138 5349180 5593811 40.25 71.9 2
[truncated: 174,979 more chars]
