# Supplementary material for: Methods for Estimating the Detection and Quantification Limits of Key Substances in Beer Maturation with Electronic Noses
Source: Sensors (Basel). 2024 May 30;24(11):3520. doi: 10.3390/s24113520 (PMC11175341; doi:10.3390/s24113520)
Supplement: Supplementary file 1 [file sensors-24-03520-s001.zip › Data/Acetaldehyde/raw data/Day 4/4000ppm14.txt]

Time Date R01 R02 R03 R04 R05 R06 R07 R08 R09 R10 R11 R12 R13 R14 R15 R16 R17 R18 R19 R20 R21 R22 R23 R24 R25 R26 R27 R28 R29 R30 R31 R32 R33 R34 R35 R36 R37 R38 R39 R40 R41 R42 R43 R44 R45 R46 R47 R48 R49 R50 R51 R52 R53 R54 R55 R56 R57 R58 R59 R60 R61 R62 T01 H01 Phase
14:01:00 2024-01-26 624031 613118 195892 191935 305764 311988 315443 312157 201714 202370 244631 249704 285450 288274 4055334 4380207 6094463 5914530 1019083 1069870 279991 246493 258236 255513 285254 278414 277378 278444 197548 200363 673607 638067 1449606 1383283 417770 411613 603938 611460 747801 729469 779257 781864 820674 835976 802585 883727 1901294 1995460 1243179 1049599 664474 647493 779710 781827 814104 825228 852141 862528 951041 951970 4677049 4864480 40.25 72.2 1
14:01:01 2024-01-26 624735 611326 195750 191727 306992 311952 313494 313143 205943 201383 245593 249289 290637 288635 4058227 4441943 6052621 5906309 1031959 1069870 278379 246493 255595 257091 285307 278075 278159 278640 197548 200993 665682 640807 1421702 1374063 418365 414809 603229 613201 754873 729505 780996 784147 818717 829731 804867 890378 1899705 2016250 1261938 1040313 661640 648373 778570 781827 821082 820550 846671 862565 956684 951970 4646744 4867035 40.25 72.1 1
14:01:02 2024-01-26 618020 612206 195135 192537 305160 311988 315924 310268 201748 201067 244872 249739 290825 288802 4068520 4389337 6073482 5921027 1038265 1069833 279060 247255 254188 256695 285365 278039 278515 279843 198629 201344 663309 636249 1430123 1379364 417770 414809 603838 611783 755836 733677 780440 786315 818717 829464 804867 891501 1899705 2012420 1249759 1040420 662583 649364 779710 781827 820433 820550 846634 862565 957397 953351 4656149 4870377 40.25 72.2 1
14:01:03 2024-01-26 618292 612650 195476 191896 306559 311006 315960 311175 201680 201103 244872 249739 285879 287630 4059168 4380387 6056092 5915788 1037835 1072858 279060 247255 254188 256731 285285 277648 278051 281895 198629 200993 666251 636249 1449266 1376531 417933 414809 603192 610897 754900 732862 782145 784110 817758 829500 804867 890415 1905107 2013847 1249759 1041794 662583 650792 779710 782936 820433 820550 848481 866367 957950 951970 4627932 4870377 40.25 72.2 1
14:01:04 2024-01-26 616464 612219 194893 192537 305160 311952 315960 310233 201714 201067 244872 250227 290637 288743 4055334 4386309 6084263 5911554 1040884 1072858 279542 247007 254188 256371 285285 278502 277199 281335 199753 200630 675078 632291 1429960 1379364 416584 414484 604640 610824 755436 729432 778396 786204 819260 829500 802585 890415 1905107 2013576 1233398 1038060 664474 652166 779710 779541 821015 826394 847877 861915 957470 956834 4687713 4870377 40.25 72.2 1
14:01:05 2024-01-26 616541 611286 196025 191861 306992 312185 315960 311902 201368 201383 244837 248942 290540 288414 4062063 4374128 6080598 5899589 1040809 1072858 279811 246387 254188 257477 283626 278306 278943 279752 198616 199909 668252 634102 1457198 1387217 417177 413534 604087 609538 754873 731609 774658 787358 827214 829198 795533 892989 1909209 1998943 1249048 1033966 659759 650284 779710 774958 821015 829455 845995 858313 957397 962485 4708624 4867187 40.25 72.2 1
14:01:06 2024-01-26 614722 611030 196029 191292 306766 311479 314999 311648 205761 200437 245593 249704 290455 291184 4058490 4348898 6080598 5891177 1040670 1072858 279811 246387 255522 256984 285383 276797 278943 279752 200035 199875 675078 635466 1455326 1387217 417770 414809 603229 609211 754835 732645 774694 784147 826896 829500 796567 892989 1907853 2003233 1254917 1034934 660699 651242 778019 774828 821015 829491 845393 858313 957397 957547 4699819 4860070 40.25 72.2 1
14:01:07 2024-01-26 613851 612825 196020 191559 306982 311006 315035 311648 201368 200927 245593 249289 290565 290979 4037955 4364870 6080598 5891177 1041413 1072225 277690 246387 255558 257380 284707 277453 279336 279752 198616 200084 675078 635921 1430083 1389189 417770 414809 603192 607135 755824 734408 774422 783520 825568 829428 797774 891720 1905144 1998943 1249048 1033230 659759 650284 779710 774828 821015 828835 844451 858313 957433 958903 4688229 4863436 40.25 72.2 1
14:01:08 2024-01-26 616467 611261 195750 191326 306559 311479 314742 310268 201714 200402 246359 249773 290157 290327 4037917 4349219 6080598 5917031 1036967 1069944 277427 246634 255522 256230 286039 276689 278871 279752 199767 199944 669702 635466 1457152 1386372 417770 414146 605121 607135 754761 734987 776553 785966 825568 829428 796567 895369 1905144 1998980 1245136 1033966 658822 649364 779440 774410 821015 828216 845393 857055 957397 957547 4701699 4870377 40.25 72.2 1
14:01:09 2024-01-26 616504 611261 195887 191598 306447 311479 313648 309763 201748 200437 244837 249739 290157 288658 4049118 4333782 6071272 5874452 1034754 1069944 276394 246669 253822 255725 286454 277115 278835 279752 199753 200014 675078 634401 1434240 1390177 418365 414664 606672 607997 755836 735355 776971 786167 825721 829500 796660 890415 1905144 1998292 1245136 1032839 658822 650284 781369 776993 819851 828835 847877 858313 956592 957547 4701699 4870377 40.25 72.2 1
14:01:10 2024-01-26 620222 611257 195750 191589 306559 311952 315960 309763 201680 201418 244460 250888 290157 289697 4058602 4299799 6107029 5887092 1028734 1069944 278080 246634 254685 255372 286338 277115 277980 279752 200035 200119 675078 632291 1440173 1387217 416584 414664 607699 610006 755298 735876 773522 783729 825421 833334 796697 887777 1906711 1992633 1222691 1040313 658822 653091 784182 776713 818747 828216 848371 858313 953884 960260 4762210 4870377 40.25 72.2 1
14:01:11 2024-01-26 620222 612560 196300 191292 306987 311229 314078 312565 205656 201559 249759 249739 290565 288586 4037955 4311864 6099248 5881812 1026166 1069944 277656 246218 255112 255689 285428 278221 277980 279752 200318 199526 707672 632291 1470121 1398448 418960 412121 604910 606952 750553 733210 776971 781273 825274 837226 796514 886322 1899943 1982689 1240156 1044340 660229 651242 784182 774828 811618 832183 853390 857055 948317 957547 4746038 4860070 40.25 72.2 1
14:01:12 2024-01-26 616173 611001 196300 190655 306235 311260 313089 312228 205656 201102 249479 249704 290157 290737 4046594 4324033 6081257 5872447 1019742 1069672 278501 245839 254294 255689 284814 276975 279031 279162 200601 200049 679492 637747 1447452 1396733 419259 412991 605011 606915 749228 734465 778089 779577 825568 837626 796623 883653 1899943 1974579 1238273 1044765 660699 650744 783033 774828 814104 829419 852500 855761 948244 957547 4750205 4864480 40.25 72.2 1
14:01:13 2024-01-26 617798 611257 195157 191545 306052 311916 313017 311867 205764 201032 246788 249462 290290 290947 4037917 4355360 6070590 5871176 1021198 1069944 279775 245839 254259 255689 285356 276056 278943 279752 198153 200119 656652 641419 1462757 1389189 419557 413318 606635 608750 751012 736773 780735 783813 820761 836661 800047 886285 1900366 1977072 1241223 1049167 656993 647420 781923 774366 811795 828216 852747 856407 950090 956085 4715221 4858573 40.25 72.2 1
14:01:14 2024-01-26 615299 611257 196025 190655 306559 310971 312104 312121 205729 201067 244631 249635 290782 290906 4046231 4336398 6071272 5871452 1021926 1069944 278501 245804 256775 255654 284521 276940 278747 278965 197513 200188 662452 639579 1432703 1393748 420155 412701 605846 610508 746993 736773 780034 781643 823706 837844 795497 884459 1898556 1979878 1235355 1044763 658872 646926 781923 777227 813526 829383 853390 857665 950237 954735 4725520 4860070 40.25 72.3 1
14:01:15 2024-01-26 616173 611257 196300 190956 306987 311443 313017 312121 205550 201032 244084 249462 290655 290857 4052008 4333302 6080598 5871452 1019742 1068390 278466 245804 254650 255689 285281 277329 278747 278965 197548 200328 668977 641265 1432520 1392755 420155 415228 605772 608231 750479 736810 781149 781643 824179 838777 796660 885616 1900256 1977035 1242446 1048070 657932 648685 781923 774921 815150 829383 853390 857055 950090 954735 4721988 4855108 40.25 72.3 1
14:01:16 2024-01-26 615299 611252 196025 190586 306766 312591 313053 311801 205586 201032 249723 249289 290494 291006 4052008 4326993 6071272 5871452 1022656 1069944 278601 245804 254259 255689 284521 277065 278943 278965 197548 200328 661002 639892 1434042 1394136 420155 415228 606598 608750 750479 736810 779072 781643 824143 838328 797885 884986 1898593 1981069 1228856 1045012 660699 649787 783827 777031 813526 829722 853353 857055 948244 957547 4738159 4855108 40.25 72.3 1
14:01:17 2024-01-26 615299 612295 196029 190621 305697 311916 313017 312121 205550 201067 249759 249289 290494 291148 4046557 4333412 6071272 5871452 1020470 1066839 278501 245804 254294 255689 284720 276904 278727 278965 197513 200328 666251 639892 1446123 1389781 420155 415228 605697 608170 748165 736288 778835 781680 822977 838364 799021 884949 1898593 1977072 1247092 1047747 658402 649364 783033 776023 815261 829455 853145 855798 948244 957511 4737415 4858573 40.25 72.3 1
14:01:18 2024-01-26 622557 611261 195750 190690 305481 311662 313017 311648 205586 200857 246424 249254 290086 291148 4046231 4342790 6071272 5857316 1019705 1068390 278706 245597 254259 255689 284743 276940 278943 278965 199908 199700 675078 638067 1450381 1392503 417994 413851 606971 608170 748017 736916 779072 783974 822977 838328 799589 886433 1899010 1973759 1242602 1046580 660758 651205 783910 774828 814104 832146 850820 855761 948281 957547 4750205 4860070 40.25 72.3 1
14:01:19 2024-01-26 619171 610825 196025 190621 306987 310717 313053 311648 205550 200892 249686 249254 286043 288513 4052008 4313468 6090862 5880831 1025435 1068353 278275 246183 254650 255619 284956 276904 277768 277917 197479 199110 708978 631388 1442480 1395472 417770 412228 604693 606804 751546 734987 777699 779394 825421 838993 797244 886098 1900114 1983891 1245136 1043278 659759 651908 784145 774828 815721 828180 853333 858313 951004 960260 4759610 4858573 40.25 72.3 1
14:01:20 2024-01-26 620050 611252 195471 190690 306982 309524 313356 311175 205586 201383 249650 249289 290290 288513 4046034 4290118 6080598 5871452 1023173 1069944 278043 245804 255077 255654 284871 276904 277768 277495 198409 199075 676226 634102 1434550 1395472 418960 412264 603838 607909 749117 736558 780554 783171 825421 839030 798747 887255 1902822 1977072 1254917 1044490 659759 649405 785504 774828 814104 829419 852104 858736 948281 958903 4750205 4860145 40.25 72.3 1
14:01:21 2024-01-26 619425 610398 196025 190625 306987 310971 313529 311902 202702 200892 249650 249289 290565 288550 4046329 4314654 6071272 5861886 1019742 1067633 278684 245083 254650 255689 284521 276940 278159 278965 198720 200049 672136 638979 1428576 1392503 418326 413498 606672 608860 747838 736934 782825 783729 825135 837772 799589 886173 1901468 1977639 1236844 1044765 660699 649327 783033 776884 814104 829455 854368 857665 949868 957511 4724641 4849195 40.25 72.3 1
14:01:22 2024-01-26 615299 611257 196025 191257 304801 311916 312762 311648 205550 200717 249650 249289 290086 291148 4046315 4339602 6065524 5853379 1021198 1066839 278237 245425 254685 255654 284956 277329 278159 279178 198720 199700 661002 638979 1433701 1392503 420155 413462 606240 608860 747838 735876 782825 783729 825721 837626 799589 887293 1900114 1979809 1238763 1046255 660229 650330 784182 774828 816384 829419 852067 858313 948281 959471 4746813 4858573 40.25 72.3 1
14:01:23 2024-01-26 618292 610735 196020 190374 306992 312185 313273 311292 205372 201067 249614 249485 290086 288513 4042629 4314505 6080598 5862186 1021198 1066839 278466 246056 254294 255654 284521 276904 277768 278965 198685 200014 673607 639435 1449287 1392503 418031 413171 606116 608860 747801 735964 780403 783729 825721 838847 800047 884837 1900114 1975441 1242602 1044728 660758 651205 782674 774828 814104 833989 852067 856980 952461 958903 4743425 4839214 40.25 72.3 1
14:01:24 2024-01-26 619610 610825 196025 190321 306555 310029 313053 311648 205515 200892 249614 248874 285895 288441 4031112 4294139 6082144 5876637 1025435 1068390 278275 245804 254650 254905 284521 276091 277963 277952 197479 199422 662452 630486 1439975 1392503 417770 412192 604265 606864 747838 732682 774658 779243 825568 838884 797133 887067 1900114 1988852 1243179 1042849 659814 652019 783589 776640 816372 827014 849403 858313 953099 961621 4728795 4854071 40.25 72.3 1
14:01:25 2024-01-26 620050 610398 195476 191128 305160 310064 314007 308323 205621 200402 249261 249704 285895 288513 4036865 4284311 6064287 5867265 1032509 1065255 278275 246563 258619 255654 285072 276056 277768 279358 197479 199700 663902 628688 1437961 1383283 416584 414772 605550 608231 758480 735355 772937 782973 823743 829536 800466 892552 1902785 1991872 1243179 1037655 658402 649145 780487 776994 821015 829455 845958 858736 959273 957511 4681541 4849195 40.25 72.3 1
14:01:26 2024-01-26 612441 610997 195480 191089 305626 310717 313529 310197 205586 199461 244084 249254 285481 290291 4035919 4349384 6052621 5871452 1037207 1068427 276779 245839 254514 256442 284556 276056 278159 279358 197479 199735 662452 634102 1448778 1383283 417770 414881 605809 608428 755972 733757 778393 784085 825568 829428 795533 893865 1905498 1996155 1243179 1035440 658402 649145 779340 776406 820978 828763 845356 857055 958408 957401 4681226 4851646 40.25 72.3 1
14:01:27 2024-01-26 611070 608197 195471 191345 305868 310971 313529 309980 205586 199600 244460 249254 285824 290291 4039746 4336745 6046660 5878950 1038334 1063783 276744 245804 253514 256477 282951 276091 278159 278965 197513 199700 676549 632291 1445878 1383283 417473 414448 602095 607135 754761 731609 774694 785966 825568 829428 794897 891682 1908253 1999667 1223411 1034665 658872 650137 779340 776443 820978 831667 844081 858313 956684 958560 4681645 4832075 40.25 72.3 1
14:01:28 2024-01-26 612804 611751 195754 190690 306119 310029 313053 310197 205586 200123 244802 248183 285860 288667 4036589 4336857 6046660 5867265 1034948 1063747 276779 245804 253514 255689 282866 276940 277378 278769 198063 199110 675078 632291 1452731 1383283 417177 413498 601480 607135 752616 729469 774492 785257 825568 828225 797863 891682 1901294 1993986 1237311 1034657 660758 649181 777129 774254 819778 829245 846978 858164 959310 957547 4687378 4842281 40.25 72.3 1
14:01:29 2024-01-26 622011 609003 195918 190655 305657 309993 313053 309294 202419 200262 249899 247358 285860 288513 4031112 4346173 6046660 5870579 1030563 1063747 277047 245083 253514 255654 281927 277365 276564 278965 197513 199110 678020 631388 1431330 1383283 416584 413498 600626 607135 751546 728563 774492 786405 823160 828225 797826 894298 1901294 1995460 1252961 1034934 663321 650949 777129 777031 818165 828659 848661 859388 959273 956085 4677681 4839139 40.25 72.3 1
14:01:30 2024-01-26 609308 610393 195476 190837 305836 309741 313529 309258 205550 200088 249614 246639 285945 288730 4033250 4324190 6045065 5871452 1032034 1063783 278275 245839 253479 255619 283454 277791 276069 279680 197479 199075 682434 630486 1456317 1383283 417436 414117 603739 607997 753830 727851 773522 784110 820798 829536 800238 891579 1905144 1998943 1240683 1035882 664474 652536 778233 778615 818542 826869 847691 863222 957802 956523 4672226 4839252 40.25 72.3 1
14:01:31 2024-01-26 614722 610398 195476 191124 305621 309418 314007 310890 205298 200402 249297 251097 290637 287154 4033250 4343041 6038022 5861811 1033509 1063747 277884 246281 253479 255689 283688 276709 276298 278470 197444 199792 673607 630036 1456643 1378350 416289 414117 601633 610592 754365 728747 776383 784085 819565 829500 802585 889113 1901294 2002962 1225330 1035440 663527 650985 778893 779206 821082 826869 848332 863222 959236 957880 4672461 4841123 40.25 72.3 1
14:01:32 2024-01-26 616321 611261 195440 191128 305877 309776 313720 309838 205263 200402 249650 248149 290397 286678 4027500 4345854 6029363 5874753 1032034 1063710 277884 245804 253444 255689 284086 276091 276069 278409 197307 199561 669194 629586 1433409 1374063 415403 414117 601208 608759 754761 728747 774071 784085 819529 829198 801979 889708 1899943 1999630 1229168 1035440 662583 651242 777092 779206 819913 827307 847691 861991 956482 956652 4673396 4842281 40.25 72.4 1
14:01:33 2024-01-26 614722 611079 195263 190960 305841 309090 314007 309258 202607 200402 246092 248149 290086 286678 4031112 4339946 6038022 5863081 1032034 1062957 277884 245460 253302 255689 283764 276091 275646 278374 197170 199110 680963 628688 1429217 1377971 415403 413534 600286 608860 756321 728747 774108 784085 819529 829464 802440 890462 1897245 2004654 1243179 1035919 664000 651205 778570 777473 821082 827520 849403 863222 957160 956523 4661145 4839365 40.25 72.4 1
14:01:34 2024-01-26 614250 610992 195157 191350 305120 309055 313750 308288 205621 200193 245902 248183 285682 285887 4030374 4349244 6029401 5871452 1030563 1063747 277494 245839 253479 255654 283653 276127 276528 278409 198489 200328 656652 632635 1426509 1370171 416880 414809 602131 610392 754365 729601 780166 784074 818717 829428 804296 890378 1895898 2004654 1231442 1038060 662583 647420 778270 779541 819851 825448 848434 865653 957876 953816 4609547 4839252 40.25 72.3 1
14:01:35 2024-01-26 611070 610134 194247 191399 304792 313663 312982 310450 205621 199774 249650 250021 285646 287630 4031112 4370819 6003487 5870560 1027047 1062993 278080 245839 258254 255654 283617 276127 276564 277947 198070 200188 656505 636249 1434562 1370171 418365 414772 602837 609924 752230 728402 779294 784110 818137 829428 804296 889708 1895898 2001777 1233800 1038835 660699 646469 778233 781273 819851 820514 848796 865653 958136 953816 4599622 4835794 40.25 72.3 1
14:01:36 2024-01-26 610804 610097 195303 191128 303021 311725 311818 309621 205550 199600 249686 248149 285789 288193 4027500 4392904 6007808 5853716 1024117 1060724 277621 245047 258291 255689 282788 276091 277147 277530 197444 199700 661002 637157 1450890 1370171 417735 414772 601480 609692 751129 728917 781589 785756 815955 834034 802548 891541 1895898 1992613 1239267 1040313 662111 643590 777166 781236 816372 825228 849086 860576 955503 950899 4609739 4828245 40.25 72.3 1
14:01:37 2024-01-26 612543 610887 194822 190925 304695 310064 311594 311211 201901 200297 249650 247392 290086 287594 4033250 4386540 6038022 5857893 1016416 1063747 277199 244670 254294 255654 282894 276940 276528 279555 197307 199735 661002 638979 1448919 1379364 418662 411649 601208 608860 747071 727337 781589 784085 818335 836071 803584 884986 1892022 1986266 1233398 1047672 662583 646469 779710 779504 811795 826394 852141 862528 948281 953669 4660044 4825764 40.25 72.4 1
14:01:38 2024-01-26 615484 611789 194989 191419 304905 310499 312139 310922 201478 200437 246112 248012 285824 286772 4026446 4361660 6038022 5853716 1013277 1066084 276779 245083 255077 255261 283220 276940 276105 277917 196861 199700 661002 635011 1425682 1381322 417770 411613 601907 609027 746574 729432 780166 781864 818335 835976 804296 884986 1892022 1986266 1239267 1047363 662583 647456 779710 779541 813526 825228 853220 861915 948281 946615 4667826 4832339 40.25 72.4 1
14:01:39 2024-01-26 615520 610419 194989 191083 304503 309887 312068 310668 201618 200437 246192 250021 286234 286714 4031112 4367827 6029401 5852517 1013277 1062204 277039 245083 254685 255226 283883 276904 276492 278021 198363 199700 659552 634102 1439975 1379473 417473 412616 603838 609063 746574 729505 780440 781500 815991 836011 802585 882397 1885569 1980607 1257738 1048107 662583 646926 780545 779541 811795 820550 853427 861915 948743 946543 4665019 4841758 40.25 72.3 1
14:01:40 2024-01-26 617342 610456 194721 191419 304689 310357 313748 309586 205228 201102 245672 248114 285682 287104 4039199 4348572 6038022 5853716 1010957 1062204 276586 245083 256775 254656 284188 276056 276105 277952 198629 199561 658102 635011 1424446 1379364 417770 413207 605550 609063 749376 732682 780996 779541 818335 837226 802585 881143 1889334 1980607 1235355 1046248 660699 645520 781923 781827 811795 820550 854642 861266 947398 946543 4665559 4844591 40.25 72.4 1
14:01:41 2024-01-26 620050 610456 194716 191153 304053 310357 311961 309117 202041 200402 243801 248528 285481 285989 4030374 4333769 6029552 5843316 1010994 1061453 281792 245047 253479 254869 284992 275633 276528 278111 198350 199700 655202 636833 1435812 1381322 417770 413462 605550 609063 749339 733876 780440 778437 820761 835387 800238 884394 1889334 1977072 1229486 1047326 658822 644572 783033 779577 811756 825228 853353 862794 946056 946543 4656149 4835111 40.25 72.4 1
14:01:42 2024-01-26 620107 609838 194137 191325 303013 310611 311961 309586 202041 199948 243693 249254 285081 286714 4026446 4330674 6038022 5843316 1016904 1063532 276744 245083 253479 255654 285192 277123 276564 277952 198350 200049 652483 637157 1432101 1381050 418365 412300 605587 608860 747141 735876 780440 779025 820761 836071 799634 886322 1886652 1974235 1243774 1044765 657886 644572 783626 779577 813526 826394 850894 857494 947398 946579 4652256 4824739 40.25 72.4 1
14:01:43 2024-01-26 619903 609886 193996 191454 303164 310829 311961 309621 202324 200670 245072 249601 285223 286714 4027500 4336767 6037227 5848521 1015319 1062241 276913 245083 253514 255654 285196 275211 277768 279716 196861 200188 663309 637612 1427589 1382302 418960 413534 606445 609530 748933 735355 781589 778437 820725 836661 800842 885023 1889334 1977072 1239784 1041690 658822 645652 783033 778364 813954 827562 850894 859396 945531 951970 4658901 4826028 40.25 72.4 1
14:01:44 2024-01-26 615965 608515 194000 191048 304792 310864 311452 310341 202041 200297 245874 251697 284503 287891 4021760 4335946 6038022 5844449 1014724 1060665 276813 245351 253549 255297 283454 275211 277768 278965 197135 200140 661838 637157 1436606 1381322 417146 413207 606445 608860 747838 734926 781589 780756 820798 836661 799597 886322 1886652 1974001 1245769 1045059 657886 644536 783827 779541 813954 826978 848445 857531 946905 946615 4659169 4826028 40.25 72.3 1
14:01:45 2024-01-26 618255 607735 194575 191048 304902 311412 311818 309117 202041 199948 245700 249601 284703 287689 4027500 4329366 6037984 5829637 1016175 1062775 276779 245047 253479 255619 283383 275175 278159 279358 198629 199979 661183 638067 1439668 1386232 418031 412844 605550 607955 747288 735318 779257 781827 823123 837576 797188 885616 1892022 1970219 1241223 1044877 656993 648832 783033 774828 813526 829383 853316 855761 948743 957547 4712582 4829089 40.25 72.3 1
14:01:46 2024-01-26 617854 608728 195750 190056 306226 311964 311818 310855 201831 200262 245664 248770 285174 287855 4025186 4277139 6063909 5852779 1022342 1063710 278275 244841 254294 254834 283653 276020 276528 278965 198629 199075 683598 628688 1452142 1392503 417473 411577 605022 606239 748770 733297 774658 779541 826738 837844 797082 887586 1892022 1982837 1241223 1041324 658822 650744 782674 774828 814104 830897 850857 855761 948281 957511 4728795 4821769 40.25 72.4 1
14:01:47 2024-01-26 618292 608736 194822 190625 305841 310094 312767 309949 201725 201161 245491 248770 284961 287450 4017248 4256494 6011406 5843316 1029465 1066768 277741 245597 254514 254869 284485 275175 277342 278318 198629 199075 661002 632291 1433876 1383283 418388 414772 605026 607135 755436 733324 776478 784085 824946 829428 796752 891645 1901294 1992056 1243179 1032495 658316 650284 779378 774828 819851 828180 844718 856407 957950 957511 4665653 4826992 40.25 72.4 1
14:01:48 2024-01-26 611159 604213 195135 190321 304660 309776 312032 311330 201866 199461 245728 250811 284703 288405 4018632 4317587 6029363 5860026 1034247 1063740 278275 245456 252702 255689 282863 276020 278159 278769 197444 199513 662452 632291 1434290 1383283 417770 414809 603568 606500 755948 732127 774658 786315 827053 829428 797885 893050 1901294 1995460 1251004 1031761 658822 649291 778270 774828 821015 828180 844081 858276 957397 957511 4665555 4832452 40.25 72.3 1
14:01:49 2024-01-26 609072 607667 195268 190488 305160 310973 312068 308323 202041 199844 246497 250021 284596 290825 4022310 4320513 6029363 5848502 1033358 1062168 278275 245047 255883 256447 281892 276056 277378 278769 197479 199075 675078 632013 1439554 1383283 417770 413498 601480 606500 752230 731018 774621 784110 825568 829731 797261 892952 1901294 1995460 1238533 1031761 659759 649327 778270 774828 821015 828799 845319 858276 961539 957547 4665555 4826992 40.25 72.4 1
14:01:50 2024-01-26 610103 604249 195445 190325 305160 309741 312068 310414 202217 199461 246497 250021 285032 288333 4025186 4323584 6029326 5849430 1033795 1063740 278275 245047 253479 255619 281786 276654 277342 278573 197479 199387 673607 631839 1454904 1382030 417770 413498 601595 607099 752193 731408 776149 786368 825568 829392 796660 892952 1899943 1994046 1223411 1031761 659759 649327 777166 774828 820433 830143 844118 858313 958629 957511 4665555 4826992 40.25 72.3 1
14:01:51 2024-01-26 609305 608999 195303 190488 304910 311193 312068 309223 205228 199866 249686 248080 284796 288261 4021015 4315862 6013209 5852695 1029057 1064789 277653 245012 253479 255440 283185 277079 275468 278117 198629 199075 662452 629173 1443314 1374063 417497 414117 602335 610592 754835 728747 777624 784085 818335 829464 802585 890341 1898593 1998906 1245136 1035440 664000 652357 777718 777227 818689 825228 847840 860617 957950 954699 4653388 4826992 40.25 72.4 1
14:01:52 2024-01-26 614415 607708 194822 190993 304660 309055 313494 308253 205337 199739 245846 248149 285682 286378 4026446 4318005 6010590 5828327 1030526 1060724 277634 246338 253232 255584 283617 276020 276069 279752 198350 199700 658102 631388 1424764 1368724 416584 414772 603410 609063 754224 729432 778666 786315 818717 829464 804867 890341 1894714 2001777 1235355 1035739 662583 647420 779340 779504 819851 820478 845958 862528 958357 951970 4609586 4839771 40.25 72.4 1
14:01:53 2024-01-26 612641 609495 194207 191292 303235 309055 313017 307571 205515 199739 245180 248149 284996 285802 4016973 4339378 6010590 5852695 1027047 1062985 277494 246316 255088 255619 283476 275826 276528 278145 198278 200049 655953 634439 1424060 1368724 418365 414809 602095 612056 752230 729432 780403 784074 818717 829428 804867 890448 1892022 2004785 1239267 1038835 660699 645483 777166 781236 818689 820478 849086 862528 955200 953962 4580905 4817620 40.25 72.4 1
14:01:54 2024-01-26 609906 607672 194792 190625 303271 312185 311457 308288 205550 199149 249577 248149 284881 287594 4016694 4383426 6011404 5839070 1024041 1060724 277199 245047 258291 256194 285109 276638 276492 279358 198629 199387 662452 638662 1426006 1377006 418362 413498 600323 608207 750405 727301 782702 785756 819529 834302 802313 889523 1892022 1986266 1243179 1041520 661640 643554 777166 781827 816372 826394 850902 859969 953811 951118 4580627 4817620 40.25 72.4 1
14:01:55 2024-01-26 611288 607703 195131 190655 304232 310971 310833 309258 205327 199600 249437 247908 285281 286714 4021002 4392752 5999169 5848502 1019008 1060724 278043 244635 253479 255689 282616 276654 276207 278965 198629 199110 667722 638067 1438077 1381322 418326 412228 601172 608860 747288 728563 782702 784085 819529 836661 802585 890158 1892022 1989085 1241223 1043390 662307 643590 777166 777227 815144 825228 848408 861229 953774 951118 4605357 4811792 40.25 72.3 1
14:01:56 2024-01-26 610805 607699 194822 190621 304196 309741 310180 309878 201759 200123 249614 247358 284881 286804 4021002 4380202 6024456 5839070 1015448 1060614 279847 244600 254259 255619 281927 276904 276207 279198 198629 199075 669194 635011 1424034 1381893 418662 410999 602059 610592 747288 728493 779220 781864 818335 836011 802585 885023 1892022 1986266 1243179 1046544 662583 649405 780816 779541 811795 825192 854642 863519 949416 953962 4646744 4821059 40.25 72.3 1
14:01:57 2024-01-26 618297 608962 194238 190343 304232 310029 311813 310414 205050 201032 243801 249759 285481 286240 4018134 4336931 6037227 5849567 1012554 1061751 278791 246003 256138 254053 284406 276056 276069 278145 198629 200106 658102 635466 1437070 1377971 418960 413681 605550 609924 749993 733757 781589 778952 819493 837815 802548 882397 1886652 1978203 1235355 1046955 660229 646469 783231 781236 811795 825192 854642 861266 948743 951118 4646744 4823550 40.25 72.4 1
14:01:58 2024-01-26 617894 607703 194207 190956 303307 310029 312032 308358 205228 199774 243801 248874 284881 285878 4011630 4316525 6028603 5840148 1016099 1063703 279453 245285 255956 255478 284450 274911 278159 279358 198629 199909 666251 638979 1430024 1383283 418362 413462 607269 608588 747104 735881 781551 782973 823160 835746 797826 886285 1887992 1973469 1243179 1041911 656993 648373 781923 774828 814104 829419 854642 857055 950090 957547 4699144 4825632 40.25 72.3 1
14:01:59 2024-01-26 616040 604208 195480 189463 304869 309090 311122 309980 201759 200227 245217 248114 284881 288076 4017858 4267761 6046660 5858909 1019668 1066010 279024 244942 254544 255299 284059 275913 277306 279358 197513 198452 671152 632178 1472041 1392503 419557 412228 606753 606841 749191 734797 778666 781273 825568 835976 796390 884986 1890448 1970671 1234925 1043027 658822 647456 781923 774828 811795 829455 853390 857055 946905 956122 4689766 4823550 40.25 72.4 1
14:02:00 2024-01-26 616040 604213 195476 189459 306083 309776 312637 310233 201866 200262 245846 248149 285481 288482 4012408 4277139 6046660 5858909 1022003 1065737 279060 244942 254936 255085 284108 275949 277787 279358 197444 198729 668252 632291 1452591 1397752 419557 412228 603192 607135 746919 735050 779220 781864 825568 836011 795497 886322 1892022 1970671 1234925 1043278 659814 650284 783589 774828 811581 829455 854642 857055 948281 957547 4715259 4823550 40.25 72.4 1
14:02:01 2024-01-26 613555 604244 195493 190056 306119 308120 312068 309727 201478 200227 245217 248149 285081 287594 4008769 4256685 6042339 5840258 1028516 1064789 277457 246250 255414 255121 284414 275684 277199 279322 198629 199075 661002 630036 1408930 1381322 418960 414664 605550 607997 755436 734921 778921 783813 825568 829536 795533 890378 1898593 1986266 1241223 1033966 657886 650744 781923 774958 818689 828799 849086 860763 953884 957547 4709046 4826716 40.25 72.3 1
14:02:02 2024-01-26 614686 604249 194858 190488 304552 310029 312104 307356 205586 199774 243801 251539 284446 287832 4005911 4278226 6012710 5839149 1032940 1066840 278880 246316 254441 255548 284144 275490 277856 279322 198629 199687 663902 632291 1441345 1381322 417770 414520 605096 606500 755436 733237 776383 787433 827640 829464 795497 891682 1895898 1991909 1245380 1032495 656915 647456 779710 774828 819851 828799 847840 858313 957950 957547 4656149 4811417 40.25 72.4 1
14:02:03 2024-01-26 611673 607283 194858 190625 304232 310238 311813 307356 205550 199149 245217 248701 284140 288035 4005911 4290118 6020759 5833937 1032034 1063532 278060 245593 254332 255584 283476 275490 277856 278929 198629 198971 673607 632291 1429252 1379364 417473 414772 602335 608588 755436 731609 774658 784147 825458 829234 795533 892989 1898593 1992093 1241223 1032495 658354 648373 779710 774828 821015 829419 846597 858313 955972 960260 4656149 4830164 40.25 72.4 1
14:02:04 2024-01-26 610804 605110 194827 190492 304232 309559 312068 308358 205193 198941 246056 248149 284278 288513 4014493 4308918 6025059 5843316 1034247 1060724 278488 245558 255522 256194 283180 275949 277235 278697 198629 198971 661002 631839 1433558 1383283 417770 414117 602095 607402 753501 731858 774658 787556 825568 832192 799935 890378 1901294 1996875 1240683 1037155 662111 650744 777166 774828 819270 828216 849086 862141 957433 957547 4656149 4804520 40.25 72.3 1
14:02:05 2024-01-26 608209 609272 195131 190056 305196 309090 312104 308358 205193 199774 246092 246639 285365 288238 4007500 4287255 6008169 5843316 1029094 1062204 278275 245425 255558 255407 282937 277505 276120 279358 198629 198971 694048 630486 1437113 1377971 417177 414117 601480 608860 754761 730708 778396 784085 822541 829572 802221 895369 1895898 2003233 1243179 1035440 664474 651205 777432 778364 820433 827562 849086 862565 958629 956834 4647201 4804557 40.25 72.3 1
14:02:06 2024-01-26 611106 609231 194853 190655 304686 309090 313750 308358 205263 199809 245309 248149 285682 285802 4008769 4321401 5990622 5844350 1028361 1060724 277884 245839 253479 255407 283802 276689 276243 279752 198327 200049 661002 632291 1442827 1372620 417770 417594 603838 610824 755436 730465 781149 788211 818299 829536 806011 892989 1895898 2004654 1237311 1037285 662583 649327 780816 780683 821015 825228 848481 863830 956684 954025 4606293 4804557 40.25 72.4 1
14:02:07 2024-01-26 611106 610129 194203 191559 302481 309559 313053 307821 205372 199600 249225 248149 290187 285837 4011630 4324228 5977757 5839149 1024117 1060724 277884 245839 255305 255654 283220 276654 276243 279680 198489 200119 662136 635921 1428779 1369594 419557 414700 603117 612330 753830 729765 781589 786167 820896 829500 806011 890415 1894948 2002515 1233800 1038849 660699 646432 777432 781463 821015 825228 848481 865097 958629 953084 4580905 4797711 40.25 72.4 1
14:02:08 2024-01-26 608962 609231 194212 191257 302376 310064 312468 307821 205586 199461 245708 247942 284881 287392 4011630 4343041 5969660 5824559 1024117 1060724 278275 245425 255055 255725 283143 276056 276564 279250 198629 199770 662452 637120 1425682 1369594 419856 414628 603229 611460 753576 728880 782702 785812 817758 836994 805166 891541 1890485 1992569 1239267 1038561 661640 645520 777166 781827 819851 820586 849086 865097 956592 946543 4569851 4802404 40.25 72.4 1
14:02:09 2024-01-26 608376 609272 194827 190655 304232 309559 310868 310233 201478 199844 249614 247392 285281 286750 4008769 4370973 6012715 5833937 1014724 1060724 276813 245047 254685 255689 282788 277365 276564 277664 198629 199561 661002 635011 1430565 1380456 418960 412121 603764 612330 746993 732899 780255 783529 819565 837851 804867 887067 1892022 1984859 1241223 1049242 664474 648446 781923 781827 811795 825228 857190 867004 947611 951970 4656903 4804281 40.25 72.4 1
14:02:10 2024-01-26 617416 604244 194282 190686 303769 309776 312068 309258 205228 200892 243801 250725 285365 286016 4008769 4308731 6012705 5833937 1009484 1060724 276744 245425 253514 254869 285009 276056 276528 278374 198629 200119 666251 636412 1428081 1380456 419856 414300 608128 612330 751435 735208 782553 779394 822977 838442 802585 885023 1892246 1977072 1233398 1051205 660699 646780 784182 781827 811795 827562 855933 862528 948926 954025 4646744 4811567 40.25 72.4 1
14:02:11 2024-01-26 618246 604249 194242 191257 303307 312259 311594 309258 205228 200088 245882 249704 284681 288009 4005911 4315115 6012133 5824559 1014724 1060724 276813 245425 253514 255407 284286 274982 278159 277530 197307 200363 661838 637790 1460746 1383859 420155 413865 608525 611201 749191 736884 782553 781126 822977 839335 802511 888218 1889334 1979878 1247016 1045022 658822 645520 784145 781827 816372 827562 852747 861266 946905 953351 4649504 4832857 40.25 72.4 1
14:02:12 2024-01-26 618020 604217 194242 190956 303058 311964 311594 310414 205085 199809 243837 249670 284681 287190 4008769 4311715 6012171 5816254 1014721 1060724 276779 245460 253514 255475 283777 277123 277768 279358 197135 200188 653208 637157 1433716 1381050 420155 413865 607195 611713 751546 737658 782590 779431 820615 838957 801794 886322 1886652 1971914 1221492 1044877 656993 645520 781923 779243 813917 828216 853427 858313 948281 954735 4662224 4807324 40.25 72.4 1
14:02:13 2024-01-26 613587 606770 194893 190355 304232 312001 311122 309294 204942 199936 245918 248149 284881 288622 4000989 4295897 6028603 5820405 1015449 1060724 277656 244876 253549 255475 283419 275862 277378 278700 197513 199561 659552 638103 1451138 1387217 419423 415228 606315 607867 751012 735895 781036 782863 826665 840812 799589 886135 1892022 1967878 1213760 1045833 660758 650949 784182 774828 816421 832256 850894 858038 951751 961804 4724641 4811455 40.25 72.4 1
14:02:14 2024-01-26 617144 604253 195445 190461 305661 309807 312068 311367 201478 200437 245325 248183 284952 287392 4003056 4252816 6042339 5836022 1020230 1062957 278275 245884 254685 254869 284086 276056 276564 278965 197170 198487 694203 629586 1446590 1391516 417110 414639 604693 607648 752727 734987 778518 781717 829086 841407 799021 888106 1896025 1979878 1238273 1041906 660758 652628 783827 774828 816336 829455 853942 860187 953577 960260 4721988 4823550 40.25 72.4 1
14:02:15 2024-01-26 618020 604213 194278 190518 304232 308156 313529 308323 202075 200402 243801 248183 284525 287154 4003056 4239662 6012096 5834985 1023559 1062204 277884 246426 253090 255654 284956 275439 277378 278965 197444 199735 662452 627792 1452759 1382302 416584 414881 606875 608588 755725 736736 778291 785928 825494 836552 799450 891391 1900114 1992576 1243179 1033966 658354 651205 783827 774958 821015 829455 849086 858239 955914 958903 4665559 4804557 40.25 72.4 1
14:02:16 2024-01-26 613514 604208 194862 190355 304267 309559 311711 307391 205621 199600 245325 249289 284748 288035 4001981 4281398 6012443 5826670 1031041 1060665 279239 245839 254154 255725 283802 275211 277768 278965 197444 199145 662452 629586 1405401 1381322 417770 414917 606875 608860 756361 735656 781149 786204 827104 829428 798884 893978 1900114 1988327 1245136 1035165 658354 651242 783033 779206 819851 829383 849086 860150 953738 957547 4681645 4816676 40.25 72.4 1
14:02:17 2024-01-26 614814 604208 195166 190621 304695 309559 312104 307786 205502 199774 245325 249323 284681 287720 4003056 4260038 6012096 5825620 1029539 1060702 276779 245839 258218 255689 284086 275246 277768 278965 197444 199110 661002 628688 1411788 1382302 417770 414881 606672 608860 755436 736034 778291 783937 826518 835809 800158 895498 1900114 1992569 1243179 1033457 659955 649364 781369 774994 822252 829383 849048 858313 957950 957365 4653388 4811680 40.25 72.3 1
14:02:18 2024-01-26 611656 604213 194787 190325 304196 309488 312032 307786 205550 199080 245180 248839 284012 288238 3999404 4281123 6003487 5824559 1032034 1060724 278275 245047 254514 255689 283617 275597 278159 278769 197444 199075 662452 631850 1436232 1379364 417770 414845 605550 608428 755836 735318 778076 784110 827067 834552 800047 896688 1902822 1993986 1251004 1031983 659814 651205 778270 776480 821015 832146 847803 861991 957360 957547 4646744 4811516 40.25 72.4 1
14:02:19 2024-01-26 608805 604132 195131 190021 305361 309055 312032 308288 202041 199739 249650 247358 284645 288536 4002258 4312135 6007770 5833937 1031463 1060724 278275 245047 253479 255619 281892 276904 277342 278573 197479 199387 666802 630076 1446708 1379364 417770 414408 602918 607997 753830 731018 778662 787519 827911 833998 802440 893827 1902822 2000413 1242602 1037655 664000 651059 778824 777031 820433 828180 848825 862569 960958 957547 4651672 4811680 40.25 72.4 1
14:02:20 2024-01-26 608805 604213 195268 189459 305088 311266 312068 308323 205193 200053 245563 246571 285281 288175 4002258 4302856 6012096 5843316 1029094 1060724 278275 245597 253479 255183 282753 277365 276263 278965 197479 199040 672602 629309 1435393 1379930 417473 414117 601172 609099 753687 729437 775302 788672 825568 835878 802440 894504 1904326 2003259 1247092 1035440 664474 652518 777129 779243 820161 829905 849086 861804 958907 956339 4640652 4783944 40.25 72.4 1
14:02:21 2024-01-26 609906 604244 194827 190060 304910 308120 312104 308962 201900 199739 245180 246639 285365 287342 3993360 4302856 5977757 5833937 1030287 1060724 277458 245425 253479 255619 283653 276056 275646 278340 198629 199700 663309 630036 1426621 1368724 417177 414809 604591 610824 755436 729583 779257 785812 819529 829536 805879 895143 1898901 2008966 1219705 1037896 662074 649405 779340 782752 820905 825375 850296 865060 956592 953632 4568617 4802301 40.25 72.4 1
14:02:22 2024-01-26 607988 608135 194787 190488 304187 311225 310144 308358 202217 199483 246056 247702 284881 286795 3998027 4361548 5999497 5824559 1013240 1057310 277621 244635 253868 255654 282753 276904 276528 278204 198629 199700 675078 635011 1450488 1376992 419282 412228 602059 610592 747104 729441 781149 784085 820725 837226 806011 888852 1892246 1990368 1263472 1050740 664474 649257 784145 781606 814104 826796 857763 866017 949416 946579 4634550 4804820 40.25 72.3 1
14:02:23 2024-01-26 616394 607626 194203 190660 304191 309741 311813 308323 202182 200857 243801 250461 285281 286280 3995735 4308769 5990585 5824559 1008014 1060724 278275 245597 253514 254088 284521 276056 276492 278605 198629 200315 666251 635466 1424770 1379364 418960 414408 606998 610824 752193 735438 783817 781236 822854 838442 802585 885654 1889297 1981069 1245769 1047329 659814 647562 782996 779243 816421 832256 857608 860613 951632 957547 4693520 4808248 40.25 72.4 1
14:02:24 2024-01-26 614722 608736 195470 189459 305841 311303 311122 310197 201759 200088 245217 248114 284881 288257 3992886 4249003 6025318 5829777 1019742 1062985 278080 245047 254259 254909 283653 275633 276528 279358 198629 199387 667164 629586 1457678 1387217 416584 413207 606409 608860 753296 735876 774658 781864 826738 838777 800201 888852 1892022 1983416 1220772 1044340 660758 652371 784145 777584 818635 831667 853904 860651 955503 960260 4712582 4821059 40.25 72.4 1
14:02:25 2024-01-26 617582 604145 194242 190817 302914 308156 313494 307821 202217 200088 243801 248908 284681 287643 3995735 4237949 6007733 5815180 1025543 1060724 276644 245804 253444 255261 284521 275771 277342 278965 197272 199700 659552 627792 1447357 1383011 416584 414736 606672 608860 754365 736649 774621 783529 825568 837844 799597 890868 1892022 1983416 1243179 1040313 660758 651908 786064 780352 818579 832256 851472 860651 955503 960114 4700483 4808061 40.25 72.3 1
14:02:26 2024-01-26 616458 608135 194278 190488 304196 311261 313494 307321 205228 200180 243801 248874 284681 287594 3994271 4266086 5999497 5824559 1032034 1060724 278275 245012 254693 256477 283216 275597 278159 278913 197479 199561 670665 632291 1442192 1381322 419557 414881 605550 608428 756508 733757 778076 786368 827911 829500 797826 893101 1901294 1990496 1243179 1033230 658354 650792 780450 777610 823239 833435 846448 860412 961318 959435 4653388 4783944 40.25 72.3 1
14:02:27 2024-01-26 611293 606161 194822 190274 304660 309524 312068 310305 202252 199114 246056 250461 284446 288477 3992886 4299694 6003487 5824559 1031997 1060724 278275 245558 253479 256837 281927 276020 277768 278573 197479 199479 662452 631388 1435118 1380343 417770 414845 603838 607997 755972 733835 776934 786405 827911 829500 797261 894298 1898593 1991637 1245136 1032495 658822 649291 781561 777988 823239 833989 848332 860038 959310 959435 4651672 4811680 40.25 72.3 1
14:02:28 2024-01-26 609907 606677 194958 190325 304660 309524 311559 307821 202820 199288 245217 248149 284256 288035 3995735 4278553 5994931 5824559 1031922 1060724 278275 245047 253479 256442 282015 276056 277378 278573 197479 199110 675814 631388 1438016 1379364 418365 414809 603410 607955 755436 733720 776346 787556 827911 829234 797826 894973 1899943 1995419 1231087 1032495 660699 650284 778270 776480 823239 833362 849403 860688 962038 961547 4651672 4804897 40.25 72.4 1
14:02:29 2024-01-26 608805 604136 195131 190417 304873 309055 312032 308323 205228 199774 246396 247736 284881 288577 3995459 4302754 5999207 5824559 1030725 1060724 279007 245047 253514 255725 281645 276056 277342 278965 197479 199075 665352 630486 1434397 1379364 417770 414736 602335 607135 754224 731572 776346 788113 827324 829464 800201 895610 1901294 1992596 1225330 1032221 659759 650284 779122 776480 822766 833398 849403 860501 962038 960151 4651672 4811680 40.25 72.4 1
14:02:30 2024-01-26 608170 604172 195303 190321 304873 311964 312032 308323 205040 199114 249614 250021 284898 288513 3999404 4293461 5999207 5824559 1033832 1060724 278275 245047 253479 256477 282753 276091 277378 278181 197479 199075 659552 630038 1428005 1381322 417770 414809 603838 607797 755436 733905 776934 786405 827911 829536 797826 895372 1899943 1991909 1245136 1032495 658548 650284 781369 774921 821015 829491 849403 859888 959162 960151 4651672 4810954 40.25 72.4 1
14:02:31 2024-01-26 610087 604109 194282 190321 304588 310973 311890 309223 202464 198941 246056 248149 284663 288225 3990038 4280792 5999497 5824559 1031997 1060724 276779 245632 253090 256837 282788 276056 277963 278786 197444 199700 662452 631839 1426839 1379364 418960 417264 605121 607997 755836 733789 778113 786962 827911 834265 798994 895647 1901294 1992056 1247092 1032495 658822 651256 779710 777031 821015 829491 847840 861528 961927 963484 4641179 4810954 40.25 72.4 1
14:02:32 2024-01-26 609234 607269 195135 190621 304945 309741 312068 309697 205193 199149 249614 250021 284947 288748 3993704 4302823 6004142 5829777 1031922 1060724 278275 245047 253514 256477 281914 276056 277378 278769 197513 199513 662452 631839 1436360 1379364 418662 414809 604423 607997 755436 733201 776971 788708 826573 829500 797863 895722 1901294 1995460 1227249 1032495 659759 651205 779710 774958 822766 829491 848481 860763 964053 961968 4654477 4810954 40.25 72.3 1
14:02:33 2024-01-26 608999 609483 195091 190453 305124 311009 311813 308358 201866 199496 246266 248666 284481 288423 3996909 4290267 5990622 5824559 1032034 1060724 279043 245083 253090 256769 282788 276020 277768 278769 197513 199110 662452 632013 1434704 1381322 418365 417264 604050 608231 756508 734797 778666 787592 827911 834589 797863 895610 1898593 1990496 1248315 1032495 658822 650284 781369 777031 823350 829491 849086 860150 959310 961968 4648853 4813501 40.25 72.4 1
14:02:34 2024-01-26 611802 606843 194641 190517 304481 309958 312068 309429 205621 199114 245728 248908 284845 288238 3992886 4275039 5994894 5824559 1032163 1060724 278275 245597 254514 256477 283419 277948 277963 278965 197444 199700 662452 632291 1438712 1381050 418662 417264 606751 608860 756508 736741 779257 785257 827911 834265 797863 894298 1898593 1989085 1243179 1033966 658822 651205 781923 776640 821015 831485 849086 860800 956592 958903 4652684 4813501 40.25 72.4 1
14:02:35 2024-01-26 611920 607131 194954 190517 304731 311634 312032 307321 205691 200005 245217 249463 284397 287594 3991411 4294215 5999497 5825620 1028516 1060724 278275 245425 254046 255725 281945 276904 277573 278520 197513 199387 675078 630486 1443405 1381322 418960 414809 602984 607997 754365 731609 776971 787556 827911 829500 799597 895699 1901294 1995460 1227249 1031028 660699 652183 776846 776539 821015 828799 849086 862255 961543 958903 4646019 4813501 40.25 72.4 1
14:02:36 2024-01-26 608768 605302 195298 190239 304981 311303 311925 310305 205515 200053 249614 248952 284881 288225 3995735 4290533 5994931 5829777 1028361 1060724 278275 245558 254081 255654 281892 277134 276564 278965 197479 199479 678020 630036 1436774 1379364 417770 414736 602095 607997 754365 729587 776934 788708 825568 829572 802548 895647 1899943 1995189 1234925 1032495 661640 651242 778196 777031 823350 829491 848481 859969 962297 960260 4643426 4816152 40.25 72.4 1
14:02:37 2024-01-26 608170 604028 195298 190517 305518 311303 311961 309082 202041 199948 249650 247358 284876 288477 3995735 4288121 6003491 5833937 1028361 1060724 278275 245632 253514 255689 283309 277560 276069 278965 197479 199075 680758 628688 1438016 1379364 417770 414772 602095 609257 755436 729469 776971 788708 825568 836393 802548 892989 1899943 1996044 1234925 1035440 664474 652166 777166 778364 820433 827597 851509 862528 958629 959581 4637338 4810768 40.25 72.3 1
14:02:38 2024-01-26 614014 609008 194950 190989 304981 311082 313863 308182 202465 199914 245837 248770 285682 285601 3978802 4299558 5983228 5829777 1024117 1060724 278080 246218 258327 255725 283649 276056 277378 278379 198350 200398 647227 634439 1417518 1368724 418362 417264 604265 610897 754761 732682 783817 788708 820725 835480 806972 894298 1894515 2001777 1237790 1040313 662583 649327 779710 784048 821015 827294 849086 867639 957397 954735 4571499 4789261 40.25 72.4 1
14:02:39 2024-01-26 610147 607942 194883 191014 303200 311336 311890 309117 202361 199566 245874 248046 285174 287203 3992886 4348936 5969213 5811033 1021123 1060452 277199 245632 258327 256442 283423 276709 276828 279358 197444 200049 662696 635343 1447939 1369179 419619 417300 603192 610897 754365 732682 783817 788708 820761 835480 804638 891204 1892022 1998292 1250491 1038092 660758 645483 778534 783492 819851 827562 852537 865060 956592 946615 4563435 4789504 40.25 72.4 1
14:02:40 2024-01-26 607988 608999 195024 191014 304404 312185 310944 310126 202041 199948 246082 249321 285575 287217 3993704 4358046 5977832 5820128 1015449 1060724 278693 244876 253514 255689 282046 276904 276564 279358 199485 199561 661002 635921 1484606 1376493 418326 414470 602131 609063 749993 729510 783817 786130 820798 837226 802329 891579 1890897 1986266 1265717 1044877 663527 645483 779440 779541 817530 827562 852784 863793 955914 946579 4595978 4802310 40.25 72.4 1
14:02:41 2024-01-26 617200 604244 194848 191014 304869 312185 310873 310126 202041 199948 246396 248012 285026 287513 3995735 4345277 5994894 5821310 1013277 1060724 277656 244670 254294 255689 281962 277365 276528 277530 197444 199700 681545 638067 1457277 1374063 419656 413498 602335 609027 749302 729478 783817 784147 822541 835976 804867 889076 1892022 1984714 1241223 1046582 664474 647420 781923 780241 816336 829500 855933 866367 953811 955926 4624115 4795454 40.25 72.4 1
14:02:42 2024-01-26 610638 604244 194278 190655 304400 312185 313970 310891 201725 200297 245874 249321 285174 286571 4003194 4330419 5994894 5825620 1012544 1060724 276744 244670 255077 255689 283143 277365 276528 277952 197307 199700 675078 636175 1482876 1377011 418326 412880 602131 609961 751546 729505 783259 785756 820798 837226 804369 890158 1892022 1986266 1241223 1044749 664474 645520 779710 781273 817530 828147 853427 865097 955237 952006 4605081 4788878 40.25 72.4 1
14:02:43 2024-01-26 610186 604258 194278 190655 304196 311193 311783 310926 201996 200193 246222 249321 285210 287046 4003472 4352169 6008930 5824559 1013277 1063703 277586 245047 255077 255689 282872 277365 277114 277530 197479 199735 676226 638067 1447362 1379364 419619 413498 603410 609961 751123 731306 783817 785293 822541 838442 804033 891682 1894863 1987675 1243179 1044765 665422 646469 779710 781827 818689 825815 854405 866367 956592 951970 4595978 4795553 40.25 72.4 1
14:02:44 2024-01-26 609072 604249 194822 190694 304691 311303 311086 310926 201901 200193 246323 249671 285272 287450 3999767 4358243 5990065 5825620 1012517 1060724 279775 244907 254329 255725 281962 277365 276564 279716 197444 199735 676226 638067 1434867 1375424 421054 413498 602131 609063 750030 730538 782729 784147 823196 836011 803464 890466 1895898 1989085 1245136 1041906 664474 648446 781369 782381 816372 827562 855970 867363 953848 954772 4620817 4795454 40.25 72.3 1
14:02:45 2024-01-26 610638 607273 194818 190648 304223 309993 312104 311771 201478 200787 246112 250178 285503 286642 3997756 4329946 5995011 5829637 1010278 1060471 276779 245593 255006 255689 283454 277791 276528 278039 197272 199735 661002 635921 1444627 1377971 418326 413498 604166 611275 750030 731723 783259 784110 822578 838478 804675 889523 1892022 1986266 1243179 1041763 664474 646962 781561 781827 817530 826396 855970 866367 956321 953388 4614736 4795454 40.25 72.3 1
14:02:46 2024-01-26 609272 604213 194893 190655 304227 310029 311594 310268 201478 200123 246323 249671 285182 287342 3997756 4325628 5990636 5811510 1010278 1060724 276922 245632 254294 255407 285142 276091 276564 278374 198489 200223 664780 636249 1430013 1378387 418362 414772 607306 613298 752230 736921 783817 782418 824399 838284 804296 886322 1889334 1977072 1259733 1050457 660699 647420 784182 782936 813991 826396 858411 864482 946905 956158 4627932 4793758 40.25 72.4 1
14:02:47 2024-01-26 616978 603911 194207 191292 303302 310064 311849 308394 205263 200088 243801 248942 284836 286463 3997756 4295897 5994744 5806889 1013277 1062019 278275 245425 254081 255654 285668 275490 277378 278254 198489 200188 660367 636249 1425354 1379364 418990 414772 607306 610897 751546 737967 783817 782973 825568 838478 805991 890158 1890677 1974235 1231442 1046851 658822 646962 786412 780683 817530 829491 855933 862565 953136 957547 4640112 4783944 40.25 72.4 1
14:02:48 2024-01-26 612801 607481 194317 191128 304232 310971 311594 309727 205085 199809 249225 249289 284136 288261 4000098 4276665 6024909 5820405 1016840 1062019 279775 245663 254863 255654 283688 275862 277378 278965 198098 199110 676549 632874 1440597 1388558 419619 414153 606240 608860 750442 737967 783817 784085 825056 838514 800201 888889 1890448 1971403 1241223 1047326 658822 647493 784182 780683 816372 829527 857800 860006 951077 957547 4649350 4790951 40.25 72.3 1
14:02:49 2024-01-26 611143 606234 194994 190625 304009 310971 311122 309727 205263 200123 249225 248183 284278 288550 3980902 4265896 6020571 5829637 1021198 1063740 277299 245769 255042 255407 283802 276020 277732 279752 197513 198729 680963 632291 1436497 1390529 419583 414700 605550 608822 751658 736921 782702 784085 827911 838212 799560 888852 1894714 1968818 1256873 1043390 660229 650284 784145 777190 815070 834256 857763 860763 951041 961621 4661367 4807513 40.25 72.3 1
14:02:50 2024-01-26 614250 603884 196025 189459 306092 309993 311086 311899 202041 200402 245809 248874 285281 288559 3995735 4259975 6020571 5820205 1022645 1065253 278863 245425 255042 255619 284201 276654 277163 279555 198629 199526 673607 628688 1431746 1389543 418365 413498 606409 608428 751616 735438 778629 784085 828596 838514 800047 890341 1898593 1984822 1245136 1043556 661169 653091 786412 777031 818109 836652 855859 860763 955914 955593 4701661 4802306 40.25 72.3 1
14:02:51 2024-01-26 615594 607445 194787 190655 305124 310423 312982 309258 205337 200437 245217 248666 285281 287558 3984784 4235734 6002830 5820205 1030488 1063383 278791 246528 255777 255689 284521 275597 277908 279608 197444 199666 661002 628688 1428680 1381893 418365 417890 608167 610592 756508 737967 780403 784110 826805 837844 800201 892994 1899943 1989085 1245136 1036916 659759 653091 784182 779467 820433 829491 850857 859969 956592 955593 4653173 4797785 40.25 72.3 1
14:02:52 2024-01-26 614686 607145 194963 190655 304660 309993 313971 307786 205586 200088 245217 249635 284881 287594 3990038 4253470 6018362 5820506 1032940 1060577 278988 246042 255197 256442 284051 275597 278159 278965 199572 199666 666077 632291 1429737 1381322 420155 417594 604693 609099 756508 734797 779257 790460 827426 834265 800164 896924 1901294 1994009 1251004 1032495 660699 651205 783033 776640 823059 829527 849086 859969 960183 955556 4643426 4783944 40.25 72.3 1
14:02:53 2024-01-26 609072 604172 195131 190616 305124 309524 312104 309223 205515 199114 249863 248839 284462 288513 3990038 4287942 6008930 5839070 1028440 1064459 278988 246042 256319 255513 281892 277329 277768 278965 198098 199457 669702 630486 1428495 1381322 418960 414809 604480 608588 755436 733164 778629 791926 826805 834265 802585 898204 1901294 2001853 1242602 1035776 664474 653091 779674 778364 821015 829455 850894 863793 962942 955556 4637338 4801108 40.25 72.3 1
14:02:54 2024-01-26 609063 604213 195440 190488 305590 310314 313017 308358 205550 200088 249614 247358 285682 287594 3989762 4290408 5990065 5845243 1028516 1063703 278595 246387 256319 256265 283859 277612 276457 278145 198063 199075 683905 630038 1444015 1379930 418365 414809 603229 610592 757454 731055 779257 790423 827324 838437 804867 894261 1901294 2001129 1244521 1035503 664474 653091 779122 778364 821015 829455 850857 862565 962942 960260 4637338 4798876 40.25 72.4 1
14:02:55 2024-01-26 607043 604217 195476 190325 306092 310350 312982 308323 205432 200227 249614 247324 285281 287594 3990038 4287218 5977841 5839950 1028403 1063268 278827 245698 254188 256300 283127 277648 276350 279555 197479 199110 697146 630036 1457987 1381893 418960 414845 603410 610158 756508 732825 778076 791021 827324 836661 802585 897564 1901294 2001129 1246440 1035440 664198 653091 779122 777227 822766 829455 851509 862528 962979 960260 4637338 4795538 40.25 72.3 1
14:02:56 2024-01-26 608209 604208 195476 190621 305841 309488 313017 309223 205550 200123 249650 246639 285566 287999 3990038 4284311 5996887 5834647 1028478 1063268 278827 246422 254188 256300 283273 277612 276350 279464 199753 199387 679492 628233 1424758 1378491 418960 414809 603192 609924 756508 732862 781551 787519 825568 836661 806011 894298 1901294 2001129 1240683 1035440 665422 651835 778570 779504 821015 829419 852724 865097 962185 959581 4634550 4798876 40.25 72.3 1
14:02:57 2024-01-26 610336 604181 194822 190492 305626 308156 313494 308358 205550 200367 249577 250021 285824 286902 3990038 4293584 5978513 5842074 1028440 1063532 278024 246457 255956 256300 283511 276567 276350 281335 198629 200573 662996 631397 1419031 1368724 418365 416974 606397 612627 757566 733757 783817 791926 824326 835480 806994 895647 1896062 2007499 1237311 1038023 664474 651205 781923 782936 821859 828732 850902 867639 961890 957511 4587455 4803385 40.25 72.3 1
14:02:58 2024-01-26 609902 604213 194212 191257 303271 309993 312839 308253 205621 199774 249614 248701 285152 286199 3984352 4287329 5968418 5824559 1022656 1063343 278880 247113 255522 256731 283511 276567 277199 279752 198629 200818 668124 637747 1439088 1368724 419583 418185 606128 613501 755972 733720 785494 789900 824511 836661 806994 895647 1895898 2001129 1233800 1040313 662583 648832 780816 784048 823239 827562 851509 868876 957397 954699 4562094 4789504 40.25 72.3 1
14:02:59 2024-01-26 608542 604204 195127 190694 304124 311443 311559 308358 205621 199461 249686 248114 285281 287558 3990038 4348936 5960685 5815180 1019083 1060724 279847 245937 256682 256804 283043 277186 277199 279752 198629 200014 662452 639120 1430071 1379930 420882 414736 603838 610824 753687 732825 785549 787556 825568 841407 804638 893625 1890448 1989085 1245136 1043278 665146 647383 779710 784048 821015 828216 854642 866367 957950 954025 4577221 4792922 40.25 72.3 1
14:03:00 2024-01-26 608800 604217 194862 190960 304695 310717 311122 312250 205550 200262 249686 248114 285766 287154 3990038 4351823 5977832 5815180 1015449 1060724 278949 245558 257046 256589 283162 277505 277199 279752 199753 199909 661002 636450 1469656 1379930 418917 414081 604050 610897 751661 734987 783817 786062 824363 838514 809457 889039 1894714 1987675 1243179 1048219 665422 647420 783033 784048 818689 826978 858411 870115 956592 956158 4624629 4792646 40.25 72.3 1
14:03:01 2024-01-26 612641 604213 194858 190956 304196 310029 312104 311394 202182 200892 249650 247942 285824 286714 3990038 4318094 5977794 5815180 1010316 1059972 277212 245632 255147 255443 284236 277540 276243 279752 198629 199944 661002 634102 1452142 1379930 420155 414228 608599 612664 751472 736511 785867 785756 825568 843366 806994 890083 1892022 1986266 1239267 1051093 665422 650744 784182 784048 816336 829318 860248 867639 952680 954735 4634550 4802301 40.25 72.3 1
14:03:02 2024-01-26 617144 604249 194858 191089 304196 310029 312798 309258 205550 201383 245217 248908 285481 287270 3990038 4296517 5977566 5815180 1007515 1060724 277212 245804 254259 255261 284778 276654 276861 281136 198629 200223 658102 635954 1429596 1379930 420155 414628 608994 612627 754365 737444 783878 783864 824179 843294 804602 888852 1893497 1981283 1237311 1047736 662583 649327 786412 784048 816384 826978 860248 867021 948281 954772 4618527 4792922 40.25 72.3 1
14:03:03 2024-01-26 616886 604208 194242 191257 304232 310064 312068 308323 205586 200402 243801 248942 285281 286329 3990038 4289952 5977794 5806889 1011031 1060724 277212 245839 254259 256262 285463 275597 277481 279752 198629 200573 661838 635807 1421245 1383859 421354 414628 608994 614074 754835 737783 783878 784085 829402 838550 804867 891408 1889334 1978474 1247764 1045801 660424 647456 787530 784048 819851 829455 857152 865097 950332 957511 4637338 4798876 40.25 72.3 1
14:03:04 2024-01-26 617508 605339 194247 191257 303307 310971 312068 311110 205298 200752 249261 249704 284881 287392 3984352 4289952 5999497 5805801 1013277 1060724 277621 245597 254259 255689 284485 275175 278159 279680 198629 200084 667722 638662 1430370 1384844 421956 414664 608994 611713 753901 740065 785494 785812 826805 838550 804730 891429 1898593 1973654 1246440 1044765 662583 652183 786412 777227 819851 836652 858411 862528 956592 961035 4703177 4811403 40.25 72.3 1
14:03:05 2024-01-26 617798 604213 195166 190655 306056 309055 313565 309727 205298 201067 249577 250725 285481 287594 3984352 4228677 6012133 5816254 1019468 1063740 278080 245839 254685 255654 284534 276091 277573 277917 197479 199827 673607 630038 1451725 1393748 418662 414592 608759 611351 755799 737930 779072 784085 831407 838478 802585 895181 1899943 1989085 1249048 1045833 662583 654018 787530 777227 819851 836062 857152 860006 958225 962429 4701699 4804820 40.25 72.3 1
14:03:06 2024-01-26 617358 606737 195166 191089 306056 311449 314007 311330 205586 201067 246092 248908 285281 287594 3980673 4228677 6012096 5816254 1020230 1060724 278080 246391 254685 255898 285089 276091 277768 277530 197479 200049 678572 629757 1430499 1389781 418960 414628 608994 611163 757491 739503 780630 786315 828596 843196 804296 892317 1901611 1989085 1245136 1043278 663601 652691 787530 779541 820743 829563 855896 862528 957270 964855 4703177 4802301 40.25 72.3 1
14:03:07 2024-01-26 616040 604177 195440 190951 305156 310029 314007 308063 205586 200437 245325 249496 284881 288103 3981931 4268620 5994894 5815180 1031758 1060724 277427 246598 258291 256872 284485 275633 278159 279358 197479 200014 662452 630036 1438843 1383859 420155 418226 610016 611460 759738 738050 782553 790237 830263 837735 801186 898204 1901294 1993986 1249048 1033457 660229 651242 783827 778401 824262 835800 851509 861266 961616 955556 4637338 4792922 40.25 72.3 1
14:03:08 2024-01-26 616760 603983 195440 190655 305151 309776 312762 309258 205550 199149 249614 248908 284681 288477 3980673 4259939 5977757 5807966 1031463 1060724 276913 245769 254294 257268 281927 276091 277963 279358 197548 199700 678039 630486 1425682 1380456 420155 414592 605809 610877 756508 734687 781165 792033 830263 835299 802585 898938 1903755 1999667 1231087 1032495 662583 652166 781369 780352 825467 834293 849403 861266 963016 961035 4633657 4792036 40.25 72.3 1
14:03:09 2024-01-26 608209 604172 195440 190655 305187 309559 313053 309258 205550 200123 246460 248149 284881 288608 3983513 4269426 5977757 5816254 1026166 1060724 276779 245839 254259 256477 282555 277791 276564 278034 200035 199110 679492 628688 1450890 1376992 418365 418784 605378 614074 759038 731462 779146 789901 826591 838364 808882 897414 1899668 2001814 1240683 1038320 666372 654482 781923 781827 824521 829455 852104 865134 960183 961767 4627932 4795454 40.25 72.3 1
14:03:10 2024-01-26 610638 604213 195476 190986 305626 309272 314007 309258 205621 200437 249650 248735 286307 286678 3983513 4295654 5969176 5825620 1029094 1063740 278275 246598 254259 256837 283790 276674 276492 278444 197479 199735 697408 628240 1430918 1374063 418365 417300 604938 613464 760278 734465 782553 788598 826628 838957 809457 896775 1904000 2005369 1251004 1035813 667801 654018 780816 781426 822477 833435 850894 867021 960219 955327 4618527 4788705 40.25 72.3 1
14:03:11 2024-01-26 610170 607708 195303 191124 305196 308191 314007 308358 205586 200402 249650 248908 290247 286240 3984076 4293573 5969213 5824559 1029094 1060724 278275 246634 254259 256477 284001 276904 276528 279028 197479 200049 675078 628688 1446418 1377372 418662 417300 604693 613201 761245 734465 782441 788598 825421 838400 811188 897522 1902822 2004617 1227249 1035637 666372 654835 781369 781827 823059 829419 855162 867639 961579 955520 4624629 4788620 40.25 72.3 1
14:03:12 2024-01-26 611562 604213 195467 191253 305187 309090 314007 308323 202466 200437 249723 248942 285682 285922 3990038 4293584 5977203 5824559 1028324 1060452 278275 246598 254259 256442 284521 276709 276828 279257 197479 200014 662452 628688 1439073 1371130 417110 418185 605809 612701 756917 734465 782404 791926 824837 838400 809457 896386 1901468 2006819 1249048 1035440 666372 648948 783827 783134 824262 828799 852747 868169 962979 963167 4618527 4795454 40.25 72.3 1
14:03:13 2024-01-26 610170 607663 194931 191124 305120 309090 314042 308358 205621 200262 249418 248528 285682 285802 3980673 4293584 5968693 5816254 1027047 1060724 277796 246563 253868 256477 283653 276091 276564 279111 197410 200049 675078 628688 1438681 1372115 418365 417300 606747 612701 758061 732801 783593 792215 826896 839030 809457 898129 1902822 2006819 1225330 1037655 666372 654018 781923 783134 825467 828763 850857 868169 961927 961071 4615712 4795454 40.25 72.3 1
14:03:14 2024-01-26 610170 604285 195339 191124 304905 309559 314007 308358 205621 200437 249650 248908 285824 286240 3984352 4296745 5972118 5816254 1025580 1060724 277884 246598 254046 256477 283653 276940 277378 279450 198629 200538 652302 633536 1430488 1368724 418362 418480 607306 614511 758121 735355 783322 793054 827485 837626 810433 898129 1900114 2009673 1225573 1041362 665422 651205 781923 784048 824262 829759 850857 871544 961890 957844 4562094 4782677 40.25 72.3 1
14:03:15 2024-01-26 608640 603870 195131 191124 304232 311988 312104 308358 205726 199774 249686 248528 285281 287923 3980673 4336857 5964169 5806889 1021123 1060724 278518 245839 253514 257088 283617 276091 277378 278152 197479 200188 661002 638067 1432038 1370171 421551 417890 604947 612701 755436 733757 783951 791057 825721 839262 808770 896499 1897412 1991909 1226529 1041683 665422 649145 781923 786278 823202 827344 854530 870115 957397 956158 4555583 4789504 40.25 72.3 1
14:03:16 2024-01-26 608800 604244 194889 191253 305079 310971 311594 310926 205621 200402 244631 248149 285682 287630 3984352 4342790 5977832 5811033 1013918 1060724 278501 245083 255077 256872 283220 277274 277768 278374 197513 200363 662452 638067 1430222 1379093 421514 414845 604693 610897 752616 734563 786218 788745 825568 842562 809420 895218 1897412 1991835 1245136 1044765 666372 647274 782711 782936 821015 829419 855933 870807 959310 956158 4594017 4786089 40.25 72.3 1
14:03:17 2024-01-26 609389 608140 195339 190960 305160 311707 311594 311211 205298 200845 244460 248149 285824 287630 3980673 4336549 5997881 5806889 1013240 1060471 277621 245083 255077 256477 282903 277560 277378 278117 197513 200049 661002 637574 1454859 1379364 421281 414772 604693 612231 752727 733757 787064 788708 825568 838514 808807 895181 1898625 1994172 1223411 1044765 666372 647957 781850 783937 821015 829419 857190 867639 959125 954735 4608018 4788620 40.25 72.3 1
14:03:18 2024-01-26 613852 607395 195166 191364 305156 310029 312798 310922 205228 201383 249686 248149 290086 286804 3980673 4302856 5977757 5805801 1010390 1060724 277586 246338 255112 255689 284556 277329 276564 278374 197479 200223 661002 632291 1429737 1379364 419323 414480 606240 613605 752230 735876 783878 784110 825568 843366 807067 888420 1893460 1988952 1255743 1052553 665422 650635 789436 786278 818165 828763 859493 869532 953577 959240 4624629 4796360 40.25 72.3 1
14:03:19 2024-01-26 617416 607092 194858 191292 304258 310064 312139 309294 205298 200472 245325 248908 285494 285837 3983513 4278614 5977827 5797524 1013277 1060724 277621 245839 254294 256477 285517 275211 278159 277952 197170 200398 663861 636703 1430013 1377411 419656 414881 607622 613769 754365 736427 783951 784085 826738 843099 806011 889076 1892246 1979817 1231442 1048607 660699 647311 788650 783937 819741 834616 858411 865097 953884 961804 4634027 4793758 40.25 72.3 1
14:03:20 2024-01-26 615163 603992 194858 191124 304232 311479 312104 309980 205263 200437 249297 249635 284481 288599 3983513 4269426 6003561 5805801 1016048 1060724 278501 245839 254685 256477 284521 276709 277963 278965 198409 200049 662452 637157 1447317 1388558 421551 414917 609031 609961 752616 738585 783914 786442 827498 843366 804730 890378 1894552 1975404 1226973 1048355 664436 653054 787148 779357 818542 838814 860786 863222 953848 961071 4696286 4795459 40.25 72.3 1
14:03:21 2024-01-26 615667 608304 195954 190355 306775 310029 312104 310268 205263 201476 249334 248908 285281 287630 3979081 4222670 6007407 5806889 1022483 1060434 277884 246598 255077 255689 285428 276091 277963 279000 197548 200223 662452 627792 1442502 1387574 418094 414809 608167 610158 756177 736391 781707 784110 832302 843366 802585 890415 1898320 1980607 1228551 1046580 664474 654600 788650 780352 819815 837763 860173 864455 956445 963789 4706392 4802400 40.25 72.3 1
14:03:22 2024-01-26 616541 604028 195476 191290 306559 309090 313786 310233 205586 201383 249614 249323 285365 288035 3980673 4229684 5994894 5811033 1025435 1060724 277494 247616 254294 256477 285463 276709 278159 277530 197513 200188 662452 628240 1458959 1383283 418365 418185 608946 610897 756954 738585 779294 787592 829291 838514 804296 894973 1901294 1989775 1247092 1041794 662651 654835 788272 781089 825693 836580 853942 865073 963132 962983 4640652 4811143 40.25 72.3 1
14:03:23 2024-01-26 611929 604028 195166 190956 304900 311404 313089 308323 201680 200262 249334 249670 284881 288513 3975696 4269183 5978247 5820405 1028516 1060471 277299 246598 254329 256652 282788 277596 277768 277530 198409 199735 675078 630486 1435532 1382302 418990 417300 604693 611894 756508 733757 780996 792742 829254 834535 804867 894111 1899705 1998292 1260785 1033966 664474 654334 783269 781463 826564 835953 853333 864948 965639 967921 4634027 4791142 40.25 72.3 1
14:03:24 2024-01-26 608880 608740 195892 190621 306992 310029 313017 310020 205764 200437 244802 248080 285682 288586 3976701 4275039 5977720 5815180 1028361 1060724 276779 246183 254259 256442 283334 277791 277768 279752 198374 199666 679492 629586 1466899 1380419 418326 417228 604050 610592 758561 733757 781514 793305 827426 837190 804369 898204 1901294 2001129 1223207 1037805 665422 654482 782674 782576 825656 836392 855162 864911 965639 965033 4634272 4792922 40.25 72.3 1
14:03:25 2024-01-26 608346 607295 195852 190586 306047 309741 313458 310450 202891 200402 244425 247702 285682 288035 3976978 4281123 5977720 5824559 1027047 1060724 278275 246183 254259 256442 283688 277791 276492 279752 197513 199075 679492 630036 1429252 1381322 417994 417264 604693 609924 756917 735438 781514 793305 827389 838442 804638 897928 1903755 2001777 1225090 1037655 666372 654946 780816 783134 825033 835800 857608 866180 964197 962947 4632726 4795454 40.25 72.3 1
14:03:26 2024-01-26 609072 608267 195603 190647 305944 309958 313971 309727 205873 201196 246222 248080 286463 287522 3980673 4284311 5984025 5824559 1029057 1060724 279007 246563 254259 256801 284051 277720 276528 281465 197513 200328 676549 628688 1450472 1377971 420155 417853 604693 612664 758025 733219 782702 789864 827911 837815 807030 898204 1903755 2004654 1247092 1035776 666372 654574 781369 782936 825656 834616 855697 870071 964090 962947 4616180 4799769 40.25 72.3 1
14:03:27 2024-01-26 610601 607445 195303 191899 304873 312039 313971 308323 205799 200402 249686 249151 285365 285802 3983057 4321401 5967864 5796423 1024117 1060724 278043 246817 253479 257268 284051 276904 277768 278145 197513 200993 664189 636249 1434460 1368724 420882 419072 606672 615349 757454 735839 786776 793305 824946 837190 811155 898241 1899943 2007499 1233800 1041794 664474 651205 782674 784074 825467 828180 853829 871791 964465 957365 4546979 4782657 40.25 72.3 1
14:03:28 2024-01-26 608446 607404 195131 191102 305115 314581 312068 309909 205586 200088 244425 248666 285646 288485 3980673 4330359 5968693 5805801 1019083 1059972 278536 245804 254294 257232 283185 277560 277768 278374 197513 200153 673607 637612 1447050 1374063 421850 417264 605121 613298 754761 734797 787335 791057 827911 838212 806957 895647 1898593 1991909 1247092 1043278 665422 649291 781923 786278 823350 829455 855896 870071 961890 959240 4563587 4794481 40.25 72.3 1
14:03:29 2024-01-26 617255 607223 194646 191519 304160 310717 312068 309727 202820 200752 245737 249670 285481 286240 3979081 4272292 5977757 5787044 1012554 1060724 278431 245839 254685 256442 284086 276091 278943 278965 197513 200328 664780 638067 1445234 1383283 421850 414881 609031 609924 753296 738585 785313 786962 827426 843330 804867 890378 1892022 1974235 1231442 1048070 660699 649327 788878 784048 819851 829527 858835 865713 956592 963484 4639366 4794663 40.25 72.3 1
14:03:30 2024-01-26 613414 607278 195232 191384 304481 311626 312032 310197 205586 200437 245973 251221 284610 288513 3976978 4267761 5977794 5794224 1013837 1060724 278043 245047 254863 255689 283897 276091 277768 278965 200616 199075 680758 632291 1447799 1391516 421179 416997 608167 610592 753151 737967 784935 787556 831676 845752 802585 890378 1897654 1973617 1226973 1044765 662583 653091 787257 779504 818689 837244 860861 861229 955200 961035 4686799 4798091 40.25 72.3 1
14:03:31 2024-01-26 615213 607283 195923 190517 306293 311744 312874 311104 205515 201067 249614 249289 285535 288942 3976978 4226193 6003449 5805801 1018743 1060724 277884 246391 257322 255689 284956 276091 277963 278145 197513 200328 661002 628688 1456124 1390529 418658 414809 608957 610592 756508 737967 781551 786315 833771 844558 802548 890466 1898593 1979878 1215609 1044877 663527 654018 788090 780412 819851 837835 860861 861266 956592 963826 4696286 4811105 40.25 72.3 1
14:03:32 2024-01-26 615915 604037 195745 191087 306847 311744 313315 310744 205659 201489 249614 249289 285481 290328 3982659 4217504 6003487 5815180 1023173 1060724 278080 246598 254863 255689 285428 276056 278159 278444 197548 200852 662452 629135 1430954 1383283 418960 417890 608946 610860 756954 736027 780403 786405 829218 838550 806011 895610 1901294 1990496 1249048 1043278 662583 653613 788841 779504 823425 835471 857800 865097 957360 966627 4699819 4806672 40.25 72.3 1
14:03:33 2024-01-26 619380 604037 195298 191122 304909 311634 314748 309082 203033 201173 246056 249670 285281 288035 3976978 4216675 5977757 5801661 1025543 1060724 278080 246669 254259 255725 285156 276056 277963 278111 197513 200049 673607 628688 1450516 1383011 418662 418480 608480 610860 756954 741983 779294 787556 829841 838514 804867 895647 1901294 1989085 1247092 1041053 662111 654075 788283 781236 822766 835471 857190 865097 957360 965944 4688153 4803231 40.25 72.3 1
14:03:34 2024-01-26 617308 608144 195298 191118 305017 310357 313863 308182 202891 200857 245664 249635 285281 288238 3969608 4235508 5992620 5805801 1031997 1060724 277410 245839 253903 257664 283653 276091 278159 279358 198098 200014 673607 631397 1434554 1381322 419286 419072 606672 610592 758561 737967 782702 792180 831052 837844 802548 899947 1903718 1995460 1251004 1033966 660699 652183 781923 778916 825503 836062 851509 866636 965065 962392 4624629 4784006 40.25 72.3 1
14:03:35 2024-01-26 608855 607269 195780 191018 305697 309923 313350 309550 202607 200262 246570 248770 285374 288513 3971308 4284169 5977794 5815180 1028516 1062985 277586 246391 254863 257197 282753 277560 278159 279358 198547 199944 678020 630038 1441771 1381322 419286 417264 605279 610592 755897 734797 781589 793305 832265 837844 802329 898974 1905107 1998943 1233006 1034703 664474 654018 781923 779504 826711 834293 850857 864445 966149 962392 4627932 4789504 40.25 72.3 1
14:03:36 2024-01-26 608800 608144 196086 190979 305804 309887 312874 309152 202891 200297 246955 249846 285374 287887 3971308 4269030 5968939 5825620 1029094 1060724 276744 246391 254294 256477 283653 277560 276528 278566 197548 199735 679492 630486 1431806 1377971 418326 417300 604693 610860 756954 733757 781589 791021 826805 841383 805815 898302 1903755 2001814 1236125 1037419 666372 654075 781369 782936 825033 834220 855250 867639 962979 961035 4625131 4792922 40.25 72.3 1
14:03:37 2024-01-26 610878 604249 195639 191014 306307 312185 313720 309586 203033 200892 246396 248770 285646 287477 3983513 4284311 5973427 5810888 1024934 1060724 279043 246634 254259 256872 284521 276904 277963 279323 198629 200993 661838 632258 1420845 1370171 419656 419368 607306 615419 756954 737083 786181 793305 825568 837190 811768 897129 1901294 2007499 1221661 1041053 664198 652166 783033 784074 826674 828799 852784 869252 963016 960260 4552688 4776723 40.25 72.3 1
14:03:38 2024-01-26 608805 604208 195480 191257 304659 312651 311818 311111 201301 200647 246606 249532 285699 288058 3979084 4339602 6007227 5806889 1015410 1060724 279154 245425 255077 256872 283185 277560 277768 279752 197548 200328 662452 638067 1426897 1378387 423162 414845 605378 612664 754365 734797 787932 791021 827911 838550 808175 894336 1898593 1989775 1249048 1044765 666372 650330 784182 784048 821015 829419 860861 869252 958629 958903 4618527 4783544 40.25 72.3 1
14:03:39 2024-01-26 612915 604213 195166 191261 305196 311745 313243 312767 202360 201278 246396 250178 285646 287450 3980902 4289952 5986121 5805801 1010994 1060614 277729 246183 254294 256477 285472 276091 277963 278409 197479 200735 667722 636249 1424034 1379364 419656 417300 610043 614548 755972 738548 786218 784110 827157 846948 807030 889127 1892022 1980607 1259733 1047871 664474 651205 788320 784074 818689 829455 860103 869495 955237 957547 4615230 4783544 40.25 72.3 1
14:03:40 2024-01-26 617798 604213 195299 191593 304695 311689 312104 311992 202855 200787 245519 250611 285646 286692 3979084 4273351 5977832 5796423 1013277 1060397 279847 245698 255077 257190 284286 276904 278747 278965 197548 200188 658102 637157 1467031 1383283 421886 414881 609031 610860 753687 740190 783878 786405 829877 845483 802585 891682 1894515 1974235 1243179 1044726 660699 650284 788283 783492 819851 835471 860861 864445 955914 955593 4633493 4787712 40.25 72.3 1
14:03:41 2024-01-26 613377 604096 195480 190960 304727 311006 311813 310704 205550 200787 246149 251257 285032 288446 3977779 4216756 6007808 5802526 1019919 1060434 277884 245839 256864 256194 285428 276091 278159 278052 197513 200049 661002 627792 1449588 1386232 417699 417264 609377 610897 756917 736064 781551 786368 829841 838550 804608 895647 1895898 1986266 1247092 1044765 662583 652655 788283 779504 821015 837567 858411 864482 959310 965261 4688191 4795454 40.25 72.3 1
14:03:42 2024-01-26 616541 603951 195476 191257 305191 309090 314706 309258 205621 200927 245882 249498 285267 288189 3978057 4235432 5978251 5801661 1031997 1063740 277686 245839 253090 257303 284379 276127 278550 279555 197513 199735 662452 631839 1436232 1381322 419619 419368 609031 611460 760822 737469 783542 792180 831676 836011 802585 894111 1901294 1995460 1249048 1035440 661640 653091 786412 781790 825503 837835 852575 862565 963016 963109 4634027 4792922 40.25 72.3 1
14:03:43 2024-01-26 610371 606848 195445 190956 305187 310064 313053 308358 205835 199739 249723 249670 284632 288383 3979060 4274089 5996900 5805801 1031148 1063532 279847 246355 254294 257268 282788 276975 278123 279358 198409 199770 673607 631839 1430499 1381322 419619 416974 606315 609027 756954 735968 782702 793054 832338 836011 804867 899651 1905144 2001276 1254917 1034703 663527 654482 784182 781236 827883 836652 852141 865097 965786 965261 4627932 4786089 40.25 72.3 1
14:03:44 2024-01-26 607579 606311 195471 190951 306119 310029 313053 310233 205656 200437 244837 248701 285494 288586 3973389 4266048 5978103 5824559 1029094 1060724 278916 246528 254294 256837 284321 277365 276492 279153 197548 200049 669702 628688 1434606 1376015 418326 418185 605550 615149 759171 733757 783817 791057 826805 838212 807030 898316 1903755 2003233 1254917 1035914 666634 653613 781923 782936 824298 834256 854642 867639 962297 963145 4615230 4781656 40.25 72.3 1
14:03:45 2024-01-26 610170 607445 195476 191261 306092 309776 314007 309258 205621 200472 249686 248908 290157 286562 3967568 4293325 5963562 5810772 1026769 1060724 276551 246598 256682 256875 283617 276709 277768 279358 197307 200433 659552 628688 1445212 1370171 418362 419072 607306 614548 758548 734921 782729 792742 825568 837226 811765 897023 1898593 2007499 1225330 1038835 667619 648984 784182 784048 825540 829225 853390 871507 963016 955593 4583143 4780132 40.25 72.3 1
14:03:46 2024-01-26 609072 609272 194242 191900 303307 310499 313053 308288 205691 200437 249614 248908 285281 287190 3969608 4333179 5970432 5801340 1023467 1060434 278195 246218 253514 257380 283405 276904 277768 277986 197513 200363 662452 636833 1444639 1367753 421886 419072 605550 614511 756508 735355 788567 793305 825568 838478 809358 897657 1898593 1998292 1249048 1041160 664474 650284 781923 785812 825467 828216 853792 869252 962297 957547 4548486 4776723 40.25 72.3 1
14:03:47 2024-01-26 608209 603992 195166 191124 305196 311697 311594 310268 205621 200123 244802 248183 285281 287392 3971308 4342208 5984906 5811079 1012544 1060577 278008 245083 255112 256477 283220 277576 277378 278387 199753 200363 668977 632291 1436360 1377971 420286 414484 606445 614511 752230 735876 783914 787556 826738 845752 809431 890378 1892022 1986266 1245136 1050346 667145 652166 786018 784037 819851 829455 857665 872166 956592 957547 4615230 4776723 40.25 72.3 1
14:03:48 2024-01-26 612911 604172 195166 191257 304910 310499 312104 310233 205085 201102 249650 248149 290187 286477 3965648 4293584 5990065 5802631 1010353 1060577 279847 246250 256827 255689 284992 276904 277378 281335 197513 200363 667171 632291 1431266 1379211 420584 414881 609031 615456 754835 737967 786218 785812 826738 846948 810617 889745 1892022 1986266 1221492 1052702 666372 651242 786412 787210 818689 829419 860140 869216 955200 959581 4618527 4786089 40.25 72.3 1
14:03:49 2024-01-26 616541 604244 195166 191257 304695 311006 313522 309763 205621 201700 249225 248908 289953 286477 3974141 4277919 5995210 5797261 1014724 1060577 279991 246078 254936 257232 286030 275633 277963 278409 199753 201204 661838 637157 1433296 1381322 422558 417119 610726 614148 755673 740190 787335 786405 827426 843366 805815 894336 1892022 1977072 1231442 1048070 661640 650284 789997 786278 821082 834293 858411 867639 955237 955556 4627655 4782677 40.25 72.3 1
14:03:50 2024-01-26 616706 604177 195166 191593 304695 311952 312104 310233 205656 200472 249723 249773 284952 288071 3975000 4269221 6009765 5802631 1019083 1062948 278409 246042 255757 256695 284379 276904 277963 278965 198754 200049 675078 635039 1438727 1390257 422222 417300 610142 610860 754365 741566 783914 788150 831713 845752 804867 893026 1895898 1977072 1247092 1048107 661640 651242 788878 784048 821015 836392 860140 866367 956592 961035 4640112 4786089 40.25 72.3 1
14:03:51 2024-01-26 611211 607241 195476 191296 305626 313847 311849 310268 205656 201441 249650 249289 284881 288631 3972451 4223381 5999497 5816823 1022656 1061826 278239 246493 254971 256336 285285 276761 278159 279486 197548 200398 662452 627678 1435488 1387217 420155 417300 609413 613577 759171 738621 781589 787556 829877 843330 804638 895741 1901294 1989085 1249048 1043390 662583 655572 788878 779577 822766 836652 858411 865134 957397 966663 4693771 4786089 40.25 72.3 1
14:03:52 2024-01-26 617149 604208 195471 191325 305196 309090 314078 309258 205368 201067 249261 249323 285281 287688 3971308 4210132 5973502 5811079 1033680 1060650 279650 246746 255595 257919 284379 275949 279139 279752 198098 200014 673607 632291 1440129 1384844 419656 419665 607622 610407 761398 740559 783817 791057 832302 837226 804867 898336 1899705 1994046 1247092 1035440 661640 653091 786301 781827 825540 837244 853427 865097 964147 963862 4621328 4792922 40.25 72.3 1
14:03:53 2024-01-26 611404 604141 195476 191158 305661 310499 313053 308358 201680 200088 249510 249670 284162 288513 3965648 4249909 5960685 5807350 1028440 1063532 279775 246493 254971 257126 283511 278075 278051 279752 198650 200188 671152 630036 1434974 1382302 421354 418480 605883 610628 758598 736515 783705 793305 831088 838212 806459 902511 1905144 1999667 1242602 1037373 666372 653613 783033 781827 826711 836062 854679 867639 967156 966663 4621328 4795573 40.25 72.3 1
14:03:54 2024-01-26 620819 604213 196025 191124 306559 309595 313565 309727 205726 200472 249723 248114 290157 288513 3971031 4265767 5969250 5816254 1028440 1063532 279345 246387 255006 257126 284215 277720 277270 279752 200176 200188 676549 628688 1423901 1374063 418362 418480 607232 614511 759627 734797 782766 793231 827426 838478 811765 897060 1903792 2006075 1252961 1038835 668094 654111 781923 784048 825540 834025 854679 869532 964418 962429 4605357 4779268 40.25 72.3 1
14:03:55 2024-01-26 612482 604208 195471 191292 305661 309524 314007 309258 202502 200472 249334 249289 290157 286477 3965648 4272001 5968693 5806889 1029094 1062953 278916 246422 256864 257020 284512 276832 277146 279578 199753 200818 662452 631388 1432026 1370154 418694 419368 607306 617583 761361 735876 783914 793305 827104 838442 811768 894152 1899943 2006075 1223411 1038199 667619 648948 784182 784048 825540 829455 855087 869252 965101 961035 4580905 4776723 40.25 72.3 1
14:03:56 2024-01-26 611143 604249 195192 191593 304910 310064 313171 308323 205870 200472 246192 248942 285860 285918 3965648 4278226 5950042 5796146 1024117 1060724 278488 247149 256682 256949 284236 276761 278051 281335 199485 201309 660367 635011 1418783 1370671 420511 419396 607306 616292 760819 738059 787298 795561 826738 838406 814082 896616 1901611 2010349 1258631 1041794 665897 653091 784145 786332 827883 829383 854605 873305 965749 960940 4537234 4774165 40.25 72.3 1
14:03:57 2024-01-26 608814 604177 195440 191222 305038 311952 312762 309727 205835 200088 244802 248908 285682 288035 3971308 4330674 5959367 5796423 1023657 1060724 279349 246183 256775 257561 283480 277505 277944 279752 198581 200258 662452 638204 1437188 1374574 422002 419072 607085 613532 757026 737083 791413 793305 827653 838514 806994 900393 1899943 1995460 1249048 1044021 666372 651205 783033 787807 824262 829455 858411 872788 962260 959581 4549438 4774165 40.25 72.3 1
14:03:58 2024-01-26 608888 604141 195476 191257 305156 310971 311813 311612 205550 200857 244837 248149 285824 288153 3967599 4320818 5968901 5804703 1011720 1060724 278453 245425 255112 256837 283369 277576 277908 281335 200318 200818 662452 635039 1427331 1379930 420699 414628 608404 614438 754365 735964 785585 789680 827911 846948 811155 892277 1899943 1990496 1227249 1051093 667619 653091 786412 784037 821082 829491 861363 870525 957950 960260 4612415 4780132 40.25 72.3 1
14:03:59 2024-01-26 614888 604204 195445 191559 305012 310971 313053 312213 205515 201700 249650 248701 290494 287122 3971308 4280792 5981464 5796423 1011939 1060724 277849 246598 255863 255654 284756 279708 277481 281335 200035 200713 648753 635011 1426839 1381619 420699 417119 610763 615199 755972 738475 787372 785812 827690 848146 811118 890378 1892246 1986229 1243179 1052590 666372 652628 787725 785776 819270 829491 862626 869252 955200 960260 4615230 4783544 40.25 72.3 1
14:04:00 2024-01-26 613991 608571 195440 191559 304874 312185 313017 310162 201335 201759 245846 249670 285891 286678 3971308 4271467 5971200 5787044 1009521 1058815 277725 246183 255042 255689 286065 276904 277963 282261 199753 201345 649646 637747 1428420 1381893 423002 418299 612066 616109 756508 740154 788188 785776 827426 848592 809321 892952 1894478 1984714 1243913 1044689 662583 652628 791117 786278 823350 836062 860861 867639 958629 955593 4624629 4783544 40.25 72.3 1
14:04:01 2024-01-26 614725 604141 195476 191364 304660 313072 312542 310704 201056 201067 249686 249670 284881 288513 3965811 4235470 5994856 5801661 1019016 1060360 278557 246316 255147 256837 284956 276940 278159 277952 198720 200084 679492 634027 1440693 1391165 420735 414700 608994 611713 756471 740028 786054 788077 834699 847546 804571 893940 1899943 1975671 1264698 1047329 662583 653091 788613 781827 820433 835967 861363 864445 957678 963109 4656149 4783544 40.25 72.3 1
14:04:02 2024-01-26 614250 604100 196300 190488 306766 310717 312542 311612 205586 201067 249686 249462 285481 288586 3964769 4211273 5986696 5805801 1016840 1060724 277427 246598 255112 256801 284956 276904 278159 278479 198374 199700 707485 630038 1452789 1395128 420155 414736 610763 612927 758659 741210 783668 788553 834699 846679 804867 896499 1901294 1984859 1211911 1044765 665897 654075 788878 780646 821015 837181 859456 863793 958629 966663 4681022 4786089 40.25 72.3 1
14:04:03 2024-01-26 616504 606302 195431 191261 306766 309524 313714 310233 205586 201700 249723 249670 284681 287594 3964769 4205484 5985729 5792288 1021682 1060724 278275 246634 254685 256442 285512 276056 278159 277952 197548 200363 651290 627792 1428529 1385829 420155 418226 611197 614074 760159 741644 781365 790237 832624 843294 806935 895610 1904326 1990496 1225330 1044765 662583 656808 789997 780646 822477 837567 859635 867639 957397 966663 4693771 4786089 40.25 72.3 1
14:04:04 2024-01-26 616504 603951 195303 191257 305836 309488 314485 309223 205761 201207 246056 249670 285365 288035 3964769 4209942 5968693 5787044 1030750 1060724 276813 246669 253514 256801 285392 276020 278747 278340 198063 200363 662452 627792 1425985 1384844 421054 420113 611887 613637 760675 742176 783430 790837 832082 843196 806011 898204 1901294 1996824 1251004 1038798 662583 654574 790897 784048 824298 837835 858835 866367 960862 966663 4662807 4783544 40.25 72.3 1
14:04:05 2024-01-26 614649 604141 195117 191257 305549 310064 314706 308288 201680 201067 246228 250469 285281 288477 3965029 4249789 5968693 5796423 1032034 1060724 277621 246598 253479 258062 284485 276091 279372 277917 200616 200328 675078 631839 1440397 1382302 421956 419191 608057 613025 760502 737930 783743 795318 833925 840181 806473 902251 1907853 2005543 1252961 1035402 664474 652655 785581 782576 830162 835967 853390 866367 967156 966663 4618527 4780132 40.25 72.2 1
14:04:06 2024-01-26 608209 603920 195892 191261 305764 310029 313017 309692 201507 200437 245215 248908 285303 288513 3961942 4272311 5969176 5806889 1029094 1060724 277586 246598 257046 257268 283437 278218 278159 278374 198547 200049 682434 630486 1429737 1381322 419619 418480 606598 613637 760159 736847 783705 796692 829695 841407 809457 903346 1905107 2004654 1234925 1038358 667619 654501 783033 784048 827883 838768 853427 867639 968530 965225 4618527 4780132 40.25 72.3 1
14:04:07 2024-01-26 608209 603956 196029 190655 306992 310499 313750 310197 201368 201067 244837 248114 285824 288189 3965648 4265767 5960685 5806889 1029094 1060724 277199 246598 255077 257268 283653 277827 277768 278440 198685 200014 672602 630038 1432519 1381322 419619 418480 606315 613637 760819 737083 783593 795561 830906 838370 809457 902019 1909389 2004654 1246440 1038798 667324 656808 783589 782936 826831 836652 855747 867639 968530 965225 4618527 4783544 40.25 72.3 1
14:04:08 2024-01-26 607341 604172 195754 190655 306766 310029 313529 311110 205726 201032 244802 248114 285824 288477 3965648 4265584 5968693 5806889 1027877 1059972 276813 246598 254685 257052 283688 277967 277378 278409 198409 200049 683905 628688 1435545 1381050 419619 418480 605550 610860 762333 736951 783556 796544 829731 838370 809457 900695 1909427 2007499 1248359 1038835 667108 654574 783827 782936 825503 836392 855933 870694 967843 963826 4618527 4780132 40.25 72.3 1
14:04:09 2024-01-26 611033 604213 195750 191678 306092 309524 314007 309258 205761 201067 244460 248908 290086 286325 3956324 4275039 5957673 5805801 1025580 1060724 276779 247482 254294 257268 284286 276904 278159 279748 197479 200363 661002 630486 1430924 1372115 419619 419665 609031 616329 761398 737013 783951 793120 828902 842562 811657 902701 1902822 2012531 1227249 1040619 669045 653613 787530 784074 829225 829491 855213 870525 965786 965717 4563435 4774165 40.25 72.3 1
14:04:10 2024-01-26 610259 607445 194247 191931 304196 311689 313750 308323 201680 200437 244425 249496 285481 287630 3965648 4305035 5950042 5792288 1022656 1060724 277656 247361 254259 257664 284188 277365 278159 278374 197513 201484 660367 634439 1419811 1368724 421216 419665 608167 617808 760247 737967 787372 793305 827690 842256 813276 902701 1902822 2007460 1225330 1044082 667324 652019 784145 788672 827883 832146 858411 871764 963016 955593 4543283 4762683 40.25 72.3 1
14:04:11 2024-01-26 609072 607481 195476 191554 305196 310753 312068 311930 205586 200927 244631 248494 290121 287630 3965811 4284311 5968693 5797524 1011556 1060724 277656 246598 256292 256477 284419 277365 277378 278409 197513 200363 661002 632291 1439975 1379364 421551 414881 607306 615856 755410 737444 786218 788745 827911 847963 814714 893865 1893497 1988327 1243179 1053342 668278 653017 788272 786332 820433 834616 863208 873847 957950 960260 4610906 4776723 40.25 72.3 1
14:04:12 2024-01-26 616541 607436 195162 191727 304231 311225 313017 309980 205656 201067 249577 249704 290086 286714 3967599 4259939 5969176 5787044 1013277 1060724 278501 246391 255042 257268 285356 275633 278943 278374 197548 200993 663309 637157 1434079 1379364 422222 418480 611211 616329 755836 740751 790014 787556 829841 846948 809383 896499 1898901 1983304 1257738 1050740 664000 651059 792023 786241 822766 836652 861296 869495 959162 955556 4614629 4783544 40.25 72.3 1
14:04:13 2024-01-26 612682 605564 195887 191257 306092 311479 312032 310704 205691 201032 249723 249670 284881 288707 3961942 4223343 5994894 5797524 1016840 1060724 278276 246218 255863 256442 284521 276709 278159 278056 200318 199735 676028 630036 1432703 1392503 421850 414556 607622 609924 755972 736064 783878 787844 834735 844964 804867 893026 1904326 1979660 1228551 1047000 665897 654946 791949 780462 822766 838397 860140 865097 957128 968460 4668026 4787712 40.25 72.3 1
14:04:14 2024-01-26 617144 604177 195750 190720 306992 309741 313529 310704 205621 201418 249723 249496 285432 287630 3956296 4207399 5974005 5796423 1020230 1060724 278275 246598 255077 256477 285428 276056 278159 278374 197548 200398 673791 628688 1440892 1387217 418362 418185 609413 613769 759135 740751 783817 788708 832302 844558 806422 895741 1898901 1994389 1252961 1044340 664474 657742 790897 783937 825693 837763 858262 867564 960183 969402 4674960 4793072 40.25 72.2 1
14:04:15 2024-01-26 617471 604136 195892 191257 305017 310753 314640 308323 201680 201067 249686 249739 285281 288071 3956020 4213411 5968693 5797524 1028361 1060629 276848 247396 254650 257268 285953 276479 278943 278492 198409 200432 662452 628240 1433166 1383283 419656 419665 611211 613605 763559 738257 783817 792180 834735 843366 805545 898336 1904000 1996824 1252961 1042849 665422 658210 790897 786278 827457 839021 858262 867489 961543 966663 4625870 4779268 40.25 72.3 1
14:04:16 2024-01-26 613893 607546 196300 191292 306092 311006 313529 309294 202371 200402 244837 249739 285481 288550 3960135 4256494 5960685 5803828 1026128 1060724 277851 246634 255112 257303 283617 277791 278159 278374 198754 200223 680963 630486 1453812 1383283 420584 418480 606240 610860 759171 737083 783817 793226 834735 838442 804675 901275 1907853 2001814 1233006 1037896 666095 656772 786375 783381 830198 840208 856384 867452 968493 966627 4627932 4783544 40.25 72.2 1
14:04:17 2024-01-26 608805 604136 195746 191424 306092 310064 313529 311330 205726 200787 244872 249496 285281 288698 3965887 4268769 5978849 5806889 1026166 1060724 277656 246634 255042 257268 283419 278646 277768 279716 198754 200363 682434 630486 1428495 1381322 421655 418480 606445 610897 759171 737013 783817 794984 834735 838442 804638 902325 1909209 1998906 1229168 1035440 666372 657238 786338 783381 829610 839021 853279 866180 968493 966481 4614736 4783544 40.25 72.3 1
14:04:18 2024-01-26 608805 604181 195887 191329 306739 312408 313529 310233 201368 200472 245250 249496 285281 288590 3957301 4260205 5968693 5806889 1029094 1060397 276779 247113 254863 257268 284627 278450 276564 278444 198443 200188 680758 628688 1437897 1379364 419656 419368 606875 612292 761398 735876 783817 793305 829877 838586 809395 898974 1907853 2005804 1242602 1038835 668094 658173 783394 783901 826564 837763 857651 870078 968456 965717 4611936 4777441 40.25 72.3 1
14:04:19 2024-01-26 610842 604244 195746 191257 306775 310029 313899 309980 201368 200892 249795 248149 290247 287356 3956296 4264312 5958525 5805801 1026166 1059972 276779 246634 254685 257268 284521 277329 277378 280074 197548 200363 675078 628688 1446031 1374063 419323 419072 607306 616058 761398 735876 783878 793305 827426 838284 811805 902511 1905144 2005369 1233006 1038849 668094 655536 785504 784977 828635 836985 855784 871357 965675 968645 4609586 4779165 40.25 72.3 1
14:04:20 2024-01-26 613044 609003 195436 191261 306092 309776 314042 309949 201474 201032 249546 249462 290157 286275 3959856 4281309 5950042 5797524 1025580 1060724 276779 246669 254294 257303 284556 276709 278159 279878 197444 200993 673607 630486 1449713 1370171 419656 419665 607586 616329 762444 737967 785659 793305 825056 838514 814082 899688 1901294 2008111 1223411 1041794 669045 654075 786412 787321 829816 834346 857608 872601 967083 965033 4576688 4770760 40.25 72.3 1
14:04:21 2024-01-26 622267 604253 194883 192502 304196 311443 314007 308358 203175 200822 246570 249323 285365 287630 3956296 4299768 5950042 5782916 1024117 1060452 277760 246634 254294 257700 284521 277134 278534 278444 197548 201519 658895 634439 1431325 1369179 421551 419665 608167 617204 761398 737432 787932 793226 826185 838478 811805 900582 1901294 2008111 1252961 1040313 670191 655572 786412 787055 828635 835800 858150 875059 967083 963680 4582079 4774165 40.25 72.2 1
14:04:22 2024-01-26 609943 604285 194935 192257 304623 311952 313971 309258 201714 201067 246999 249567 290086 288157 3965887 4337230 5955125 5796146 1022618 1060724 281937 246634 254685 258460 284086 277596 277963 278527 198409 200993 661002 637612 1457678 1370171 423420 419665 608045 617204 758598 737013 790887 792994 827911 838478 814113 903154 1901294 2008111 1225573 1041053 666372 653091 784182 787519 827883 829491 857608 876310 968902 962983 4547469 4772946 40.25 72.3 1
14:04:23 2024-01-26 609907 604177 195202 191292 304896 312651 312767 309727 201680 200437 244837 249323 285267 288333 3956296 4312129 5940717 5787044 1021889 1059972 278501 246634 254294 258062 284122 277365 278159 278649 198443 201380 665093 635921 1428081 1369200 423420 419665 608212 617204 759135 737967 790288 793226 827815 838514 814113 902288 1901294 2010995 1249759 1041794 668094 654482 786412 788113 829058 829563 855933 875059 968716 962837 4537196 4779239 40.25 72.2 1
14:04:24 2024-01-26 610536 607667 195476 191589 304945 312717 313970 310455 201714 200437 244837 249323 285860 288189 3961942 4305916 5949767 5792288 1022656 1060724 278553 246634 254294 258097 283812 277329 278159 278662 198409 201309 666620 638067 1447800 1369200 423420 419665 607306 617204 758061 737444 790887 793226 827324 840702 813535 901005 1901294 2008111 1224840 1041794 667108 653554 784182 787556 830235 829527 855933 871838 966935 962873 4550423 4775825 40.25 72.2 1
14:04:25 2024-01-26 610532 604037 195612 191559 305196 312023 313053 311330 203745 200472 244631 249254 285953 288274 3965648 4308870 5950042 5792288 1021890 1059972 279250 246391 254294 257664 283702 277079 277963 278409 198133 200993 673607 637157 1436651 1369899 423420 419665 608167 616329 756954 737695 790850 793226 825019 838478 814113 901005 1901294 2010995 1251753 1041794 666372 654018 784182 787556 828470 832183 855933 873116 966471 962837 4551017 4769006 40.25 72.2 1
14:04:26 2024-01-26 608989 608856 195918 191726 304766 312901 313053 310197 201680 200844 247268 249463 285824 288089 3966001 4324033 5980741 5797524 1017628 1057310 279349 245874 255112 257881 283688 277827 278159 279525 198409 200398 662452 638979 1421095 1377411 424351 418480 607306 614949 756508 737013 792817 793305 829877 844558 811768 897023 1898320 1995460 1229168 1044765 668094 651895 784182 788672 825540 835471 859635 870562 964418 955556 4550158 4775825 40.25 72.3 1
14:04:27 2024-01-26 611834 604073 195334 192128 305948 311555 312874 312121 205512 201418 244837 248528 286378 288960 3957301 4284559 5968693 5777728 1014724 1060724 278272 246316 255077 257629 286705 276056 278159 279314 197513 201859 663309 637157 1437448 1381322 422784 419368 612546 617642 756881 738257 790813 787519 829877 847420 811731 894935 1896062 1985958 1243179 1053340 665897 653091 791986 788635 821015 836062 864505 869252 958629 963167 4616180 4791142 40.25 72.3 1
14:04:28 2024-01-26 617802 604032 195321 191721 304945 312495 313279 310962 203351 201032 244596 251028 285281 289072 3967599 4259939 5969753 5787044 1014724 1063740 279867 246598 255863 258233 285156 277329 279766 279752 198720 200993 659552 638067 1432256 1387217 424021 418480 611175 614204 760647 742925 788492 791057 834735 845925 804638 895675 1899943 1981283 1249048 1047736 662583 652628 791117 786278 823350 836002 862626 869495 957360 965188 4627932 4797192 40.25 72.2 1
14:04:29 2024-01-26 616049 607273 195918 191721 305912 312758 313505 311470 203175 201524 244802 249635 285281 290354 3962502 4220867 6003487 5805801 1021198 1062168 277586 246634 256292 257232 285129 277329 278550 278422 198720 200363 705992 631388 1457984 1392503 422185 418480 609377 610897 758025 738220 783914 789864 837105 847420 804369 895862 1901294 1979878 1256873 1047797 665422 652655 790557 784048 821015 838397 863928 866329 959310 966590 4665277 4791142 40.25 72.3 1
14:04:30 2024-01-26 615300 608144 196576 190950 306235 312628 313607 311943 203342 201524 246570 249567 285682 288441 3963929 4199341 5978103 5792288 1023248 1062687 278275 247743 255077 256837 286307 276904 279106 278409 198720 200958 659552 628688 1442539 1387217 419583 419665 612113 614475 761398 742888 783817 792742 834735 845752 806994 896017 1904000 1997758 1227249 1044133 666372 656500 791117 784048 824262 839021 861813 870115 961543 969402 4684366 4783544 40.25 72.3 1
14:04:31 2024-01-26 617573 608376 196086 191617 305912 310611 315041 309117 201613 201524 246185 250645 285610 288504 3956324 4226361 5968693 5796423 1032034 1060724 278043 246669 254116 258243 284286 276868 278943 278156 198685 200363 673607 631850 1424446 1383283 421514 420854 609340 612194 763559 740117 783878 795561 834735 838478 804602 902288 1907853 1999710 1251004 1035440 662583 654260 788090 784048 829058 837217 855250 867639 967156 966663 4618527 4774165 40.25 72.2 1
14:04:32 2024-01-26 610184 607283 196091 191617 306267 311667 313827 310091 201647 200297 246955 252229 285575 288446 3956296 4244459 5977203 5796423 1031463 1060724 277751 246598 255077 258062 283383 277755 278550 278145 199205 200770 661002 632291 1429667 1383283 421850 419665 608759 610860 760283 737972 783285 795510 836833 838514 805778 903610 1907853 2001004 1231087 1037248 664474 654537 787747 784048 830235 838397 857152 867639 966513 968716 4618527 4783544 40.25 72.2 1
14:04:33 2024-01-26 609314 604177 196025 191639 306483 311440 314161 310091 201647 200332 245109 249601 285668 288446 3967599 4247757 5968693 5802479 1029094 1060724 277855 246634 255077 258197 284521 278646 277768 278492 198685 200363 683658 630036 1446291 1381322 420250 419665 606747 614241 761361 737013 785494 795510 834735 838212 806994 905085 1907853 2003941 1238763 1035440 666372 654574 784182 783492 830235 837181 854605 868876 966476 969402 4615712 4772169 40.25 72.3 1
14:04:34 2024-01-26 615442 604181 196025 191257 306415 313072 314676 310891 203175 201524 245523 249532 285646 288405 3964672 4262551 5969919 5805801 1030649 1063570 277621 247361 254863 257268 285032 277329 277378 280109 198547 200398 666802 628688 1428915 1374063 419656 419665 608167 616329 762986 736921 783914 793305 829841 838550 814082 900968 1907853 2010349 1237084 1041794 669997 656536 784182 786278 828470 837567 858411 869252 967156 965225 4599716 4774165 40.25 72.3 1
14:04:35 2024-01-26 611070 607436 195896 191593 306982 310029 314712 309949 203745 201419 247057 249567 286557 286606 3965796 4275039 5940717 5804703 1024556 1062019 279060 247361 254828 257268 284521 277329 278159 280074 197479 200852 662452 630486 1435032 1372115 419656 420556 608994 617204 762477 737967 787659 793226 829841 838550 811805 898604 1905144 2007499 1233006 1038937 669521 656500 784182 784037 829058 836652 858835 870488 967156 965944 4599716 4774165 40.25 72.3 1
14:04:36 2024-01-26 611070 604213 195887 191861 306555 310064 314963 310197 203745 201419 246590 249498 286485 286602 3956249 4280792 5940717 5802746 1024117 1060724 278078 247669 254579 258026 284485 277755 278550 279236 200176 200993 666077 638067 1426342 1372115 424021 419446 608167 617204 759098 737967 792014 793226 826185 838514 815271 902288 1901294 2010533 1241779 1044765 667071 653091 787257 788708 829058 829527 858411 874359 967156 955593 4533877 4764786 40.25 72.2 1
14:04:37 2024-01-26 608640 604181 195887 191593 304725 312901 313017 310197 201680 200472 247268 249463 287082 288225 3968632 4323584 5981464 5777500 1011832 1060724 278043 246391 256472 257091 284521 277791 277573 279288 198409 200398 683038 635921 1448220 1379364 421850 417264 608167 616766 755373 737536 788492 792742 827426 847546 812958 895647 1898593 1994623 1247092 1052590 669521 654482 788878 787807 821015 829563 864542 871801 959310 962161 4609121 4774165 40.25 72.2 1
14:04:38 2024-01-26 614759 608769 195476 191559 304797 311443 313720 310704 205835 202335 244631 249463 286781 287342 3975215 4267246 5983228 5777728 1014721 1063268 278501 246563 255077 257232 284436 276797 279766 278440 198685 201028 659552 638067 1457154 1382302 423420 418480 612546 614475 756324 740385 790850 791057 832302 844964 810543 895647 1895861 1982689 1235355 1050819 664000 652628 792802 786332 823059 836652 862013 869252 956684 962392 4609121 4767358 40.25 72.2 1
14:04:39 2024-01-26 614534 606308 195476 191891 305160 311952 313017 310233 202024 201067 244596 250609 285081 288297 3963929 4235413 6002012 5787044 1016766 1062019 279847 245804 255863 257052 284965 277329 278335 279752 199032 200363 676549 636137 1446458 1392503 423420 418480 611211 612627 757026 744286 788529 792180 834699 846155 806386 895647 1898593 1979878 1245136 1051093 664198 653091 791117 784074 822441 838428 862663 870115 957397 963826 4618527 4774165 40.25 72.2 1
14:04:40 2024-01-26 612436 604181 195476 191593 305626 311952 312762 311140 205726 201068 244802 249670 284965 288622 3966767 4228951 6010590 5796423 1019742 1060724 278043 246422 256472 256981 284920 277329 278943 278501 198616 200049 701513 630038 1454160 1392503 423464 417890 609377 610860 756508 740154 786181 790460 836512 847420 804602 895647 1901294 1977072 1234925 1048107 663527 652796 788878 784048 822766 838397 862663 867363 959310 965225 4643426 4776723 40.25 72.2 1
14:04:41 2024-01-26 613779 604064 196158 191089 306992 311443 313017 311831 205943 201383 244460 249243 285824 288586 3960135 4210733 5992620 5791907 1026166 1060724 279203 247952 254863 256984 285887 276056 278747 278618 198409 200888 662452 628233 1441541 1383283 419619 420556 612710 614475 762477 742925 783817 792180 834735 845154 806994 894111 1901294 1994046 1252961 1042648 664474 656572 791117 784048 825503 837181 860861 867639 961964 969402 4665555 4783544 40.25 72.2 1
14:04:42 2024-01-26 616237 605371 195887 191727 305841 311631 315443 310450 201507 201383 249686 249739 285281 288572 3953492 4244369 5974693 5801340 1034421 1060724 278043 246598 254685 258538 284037 277505 279336 279752 198754 200363 676549 633823 1449979 1383283 422148 418652 608480 613127 763559 740933 783878 793226 834735 843793 804638 901609 1903755 1995460 1254917 1037285 664000 654039 788878 784048 828787 837806 857800 867639 965786 967737 4615230 4776723 40.25 72.2 1
14:04:43 2024-01-26 611656 604141 195480 191593 306092 310971 313750 309466 201748 200472 244837 249704 285281 288513 3950662 4235357 5984072 5810772 1028516 1063268 279847 247325 255077 257268 283185 278646 278567 279716 198997 200328 668252 630486 1445442 1384844 421514 419368 608167 612664 760283 737967 783841 795547 836512 838478 806362 904935 1907853 1998943 1260785 1036414 664948 654075 786412 784048 830235 838505 855896 867639 966513 966663 4611725 4774165 40.25 72.2 1
14:04:44 2024-01-26 608805 603911 196300 191257 306992 310499 314007 310197 201680 201383 245593 248183 290086 288635 3950662 4245053 5955148 5793053 1025543 1063268 279453 247566 254936 257845 285045 277365 278159 280304 199753 201802 665682 634439 1430789 1370171 423310 418687 609031 618080 761398 737990 791739 794948 827426 838550 815271 899317 1906897 2013847 1239267 1042536 669521 654574 787530 788113 829646 834293 858835 874396 967843 963109 4562094 4764786 40.25 72.2 1
14:04:45 2024-01-26 608888 604213 194808 191931 304655 312023 313971 309258 201714 200472 246962 249323 285824 287693 3956324 4321401 5972089 5797194 1019046 1060614 279865 246457 254971 258282 284286 277791 278159 278501 200616 201029 675078 638067 1443347 1379364 424021 418153 608131 616329 755836 737448 792014 793054 829877 846948 814113 900920 1901294 1995460 1252961 1048107 669521 651242 786698 786368 825467 836652 860103 873079 964418 955556 4573956 4767358 40.25 72.2 1
14:04:46 2024-01-26 606646 604249 196025 191727 306555 311006 313053 312157 205726 201383 245386 248908 286718 288274 3956296 4288235 5968693 5807350 1010390 1063268 279991 246493 255757 256695 286123 277612 278159 280039 198271 201028 661002 635921 1428909 1380343 422820 419368 611631 617624 758598 740714 790850 788745 828632 847456 813535 893026 1892022 1986867 1239267 1049265 665422 653091 792240 788708 822766 836652 865158 870525 957270 963826 4602544 4770760 40.25 72.2 1
14:04:47 2024-01-26 618292 604213 195476 191931 305147 311952 313494 310704 201680 201559 249650 251062 290086 287630 3956020 4255603 5968693 5778931 1014721 1060236 279244 246493 255042 257091 284472 276761 279730 279752 198547 200993 669883 638067 1433341 1385829 423721 419368 612979 614475 756324 741397 790887 792742 833517 846191 809383 895647 1895898 1981283 1237311 1052590 662583 653091 792240 785776 823096 835701 862013 869252 957433 963862 4618527 4770760 40.25 72.2 1
14:04:48 2024-01-26 611106 603956 195476 191861 305196 311988 313017 310922 201368 201102 249443 249670 284947 288586 3956296 4245973 5977794 5777538 1019083 1065105 278396 246457 256151 256731 285049 277186 278943 279752 199205 199875 682434 632291 1449767 1392503 423163 416974 609377 612231 756508 742362 788108 791021 835919 846227 804675 895647 1901294 1977072 1229168 1050457 662583 653091 788878 784048 822766 837253 864479 867639 957397 963109 4633493 4776723 40.25 72.2 1
14:04:49 2024-01-26 616104 603987 195746 191692 304828 309993 315479 310233 201680 201700 249686 249739 290097 288572 3950662 4227706 5964444 5792288 1032034 1063532 279847 247495 256319 258175 284813 276602 279730 279752 198927 200818 697968 632291 1435946 1383283 422185 418687 611211 615259 764520 741800 786218 793226 834994 844413 807030 899688 1905144 1996118 1254917 1037285 664474 654075 788878 783691 830235 838469 858411 869495 967156 969132 4618527 4780132 40.25 72.2 1
14:04:50 2024-01-26 610371 603992 195750 191296 304797 310971 314161 309727 201748 200472 244837 249739 285481 288586 3949759 4247870 5967864 5799744 1026128 1060724 277621 247495 257410 257777 286191 278502 277235 279752 198650 200258 682434 630486 1435398 1380911 420547 419665 607306 614511 762800 737536 785494 794385 834144 842562 810161 904935 1907853 2004654 1246440 1037049 668094 656500 784182 784048 830235 837217 857190 871507 967917 966663 4609121 4767358 40.25 72.2 1
14:04:51 2024-01-26 606998 606386 196438 191253 306992 310971 314007 310233 205796 201102 245215 248149 290050 288513 3946944 4266314 5948321 5787214 1024117 1060724 277712 247396 254650 257597 284707 277576 279392 280004 198629 201555 665682 636703 1423660 1372620 423273 421450 609031 618080 761398 737469 792817 795510 827389 838586 814113 903163 1901294 2010995 1249048 1041906 670952 654574 786574 788113 830235 834293 858136 874396 968530 963145 4552688 4767358 40.25 72.2 1
14:04:52 2024-01-26 608805 604172 195308 191896 304232 312023 314042 309763 201748 200892 244837 249496 289882 288071 3950661 4303116 5940717 5777841 1019083 1059220 279791 246598 255077 258062 284236 277540 278603 281335 200318 200258 663902 638662 1437556 1379930 424549 418335 608404 615819 756508 737967 793143 794811 832033 845752 811805 899523 1902822 1994046 1227249 1046544 669045 652183 787762 787556 823350 834293 862663 874396 960899 961035 4595978 4761111 40.25 72.2 1
14:04:53 2024-01-26 613116 604240 195892 191593 306042 311006 314007 312157 205586 201735 244837 248528 289953 287661 3950662 4265388 5964444 5777860 1013228 1060724 278078 246634 254923 257339 286777 276091 278407 281732 200176 201380 655202 637747 1426757 1381893 423347 419592 614209 617057 756881 743978 790887 789900 834589 847420 811731 898241 1895898 1986916 1255743 1050346 664474 652628 792839 790423 823132 836652 862013 870525 958629 963145 4605831 4770760 40.25 72.2 1
14:04:54 2024-01-26 617798 604181 195480 191896 304945 311988 313778 310704 201647 201418 244666 250888 285365 288071 3952577 4239624 5973502 5778931 1016840 1060724 278714 246634 256292 257088 286039 276940 278550 278444 200601 200748 678220 630038 1440573 1394136 420140 418408 611065 613422 760944 742741 786054 791057 837105 844964 809420 899486 1901294 1988367 1233006 1048107 666372 656536 791117 783492 824298 838505 862700 867639 961616 964570 4680110 4776723 40.25 72.2 1
14:04:55 2024-01-26 618020 604177 195887 191593 306987 310029 314999 311140 205761 201735 244631 249704 290238 288513 3956296 4194892 5967864 5788158 1027047 1060724 276779 247778 255077 257339 286302 276163 278979 278374 198581 200748 673607 630038 1456898 1386944 420438 420854 612870 614328 763485 744997 786017 793305 835919 845752 808211 902626 1904000 1994046 1236844 1044765 665897 658004 791678 782930 826711 838433 859456 871507 963052 964606 4665555 4776723 40.25 72.2 1
14:04:56 2024-01-26 615631 607273 195887 191900 305688 312628 315702 309258 201748 201794 249723 250504 285860 288550 3950776 4237894 5961767 5782916 1030563 1060724 278078 246634 253549 258495 284956 276904 279372 281067 198754 201028 675078 634102 1436774 1384844 424372 422048 612501 613422 765185 742179 788300 796692 837105 838586 805852 900745 1910567 1999710 1233006 1037322 665422 658256 787725 784048 830235 838505 857152 871230 966513 969402 4611936 4763960 40.25 72.2 1
14:04:57 2024-01-26 609072 605412 196025 191241 306559 311042 314042 310637 201714 200506 245421 250249 285365 288622 3956400 4250448 5964444 5797524 1026128 1060724 277699 246352 255112 257664 283653 278682 277963 278374 198754 200175 680963 630486 1464014 1384844 422558 420447 608404 613459 761288 739540 787176 798960 833961 843366 809395 904973 1909209 2007263 1246440 1038835 668094 656536 786026 784048 830235 837217 858411 869252 971458 966663 4611936 4776723 40.25 72.2 1
14:04:58 2024-01-26 608209 604213 196025 191593 306987 311006 314520 310268 201680 201418 244872 248149 290157 288523 3953477 4257079 5957673 5801661 1029094 1060724 277199 247778 255112 257881 284956 277791 277378 280148 198547 200398 668252 628688 1427131 1374063 422257 420744 608994 617661 763485 737439 788300 796692 832082 844741 814002 902288 1907853 2011064 1234925 1038835 669997 656572 784182 788516 830235 837835 858411 871875 967843 966663 4593152 4767358 40.25 72.2 1
14:04:59 2024-01-26 610638 605853 195887 191749 306083 310064 314999 309763 201714 201102 244837 249704 290157 286275 3946944 4268967 5931391 5777803 1023840 1060724 278501 246669 254294 258495 284556 277827 278550 279028 198754 201695 662696 636249 1430384 1369200 424021 422048 611013 619727 762404 740065 793068 797825 830263 843185 816408 906082 1903755 2008923 1256596 1046949 668094 654018 786412 791021 832005 836384 858411 876340 967843 961071 4530327 4760564 40.25 72.2 1
14:05:00 2024-01-26 608446 608806 196011 191926 306550 313413 312798 311683 201714 201102 245593 249496 290157 288274 3954470 4305388 5968693 5784032 1012517 1061263 278501 246598 256508 257700 284197 278682 278159 279257 198581 201063 662452 638067 1480678 1379364 423420 418185 608094 616946 759730 737893 793068 795561 830263 849947 815197 899411 1902822 1995460 1245136 1050346 670191 648984 788283 788113 824298 836062 866246 874433 963016 962465 4591933 4767358 40.25 72.2 1
14:05:01 2024-01-26 615667 609272 195892 191896 306128 311988 314042 311211 201680 202547 244837 249704 290361 287473 3953492 4256076 5968693 5778793 1009521 1060724 278536 246634 255147 257339 287180 276940 278747 279801 199753 201625 661838 637157 1429252 1382302 424021 419410 612979 617642 760159 745877 792317 790910 833371 848146 811657 898129 1900114 1986266 1231442 1051093 665422 653870 795658 788708 824919 835414 863928 875059 956720 963862 4605831 4769916 40.25 72.2 1
14:05:02 2024-01-26 616467 604177 195750 192229 305232 312682 314007 311211 201714 201559 244872 251237 285205 288513 3955397 4231154 5977757 5787044 1016803 1060724 279119 246598 255898 257268 285227 277329 278747 278145 199379 200363 669702 635466 1437743 1391516 424623 419665 611211 613569 756346 746408 792251 794751 836254 850549 809457 898180 1902822 1985096 1238763 1048107 664474 653577 791117 786130 824521 838433 865195 869495 962038 968447 4646744 4773318 40.25 72.2 1
14:05:03 2024-01-26 614250 604172 196580 190655 306199 311952 313684 312157 205761 201700 244837 249704 290086 288550 3955397 4187427 5976377 5782916 1020193 1060724 279168 247396 255112 257268 285945 276940 278550 278374 198720 200817 663902 629586 1457781 1387217 420213 419665 612979 615856 762986 742925 783556 793054 836777 847963 810433 902057 1906711 1997536 1252961 1047471 665897 658469 792802 784048 828046 838397 861976 872826 963016 972151 4684366 4774165 40.25 72.2 1
14:05:04 2024-01-26 616642 604181 196029 191861 306523 310064 315960 310162 201499 201700 249686 250504 285936 288513 3952577 4234623 5968693 5787214 1032034 1060724 278274 246634 254685 258858 284956 277329 279372 278462 198754 200993 673607 632291 1432162 1383283 422820 419901 610726 614040 764642 742098 786181 796710 838072 846188 810573 907668 1912148 2000413 1254917 1040619 666095 655999 789997 786278 830235 843747 860861 870115 967843 969402 4618527 4776723 40.25 72.2 1
14:05:05 2024-01-26 612274 604172 196029 191593 306523 311443 314007 309727 202655 201067 244837 250818 285682 288586 3956438 4252992 5968693 5795513 1029094 1060724 279581 247361 255147 258062 283750 279111 278550 278409 199205 200398 680963 630486 1466899 1383283 422185 419665 609031 614040 762477 737990 783951 798810 834084 844990 811188 908527 1913248 2006819 1254917 1037655 668278 657742 788090 785719 832005 838469 858835 870525 969288 969402 4616295 4767082 40.25 72.2 1
14:05:06 2024-01-26 608369 604181 196442 191292 306992 310971 314963 311175 201714 201700 245386 248874 290455 288550 3952577 4256494 5962773 5796423 1029094 1060724 277625 247361 255112 257881 285192 277827 277378 280109 198754 200119 679492 629173 1446291 1379364 420882 419665 608946 617204 763559 737967 786181 795561 834735 845154 813891 905931 1913705 2010312 1242602 1041362 671908 657784 786375 788516 829646 839021 860861 872488 968828 966627 4602544 4776723 40.25 72.2 1
14:05:07 2024-01-26 610874 604253 196025 191727 306992 310753 315443 310233 201680 201383 244837 249496 290974 287747 3952577 4262736 5948321 5796423 1026128 1060724 277393 247952 255077 258062 285156 277365 278979 280144 197513 201309 673607 630411 1448167 1373089 421551 418687 610275 618080 763559 738840 788492 795547 832265 844558 814113 905931 1912340 2010349 1240683 1041362 671908 657784 786375 788516 832184 838428 860248 871838 968308 968460 4589877 4770760 40.25 72.2 1
14:05:08 2024-01-26 612158 607703 195750 192489 306092 311443 315960 310197 201748 201418 244837 249704 290494 286678 3952577 4299843 5940717 5777665 1022656 1060724 278618 247778 254685 258495 284974 277827 278943 279222 198720 201977 665682 635921 1418424 1372115 424021 418723 609377 619398 761398 741081 792014 796674 829804 843330 813780 903112 1908253 2018265 1249048 1044728 670952 656808 788650 789680 830198 835290 858411 875679 966513 964922 4556476 4759273 40.25 72.2 1
14:05:09 2024-01-26 611840 604208 196180 191931 306092 313377 313529 311648 201714 200892 245386 249496 289882 288513 3950970 4317460 5967864 5782916 1013277 1060724 279747 246391 256292 258062 284556 278646 278747 279257 198754 201309 675078 638972 1455370 1379364 424623 418480 609031 616766 758121 736391 793143 795561 832302 845000 814113 898974 1901294 1999667 1251004 1050740 671430 653113 789772 788562 825107 836543 864972 876964 961579 963826 4605115 4770483 40.25 72.2 1
14:05:10 2024-01-26 617798 607558 195887 191931 306092 311952 314485 311140 201680 202511 244460 250541 290565 287441 3950662 4256292 5968693 5777665 1012507 1060724 278501 246669 255112 257303 286741 276904 278747 279783 198133 201578 655202 636249 1436232 1381322 423420 419665 613578 618080 759171 739898 792578 790460 832658 847528 811805 895647 1895898 1989085 1249048 1056780 669233 654835 793365 790874 823350 836543 866278 876385 960883 963145 4599190 4774165 40.25 72.2 1
14:05:11 2024-01-26 617798 604217 195816 192865 305191 312651 314042 311648 201714 202017 244837 251272 285824 288288 3952577 4247870 5969730 5787044 1015319 1060724 279375 246669 255898 257345 285428 277791 278943 278340 199379 201028 676226 638701 1441185 1391516 424623 419665 613848 615825 756954 742668 792578 793305 835919 849801 809395 899734 1898593 1982689 1228448 1053858 666372 654835 795416 788516 827457 841398 865009 872563 963405 966627 4618527 4780132 40.25 72.2 1
14:05:12 2024-01-26 610088 605376 196025 192502 305688 312973 313529 312623 201714 201700 245215 249739 285824 290395 3945166 4211488 5977794 5792288 1019468 1061982 278501 246669 256292 257845 285392 278417 278979 279244 199066 200188 689790 631839 1449570 1392503 424021 419072 611211 614040 756917 740385 789726 792180 835889 847492 806362 897564 1901294 1979878 1254917 1050703 665422 654872 792827 787881 825107 844257 866315 870003 963405 966481 4633493 4774812 40.25 72.2 1
14:05:13 2024-01-26 614686 607363 199822 191559 305952 312615 313720 312193 201680 201735 245386 249739 290157 290558 3955397 4187315 5973465 5786089 1026166 1062168 276813 247952 255112 257845 286302 276904 279372 279222 198754 201028 673607 628688 1459897 1383283 421551 419937 613848 616329 764642 745070 785945 793305 837105 846948 809395 902511 1905144 1995460 1254917 1041818 665422 658506 794283 787881 830407 842590 863148 871319 964954 973530 4669477 4776723 40.25 72.2 1
14:05:14 2024-01-26 616918 604032 196540 191891 306519 311697 315960 309727 202553 201735 244631 250853 290086 288550 3950776 4225409 5959367 5787044 1032034 1060724 278043 247396 254294 258677 285428 276940 279766 278409 198754 201028 687767 632291 1424446 1383283 422820 422011 612113 614511 765728 742925 788529 795978 835889 843366 808211 904973 1910567 1998943 1247092 1038881 664474 655536 791117 786725 832522 843784 860824 870078 968530 971426 4612495 4767358 40.25 72.2 1
14:05:15 2024-01-26 609072 603992 196469 191656 306992 311916 314742 311211 201714 201278 246352 249704 286079 290291 3946944 4245167 5950042 5792288 1029094 1060724 277393 247396 255112 258062 285192 278646 277768 279788 198754 200432 666802 629586 1447967 1379364 421886 418652 607586 617808 764642 734997 786218 794984 834735 845752 811805 904935 1910567 2008966 1248359 1041794 669997 658469 786412 785368 830407 841325 860674 873772 972665 971156 4607180 4774165 40.25 72.2 1
14:05:16 2024-01-26 608640 607445 196580 191652 306590 310971 315119 311211 201748 201735 247619 248805 290157 288513 3946944 4256494 5953428 5796423 1030563 1060724 277199 247778 255863 258097 285752 277791 278159 280144 198409 201309 678020 630486 1434029 1376992 421886 418652 609413 618080 765236 738840 788567 795583 834735 845752 813535 904935 1910567 2008111 1244521 1041053 670952 659439 786412 787519 830235 838911 861940 875059 970409 969329 4602645 4779239 40.25 72.2 1
14:05:17 2024-01-26 613303 610134 196167 192368 306775 311703 315155 310704 202307 201735 245386 249773 286888 286714 3952577 4284311 5940717 5778793 1024117 1060724 278372 247987 254685 258495 285014 277791 278550 279257 198133 201695 664780 635556 1440279 1372115 423420 419937 610311 618080 763559 742135 792014 797913 829877 845154 813817 904698 1905144 2016705 1251004 1041794 670952 656572 788878 790460 830235 836652 860248 877601 971173 968460 4550196 4763792 40.25 72.2 1
14:05:18 2024-01-26 611673 608769 195476 193011 305196 312682 314712 311661 202621 201419 245386 249704 290494 288374 3945010 4312129 5952335 5787044 1022003 1060724 280005 246669 255147 258858 284521 277791 278550 281732 198754 201309 662452 638067 1429667 1374063 425079 418687 608946 617642 760822 736100 793143 797913 829877 845752 814970 904973 1905144 2010995 1243774 1044765 668094 654610 786611 792143 830235 835471 858411 876964 968382 965643 4528262 4763792 40.25 72.2 1
14:05:19 2024-01-26 609918 607300 196260 192187 306730 313890 313053 311683 202485 201418 245593 250180 290157 288513 3956296 4317738 5950042 5787044 1019083 1060724 280271 247199 255183 258858 284956 277863 278747 279279 198754 201660 675078 638067 1428127 1378387 424623 419665 607622 616703 759135 739886 792461 795583 829877 844369 815271 902325 1905144 2004654 1231087 1045059 669045 654018 788613 792705 830235 836652 859493 876964 964843 965643 4531504 4766406 40.25 72.2 1
14:05:20 2024-01-26 610259 609025 196229 192059 306978 312901 312798 312157 201714 201454 248116 249670 290290 288513 3950662 4277919 5959367 5788158 1012554 1060724 278614 246634 256723 257881 284992 278646 278159 279878 198754 201028 673607 635921 1431746 1381322 423420 419072 609413 616940 756954 738621 791450 793305 832302 847262 813780 900385 1901294 1995460 1252961 1050796 670952 653650 789997 789864 824882 836652 865232 875679 963016 966663 4599583 4766841 40.25 72.1 1
14:05:21 2024-01-26 618255 609054 195918 192662 305939 312758 314042 311140 201714 201418 249759 251064 286999 288035 3949759 4247719 5960723 5773544 1014447 1060665 279915 246669 255863 258097 285463 277791 279766 278409 199205 201344 658102 638067 1430470 1388558 424623 420259 614718 617642 758598 747629 793143 793305 835919 847492 811765 898299 1898593 1983452 1251753 1052241 665897 648984 795093 788708 825540 838541 865269 871838 960899 966663 4616180 4778412 40.25 72.2 1
14:05:22 2024-01-26 614288 608699 196580 191791 306919 312758 313827 312014 201714 202146 244872 249739 290086 291016 3945010 4197004 5980632 5792288 1022483 1063820 278043 247396 256328 257303 286741 277791 278979 281862 198754 201344 675078 630486 1439554 1392503 424351 419072 612113 614040 760247 740421 788225 792742 838364 847600 807030 897023 1905144 1980644 1234506 1048107 668094 657734 792802 785719 825503 843357 867736 870152 961616 964570 4641355 4784285 40.25 72.2 1
14:05:23 2024-01-26 617223 608158 197129 191508 306883 311301 314784 312637 201647 202159 245558 250772 290903 288513 3954482 4181393 5967025 5790161 1032034 1063740 278488 248126 254615 258641 286231 276904 279766 279227 199032 201719 673607 631388 1404861 1383283 424021 420528 614447 616292 765728 746127 789652 795510 838021 848146 809358 899280 1910567 1999438 1251004 1044133 666372 659906 793115 786332 829646 838469 861976 872788 967843 970063 4656714 4787712 40.25 72.2 1
14:05:24 2024-01-26 617798 609389 196540 192323 306883 313961 315744 310020 202519 202124 247130 251237 290086 288396 3933400 4224840 5971843 5792288 1034209 1062168 278501 247361 255112 258538 284250 277791 279766 278387 199344 201274 668252 634731 1435946 1383283 423420 418652 609377 614911 764642 743035 787335 799044 836480 845589 808784 906263 1910567 2004617 1234206 1038798 666372 655999 791117 786278 832201 838541 860248 871394 969288 970775 4609121 4768753 40.25 72.2 1
14:05:25 2024-01-26 611496 609003 196398 191761 306883 311809 314784 312176 202834 200892 245831 250680 286207 290218 3958220 4247719 5969389 5796423 1027877 1060724 278354 247361 255112 258424 284538 278646 278550 279222 199344 200958 683905 631388 1452948 1383011 422185 418652 609031 615383 763559 739594 786181 799008 837105 843366 811731 904674 1910567 2007499 1240683 1037285 669045 657502 787530 785719 832596 840657 858411 870488 972110 970775 4609121 4770760 40.25 72.2 1
14:05:26 2024-01-26 608441 608740 197022 191652 306811 311809 314820 311505 202693 202288 246246 249532 286543 290109 3946838 4253842 5941011 5796423 1025580 1062231 277621 247743 255042 258424 284956 277755 278943 282529 198098 201625 662452 632291 1427147 1373089 423464 419901 611175 619838 765185 740714 790850 797876 832265 845154 813168 901916 1909209 2013847 1236844 1041794 671908 660373 787725 788672 830235 837835 860248 875641 969288 968716 4570017 4764786 40.25 72.2 1
14:05:27 2024-01-26 610764 607708 195466 193551 305768 313887 315636 310091 202834 201559 245487 250331 286888 288333 3950662 4302944 5940717 5787769 1019083 1060360 280201 247460 255828 258823 284521 278610 278747 279648 198720 201309 662452 638979 1433421 1377971 424623 420259 608994 617143 760247 738512 794840 795547 829841 846948 815850 899317 1905107 2007499 1254917 1044877 669045 654482 788576 792143 830235 836062 860861 876964 966207 963109 4511382 4764786 40.25 72.2 1
14:05:28 2024-01-26 618679 604226 196300 192502 306092 311703 314676 311363 204458 202690 246679 250714 286888 287963 3950349 4255603 5971200 5777841 1013277 1066576 279314 246634 255863 258062 285624 276904 279766 279227 198754 201942 662452 638067 1433790 1383283 424623 420556 614718 617642 758585 746731 793143 793305 835919 847456 813502 900957 1898593 1984822 1241223 1053340 665897 652655 795658 788672 825503 838167 865195 871801 961579 966663 4609121 4774165 40.25 72.2 1
14:05:29 2024-01-26 614102 604204 196304 192199 305621 312937 314007 311872 204104 202053 247619 251730 286248 288482 3952604 4216756 5977720 5795310 1021198 1063740 279133 246528 256687 257303 285392 277329 278727 279028 199379 200363 686112 633649 1427897 1393748 424021 419368 612076 614040 758511 742925 789378 793305 838364 847564 807030 899523 1904000 1983149 1233006 1048107 668094 658469 793402 784048 826711 843357 867647 870115 962979 970063 4674960 4776723 40.25 72.2 1
14:05:30 2024-01-26 617416 604253 196300 191931 306992 310499 315702 311648 201680 202548 246939 250995 286781 288405 3949780 4187529 5959367 5791907 1034247 1063740 278466 247361 257046 258752 284956 277329 279766 278993 199066 201309 673607 632291 1465250 1383283 423420 423246 612546 614511 765728 741580 788492 797677 836480 844558 809358 907668 1910567 2003196 1260785 1038083 666372 656500 792240 786278 832596 838541 859635 872788 968566 970775 4609121 4767358 40.25 72.1 1
14:05:31 2024-01-26 610259 604141 196438 191891 305728 311916 314963 311140 202621 201032 245628 250995 287247 290894 3956438 4249003 5972968 5797524 1031425 1064496 278272 247361 255147 258062 285013 278502 278159 279910 199205 200993 694982 630036 1445466 1383283 422222 418652 607586 615856 764073 736173 786181 799044 839704 843330 811805 907556 1910567 2008966 1223207 1037322 669045 657967 787530 783827 832596 838505 858411 870488 972147 964304 4606293 4767358 40.25 72.2 1
14:05:32 2024-01-26 608640 604217 196576 191580 306987 311916 315334 311140 201748 201735 246352 248908 286378 289964 3947645 4260053 5954157 5794504 1025580 1063268 279847 248090 255112 258460 284671 277791 279192 280223 198409 201660 662452 632291 1455906 1374063 422820 420528 611211 619838 765544 738293 791450 797876 833517 845752 815277 906909 1910567 2013847 1251004 1042261 671908 659439 787725 788672 830235 839021 860861 875679 968602 969402 4590310 4770760 40.25 72.2 1
14:05:33 2024-01-26 612394 609199 196611 192806 306955 311479 315960 310922 202719 201735 245593 249773 290637 287154 3954470 4277919 5946612 5777665 1024848 1060724 281937 247878 255042 258858 284636 277755 279500 281732 199552 202295 654482 637612 1439586 1374063 424623 420528 610275 619838 763559 738366 793143 800215 831640 845752 816161 908888 1907853 2018136 1259733 1044765 671633 655999 788878 792705 832596 836652 860248 876964 969324 966627 4533877 4757993 40.25 72.2 1
14:05:34 2024-01-26 609072 609231 196300 192372 306119 313890 313971 311175 202935 201067 245972 249704 290451 288550 3953492 4317587 5973836 5785937 1013277 1060724 278501 246598 257663 257777 284521 278610 278159 279757 198720 201344 662452 637446 1480811 1381322 424322 419368 609031 618080 756954 736064 793143 794349 834108 846191 815271 903797 1905107 1999710 1254917 1048219 669997 652870 787688 792705 829646 836002 861363 876302 967156 961071 4530327 4761111 40.25 72.1 1
14:05:35 2024-01-26 609703 609236 196300 191896 306992 311952 314007 313107 201680 202052 245972 249972 290627 288441 3946944 4259749 5965315 5777614 1015336 1060724 278536 247361 255112 258062 286656 276868 279336 280078 198547 201345 667722 637747 1443327 1382302 424623 418652 616062 619398 760822 745070 793143 792180 836512 847564 814113 898241 1898593 1989085 1253748 1054202 668094 652655 793402 792143 824262 837217 867736 873737 958371 964543 4599716 4764786 40.25 72.1 1
14:05:36 2024-01-26 618292 604244 196020 192537 304873 312615 314007 311612 201748 201735 244631 251657 290086 288284 3950776 4240966 5988900 5782475 1019083 1063667 279393 246598 256472 257664 285192 277540 279228 278562 199657 200993 666802 637120 1445045 1392503 424623 419665 612979 615900 758659 746127 792014 793305 835889 851681 808784 900920 1901294 1981283 1230368 1051093 665422 652655 793365 788077 827883 838505 867119 869870 960862 966663 4615230 4764786 40.25 72.2 1
14:05:37 2024-01-26 613541 604168 196304 191900 306523 312901 313971 312121 201714 201735 245215 249773 285891 290979 3948842 4202114 5999497 5793053 1020556 1062874 278409 247566 256652 257268 285428 277365 278943 281335 200459 200993 665533 628233 1445019 1389781 422002 419665 613848 616329 761398 746408 785585 793305 836516 847492 811768 902014 1905144 1995460 1231087 1048070 667821 659439 793402 784048 827883 843321 864542 869252 965101 970099 4668026 4776723 40.25 72.1 1
14:05:38 2024-01-26 618020 607200 196300 191931 306992 310753 315960 310749 201714 202690 244837 250469 290086 288477 3946025 4205596 5971200 5790123 1034134 1063667 279991 247566 254971 258752 284920 277596 279766 279716 199205 201239 663902 632291 1426094 1383283 423766 423246 612979 615419 765728 740408 788529 797913 836480 845752 809395 904973 1910567 2001129 1260785 1041053 666372 660085 792240 786368 830235 838541 860103 870871 966476 970063 4605831 4770760 40.25 72.2 1
14:05:39 2024-01-26 614346 604181 196442 192187 306992 311988 314706 309727 202935 201700 245215 251401 286262 288590 3933702 4239849 5963776 5810772 1028516 1065216 278496 247566 255936 258463 284818 279504 278550 279257 199344 201402 683905 630038 1437529 1383283 423120 418687 608994 616909 764642 738475 786989 799044 836516 845154 811805 909649 1910567 2007227 1244521 1037322 669045 658469 788053 784074 832238 838577 858411 871801 974289 964606 4603003 4764786 40.25 72.2 1
14:05:40 2024-01-26 609272 607703 200067 191762 306992 311042 314963 311612 201748 201735 246352 249496 290664 288622 3946025 4244204 5958525 5802517 1030413 1065253 279847 248019 255722 258417 285249 277684 278515 281051 198720 201344 678020 629586 1432863 1377971 422148 419606 609844 617849 765728 736027 789726 796710 835919 844699 814113 905085 1910567 2008929 1246440 1041818 671908 659439 786611 787519 830235 838433 860103 873737 970698 964606 4602544 4765339 40.25 72.2 1
14:05:41 2024-01-26 623484 607703 199800 191931 306992 311006 315702 310922 202307 201735 245593 249323 291046 288035 3950496 4256494 5931391 5811461 1026404 1063703 278396 248019 255006 258716 285321 278270 279533 279969 198547 202260 658102 634439 1455167 1375552 423947 420528 611211 619838 765162 742215 793143 799081 832302 845752 817392 906909 1905144 2013847 1231087 1043278 671908 658469 789997 790423 832005 837244 857591 876964 969324 968716 4570131 4757993 40.25 72.1 1
14:05:42 2024-01-26 611599 608603 195887 193150 305626 312937 315702 310233 202971 201559 245593 249739 290247 288513 3952577 4312240 5945806 5760940 1018363 1063257 280648 246528 256186 258534 284379 278466 279175 280047 199240 201450 673607 639892 1458399 1380456 426362 420781 608874 618080 760283 736027 797110 795547 832302 846191 815850 903878 1906498 1998943 1256873 1041911 670191 652655 788283 793268 830235 837244 863928 876964 968530 963826 4527407 4751212 40.25 72.2 1
14:05:43 2024-01-26 608888 607708 196051 191970 306987 311988 313529 313107 201748 201735 248549 249670 290565 288518 3946944 4269183 5959367 5778793 1009651 1064103 281430 247878 256835 256911 286159 277684 278943 280823 201184 201978 659552 637290 1443750 1383283 424623 421675 614534 620719 761398 745070 791899 793054 834552 852431 813780 898204 1899943 1990496 1245136 1055804 668094 654574 795658 792705 824262 837217 869593 875641 959467 965261 4590310 4761388 40.25 72.2 1
14:05:44 2024-01-26 618292 607699 196016 192680 306119 312937 314999 311683 201748 202370 244837 251307 286307 288071 3952577 4240343 5960727 5773544 1015449 1062168 279990 247669 256475 258211 285401 277648 279730 279752 199587 201485 678572 639120 1433871 1388558 424623 418652 614718 617624 758363 747261 793097 793305 838440 852961 811805 899651 1899943 1983891 1251004 1052590 665897 653613 793402 788708 826711 838577 867736 871801 962979 970922 4618527 4770760 40.25 72.2 1
14:05:45 2024-01-26 613816 604253 196438 191931 306992 313157 314042 312121 201714 201770 245386 249773 285953 291184 3946944 4187324 5977757 5787044 1019956 1060724 278078 247530 257266 257561 286016 278163 279336 279639 199274 200713 701559 631350 1466121 1395128 422185 419665 613848 614511 762477 742411 788492 793305 838957 847528 811654 903648 1905144 1995460 1233006 1047329 667619 659439 793152 784074 827883 845145 864579 870525 965786 971543 4661329 4774165 40.25 72.2 1
14:05:46 2024-01-26 617416 608736 196025 191931 306992 310971 315960 311140 201748 202606 244872 250504 290361 288513 3941189 4210317 5952335 5777884 1031997 1060724 278736 247396 255147 258609 284707 278163 279730 281283 199274 201169 666802 632291 1428495 1385829 424979 422048 611631 615419 765728 739861 790554 797766 836480 845752 808784 908570 1910567 1998943 1258829 1038835 666372 658666 791117 785776 832005 838577 860861 869252 966549 964570 4599716 4760564 40.25 72.1 1
14:05:47 2024-01-26 611673 607481 196304 192152 306992 311952 314042 310233 202795 201383 245215 251051 285824 288622 3933853 4237949 5959367 5778793 1033471 1060471 278536 247704 255147 258858 284321 277967 279694 279752 199796 201169 679492 632291 1436651 1385829 423911 422048 611631 614911 765728 741837 787932 801238 838328 844558 809395 904712 1913248 2003233 1251004 1036798 667108 656536 790297 784110 832201 843357 858411 869216 971913 964570 4592308 4761388 40.25 72.2 1
14:05:48 2024-01-26 607778 606737 196718 191891 306992 311667 314742 311175 201714 201735 245628 248942 290043 290263 3943212 4241189 5949522 5796423 1029094 1060724 277393 247778 255147 257742 285463 277791 277944 281273 200743 201873 673607 632291 1446783 1372620 423310 422646 612501 621160 765728 740751 790887 797913 833808 847205 813780 904973 1909209 2016065 1238044 1040313 671908 659439 786611 788708 831613 836002 857628 876340 970047 969402 4573294 4751212 40.25 72.1 1
14:05:49 2024-01-26 612551 607740 196020 192837 305877 313072 315960 310233 202655 201770 245628 249773 290290 287392 3943212 4290533 5940717 5798966 1019083 1060724 279827 246669 255112 258677 284556 277827 278747 279257 200885 201380 663902 639579 1427100 1381893 425831 419665 610763 618006 760819 740332 793097 795547 833554 846227 815665 904698 1906498 1998943 1256873 1047326 669723 652655 788320 793268 830235 835378 862663 876964 966513 963826 4530327 4764786 40.25 72.1 1
14:05:50 2024-01-26 609434 607708 199822 192368 306487 311988 313529 313107 201714 201735 246007 249496 290361 288550 3946944 4259659 5959367 5769458 1013949 1060665 281163 247396 255147 258097 287180 276940 278979 280372 198443 201977 670665 637747 1457152 1384844 424586 421450 614681 621160 761214 742576 794765 793033 833481 852431 813780 899298 1901294 1989085 1247092 1056761 670191 654574 793402 792143 823096 836002 867736 876964 957433 965261 4593152 4757717 40.25 72.2 1
14:05:51 2024-01-26 618292 607703 196025 192502 306092 312023 314520 311648 201748 201770 244460 251333 290361 287630 3943212 4239920 5964444 5768286 1013277 1060724 279775 246669 255898 258062 285521 277827 279766 278385 199066 201380 662452 637290 1448775 1389781 426399 421450 616191 617143 759738 747150 793031 795561 838851 847528 811768 896764 1902785 1986266 1247092 1052590 665897 654946 795093 788745 826711 838505 867119 873116 964739 966663 4602544 4757993 40.25 72.2 1
14:05:52 2024-01-26 614251 605376 196025 192506 306092 313347 313786 310926 201714 201770 244872 249773 285365 290291 3943212 4208112 5960685 5782916 1019016 1060724 278501 246426 256508 257380 285463 277596 278979 279132 199379 200398 672602 632013 1472720 1395128 424439 419519 612316 614837 760819 740312 788381 793194 839483 854828 806994 900315 1903792 1982689 1200125 1048070 667145 656536 793365 784074 826711 843357 867736 866751 960183 969402 4633493 4761388 40.25 72.1 1
14:05:53 2024-01-26 615163 605435 200175 191296 305952 311952 313786 313832 201680 202193 244872 249739 290086 288590 3937592 4163547 5959367 5769428 1023248 1060724 282189 247743 255147 257700 286338 277527 278943 279222 198754 201344 687951 628688 1440641 1388558 421928 420149 614246 615825 761288 742668 787224 793268 839483 851754 810495 897965 1906498 1995460 1227249 1047329 667108 659439 793402 785572 829058 842517 863965 870525 965786 970136 4671623 4767358 40.25 72.2 1
14:05:54 2024-01-26 617416 604019 196029 191931 306550 310064 315960 311175 201748 202370 244837 250504 290086 288617 3933702 4195499 5959367 5773544 1026543 1060665 277690 248197 255042 258097 286338 276127 279372 278531 198754 201344 673607 628688 1428331 1383283 422222 420563 614571 616946 765654 744666 788108 796692 838887 848109 809821 903461 1905144 1995460 1256873 1044340 666372 660373 793402 787519 829816 838397 860637 870525 965786 971543 4611725 4761388 40.25 72.2 1
14:05:55 2024-01-26 612543 604213 196025 191931 306987 311733 314485 309294 202969 201418 244872 250888 289678 288622 3943212 4235734 5959367 5782916 1028516 1060724 278272 247396 255147 258460 283653 278254 278979 278409 199413 201028 678020 631388 1439975 1383283 423420 421675 609377 615562 765162 742135 789990 799949 839483 845045 811008 908776 1912148 2007499 1242602 1038097 669233 660085 789997 784110 834080 838613 858336 871144 972183 970099 4599716 4760564 40.25 72.1 1
14:05:56 2024-01-26 608209 606847 199822 191931 306915 311988 314999 311211 201748 201770 246179 249704 290157 288658 3937592 4244204 5959367 5792288 1026128 1060724 277656 247814 255147 258495 284592 279075 278159 279262 199344 200852 683905 630036 1450472 1382302 423120 418687 608480 616058 764515 741081 790554 801808 837068 848146 814039 904786 1914610 2011093 1228856 1042078 670952 659439 788613 785776 830235 838541 861400 874247 973598 969868 4596432 4761388 40.25 72.2 1
14:05:57 2024-01-26 609072 607708 199787 191762 306663 311006 314676 311175 201782 201770 244907 248908 290433 288513 3937592 4241189 5940717 5787044 1029094 1060724 277725 247778 255898 258097 285525 277365 277963 280179 198754 201028 675078 628688 1432863 1379364 422820 419642 609413 618080 764951 736100 791685 798960 836182 847474 816120 904413 1912148 2012531 1260785 1041873 671908 659402 788090 790762 832596 840803 860066 874322 971284 969402 4579576 4752808 40.25 72.2 1
14:05:58 2024-01-26 612357 607409 196025 192333 306056 311443 315443 310197 202307 201700 245180 249704 285682 286642 3933853 4275039 5934737 5768286 1024848 1060724 278501 247743 255006 258243 284521 277755 278747 279222 198720 202295 661838 634439 1444509 1372115 424021 420492 610275 619838 765236 742925 793143 800098 832550 847389 818174 907168 1906673 2016065 1185540 1044728 670474 655499 788841 792705 834299 836470 860861 876964 969324 966445 4531054 4746029 40.25 72.2 1
14:05:59 2024-01-26 609072 606938 196029 191896 305581 313634 313935 311771 202587 201384 245593 249704 290238 288477 3939463 4302033 5969389 5773553 1011720 1060724 278501 246563 256617 258026 283653 277791 278159 281335 198685 201309 665352 639435 1469916 1379364 424402 419665 609340 618080 758561 736064 795406 794948 836777 848000 815048 905969 1906673 2001835 1234925 1047747 671630 656379 788650 789790 829058 838768 865195 876652 967156 962392 4570017 4748627 40.25 72.2 1
14:06:00 2024-01-26 612861 607172 196025 192324 306739 311952 314485 313071 201368 202335 245386 249209 290565 287999 3943212 4247870 5950042 5761167 1013277 1060724 279119 246669 255863 258062 286030 276056 279372 279744 198581 201979 653752 636838 1432519 1383283 424623 420854 616228 619838 760247 744211 795406 792742 837105 850403 815826 900582 1902822 1991154 1261727 1052241 668278 654909 795621 792106 826711 838433 867736 877601 959088 966627 4599622 4762200 40.25 72.2 1
14:06:02 2024-01-26 614383 604145 196025 192333 306092 313377 313971 312121 201748 201735 244872 250853 285281 290143 3939463 4208112 5981464 5777728 1019742 1060724 278272 247361 256652 257268 286065 277755 279372 279323 198720 200363 697146 630038 1432703 1392503 424623 419665 612979 615383 760247 743978 788529 793305 838993 851757 809358 900620 1910977 1987724 1226702 1049991 670191 659219 795621 787358 828139 845743 867736 872751 964739 973530 4662224 4770760 40.25 72.2 1
14:06:03 2024-01-26 618403 604249 196576 191931 308728 310971 314999 312086 201714 202335 244872 249739 290494 288550 3933664 4163473 5953428 5769458 1032034 1063740 278501 247707 254650 258858 285445 276904 279766 278409 199344 200993 673607 631698 1460650 1386232 424021 421155 613336 616292 765728 745346 790813 796674 836480 846191 810543 901953 1913705 2002515 1258829 1044840 668000 660263 795621 789638 830162 843784 862551 871144 967156 974800 4650612 4763792 40.25 72.1 1
14:06:04 2024-01-26 618292 604217 196300 191896 306992 311916 315924 311078 202307 201912 244631 250818 285682 288590 3933664 4216123 5950042 5777665 1032034 1060724 278043 247361 255077 258858 284525 277329 279766 279680 199344 200993 676549 632291 1436774 1383283 424069 420859 611211 615819 765728 744616 789689 797913 837699 846349 809395 904973 1910567 2002515 1258829 1041362 666372 660443 793365 788516 832596 843784 862667 873758 967843 971463 4606293 4761388 40.25 72.1 1
14:06:05 2024-01-26 615880 604177 196300 192183 306955 311916 314928 309258 202935 201700 244872 251576 285682 288513 3933846 4211338 5950042 5777665 1028516 1060724 278544 247078 255112 258858 283657 278414 278943 278374 199379 201402 662452 632291 1430915 1383283 423420 418652 610275 614511 763559 741275 787335 799044 837699 845752 809358 907556 1909209 2002515 1252961 1041324 668278 657742 793115 787955 833780 843103 860749 872563 969018 972335 4599622 4755407 40.25 72.2 1
14:06:06 2024-01-26 608814 606644 196367 191900 306992 311916 314485 311140 201714 201383 245972 249704 285895 290359 3928007 4237638 5949187 5787044 1026016 1060724 278078 247361 255112 257845 283653 279075 278747 278479 199379 200993 673607 631388 1435812 1382302 423420 418652 609377 616021 763559 737104 787335 800251 836516 844558 809395 907556 1910567 2003941 1238763 1039839 668278 659615 790897 787396 834373 843176 858262 872563 972665 971470 4606293 4764786 40.25 72.2 1
14:06:07 2024-01-26 608777 604141 196576 192327 306992 311697 314161 311140 201680 200472 245593 249704 285682 290254 3933570 4234695 5962773 5778793 1031463 1060724 278501 247396 255112 258026 283767 278646 278943 278374 199379 200993 680963 631388 1440540 1384508 423420 418652 609377 615856 765728 743035 787932 801387 837735 845752 810883 908888 1910567 2004654 1233006 1038798 668278 659615 792550 788516 834966 844404 860786 872526 972665 972115 4599438 4762856 40.25 72.2 1
14:06:08 2024-01-26 609314 604208 196585 191861 306735 311809 314999 311175 204662 201735 246352 249704 290086 290291 3948096 4237949 5950042 5787044 1029094 1063468 278553 247743 255147 258424 284561 278682 279303 279222 199344 201309 680963 630486 1430565 1383283 423420 418687 608910 616292 764642 738585 787372 800215 837699 845154 811768 908203 1913285 2007499 1238763 1037299 670200 660554 790860 787881 834966 843176 860786 873847 974048 973530 4600160 4756130 40.25 72.1 1
14:06:09 2024-01-26 615093 607776 196990 191578 306663 310971 315443 312213 202239 202052 245386 249519 290565 288477 3933846 4247222 5922092 5773544 1022334 1060434 277716 247743 255077 258062 285392 277791 278943 279878 198409 202389 670665 631661 1420701 1372115 423420 420859 612113 620719 765728 742362 793143 797913 834735 846948 815547 907556 1909209 2013847 1260785 1041053 671908 659439 788613 788441 833706 840657 861902 875492 973083 969329 4573294 4757993 40.25 72.2 1
14:06:10 2024-01-26 610134 607708 195776 192865 306043 311916 315702 310197 202621 201912 247794 249739 290121 287234 3933664 4278226 5922066 5769572 1019083 1060724 279775 246634 255077 258596 284521 277827 278550 279240 198754 201344 665352 638067 1432936 1374063 425831 420528 610275 620446 762477 741983 793097 800215 832265 847278 817355 906909 1905144 2014113 1245769 1044765 669997 655536 788878 793268 832201 837617 862555 882829 971284 966481 4522286 4759626 40.25 72.1 1
14:06:11 2024-01-26 609072 605822 196162 192368 306730 313234 313017 313071 202307 201700 246179 249532 286552 288477 3945086 4253842 5950042 5777841 1009248 1062985 278536 247361 255898 257303 286942 277791 278747 280144 198720 201977 673607 635466 1459068 1382302 424623 418687 614718 619027 761398 745144 794840 793305 834108 854842 816208 898204 1899943 1992093 1251004 1056761 669997 655536 793402 793268 824882 838433 871268 880153 963331 966517 4589725 4762162 40.25 72.1 1
14:06:12 2024-01-26 616040 607762 196025 192498 306559 313890 314419 312121 201714 201700 245215 251272 290086 288550 3933702 4217504 5960685 5777665 1019742 1063747 279314 246634 256652 258097 285428 277791 278979 279045 200005 200993 679492 634102 1442660 1392503 425831 420854 612979 615856 758474 744905 792868 794996 837735 852431 810580 899613 1903755 1980607 1233006 1053340 665897 654537 793402 788708 827297 838577 868268 872451 964776 971214 4612882 4763792 40.25 72.2 1
14:06:13 2024-01-26 613671 608140 196224 191896 306992 312937 313971 311836 202766 202299 247699 250469 285682 291184 3946025 4202335 5969213 5782916 1019468 1063740 278350 247361 256687 257664 286065 277560 279372 279257 200885 201344 673607 628688 1449219 1390529 423120 420410 613848 614511 763018 745070 787932 793054 838993 852395 809358 896690 1905107 1986266 1249573 1044689 668094 658469 795093 784074 825503 845743 867736 872788 962979 972041 4660044 4766406 40.25 72.2 1
14:06:14 2024-01-26 616389 604037 197133 191721 306667 310935 314485 311867 201680 202407 247619 249739 290710 288550 3930702 4163617 5940717 5777665 1026166 1062985 276779 248161 255112 257664 286266 276940 279372 279222 198754 201344 684531 628688 1454578 1383283 422185 419901 614718 617642 765274 746127 786181 794948 838328 847492 811192 899465 1907853 1995460 1251004 1048107 668094 659906 793402 786093 827883 845145 866464 869252 965786 971470 4677871 4769006 40.25 72.1 1
14:06:15 2024-01-26 615726 604073 196402 192362 306811 312075 315658 311902 201714 202370 244837 250820 286516 288477 3936653 4172513 5950042 5761205 1032034 1062985 278237 247361 254685 258858 284879 276940 279569 278374 198754 201344 673607 632797 1433876 1383283 424021 421191 613848 616329 767154 745070 791450 797876 837699 846227 811731 901953 1910567 1998292 1252961 1041906 667108 660373 793402 788077 830235 843321 862626 871801 967156 972916 4614348 4763792 40.25 72.1 1
14:06:16 2024-01-26 612964 604073 196576 192193 306847 311809 314562 310197 202935 201383 245250 251028 285468 288369 3937592 4233580 5950042 5777728 1027629 1060724 277738 247396 255863 258062 284992 278682 278159 279292 198754 200398 679492 630486 1433409 1383283 423420 419606 608920 617204 765185 739954 787932 800251 836552 845752 811805 907256 1910567 2010349 1244521 1038835 669723 658935 788878 785220 833417 838577 859635 871838 972147 970136 4598518 4758522 40.25 72.2 1
14:06:17 2024-01-26 610375 604068 196576 191778 306955 311555 315263 310998 202519 201384 245558 248908 290229 288599 3933626 4237949 5944082 5786127 1027047 1060724 277656 247952 255112 258062 284956 277791 279372 280767 198409 201660 673607 630038 1431669 1374063 423120 420895 612979 618153 765728 742509 792014 799648 834735 844333 814970 906909 1908888 2013847 1251004 1041794 671908 661495 787725 788708 829813 838433 860103 876689 969324 969402 4576574 4756016 40.25 72.1 1
14:06:18 2024-01-26 612766 609008 195781 193041 305693 312758 315263 310091 202868 201559 245866 250704 290256 288550 3935551 4290533 5931391 5761205 1019083 1062985 280271 246669 255147 258858 284521 277827 278747 279562 198754 201719 662452 638067 1427345 1377411 426436 419901 610942 618080 761398 738220 793134 799081 833874 846227 817392 905085 1907853 2010077 1231442 1047474 669997 654574 788878 793268 832596 837835 861363 879467 971422 966663 4515066 4746393 40.25 72.1 1
14:06:19 2024-01-26 612004 609873 196433 192670 306915 314358 313386 313440 202239 202018 246246 249601 286485 288477 3943212 4262142 5952335 5786106 1010390 1060471 278592 247778 257480 257480 285392 278646 278943 280109 198754 201484 662452 634102 1429323 1381322 424623 419665 611211 619940 759171 741837 793143 795561 833517 854574 816198 896653 1901294 1995460 1254917 1053154 671908 656536 792240 792143 827297 837181 868974 876964 964418 969402 4583759 4763615 40.25 72.2 1
14:06:20 2024-01-26 617416 608999 196420 192565 306730 312539 314598 311760 202519 202866 246955 250680 286686 287414 3945124 4237929 5959367 5768286 1013000 1060724 279384 247361 255898 258097 285548 276709 278387 279292 199066 202295 663309 638979 1444848 1383283 425831 418723 616499 618080 760819 747187 793134 793190 835919 853635 815665 898336 1901294 1989085 1241223 1057343 668094 654574 796223 793268 827297 838239 869593 876964 960183 966663 4590310 4757993 40.25 72.1 1
14:06:21 2024-01-26 618292 607481 196122 192870 306271 313603 315155 311760 202553 202194 245487 251904 286450 288599 3946025 4229684 5960685 5761053 1019742 1065049 278536 246634 256687 257881 285463 277365 278979 279362 199692 200398 701513 632291 1444135 1392503 425831 418616 612979 616329 760283 746657 792868 793190 835889 852395 811805 896653 1901294 1986266 1249048 1050796 666372 654111 795658 790423 827883 838505 868268 873700 964418 968716 4595978 4754601 40.25 72.2 1
14:06:22 2024-01-26 612911 607273 196300 192502 306519 313603 313756 311907 202239 202229 247626 249670 285646 290218 3933513 4198720 5968693 5777728 1021198 1062231 277427 247396 256472 257881 286423 277755 278979 279683 199796 201344 676549 630486 1445466 1392503 424322 419048 613848 615856 763061 745144 789689 793084 838993 852431 809395 899651 1904326 1986266 1165532 1049599 669521 658469 795385 786368 827297 845743 869593 869216 963016 970136 4652345 4767358 40.25 72.1 1
14:06:23 2024-01-26 616541 607445 200139 191896 308610 311703 315759 312821 203745 202583 245523 250749 286485 288405 3956818 4173042 5955148 5777841 1033509 1065253 278501 247396 255147 258858 284720 277596 279766 278993 199692 201660 687517 632291 1445466 1383283 424623 421227 612546 616766 765162 745144 790887 800251 838957 844964 811192 904712 1908888 2005444 1236844 1040313 667619 659439 793402 788404 832201 843357 861400 871838 969324 972648 4596432 4761388 40.25 72.1 1
14:06:24 2024-01-26 612506 607481 199818 191935 306992 312682 315112 310673 203430 201489 248006 251799 285682 288513 3937539 4223343 5950042 5787044 1029020 1060724 279847 247637 255898 258097 284236 279111 279372 279222 199866 201344 680963 630937 1463602 1384396 424021 419901 610743 616329 765728 741837 788567 801956 838993 846349 811533 907294 1914390 2007499 1256873 1038835 668094 658506 790557 786405 834044 844549 860861 871801 972183 972229 4592874 4757993 40.25 72.2 1
14:06:25 2024-01-26 608888 608371 200103 191935 305952 311988 314999 312121 202341 201454 246211 250820 286235 290146 3941323 4236899 5940717 5804132 1029057 1059972 277855 248161 256151 258495 285428 277791 278159 280972 198581 201484 661002 630036 1443734 1377971 423420 420563 612029 618117 765728 739991 792014 797950 837105 846191 813205 907593 1910567 2008111 1234925 1041794 673070 660373 787725 788708 830235 838541 861400 875679 971422 971610 4576574 4741860 40.25 72.2 1
14:06:26 2024-01-26 611102 607708 196029 192506 306992 311479 315960 310268 202341 201735 247619 250611 286983 287342 3931917 4265388 5929617 5764172 1024810 1060687 278376 248161 255112 258495 285249 277560 278979 282529 198720 201977 659552 633536 1421397 1371142 423837 421191 612979 619064 765728 740495 793143 800251 834735 846948 816198 907556 1909209 2013847 1238763 1041794 671908 661346 788878 790460 832238 837806 860103 876964 971458 964534 4562094 4748627 40.25 72.2 1
14:06:27 2024-01-26 609272 607740 195754 193146 305626 312023 315479 310233 202655 201735 245593 250611 286383 288333 3933551 4290118 5937178 5769572 1019083 1063532 280210 247361 255147 258858 284556 278395 279336 279257 199205 201380 673607 639043 1429131 1377411 426436 419937 610979 618080 761398 741983 793134 797913 833247 846227 817355 904973 1905144 2010349 1245136 1044280 669997 654574 788878 793268 829813 835378 860140 880872 971458 965944 4515165 4739262 40.25 72.1 1
14:06:28 2024-01-26 608805 607667 196300 191931 306775 313410 313053 312157 201748 201418 245972 249704 290290 289126 3946990 4267246 5947593 5769572 1011031 1060724 279847 248019 255863 258062 287180 276975 279372 280823 198754 202295 661002 638067 1452977 1382302 424623 419937 614718 619064 762477 746201 793134 793305 834735 854776 814393 894037 1901294 1989775 1250271 1056591 669997 655073 795093 793268 825693 838433 866884 876964 960183 966663 4583759 4752016 40.25 72.1 1
14:06:29 2024-01-26 619615 607735 196011 192845 306092 313516 315443 311836 201748 201770 244837 251307 290565 288071 3941189 4232937 5973836 5761016 1017633 1060724 279384 246669 257266 257777 286065 277791 279372 278505 200040 201379 683598 636249 1434916 1392231 425831 418687 614718 617204 760859 746867 793143 794948 834084 847600 814113 898002 1901294 1986266 1265717 1049450 668094 654574 795716 793268 825540 840693 870213 875716 961616 966663 4590310 4751212 40.25 72.1 1
14:06:30 2024-01-26 618025 609490 196029 193150 306092 312717 314042 311683 202341 202052 244837 251341 289839 288274 3937503 4234265 5975540 5768917 1019083 1061982 279603 246634 256723 258175 285218 278218 279175 279035 199413 200993 676549 635466 1446458 1392503 425831 418652 614283 616329 760283 745341 793143 793263 835335 852431 813535 899688 1899943 1986266 1243179 1053340 667145 653613 795658 791021 827883 838505 867736 874396 963016 968716 4586087 4751212 40.25 72.1 1
14:06:31 2024-01-26 614727 604141 196300 191926 306992 313413 313786 312157 201782 202052 245421 249773 289678 290363 3928240 4184198 5975540 5782475 1022656 1060650 276779 247935 255934 257303 286302 277540 279372 279257 199032 201344 673607 630036 1457570 1391516 423420 419446 613848 615419 762477 745070 788567 793305 838993 852431 809431 896727 1905144 1986266 1224853 1044689 669045 658506 795658 784110 826711 845145 867736 868635 963052 970136 4652825 4757993 40.25 72.1 1
14:06:32 2024-01-26 616040 604213 199822 191598 306419 310753 314999 312193 201541 202405 244837 249773 290373 288586 3928007 4176654 5955148 5774215 1032940 1062584 278483 247255 254863 258858 284521 277170 279766 281335 199587 201309 700207 632291 1434369 1387217 424623 421856 612113 616329 766033 745070 790887 800251 838364 844964 811192 904973 1910567 1999667 1234925 1041053 667145 659439 792839 788441 829813 843357 861400 871838 966513 971961 4586600 4751212 40.25 72.1 1
14:06:33 2024-01-26 609225 604217 196300 191931 306992 311988 314676 309980 202969 201418 245421 251097 285165 288586 3922121 4216406 5955148 5790275 1028516 1062911 278396 247601 255757 258062 284770 279111 278159 279292 199796 201239 678401 630486 1449051 1383283 423721 422048 609413 616329 765162 741458 788529 800251 837143 845154 813535 906306 1908925 2004654 1260785 1038835 669997 658506 788878 786368 833490 843357 859635 871181 972183 970136 4590310 4748627 40.25 72.1 1
14:06:34 2024-01-26 621311 604213 199822 191896 305494 311952 314999 311175 201748 201770 246352 249704 289750 290291 3928240 4220479 5933470 5777652 1025505 1064496 278396 248055 254971 258499 285285 278414 279372 280166 198720 202613 658102 634439 1427487 1373089 424623 421227 612833 619940 765728 739861 792789 800251 834699 844964 817392 908963 1907853 2016705 1233006 1042559 673346 659439 792240 792143 832201 837181 862626 878840 972147 970775 4537234 4742644 40.25 72.2 1
14:06:35 2024-01-26 610339 608335 195705 193115 305156 312901 314130 310197 202969 201700 247699 249739 290494 288477 3933846 4284311 5922066 5777448 1018932 1060614 280628 247219 256151 258680 284343 278466 279336 279843 200616 201660 673607 638067 1471678 1380456 425528 418424 610275 617859 760819 740154 795406 797677 834735 847600 816161 900170 1902968 1998292 1256873 1052702 672866 653577 790846 791021 829058 837181 866464 876964 967843 965944 4567842 4748627 40.25 72.1 1
14:06:36 2024-01-26 610170 609236 196304 192333 306735 311988 313971 313327 201714 202335 245972 249496 290373 288035 3933853 4243980 5940717 5777728 1009521 1063268 279209 247810 258141 257522 286871 277612 278907 280591 198720 201660 664808 635466 1460650 1382916 425528 418652 614283 618991 761398 742558 793097 793305 834735 854842 816125 900920 1901294 1994623 1241223 1052330 669521 655536 796223 793017 826711 838469 869593 876927 960183 968447 4580905 4752016 40.25 72.1 1
14:06:37 2024-01-26 617854 604217 196025 192806 304730 313413 314197 312121 201748 201700 244837 251237 285824 288121 3922361 4217504 5959367 5758754 1019083 1063231 281430 246493 256581 257919 285035 277648 279336 279752 200495 200853 668252 635011 1443377 1392503 426362 421675 614283 617143 762477 747187 795369 794385 835299 852395 813840 900968 1901294 1986266 1241223 1052590 666372 652655 796789 790984 827883 838505 867736 874396 964418 969402 4590033 4748627 40.25 72.1 1
14:06:38 2024-01-26 614097 604181 196025 192502 306020 313890 314007 311648 201714 201770 245593 250853 285281 288622 3933846 4192731 5968693 5777665 1018317 1064864 281430 247149 257050 257739 285285 277648 279336 279508 199866 200258 682434 632291 1462715 1392503 425831 418322 613638 617217 760247 746408 792578 794811 838957 852395 810543 897766 1902404 1982689 1234925 1052590 665851 654574 793365 788672 827297 843357 867736 871838 963016 969402 4605357 4748627 40.25 72.1 1
14:06:39 2024-01-26 613207 604145 196442 191896 306992 312937 313529 312157 201714 201735 244872 249739 290247 291184 3927281 4175243 5968693 5773705 1023211 1060724 278916 247913 256475 257777 286123 276797 279336 279508 199274 201485 675078 629135 1449461 1387217 422222 418687 614718 617896 765162 747261 787932 793263 840812 847420 811805 902968 1909209 1989812 1234925 1049599 669045 661495 795658 785220 827883 845743 867736 871527 967156 972916 4662224 4757993 40.25 72.1 1
14:06:40 2024-01-26 617587 604208 196300 192368 306992 310971 315479 311648 201714 202688 245215 249773 286664 288513 3928240 4175483 5940717 5769458 1032034 1060665 278501 247878 255425 258609 285142 277540 279730 279752 199587 201520 665352 633649 1430499 1387180 424623 422117 614246 616329 767250 744813 791376 800215 839335 844964 811620 903956 1910567 1998943 1234925 1041901 667619 660373 793402 788438 832596 844549 862626 871838 966549 972916 4596432 4757993 40.25 72.1 1
14:06:41 2024-01-26 614456 604208 196576 192502 306992 311988 314999 311330 202969 201735 245593 251307 290157 288297 3922324 4219404 5950042 5769428 1034247 1060724 278501 248126 255147 258609 284907 277540 279694 279752 199901 201485 676549 633670 1444230 1387180 424586 423846 612979 616292 765728 741470 792251 800215 838957 847389 811768 908813 1910567 2001777 1236125 1040313 667582 658469 792802 787519 834299 844549 860715 871801 969361 970136 4593152 4755557 40.25 72.1 1
14:06:42 2024-01-26 612274 604208 196296 192368 306992 311952 314706 310233 202935 201102 245593 250888 285824 288586 3927281 4219123 5944082 5777665 1029094 1062985 278272 247396 255863 258097 284144 279055 279228 281335 199796 201169 688686 630038 1437909 1385829 424549 422048 611631 616292 765185 742135 788529 802379 839446 846948 814113 907967 1918739 2010496 1262742 1038835 671155 659906 788878 785776 833453 843321 860861 874359 974980 971506 4593152 4755407 40.25 72.1 1
14:06:43 2024-01-26 608800 606257 200103 191896 305921 311479 314999 310820 201748 202053 245972 249081 290455 288586 3928240 4231930 5922092 5777841 1024117 1060724 278078 247952 255077 258278 284956 277560 279461 282330 200601 202332 664189 637612 1442960 1372620 426436 421973 611918 621602 765185 742888 793134 800251 834994 846911 817355 907593 1907853 2019716 1243179 1041653 671908 658173 790557 792705 833453 836002 860140 878499 972183 969402 4521241 4742367 40.25 72.1 1
14:06:44 2024-01-26 610184 604253 196300 191900 305877 313413 314042 310704 202341 201383 245593 250704 285940 288477 3922399 4292641 5940717 5761366 1011720 1060724 278501 246218 256687 258495 283688 278218 278159 279992 200885 201944 663902 635039 1460650 1381893 424623 420854 612600 621602 760159 742230 793143 793226 836240 851717 818756 902288 1904000 1998292 1234925 1051093 671908 652655 790557 791021 829058 837806 866502 876964 966513 965944 4589916 4748627 40.25 72.1 1
14:06:45 2024-01-26 611818 607699 196304 192537 306766 312352 314999 312157 201680 202688 245593 249704 290565 288035 3945502 4224840 5950042 5744707 1013277 1060724 279349 246669 255898 258356 285428 277170 278387 279345 199066 202154 656652 639298 1470566 1387217 426739 422048 616463 619347 761901 746252 796542 794948 838440 854842 813780 902626 1901294 1989085 1243179 1053745 669997 655536 796789 793268 827612 838505 869593 876964 960899 968460 4583759 4748627 40.25 72.1 1
14:06:46 2024-01-26 618292 607699 196016 192980 306550 312937 314042 311648 202341 202193 244837 251307 285860 288477 3933853 4211338 5968693 5760062 1015897 1062985 280201 246634 256292 258097 285298 277791 279372 278374 199866 201344 673607 638662 1474203 1395128 427006 420854 613811 617057 761214 747150 793031 796692 838957 854238 811150 899651 1910977 1987063 1236844 1053745 667108 657275 793402 788672 827297 845743 868974 871801 964418 964570 4615230 4752016 40.25 72.1 1
14:06:47 2024-01-26 613816 607445 200099 191900 306992 312901 313971 312887 201748 201770 245593 249773 290247 290737 3925052 4181579 5968693 5768286 1019468 1063532 276848 247396 256687 257664 286302 277365 278979 279362 198754 201519 662452 630036 1476010 1397116 423163 421712 616026 618006 764606 744666 790664 795561 841870 852395 811805 903648 1907853 1997573 1260785 1049599 669045 660373 796186 785776 830235 845743 866502 871801 967156 972916 4658857 4761388 40.25 72.1 1
14:06:48 2024-01-26 614214 607445 196438 191970 306992 312673 315702 309727 202969 202052 244837 251272 285887 288550 3924481 4216123 5940717 5773705 1028361 1059605 278078 247778 255147 258596 283653 278914 278159 278457 199379 200993 682434 630486 1435937 1383283 423420 422946 611594 618793 765617 742176 788381 801277 839483 847474 811620 910111 1910567 2007499 1242602 1040619 669997 658433 789997 785812 837345 844549 860248 871801 974289 972440 4589916 4748627 40.25 72.1 1
14:06:49 2024-01-26 607654 608806 199818 191900 305952 311042 315479 311640 202341 201735 245593 248701 290565 288586 3928120 4225672 5922066 5769428 1028819 1060724 277501 247396 255112 258062 285192 277791 277768 280109 198720 201344 669702 629586 1441817 1379364 423420 419973 610311 619727 767832 741607 790102 798960 835809 848146 816371 904451 1912148 2008111 1244521 1041362 674787 660227 788310 789864 831024 838620 864554 876964 971458 964606 4574367 4734991 40.25 72.1 1
14:06:50 2024-01-26 610202 608335 196025 192533 306523 311479 315960 310268 202655 201700 245215 249773 290086 286486 3931042 4265767 5922066 5751854 1022656 1060724 278501 247778 255112 258858 284556 277791 278747 279262 198720 202295 660367 634439 1439641 1370171 424623 421227 611248 619940 765617 744286 796115 801277 833371 848146 818756 908813 1909427 2016705 1256873 1041794 673346 660554 791986 792143 832238 837217 860674 876852 970734 969402 4537234 4739262 40.25 72.1 1
14:06:51 2024-01-26 608371 604280 195892 193150 305196 312937 314999 310233 202969 201418 247232 249739 290086 288513 3928240 4287485 5922066 5760062 1021123 1060724 279693 247396 255112 258858 284556 277791 278747 279292 199483 201660 662452 637612 1459714 1372115 426436 423846 611211 619027 763559 743228 797604 802160 834994 850549 818174 903163 1909427 2003259 1236844 1041690 670952 654574 790557 795376 832596 835967 862700 879504 971284 965944 4508622 4739262 40.25 72.2 1
14:06:52 2024-01-26 608871 604253 196300 192238 306992 312937 313053 312193 201748 201418 245972 249704 290373 288071 3919561 4247757 5939848 5760062 1007515 1060724 278510 247396 256723 257303 285312 277791 277963 279718 198754 201660 697968 634102 1456135 1381322 424623 419665 612546 618153 758511 742925 791936 796581 836182 855382 818756 900770 1902822 1998193 1254917 1056084 671908 656536 793402 793017 828046 839021 871455 878840 962297 968188 4580905 4741860 40.25 72.1 1
14:06:53 2024-01-26 617587 607735 196300 192841 304837 312023 314676 311648 201748 202370 244460 249773 290157 286826 3911139 4227547 5950042 5741332 1013277 1060724 279384 246634 255898 257881 285142 277134 279372 278340 199727 201344 671877 638067 1464005 1388558 425831 418723 616062 618080 761901 747261 793097 795583 836921 855382 817207 903496 1900114 1988327 1261727 1053815 669233 656808 796789 793268 827297 841325 870213 876927 960219 966663 4589877 4739262 40.25 72.1 1
14:06:54 2024-01-26 614814 604213 196025 191931 306128 312973 313750 311648 202125 202052 244872 250818 284881 288550 3922361 4204871 5960199 5761205 1018290 1060724 277656 246669 256328 257268 285468 276940 279106 279132 198789 200432 707485 630036 1433958 1395472 424623 419665 613336 616329 761398 745346 792014 793305 840848 855382 811765 903308 1906711 1982652 1226973 1049242 669912 656390 795056 786332 826711 845743 870213 872488 962979 964606 4631747 4745242 40.25 72.1 1
14:06:55 2024-01-26 627628 604181 200175 191292 305956 311988 314042 313143 201714 201912 245215 249773 289750 288513 3922625 4160811 5938969 5754800 1026543 1060702 278169 248161 254685 258097 286132 276127 279766 279454 199379 201484 663902 629135 1427069 1383283 424021 421856 616062 617642 766033 745481 790288 797311 837735 847528 813535 905931 1912110 1997573 1258829 1047747 668278 662438 796752 788516 830235 843357 865232 874122 967658 972916 4642872 4754601 40.25 72.1 1
14:06:56 2024-01-26 617798 606774 196300 191612 306992 311006 315960 311330 201782 202370 244460 251436 289843 288550 3924481 4194229 5940717 5760062 1031298 1060724 278501 246669 255077 258858 284992 277401 279766 278523 199379 201156 682434 632291 1430151 1383283 424623 422486 613578 616329 766070 742032 791450 800251 838724 846227 811805 907593 1912110 2002985 1236844 1041762 668278 660300 793115 790762 833780 845743 862663 871838 969361 974837 4586600 4750195 40.25 72.1 1
14:06:57 2024-01-26 613303 604172 196438 191965 306987 312454 314963 310233 202935 201735 244872 251097 285824 288586 3918888 4210132 5940717 5794809 1029094 1060508 278182 247396 255863 258310 284592 278718 278159 279257 199205 201028 674233 630486 1435118 1383283 424021 419973 610311 618080 765728 740751 790288 801387 838364 844699 814113 908277 1913705 2012494 1248359 1041362 670915 660227 790897 788516 836749 843140 862090 873663 974252 973603 4594017 4746029 40.25 72.1 1
14:06:58 2024-01-26 619921 604204 200103 191861 306982 311916 314604 311612 202307 202017 246316 249289 286745 288586 3924205 4219404 5938969 5769458 1026054 1060724 277199 247743 255077 258062 284600 277755 278159 280201 198720 201625 666802 629586 1439710 1377971 423420 421155 611211 620719 767758 737626 792578 799044 838293 846823 814663 907668 1914647 2012457 1250278 1044062 674038 660263 790334 790762 833188 843784 865789 877752 972110 972335 4576383 4739262 40.25 72.2 1
14:06:59 2024-01-26 612394 608571 196540 191931 306992 310971 315924 310197 204030 201700 245558 249739 290565 286240 3924481 4253470 5916046 5749529 1021889 1060724 279233 247361 254685 258858 284521 277560 278727 279648 199032 202083 653011 637157 1445054 1371130 426436 422414 611211 619465 764073 742362 794552 801956 833481 847546 818588 907369 1907853 2016705 1235355 1047329 672592 658678 792023 793194 834966 838948 863823 879355 974048 969402 4515066 4736650 40.25 72.1 1
14:07:00 2024-01-26 609072 607663 196357 192666 306766 313890 313971 311140 202935 201665 248124 249704 286427 288572 3919524 4284941 5939848 5758908 1008951 1060724 278466 246634 256687 257017 285521 277791 278159 280144 200743 201660 661002 635466 1432101 1382302 424623 421974 614718 619465 763559 746127 793061 793054 834735 854842 815547 899598 1901294 1990496 1267712 1055407 672111 658173 797885 793047 825693 840803 872039 879317 964776 966481 4580905 4752600 40.25 72.1 1
14:07:01 2024-01-26 618251 604177 196025 193106 306056 313347 314341 311683 201714 202017 244872 251622 285842 288513 3928233 4211684 5959367 5758908 1016840 1060724 278592 246634 256687 257845 285428 277755 278943 279257 199657 200363 685376 632291 1467031 1392503 426436 418652 613848 616329 760785 746127 793143 795561 838957 853635 811155 899613 1905144 1982479 1228856 1046174 669045 658469 796715 789563 829225 846829 870138 872601 964776 974911 4643969 4752016 40.25 72.1 1
14:07:02 2024-01-26 617788 604145 196990 191731 306384 313072 314419 312928 201680 202335 245215 249739 286463 288581 3916411 4151693 5934737 5758908 1029094 1060724 278466 248161 254828 258062 285521 276940 279569 278409 199344 201625 666802 630486 1412268 1386232 424623 422450 616026 618080 767176 747187 792014 797876 838328 847492 814113 904935 1907853 1998292 1236844 1048070 668094 661815 795658 790427 832777 846179 865046 875096 968493 976294 4648853 4748627 40.25 72.1 1
14:07:03 2024-01-26 608438 609008 196433 191931 305697 311697 315960 309945 204197 202053 244802 251028 285682 288477 3921683 4199603 5939848 5761167 1028516 1060452 278466 246634 255863 258460 283617 278218 279356 278496 199657 200993 676549 631839 1449637 1384807 424623 420528 610706 617204 765185 740385 790251 802525 838993 846948 811768 911209 1910567 2004654 1238763 1038835 668278 658469 792240 787247 836154 847380 863208 874359 971963 974220 4585361 4736650 40.25 72.2 1
14:07:04 2024-01-26 609038 604177 197071 192053 306847 311881 314928 311175 201714 202017 245951 249567 286463 288550 3911102 4211451 5920265 5769255 1024848 1060724 277393 248126 255077 258062 284956 277560 278943 280928 200191 202613 661838 634439 1428646 1371592 424623 423114 612546 619940 765728 740385 794840 802379 832302 846948 817972 908888 1907047 2016705 1227530 1044784 670952 656536 790846 793268 833417 835967 863171 880535 973974 966481 4512585 4738972 40.25 72.1 1
14:07:05 2024-01-26 617640 604181 196300 192199 306987 313091 313207 312121 201714 201700 246144 249704 286445 288946 3918888 4243741 5931391 5758908 1010577 1060724 278501 247361 255863 257268 286741 276904 278943 280109 198581 201625 661002 635466 1450055 1382302 424623 419901 614718 619707 763559 746127 793097 793305 834735 854574 816161 900920 1898593 1992576 1263722 1053340 668094 654574 796789 793268 827883 838469 868974 877601 963368 972743 4575152 4742374 40.25 72.1 1
14:07:06 2024-01-26 615163 603776 196576 191826 306987 312901 313750 312193 204030 201876 245558 249739 285789 290737 3931042 4177537 5958525 5754800 1024431 1060724 276913 247952 255863 257664 286302 276904 278943 278444 198754 201274 662452 629586 1439079 1387217 423420 419937 615589 618080 765728 747187 788529 795510 840181 847528 814082 903610 1905107 1994046 1252961 1050346 669045 660373 796789 786332 829058 847269 867736 870525 967156 974837 4650612 4750195 40.25 72.1 1
14:07:07 2024-01-26 617268 607223 196545 192631 306982 310717 315702 311175 201714 202370 247268 250818 290451 288513 3918492 4176374 5938969 5754800 1031997 1061982 278727 247361 254685 258858 284521 276940 279766 278374 199344 201484 676549 632291 1452948 1383283 424623 422450 613848 617204 766033 745070 792578 801387 838957 848146 811805 904712 1910567 1998943 1258829 1041794 668094 659906 793365 788672 832238 845145 863148 871838 969324 972193 4597760 4742374 40.25 72.1 1
14:07:08 2024-01-26 608989 604037 196990 192327 306919 311774 314928 311140 201714 201700 246144 249463 285597 288586 3918888 4225409 5934737 5769458 1029094 1060724 277621 247900 255112 258062 285392 277560 277768 280218 199066 201625 675078 630486 1469475 1379364 423420 421155 611211 618991 765728 738220 792014 799648 836480 847420 815271 907556 1913285 2010995 1228856 1042536 671908 660410 789997 788672 832005 838541 862700 875641 974252 970063 4576574 4748507 40.25 72.1 1
14:07:09 2024-01-26 612269 607536 196229 192666 305912 311774 315744 310526 202307 201665 245593 249739 286307 287342 3920706 4284941 5922066 5744670 1013202 1059220 280201 246598 255898 258460 284086 278414 278550 279362 199205 201625 673607 638067 1436105 1381322 426739 420854 610743 618722 761398 738220 795427 797876 834735 847226 814933 906263 1905144 1999592 1234925 1046544 671908 654574 788878 793268 830235 837806 865195 879467 968566 966663 4508622 4743691 40.25 72.2 1
14:07:10 2024-01-26 616044 607558 196576 192358 306919 312723 314784 312928 201613 202512 245558 249670 290637 288035 3924773 4223649 5940717 5728198 1013000 1060724 278925 247361 255898 258062 285392 276091 278353 279327 199066 201660 661838 638067 1427769 1383283 426436 419901 616499 619398 760782 746362 793134 793226 837105 854842 816208 899613 1898593 1989085 1241223 1057343 669521 655536 795716 793268 825503 838167 869350 879467 962942 966663 4571499 4746393 40.25 72.1 1
14:07:11 2024-01-26 616762 608140 196580 192362 305944 313454 313863 311724 203568 201876 245452 251099 285481 288550 3924481 4192320 5965315 5760062 1016840 1060724 278618 246598 256687 257664 285392 277365 278727 278833 199657 200398 680963 632291 1434063 1393748 424623 420556 613848 616292 760745 742668 791739 793305 840181 852431 810580 896653 1907853 1983186 1215609 1049599 669521 659906 795658 785776 827883 845743 868268 869870 965786 972916 4646744 4748627 40.25 72.2 1
14:07:12 2024-01-26 617798 608971 196255 192526 306554 310829 314820 311724 201647 202654 247122 250714 285824 288333 3917909 4174123 5931391 5760062 1026166 1060724 277925 248126 254863 258097 286173 276904 279766 279222 199796 201625 680758 628688 1431578 1383283 424021 424448 616062 618080 766033 747187 789689 797147 838957 847420 811805 906909 1909209 1998292 1236844 1043278 668094 661815 795658 788672 832596 845145 863890 871801 968530 974328 4580905 4752016 40.25 72.2 1
14:07:13 2024-01-26 614250 604181 196883 192526 306811 312615 315521 310055 202901 201594 245316 251099 285361 288369 3919561 4199220 5944082 5769799 1029094 1060724 277656 246669 255147 258062 283688 278682 278747 279244 199379 200993 683905 630486 1452917 1383283 424623 420859 610743 617808 765236 742509 789726 802525 838993 845483 813535 908886 1910567 2005518 1244521 1038835 669997 659906 791117 786368 835891 845743 859493 873079 974289 973640 4576574 4738300 40.25 72.2 1
14:07:14 2024-01-26 609308 609268 196438 191931 306838 311667 315413 311363 202766 202194 245316 249601 286570 288518 3921503 4231930 5895551 5744943 1023429 1057347 278571 247361 254685 258858 284525 277560 278747 279257 198754 202119 669639 636249 1449637 1372115 426436 421820 611248 619940 764642 743035 793134 800251 833554 844964 819848 904712 1905144 2013847 1241223 1045833 671908 656536 791117 793268 833417 838469 860140 879504 972147 966663 4511941 4724736 40.25 72.2 1
14:07:15 2024-01-26 609063 607445 196300 191965 306992 313413 313243 311872 204030 201454 248006 249635 285748 288333 3921836 4261676 5931391 5744670 1010390 1063532 278431 246669 256723 257268 285192 277827 278159 279779 198754 201625 673607 634102 1439975 1382302 424623 420556 611248 619027 760283 740385 792825 794385 834735 847600 817392 905085 1904000 1999710 1233006 1051953 671908 654574 790557 791021 829646 838433 867647 876964 968530 965261 4558464 4736650 40.25 72.2 1
14:07:16 2024-01-26 612943 604253 196025 192506 306739 313590 314742 313071 203745 202548 247479 249498 286485 287486 3928120 4228989 5940717 5749529 1015637 1060724 278536 247495 256260 258062 285192 276091 279766 279263 200885 201484 656652 638067 1462757 1388558 425831 422946 616499 618080 761398 750821 793134 793084 835299 847600 815271 903797 1899943 1984822 1239267 1054202 668094 654574 797481 793268 826711 838469 870213 876964 960899 966663 4580905 4739262 40.25 72.2 1
14:07:17 2024-01-26 617587 604190 196025 192806 304837 311988 314007 311175 201714 201912 247268 251765 286553 288288 3910952 4207324 5950042 5750512 1016840 1060724 279119 246634 256257 257522 285072 276940 278747 278374 200005 201028 687517 635011 1440693 1392503 426436 418687 614718 617204 761361 747187 793143 794948 835299 852395 814113 899465 1901294 1989085 1243179 1052590 667582 654574 796789 793017 829058 838505 867736 876302 963052 969402 4576574 4739262 40.25 72.2 1
14:07:18 2024-01-26 614452 604141 196438 191922 306523 312901 314698 312157 201714 201735 245421 250227 285503 290688 3922512 4169745 5973836 5761205 1024079 1062168 277586 247778 255898 257664 286154 277648 279372 279345 199344 201519 673607 629586 1435956 1391516 424021 418687 614718 617204 765456 747187 790251 793226 841444 854842 811768 897965 1907853 1980607 1186492 1046992 669045 659439 795658 787482 828046 846939 870834 871801 965786 972229 4639835 4748627 40.25 72.1 1
14:07:19 2024-01-26 617082 604244 200279 191727 306419 311006 314999 312157 201499 202370 244872 249739 290086 288369 3926091 4162955 5929589 5760062 1030563 1061676 281430 247917 254828 258495 285530 277365 279464 279118 199379 201660 675078 630800 1435545 1387217 424623 422486 615589 618080 766070 745906 793143 799081 838993 847528 813535 907593 1910567 1998292 1234925 1044765 669247 662284 795658 789864 830235 843357 865195 873774 966513 975053 4621827 4748627 40.25 72.2 1
14:07:20 2024-01-26 618025 604213 199880 191965 306775 311952 315960 309727 202621 202052 244837 251237 285824 288550 3926091 4201833 5945659 5761167 1027781 1060724 279775 247495 256080 257845 283626 278450 278159 278479 199796 201380 668252 631388 1435532 1383283 424623 420528 611175 616766 765728 738257 790288 802253 838993 846948 811805 910355 1914390 2004654 1240683 1038835 668094 659439 791117 787519 834671 845743 859456 872488 973598 971506 4571499 4732508 40.25 72.2 1
14:07:21 2024-01-26 607914 604217 199998 191896 306581 311443 315479 311211 201748 201735 245937 248874 290086 288550 3915116 4220291 5909042 5736237 1023467 1059935 278501 247778 256864 258573 284707 277755 278943 279775 199066 202295 670347 635721 1415558 1369645 425831 421227 612029 619976 765185 740421 793134 801387 834144 844369 818588 909612 1906498 2016705 1249048 1044788 671908 657967 791117 793268 834044 837217 861363 878499 972147 969402 4508880 4729897 40.25 72.2 1
14:07:22 2024-01-26 622641 604244 196029 192333 305187 313413 314706 310233 202341 201102 245386 249704 290086 288490 3917909 4265896 5937178 5749590 1009651 1060577 278736 247361 257299 257268 286074 278395 278123 280039 198754 201484 662452 634102 1434656 1383283 424623 420556 612979 619064 761127 742925 792498 793226 834735 852431 816235 899317 1903755 1998292 1256873 1050085 672866 654610 791117 792143 829058 838397 867736 879467 968714 966663 4558187 4729897 40.25 72.1 1
14:07:23 2024-01-26 616541 607703 196300 192233 306992 311988 314520 311175 201714 202688 244837 249670 290637 287585 3922709 4208335 5952335 5745958 1012544 1059788 279970 247219 255898 258097 285005 276940 278387 281335 199483 201625 666251 636462 1433149 1389781 427043 419901 616499 618080 761398 748632 793134 796710 836480 853635 813780 904054 1901294 1989085 1261727 1054090 668094 655572 796880 793268 827297 838505 870004 876964 962297 968031 4573617 4736650 40.25 72.2 1
14:07:24 2024-01-26 616394 606938 196025 192980 306128 313413 313786 310820 202307 202089 244872 251272 285365 288550 3934230 4192731 5971200 5764796 1019705 1060614 278396 247219 256941 257991 285392 277560 278979 281732 200743 201415 675078 629135 1433825 1392503 423763 421450 614718 616329 763559 746657 790850 793226 841480 854842 811768 899688 1907853 1980607 1246440 1051093 668094 659615 793402 788672 827883 845743 870213 872805 965101 970099 4614736 4741860 40.25 72.2 1
14:07:25 2024-01-26 614759 603987 200201 191595 306982 311988 314042 313107 201714 202228 244872 250598 290086 288550 3909536 4139810 5914605 5744556 1031463 1060614 279244 247601 254722 258499 285249 276940 279766 279115 199205 201473 675078 633670 1445880 1383283 424623 423118 616118 618080 766106 744776 792578 800251 838761 847492 814113 904973 1910567 1999438 1258829 1044765 668094 661815 795416 789864 830235 844549 865232 873737 968602 975053 4599716 4741860 40.25 72.2 1
14:07:26 2024-01-26 608805 604172 196442 191900 306992 311952 314042 312213 201748 201102 245628 249739 285365 288658 3918888 4205409 5921171 5773705 1027668 1060236 279453 247846 255042 257955 284813 277612 277856 280395 199066 201449 666802 629135 1446445 1379473 424322 420859 612113 620719 766033 743419 793143 799081 835925 847456 813780 909373 1908925 2010995 1246440 1043278 673346 660410 788878 788745 831024 838577 862700 876340 972183 970099 4560168 4729897 40.25 72.2 1
14:07:27 2024-01-26 612171 607168 196300 192537 306775 310788 315960 309878 201748 201947 245250 249739 290157 286477 3909536 4235167 5895740 5736388 1019824 1062019 280452 247255 255042 258716 283944 277684 278943 281335 199240 201485 663902 638365 1435674 1377411 426436 423246 612464 619838 763018 738257 795257 800104 834144 847456 818625 907762 1907853 2008923 1245769 1048219 671430 656231 788878 793268 833453 836002 862663 880447 969361 966663 4496255 4722880 40.25 72.2 1
14:07:28 2024-01-26 609277 604249 196300 192537 306775 313413 313053 311938 201782 201700 246007 250007 289750 288477 3909536 4229457 5922066 5741332 1006798 1062775 279847 247530 256260 257162 286195 277453 278550 280635 198616 201239 656652 635921 1445465 1382302 424623 418723 615915 623373 761398 745070 793134 793305 838293 854842 818008 899947 1899943 1994046 1254917 1055920 671908 656572 793402 793268 826711 837217 869350 880872 963331 966663 4563511 4732508 40.25 72.2 1
14:07:29 2024-01-26 617798 607694 196029 193146 306088 312651 314520 311683 201748 201770 244837 251657 290086 288288 3909536 4187203 5945532 5741332 1016042 1060724 281430 247149 257266 257777 285142 277453 278943 279752 199901 201309 676549 636412 1445045 1396463 426739 419606 614718 617204 762986 747100 793143 795583 836552 855250 815850 902251 1901294 1986229 1222691 1059850 668094 655499 797922 792705 830407 838541 869593 876927 967156 970775 4583759 4736650 40.25 72.2 1
14:07:30 2024-01-26 610088 604145 196300 192467 306523 313961 313971 311801 201748 201700 245558 250784 285352 288550 3915116 4176654 5957673 5758908 1019008 1060724 277621 247361 257195 256984 285980 277505 278943 281335 199240 200853 666802 631839 1451822 1398175 425831 421450 614718 616292 761398 745303 792541 795561 841407 854842 813502 902251 1905107 1982837 1165532 1050346 669521 658433 795658 787482 827883 846179 870213 871144 963016 970099 4634550 4736650 40.25 72.2 1
14:07:31 2024-01-26 614214 607241 200284 191559 309559 311662 314007 312157 201680 202747 244837 249739 285682 288441 3908891 4151124 5905173 5740489 1030526 1060724 278237 246634 254650 258858 284871 277079 279658 281081 199552 201169 675078 632291 1437070 1385829 425196 422901 614718 618080 767154 744138 792817 802379 840739 845559 811805 907558 1914353 2003196 1238763 1041794 668094 660554 793365 788077 834671 845743 860103 874084 972147 971470 4576574 4734024 40.25 72.2 1
14:07:32 2024-01-26 608209 606864 196576 191582 306992 311479 314928 312213 201748 201700 246144 250563 285682 288622 3915116 4205671 5895740 5744632 1022656 1059183 278043 247952 254863 258460 284787 277505 279228 282131 200318 202404 662696 638517 1447527 1374574 427043 422270 613902 622487 767757 742925 795427 801387 837098 848146 818478 910299 1905144 2019569 1241223 1044765 671908 657930 791117 793268 834007 837181 861363 882167 974980 969402 4502684 4725587 40.25 72.2 1
14:07:33 2024-01-26 609025 604145 196300 192502 306523 313377 312982 311648 201748 201524 245937 249670 285682 287995 3899848 4223306 5929617 5749529 1007515 1060724 278466 246669 255863 257232 286374 277294 278550 282529 200743 202014 669194 637329 1439975 1383859 426436 422646 617337 621602 763412 746966 793097 793305 837105 856596 816245 896653 1901294 1990368 1263722 1054310 668094 654574 797922 793268 830407 838541 867736 876964 962979 969402 4576612 4736650 40.25 72.1 1
14:07:34 2024-01-26 614851 604141 196438 192199 306739 312901 313494 312121 202371 202017 245386 249739 285281 290291 3917909 4173973 5950042 5758908 1019016 1060724 276779 247743 256257 257664 286065 276940 279500 279222 199344 201696 685091 629491 1435024 1396463 424586 421749 615960 616145 764532 747968 790627 795561 841444 854238 811155 905997 1906461 1986266 1238273 1052354 671633 659906 795658 786332 827883 846340 870213 871144 965786 972916 4640112 4739262 40.25 72.2 1
14:07:35 2024-01-26 616040 604136 196580 191865 306380 310971 314485 312121 201680 202370 245386 249739 285281 288328 3897069 4154497 5922066 5749529 1029094 1059605 278279 247778 254650 258641 285503 276904 279766 278409 199205 201625 673607 632759 1423119 1388792 425720 422342 616463 618006 768997 748743 792993 801238 841370 846787 811805 904600 1915972 2001129 1238763 1041794 668278 661458 793402 788672 833417 845743 862626 874396 969288 972879 4580905 4736650 40.25 72.2 1
14:07:36 2024-01-26 612543 604136 196291 192337 306982 311952 314963 310197 202935 201700 245558 251508 285766 288513 3897069 4200859 5922066 5758908 1026091 1060724 278043 247361 255147 258460 284521 278682 278159 278618 199309 201029 683905 630038 1438781 1385829 424439 423246 612130 617970 765728 742172 790065 802414 842794 848146 814113 908923 1914353 2012531 1248359 1038835 670952 660373 792023 787482 836484 845743 859456 874322 976282 974292 4576574 4736650 40.25 72.1 1
14:07:37 2024-01-26 609072 604253 196576 191896 306987 313072 314963 310668 201714 201735 245593 248874 290494 288248 3915116 4217692 5897080 5736388 1022656 1060724 278078 247743 254863 258460 284521 277560 278747 279332 198685 202330 660367 636703 1428198 1372115 425720 424448 614246 623373 767906 741360 796542 801203 834515 848555 821091 909499 1907853 2015395 1234206 1044765 673826 660373 792802 794714 837077 838397 861363 880760 972147 964570 4521522 4729897 40.25 72.2 1
14:07:38 2024-01-26 609749 608765 195467 193119 305043 313961 314706 310855 202621 201700 245386 249739 290086 288238 3915116 4259939 5931391 5749529 1008849 1060724 278501 246598 256723 257845 284521 278646 278159 279683 199205 201625 662452 638030 1449493 1383011 425831 420781 613200 621565 762986 743868 796504 798960 836401 853454 819922 903346 1904000 1998292 1234925 1055925 673826 655499 792240 792705 829646 841398 869593 879504 967843 968031 4568617 4736650 40.25 72.1 1
14:07:39 2024-01-26 616095 607672 196304 192806 306739 312646 314963 311648 201680 202478 244872 249704 290157 287558 3915116 4208297 5931391 5736056 1013277 1060724 279362 246634 255863 258026 285392 277365 279766 278605 199205 201660 656652 637747 1439215 1386232 426739 419901 616499 619213 762986 750303 796429 798960 839483 852250 813965 903346 1902822 1986266 1249048 1053340 668278 657786 793365 790910 827883 845145 872039 875641 965065 970775 4596432 4738986 40.25 72.1 1
14:07:40 2024-01-26 613472 604181 196580 191896 306955 312937 313494 312121 201714 202017 244837 249739 285824 290737 3917909 4169037 5957673 5744745 1023211 1060724 276831 248126 255996 258026 286266 276904 278943 279222 198789 201484 662452 628688 1439470 1388558 424322 418723 616315 618080 765162 746781 792817 796581 843481 852213 814002 901767 1910786 2000413 1246440 1046174 669997 662284 797885 788365 830235 847537 867736 875134 968530 974328 4643426 4746029 40.25 72.1 1
14:07:41 2024-01-26 618025 604208 196304 192502 306992 310971 315479 311175 201714 202511 244837 250469 290086 288225 3899885 4167115 5934737 5749268 1031298 1060724 278501 247396 255077 258858 285013 276904 279569 278374 199379 201484 671152 632291 1433048 1383283 425831 423082 614209 617642 768007 746127 792317 802379 844266 848109 811620 911449 1914874 2006819 1238763 1041794 669045 659439 793402 790762 835156 846939 861326 873079 974011 974328 4577357 4736650 40.25 72.1 1
14:07:42 2024-01-26 610779 604181 196576 192372 306992 311952 314963 311140 202719 201067 245593 249773 285566 290517 3915116 4206838 5922066 5769657 1029094 1060724 277656 247952 255863 258062 285192 277560 277894 280109 199205 201344 678020 629586 1424817 1381322 424322 421227 611248 621978 766033 740656 792578 801808 838703 850439 819922 910149 1913248 2016065 1252961 1044728 675751 661310 788878 791021 834929 843321 862352 876964 972147 971280 4562094 4729897 40.25 72.1 1
14:07:43 2024-01-26 610601 604253 196025 192841 306559 311952 315924 310197 202621 201700 245593 249739 290451 286678 3915116 4253196 5894090 5728160 1019083 1059183 280012 246669 255112 258858 283653 277791 278550 279327 199205 201625 675078 637747 1455482 1374063 427043 421820 611211 620719 764642 739825 795427 801387 834994 848000 821091 911627 1910786 2016065 1245769 1047747 671871 657988 791117 793268 834007 836002 864441 879475 972147 966663 4502684 4727271 40.25 72.1 1
14:07:44 2024-01-26 608446 604217 196300 192537 306114 313890 313494 310900 202307 201418 245593 250528 285824 288477 3909536 4235508 5922092 5728160 1009521 1059972 278501 246669 255147 257881 286741 276904 278979 280175 198720 201802 659552 636229 1445052 1383283 425831 420563 617103 619976 763559 744776 795427 794432 836516 856051 818682 901944 1908559 1991909 1239267 1058608 671871 658678 796752 794959 827883 838469 870623 882159 966604 968716 4563473 4736650 40.25 72.2 1
14:07:45 2024-01-26 616040 607445 196025 192806 306092 313127 314007 311612 201714 201735 245386 251272 285481 288284 3915116 4195503 5949767 5744670 1016840 1060724 278501 246669 256687 258026 285428 277365 278943 279354 198789 200958 704499 632291 1441479 1396463 427043 418687 614718 617583 761398 746127 793143 794948 838993 855989 814113 904666 1910977 1988327 1234206 1051469 668278 657742 796752 790837 830162 845743 870213 875641 967524 970063 4595978 4742644 40.25 72.1 1
14:07:46 2024-01-26 613816 603992 196442 191931 306992 312937 313529 312521 201748 202370 245593 249773 285682 290837 3905488 4168462 5950042 5744707 1022543 1060724 276744 248161 255863 257664 286177 277079 279372 279271 199066 201660 673607 628688 1451817 1388287 424322 419606 616062 618080 765185 746303 789689 793226 842672 854842 811768 900857 1910977 1990368 1260785 1050740 670915 661705 797318 788516 830198 844907 867699 871838 968530 976257 4646744 4742374 40.25 72.1 1
14:07:47 2024-01-26 617411 604181 196300 192498 306992 311733 315960 309727 201748 202018 244872 251028 285365 288274 3905750 4182314 5931391 5749529 1031463 1060724 278244 247396 255147 258858 283617 277791 279372 278409 199692 201484 668252 632291 1449588 1383283 424623 421191 612029 617204 765185 742925 790887 801956 841407 844964 811805 907595 1914353 2008966 1240683 1041362 669233 659973 793365 789638 836154 845597 863321 874359 972183 972193 4576574 4732995 40.25 72.1 1
14:07:48 2024-01-26 608800 604032 200072 191900 306992 311916 314963 311175 202307 201735 245972 251574 290086 288586 3905750 4208597 5910913 5744670 1025580 1059972 276813 247778 255077 258062 284956 277791 278747 280249 198409 201625 662452 630038 1425899 1374063 424021 422117 614718 619976 766033 739898 793143 801387 836480 847456 816198 907558 1910567 2013847 1251004 1044340 675751 663188 790334 790837 834966 843187 864554 876815 973937 970063 4557546 4733272 40.25 72.1 1
14:07:49 2024-01-26 612609 607703 196264 193146 307388 313738 315960 310233 202621 201700 244872 249739 290086 286450 3899922 4253470 5905173 5749529 1014724 1059972 280023 246563 255898 258062 283662 277791 278550 279480 198789 201484 672136 639892 1469824 1381322 427043 418723 611211 619838 762477 741837 796595 799684 835919 850476 816125 904600 1907853 2001276 1256139 1049303 673074 657705 790860 795524 834373 840803 865009 879355 971284 966627 4492812 4727271 40.25 72.1 1
14:07:50 2024-01-26 608851 607246 196438 192502 306883 314145 313053 313261 201714 201700 245972 249462 286262 287630 3909536 4230864 5922066 5736056 1010278 1059220 278601 246669 255183 258097 286741 276091 278550 279718 198720 201660 670665 636249 1433771 1383011 425831 420563 616499 619976 763559 746436 795427 794996 837105 856051 816161 896690 1901294 1989739 1251004 1056196 670952 658678 797885 795339 826564 841398 872699 879392 963405 968570 4571499 4730144 40.25 72.1 1
14:07:51 2024-01-26 612809 605371 196300 192489 306478 313377 315311 313321 201748 202053 244872 249739 284881 288622 3911327 4167249 5940717 5750697 1022114 1060724 277634 246669 256472 257268 285463 276940 278943 279463 199066 201028 673607 629586 1433354 1392503 424439 418687 614718 616766 763559 746657 792014 794948 841444 854842 811805 899688 1907853 1980607 1264698 1052590 668094 658641 796715 791888 830407 847501 871455 873936 965639 972115 4609121 4733272 40.25 72.1 1
14:07:52 2024-01-26 615163 606644 200416 191543 306992 312682 313750 311872 201680 202228 244837 250982 285891 290291 3909536 4157034 5922092 5745428 1029094 1060724 278501 248197 254507 258097 285508 276709 279569 278645 199379 201380 675078 630038 1413482 1383283 424623 422486 617103 618080 766106 746572 792014 797913 838761 847564 814113 904973 1909209 1998292 1236844 1046544 669045 662284 796789 788478 831894 846179 868268 874210 970594 974182 4629411 4739262 40.25 72.1 1
14:07:53 2024-01-26 616541 603992 196438 192502 306992 312638 315960 310197 201748 202229 245215 251237 290086 288513 3906751 4182314 5931391 5744632 1028516 1060724 278078 247396 255147 258310 283419 277827 278943 278440 199692 200993 678020 632013 1428909 1383283 424623 420895 612546 615998 765728 741507 790479 802525 840812 847456 811805 910360 1910567 2004654 1238763 1038835 668094 658506 793402 787519 834437 846720 863208 875684 972037 972595 4578801 4736650 40.25 72.1 1
14:07:54 2024-01-26 607579 607445 196576 191931 306811 313961 314706 311823 201748 201735 245628 249601 285481 288586 3899997 4196424 5903415 5744707 1026313 1060724 277234 247952 255112 258097 284521 277527 278159 280148 198443 201660 662452 629586 1422732 1374063 424021 421820 613848 619976 766033 738220 793143 800251 835889 847420 815628 904600 1912994 2012420 1246440 1042849 673826 661815 788878 790984 832827 844549 865752 877601 973974 972151 4556287 4732111 40.25 72.1 1
14:07:55 2024-01-26 611051 608262 195476 193146 305160 313590 315485 310197 202621 201700 245215 249739 290226 287450 3909536 4247757 5922066 5741332 1012517 1060471 279349 246598 255934 257881 283653 278682 278159 279257 198789 201484 662452 638067 1465887 1382302 427043 418687 611211 618117 761398 741312 797802 799081 834120 847564 814970 903275 1905144 1999710 1258829 1041727 671908 654610 789997 793268 832005 838469 865195 882159 971136 968460 4510325 4726062 40.25 72.1 1
14:07:56 2024-01-26 613367 603996 196300 192537 306092 311952 314520 312565 203175 202335 245386 249289 290157 287594 3899922 4205395 5922066 5731966 1012554 1057347 278571 247113 255147 258062 285432 275862 279569 279222 198754 201977 663309 638067 1432101 1383283 426436 419973 616499 620319 762477 746572 795464 793190 834084 856051 816198 896653 1898593 1989775 1249048 1055444 669997 656036 795584 793268 825540 838469 869350 878214 963058 968460 4565720 4731384 40.25 72.1 1
14:07:57 2024-01-26 618492 604032 195954 192940 306056 312901 314042 311211 201714 201912 247268 251657 285481 288071 3910313 4192731 5940717 5741332 1016840 1060434 278649 246634 256723 258307 285192 277365 278979 279063 200005 200712 682434 632291 1452529 1392503 427043 419937 614718 617808 761398 747187 792498 795547 838400 854574 814113 902325 1901294 1983891 1260785 1052441 667619 656036 793402 789864 829058 845743 870213 873774 965786 972229 4601420 4742527 40.25 72.1 1
14:07:58 2024-01-26 616430 604068 196540 192362 306955 311301 314963 311867 201714 202405 244837 250995 290226 288441 3919824 4151952 5922066 5746597 1031758 1060724 278597 246669 254329 258677 284956 276904 279569 278374 199240 201519 673607 632291 1442081 1383283 424623 423452 615626 618080 768313 747187 793143 800251 838993 847528 813502 907593 1909209 1998292 1260785 1045086 668094 662284 795658 791021 832201 846939 865232 873737 966513 975779 4576388 4742374 40.25 72.1 1
14:07:59 2024-01-26 609072 604925 196576 192193 306915 311845 315263 311505 201748 201067 246007 249773 285824 290037 3907172 4204720 5922066 5751854 1026128 1060471 277656 247396 255147 258133 284663 278646 277768 279257 199032 200993 682434 630036 1434394 1382302 424021 421191 611211 618080 766033 740787 793143 801387 838364 845631 815271 908923 1913031 2008111 1246440 1041053 671908 660373 789997 788113 834708 844549 860637 876340 974980 972952 4577165 4729100 40.25 72.1 1
14:08:00 2024-01-26 612543 607295 196571 192475 306910 312007 315780 310779 202519 201559 244837 249739 290157 286360 3899885 4225921 5894090 5741332 1021889 1056559 278501 247878 254720 258677 284330 277596 278550 279063 198789 202295 665682 634439 1435566 1370171 425831 422486 612979 621012 765728 742925 793134 801387 834735 846227 818625 907558 1905144 2016705 1249048 1044268 673826 659439 791986 793268 834044 838433 862013 880872 974018 964606 4511941 4721859 40.25 72.1 1
14:08:01 2024-01-26 608925 608461 196576 192358 305984 313460 313863 311470 202239 201243 245866 249704 285895 288284 3907172 4261304 5946788 5741332 1007515 1060724 278505 246669 255147 257268 286418 277365 278159 279683 198409 201660 653041 637157 1461392 1382302 425831 419937 614718 619940 762477 742631 794862 793226 834735 855382 818588 899688 1901294 1995460 1232287 1055841 673346 658506 793402 793268 829058 838469 868732 878499 965786 968031 4563587 4729897 40.25 72.1 1
14:08:02 2024-01-26 619671 608994 196295 192870 306919 311881 314820 311505 201680 202512 246606 250714 285713 286714 3915116 4211488 5936488 5733150 1010920 1059972 279810 246669 255934 257916 285428 277365 279569 277952 199413 201660 662452 638979 1429473 1391516 426739 420895 617374 619838 762477 749164 795464 796747 836516 855446 816161 902325 1899943 1990496 1243179 1054305 669997 656536 796880 793268 826711 840693 870660 882205 964418 968716 4568236 4723156 40.25 72.1 1
14:08:03 2024-01-26 614346 604213 196158 192916 306739 313675 313720 312014 202239 202053 245487 251099 285374 288477 3920706 4173973 5950042 5744519 1016840 1060724 277656 247652 256328 257303 285463 276940 278979 279779 199240 201028 701513 630486 1450969 1393796 425831 421340 614718 617204 763559 746127 793143 794984 842112 854842 811805 898678 1905144 1980607 1238763 1052367 668094 656536 795658 789864 827883 845743 868732 873737 965786 964642 4595978 4733272 40.25 72.1 1
14:08:04 2024-01-26 614456 604213 200175 191931 306487 312907 313720 313297 202205 202194 245487 249635 287028 290186 3914875 4150804 5920918 5749529 1028516 1060724 278571 248126 254615 258062 285392 276674 279569 278409 199344 201625 665352 630036 1420191 1383283 424623 423082 616499 617808 766033 747187 792014 799044 838920 847528 814113 906263 1909209 2000427 1236844 1043390 668094 661815 795658 790387 832790 845743 863890 874359 968602 975743 4571499 4724736 40.25 72.1 1
14:08:05 2024-01-26 609314 604172 196576 191896 306987 311916 315119 311582 202766 201489 248821 250680 285842 288441 3909282 4196274 5910913 5744745 1028388 1060434 279847 247743 255077 258062 284920 277329 278159 280109 198685 201449 676226 630486 1447242 1374063 424322 422153 613848 619976 766070 741800 793143 801387 836480 847420 818025 905927 1914647 2012420 1248359 1044877 673826 662284 789997 792143 833417 844281 863928 876964 972110 970063 4555941 4723900 40.25 72.1 1
14:08:06 2024-01-26 611070 608120 196025 192806 306555 311006 315924 310197 202800 202053 247619 250785 286664 286535 3913106 4253842 5903415 5740150 1016137 1060724 280315 246387 255757 258460 283653 277755 278550 279257 199032 201590 662452 638979 1430917 1379364 427043 420859 611175 619838 763559 742925 797528 801387 834735 847492 818552 907556 1907853 2008923 1260785 1047288 671908 656500 791117 793190 834671 838397 864542 879748 974289 969402 4496255 4722125 40.25 72.1 1
14:08:07 2024-01-26 609072 604244 196398 192502 306982 312901 311747 312157 202307 201700 248255 249532 286342 288311 3914875 4235772 5929617 5739781 1010390 1060687 278501 247361 255863 257126 286392 277329 278159 280074 200743 202260 659552 637157 1432578 1383283 426436 423246 617374 619976 763559 747187 795427 794751 835263 856051 816161 898678 1901294 1990496 1245136 1053829 670474 656500 798046 793268 827883 838469 870623 880760 962979 968716 4562094 4729897 40.25 72.1 1
14:08:08 2024-01-26 618292 608340 196025 193111 304761 312901 314485 311648 201748 202017 244872 252151 286956 288288 3918786 4194641 5963562 5758908 1019083 1063532 278518 247361 256687 257629 286065 277612 278943 279257 199344 200958 708978 630486 1452249 1395472 426436 419606 614718 617204 763018 744739 793143 795510 841407 856051 811805 902251 1906498 1979660 1266654 1051093 669521 658469 795658 788635 829058 846939 869350 873079 965786 972916 4628626 4733272 40.25 72.1 1
14:08:09 2024-01-26 614722 604145 200420 191559 306992 311697 313684 312157 201714 202335 245386 249739 285766 288261 3912490 4150237 5909042 5740150 1030563 1060724 279847 247566 254615 258858 285036 276904 279766 279752 199379 201309 665352 632291 1433978 1386232 425528 423416 615589 618080 767795 747187 793143 800251 838993 847456 815271 907556 1909209 2001129 1260785 1044765 668094 662284 795658 789827 832596 845743 865195 873700 966513 974328 4573408 4727271 40.25 72.1 1
14:08:10 2024-01-26 612269 604168 196580 191931 306992 311952 314706 311587 202618 201067 245558 251028 285165 288550 3915572 4204720 5926875 5758908 1027047 1060452 277656 247495 256045 258389 284725 278218 277677 279222 199761 200853 688319 629586 1439073 1380456 424322 421155 611175 618080 767360 741800 790850 802525 838957 845000 813168 911626 1910567 2008923 1250278 1041053 672111 660373 790557 788077 836484 845743 862626 875641 974980 972879 4570017 4723900 40.25 72.1 1
14:08:11 2024-01-26 609272 604213 196398 191891 306992 310971 314604 311140 202307 201735 247699 248908 290361 288035 3903297 4220634 5890285 5744745 1021442 1059147 279349 246634 255077 258609 284863 277755 278747 279222 200885 201484 673607 639854 1438235 1381322 427650 422909 611211 620278 762477 740568 797198 800061 837105 847564 816198 906263 1905107 2001129 1256873 1050346 673346 655536 792240 793268 830235 838469 867119 879467 969324 966627 4520949 4720531 40.25 72.1 1
14:08:12 2024-01-26 611070 607663 196304 192502 306987 311988 314520 313071 201507 202370 245593 249289 286718 288107 3899885 4213255 5929589 5735313 1012544 1060508 279410 246598 255898 257845 284956 276654 279694 278374 199170 201942 659552 638067 1450567 1387217 427043 420859 617374 619565 762477 747664 795390 796710 836516 854842 814970 902288 1901294 1986718 1245136 1052292 668094 655036 796880 794959 829058 843321 870834 878214 962979 964570 4562094 4727447 40.25 72.1 1
14:08:13 2024-01-26 613816 607445 196580 191931 306992 312937 314007 312851 202341 202370 245558 249739 285682 290291 3911439 4159266 5942902 5750066 1029020 1061751 280027 248367 255042 258026 286065 276091 279569 281335 199796 201625 673607 628688 1443289 1386232 424623 423118 617374 619398 767154 747100 792014 797913 838957 852359 815244 901990 1907853 1998292 1236844 1049167 669521 661815 796789 788113 830235 845743 867736 874396 966476 975743 4637338 4739262 40.25 72.1 1
14:08:14 2024-01-26 617416 608769 196580 192537 306992 310971 315960 310197 202587 202370 244837 251237 286463 288568 3906093 4181954 5929514 5759492 1027781 1059480 279847 247219 255757 258282 283653 277827 278550 279390 199413 201029 672602 630486 1462365 1383283 425558 421676 611211 617583 765728 742925 792251 802525 841407 848146 813535 908886 1908653 2007499 1252961 1038835 670952 660139 791117 788672 837077 845743 860103 874359 974980 972916 4570795 4729897 40.25 72.1 1
14:08:15 2024-01-26 608640 604172 200108 192249 306992 311479 314706 311140 202341 201735 245937 248908 290086 288554 3888711 4199378 5886416 5744745 1022003 1060236 279332 247771 254936 258716 284343 277381 278943 278409 199032 201660 661203 637992 1445283 1373089 427043 422486 612979 622006 765728 742925 795427 802525 834735 846823 818588 908240 1907853 2016705 1247092 1045012 673346 659439 793152 793268 834671 837806 862013 882130 974708 969402 4496255 4720531 40.25 72.1 1
14:08:16 2024-01-26 609008 604172 196029 192502 305160 313377 314007 310162 202621 201383 245215 249704 285895 288121 3888748 4267397 5912741 5750512 1009538 1057179 278396 247255 256581 258417 284445 278039 278051 279843 198720 201484 662452 635011 1438748 1383859 425831 420854 612546 620890 761251 742925 793061 796710 837105 852127 816161 904973 1901294 1999710 1234925 1049599 672866 653577 790557 793268 830235 838505 867119 879467 968602 966663 4534293 4721353 40.25 72.1 1
14:08:17 2024-01-26 615601 604213 196025 192506 306088 311988 314007 311140 201714 202972 244802 249704 290086 286795 3896793 4199491 5922066 5730294 1014441 1061676 279670 246528 255792 257919 284907 276761 279730 279752 199240 201625 665896 638067 1445678 1383283 428259 420528 617374 619398 762477 748669 797679 797275 836480 854842 816245 902288 1899943 1989085 1237311 1056346 669521 656036 797444 793268 827297 838239 871898 880760 962979 968716 4563473 4729897 40.25 72.1 1
14:08:18 2024-01-26 615299 604213 196025 192976 306079 313377 314485 312121 201714 201735 244460 251272 285682 288035 3908537 4183352 5940717 5728160 1019046 1063532 281430 247113 256581 257884 285249 277648 279336 281335 199901 200818 682434 632291 1439904 1392503 427043 423246 615084 618080 763018 747187 793097 797825 841444 855446 813535 899317 1907853 1987471 1165532 1051093 669997 659439 795658 788077 827883 846939 869989 873079 965786 972229 4621328 4733272 40.25 72.1 1
14:08:19 2024-01-26 615631 604213 200456 191896 306419 311952 314485 312193 201714 202688 245386 249739 290494 288513 3909536 4145225 5912741 5745428 1028003 1063532 281231 248978 257046 258353 285285 275984 279730 281335 199587 201485 675078 631388 1435189 1386591 424021 423846 616352 620608 767360 747063 790850 797876 842489 853635 813168 906909 1907853 1998292 1236844 1051093 670952 662284 798046 788077 830235 845586 869350 873079 967156 974328 4637338 4736650 40.25 72.1 1
14:08:20 2024-01-26 616541 604244 200103 191931 306157 311006 314963 312157 201748 203007 244872 250469 285432 288513 3905750 4142909 5922066 5736388 1032034 1062985 279847 247913 257046 259144 285178 277222 279730 279639 199587 201450 673607 634102 1438748 1387217 425831 423714 616026 619565 773181 746399 793143 801387 841444 847118 814113 909612 1910567 2001890 1238763 1041794 669045 660373 795658 789864 836484 846939 862663 874396 972183 975779 4573294 4730833 40.25 72.1 1
14:08:21 2024-01-26 608640 608806 200179 191931 306380 311697 314999 311858 202341 202193 245972 248908 290655 288550 3888748 4210132 5894090 5736845 1024848 1059972 278078 247952 257959 258573 284907 278129 279425 279986 198927 202650 658102 635011 1421040 1374574 425831 423380 613848 621806 766070 745882 796632 802525 837105 847456 819811 911449 1909209 2016705 1236844 1044340 674787 661815 793365 793268 834634 838541 862626 877875 973562 970063 4511232 4715249 40.25 72.1 1
14:08:22 2024-01-26 609072 608797 196438 192502 305877 313890 314007 310922 202341 201383 245215 249704 285891 288035 3903297 4247757 5912741 5744858 1007515 1058889 278501 247361 256723 257052 285142 278395 277980 282131 199622 201520 663902 635466 1432162 1383859 426436 421749 614209 621293 761398 745672 795464 798923 837105 856051 819787 901609 1903963 1995460 1231087 1055841 673826 658506 793402 793268 827883 838505 869989 878499 965786 969402 4564240 4726525 40.25 72.1 1
14:08:23 2024-01-26 618025 607699 196025 192841 306092 312682 314742 312121 202307 202370 244802 250504 290451 286678 3888823 4199113 5931391 5736652 1013277 1060724 279349 247135 256508 258062 285196 277329 279658 279752 199831 201696 666802 637747 1452618 1394136 428259 422462 616026 618006 763559 749385 793097 796147 842431 854696 815271 899317 1901294 1989085 1252961 1054090 668094 655536 797775 793268 830235 843357 870213 878214 964381 964606 4564975 4729897 40.25 72.1 1
14:08:24 2024-01-26 614727 604213 199822 192502 305697 313634 313529 312121 201748 201770 245558 249773 290026 288658 3905750 4152121 5931391 5744632 1023248 1060724 276779 248161 255147 257881 286302 276940 279569 279323 199796 201837 675078 630038 1436036 1389189 424623 422937 618637 621328 768997 747953 791450 797913 841444 854170 814970 907021 1907853 2001890 1260785 1047326 669521 662754 796880 787210 830235 844991 869593 874396 968530 975510 4650800 4739262 40.25 72.1 1
14:08:25 2024-01-26 617358 604244 196442 192502 306195 311006 315672 311648 202341 202830 244837 250888 290086 288477 3905863 4170444 5922066 5749529 1032034 1060724 278623 247396 255183 258858 284236 277329 279766 278374 199379 201732 694939 634102 1441923 1389189 426436 422973 614209 618006 769538 747113 792993 802525 841444 846227 814997 911336 1910567 2003233 1262742 1043709 669045 660373 795093 789864 834708 843766 862700 874396 972147 973640 4568236 4729897 40.25 72.1 1
14:08:26 2024-01-26 609314 604208 200139 192368 306978 311952 314742 311648 203745 201067 245972 249773 285824 290350 3888711 4191587 5895740 5749529 1022656 1060724 276935 247952 255077 258460 284556 277170 278747 280144 198409 201695 661002 633066 1433845 1378491 424513 422937 614681 622930 768997 744395 796265 801808 838219 847383 818588 907595 1917605 2013847 1242602 1043278 674787 662248 791117 792705 834671 838541 867178 879504 972183 971506 4543283 4723900 40.25 72.1 1
14:08:27 2024-01-26 610170 607708 196122 193176 306083 311988 314640 310197 202795 201770 247773 249739 285860 286795 3888711 4247222 5894090 5730495 1019083 1059220 279775 246669 255077 258677 284086 277791 278943 279257 199504 201484 673607 638067 1434135 1377442 428259 423232 613809 621602 765236 742778 798818 802305 837662 847383 816161 907593 1904326 2007537 1234925 1048070 671908 655536 792877 795474 834671 838433 862700 879785 972220 968716 4483434 4708501 40.25 72.1 1
14:08:28 2024-01-26 609072 608335 196580 192537 306442 311988 313529 312851 201714 201735 245972 249670 290191 287594 3905750 4222126 5912741 5731966 1009558 1059220 278466 246669 255147 258062 286338 276091 278747 280109 198720 201977 681545 635796 1458656 1383283 426702 423846 617739 623373 763998 747150 797679 796692 838219 857225 818756 899651 1899943 1990368 1259733 1054418 669045 656036 796916 793047 827186 838505 870623 879504 962297 969132 4560319 4727271 40.25 72.1 1
14:08:29 2024-01-26 617374 604217 196029 192976 304801 312682 313756 311648 201748 202052 244872 251272 285365 288035 3905750 4183352 5945806 5736056 1016840 1060724 278510 246634 256723 257664 285432 277365 278943 279257 199657 200993 688319 632291 1476143 1395772 427043 419937 615915 617896 763924 746707 795406 797825 842526 855978 815159 904637 1907853 1984859 1264698 1054305 670191 658433 795658 790762 829646 848137 870660 874396 965786 972193 4605831 4729897 40.25 72.1 1
14:08:30 2024-01-26 625430 604217 200170 191935 306811 312937 314742 313107 202516 202370 245628 249773 290086 290254 3909536 4148670 5922066 5740150 1026166 1060452 277656 248197 255112 258097 286302 276940 279428 279222 199379 201625 682434 629173 1436731 1385829 424623 423786 617374 618117 770091 750340 790590 798897 838847 852286 816430 905743 1912148 2001129 1236844 1045431 670191 663548 798046 788672 829646 845586 871305 874433 965793 975779 4637338 4733272 40.25 72.1 1
14:08:31 2024-01-26 617845 604289 199952 192403 306992 310499 315738 311648 201748 203043 244872 250504 290043 288513 3900184 4139649 5922066 5744877 1030526 1060724 281163 247778 255112 258858 284992 276940 279766 278444 199413 201660 666802 632291 1438328 1388558 426436 423786 616499 619398 769438 746781 794653 802068 842526 847456 815850 908963 1914572 2007723 1238763 1044765 669997 661089 799021 790837 832827 845743 867119 877601 970734 975779 4571499 4722880 40.25 72.1 1
14:08:32 2024-01-26 611839 604208 199858 192368 306992 311988 314999 310957 202969 201067 245593 250960 285281 288622 3905750 4187464 5912741 5760062 1026166 1060724 278605 247778 255898 258495 284574 279308 278550 279683 199727 201029 672602 630038 1437529 1383283 424623 422486 613848 618080 767190 742925 792317 804659 844266 850476 816430 914169 1915972 2010312 1250278 1042371 671908 662284 791117 790200 838191 845743 862663 876964 979758 974182 4562094 4726525 40.25 72.1 1
14:08:33 2024-01-26 610410 607699 200143 192233 306992 311733 315960 311394 202374 202017 245593 249704 290433 288189 3888711 4229834 5895740 5739781 1017628 1059972 280367 246669 255147 258858 284738 277827 278943 279257 199379 201519 662452 638979 1431013 1380343 426777 421227 612029 619064 764371 742925 799012 801387 836921 852961 821091 909499 1910786 2006819 1262742 1049991 673826 656500 791117 793226 836749 841325 864542 881073 974289 971646 4493045 4720531 40.25 72.1 1
14:08:34 2024-01-26 623133 604285 199827 192572 306992 313926 313529 312157 202753 201735 246007 249739 289843 288071 3909536 4234165 5922066 5745428 1005119 1060724 278536 247431 255934 257303 286741 277329 278714 280571 199066 202154 662452 635796 1434656 1383283 426436 421227 616499 622723 764642 745906 796669 795583 834084 857116 822262 905931 1906711 1997573 1254917 1059363 676439 659759 795621 793190 830235 838541 871305 881110 968530 964606 4556287 4729897 40.25 72.1 1
14:08:35 2024-01-26 617798 607740 199682 193011 306739 313413 314999 311648 202655 202690 244872 249773 290157 287190 3909536 4187277 5927169 5731966 1013277 1060724 280004 246634 255934 258062 285428 277791 279766 278409 199553 201695 662452 638067 1433871 1392503 427043 421227 618251 619838 763559 747701 796632 797913 837735 854842 818062 905931 1906894 1991154 1239267 1052507 670191 658025 799058 796655 830235 843357 869350 878536 966836 972298 4564975 4729620 40.25 72.1 1
14:08:36 2024-01-26 614251 604253 199822 192541 306771 313413 313565 312157 201782 202052 245593 250774 285281 290359 3888748 4164595 5940717 5749529 1016840 1058852 277621 247431 256687 257339 285592 276940 279372 279507 199066 201415 672058 629135 1460134 1396463 425831 419973 616228 617642 764642 747261 793143 795583 843633 853952 811805 902325 1910977 1990094 1224853 1052553 671908 660337 797318 790200 830198 846218 870660 873774 966513 976987 4624115 4728786 40.25 72.1 1
14:08:37 2024-01-26 618292 607735 199822 192572 306982 311440 315960 311683 202341 202865 244872 250504 290043 288513 3888748 4161198 5905173 5741332 1028516 1060724 278501 247778 255898 258460 283764 277827 279175 278666 199692 201344 680758 633987 1438328 1383283 425831 421263 612546 618080 765728 743978 792014 802525 842672 850549 814113 910217 1913285 2008966 1173102 1042849 670191 660263 793365 790762 838118 848064 864554 874322 974980 974328 4569979 4725397 40.25 72.1 1
14:08:38 2024-01-26 611492 610134 200067 192194 306982 313072 315443 311582 202307 202017 245558 249254 290565 288532 3888711 4210132 5887280 5724033 1017557 1059630 280080 247707 255112 258858 284286 277791 278943 279665 199379 201625 682434 638067 1435812 1376992 427955 423082 612979 619903 765185 745070 797765 802525 835919 847420 820988 908849 1907853 2014694 1245769 1049167 673556 657784 792587 796655 836749 841398 865789 883870 972110 969402 4490949 4714528 40.25 72.1 1
14:08:39 2024-01-26 609068 608213 196576 192333 306992 313890 313494 310815 202341 201419 245937 249704 286427 288319 3888711 4233580 5916046 5730771 1007515 1060424 278510 247361 255863 257017 285543 277755 278550 280109 198754 201977 662452 633670 1450800 1383283 426436 419937 615589 621769 762477 744739 796595 795510 837105 856656 820369 902288 1905107 1996875 1258829 1057024 675751 660331 796551 795524 830198 842590 872699 883593 968419 970775 4559198 4727271 40.25 72.1 1
14:08:40 2024-01-26 618020 609024 196442 193111 306415 311988 314963 312121 202307 202688 244802 250925 290655 287154 3905750 4196498 5922066 5736652 1013277 1060724 279384 246634 256257 258062 284956 277755 279766 278340 199831 201660 675078 638067 1427345 1392503 427650 421191 617979 619838 763559 748715 796558 797876 838688 854842 816161 905085 1901294 1991909 1243179 1054202 669997 659615 800158 796507 832596 844404 871380 879355 965639 972078 4568617 4730833 40.25 72.1 1
14:08:41 2024-01-26 612804 609003 196576 192467 306987 312426 314963 310629 203464 201524 245593 251203 285682 288550 3905750 4191587 5912741 5744632 1027140 1060724 277621 247396 255147 258062 284720 278359 278159 279744 199344 201309 694203 630036 1462777 1383011 424623 421820 611211 619398 766033 740152 792014 802525 839030 846787 813780 912212 1914353 2010349 1250278 1041794 671908 662284 791117 790162 838537 846551 865752 876815 977713 977828 4563321 4727271 40.25 72.1 1
14:08:42 2024-01-26 608376 608999 197022 192222 306982 313072 315443 311175 202621 202112 247619 249289 290565 287594 3896385 4205446 5887318 5719948 1019083 1059220 280201 247361 255112 258858 284051 277791 278747 279345 199344 201484 662452 638365 1432038 1376992 427955 422450 612979 620719 764642 741470 797765 802525 834735 847456 820369 909612 1910567 2013847 1245769 1048219 671908 658678 791117 795524 834671 841288 865752 884149 972000 969329 4490630 4716630 40.25 72.1 1
14:08:43 2024-01-26 610259 607445 200103 192502 305764 312615 313494 313071 201680 201700 245972 249243 287080 287999 3900184 4219123 5911832 5711920 1009521 1059220 278501 247361 255147 257268 286266 276091 278943 280201 198720 201345 667722 636249 1432162 1383283 426436 421191 618251 621769 765185 746399 796595 793226 837105 857262 819787 902511 1901294 1995460 1254917 1059475 674787 659906 795658 795524 829058 838469 872587 881830 967797 971214 4569875 4728786 40.25 72.1 1
14:08:44 2024-01-26 617784 604177 196300 192498 305841 313127 314197 311836 202307 202123 245593 252008 285281 288031 3905750 4173973 5940442 5736388 1016840 1060724 278466 246634 256687 257664 285392 277329 278943 279323 199032 200817 691261 631397 1453702 1395472 427043 419937 614718 618080 763559 747187 794840 796674 841444 856596 814113 899317 1905144 1986266 1211200 1052330 668094 656536 797355 792143 830235 845743 869387 875641 968902 973419 4588261 4735495 40.25 72.1 1
14:08:45 2024-01-26 618953 604037 197129 192194 306992 312702 314999 312157 201680 202548 245558 250784 285682 288274 3906093 4139337 5921171 5740150 1030563 1060724 278501 247361 254650 258677 284956 276709 279766 278409 199170 201625 663902 633252 1458656 1388558 424623 423750 617374 619838 768277 749201 792014 799044 840181 852395 815850 907280 1907853 1998292 1236844 1048107 669997 662284 797444 788077 830235 844955 870213 873079 967156 976950 4639366 4735574 40.25 72.1 1
14:08:46 2024-01-26 618463 604037 196545 192631 306883 310971 315924 311140 201748 202653 247268 250995 285766 288441 3902605 4163510 5912741 5740150 1030451 1060724 278279 246634 255147 258858 284051 276940 279569 278374 199379 201309 676549 632291 1429667 1383283 425831 423714 613772 618080 768277 746127 793143 802525 842672 847456 814113 908886 1913285 2003233 1262742 1041794 669521 661495 795658 790984 834634 846939 863890 876927 972183 974292 4563207 4721821 40.25 72.1 1
14:08:47 2024-01-26 610536 604064 197402 192362 308425 311809 314784 311140 201714 202193 246144 249289 285543 288302 3890837 4193876 5897356 5744745 1025580 1059972 277621 247743 255638 258460 284720 277329 278943 280144 198236 201660 663902 630486 1436776 1374063 424623 423082 615121 621769 768277 743978 793061 802525 836847 847456 818588 908240 1910567 2013847 1242602 1043278 674787 662754 790557 792996 834634 838541 864542 879467 973562 972193 4545033 4721859 40.25 72.1 1
14:08:48 2024-01-26 611929 604068 195954 193446 305944 313454 315550 310962 202834 201665 245593 249773 286525 288035 3911327 4253470 5903415 5724071 1013164 1059183 280005 246563 255898 258677 283739 277791 278550 279306 199344 201660 675078 638067 1445871 1379364 427955 421191 612546 619027 765185 740385 797802 800819 835919 847564 819750 908888 1909209 2004654 1236844 1048070 671908 656536 791117 793190 834929 838397 862663 881036 973562 969402 4483369 4717974 40.25 72.1 1
14:08:49 2024-01-26 624429 609008 196576 192397 306087 313234 313130 312673 204019 201524 246246 249635 285682 287630 3903297 4211301 5914605 5711751 1013277 1060724 278536 247361 255863 258278 286065 276056 279192 279757 198720 202119 660367 636249 1429737 1380456 427043 421820 617374 621366 764617 746966 797491 793226 837105 855191 818588 896690 1901294 1991909 1265717 1057380 671908 658469 796789 793190 829058 838433 871935 878499 965786 969402 4558837 4720531 40.25 72.1 1
14:08:50 2024-01-26 618071 608999 196512 192865 306267 312794 314820 311505 202239 202159 247145 250924 285610 286678 3901948 4205484 5922066 5726408 1013277 1060724 279897 246634 256292 258097 285214 276940 279372 277917 200482 201344 660366 638067 1448624 1392503 427955 422185 618251 619838 763559 749856 796595 800819 838364 854842 816161 904973 1899668 1991909 1241223 1054090 669997 656536 798046 793190 829058 838505 871898 882364 965786 969402 4555941 4720255 40.25 72.1 1
14:08:51 2024-01-26 618292 609003 196469 193476 306267 313603 314341 311760 202693 202194 246606 251626 285610 287212 3894293 4197004 5940717 5736056 1016840 1060724 279775 246634 256437 258062 285428 277365 278943 278340 200040 201484 675078 637120 1450653 1392503 428259 421191 617979 619398 763559 749325 795427 797876 838724 854842 816161 904973 1901294 1990496 1239267 1054268 669997 656536 798046 793190 829058 838505 871935 879785 967156 969402 4556866 4727271 40.25 72.1 1
14:08:52 2024-01-26 618292 607703 196469 193476 306258 314294 315191 312014 202834 202053 245487 252290 285646 287891 3899997 4189328 5940717 5711676 1016803 1060724 279384 246634 256687 258093 285192 277365 278979 278531 200005 200993 669702 633823 1439319 1395472 427043 420859 614718 617822 762477 747039 793097 797311 838993 856051 813780 899317 1901294 1989085 1247092 1052367 669045 656536 798046 793190 829058 838505 871935 882167 965101 964570 4558837 4724736 40.25 72.1 1
14:08:53 2024-01-26 613779 604244 196438 192502 306730 313603 313756 311872 204030 202053 245866 250924 285210 288518 3905164 4151183 5929940 5736056 1028238 1060724 277690 248126 255042 258097 285463 276056 279569 279222 199379 201625 673607 629586 1422479 1386232 424623 423786 617812 619838 768313 747701 792578 800251 840181 852431 815048 903919 1910567 1998292 1260785 1048382 669997 662284 797444 788113 830235 847447 870213 873737 966476 975743 4637338 4729897 40.25 72.1 1
14:08:54 2024-01-26 617416 609231 199822 192537 306987 310971 315672 311872 202626 202761 247268 250714 285740 288333 3906685 4157855 5922066 5744858 1030526 1060471 278431 247396 255077 258858 284521 276940 279766 278987 199553 201625 698157 632291 1434240 1383283 426466 423786 615589 618080 769402 747261 792844 802525 843269 847528 814113 907294 1910293 2001276 1262742 1044021 669521 662284 795658 791021 834671 844955 865232 875679 970734 974328 4567060 4723900 40.25 72.1 1
14:08:55 2024-01-26 610292 604177 200103 192244 306992 311988 314999 311429 202800 201278 248116 250995 285646 288477 3902651 4202109 5912741 5757008 1027781 1060724 277427 247999 256439 258460 284956 277329 277768 280231 199344 201344 676549 630036 1437518 1382302 424623 422486 612979 620013 768313 739902 793143 801956 838993 847600 816161 910261 1914390 2012420 1232623 1044045 674787 662284 792240 790984 834044 845145 866464 876964 976363 972916 4562094 4721353 40.25 72.1 1
14:08:56 2024-01-26 610842 608598 196025 193181 306523 311988 315924 310233 202935 201770 248116 250995 286056 287306 3903701 4236891 5912741 5736931 1015448 1060724 280201 246391 256328 258573 284236 277791 278550 279757 199379 201695 673607 638979 1438094 1382302 428259 420563 612979 620621 763559 740421 797839 801387 836516 852431 817972 909612 1909209 2005444 1238763 1049710 673826 657502 792240 795510 836484 838469 866502 881073 974289 964304 4483434 4714528 40.25 72.1 1
14:08:57 2024-01-26 609004 607703 200108 192537 305732 313890 313648 312157 202341 201735 246179 249532 286378 288261 3910313 4226896 5926875 5736056 1009651 1060508 278571 247743 255898 257303 286427 277612 278747 280144 199344 202295 662452 635796 1432422 1383283 427043 421227 617374 622723 765162 747187 797802 795547 837105 855191 820753 903610 1905144 1998292 1258829 1057106 674787 660373 795658 793190 830235 838541 869350 879748 969324 964570 4560319 4723900 40.25 72.1 1
14:08:58 2024-01-26 615975 607735 199862 192841 306992 312901 314742 312121 202719 203043 245593 249739 290655 287783 3909970 4207437 5936267 5740150 1013277 1060397 280096 247361 256257 258097 285445 277401 281045 281335 199413 202119 658102 638067 1437995 1390529 427043 421856 617761 621806 764642 749164 797802 796710 837735 855830 818588 903648 1905107 1994046 1252961 1059638 671633 658469 798046 795524 829058 838505 871935 880410 965786 972371 4562094 4720531 40.25 72.1 1
14:08:59 2024-01-26 619338 607708 196442 193146 306523 313669 314742 310820 202341 202371 244872 251692 290086 287630 3909970 4200611 5946557 5736056 1016840 1060724 279458 247113 256977 258460 285392 277791 278979 279752 200460 201380 666802 635011 1451379 1396463 428869 421227 615589 618080 763018 747701 793134 797876 838993 856051 813817 904291 1905144 1989085 1247092 1053482 669045 658678 799177 793153 827883 838541 871935 878499 965101 969402 4558837 4720531 40.25 72.1 1
14:09:00 2024-01-26 618020 604253 196167 192830 306092 313854 314042 311902 201748 201770 245421 252172 285481 288071 3904378 4190530 5951688 5745958 1016840 1060665 278536 246669 256723 257813 285428 277329 279175 279683 199657 200946 691261 632291 1450975 1396762 427043 420563 616062 618080 763559 747187 795127 797876 841480 853988 814113 904291 1905144 1983145 1234925 1054305 669045 656572 797885 793268 830235 846939 869387 876964 966513 970099 4577634 4723900 40.25 72.1 1
14:09:01 2024-01-26 613980 604177 199822 192403 306992 313377 313529 312157 201748 202370 245593 249739 284965 290300 3900184 4150729 5946557 5750066 1021198 1060397 278863 247778 255898 258596 286664 277222 279372 279222 199066 201660 675078 629037 1432409 1391516 424623 419937 616499 617808 765728 746966 792578 795583 843903 855564 814113 903648 1907853 1982479 1217458 1051093 671430 662284 798046 790387 830235 846218 870660 874396 967156 975779 4614736 4729897 40.25 72.1 1
14:09:02 2024-01-26 617144 604213 200496 191896 306419 311988 314197 313107 201748 203043 245593 250504 290157 288513 3899908 4139926 5921178 5736388 1032940 1060614 278396 247743 254898 258858 284561 276975 279730 279752 199657 201625 675078 632291 1438171 1387803 425831 423822 615589 618080 770091 747187 793143 802525 843903 847564 813780 907256 1908925 2001814 1238763 1044877 669997 662284 796789 792143 834708 844991 867119 876340 971495 975779 4571499 4723900 40.25 72.1 1
14:09:03 2024-01-26 610112 604249 200103 192533 306992 312023 315479 311902 203180 201102 245972 250853 289678 288658 3896385 4191587 5925420 5755377 1027009 1062584 279453 247984 255757 258858 284992 277791 278799 280767 200885 202437 656652 633987 1455295 1374063 426436 423786 614718 622723 768313 742595 795191 802525 837105 847528 821025 910254 1907853 2013847 1236844 1044765 675269 662284 793402 793268 835891 838541 867119 878499 974980 972193 4524471 4713804 40.25 72.1 1
14:09:04 2024-01-26 609272 608598 195750 193621 306088 312937 315479 310233 202935 201735 247619 249773 285824 287666 3890832 4235546 5938168 5732178 1008929 1059824 279015 247758 257373 257487 285392 278646 278159 280205 199379 201415 664083 634102 1446703 1383283 426739 419937 614718 621842 763018 742631 795427 797913 836516 854842 820988 904973 1905107 1998943 1236844 1051278 674787 656609 795658 794959 832005 838541 868769 879785 969324 969402 4550347 4717974 40.25 72.1 1
14:09:05 2024-01-26 617416 608806 199818 193146 306992 314139 315479 311902 202341 202370 244837 251097 290157 286750 3885943 4196610 5927169 5741039 1015412 1060650 280096 247255 256546 257951 285285 277648 279336 278475 200040 201660 675078 638839 1473709 1392503 428259 421856 617812 622006 764642 749892 796595 799648 838993 853988 816198 902633 1901294 1989085 1261727 1051627 669997 656572 799177 793226 829058 838541 871972 879785 965101 964606 4550347 4717974 40.25 72.1 1
14:09:06 2024-01-26 615957 607445 196296 193146 306550 313890 314042 312157 202341 202370 245593 251657 284881 288604 3888674 4174086 5940717 5750512 1019083 1060236 278396 247255 256617 257884 285374 277417 279336 281335 199379 201028 695674 630486 1446123 1399107 424623 420528 616499 618080 765162 748669 792578 795547 843903 853988 811765 901498 1907853 1983452 1246440 1050740 669997 659906 795716 792143 830235 844991 870004 875716 967156 970136 4582801 4717974 40.25 72.1 1
14:09:07 2024-01-26 616541 607508 200139 192363 306384 311006 314999 312193 201714 202865 245215 249773 285927 288513 3890018 4133460 5912741 5731566 1031425 1061713 278431 247290 254971 258752 285249 276761 279730 279752 199866 201520 675078 633536 1434240 1383283 427043 423678 616499 619398 769438 747261 797110 802525 842709 852431 813168 907256 1910567 1998943 1238763 1044765 669997 663224 797444 790460 832238 845743 868268 876964 969324 977160 4634700 4729897 40.25 72.1 1
14:09:08 2024-01-26 617854 604280 200108 192368 306992 311514 315960 310268 202655 202405 247174 251062 290086 288513 3900296 4167115 5917850 5741332 1031311 1063532 279847 247878 256186 258787 283546 277720 279730 279752 202025 201485 680963 630076 1433354 1383283 425831 424448 614246 619398 766033 744542 792578 805706 841297 847528 816198 912864 1914390 2010995 1186492 1044045 673826 662284 792240 791021 836484 845743 865232 876964 976363 975090 4560244 4720531 40.25 72.1 1
14:09:09 2024-01-26 613587 604285 199963 191970 306992 311479 315738 310922 202341 202228 245593 249773 285450 287190 3890837 4220629 5884764 5731966 1021889 1060508 280026 247842 257410 258609 284383 277612 279336 281335 199866 202084 684531 638662 1432220 1374063 428259 423750 614283 624705 766743 745033 797802 804236 836777 852284 821025 909237 1910567 2020594 1251753 1044721 673346 659402 793365 796470 837077 838433 865158 881036 974980 972027 4486849 4708514 40.25 72.1 1
14:09:10 2024-01-26 608851 607663 196576 192506 306987 313121 313392 313547 202307 202193 246352 249670 290290 288035 3896109 4205259 5912741 5712028 1010239 1060724 278466 247460 256439 257777 286660 276654 279336 280823 199205 202119 673870 636833 1446967 1385829 427043 422414 618251 622687 766253 749312 797728 795474 838293 855794 823248 899243 1901294 1998292 1233006 1059288 674787 659402 796223 795524 829058 838505 871935 879748 965786 970775 4559198 4717893 40.25 72.1 1
14:09:11 2024-01-26 618292 608386 196162 193111 306559 313377 314963 311867 202621 202017 244837 251832 290086 287594 3899175 4183352 5931391 5730771 1016803 1063740 279406 246563 256292 257777 285107 277505 279192 279752 199936 201485 668252 635921 1446033 1398448 428259 423246 616463 618080 763559 747664 797566 797840 838957 856051 814933 906259 1901294 1989085 1247092 1054090 669233 656536 799177 793190 829058 838505 873213 882017 965065 969402 4562094 4717893 40.25 72.1 1
14:09:12 2024-01-26 629132 604208 196584 193146 305437 313634 314706 311867 202341 202193 245593 251622 285824 288274 3901948 4182921 5940717 5739874 1016840 1060724 279775 246634 257048 258097 285142 277505 279622 282131 200132 201169 691261 632291 1442333 1398448 428259 422946 616463 618080 763559 747187 795406 799824 845100 857262 814113 899317 1913705 1984822 1244521 1050833 669997 660373 796789 791021 830235 846182 870586 876964 967156 972916 4609121 4726995 40.25 72.1 1
14:09:13 2024-01-26 615631 607273 200527 191874 306982 311952 314042 312851 201748 202653 245593 250995 285860 288572 3902047 4147921 5895783 5740150 1030526 1060724 278592 247361 254650 258858 285392 277329 279730 281335 199831 201837 676549 634102 1432993 1389189 427043 423642 618214 619801 770529 747187 794840 802525 845468 852395 815850 908886 1912957 2007537 1260785 1044765 669997 663224 796789 792705 835891 846182 867081 876964 973974 975743 4562094 4727271 40.25 72.1 1
14:09:14 2024-01-26 610804 608299 200275 192815 306982 312615 314963 311867 202621 201383 246352 250853 285682 290743 3888674 4191587 5895462 5744670 1023062 1059183 278346 248161 255147 258858 285392 277365 279372 280544 200601 202686 657424 637329 1430708 1376531 427955 423642 615553 623459 768997 746546 797728 802525 837105 847492 823434 909886 1909209 2024059 1234925 1045431 675269 661815 793402 794911 838724 843321 865195 880410 975671 972193 4524471 4717166 40.25 72.1 1
14:09:15 2024-01-26 610801 607708 196025 193722 306092 313634 315443 310197 202935 201735 245972 249739 290086 288581 3890916 4247222 5894090 5736652 1014658 1059183 280201 246598 255898 258641 284086 277791 278943 279683 199379 201942 673607 639579 1428373 1387217 428869 421676 613738 622487 765074 747261 799357 802525 835299 852395 819750 907032 1907816 2004654 1238763 1050740 674787 656536 791117 795510 837077 838838 864542 881073 974980 969402 4483646 4711166 40.25 72.1 1
14:09:16 2024-01-26 608441 607667 196576 192537 306992 313890 314042 312157 202621 201384 246316 249704 290290 288513 3899165 4205259 5912741 5736056 1006798 1059972 278501 247396 255863 257303 286302 277329 278550 280777 198754 202295 670665 636450 1441660 1385829 427955 421048 617337 622540 764606 747150 798818 797825 838293 856433 820988 903797 1905498 1997758 1258829 1059475 674038 660368 795716 795524 830235 838505 871898 880837 967843 964606 4555583 4720531 40.25 72.1 1
14:09:17 2024-01-26 618020 607243 196438 192963 306739 312901 314963 311612 202621 202653 244802 250853 290494 286714 3899165 4192731 5922066 5711826 1011832 1059972 279485 246634 256426 258062 284965 277329 279766 277952 199866 201660 662452 638067 1437167 1395128 428869 423846 617718 619838 763485 750377 797679 799529 843481 857189 814113 900634 1905144 1990368 1252197 1052702 669997 659906 797885 793268 829646 846182 870623 875641 967156 972916 4615230 4723156 40.25 72.1 1
14:09:18 2024-01-26 616040 604141 200351 191559 306384 311697 314734 312851 201680 202653 245558 249739 285481 288477 3899165 4142279 5903415 5729011 1027629 1060724 278588 248161 254650 258097 286468 276091 279766 279028 199379 201660 673607 630486 1431222 1387217 427043 423534 618214 620608 770112 749016 794236 801240 843067 852213 816356 907556 1909209 1998292 1238763 1049562 669997 663224 798046 789643 832184 844955 870213 875679 966476 975743 4634272 4733272 40.25 72.1 1
14:09:19 2024-01-26 618081 604213 200103 192802 306667 312901 315221 311211 202935 201068 245593 250853 285682 288631 3890832 4188266 5895816 5740150 1025580 1057682 278257 248126 255112 258460 285192 277329 278550 280732 198754 201660 673607 630486 1429644 1374063 425528 423750 615084 624261 771187 745877 796354 802451 841272 847383 821091 909773 1918739 2013847 1246440 1044133 675751 665239 791117 793268 835855 845145 865046 878499 974289 972916 4543283 4717616 40.25 72.1 1
14:09:20 2024-01-26 611070 608562 196576 193146 306987 311952 315960 310233 202969 201735 245593 250774 290086 286714 3900184 4250209 5895783 5736056 1013202 1059183 280315 246563 255898 258495 283653 277791 278943 279888 199205 201380 662452 639812 1458074 1383283 427416 421191 613578 619940 765162 746408 801104 802379 841870 854129 818985 904488 1908068 2003259 1238763 1047736 674787 656536 793152 795524 832596 838541 869593 881980 973282 969402 4530327 4720531 40.25 72.1 1
14:09:21 2024-01-26 614722 609236 196580 192941 306847 312615 314963 313107 201680 202688 245593 249670 290290 287779 3896385 4187538 5912465 5703608 1012554 1057682 279450 247361 255147 258062 284956 276020 279766 278993 199379 202295 663309 639435 1432101 1383283 427650 421820 618251 619940 763559 748759 799960 798923 841198 852888 818174 901842 1902822 1988327 1242446 1052330 669997 656536 799177 797714 830235 838541 871935 881500 964739 972335 4546191 4711166 40.25 72.1 1
14:09:22 2024-01-26 617476 607283 196025 192506 306092 313890 314007 311648 201714 202017 245386 251272 284881 288554 3896469 4170544 5931391 5731966 1016840 1059183 278470 246634 256687 257268 285298 276904 278943 279222 199379 200993 695491 630038 1443243 1397752 427650 420895 616499 617347 763559 749385 793061 800098 846671 857116 815234 903867 1908068 1984714 1243923 1053745 671908 662284 797444 791021 830407 847447 871242 875641 967156 972916 4609121 4720531 40.25 72.1 1
14:09:23 2024-01-26 615589 608135 200306 191891 306170 313072 313971 312851 201714 202465 245386 250469 285824 288550 3890832 4135952 5891527 5728461 1029094 1059972 278078 247361 254294 258677 284956 276091 279766 278993 199379 201660 675078 633214 1450434 1387217 426436 423786 617374 619398 770529 749385 794840 801956 844266 854776 816245 909999 1912148 2003407 1238763 1047000 670191 665277 797922 792705 833453 844955 868268 878565 970734 977160 4563473 4728976 40.25 72.1 1
14:09:24 2024-01-26 610809 604213 200143 192498 305956 311952 314742 311140 202307 201383 246179 250739 285566 288622 3890832 4194378 5894090 5744858 1026128 1060724 277621 247778 255147 258495 284956 277755 278159 280963 199205 201979 675078 630038 1442185 1379364 424623 423714 615791 621806 769983 744616 793097 802525 841137 847564 821091 911987 1918973 2016065 1165532 1044765 675751 664129 793152 793268 835891 845145 866464 880535 977639 972916 4537285 4715249 40.25 72.1 1
14:09:25 2024-01-26 611127 608962 196025 193792 306083 313091 315443 311771 202935 201735 245593 249739 290247 288279 3896385 4247222 5905177 5740753 1009558 1059972 279119 246598 256723 258097 284521 278414 278550 279683 199379 201660 698157 638979 1470470 1383283 427650 420859 612979 620013 763559 745144 797765 800819 838364 855382 819787 908626 1912340 2008245 1260052 1052553 675751 658678 793328 796655 834966 843285 867736 878462 972591 969292 4504838 4715249 40.25 72.1 1
14:09:26 2024-01-26 616541 608603 199818 192971 306992 313516 314999 311801 202341 203078 245421 249739 290251 287154 3899165 4196498 5912741 5724372 1009538 1059972 279810 246634 256257 258495 285192 276940 278387 278409 199413 202119 662452 638067 1462304 1390257 427955 422153 616650 621329 765185 750540 798974 797311 838957 855830 817392 902511 1904326 1993203 1243179 1054090 670191 657319 800196 796655 833780 843601 870213 879467 965786 970099 4556866 4711874 40.25 72.1 1
14:09:27 2024-01-26 616040 607873 200320 191896 306982 312901 313750 312851 201748 202430 245215 250469 285365 288586 3892569 4135952 5920265 5736652 1024705 1059972 276813 248161 255077 257845 285463 276056 279372 281335 199344 201660 677858 628688 1439611 1387217 424439 423786 618251 618590 768857 750451 792014 800251 842672 854842 816161 904712 1910567 2002515 1242602 1052241 671908 663871 799627 788525 834373 848100 870138 877939 969324 977160 4626159 4715249 40.25 72.1 1
14:09:28 2024-01-26 612529 604073 200099 192502 306992 311988 314999 310197 203003 201700 245593 251508 285352 288586 3896385 4191078 5903415 5744858 1026091 1060724 278091 247361 255147 258062 284956 277827 278159 279683 199692 201380 683905 629586 1437505 1383283 425528 423082 613578 619502 768857 744088 793143 802525 842402 847492 815584 911587 1914390 2013847 1232623 1044653 675751 663511 792765 790276 836967 846866 867027 878728 980493 975017 4550347 4715249 40.25 72.1 1
14:09:29 2024-01-26 612646 608094 199822 193010 306992 311667 315960 311808 202621 202193 245558 249739 290247 286477 3890832 4225672 5887394 5736652 1017628 1059972 280040 246634 255147 258175 284521 277791 278979 279678 199379 201695 673607 639614 1451899 1381322 427453 422486 613413 621086 764642 745144 800149 802525 837105 849911 820988 907558 1909209 2008923 1236125 1048107 674787 659615 793152 797788 836967 842590 867587 884502 974048 969256 4474055 4701500 40.25 72.1 1
14:09:30 2024-01-26 612469 607744 199818 192802 306487 313850 314007 313297 201714 202370 245972 249704 290256 288035 3896385 4200859 5912741 5728461 1013956 1059972 278501 247396 255898 258097 286065 276056 279372 279878 199066 202613 670665 638067 1432162 1384358 427043 422486 617374 622723 765728 746730 797839 796710 836516 856433 821025 904440 1904000 1998292 1256873 1057445 674787 660117 797885 797714 830407 842947 874570 883239 967009 972115 4553031 4711874 40.25 72.1 1
14:09:31 2024-01-26 616173 608567 196300 193146 306550 312937 313756 311872 202621 202465 245628 252043 285824 288274 3900184 4179936 5931391 5711826 1018290 1060724 278501 246669 256723 258062 285428 277365 279372 279367 199379 200852 700020 631397 1438762 1397752 428259 421227 616499 618080 764100 747100 793134 797876 843903 853988 815850 901953 1907853 1986266 1240683 1053932 669997 659615 797885 793047 830088 846756 872699 876540 967083 973530 4578801 4714528 40.25 72.1 1
14:09:32 2024-01-26 615667 606009 197680 191547 306380 311988 314007 311801 203745 202761 245421 250704 290086 288550 3890832 4135952 5895740 5723798 1030563 1060724 278501 247396 254294 258858 285392 276940 279766 279454 199240 201837 673607 632759 1450989 1387574 425831 423822 618199 619027 769983 749892 793143 801387 842402 854842 813780 907556 1909209 1998673 1260785 1050346 670952 661720 798046 788745 833114 850467 870026 873588 971284 975633 4635558 4723156 40.25 72.1 1
14:09:33 2024-01-26 617416 604285 199822 192865 306955 310935 315960 311683 201748 202723 245316 249773 286092 287630 3890832 4152063 5903415 5711789 1030488 1060724 278078 247396 255112 259141 284521 277365 279766 278505 199692 201484 673607 632291 1445466 1386232 426436 423786 614718 619838 769947 744776 793143 802525 843306 847298 814113 908960 1910567 2004654 1238763 1043278 669521 661815 795658 791021 836484 847991 867027 877601 973452 975633 4537196 4723292 40.25 72.1 1
14:09:34 2024-01-26 609072 608806 200094 191900 306451 312396 315443 311140 202307 202052 245972 250725 286141 288550 3896385 4193621 5884764 5728198 1023099 1059605 277462 248161 255077 258677 284992 277365 278979 280223 198720 202330 659552 633536 1424898 1374063 426133 423786 614718 623201 768313 744248 795464 802525 836480 847528 821091 909999 1910567 2017279 1236844 1045833 675751 662284 793402 793268 837077 843357 867027 883164 976823 972770 4512585 4711874 40.25 72.1 1
14:09:35 2024-01-26 610795 608765 200067 192537 306128 313926 313720 311399 202621 201383 245593 249739 285682 288261 3900184 4235734 5908531 5719986 1007515 1060724 278501 246634 257083 257303 284992 277827 278159 279796 198754 201660 662452 635011 1436694 1383283 427043 420563 614718 621842 762477 744776 797528 797913 835299 854842 820988 904973 1905144 1998943 1236844 1051278 674787 656572 793402 793268 830235 838541 869989 879785 971173 970592 4565107 4719311 40.25 72.1 1
14:09:36 2024-01-26 619778 607522 196540 193076 306992 312937 314742 311648 202800 202725 246424 250853 285824 286714 3896385 4192508 5922066 5703608 1013277 1060724 279384 246634 255898 257881 284956 277365 279372 278457 200005 201519 662452 638067 1440693 1392503 427114 424448 618251 619027 763559 749856 796632 800098 839030 852715 813780 904973 1901294 1987675 1252961 1055054 669521 656609 800311 793226 829058 843357 873213 878499 965101 970592 4546855 4719311 40.25 72.1 1
14:09:37 2024-01-26 614310 608576 196995 192940 306415 313854 313786 312121 201748 202193 247619 249773 290230 288622 3890837 4136727 5912741 5726684 1022483 1060724 276394 247778 255147 257700 285463 276091 278943 279028 199205 201660 665352 628688 1433119 1388558 424623 421191 617812 619398 765728 747701 792578 797876 843903 853988 814113 904973 1907853 1987538 1238763 1047736 671430 663224 798046 790762 830235 847447 870623 874396 965111 975510 4629879 4732254 40.25 72.1 1
14:09:38 2024-01-26 619121 608576 196576 192670 306487 311301 315527 311175 201748 202688 244872 250504 285512 288446 3889793 4162083 5903415 5727880 1030526 1060724 278078 246669 255147 258858 283334 276975 279372 278409 199692 201484 671877 632291 1459977 1386232 426436 423786 614718 618080 770091 744776 793143 802306 843903 847492 812899 910939 1913031 2004654 1238763 1043004 669997 660410 795658 791021 837077 844991 865195 875716 973598 974364 4553986 4719311 40.25 72.1 1
14:09:39 2024-01-26 617461 604064 197129 192362 306982 311774 314820 311033 201748 202158 245628 248908 289678 288392 3888139 4184558 5870447 5722601 1018178 1060724 278605 247361 254898 258677 284321 277560 278550 279292 199066 202330 662696 636249 1438289 1373089 426174 423786 613848 623643 766070 745070 799912 802525 837105 847528 822775 910254 1909209 2018136 1237311 1048107 673826 660410 793402 793226 837077 838541 865752 879785 974980 972229 4511843 4711225 40.25 72.1 1
14:09:40 2024-01-26 610693 605650 196576 193213 306447 313747 313863 311033 202834 201559 245972 249739 289678 288134 3897713 4245831 5912741 5723798 1007515 1059220 278536 247652 256687 257268 285294 277596 278159 280109 198754 201695 667164 634102 1440397 1383283 427043 420599 616062 622723 763559 746657 797235 797913 836516 853988 821025 904973 1905144 2001276 1236844 1056628 675751 659439 795584 793226 832238 843357 866848 881110 971876 964570 4537271 4708273 40.25 72.1 1
14:09:41 2024-01-26 618071 609838 197129 193411 306874 314402 314784 311943 202800 202796 247765 251064 286168 287320 3892569 4185909 5918421 5720286 1011832 1058815 279775 246598 256257 258596 284920 277329 279766 278344 199657 201942 675078 638067 1459106 1392503 428259 422117 618251 621500 764642 750372 797765 800215 838957 856993 817935 905085 1904000 1986718 1249048 1056346 669997 657465 799744 795524 830235 845145 872077 879467 965749 970099 4552688 4719462 40.25 72.1 1
14:09:42 2024-01-26 615543 609394 197057 192522 306811 313454 313827 312818 202239 202654 245831 250680 286213 290350 3892569 4143900 5894090 5736652 1026934 1060724 278505 248126 254828 258097 285392 276056 279569 279222 199344 201625 673607 630036 1458572 1388287 424623 423118 618251 619465 768277 749993 791413 800215 843903 854842 813744 907668 1909209 1999710 1260785 1052702 671908 663695 798046 789827 830235 847954 871861 874359 968530 975779 4627932 4717893 40.25 72.1 1
14:09:43 2024-01-26 617411 609394 197335 192830 309310 311667 315299 312014 201647 202831 247451 250680 285610 288374 3895496 4126717 5912632 5761697 1030451 1058815 278566 246598 255112 258858 283653 277329 279766 279390 199692 201625 675078 632291 1431393 1387217 426769 423750 614718 618905 769402 747187 796417 804236 843903 847492 814692 908923 1914080 2004654 1262742 1043520 669521 661544 795658 792143 837077 844955 865158 876927 974980 975743 4554560 4711166 40.25 72.1 1
14:09:44 2024-01-26 610536 604208 200143 192611 306847 312615 314676 312989 202693 201384 246246 250331 285797 288491 3896010 4182314 5887243 5730771 1022659 1059183 278139 248173 255077 258460 284503 276940 278943 280328 198685 202295 658102 634439 1438975 1374063 426436 423750 614718 623164 768277 749755 795427 802525 836480 847528 820988 910254 1909209 2016705 1240683 1044765 675751 662284 795658 793268 836484 838541 865158 881036 974980 972916 4512103 4708501 40.25 72.1 1
14:09:45 2024-01-26 610184 604213 196576 192502 306088 314081 314419 311582 202800 201912 246074 250331 285361 288333 3896010 4224675 5905173 5721393 1007515 1060236 278501 247361 255863 257800 286266 276904 278159 280074 198720 201660 658102 635466 1459714 1383283 427043 421856 617374 623409 765185 747187 797802 796674 836480 854926 821025 900597 1904000 1996044 1256873 1060232 673346 659439 796843 793190 832005 838541 869350 879785 969288 970099 4543283 4715249 40.25 72.1 1
14:09:46 2024-01-26 618292 604244 196296 193111 306550 312866 314485 311363 202766 202548 247268 251029 286682 287010 3896010 4181654 5922066 5724259 1014447 1060724 281430 247078 256687 258062 285192 277524 279139 278374 200040 201660 673607 638067 1450726 1392503 428259 422450 618251 620719 764073 749856 797765 799611 838993 856051 818607 904973 1901294 1989085 1243179 1055767 670952 658433 799744 795474 829646 838505 873797 881036 965786 964570 4552688 4717893 40.25 72.1 1
14:09:47 2024-01-26 618292 608331 196300 193141 306083 312901 314485 311867 202307 202089 247619 252361 285713 287891 3894295 4169594 5931391 5719986 1016766 1062985 279119 246634 256941 258062 285392 277365 279175 278444 200005 201344 679492 634102 1439809 1396463 428259 421227 616499 619398 764642 749819 795427 799611 842636 857262 815547 905856 1905107 1989085 1247092 1054268 670191 658433 799744 794875 829646 843357 875739 879748 965786 964570 4537271 4708501 40.25 72.1 1
14:09:48 2024-01-26 613779 604217 196758 192941 306992 313055 313971 312121 202307 202335 248161 250995 285552 290447 3894295 4141296 5948321 5740475 1020320 1060724 279597 247396 256472 257664 286132 276940 279372 279257 199539 201660 677858 629586 1454159 1392503 425831 420927 617374 618080 765728 746966 793143 800215 845100 855191 814113 905085 1910567 1986266 1250278 1054202 670952 660373 796843 793268 830235 844955 871898 877563 967843 972193 4577634 4714528 40.25 72.1 1
14:09:49 2024-01-26 614686 604177 200094 192498 306982 313377 314007 312157 201714 202370 245593 250435 285503 290087 3902651 4139926 5912519 5726684 1026166 1063343 278134 248126 257504 258097 285459 277079 279694 279222 199379 201977 663902 629586 1447545 1383283 425831 423786 618177 619838 769402 747664 793143 801387 843030 854842 813780 907556 1910567 1998906 1238763 1048107 670952 663695 798046 788438 832005 847410 870213 875679 970283 977852 4625131 4715249 40.25 72.1 1
14:09:50 2024-01-26 617854 607445 196576 192537 306992 311479 315960 310197 202621 202335 244837 251272 285566 287995 3897713 4173673 5916535 5742626 1026091 1059754 279847 247878 255112 258062 283790 278450 278159 281732 199901 200993 701513 630038 1455770 1383283 425831 423082 613848 619838 768007 744505 793143 804807 843269 847420 814970 912638 1917112 2008111 1248359 1041794 672866 662284 792240 790984 839732 844955 863928 878214 977749 975779 4557055 4715363 40.25 72.1 1
14:09:51 2024-01-26 614681 607708 200099 192806 306992 311479 315702 310922 202621 202193 245593 250469 290366 286781 3891037 4218828 5878851 5725880 1013202 1059183 280288 246598 256475 258680 283640 277755 278747 279648 199344 201802 662452 639435 1433431 1383283 427416 421191 613336 619976 764642 744286 799543 801387 836516 852395 818552 908886 1907853 2004654 1238763 1049599 674511 656536 792802 796674 837077 838469 866464 883029 974980 970088 4477444 4701879 40.25 72.1 1
14:09:52 2024-01-26 610374 607663 196576 192806 306992 311988 313494 313107 202307 202017 245972 249670 290494 288094 3887020 4212226 5912594 5716448 1012544 1060724 281958 247361 255898 258062 284871 276638 279766 279452 199379 202295 661838 639579 1436232 1387217 428259 422450 617558 621293 765185 750377 798937 797606 838957 856469 818552 903610 1905107 1991909 1247092 1058885 671908 658641 799177 795474 830235 843321 871898 882090 967843 972335 4537234 4708501 40.25 72.1 1
14:09:53 2024-01-26 631234 607699 196300 193451 306092 312937 314963 312086 202341 202370 244837 252503 285365 287805 3892569 4180546 5938079 5725880 1018355 1060577 278501 246598 256508 258062 285192 277540 279658 278409 200005 201310 669702 634102 1433576 1397752 427380 422117 617103 619838 763559 749164 795427 797913 842402 856051 814970 903387 1899668 1990496 1249048 1054090 669997 658469 799744 794312 829058 838541 871935 879785 965786 969402 4549438 4717893 40.25 72.1 1
14:09:54 2024-01-26 619305 604244 196438 193146 306092 314103 314007 312121 201748 202052 245593 252043 285281 288121 3892569 4164595 5950878 5744745 1019630 1062584 279650 247601 256437 257380 285428 276940 279372 282131 199727 201625 673607 630209 1434606 1398448 427043 420859 616499 617822 765185 747187 792817 796710 843903 856469 814113 903648 1907853 1983416 1242602 1054090 669521 659439 796789 791582 830235 844991 870623 875641 967156 971968 4577221 4708619 40.25 72.1 1
14:09:55 2024-01-26 616040 604217 200487 191900 306419 311916 314485 313319 201714 202653 245215 249773 285566 288035 3881480 4123748 5895740 5731214 1034573 1060405 279847 247184 254936 258858 284587 277563 279766 278374 200885 201380 666802 632291 1439719 1386232 426436 423570 614283 618080 768277 746657 792817 802525 843269 847420 814113 910254 1910567 2004654 1240683 1043594 669997 660373 795658 791021 837077 848583 862663 876302 974289 975053 4552688 4704452 40.25 72.1 1
14:09:56 2024-01-26 609072 609231 196300 193487 305621 313055 314999 310233 202655 201524 245593 249739 285824 287630 3891047 4239624 5903415 5741039 1009538 1060311 279288 247353 257192 257848 284144 278235 278087 279843 199032 202354 661002 635921 1436276 1383283 427043 420563 613848 621769 764569 745070 795427 800251 837107 854238 819787 904712 1907853 2004382 1238763 1052590 674787 656536 793115 795524 833417 844549 867736 879748 972183 968716 4518015 4705156 40.25 72.1 1
14:09:57 2024-01-26 616541 607735 196571 192980 306992 312615 314963 311648 201748 203043 244872 249704 290086 287338 3887020 4187538 5903140 5712620 1012544 1063343 279753 247219 256151 257919 284343 276797 279730 279752 199587 202260 656652 639892 1450567 1387803 429480 422117 618251 619027 764642 751407 800149 799648 838957 857204 818552 904973 1901294 1989085 1246358 1055804 670952 658469 799177 794911 829963 838541 871898 881073 967156 968460 4537271 4701765 40.25 72.1 1
14:09:58 2024-01-26 619778 607708 196029 193185 306092 313377 314485 311902 202341 202228 244872 251657 285766 287828 3889793 4176654 5931391 5728461 1019083 1062775 279847 247113 256581 257955 284813 277222 279336 279773 199901 201134 683905 634102 1442660 1397752 428259 423846 615960 619838 763559 750266 795427 800098 843903 853988 814113 904698 1907853 1984859 1238763 1055804 669723 658469 796789 792143 830235 844991 871935 876927 967156 971506 4586585 4708543 40.25 72.1 1
14:09:59 2024-01-26 618025 604244 199956 192502 306454 310971 315702 312121 201714 202688 245386 250469 285904 288035 3887020 4130253 5906701 5720305 1029094 1062019 280945 247495 257046 258752 284822 276797 279730 279752 199692 201485 676549 632291 1439586 1387217 427043 423822 617374 620608 770529 749385 793097 802253 844266 852395 815271 907558 1910567 2001129 1238763 1044765 669997 663695 798046 789864 832201 846939 869593 878840 968602 975779 4618527 4717893 40.25 72.1 1
14:10:00 2024-01-26 618025 604204 196576 192506 306992 311006 315960 311992 202621 202688 244837 251088 285824 288477 3881480 4154497 5903415 5726684 1028516 1060724 279847 247669 256260 258609 283409 277417 279730 279752 199761 201873 676549 632759 1436329 1389189 427043 423750 614447 619398 770091 744666 793143 804807 844829 851078 815271 910254 1908925 2004654 1242602 1041794 669997 660373 795658 791021 837077 844991 864579 875679 976363 975779 4549438 4711166 40.25 72.1 1
14:10:01 2024-01-26 608814 604226 200103 192333 306992 312863 314520 311175 202307 201383 246352 249739 285281 288662 3881480 4173042 5878837 5730771 1022656 1057682 277708 247952 257996 258142 284707 277505 279228 280626 198616 202154 687951 632013 1464163 1376531 426436 423750 615589 623373 769438 744849 795464 802525 837699 851681 821091 911223 1910567 2013847 1220617 1044021 675751 663695 792240 793268 838265 844549 865195 878499 974980 972916 4524471 4699135 40.25 72.1 1
14:10:02 2024-01-26 608806 609024 196020 193185 305008 313140 314963 310891 202969 201735 245593 249773 290086 288477 3887020 4249153 5903415 5726684 1011213 1060724 278579 246634 257299 258062 284303 278395 278835 282529 199761 202013 673607 637747 1445517 1385555 427650 423246 614681 621769 763559 746657 796595 802379 836480 856656 821025 901953 1907853 2001129 1238763 1053116 675269 658469 793402 793190 833453 843747 869593 879123 972183 969402 4511570 4704452 40.25 72.1 1
14:10:03 2024-01-26 612441 609003 196576 192976 306987 313738 315257 313583 201680 202501 246007 249704 290086 287697 3887020 4194229 5905173 5712014 1011832 1059972 279489 246634 255934 258097 284587 276940 279730 281335 199796 202049 672688 639124 1454162 1391165 429480 422306 620009 621602 765185 750991 797802 801387 841796 857262 817935 904973 1899705 1992056 1245136 1055054 671430 660085 799177 795510 830235 838577 871935 882090 967156 964570 4530790 4701765 40.25 72.1 1
14:10:04 2024-01-26 618255 607841 196304 192791 306550 313413 314485 311363 202621 202405 245593 252594 284965 288035 3887020 4164595 5932114 5711789 1016840 1059220 277234 246669 256508 257303 285508 276709 278979 279222 199796 201768 673607 629962 1436276 1398448 427043 421048 617942 619361 765728 747664 794840 797913 843633 857116 815197 903424 1907853 1984440 1223004 1052590 671908 661815 798046 792143 830235 846218 871935 876964 966476 972916 4583759 4713804 40.25 72.1 1
14:10:05 2024-01-26 614722 608806 200170 191970 305490 313339 314007 313071 201748 202335 245593 249739 285824 288622 3890832 4135952 5912741 5711826 1022520 1059972 276831 247987 255147 257777 285508 276091 279372 279266 199379 201873 675078 631072 1444143 1391165 425831 423642 618214 620864 770091 751444 791828 800215 843903 853988 816282 906647 1909209 1998292 1246920 1052349 671908 663695 798046 789864 830235 847447 870660 874433 965793 977643 4614736 4715401 40.25 72.1 1
14:10:06 2024-01-26 618292 607168 199822 192806 306992 312185 315960 311836 201748 202688 244837 250539 285824 288112 3881480 4151952 5903415 5726684 1030830 1059972 278043 247396 255147 258858 283781 276940 279766 278409 199692 201625 671695 634556 1445054 1389506 427650 423678 616026 620307 770091 749844 794199 804807 843903 847528 815271 911587 1912148 2004654 1238763 1043278 670191 662284 795658 792143 837077 846218 865195 876964 973598 975779 4555583 4704452 40.25 72.1 1
14:10:07 2024-01-26 609125 604217 200139 192403 306992 311916 314520 311175 201748 201418 245628 249773 284965 288586 3884249 4163510 5884764 5736652 1025580 1057719 276813 247778 255147 258495 284521 277365 277768 280144 199066 201660 666802 629135 1446566 1381893 426702 423498 614681 621660 770091 745144 795369 802451 841870 852395 817392 908923 1912110 2013847 1248359 1044765 674787 663040 793152 792143 835891 845743 867736 878226 977749 974328 4537271 4701765 40.25 72.1 1
14:10:08 2024-01-26 613550 608630 199822 193181 306726 311952 315960 310197 202655 201735 245593 249773 285949 286477 3881480 4220516 5885702 5712145 1013202 1059220 279810 246634 256067 258495 283653 277791 278943 279683 199379 202295 670665 639435 1446353 1382302 429480 424448 615960 623373 765728 746261 800038 802414 839760 852250 820184 911674 1909209 2003259 1258829 1049599 674306 658469 792240 797422 837077 838541 865232 883029 976823 964606 4471054 4695100 40.25 72.1 1
14:10:09 2024-01-26 610656 607703 200103 192771 306992 312937 313742 312851 202307 201770 246007 249739 290086 287630 3881480 4200859 5894090 5695442 1005156 1059972 278501 246704 255863 257700 286392 276709 278979 280240 198754 202119 661002 636249 1457419 1384396 427043 422522 618214 625150 769544 746892 797691 797825 839483 859691 820531 904887 1901294 1994046 1254917 1062114 673826 659402 798046 794911 831894 845145 870660 881110 969288 964606 4543005 4711166 40.25 72.1 1
14:10:10 2024-01-26 617158 608598 196300 192841 305764 312937 314742 311175 202584 203043 244872 249704 290157 286754 3887020 4180787 5903415 5707940 1011832 1059700 278653 246669 255898 258097 284556 276940 279464 278374 199379 201695 658102 638067 1460458 1389781 427114 422153 617558 621528 765038 752514 797654 800067 841870 855978 819922 905781 1902822 1990496 1237311 1054305 672073 659439 799744 795547 829646 842553 876795 881110 967156 964606 4537271 4708501 40.25 72.1 1
14:10:11 2024-01-26 609536 604249 196206 193146 304793 313890 314485 311648 201748 202228 245421 251657 284965 288071 3881480 4155216 5922066 5726408 1016840 1059220 279775 246669 256723 257881 285192 276940 278979 279683 199435 201028 698157 632291 1448220 1397752 427114 421227 616499 618080 765581 746744 797604 800963 844990 858475 815234 906082 1912148 1986266 1244521 1054090 669997 660410 797885 792143 830235 847447 871935 877450 967843 972952 4593152 4713804 40.25 72.1 1
14:10:12 2024-01-26 614796 604213 200282 191883 308724 312023 314042 313107 201748 202405 245593 249773 289882 288513 3890832 4126680 5884764 5711826 1025435 1060724 277643 247987 254887 258097 285428 276127 279372 279222 199413 201660 661002 630036 1439862 1388558 424623 423154 618214 619502 768313 748373 792919 801808 844563 854733 817592 906461 1912148 2003259 1240683 1046918 671430 664166 798046 792742 832596 847338 870834 875641 970171 978544 4618527 4717893 40.25 72.1 1
14:10:13 2024-01-26 617854 604253 196576 192806 306992 310971 315666 311831 201748 202830 245386 251028 285566 287887 3883191 4139337 5902493 5720808 1028982 1060724 278466 246634 255042 258858 284286 276868 279766 278374 199657 201625 675078 632759 1437909 1387217 427043 423750 617374 619838 770529 749446 795406 804622 846069 854170 816393 912100 1916239 2003259 1240683 1044728 670952 663695 797922 793268 838742 847374 867699 876927 972110 975597 4537234 4708501 40.25 72.1 1
14:10:14 2024-01-26 609236 609195 200420 192467 306982 311988 314963 311867 202621 201735 246352 249670 285766 288775 3883191 4173042 5888010 5721393 1021926 1059183 278247 248126 255042 258460 284605 277329 278943 279843 198720 202613 662452 634439 1421040 1376992 427043 423822 615121 623643 769402 746408 796595 804807 839335 852961 824610 914074 1912148 2018932 1254917 1044728 677406 664129 795658 794959 837077 843747 867081 881036 974980 972156 4512103 4701801 40.25 72.1 1
14:10:15 2024-01-26 610220 607635 196438 192641 306092 313598 314007 310922 202761 201348 245593 249704 285481 287670 3877654 4223066 5895740 5703683 1006081 1059935 281163 247325 255863 257197 285392 277329 278159 280074 198720 201942 659552 635011 1450890 1383283 427043 421227 617374 622723 764642 745906 797802 797569 838293 855191 823434 905931 1909427 2000413 1234925 1056912 676716 660406 796752 795524 830235 838505 871242 885729 968530 972298 4540963 4708237 40.25 72.1 1
14:10:16 2024-01-26 629755 604217 196060 193111 306726 312901 314485 311175 201748 201700 244802 251237 285682 287356 3883191 4176654 5912741 5707940 1016175 1059935 279437 246598 256537 258026 284521 277329 278943 278374 199831 201274 675078 635921 1443152 1395472 427416 421191 617227 619838 763559 749819 795427 799611 839335 856051 816198 905931 1904326 1991154 1241223 1056346 670191 657784 800196 797514 833780 845743 870213 879504 967524 972115 4537309 4711166 40.25 72.1 1
14:10:17 2024-01-26 614288 604145 196576 192541 306739 313890 314220 312086 201714 202052 244872 249739 284947 288586 3883191 4139070 5922066 5728480 1016840 1059972 279060 246634 256652 257232 285516 276674 278943 279222 199344 201625 673607 629586 1463069 1396463 426436 421155 617374 618080 765728 746929 793143 797275 843903 853988 814113 905085 1910977 1984677 1224853 1052516 672866 662174 799058 790763 830198 850540 871861 875641 967843 977680 4614952 4712573 40.25 72.1 1
14:10:18 2024-01-26 613054 604213 196576 192537 306987 310971 315960 311612 204483 202653 245558 250853 285682 288035 3887020 4142706 5906701 5711714 1028982 1060452 278237 246634 255077 258858 283852 276904 279658 278479 199379 201660 666802 632291 1442502 1387803 426739 423822 614718 619398 770565 746362 793143 804807 843866 847492 815271 913288 1910567 2006110 1240683 1045833 670191 663151 796752 791996 837345 848100 867513 876265 972147 975706 4556287 4701801 40.25 72.1 1
14:10:19 2024-01-26 609389 608576 196843 192506 306992 311952 314928 311648 202341 201770 248549 249670 285481 288550 3883191 4173042 5875439 5728461 1021123 1056859 277621 247361 255112 258460 284521 277329 278943 279896 200318 202897 666242 637157 1434394 1374063 428259 425655 614718 623606 766033 746127 798974 804807 837105 847528 823359 909923 1909209 2019569 1245136 1050740 675751 661053 795348 797788 838155 843784 867647 884502 977056 970099 4481435 4705848 40.25 72.1 1
14:10:20 2024-01-26 609063 604253 196438 192865 306992 313890 313971 312157 202621 201735 246352 249704 290710 288315 3881480 4202233 5895740 5712014 1010994 1060724 278588 246634 255863 258062 286302 276020 278943 280074 198720 202260 658464 636249 1430499 1383283 428259 423118 616650 623372 765728 747701 799543 796674 835889 856433 821025 902930 1901294 1994623 1251004 1057787 673074 660554 800728 797221 830198 843176 875195 881942 965602 971844 4543283 4715249 40.25 72.1 1
14:10:21 2024-01-26 615598 604177 196576 192502 306992 313711 313207 312157 202341 202335 245386 250818 285281 290291 3886743 4139926 5922066 5730771 1021385 1059183 276779 247361 255863 257268 285463 276904 278943 279222 199379 201660 672136 630486 1444888 1392503 426436 421191 617374 619398 765581 747664 793143 797840 845100 855191 813744 900597 1907853 1984822 1270567 1054090 669997 660117 797885 792690 832005 849938 872699 875492 967732 976294 4596432 4711874 40.25 72.1 1
14:10:22 2024-01-26 618971 604177 197129 192333 306419 310717 314419 311872 204055 202653 244872 249739 285481 288089 3881480 4123748 5895740 5721393 1030451 1059972 278566 246634 255147 258858 283653 276868 279585 278374 199379 201309 676226 632291 1446708 1385829 427043 423786 614718 619838 768548 747187 792868 804236 843903 847492 815271 909961 1913285 2004654 1240683 1044021 669997 661310 797318 793017 839732 847991 868112 876777 973415 975561 4556942 4708514 40.25 72.1 1
14:10:23 2024-01-26 608446 609422 200420 191896 306992 311952 314963 311175 202800 202407 247970 249289 285682 288523 3883191 4182314 5870598 5711864 1019630 1056896 278466 247864 255042 258677 284485 276904 278550 279222 198754 202613 665682 636249 1425871 1374063 427043 423822 614718 623643 767697 746127 797802 804807 837105 847528 821025 909961 1907853 2018136 1254917 1041690 675751 662284 795658 793190 838537 846179 868268 881980 976253 974911 4525527 4708514 40.25 72.1 1
14:10:24 2024-01-26 609072 609199 196304 193440 305159 314324 314670 310233 202795 201735 245866 249739 285824 287603 3881480 4236601 5895816 5721393 1007515 1058045 278510 247361 256652 257119 285192 277329 278159 280118 199205 201660 661002 634277 1434606 1383283 427043 421191 616499 624705 763559 745980 797802 797876 836480 856469 821025 901953 1903755 1999710 1260785 1053904 675751 659906 795658 794312 833417 846179 870026 881867 974048 972115 4544690 4704210 40.25 72.1 1
14:10:25 2024-01-26 616541 608103 196576 192967 306955 313813 315443 311801 202621 203043 244837 249739 286485 286714 3887020 4180787 5903415 5703870 1009613 1057384 279467 246634 255863 257845 284521 276904 279766 278374 199379 201660 675078 638067 1465020 1390257 428259 422486 617558 621769 765185 751253 798974 797275 838957 856433 818588 902325 1901294 1992596 1251004 1059638 671908 659439 798046 795474 830235 843747 874495 883795 968308 972151 4547469 4707197 40.25 72.1 1
14:10:26 2024-01-26 618172 607672 196304 193146 306092 312901 314676 311724 202307 202018 244837 251622 285481 287963 3881480 4180086 5917850 5691310 1014724 1060724 279131 246598 256292 258062 284956 277329 278747 278254 200005 201309 665352 636175 1439710 1392503 427453 422117 618251 619838 763559 750955 795427 800215 838993 856051 816198 901990 1899668 1989085 1243179 1053867 669997 659615 799744 795474 830235 842726 873213 881553 967524 971280 4550536 4708615 40.25 72.1 1
14:10:27 2024-01-26 617358 608140 196509 192906 306308 313598 314007 311648 202766 202371 245386 252081 284881 288355 3887020 4145837 5922066 5722601 1016840 1060724 278043 246598 256652 257268 285040 276674 278943 279222 199344 200713 704499 631388 1440180 1397455 427650 421191 617979 619398 764642 746572 793097 797876 843633 853988 815271 904935 1907853 1986266 1233006 1055804 669521 658469 798009 794959 832596 845743 870623 879467 968602 974837 4556621 4716630 40.25 72.1 1
14:10:28 2024-01-26 616090 607283 197684 191761 306992 311916 314007 313071 201680 202725 247619 250435 285682 287959 3878794 4123748 5884764 5719511 1026166 1057682 277427 248161 254863 258062 285392 276056 279372 278501 199344 201625 673607 630449 1426157 1387217 425831 423822 618251 619027 770529 750266 793143 801387 842636 854842 814970 908888 1907853 1998292 1242602 1049599 670952 661720 798046 789827 830281 847410 870834 874396 967881 975779 4630336 4726062 40.25 72.1 1
14:10:29 2024-01-26 619253 609183 196852 192935 306919 311809 315960 310197 202341 202688 244837 251589 285503 288441 3883191 4159562 5895816 5726684 1023864 1059183 277849 247361 255112 258097 283419 278218 278678 279222 199657 201344 682434 630486 1437897 1388558 426739 423118 613772 619398 766070 746408 793143 802342 843903 847492 815271 915402 1914390 2006075 1242602 1043278 671155 661815 795093 791021 838265 846814 864542 876964 976363 975779 4553986 4713259 40.25 72.1 1
14:10:30 2024-01-26 608704 604068 197406 192327 306955 311809 315744 311470 202587 202193 245386 248908 290291 288230 3887020 4189740 5870598 5712014 1019630 1059183 280012 247361 255077 258641 283688 276940 278943 279222 199205 201660 676226 638067 1451649 1374063 427416 423822 614209 623164 766033 746127 798974 802342 835263 847564 823359 909961 1910567 2018136 1249759 1044689 673826 660554 793402 797238 838265 843321 866464 883421 976363 972916 4486849 4708501 40.25 72.1 1
14:10:31 2024-01-26 611056 608421 196995 192970 306955 314667 313827 311979 202834 201876 245593 250739 290086 288274 3892569 4218195 5903415 5713236 1007515 1059220 278584 247396 255863 257268 285463 277329 278159 280359 198789 202014 659552 634713 1436651 1383283 427043 421856 616383 623201 763559 747187 797765 797876 838059 855830 821025 904973 1905144 1999710 1238763 1057380 675269 660410 795658 794911 832201 843357 868695 881110 972147 964570 4543283 4715249 40.25 72.1 1
14:10:32 2024-01-26 618071 607767 196576 193446 306874 313496 314820 313321 202834 202831 246955 250435 285682 286831 3878794 4177808 5912486 5712014 1015319 1060724 278605 246598 256472 257303 285192 276940 278943 278640 200005 201625 665352 635921 1441185 1396762 428057 422450 617374 619347 764100 749892 796029 799648 841444 857812 816198 904973 1899668 1989085 1224610 1054305 669997 658469 800311 795474 829963 843357 874494 880410 965786 970525 4534029 4701765 40.25 72.1 1
14:10:33 2024-01-26 616978 608551 197370 192292 309083 312371 315299 311979 201647 202998 245487 250924 286248 288333 3881480 4155640 5895740 5719986 1025543 1059220 278078 246669 255863 258062 283220 277755 278943 278479 199866 201344 680963 631397 1447527 1387217 427043 423416 613848 619838 766070 742558 793143 804083 843903 847456 813205 913516 1914390 2007499 1244521 1041053 670952 660080 793402 791021 838860 846218 862663 876689 976363 975779 4549438 4698402 40.25 72.1 1
14:10:34 2024-01-26 612079 607663 200103 192257 306847 311703 315636 311760 202868 201629 245487 251431 286485 288080 3883191 4187464 5878665 5700516 1013240 1059183 279775 246391 256426 258097 283750 277827 278747 279683 199379 201977 681698 639435 1433774 1383283 428057 421227 615121 621329 764642 742741 800149 802525 839308 853635 818625 907595 1907853 2004654 1238763 1050346 674306 658469 793402 797606 837077 838505 866502 883029 974011 972335 4471054 4688257 40.25 72.1 1
14:10:35 2024-01-26 616384 608635 200108 192537 306992 313127 313720 312857 204030 202089 246038 249601 285748 288125 3886577 4214999 5905173 5695555 1011832 1059480 278536 246634 255863 258097 284844 275633 278392 279222 199066 202295 663309 638067 1427667 1387217 427114 423118 617558 621769 765728 749892 797839 796747 837735 856469 819787 903648 1901294 1992633 1256873 1058533 671908 659439 798046 794911 832184 838577 871898 881073 966513 970099 4536799 4701801 40.25 72.1 1
14:10:36 2024-01-26 618108 607731 196304 193146 304761 312937 314485 311836 204414 202089 247268 251904 285646 287010 3887666 4169594 5912741 5695405 1014596 1060452 281430 246422 256508 258062 285192 276940 279356 278466 200040 201625 686112 636666 1452529 1397116 427416 422153 616937 619398 764642 747002 795427 797913 843903 855228 813780 905931 1905107 1986266 1236844 1056561 670191 658469 799744 793190 830235 845145 874219 879785 965786 970099 4543283 4708701 40.25 72.1 1
14:10:37 2024-01-26 610952 604217 200103 192572 305759 313854 314042 312193 202341 202230 247713 250995 285486 290146 3894295 4137799 5906701 5711826 1023211 1057682 276813 247952 255757 258097 285463 275862 279372 278409 199240 201660 662452 628688 1444346 1388558 425831 424448 618251 619976 766070 748759 792578 799529 843903 854842 816198 904674 1907853 1998292 1262742 1047736 670952 663695 800311 791021 830235 847447 871935 875641 966513 975779 4615230 4715363 40.25 72.1 1
14:10:38 2024-01-26 617416 604213 196571 192533 306982 311006 315960 311175 201782 202370 247268 250995 285218 288324 3881025 4141327 5901561 5745236 1027877 1060724 278130 246634 255147 258596 282611 277791 278943 278374 199692 201344 662452 631388 1465667 1386232 426436 422522 613848 618153 766070 745070 793143 802306 843903 847298 814113 911624 1913031 2004654 1240683 1041794 670952 661346 793402 791021 838265 846218 863965 876964 976363 977160 4546191 4699028 40.25 72.1 2
14:10:39 2024-01-26 609072 609272 200175 191931 306174 311042 315479 311858 202341 202193 245386 248942 285940 288225 3888253 4190892 5870523 5712014 1021926 1062019 280291 246634 255077 258858 283688 277563 278943 279257 198789 202295 662452 637612 1449637 1374063 427453 423822 614283 623643 766070 745070 799580 804807 838477 847528 822262 909961 1909209 2016705 1259733 1047672 673346 659906 793402 795547 837077 844549 865232 881147 976363 972952 4493045 4688332 40.25 72.1 2
14:10:40 2024-01-26 609072 607472 199822 192576 306092 314368 314007 311175 202655 201735 245972 249739 285860 287666 3886577 4220156 5899664 5721393 1007515 1057421 278704 247704 255863 257268 286302 276940 278159 280109 199240 201695 659552 636249 1447527 1383283 427043 422522 617812 623643 765728 747136 801326 797275 836516 855830 821025 901312 1905107 1998292 1236844 1056987 675751 660410 795658 794911 832005 838613 871305 881110 970047 964606 4539706 4708514 40.25 72.1 2
14:10:41 2024-01-26 618099 607744 196442 193146 306559 312937 314778 311211 202307 202370 246497 250504 290086 286750 3884351 4178058 5919348 5716448 1013277 1060724 279702 246634 256510 258211 284960 277329 279569 277952 200040 201696 673607 638067 1462715 1392503 428093 424448 618503 619940 765185 749929 797839 801238 842672 855191 816161 904973 1899705 1989085 1245136 1056591 669997 658469 801175 795510 830235 843357 874494 880447 965786 964606 4530752 4701765 40.25 72.1 2
14:10:42 2024-01-26 626725 604249 199822 192572 306703 313890 313786 311648 202307 202052 245593 250469 285103 288595 3883191 4143131 5895627 5725880 1026054 1060724 278134 248161 254898 258133 285178 276567 279569 279028 199413 201660 675078 631388 1453416 1388558 425831 423786 617558 619976 768313 749892 793143 801387 845699 854842 814430 909687 1909209 1999667 1262742 1050085 671908 661720 799177 791888 830235 847483 871972 875716 965830 975510 4605357 4713804 40.25 72.1 2
14:10:43 2024-01-26 617358 604249 200175 191931 306992 311006 315694 312157 201714 202405 244907 249739 290086 287630 3881480 4124675 5909042 5721789 1028516 1059036 279847 246634 254720 258858 284272 276904 279730 279752 199657 201695 676045 632291 1436319 1387662 427043 423894 616062 619838 772753 746436 793097 802342 843903 847600 813511 910291 1910567 2001814 1238763 1044765 670474 663224 796880 792705 834080 844991 870213 876964 970771 977852 4587177 4711166 40.25 72.1 2
14:10:44 2024-01-26 616210 604217 196576 192506 305728 312023 315960 309727 202516 202052 244460 250888 284881 287706 3872128 4145225 5895514 5728348 1025505 1060161 279847 247219 255112 258062 283936 277827 277908 281335 199796 200993 685376 630036 1438681 1384844 426436 423452 612979 618117 768313 744015 793143 802342 843306 847492 814970 911298 1908925 2008074 1252197 1041053 673074 662284 792839 791021 838265 844991 866502 876964 974903 975743 4539706 4701801 40.25 72.1 2
14:10:45 2024-01-26 611106 611137 196224 192524 306992 311006 315479 310268 202341 201770 247385 249704 290086 285802 3874890 4207023 5877904 5721789 1013994 1057496 279865 246250 255757 257884 283185 276940 278159 278409 200601 201415 663902 638030 1478976 1382302 427650 422946 614246 620013 763018 741507 797802 801387 837772 852431 818625 904712 1905144 1998980 1260785 1050346 674787 656572 793402 793190 834708 838505 867736 882364 972220 969402 4464676 4692435 40.25 72.1 2
14:10:46 2024-01-26 609308 607699 199858 192806 306992 312937 314042 313107 201714 202228 245663 249704 290373 287630 3881480 4202709 5904326 5731566 1016137 1062948 280096 248823 257770 260318 288802 278538 279354 282718 200075 203822 683038 641686 1449250 1392503 430023 426365 623003 630874 773080 756407 807111 808262 846838 862976 830245 915516 1932956 2030795 1250278 1068170 686639 669067 808358 811708 850484 855857 885089 896658 993367 988265 4536799 4770760 40.25 72.1 2
14:10:47 2024-01-26 620222 620018 199683 195484 315556 323871 326812 322534 208583 205710 258783 258289 293768 297297 3961942 4318377 6029124 5887349 1059833 1103858 289809 258399 269523 273067 300182 293639 295003 297780 207138 211014 724489 658425 1470273 1420163 441421 439081 640405 649271 808905 781809 830444 842448 882448 891077 853520 956360 2012564 2111768 1286740 1084382 705396 696021 841291 836953 880076 892479 915430 925567 1023123 1028583 4797232 4914846 40.25 72.1 2
14:10:48 2024-01-26 650593 640410 209682 201001 325941 337532 341856 340327 212689 212415 263100 269286 303507 306144 4064961 4374060 6215097 6056511 1088039 1143556 297622 263574 282397 282158 313818 307644 306447 309090 213383 214197 716271 673588 1545675 1456072 453569 446721 651389 662452 825689 796692 846606 857844 892318 901567 864521 966618 2058926 2160911 1275939 1103073 716492 709259 857904 850396 891086 909375 926141 932178 1033161 1039555 4849204 4990284 40.25 72.1 2
14:10:49 2024-01-26 659507 649177 205493 202475 332913 341621 350773 348715 215226 213573 269757 273603 308081 312112 4121153 4490987 6284993 6133876 1132273 1171261 298946 265196 285375 285445 319204 312929 310078 312973 215440 214863 713967 673868 1511666 1470432 452025 450755 655130 658581 823128 804788 845366 851038 889375 901610 860344 952956 2062292 2167088 1307735 1117775 720586 704105 855952 852810 889336 900284 922994 935579 1032797 1027421 4787827 5008633 40.25 72.1 2
14:10:50 2024-01-26 661461 658187 204908 200546 333699 338584 355007 350863 216635 213607 272723 275358 308583 312948 4149249 4429336 6384833 6150341 1132273 1184116 300261 265819 284728 286853 320497 310549 312986 314404 214054 214932 726894 679453 1511988 1470432 452283 447743 651352 657756 814136 793286 844127 849006 875421 891203 857831 948745 2073143 2190082 1296336 1097588 718023 704142 845081 844875 888073 892551 904702 923367 1029376 1026225 4853013 5033177 40.25 72.1 2
14:10:51 2024-01-26 673340 663959 202950 198009 333454 338073 354006 351997 215479 213607 270734 276424 307650 311524 4167980 4485407 6367363 6178639 1146617 1190693 295807 262331 284549 286257 321243 311020 310113 314404 211653 215984 728387 673657 1520727 1466263 446603 447780 642221 647324 811828 787537 829853 839405 873261 882113 838164 935612 2071538 2167088 1286740 1099151 707193 699777 844285 834474 869581 883609 906328 907526 1005855 1012207 4881017 5029588 40.25 72.1 2
14:10:52 2024-01-26 676831 667579 200350 196671 328902 337771 351943 350616 215410 213751 270373 275597 308678 311670 4177346 4506851 6395661 6178639 1160570 1194772 292432 261648 282833 283715 319930 310941 309139 310758 210442 213092 713201 667631 1524009 1479678 446502 442888 638559 639564 800334 781809 819904 822317 857189 874257 826536 916908 2053757 2151754 1265631 1100717 701382 686866 834680 832508 860335 872397 893931 903578 996713 997221 4812605 5027390 40.25 72.1 2
14:10:53 2024-01-26 668066 667835 198811 199360 327384 333256 352015 348715 213713 213117 269793 273567 305761 312112 4189698 4491810 6411443 6178639 1146958 1196654 293289 258435 282943 282912 317039 310282 308204 310667 209568 212304 726894 675582 1510535 1466263 445652 439736 636691 640090 793388 775012 818710 814983 845606 864801 827063 904637 2052570 2157868 1269469 1088289 699884 682606 824567 830148 860881 866369 881171 898171 996750 993236 4839374 5046148 40.25 72.1 2
14:10:54 2024-01-26 670683 669255 198707 199045 326855 333906 352015 347630 213713 213432 268738 275984 306686 311670 4211221 4483471 6421677 6197315 1140431 1203227 292254 259742 282667 281989 318704 310113 308833 311484 209632 212971 722155 673657 1586806 1471709 446222 438250 630817 638330 792825 770355 815076 820965 843903 856433 822775 911261 2061856 2176212 1292085 1082067 702498 687877 824567 822899 860844 865546 879289 890350 999650 996828 4910099 5085780 40.25 72.0 2
14:10:55 2024-01-26 682823 672950 199966 199360 329902 337294 354006 351997 214113 214052 270662 276329 308583 311560 4260010 4583181 6443678 6268942 1167234 1209290 292254 261720 282271 285054 320675 313818 311170 314481 210653 213869 707356 671740 1517910 1480925 444328 440103 632157 638330 796866 774847 809448 820965 850549 856469 815850 909923 2074525 2170142 1273307 1094491 698888 689866 832642 823262 855465 874944 888284 889100 991923 996828 4973643 5123242 40.25 72.0 2
14:10:56 2024-01-26 685973 678897 200345 196355 331435 338655 355419 354024 216229 217928 273145 276684 312420 312544 4299095 4630031 6523235 6310693 1169725 1220925 296749 260618 284906 287005 323619 315532 313903 313449 212714 213535 716101 685316 1522204 1482597 446539 440103 637584 643874 797871 778419 816310 813794 845699 863932 823086 905085 2077471 2182429 1267550 1094433 703887 686866 829067 832041 862746 865474 879882 897681 1002561 998240 4958060 5158693 40.25 72.0 2
14:10:57 2024-01-26 682564 680148 201603 197635 333996 338584 360920 357606 216149 214603 272686 278823 312289 317340 4327191 4667864 6542126 6364354 1187170 1226646 296540 262471 285815 288757 324784 317829 313427 315807 214089 214197 704485 677744 1540419 1488924 446857 441525 636691 640053 804319 781255 814110 818639 850549 863351 816161 904674 2083446 2170142 1281589 1100717 702883 690898 837086 831917 857895 873091 887276 895689 996189 1000187 5026142 5186829 40.25 71.9 2
14:10:58 2024-01-26 688567 687095 202635 199218 335922 341740 364613 358192 218021 215005 274816 278858 314940 318760 4361228 4664386 6669922 6406040 1172715 1234077 299559 263065 288130 288023 324604 320076 315340 316491 215189 215981 715933 690859 1540681 1484702 448906 445400 638011 645740 802039 779559 816347 820574 848073 856541 821025 912273 2103792 2206986 1279706 1091392 706690 695000 832642 830148 865886 871632 881208 892994 1005594 1003127 5107615 5229990 40.25 71.9 2
14:10:59 2024-01-26 696099 689254 202950 199565 337675 342920 363109 363602 218887 216159 276967 281023 316404 320825 4405368 4747062 6645420 6424797 1191473 1243370 300168 264049 288644 289022 327296 318874 318433 318045 216512 217281 721900 692361 1526234 1498884 447600 444818 641312 647576 800334 780701 816310 820693 845570 861459 820988 909649 2102298 2215743 1289655 1100717 707193 691114 833826 835731 865886 872397 881208 897355 1005409 1001601 5069993 5252480 40.25 71.9 2
14:11:00 2024-01-26 704266 695005 204877 199626 337522 346642 363180 364116 219570 216983 276645 284672 317361 321552 4430614 4821665 6687789 6452943 1201734 1249593 298598 264966 291162 288969 328818 321667 315991 318927 216657 216607 722553 686919 1553302 1512362 448979 444567 640858 642925 799767 784067 816073 813794 845100 865154 818588 898002 2103792 2203967 1280983 1110043 710966 691335 834419 839368 864659 865618 880897 894079 1002561 996828 5069993 5280616 40.25 71.9 2
14:11:01 2024-01-26 701235 695957 204913 200511 340318 345908 366466 364069 219877 217052 277854 283826 318556 324136 4455584 4829866 6650413 6486931 1221654 1254306 298633 266634 290014 290052 330813 321249 317942 319670 216657 218215 723080 684961 1572126 1519425 446539 441777 641312 641978 802039 782955 811793 814983 844973 856577 814082 900968 2104720 2203967 1294041 1119368 709209 692437 837086 834511 860881 870515 883793 895615 998199 994011 5069993 5289995 40.25 71.9 2
14:11:02 2024-01-26 700995 699296 205344 200576 339876 346380 369862 365228 219877 218467 278886 285129 320490 323715 4477621 4830939 6677423 6499267 1224845 1257909 299014 267170 291440 291498 332823 319956 317942 320379 216657 218367 728797 687902 1556382 1521582 446895 441777 640405 641744 800334 783510 811793 815020 845100 856505 814113 899651 2105288 2211617 1290129 1117775 710221 693000 835901 834547 859627 865546 880544 894266 996750 993272 5096080 5318131 40.25 71.9 2
14:11:03 2024-01-26 705267 702385 205484 201211 341901 346618 369609 367373 220009 218502 279315 285472 320348 324352 4499688 4891325 6744662 6546721 1217278 1263489 301401 265373 292164 290802 331583 320477 317977 318927 218498 218367 725938 697321 1545750 1515324 448271 444190 641766 644824 798032 781809 811500 811745 838920 856505 814113 895647 2111557 2207834 1305779 1106886 707193 691641 832051 834511 860881 864792 877062 894000 999687 996828 5139502 5336888 40.25 71.9 2
14:11:04 2024-01-26 713903 704137 209610 200546 340573 350343 368462 368001 220802 218267 278941 284730 321119 324672 4521597 4905566 6808706 6555537 1211959 1263563 300451 265781 291852 290802 333870 320406 320496 321875 216657 219390 727700 697321 1546163 1512362 446857 438866 636691 644367 793345 774385 811216 811458 835919 847528 809358 901061 2114561 2237670 1297954 1103742 709209 695037 829067 828971 861558 867412 871935 886289 998906 996123 5237365 5361198 40.25 71.9 2
14:11:05 2024-01-26 714540 706263 205244 201559 340582 349599 369790 368364 220542 217624 279531 285236 321868 323224 4536121 4888214 6845280 6593579 1202567 1267156 302283 264190 291339 290643 330549 322427 317942 320901 216657 218708 724509 698318 1556630 1503142 446222 441850 635788 643911 799200 774847 804673 811745 837105 848740 806011 895647 2119310 2220536 1318829 1097588 702883 690971 830245 826550 855193 865686 871935 880410 989044 993188 5213032 5379942 40.25 71.9 2
14:11:06 2024-01-26 721040 712447 205279 201529 338708 348438 369826 365313 220802 218232 279531 285748 322690 322123 4563990 4858277 6820706 6617028 1221314 1268130 300831 266411 290341 290802 331350 321450 317977 322399 216657 219191 730600 693349 1555275 1512362 444007 439484 632157 637721 798069 772615 800186 811745 837105 838514 797826 894340 2117768 2222407 1301866 1100717 699884 691948 833234 820574 848675 864224 873213 876964 985570 989661 5235553 5390560 40.25 71.9 2
14:11:07 2024-01-26 716538 710812 205098 201873 339697 348610 371954 366119 220458 217589 279603 284145 322237 323403 4583324 4867999 6801257 6640508 1227236 1272312 298633 265373 290341 290590 329885 322463 316982 319930 217882 217689 725632 692361 1555461 1521582 444397 441083 633951 636520 797467 774428 799912 804689 833481 843330 795497 886322 2114561 2200842 1292889 1108463 698488 687913 829656 825343 848073 856532 871005 879467 977774 984163 5223516 5414632 40.25 71.9 2
14:11:08 2024-01-26 714535 715572 204770 200367 341758 347870 369826 367222 220246 216646 279676 284042 321333 324316 4595508 4943179 6801257 6649887 1240813 1272782 298598 264966 288802 290731 332536 320442 319370 319670 216657 217654 724509 691375 1593145 1525909 441495 437906 633053 635618 793116 773748 792498 800251 831713 843330 791044 881106 2113058 2196129 1275226 1109253 696902 683884 830245 824138 844238 853979 869387 876964 974980 978544 5199077 5415911 40.25 71.9 2
14:11:09 2024-01-26 716939 715531 204739 199709 340690 346380 369416 364907 220031 217693 279315 286441 321333 323403 4610937 4971796 6854605 6654516 1225487 1276402 299051 263311 290992 289576 331888 321225 316947 317039 216657 217375 727368 700319 1577061 1521582 443132 437897 632783 636069 786004 772651 797802 796710 824713 838478 792765 876997 2103792 2206646 1288173 1113015 699884 683884 823472 820928 843876 853626 861400 871838 979413 974837 5215320 5433596 40.25 71.9 2
14:11:10 2024-01-26 718619 715018 204051 199709 340860 345908 372136 367731 219324 217449 279371 284029 321333 324496 4630184 5026108 6902561 6654516 1222325 1275215 299632 263311 288599 289004 332895 319472 315991 319410 215743 217689 733925 698318 1550003 1519425 440525 432908 627026 634717 783056 764541 792862 793190 815991 834302 790446 872859 2103221 2210256 1290129 1100717 697894 680672 817539 820928 843839 844991 857800 873772 977602 974837 5240966 5452362 40.25 71.9 2
14:11:11 2024-01-26 727944 716403 204308 199079 337719 346415 369609 366262 219381 217693 278317 284872 320762 323989 4645712 5007563 6952232 6701376 1225795 1276402 298009 262506 287643 288969 331354 320477 317607 318927 215440 217654 733925 696325 1593128 1516663 436851 436353 623003 630465 786560 758373 786218 794996 817557 827571 784060 874429 2111557 2213187 1282902 1092878 695911 682845 814150 811708 843205 852952 853829 864380 975561 976441 5326101 5464291 40.25 71.9 2
14:11:12 2024-01-26 728931 718510 202981 199014 337652 345859 369898 363233 218957 216136 278405 284278 321333 322997 4634742 4943911 6882581 6715538 1236601 1280111 295862 262104 288310 288768 328551 320513 317607 316491 216047 216409 725938 694339 1568185 1524826 437233 436661 626581 627300 784265 763421 783593 792742 817286 820523 776663 870558 2115709 2206715 1292085 1099151 690559 681845 819922 811668 834966 852952 857041 858239 963963 971426 5318706 5460394 40.25 71.9 2
14:11:13 2024-01-26 719711 721689 201643 198009 338815 344932 369934 365349 218277 215005 278745 283747 320325 323895 4673709 5011799 6873256 6720120 1247745 1282002 296201 262104 287369 286951 330884 318506 315820 316526 214799 215935 732050 690391 1573215 1534028 436315 430154 623444 624600 778879 760685 782427 784110 816400 826987 774925 861948 2097012 2185527 1284260 1102921 688071 677223 818756 813868 830235 838433 855473 861339 959236 962983 5241208 5481365 40.25 71.9 2
14:11:14 2024-01-26 722784 721421 202954 198004 337759 345835 369601 363233 218208 215974 277002 284672 320325 322160 4685753 5059875 6929208 6724694 1229497 1282002 296821 260869 287504 286742 330585 320303 315820 315757 214125 215900 724800 701713 1568185 1521582 436005 430154 622121 627300 773749 755675 783817 781864 806090 820559 774981 857124 2093039 2194747 1230740 1107013 693012 677223 811803 809835 833188 839021 846448 857516 963405 956122 5261568 5496327 40.25 71.9 2
14:11:15 2024-01-26 728931 720649 202036 197248 337754 345908 367377 364907 217565 215039 277002 284672 319098 323107 4701805 5087398 7003811 6734295 1216097 1280148 295450 261901 285851 287160 327826 321550 314896 315536 214125 215403 730600 701713 1560877 1512362 435077 431474 616686 626855 775222 754264 780996 784110 801359 811545 774925 857735 2096016 2220985 1276435 1093637 691030 676092 809420 807060 830162 839021 843961 852007 962745 958903 5386344 5503295 40.25 71.9 2
14:11:16 2024-01-26 735173 722691 201015 197326 335693 342956 365438 364907 217344 214122 277002 282983 319357 320473 4711954 5026108 6957184 6771810 1238366 1283607 294398 264694 284977 291411 325853 319472 314674 315807 213754 213569 730226 693349 1558870 1526465 433228 430049 617812 618153 776733 753159 774217 781864 804913 808441 765705 857735 2098284 2204242 1301624 1091392 682058 676261 809494 800031 823350 837181 841685 846574 951077 959240 5357737 5507221 40.25 71.9 2
14:11:17 2024-01-26 722775 722398 200341 196710 336470 342293 368490 363233 216821 213642 277002 282346 318393 322423 4729901 5075319 6919883 6748236 1237085 1282002 294156 260251 286517 286888 329943 319850 313136 315807 213418 212908 735944 692841 1575731 1534065 433843 427571 616062 618080 765801 753693 774492 774447 800191 811473 764050 848123 2095077 2182496 1287660 1099897 681233 668410 809494 804616 818747 828252 841648 851926 944680 948431 5278804 5513710 40.25 71.9 2
14:11:18 2024-01-26 720462 723715 200376 196096 334680 342812 369290 361062 216484 214936 275308 282346 318357 320437 4748632 5163254 7003811 6738025 1227236 1282002 293431 259849 284072 286400 328818 318424 313498 315554 211420 215832 733925 697819 1548531 1521582 430060 423858 610979 619838 764642 742595 771703 772670 795367 813333 766682 843256 2083352 2185599 1270567 1099987 685129 667538 800879 799537 819851 828514 833548 843909 952027 937529 5322136 5533842 40.25 71.9 2
14:11:20 2024-01-26 732899 724227 200276 194841 336397 342776 365366 363233 215479 213573 274431 282947 317361 321280 4752021 5139057 7027636 6781581 1232427 1281966 291684 259996 282901 286365 325782 319099 312409 315807 211349 213535 742381 696325 1565169 1517487 428259 427269 609031 617642 767697 738220 767163 773863 793236 802420 763506 846912 2085941 2207568 1208213 1085123 681233 669541 795658 795339 819741 825155 830538 842096 948926 946658 5353135 5541747 40.25 71.9 2
14:11:21 2024-01-26 732164 723738 199023 195450 333996 341740 365402 364116 214743 213607 274816 279773 318322 320825 4767363 5115196 7014450 6799946 1238366 1285648 290727 258578 283196 285254 327314 319361 310078 313926 211349 213569 728797 691849 1550848 1525909 428259 423858 607048 610787 767559 744286 764520 772486 795075 797898 754085 839509 2089330 2194747 1270567 1078990 674787 665981 796551 790947 816347 826394 823229 836279 944680 943311 5398910 5540586 40.25 71.9 2
14:11:22 2024-01-26 732039 721318 198850 199391 333996 341704 364910 361010 215410 214052 274360 280133 316882 319357 4770765 5104007 6995746 6820800 1249031 1284735 290418 257782 282943 285018 324802 315487 312001 311667 210506 213356 736867 691375 1564306 1525909 424623 421227 610453 612255 763423 744928 759080 764412 788479 797954 748415 840093 2080427 2182681 1287660 1088218 673826 664166 796789 785184 809496 823587 824949 832744 936839 940645 5388069 5548723 40.25 71.9 2
14:11:23 2024-01-26 724658 721314 197776 199431 332679 338619 365402 361010 214560 214052 272721 278614 317104 318469 4783548 5111621 6972096 6809325 1253102 1284409 288597 257782 282943 283282 325292 315415 310078 311988 209960 212673 733925 688886 1596696 1535155 424402 421712 607158 608170 757994 740065 757723 760075 786410 797389 745690 833966 2077471 2164015 1269469 1088289 671908 661815 793365 787396 804858 819792 824404 825476 930329 936555 5406907 5552698 40.25 71.9 2
14:11:24 2024-01-26 724113 727296 196512 195502 332949 337563 365331 361010 214010 213789 273521 277099 315451 320562 4802306 5133681 6987275 6801295 1247884 1285648 287391 256128 281376 281953 324676 315157 309139 311042 209304 211711 734292 688886 1553169 1538567 425380 419483 603691 604695 754686 736847 755692 759655 786393 793337 741205 827271 2073143 2156300 1289655 1087241 667619 658678 791117 784048 802006 818472 820711 823022 926308 934229 5416326 5550411 40.25 71.9 2
14:11:25 2024-01-26 725727 726238 196508 194410 331942 336476 364818 360974 213383 213082 272721 276260 315416 320335 4811408 5157379 7004822 6801068 1234839 1285648 288492 254557 282943 281524 324857 315415 308169 308261 209632 211492 727700 697828 1574898 1529662 424586 419629 604747 606388 751546 736911 757961 756425 779458 792329 740144 823505 2065224 2162444 1255743 1088218 666372 654482 789997 786278 801438 810214 816300 823022 922246 924776 5406907 5561715 40.25 71.9 2
14:11:26 2024-01-26 731004 726492 197158 194366 331937 336511 364613 360394 213896 211785 273724 278629 314208 319320 4821063 5185499 7032213 6820630 1231250 1282002 289351 254344 281909 280864 324857 313536 308239 310277 210001 211393 735852 699836 1540765 1523144 423162 418371 602800 605160 751012 732899 754877 750936 770668 786483 737842 817397 2058926 2164152 1278981 1087478 665422 652334 787530 784048 797435 809381 814101 823116 917650 923693 5383791 5585972 40.25 71.9 2
14:11:27 2024-01-26 731004 727564 196517 193796 331403 337771 364613 359273 212757 211785 274413 277977 313013 318346 4830442 5243148 7059764 6801106 1231195 1282002 286312 253352 279622 280205 324857 313523 309597 309599 209408 211210 730063 697819 1542737 1520706 421054 414556 599034 604775 744643 728475 749233 747646 771182 784396 738045 815581 2057321 2156337 1293226 1085969 667145 652166 781369 780646 793356 802414 811565 821012 914473 917726 5352159 5590114 40.25 71.9 2
14:11:28 2024-01-26 724662 726229 200523 192980 329635 336818 363071 357653 213178 211236 272302 277134 312542 317376 4825256 5262050 7062476 6821256 1228988 1282002 287728 252189 279549 279995 324340 313818 308506 310277 207643 210508 734359 697828 1559351 1520980 419856 412991 595538 600821 739998 725616 748497 747205 766029 782082 737040 813231 2054031 2151754 1266964 1083582 665422 650744 778570 777190 791413 800013 811784 818566 911780 910524 5351882 5596032 40.25 71.9 2
14:11:29 2024-01-26 724662 726492 200279 192806 328902 336580 363071 356578 212066 211088 270770 276907 311603 315518 4839370 5273186 7093025 6837461 1227236 1282002 286494 254495 279028 279779 323128 313115 306735 308085 207643 209494 742381 694830 1546546 1520980 418365 410999 590779 599640 741839 722086 744319 747205 762679 780724 735029 808761 2049653 2151483 1287121 1082067 662583 647420 774741 774828 787679 799161 808214 813776 911915 911967 5354871 5599493 40.25 71.9 2
14:11:30 2024-01-26 728931 727591 200103 191861 328866 333942 360956 357653 211705 210065 270698 275492 312285 315518 4853122 5261906 7062513 6841957 1229460 1283607 286512 254136 278368 278366 322781 311677 306771 309256 207497 208869 732866 695827 1543065 1518819 417626 409739 592233 597353 738068 719262 741332 738238 761246 775490 728825 805743 2048197 2145601 1278981 1082067 660699 646469 774962 774828 784136 798034 804627 811411 905331 910606 5394765 5593774 40.25 71.9 2
14:11:31 2024-01-26 726830 727591 196300 191559 327874 333870 360920 356578 211705 209702 270144 275389 312420 315446 4860074 5261329 7082785 6840229 1233640 1285473 285236 252529 277621 279421 321768 312043 306483 306793 207059 208508 746029 696325 1544141 1519425 415403 412259 591196 597021 735977 719262 740237 740643 759203 773093 723971 804445 2043762 2145696 1292783 1078222 655122 642985 772730 767505 783780 800291 802459 805949 907329 911931 5436809 5608871 40.25 71.9 2
14:11:32 2024-01-26 732039 731050 195440 191292 325906 335868 358678 355472 210726 209117 270173 276162 313079 313239 4870382 5220670 7013230 6871251 1248955 1285473 281958 252707 276540 277977 320272 312043 304833 306685 206877 207315 735852 686792 1548258 1533520 413639 409969 589754 590420 735045 718980 732932 737985 763013 770849 720284 802244 2048197 2136460 1263722 1072741 653257 643590 772730 764523 783780 793473 794830 802361 911915 906683 5491678 5617913 40.25 71.9 2
14:11:33 2024-01-26 737884 729729 194827 190655 324854 333256 359472 358216 214771 208721 270173 274441 312420 313460 4877336 5193094 7050438 6899367 1241795 1280035 282921 251144 277735 279028 319022 311786 304369 304713 206477 206347 734359 688886 1543481 1520980 411448 411130 588317 590199 738681 717489 730778 737985 756282 763939 717493 801785 2049653 2151754 1257738 1059638 651400 642074 762995 762865 781914 791201 790470 802174 905331 902177 5406907 5628971 40.25 71.9 2
14:11:34 2024-01-26 736847 726483 194036 190056 325019 333292 357313 354370 210806 208396 267241 275018 311473 312244 4883229 5233751 7092723 6895506 1236628 1283681 281379 250332 274813 277053 318978 311602 301956 303749 205817 205671 732453 685808 1545959 1516663 410540 409411 584231 586191 733894 711200 726457 738078 754703 757499 718548 797691 2041450 2145601 1269707 1061903 652792 641583 764890 763439 781914 783762 785895 802361 902232 892461 5429633 5625965 40.25 71.9 2
14:11:35 2024-01-26 734726 727050 193594 189351 324595 329706 359508 354370 210218 208361 267876 273603 310494 314780 4896093 5285737 7169123 6895506 1233640 1281856 280201 250120 275381 275731 316526 309006 302456 305070 203638 205603 732866 684961 1561203 1513166 410245 405687 580547 585238 729710 707255 725795 733986 750098 757355 717530 795316 2033999 2154808 1272876 1056987 652328 635907 759752 763439 779113 783247 786208 796525 892286 893433 5386533 5627629 40.25 71.9 2
14:11:36 2024-01-26 731548 727014 192948 189079 324754 329742 358390 352284 209597 208769 266830 273341 309807 311524 4895500 5300981 7184973 6879650 1217165 1279998 281060 247707 273468 274923 315843 309771 300791 302613 203887 204679 731373 694339 1522496 1505643 409272 405831 579724 587877 727342 706253 727525 732663 739255 757319 714248 785512 2028224 2130308 1296937 1065432 649088 633804 760261 758943 770533 781822 783905 793035 886755 894664 5466278 5632987 40.25 71.9 2
14:11:37 2024-01-26 731004 729533 192613 188203 325014 327719 356525 354024 209178 206455 267277 271866 308618 312508 4898478 5275008 7103171 6879908 1226636 1278260 280166 247361 272182 274083 317557 308120 302670 301695 202677 204679 742952 694238 1533100 1512362 408207 403301 577127 585339 724727 706290 725795 724021 740591 754585 707259 783743 2019564 2119484 1258631 1066615 642101 631974 759149 750900 768245 782037 783808 788423 893575 892472 5497898 5632987 40.25 71.9 2
14:11:38 2024-01-26 731490 728661 191700 188173 322979 331459 355509 351478 209562 206386 265604 271038 308081 311928 4911345 5256034 7053930 6899444 1245463 1276402 276779 247361 273378 272928 318528 306185 299391 300815 202606 203551 727827 682036 1554100 1521582 406183 400545 577637 579554 719944 704220 718540 720334 746804 754316 704151 783841 2025344 2123573 1266771 1053904 640277 631974 753664 747646 772173 781007 777551 788423 892235 883219 5425745 5637008 40.25 71.9 2
14:11:39 2024-01-26 735715 726496 191100 187578 321025 328445 355007 351997 208258 206352 263943 271073 307650 309913 4909119 5297548 7138762 6908512 1231622 1276402 276779 247993 272716 272532 315843 306509 297793 301272 202147 204933 734359 682036 1547961 1512362 405033 400545 573088 578733 720489 700093 716496 726186 742531 748341 705185 783743 2021836 2133096 1278981 1050164 643932 631974 750989 752993 770059 773020 774685 786074 882578 882086 5397488 5635452 40.25 71.9 2
14:11:40 2024-01-26 727944 727119 190456 186827 320796 328655 354281 349841 208044 206386 263943 270178 306721 311229 4929914 5317658 7195689 6903112 1217052 1273826 279775 245597 270608 272377 314697 305288 299441 301161 201301 205005 747314 688393 1536266 1501011 403278 399667 573088 580376 720489 697086 717242 720371 735973 745232 701520 778555 2015825 2133330 1247094 1054090 640277 625509 747302 747610 763527 771929 778104 783735 877285 880768 5436242 5647701 40.25 71.9 2
14:11:41 2024-01-26 724699 727050 190460 185847 320981 327496 355007 349805 208258 205105 265998 270247 305796 309949 4935859 5353135 7162355 6884355 1212113 1276402 278275 244259 273054 270873 313598 308358 297793 300736 200985 203822 734804 688886 1531668 1503939 405033 400866 570530 576986 715559 695041 718540 719789 729962 744031 702660 772215 2011134 2111768 1258631 1063416 640277 625509 752207 747610 759139 771929 773513 776828 874734 882086 5483837 5647701 40.25 71.9 2
14:11:42 2024-01-26 728931 729469 189286 185821 319047 324929 355258 349805 206929 204752 263943 267686 306476 310937 4943014 5301490 7123447 6895080 1224576 1277309 278275 243508 270572 270439 313520 303646 297793 296667 200669 203537 741414 690253 1527841 1508078 402634 399171 572207 576986 712957 698111 714387 711218 731814 744706 692936 769910 2012564 2095106 1258631 1057380 632802 625509 749427 737050 755718 770840 767134 776745 881791 874506 5519935 5647701 40.25 71.9 2
14:11:43 2024-01-26 733555 727555 189230 189976 318569 324496 351339 349290 206895 209080 265479 268294 306942 308783 4945372 5294066 7054738 6903112 1238366 1276402 274883 243439 270021 268747 311774 304672 296919 296667 199866 202790 744491 679453 1530968 1519425 400820 395593 568732 571575 710409 693041 709214 709138 729989 743655 692447 773315 2011134 2108774 1256596 1047848 632352 624623 742257 736045 761366 766504 765465 774552 877248 872431 5435164 5651731 40.25 71.9 2
14:11:44 2024-01-26 733564 727046 188640 189679 316136 324965 351907 348226 206475 206598 263614 268294 306942 306167 4943014 5288394 7103096 6912228 1228988 1272598 274883 242388 268459 268151 309883 302723 294896 297360 199796 201660 729880 679453 1568996 1508078 396736 398903 568074 570360 713462 690976 707198 715476 731814 735628 691946 769910 2011134 2115734 1268806 1044877 634606 623739 740572 740135 756885 761775 764068 774385 871104 865501 5424074 5657067 40.25 71.9 2
14:11:45 2024-01-26 732108 725535 188344 189307 319325 322853 354006 348991 205622 205982 263650 266770 306690 308166 4952446 5362687 7171482 6916933 1225771 1274128 273277 242761 267223 268151 310859 301803 295633 296632 197513 201660 741414 680581 1551559 1501686 398092 394374 562335 569552 708255 685936 702766 708601 721233 734590 691885 767614 2003018 2121127 1246421 1043278 633252 616433 737780 740135 755804 761775 765157 774385 864654 866387 5404279 5657067 40.25 71.9 2
14:11:46 2024-01-26 724662 725467 187879 185592 316132 323547 350557 347897 206011 205151 263382 268176 305218 306397 4954791 5358073 7206626 6892537 1212937 1271843 275797 242325 267188 267708 308297 302212 293549 295785 198409 200993 749788 687902 1524988 1495398 398092 394965 563962 571575 708396 686944 707198 709138 720558 734072 689985 760638 1997606 2102696 1248456 1049418 631004 612929 738735 737948 746542 757418 762982 764798 864654 865456 5502648 5666432 40.25 71.9 2
14:11:47 2024-01-26 730485 727842 187715 185086 319133 322530 350557 346199 205262 204005 263609 266701 304789 309182 4961744 5379361 7153018 6898189 1210948 1270904 273206 242325 268047 267450 309197 302478 292904 296942 197479 200363 749788 684646 1545154 1503142 398658 391949 561336 568388 701761 681885 704613 707310 720558 735862 688935 756144 1992602 2094257 1252546 1054090 630108 614571 738735 735858 747108 757490 762328 767093 862207 866387 5490018 5657067 40.25 71.9 2
14:11:48 2024-01-26 725763 730153 188054 185416 315499 322674 350665 346915 205120 203862 261540 267471 304254 304409 4958205 5321732 7093385 6907561 1222401 1270941 273241 241644 266332 267771 308297 305496 292175 294269 197513 199422 739875 684961 1515982 1503827 396963 390196 564563 565353 701189 686944 700972 702102 720325 730458 680792 753928 1994019 2078204 1239784 1045022 625281 616315 738082 728593 747256 757346 751889 761685 866309 863259 5538773 5658329 40.25 71.9 2
14:11:49 2024-01-26 738842 728853 188191 184542 315897 324100 348555 346478 204097 203827 261540 265869 302445 305705 4960497 5290042 7115716 6926305 1241908 1270941 271711 242325 263890 267360 308297 299529 292175 294269 198350 199110 748226 678483 1534850 1512362 393529 390933 561336 558752 699672 683405 694323 699119 717871 726069 678791 759520 1997606 2093476 1240316 1035440 621732 614571 728862 728212 747256 752914 752723 765097 864654 856665 5455620 5684224 40.25 71.9 2
14:11:50 2024-01-26 736994 728304 186180 183898 315897 320722 346911 346915 203956 203471 260477 266348 301702 305284 4983048 5369189 7153018 6931248 1224077 1269103 269890 240895 263926 266131 306830 301805 290339 293821 198070 198625 741414 675582 1521242 1503939 393566 390933 556551 561166 700194 679194 691789 701074 712251 721444 680855 757774 1991186 2105785 1234211 1035776 626157 609625 728345 730725 742700 748476 755033 762884 852398 856060 5427404 5688296 40.25 71.9 2
14:11:51 2024-01-26 726759 726802 187404 183137 314901 319681 347434 342911 204131 202465 259598 265004 302161 304069 4961519 5398822 7181893 6916933 1203460 1267232 271093 239334 263926 266095 308261 300953 290065 292197 197375 197866 758424 683354 1519022 1493922 394718 390106 554908 561166 696953 674773 697402 700608 713531 725526 681486 744477 1979356 2073159 1257478 1045975 621732 607368 731856 726664 738690 753506 754756 754360 855460 857271 5473999 5680048 40.25 71.9 2
14:11:52 2024-01-26 728267 726982 186577 183145 312032 320426 346875 342586 203566 202405 259817 265603 301738 304235 4975665 5325236 7083523 6912603 1221999 1269066 269855 238629 263890 264503 306117 297243 289590 290494 197514 197179 709679 676547 1533548 1511133 392381 387222 556158 557886 691112 678270 690698 693023 715048 721444 673787 749728 1984746 2083050 1234211 1035440 617714 607404 725731 722412 740527 748440 746496 756149 855910 847429 5470876 5689467 40.25 71.9 2
14:11:53 2024-01-26 733080 726797 186502 182786 312041 319681 345193 343019 202621 202228 258435 266135 299629 304235 4975787 5374155 7154730 6941149 1225412 1269859 268146 239459 262575 264397 306829 299995 288579 290590 196959 197111 741414 674619 1522167 1499235 387722 387150 552926 556164 693141 673427 688600 697067 711369 717070 674704 750224 1983336 2098460 1240864 1035440 618595 605192 722033 724534 738036 745749 746657 758581 846266 848155 5438434 5678741 40.25 71.9 2
14:11:54 2024-01-26 725832 726797 185883 181919 312112 319539 345212 341634 202935 201419 258876 264789 299228 304051 4980880 5412040 7177668 6912491 1199796 1267156 268930 237050 262208 263588 305751 297171 288779 292665 196233 196530 753662 681400 1512823 1492977 392179 385989 551751 556200 690008 671520 690698 692986 708391 718116 674942 741492 1975474 2071946 1249171 1044765 616677 603655 726761 720262 733954 746119 746952 745957 848486 851580 5496372 5669309 40.25 71.9 2
14:11:55 2024-01-26 725874 727829 185128 182320 309497 317858 346162 341634 204030 200752 258111 263102 299805 301692 5015726 5352348 7062476 6892462 1225487 1267156 267297 237085 264524 262345 306829 296587 287940 289682 195749 196325 755250 673620 1524170 1510218 389676 383072 552143 553541 688055 672766 684024 687936 708751 718487 669076 748938 1979693 2080973 1251248 1026114 613596 605367 719095 717470 737513 742938 740718 754979 852257 844925 5464702 5678741 40.25 71.9 2
14:11:56 2024-01-26 735692 725768 185264 180874 310913 318637 344688 342659 205729 200682 256776 262918 297992 305317 4990366 5380927 7162343 6931248 1222819 1266256 267802 237050 261702 262345 303749 296515 287729 290158 194786 195848 753662 672698 1529936 1492863 387194 383143 547435 553541 690559 667143 681008 689926 704352 711248 671885 744379 1972668 2086525 1247789 1031945 614204 599608 717567 718488 729537 737519 745646 751773 844234 843085 5489828 5678741 40.25 71.9 2
14:11:57 2024-01-26 725726 721372 184841 180563 310695 315663 345808 341358 203104 200402 257966 261497 298512 302651 4989880 5416514 7164082 6912491 1208318 1265357 268556 236318 261666 261788 305966 295502 287931 289277 193934 195882 745727 679175 1512594 1490856 387468 382660 548210 554967 682022 666635 682532 683834 699173 716459 665625 736589 1964804 2059816 1214370 1037285 610100 598340 719642 711182 727783 747643 740793 745053 848032 844909 5546108 5686687 40.25 71.9 2
14:11:58 2024-01-26 728931 721314 184254 180668 310073 318412 342893 340878 205550 199739 257320 261392 297957 302088 4990157 5341664 7123334 6922102 1236030 1266256 267543 236684 261328 261109 305035 293810 288540 287090 193934 194967 752075 673177 1546385 1497107 385278 381623 550360 551973 688055 669582 679301 683351 703178 708896 663344 741187 1975474 2078204 1230142 1023197 611844 602765 715029 715315 732969 734038 736213 746334 840597 841060 5483675 5693280 40.25 71.9 2
14:11:59 2024-01-26 733560 725768 184009 180348 310188 314811 343001 340842 201759 200297 255916 261497 297714 301989 4990101 5377134 7222988 6940627 1212749 1261661 266874 235519 259910 260927 302685 293846 287122 288883 193357 194629 750488 679453 1532712 1484702 384387 380525 545817 551973 686037 663736 679301 685918 697219 703417 663637 736591 1960599 2065668 1242941 1028757 611920 595062 716469 716371 725242 734811 737106 741875 838187 838929 5521622 5679847 40.25 71.9 2
14:12:00 2024-01-26 729502 727760 183635 179636 309962 314589 342965 338230 201830 199149 255165 259439 298000 301161 5001497 5372236 7154730 6872808 1210230 1264762 266500 234104 259946 259519 304534 292639 286718 288766 192607 195829 732601 679453 1529557 1488739 385278 381580 547435 551973 681781 665657 681219 678805 696725 708896 657511 728521 1963135 2045777 1232177 1029525 607853 601022 718037 709061 726792 734219 730975 739966 843035 837671 5557611 5711958 40.25 71.9 2
14:12:01 2024-01-26 736621 721278 182771 179537 306878 314847 342471 338515 201478 199774 256867 259904 297021 297599 5019319 5322553 7123613 6932070 1224288 1261697 265647 234104 258927 260131 302051 294677 287122 287144 192642 194972 735259 670021 1544331 1490754 383228 381849 542949 545010 682265 663936 673349 681867 694187 703345 660456 735792 1964877 2075223 1238787 1021742 610942 595979 711248 714299 726678 734690 734625 742925 832592 833417 5439050 5698592 40.25 71.9 2
14:12:02 2024-01-26 724573 721314 182764 178569 308619 314854 342615 335667 201478 197905 254311 260664 295194 300238 5011757 5424824 7238898 6916122 1200814 1258943 266687 233314 258382 259519 300358 292434 285379 287252 192303 195108 739632 677744 1496690 1488924 384696 378862 541412 546698 677927 659480 679301 681698 694719 703417 661392 727790 1954149 2050623 1228403 1037155 607458 595132 714433 709711 721642 734473 733780 735885 833266 835818 5511264 5693280 40.25 71.9 2
14:12:03 2024-01-26 724457 721282 181932 178997 306987 315104 341304 339206 200916 197871 254311 259078 295641 297599 5014438 5374600 7112250 6931248 1212673 1259909 266091 232631 259030 263311 301061 292201 286244 285392 192472 194154 723908 671940 1510975 1501798 383228 378185 542839 544321 674946 661857 673275 674754 695907 703417 654583 727378 1959200 2055683 1228403 1024065 604163 595667 709378 703945 724035 730233 729896 738585 835703 830162 5478729 5698596 40.25 71.9 2
14:12:04 2024-01-26 731524 725355 182169 178573 306982 314368 339724 337223 200566 197905 259222 259870 296076 299947 5018826 5413973 7158977 6950006 1222224 1259873 264023 232955 258093 257974 298506 291988 284730 285392 192361 194154 752075 669542 1516857 1491804 378709 378393 539081 543549 677890 656541 670956 680180 693173 699144 656509 728521 1954939 2077012 1224250 1022604 604905 590379 706201 708166 721130 728106 732018 738698 825652 827544 5452372 5693280 40.25 71.9 2
14:12:05 2024-01-26 723543 724740 181863 177973 306739 311952 339795 335702 200252 196876 259039 258323 294973 300238 5011643 5442864 7192138 6921593 1198183 1259873 263584 237280 258346 258858 299483 291509 282735 286544 191023 194154 731039 675582 1502226 1484702 378443 374230 538319 543820 672574 655114 671763 672968 689699 702283 655066 723585 1951220 2041216 1201652 1028310 600721 590185 708373 700995 714837 729628 725749 731845 832270 829923 5546696 5697328 40.25 71.9 2
14:12:06 2024-01-26 727944 721390 181288 177413 306523 312901 338153 335667 199626 197184 259113 257468 294098 297239 5023810 5395370 7098096 6940627 1221999 1259873 261940 237006 257480 258495 299518 292159 283198 285156 190757 193441 744140 668108 1543046 1497528 378524 374230 540609 542779 673919 658720 666092 671538 685137 694367 649337 729689 1954714 2060832 1236710 1013225 602009 591668 702660 703062 719049 721327 721497 734987 826153 825393 5501097 5698863 40.25 71.9 2
14:12:07 2024-01-26 731645 723719 181288 176265 306771 310717 337679 336444 198967 196465 252815 257827 293825 297599 5026061 5427554 7171370 6940627 1216017 1257909 261140 236673 255863 258677 299924 292050 281012 285428 190122 193406 701410 674619 1499639 1475483 378524 375919 537522 543935 673418 653132 669049 672777 684094 693282 651079 721431 1951220 2048165 1226327 1026114 603376 589570 707207 705063 711891 721399 724717 727795 822687 826887 5538773 5702757 40.25 71.9 2
14:12:08 2024-01-26 725460 724740 180680 176299 306092 309524 338771 335895 199314 196602 252815 256227 294269 295641 5026023 5387284 7153018 6921870 1206596 1256270 262376 232543 255898 257777 298506 288870 281887 283706 189858 192796 719873 677514 1515250 1484702 379600 373598 538319 541222 669720 654651 670002 669637 686105 697877 647535 720366 1942347 2046710 1226327 1021146 598583 590411 703159 699083 716541 721508 717217 729685 825499 823315 5485300 5694612 40.25 71.9 2
14:12:09 2024-01-26 730485 724740 180076 178517 304187 310935 337406 334433 198414 196602 252779 258289 293449 296762 5033182 5365374 7163806 6952063 1216977 1257909 261140 232706 255112 258460 297816 291225 281945 281892 190122 191752 753662 667631 1504356 1487867 377987 373598 535235 536413 669720 651247 662137 673446 688479 695137 651840 721273 1949449 2063844 1224466 1016028 599010 585453 698189 699083 710300 719349 722951 727898 818685 820942 5490399 5702659 40.25 71.9 2
14:12:10 2024-01-26 722784 723715 180395 180582 304232 308156 336662 334005 198345 195378 252779 256295 293768 297383 5028313 5460401 7171445 6942283 1194023 1257909 260378 231063 255147 256442 297924 291742 280093 282718 190958 191752 707564 671740 1502265 1483649 377184 372811 532244 538005 663841 647497 664877 667716 682186 697109 649526 715181 1940124 2029360 1241428 1022604 593914 585371 701202 692424 708168 722043 718019 723553 824294 823279 5557611 5703894 40.25 71.9 2
14:12:11 2024-01-26 728936 724232 179542 180289 303021 309524 334605 335895 198310 195378 252743 257305 293151 295154 5036774 5412646 7092912 6911989 1221999 1257462 258723 231296 254685 255440 297671 288554 280122 281596 188894 191282 726351 666203 1531004 1487683 375314 372766 532058 536377 667826 651027 662106 668011 684686 685282 641974 717294 1949449 2054509 1232557 1010943 597305 587292 697200 698767 712926 712386 716487 725651 816368 817456 5442675 5698592 40.25 71.9 2
14:12:12 2024-01-26 726756 723719 179258 177511 302345 309328 336662 332958 197725 195921 251498 255871 293669 294740 5029593 5415552 7208970 6950006 1211193 1254343 259118 231819 258291 255654 297606 288518 279236 281856 187744 191682 715257 674619 1514188 1475483 374149 373029 532244 537208 669997 649447 664404 669437 676817 685210 644820 715423 1935984 2036003 1215943 1022469 597379 581960 701092 696391 707360 717971 717254 717158 812616 820227 5530865 5693280 40.25 71.9 2
14:12:13 2024-01-26 722535 721282 178980 180183 302667 308674 336627 332688 197691 197218 251888 257124 292875 292670 5052490 5388861 7103096 6912266 1212398 1257909 259514 229826 254259 254869 296726 288518 279236 280144 188929 190045 726351 665728 1508565 1493088 375850 369884 532244 533364 664235 649447 657520 662271 681293 689158 640012 718316 1938050 2045777 1224250 1004599 593914 585078 693421 691898 708364 712314 711624 723367 817525 811302 5501730 5712037 40.25 71.9 2
14:12:14 2024-01-26 733085 721075 178937 176536 303271 306937 334569 333969 196903 195378 251108 257124 293052 293913 5048323 5466903 7191951 6945211 1213691 1254343 263343 230936 258218 254088 295821 288040 279766 281643 189082 191079 693717 671940 1517425 1475483 373020 371977 528948 536586 668094 643754 660629 665642 674795 683138 641900 711126 1934219 2032198 1239308 1018767 596008 581030 697200 692986 701197 715435 714266 718432 809213 816109 5540270 5712150 40.25 71.9 2
14:12:15 2024-01-26 725460 724740 178411 176655 302102 306937 335614 332131 197074 199320 250720 256046 291595 298352 5046153 5399839 7168322 6912378 1205146 1254343 259118 229148 254259 253840 296309 286280 279236 280074 189082 190310 735609 672903 1514019 1480312 374751 369560 532926 534953 661921 647279 661607 661765 678292 685246 638436 711126 1932883 2028789 1215943 1013225 589658 582747 693458 689400 708672 716452 708599 717121 816368 811691 5487756 5679181 40.25 71.9 2
14:12:16 2024-01-26 733153 723715 177535 176779 299571 308674 336321 332724 196766 199249 250332 261178 291062 293564 5042554 5385518 7153018 6968763 1216901 1254343 263158 229113 252689 254123 295655 286754 279766 278409 187545 189282 732601 665728 1495917 1483035 374327 372289 529802 531515 664309 644815 656061 663211 674759 684057 641900 710044 1935705 2036862 1211789 1009470 590920 577900 690512 691849 700162 707103 713326 718432 806858 811117 5505715 5702757 40.25 71.9 2
14:12:17 2024-01-26 721246 723449 177820 175788 302389 306901 333987 331915 195881 195427 250684 254052 291062 293770 5038958 5474227 7171668 6912303 1199139 1253416 259618 228722 254154 252077 295691 286719 278159 279332 188551 189282 704487 671940 1512559 1481979 373528 367269 528310 533548 656604 642042 657631 656869 673047 683246 636175 704002 1929707 2013847 1217932 1011017 587979 576910 694627 687936 701197 711239 705105 713192 811308 809327 5561584 5698690 40.25 71.9 2
14:12:18 2024-01-26 731985 724218 181637 175788 299327 306865 333987 331412 195677 199356 248506 255261 290823 292739 5035523 5369819 7143692 6959385 1216097 1254343 258890 228722 252689 253663 294305 285842 279372 279358 188551 188653 731039 665253 1499488 1483035 372466 369336 526052 528333 660442 641024 654660 658309 673524 680202 638349 708635 1929707 2028789 1209713 1008037 589658 574273 689985 688912 697191 703408 708060 715164 806021 808792 5530865 5702659 40.25 71.9 2
14:12:19 2024-01-26 721246 723715 181752 175079 299607 306397 333987 330679 195847 195427 249558 253451 291062 293089 5048323 5477616 7190319 6931248 1194251 1252491 258890 228172 253975 251691 294063 286952 277378 278374 188021 188653 704487 671940 1514986 1481979 371936 365211 526052 531102 655089 640080 654224 655006 669715 679270 634823 703165 1929770 2007499 1228403 1010980 587942 580363 691001 683351 699170 708170 703845 710049 810394 808184 5576449 5712037 40.25 71.9 2
14:12:20 2024-01-26 729309 724745 181351 175263 301799 306649 333987 331681 195033 198970 247984 254834 290303 292946 5049535 5378462 7153018 6952063 1217795 1254343 258672 227659 251055 252568 292642 284933 278159 278965 188021 188447 731039 665811 1502266 1483890 370880 366310 524524 528126 657886 638358 649368 654633 669241 676304 635468 705325 1918191 2023041 1205559 1008878 588818 574601 688032 686889 693146 703336 705142 709509 801291 802432 5548192 5695578 40.25 71.9 2
14:12:21 2024-01-26 722577 723971 181438 174357 301144 304963 333915 328915 195202 195153 248542 252851 290178 292946 5050481 5458859 7171668 6925609 1198378 1252527 258093 226919 251798 250886 293984 284027 276564 279358 187280 188709 704487 672054 1502615 1479678 370880 365175 527173 528706 655089 641024 650985 654077 667182 681164 632329 703742 1923636 2017242 1203482 1004213 582983 574565 684218 680695 700162 707120 700963 710086 807200 801441 5483837 5698690 40.25 71.9 2
14:12:22 2024-01-26 727669 722180 177505 174678 298050 304640 331933 328649 195168 194335 248332 254443 288351 292982 5057689 5427592 7162343 6963793 1209930 1249756 257263 226217 250278 251340 292000 283842 277378 277735 187315 187821 719873 663430 1506205 1479678 369304 365104 521119 525881 655089 635645 645726 654077 665862 676584 635723 701961 1919839 2021139 1228706 1006746 585891 572870 684112 682868 691300 701250 701000 709107 799730 801723 5538773 5713259 40.25 71.9 2
14:12:23 2024-01-26 723600 722691 180991 173568 297725 302613 332581 327888 194898 194335 247913 252077 289088 291875 5061021 5443090 7171668 6921870 1198489 1249793 257083 225973 250278 249390 292954 285348 275820 278821 186090 189323 690856 670021 1490778 1476716 369304 366003 524524 528877 652308 636470 651404 651302 670722 676376 626390 698765 1919839 2016065 1201406 1000248 580844 572429 681795 680695 697191 703372 697840 709293 802534 797676 5474151 5703894 40.25 71.9 2
14:12:24 2024-01-26 728664 721669 176761 173931 297978 305665 330625 327888 194392 194300 247149 252077 287443 298352 5061298 5443369 7153018 6952026 1213691 1250679 256607 226217 250242 249390 290599 286158 275397 276265 186981 186455 719681 660588 1498909 1474617 368221 365744 519170 524391 653233 632737 644737 652659 661964 672561 628752 695768 1914005 2016705 1224466 1008074 584642 567897 686087 680832 689976 699243 699895 703969 797762 802575 5548192 5703894 40.25 71.9 2
14:12:25 2024-01-26 722540 722691 177248 173370 297784 302154 331628 326899 194224 193686 246457 252151 288351 288586 5057689 5424824 7159691 6927422 1197444 1253453 255720 225483 249469 251106 292571 284540 275149 278501 185935 187301 687825 670021 1492298 1474863 368221 364969 522300 522698 650462 630961 648984 649810 665862 674330 625629 698568 1918202 2012420 1222345 1000285 579892 572161 680792 676739 695183 701286 697889 706816 800725 793383 5493243 5707964 40.25 71.9 2
14:12:26 2024-01-26 727940 722691 176779 173810 295946 303111 330858 326899 193989 193686 246640 252886 286607 291875 5059833 5406465 7153018 6952176 1216097 1247102 255292 225483 248414 252063 291768 284064 275540 275913 186066 186163 709103 662481 1495955 1477766 367105 363939 517084 522167 650462 632700 642053 649350 658132 667362 628752 696424 1912994 2013847 1220225 1003171 582569 567389 680828 679731 687536 694394 697889 702397 793418 797980 5549676 5679219 40.25 71.8 2
14:12:27 2024-01-26 722029 722426 176752 172454 298045 303018 329894 325879 193352 193481 246316 250469 287303 290906 5062753 5442864 7182786 6931248 1196588 1250439 255403 225239 249148 249973 291957 283735 273751 276761 184980 186713 692371 672054 1492543 1477766 367215 363425 521561 525135 649088 635572 642728 643613 664848 671310 625445 697824 1914316 2016705 1222345 993611 577831 570346 675458 672704 690466 694358 691743 705008 799730 792338 5508966 5712037 40.25 71.8 2
14:12:28 2024-01-26 730266 720535 176558 172355 297104 302543 328525 325879 193284 193005 245937 251237 286573 292045 5070670 5468175 7173434 6951950 1206870 1248187 253838 225588 248414 250470 289951 284540 272498 276336 184944 187335 698717 663430 1514381 1466263 363930 362912 513995 522614 650474 628267 643750 647443 659613 670762 626961 690489 1904000 2001129 1211744 1007463 578654 566686 680792 674681 688023 700298 698883 701428 793345 793274 5518121 5712999 40.25 71.8 2
14:12:29 2024-01-26 719711 722180 175556 172389 295294 302589 330500 324992 193352 192397 245972 250853 286538 288586 5064633 5411740 7117322 6931248 1200852 1250040 254975 225666 249148 249803 289647 283535 272986 274613 185569 186764 692371 660082 1511649 1477995 363930 360799 519159 520344 645624 631085 639298 643613 664145 665305 620081 691641 1914353 2017242 1201406 992473 580306 569942 674887 676173 689976 691738 691743 700792 791103 790961 5457901 5717336 40.25 71.9 2
14:12:30 2024-01-26 720156 720613 175999 172170 296233 300709 328755 324992 193318 191756 245972 249704 285879 291148 5067054 5501674 7221132 6940627 1188792 1250040 253838 225666 249116 249417 288768 284137 272047 274613 184404 186906 699871 666203 1494292 1470432 364775 361959 516832 522057 643127 628304 641818 645786 658096 671138 619606 689608 1910567 2004654 1215985 995300 575370 567489 675458 671501 689976 694394 691178 700295 795702 788879 5495604 5717336 40.25 71.8 2
14:12:31 2024-01-26 724621 720613 175005 172359 293831 301166 327799 324863 192684 192397 244837 251237 287149 288586 5070670 5427266 7153018 6963555 1214856 1250040 253414 223296 247336 249453 288802 283699 272880 275368 184780 186382 709103 659173 1495160 1470432 364128 360546 513872 517392 644713 625551 638057 647163 654783 663364 622829 686495 1900218 2001129 1209624 1004599 578242 564577 678594 673216 683957 694286 693747 695698 788557 791183 5518399 5707964 40.25 71.9 2
14:12:33 2024-01-26 719711 720649 174717 172170 293910 299377 328826 324956 192984 191791 244802 251539 285428 288477 5075956 5427554 7103096 6935096 1204317 1250040 252355 225031 247754 248089 290436 281953 271632 272972 183772 186418 689340 657763 1518850 1474017 363167 360183 514031 517794 643767 629038 640133 644870 659613 662396 620081 689572 1905355 2019569 1207503 992435 575370 562636 670646 673409 683993 689687 693254 699520 784229 784369 5474432 5695153 40.25 71.9 2
14:12:34 2024-01-26 718619 720649 175285 171498 295051 300948 327764 324992 196645 191791 249723 248528 285879 287599 5064910 5466505 7173434 6925609 1194799 1248261 252918 224873 246228 248263 290554 279432 271667 272937 182749 186157 692371 667155 1494395 1473710 362649 359387 514031 518233 641308 628443 636506 638363 656709 662862 618186 692684 1907853 2004654 1215985 987406 572073 565449 669697 669564 681990 689258 686560 698786 791103 784261 5512139 5717336 40.25 71.8 2
14:12:35 2024-01-26 728627 720617 174833 171083 294251 299609 327764 324992 196266 191588 246119 249704 290157 288035 5067054 5461914 7243578 6963555 1198191 1245599 253554 224398 245435 248647 288802 281685 272861 273008 183167 185376 689340 668108 1484207 1466263 363343 359640 512419 513720 642101 623780 636469 636416 649083 662360 617310 683155 1901294 1980571 1213866 996718 573464 565013 673543 669053 681990 691738 685275 691646 791103 784297 5505680 5712037 40.25 71.9 2
14:12:36 2024-01-26 725870 719642 174161 171236 292569 299342 325826 324992 196575 191512 249614 249289 290086 288586 5066259 5474227 7187013 6963555 1204900 1246486 250813 224398 245400 247462 288802 279468 270752 273879 182714 185896 686024 664305 1530361 1466263 361621 358593 510971 513720 643473 623780 638353 642134 649119 662862 619169 683950 1895861 1989085 1177819 998138 570954 561153 671598 667052 678856 690208 690554 693613 788864 784405 5540270 5695578 40.25 71.9 2
14:12:37 2024-01-26 722784 721915 174443 170650 292967 299377 326812 324956 196403 191118 246440 248080 290565 286714 5074289 5411665 7115716 6957617 1217090 1246486 251547 224011 246479 247498 288910 279396 270909 271380 182784 185082 696794 661506 1486914 1470432 360030 358557 510971 515124 641946 620149 633257 638363 650458 658313 617965 681380 1895861 1994009 1199022 1000167 574552 558811 673065 671025 678375 688907 688591 689539 779664 784333 5533307 5712037 40.25 71.8 2
14:12:38 2024-01-26 719711 720649 174126 170655 292560 297924 326811 323023 193137 190551 246056 248114 290086 286714 5074289 5446403 7126674 6948021 1200945 1246486 250778 223661 246122 245940 288802 279360 269672 271155 182459 184823 690477 656774 1508378 1470432 359573 356405 513145 515124 641492 624665 631755 640245 649155 658313 618258 686495 1899943 2010349 1181371 992435 571188 559564 665880 666617 678375 687932 690062 694673 783084 786748 5548192 5713259 40.25 71.9 2
14:12:39 2024-01-26 723664 720649 174447 170075 293910 297924 325791 323970 193524 190586 245217 248114 285682 284982 5074289 5436371 7150258 6952214 1196588 1244714 251933 222927 245193 246320 287882 279468 269672 269729 182714 184097 719873 659480 1483096 1478628 361108 355014 510752 512067 635747 623132 631009 635966 649155 656317 614346 683950 1898593 2010349 1229016 987131 572073 559564 665336 668580 680782 685043 686560 691609 779697 780952 5476011 5687279 40.25 71.9 2
14:12:40 2024-01-26 718619 719558 173536 169806 291982 297491 325265 323023 196008 189952 245180 251638 285352 286678 5083668 5515412 7184973 6942768 1192274 1246486 250778 222998 246479 246193 288395 277755 269261 271155 181433 184577 687446 666008 1491620 1471303 361621 355299 510862 512880 634846 620149 630523 633864 651380 656317 610965 680378 1901294 2001129 1218105 987406 571151 558775 665807 665638 680300 681281 680442 689539 780766 779814 5457901 5695391 40.25 71.9 2
14:12:41 2024-01-26 720917 718506 173580 169810 291644 297282 326812 321747 196231 189321 245217 247358 284734 287594 5074289 5494800 7197421 6952101 1182057 1244714 250360 222266 245400 245148 286942 279504 269990 270553 181398 184284 686878 662481 1483607 1466263 360084 356861 510104 515657 634846 621980 632202 634763 649047 660547 612769 681901 1895861 1991909 1184180 984599 566903 558772 663852 661369 678856 685309 679960 690592 784265 775247 5505680 5702659 40.25 71.8 2
14:12:42 2024-01-26 728926 718506 173693 168970 291995 297852 324974 322629 192067 190551 243729 247736 284881 286003 5074289 5452641 7225718 6952214 1198263 1241105 252095 222927 245017 245667 286741 278682 269990 269694 182653 184682 706026 666203 1479544 1452915 360047 357873 505053 514468 636121 612933 633708 633864 645236 658349 612806 677223 1892022 1970671 1188166 991026 567710 559564 667803 662307 675375 684272 678809 686463 783084 779814 5501097 5679181 40.25 71.8 2
14:12:43 2024-01-26 728894 720353 172230 169537 290087 297527 324974 322462 192201 189355 243729 247358 283672 285802 5080042 5420969 7195550 6970966 1205894 1244714 251350 222075 243704 244911 285517 279075 269196 270739 181765 183071 684794 656356 1490229 1461186 358011 353701 505705 511489 634739 612897 631907 634548 646678 657314 614144 676742 1882749 1979878 1175699 995300 566097 554689 664323 661838 673019 685273 682523 686500 779697 779850 5559081 5712037 40.25 71.8 2
14:12:44 2024-01-26 722784 719558 172243 169008 290758 297599 323365 322009 192067 189355 243521 247233 284446 284457 5076143 5400912 7102907 6952101 1214667 1241068 251209 221919 243639 244981 286584 276091 269990 270702 181133 183083 687825 657763 1480156 1466263 358555 353666 504715 507670 634396 615484 625399 632966 641992 652456 610965 673202 1886615 1983224 1177819 995300 566097 553834 664323 661369 671589 683273 681482 685451 777455 775391 5549676 5707964 40.25 71.8 2
14:12:45 2024-01-26 721758 719558 172195 168849 289906 297390 322611 321034 191933 189155 242972 247233 284047 284457 5070393 5403949 7123334 6942669 1216409 1242908 250997 221368 243260 243853 285570 276091 269847 270440 180379 182758 677626 656824 1475762 1465345 357541 353135 503933 504706 633049 613706 623555 632034 641010 653009 610624 672173 1881411 1977393 1177819 995300 565695 549905 664323 660433 671113 681245 679960 682426 775186 775283 5530865 5698690 40.25 71.8 2
14:12:46 2024-01-26 719711 718506 172156 167966 288961 297077 322611 320288 191665 189120 242765 246887 283446 284023 5074012 5435315 7102945 6942768 1213797 1241105 249870 220988 242468 243443 285428 275633 269017 269977 180344 182179 695256 656824 1482173 1467430 357035 353171 506496 504706 633049 613706 623519 630657 639096 649335 607341 672210 1882749 1983891 1175699 994592 567306 553870 664323 662307 671113 680193 680259 680346 770600 774701 5519935 5702757 40.25 71.9 2
14:12:47 2024-01-26 716546 718506 171078 168857 293976 295713 324313 318543 191631 188396 242972 247060 282390 283987 5076143 5461313 7082521 6933236 1206007 1242945 248643 220988 243675 242661 285428 275633 268603 270357 180185 182468 683278 656824 1483599 1465345 356782 353171 504823 504706 633946 616357 623077 632034 641501 649335 608665 672210 1882749 1983891 1177819 992473 566903 549905 664323 661369 669688 680193 679775 679382 772716 774120 5521459 5707964 40.25 71.8 2
14:12:48 2024-01-26 717091 719558 171044 169004 293899 296071 323592 318097 191631 188527 242558 247060 282284 284520 5079765 5457264 7097832 6933236 1204521 1241988 248294 221023 243675 242323 285428 275211 268190 269977 179775 182214 693717 654953 1490930 1465223 354052 351857 504751 504706 632153 616357 622636 632034 643924 649299 608701 673238 1882749 1981069 1175699 988813 566097 549869 661466 659929 665798 676259 676807 679345 771621 774156 5530865 5712150 40.25 71.9 2
14:12:49 2024-01-26 718691 718510 171311 167898 288343 293877 324649 318766 191028 188100 241805 246852 282249 284090 5076143 5432388 7123523 6933236 1198300 1241105 249169 219613 243711 242254 284521 275806 267330 269218 179775 182373 692178 652862 1492927 1466263 353766 351857 504715 504670 631259 615484 622600 630620 643924 649263 608966 673275 1882749 1983891 1175699 986001 564490 549833 660061 658456 664821 674285 674812 681317 770529 775227 5530865 5712037 40.25 71.9 2
14:12:50 2024-01-26 718654 718492 171069 167410 288343 293956 324084 318543 191028 188100 241430 246507 281819 283157 5076143 5426794 7124760 6933236 1195734 1240569 249555 219306 243260 241917 283405 275384 267204 268426 180094 181350 692178 654425 1496541 1473391 354625 350759 504471 505287 626594 614177 622621 627398 641992 649263 608534 673275 1880075 1994623 1173579 983200 562816 550397 655763 655522 664821 673300 677362 681385 771621 773038 5537264 5707964 40.25 71.8 2
14:12:51 2024-01-26 720156 717455 171460 171166 288719 293749 323687 318543 190693 188066 240716 246300 281425 283002 5076420 5438042 7129850 6923804 1194880 1241179 248436 218930 242882 240840 284025 275069 266758 268651 179207 181255 690640 653957 1505908 1466263 351704 350477 504113 506004 627553 613742 623064 627398 642976 646873 607672 672687 1880075 1985304 1173579 983200 562853 550397 656764 655558 662836 671337 672789 680161 769983 773038 5542408 5679181 40.25 71.8 2
14:12:52 2024-01-26 717091 718506 170772 171406 293485 293160 323365 317136 189864 187770 241430 246092 281473 282923 5079765 5436280 7102983 6923804 1194880 1241448 248436 218589 242918 240805 283259 274369 266349 268426 179207 181350 689101 653021 1494924 1469388 351668 349666 504113 505645 625710 612838 621736 626919 640103 646909 607241 671221 1880075 1983891 1171459 983200 561148 548840 656227 654560 663806 670323 673303 679194 769438 772456 5544229 5695466 40.25 71.8 2
14:12:53 2024-01-26 719711 718506 170733 171030 294315 292339 322611 317136 189898 187770 240681 245749 281456 283039 5085509 5436280 7123372 6923804 1191473 1239417 248262 218589 242163 243075 282545 274263 265976 267709 179242 180491 690640 653957 1485106 1471303 351668 349702 503044 504571 622118 611070 621736 621965 638258 644984 606175 670233 1880075 1985304 1171459 983200 561602 548415 654302 652678 662395 668406 672312 679194 767733 770786 5538773 5712150 40.25 71.8 2
14:12:54 2024-01-26 719711 718506 170729 171061 293697 292090 322158 317101 189829 187510 240645 245714 280499 283002 5076143 5441868 7133728 6933236 1192274 1239417 247705 218062 242127 243075 282561 274070 265754 267227 179049 180271 680247 652977 1476751 1471303 351632 348613 501586 503108 625652 610170 620853 626457 638258 644495 605855 671987 1877406 1986718 1169338 980336 560003 547217 654174 654041 661925 671129 671285 677227 766033 766342 5534817 5703894 40.25 71.8 2
14:12:55 2024-01-26 719711 716443 170497 170751 289176 291485 322122 317066 189663 187476 239935 245336 280072 282602 5076143 5436280 7143558 6923804 1188868 1235903 248436 217571 240627 242904 281624 272660 265976 265962 178642 180331 706026 653957 1482164 1469388 351704 347563 500878 500832 622117 607445 615259 622916 638455 643944 600999 669928 1873477 1991156 1168377 978093 558411 546021 651361 651265 662395 671129 672789 679194 763798 764042 5530865 5702659 40.25 71.8 2
14:12:56 2024-01-26 716464 712300 169986 170527 288553 291929 321656 316587 189497 186922 239528 244582 280499 282131 5080042 5457328 7156413 6923804 1185474 1236666 246942 218005 240342 242392 281427 271792 265976 266781 179461 180271 697408 660588 1465480 1465223 351740 348577 498955 501223 621677 603920 615259 619656 638099 640321 599007 667476 1877406 1984859 1177819 973928 560003 549618 651361 653856 664821 667353 669993 677227 757251 765079 5446215 5703894 40.25 71.8 2
14:12:57 2024-01-26 714429 712309 169926 170588 287306 291450 320718 315854 189199 186725 239864 243217 279646 283640 5076420 5516710 7156413 6918856 1182094 1238545 246907 218309 240342 240633 281892 272589 264349 267227 178958 181233 707904 660588 1475721 1457043 351668 348332 501146 503108 621640 607445 617116 618272 636675 640321 598047 665508 1878740 1980607 1184180 973928 559605 549618 651361 650935 663341 667317 664157 674715 761571 764537 5436809 5698592 40.25 71.8 2
14:12:58 2024-01-26 716464 712305 169422 170562 287306 291485 320421 315978 189663 185720 239696 244171 278762 282689 5076420 5526320 7195689 6932258 1175372 1234904 246456 218439 240849 241033 280963 272660 263250 267155 179588 180237 690414 659645 1470205 1457043 350535 347528 500013 504178 622080 603956 619824 619182 638550 643944 599007 667950 1880075 1978474 1171459 971545 556825 548804 649483 650353 664277 666739 664083 673169 762611 762802 5427103 5702659 40.25 71.8 2
14:12:59 2024-01-26 716899 712269 169379 170615 287270 291450 320424 315978 189462 185686 239864 244136 278762 284755 5090929 5538305 7196558 6936708 1175372 1235866 246664 220077 240449 241033 280109 272589 263066 266745 179461 179990 686793 658703 1469610 1456009 351861 347492 500013 503035 620250 608456 616168 616455 636534 640285 597624 665944 1878814 1975634 1175699 973891 556825 548415 650900 649354 663335 665296 664120 673169 762981 761219 5444583 5702757 40.25 71.8 2
14:13:00 2024-01-26 714354 712269 169388 167500 286794 290705 319417 315978 189462 190172 239492 243182 278815 284206 5081592 5532657 7187139 6922857 1175372 1234904 245904 219112 239526 240695 280623 272363 262664 265962 179083 180443 687290 659645 1467653 1456009 351861 346969 498918 501577 619337 607163 614314 612915 634207 638340 593736 661990 1873477 1979878 1177819 973161 557617 547253 649979 649354 662395 665296 664120 672655 760785 760860 5434900 5701413 40.25 71.8 2
14:13:01 2024-01-26 712179 712269 169232 167379 286387 290529 319641 315978 188833 185686 238918 242233 278762 283002 5077954 5524695 7176878 6922365 1179435 1231315 245354 219112 239358 240695 280963 273818 263066 265927 178581 180318 679869 659645 1467176 1457043 350864 346133 496040 498533 616609 605408 612019 616812 632824 636511 594485 661521 1873477 1979878 1179940 971053 556825 547180 647648 649354 662395 666775 666008 671189 756324 756630 5455620 5702659 40.25 71.8 2
14:13:02 2024-01-26 713525 712269 168847 167024 286481 290290 320908 315978 188241 185720 237679 241861 278727 282094 5076826 5472878 7154121 6902298 1185474 1234953 246210 216583 238997 240864 279063 273238 264278 263798 178581 178719 681763 654894 1505664 1466263 350864 344332 497648 495729 619337 605444 615084 620095 631055 638340 597863 663474 1868123 1973469 1160857 975314 555244 540747 647575 646876 655413 663319 664083 671805 758511 762797 5542455 5701858 40.25 71.8 2
14:13:03 2024-01-26 717599 712305 168701 166916 286387 295937 319891 315978 187946 190278 237644 243182 278526 279572 5076792 5427140 7092228 6907373 1189774 1235829 245074 216920 239032 239949 279124 273045 262629 264018 178581 178429 684485 649297 1490026 1457043 348879 346447 497648 495621 622117 602913 612464 616419 629398 635544 598158 659652 1864204 1964249 1158737 984599 556429 540784 651361 647406 657844 667209 666519 667955 756287 757328 5519657 5691034 40.25 71.8 2
14:13:04 2024-01-26 714409 716108 172160 167033 283737 290564 317048 315497 188537 189834 238346 242267 278304 281696 5081592 5461842 7091950 6936708 1196073 1235866 244320 217164 238568 240357 279683 272659 262629 264159 178581 178924 686024 653021 1478834 1457043 350366 346447 494872 497868 618703 598344 614209 618272 629470 640056 595988 660159 1861556 1952257 1165399 979487 550678 541996 647611 643464 654946 665260 662106 667918 763222 757364 5556129 5698592 40.25 71.8 2
14:13:05 2024-01-26 724392 712305 167612 166795 285045 296010 317013 315762 187357 186011 237206 243966 277882 279608 5087427 5411393 7138762 6950542 1197454 1233165 244320 216455 237591 240322 279394 273818 261826 263351 178367 178237 694871 650226 1492405 1447823 348879 345370 494872 500918 619373 599594 614351 616375 627548 638331 590279 657705 1864204 1949491 1158737 975314 552250 543952 647611 644834 660520 666775 662578 671843 763522 756439 5485931 5707964 40.25 71.8 2
14:13:06 2024-01-26 724972 715572 168542 166028 285481 295974 315987 315978 187357 185652 237407 242640 277073 279644 5085233 5505256 7194812 6942283 1190548 1231920 243604 216119 237118 239985 279788 272238 261061 264159 177262 178394 684485 656824 1480273 1442694 349622 344851 492739 498111 614713 599557 614209 614631 631254 639762 592769 662041 1866796 1961464 1158737 967129 550286 540747 643104 643008 656682 661797 660224 668906 756954 755256 5438824 5698592 40.25 71.8 2
14:13:07 2024-01-26 716427 715572 172191 166411 284818 290955 317013 313804 188078 186303 237644 242198 276811 282330 5091072 5521069 7205977 6932371 1172715 1232254 244150 214781 238627 238997 279001 273431 260593 263351 177581 178203 681408 656080 1486394 1451940 348879 343299 495222 495657 615585 601954 611962 612819 629434 632764 590080 660122 1866796 1966447 1173579 969887 553633 540784 644967 644978 656718 662087 660144 669895 754328 754858 5442788 5693280 40.25 71.8 2
14:13:08 2024-01-26 712216 712233 172276 165993 284171 290545 317013 315497 187681 189799 236874 240716 277662 279608 5081592 5527869 7176878 6892537 1180409 1231920 243604 215679 237153 237851 278514 270635 260593 263754 177014 178079 684165 658703 1464842 1451940 348879 345270 492739 494702 614713 600145 610217 616375 630807 632800 595589 660629 1861556 1973872 1145333 973199 550678 539280 643560 644834 651352 658015 661635 663949 753650 757256 5509155 5693280 40.25 71.8 2
14:13:09 2024-01-26 713362 712079 171862 166411 283273 288910 317013 314024 187357 186303 236839 241120 276811 279572 5085233 5454040 7092949 6916949 1190516 1234077 243195 216652 237521 238063 277952 270599 260992 263175 177440 177273 682947 647446 1492504 1457043 346592 345758 494135 495016 615401 595103 607011 615502 622042 632728 591896 652334 1853614 1949529 1170543 978093 549112 538899 644967 638327 651352 659493 659481 663949 761361 756118 5571010 5702659 40.25 71.8 2
14:13:10 2024-01-26 722535 715348 171893 165998 282877 288910 317748 315720 186186 187578 235743 242267 276199 278606 5086389 5423952 7148661 6946107 1195464 1230472 243569 214746 236551 238098 277826 272275 260230 261708 177581 176960 677217 648371 1480613 1447823 346874 345270 492043 495621 616458 597122 612464 611015 622042 632764 590623 654297 1858913 1940297 1193098 973199 550641 540747 645883 639719 655718 661385 658867 667918 759135 752656 5502570 5702743 40.25 71.8 2
14:13:11 2024-01-26 724842 715572 171979 165753 284397 288973 315766 315017 186186 189799 235414 241896 275496 279572 5087427 5483768 7223905 6941149 1185437 1231920 243604 214677 235656 238133 278217 270599 260195 262327 177297 177239 681408 658233 1483356 1447823 348879 342807 489854 496810 612975 599841 610104 610079 627585 631308 588854 655837 1862880 1970671 1132872 964655 551463 538137 640378 642061 650891 658232 662106 665948 751299 754858 5527831 5693280 40.25 71.8 2
14:13:12 2024-01-26 717091 715572 172018 164932 283498 288910 317748 313547 186152 186042 236073 240751 276199 277325 5076792 5445487 7130625 6912491 1183817 1231920 242995 215855 236787 237695 278805 270336 259436 263205 177298 176126 681408 647446 1488034 1464184 345785 342843 492739 493966 614278 595396 605548 611867 622993 631236 590533 652258 1854658 1942603 1141775 975314 546774 538136 642194 635445 650891 658340 653898 661710 758061 754288 5489904 5693280 40.25 71.8 2
14:13:13 2024-01-26 719555 715572 167948 165114 281550 288910 315960 312545 186152 186303 235379 240844 280531 279644 5083668 5483713 7159251 6936708 1190586 1232291 240836 216652 238035 237896 278217 270146 260635 262249 176166 177171 682244 653089 1461837 1442694 344774 344783 489854 494702 610795 594975 609632 608906 622078 632764 588024 653797 1861556 1952257 1152376 964655 545998 539280 638532 636379 653201 656344 653898 663949 752507 750346 5461804 5693280 40.25 71.8 2
14:13:14 2024-01-26 718507 715070 171582 164971 282611 288770 316057 311648 186736 185522 235708 241120 275294 279536 5089414 5525715 7175170 6927309 1169375 1229600 242081 216043 237048 236629 277790 270527 261002 261630 176307 176858 684165 653957 1468897 1447823 346311 342843 492391 492077 609336 597122 602932 607427 622114 629388 585897 654835 1854784 1961464 1152376 970162 548722 534923 642115 641152 649014 658268 657807 660596 749302 754288 5510516 5693280 40.25 71.8 2
14:13:15 2024-01-26 711310 712309 167948 165501 281042 288910 315960 312086 186702 185522 236073 239979 275630 278642 5083668 5464740 7082106 6914371 1194023 1232291 240581 215855 237867 236594 278805 269279 259436 260615 176131 176546 679869 649297 1474867 1451940 342690 342843 489854 490998 611207 590946 603399 612376 621672 631308 589248 653374 1852297 1932628 1152376 973928 544450 539280 642194 637084 652738 658340 650976 662629 751863 748012 5472840 5702659 40.25 71.8 2
14:13:16 2024-01-26 720675 714555 167948 164901 281086 288586 314999 313107 186118 185522 234688 240180 275363 278945 5085785 5522344 7194301 6923804 1187170 1230171 241912 218523 236991 237116 277329 269658 260818 260615 175849 176580 675891 656824 1470248 1442694 346874 340380 485512 493891 609372 597122 607048 603938 625438 631236 585417 652833 1858876 1961464 1158737 964618 549112 538899 638459 640119 651352 655349 657807 662971 745581 747022 5483837 5693280 40.25 71.8 2
14:13:17 2024-01-26 711205 715066 167943 163904 281761 288102 315924 311683 185989 185522 235379 238845 275328 278642 5083668 5508779 7143877 6904939 1180371 1229053 242081 215364 237363 236384 277364 268415 259833 260217 175324 178041 681600 654894 1475828 1457043 346592 340739 486832 491729 612975 595140 604910 611052 621727 627547 588111 649480 1849667 1944429 1159714 976702 547552 531878 642194 634476 646346 658304 654362 660596 748165 748350 5558804 5697776 40.25 71.8 2
14:13:18 2024-01-26 719711 715412 167948 164637 281209 287787 314742 313107 185023 186042 236297 239612 280566 276705 5080042 5411426 7110006 6933236 1194027 1230171 240767 217956 234566 236715 275562 268639 260233 258993 175850 179605 675701 647446 1466165 1447823 342726 341771 486575 493966 608879 591055 605883 606751 618931 631006 582792 648944 1853614 1946642 1148931 961843 543567 534923 636211 634276 649014 650581 651395 660596 747801 747182 5448475 5693280 40.25 71.8 2
14:13:19 2024-01-26 714081 713549 167939 163913 280685 287225 315960 310197 186152 184639 234688 239411 275799 279500 5093046 5532401 7190552 6923804 1168541 1230171 240801 215009 235327 235984 275949 268828 259502 259820 175254 175937 676792 653957 1462902 1447823 342726 341254 487098 491438 606834 592838 598833 605463 624060 623851 587150 650912 1852297 1964249 1140223 967129 545998 531323 635760 635481 644007 656664 653898 656702 744386 748278 5510516 5693280 40.25 71.8 2
14:13:20 2024-01-26 710196 712228 167322 164782 279603 287108 314568 309980 186498 184804 240250 239245 276380 277325 5085785 5456919 7082106 6918128 1201734 1230171 240801 218216 234697 236019 277078 268002 260635 259354 175324 179459 674186 650690 1463792 1447823 342726 340775 485717 490962 612459 591927 606017 608321 620318 631272 585380 647525 1849667 1935709 1148135 968781 543990 537340 638532 634276 650430 654428 650209 660048 753260 745065 5497784 5702659 40.25 71.8 2
14:13:21 2024-01-26 723289 714470 167948 163844 281480 286195 314042 312157 184990 185830 234824 239979 275993 277751 5085233 5487944 7191913 6923804 1184471 1229298 240767 214228 234697 235899 275786 268262 259502 259389 174659 179479 678331 656304 1492844 1445770 345261 338686 485717 491382 607264 594554 603399 604822 622112 625678 581080 650475 1854932 1958685 1146015 960837 546786 531770 634859 636078 644921 652999 650976 658177 744492 747715 5531238 5693280 40.25 71.8 2
14:13:22 2024-01-26 713340 715572 167579 163878 280001 286231 314640 310197 185536 184968 236674 238879 275993 276900 5089414 5445487 7091498 6904939 1186169 1231920 244830 214228 239482 234576 276036 267072 259502 260805 174695 179319 676792 645408 1482130 1447823 341644 341531 487095 486228 607264 588775 601406 607181 613172 627547 586950 647525 1844075 1921615 1130796 968299 541352 535447 637593 634276 647566 654392 647627 658806 750405 744120 5486178 5698592 40.25 71.8 2
14:13:23 2024-01-26 721758 713549 167939 163283 280965 286436 313750 311648 184922 184968 234788 240846 275799 276935 5095249 5474189 7211123 6933236 1181792 1229362 240732 213927 234697 235172 274825 268200 258988 260989 174380 176563 676792 654894 1462428 1444704 342726 338104 485717 490269 605545 592838 602038 601972 620318 622294 576888 647525 1849667 1957297 1143895 960837 544413 532061 633026 632930 642184 649326 651395 652838 744409 746029 5502648 5685163 40.25 71.8 2
14:13:24 2024-01-26 712253 712233 166780 163577 280021 285321 314706 308358 184990 184381 234932 238149 275220 276705 5089414 5431131 7081383 6904939 1184548 1230809 241064 213592 234697 233691 275668 266965 258489 260255 174660 176563 676792 643764 1475189 1447823 341372 340739 486061 487616 606404 587109 601163 606321 613064 625238 584966 645579 1840421 1927517 1143895 970162 540967 531806 638436 631997 645665 652483 645717 656739 748239 739337 5472840 5694608 40.25 71.8 2
14:13:25 2024-01-26 719711 713288 167200 162794 279371 286289 312104 310268 184700 184933 234824 238183 274865 276087 5087889 5490056 7206853 6923804 1185358 1227888 241742 213927 234331 234740 274597 266768 258524 260629 174103 176563 682602 654953 1457347 1441623 344324 338377 483281 486715 605545 591092 603192 604822 620354 623851 576883 647488 1852297 1955639 1148135 958104 544413 531359 632578 634726 642184 649290 652323 653801 743025 747081 5519935 5693280 40.25 71.8 2
14:13:26 2024-01-26 714445 715572 166668 163159 278566 284724 314042 310505 184794 184218 234824 238115 275220 276087 5085785 5439205 7093758 6914371 1184628 1230060 241872 212922 236025 233691 274825 266358 258489 260076 174138 176439 685727 643764 1475804 1454004 341402 338650 486405 486925 603467 587201 597394 605034 611698 622905 583744 643676 1840421 1933613 1137534 969471 539046 531684 635760 628978 644007 650581 645185 654803 746708 739337 5463421 5693280 40.25 71.8 2
14:13:27 2024-01-26 721758 713049 166971 162798 278562 285035 311813 310704 184794 184417 234788 238149 274799 276774 5089414 5480459 7185049 6923332 1186207 1229637 241742 213749 234259 234413 273985 266394 258557 260076 174192 176439 676792 654425 1462196 1438603 344569 339538 482940 486679 604688 591310 599368 602210 620049 622294 580482 645616 1849667 1951685 1146015 959469 544413 530949 632130 634033 641730 649254 651395 652338 741974 746123 5511264 5689220 40.25 71.8 2
14:13:28 2024-01-26 712592 714560 166370 163324 277651 284450 313778 308323 184956 183599 234788 242829 274799 276016 5080042 5426794 7065366 6904494 1188004 1229616 239538 213165 234661 233459 274825 266136 258013 259710 173929 176267 675254 645141 1460692 1447823 341159 338686 485030 485892 604475 586278 596089 604466 612714 622294 581933 643183 1835166 1913318 1135414 968781 538280 531308 634620 627805 643736 649326 645222 654766 744951 737077 5474023 5682885 40.25 71.8 2
14:13:29 2024-01-26 720734 713044 166820 162244 278488 284450 310868 309510 183802 184381 234421 237950 274379 275628 5089414 5474227 7197142 6918856 1182815 1227015 240993 212780 233093 233656 273149 265950 257977 259524 173738 175788 684165 653957 1452374 1441676 341618 338577 482001 486607 602979 585965 598408 600965 617585 622028 579249 643639 1849667 1952257 1143100 956742 542511 530556 629452 631550 640368 645500 649507 653378 738722 744010 5497168 5683901 40.25 71.8 2
14:13:30 2024-01-26 712565 713544 165571 162768 279163 283688 312798 307321 184378 183180 234788 242723 273541 275171 5085785 5441710 7065366 6904494 1187195 1229637 239467 212745 234151 232256 274370 265541 257184 258796 173305 176245 670638 644682 1462039 1446796 339712 337760 483623 484495 602979 583758 594257 601936 612537 622294 580219 641290 1836387 1920547 1141775 967403 539429 532061 633062 627362 643551 649002 645185 654766 743478 736558 5491678 5694528 40.25 71.8 2
14:13:31 2024-01-26 719711 713284 166405 162102 278492 284450 310650 309294 183802 183797 234055 242588 273576 275206 5087889 5480459 7184973 6917350 1175036 1224400 241742 212079 233057 233878 272280 265577 256933 258796 173031 175929 707904 653021 1523307 1441669 341644 334556 482867 487616 602330 585965 596089 597767 613028 619963 577573 641781 1840421 1952257 1135414 958104 539813 528647 627566 628285 637061 645429 647130 649447 734124 738544 5498720 5679847 40.25 71.8 2
14:13:32 2024-01-26 712239 713544 165305 162768 278343 284020 312068 306428 184378 182855 234788 238420 273576 274785 5081592 5468237 7074799 6914371 1184623 1227888 239096 212079 234151 232118 273844 265285 257184 258760 172996 175543 684165 643562 1485217 1447823 339712 336578 484650 483890 602090 583517 592541 601318 611238 621346 576919 639836 1833778 1910611 1143895 966028 538280 531308 633026 627325 642184 649326 643777 653530 742769 738872 5491678 5689220 40.25 71.8 2
14:13:33 2024-01-26 719711 711538 166241 161756 278030 283546 310144 308323 183642 183797 233654 242588 273541 274942 5089414 5480185 7168301 6928282 1183489 1226142 239467 212525 232821 233123 272937 267339 256717 259524 171898 176034 675254 653957 1460002 1433447 341402 336507 481317 487160 598480 587109 597137 598615 613028 622294 577946 643639 1845386 1944429 1130796 955346 541352 531791 628417 629211 641276 643509 648511 651927 734051 739301 5518399 5683625 40.25 71.8 2
14:13:34 2024-01-26 712512 713549 165647 162114 279556 282611 312068 308520 183642 182832 234019 238173 273470 274329 5083668 5440101 7067341 6906636 1182094 1230060 239467 211415 234115 232083 272972 265107 256323 257928 172686 175543 684165 644484 1498962 1446800 339231 336578 482940 483815 601131 582788 594871 600091 610266 620400 580894 641574 1836054 1915633 1139654 963211 538280 530520 633026 627309 641730 648725 641809 650880 742732 736677 5490101 5693280 40.25 71.8 2
14:13:35 2024-01-26 721758 713040 165802 161731 278457 281812 310868 308253 183195 183727 232926 242758 273083 275135 5083668 5482871 7180994 6919232 1169927 1226142 240993 211415 233021 233123 271879 265143 255500 257573 172411 175018 672176 650053 1476408 1442694 340676 335718 481881 485218 599769 586780 595611 596883 612970 616740 574537 642031 1840309 1951986 1105730 958787 537897 522828 627443 627253 634813 644939 643741 646996 735125 738799 5521459 5675798 40.25 71.8 2
14:13:36 2024-01-26 714139 713549 165270 161697 278343 283546 309135 306393 183482 182566 233618 236984 273470 275258 5083668 5446253 7069089 6916122 1198300 1227888 239467 211415 231374 232118 272520 263740 256720 257100 172962 175263 675254 646523 1482107 1445772 339712 334521 476524 485548 604157 583236 594916 598326 612970 622222 575387 638090 1836387 1929391 1159714 956742 535193 527455 627443 624646 637962 643935 641183 651297 735644 735601 5427126 5673398 40.25 71.8 2
14:13:37 2024-01-26 710492 713288 165536 161658 279154 282611 310180 306428 183195 182566 233254 237552 273506 273874 5093046 5510704 7145378 6894413 1174960 1227015 239467 211084 232658 232083 272520 265452 256576 257534 172377 175018 666608 651156 1464604 1450922 340676 336193 478048 482662 601438 586795 594764 599760 612970 617379 578802 638733 1833778 1927369 1131173 966715 536752 522828 628898 624646 634813 644486 640971 645583 738722 736677 5467327 5683901 40.25 71.8 2
14:13:38 2024-01-26 718582 711501 164650 161692 278111 283079 309170 307071 183488 182820 232926 238086 272636 275100 5095150 5489942 7134367 6909602 1182640 1227888 238726 211451 231374 234481 271689 264551 255180 256993 171760 174983 684165 652777 1449071 1436408 341159 336668 476488 484102 598919 583667 597198 595085 613839 618584 574268 642031 1840384 1943051 1143895 954077 538280 522828 625629 626420 634813 640312 643011 645546 733858 738763 5499534 5674523 40.25 71.8 2
14:13:39 2024-01-26 710482 713279 164443 162210 276675 282647 312268 306964 183229 181954 233290 237718 272410 273874 5083668 5458496 7050438 6894374 1195693 1226903 238761 211415 230887 231692 272713 265452 255394 256922 171794 174426 682602 645408 1458889 1442694 339288 335573 477914 482626 601438 581649 597855 598326 608937 621310 574537 635420 1835082 1927369 1133293 957423 534921 527010 626109 622842 634707 640312 640056 648414 733949 730323 5429541 5683901 40.25 71.7 2
14:13:40 2024-01-26 710492 711497 164737 161143 277916 281751 309639 306964 183195 181792 233254 236584 271805 274329 5083668 5517549 7154730 6878176 1173106 1226031 238954 210572 231572 232773 272139 265452 254397 257354 171726 174564 674790 651156 1451383 1438603 339471 336047 477904 477629 598070 584729 593145 597583 612970 614938 578839 639953 1831175 1929735 1153217 966028 537897 522792 629116 625532 633914 643545 642096 645274 740851 736641 5472840 5679847 40.25 71.8 2
14:13:41 2024-01-26 718623 711497 163719 161624 276216 281786 308270 306820 187163 182566 232328 237552 270942 275171 5089414 5470913 7123523 6912491 1184433 1224679 237847 211127 231211 233608 270861 263740 253759 256742 171726 173974 673715 644946 1458417 1429383 337519 337346 479248 481495 595534 576843 593919 593924 610120 617679 572843 639678 1834857 1931103 1114182 951511 536752 528863 625666 626420 636538 640312 641809 649373 733858 737719 5510516 5674523 40.25 71.8 2
14:13:42 2024-01-26 713525 713544 164706 161172 278111 281166 309205 306964 186997 181988 232527 237107 271770 273923 5076420 5423341 7055934 6884355 1176720 1230476 238584 210284 232132 233208 270861 265452 255112 255416 172273 173575 671281 641723 1461261 1447823 336731 333830 481317 481146 597647 579582 591347 596295 607260 613280 574574 632613 1829297 1908930 1146720 961806 533165 522900 628185 623283 635640 643509 640235 648414 739531 728827 5474075 5683901 40.25 71.7 2
14:13:43 2024-01-26 718544 711497 164438 161143 278111 280004 309170 306964 186927 182531 231804 238253 271489 273874 5093046 5471186 7180994 6902845 1174195 1222064 238620 210284 230386 231336 269694 264702 253829 255956 171691 173731 673715 651455 1498069 1438603 338459 333830 477238 482335 596378 582788 593052 594676 609404 613172 567834 636359 1835082 1943525 1142389 953952 534361 522893 622094 623320 631227 640240 640272 644971 731746 735853 5510516 5670475 40.25 71.8 2
14:13:44 2024-01-26 710455 712784 163719 160667 274949 284412 308235 306748 187128 181792 231839 236218 271355 272395 5076420 5442826 7050438 6894189 1193175 1225552 237479 210944 229992 232737 270861 264291 254432 255381 171845 173541 670638 645408 1472202 1438603 337758 333577 475888 481146 599696 576843 593938 597141 603857 620209 573507 632577 1831138 1923272 1129053 955346 532786 522828 623858 619847 633914 639303 635484 643644 731709 726777 5424301 5674523 40.25 71.8 2
14:13:45 2024-01-26 709256 710455 163439 160595 276599 280074 310163 305527 184513 180805 232890 236253 270942 274294 5083391 5506616 7154730 6884355 1160023 1221792 237479 209745 232152 231977 270448 265264 253405 256168 171180 173785 673715 649120 1458156 1438603 337721 333830 477782 477593 594760 580179 586811 591618 608937 613280 576575 638242 1831138 1921578 1114182 959042 535230 521948 626553 623762 633914 641632 642096 642659 736007 734527 5542733 5674523 40.25 71.7 2
14:13:46 2024-01-26 719439 711492 163654 160595 275757 280465 307733 306482 183230 182242 230365 237552 270942 273693 5083668 5400322 7093560 6903112 1188018 1222661 237192 209920 230496 232702 270702 264515 253829 254206 171726 173023 673807 641723 1457418 1439573 336695 333830 476900 482357 597757 577758 590471 590964 602243 612884 570245 632092 1827114 1919150 1129053 947857 532027 522792 620300 621925 635714 640312 639289 645546 731192 728827 5497784 5665144 40.25 71.8 2
14:13:47 2024-01-26 712512 710840 163684 159646 276675 279188 308200 306532 186502 180840 231047 236019 270907 272655 5083668 5443308 7082747 6868689 1175335 1223097 236625 208926 231267 231616 272306 264556 253794 255202 171180 173489 669099 641265 1477291 1444745 333568 333830 476488 478422 595606 576867 587970 594079 603828 613280 572806 634536 1821929 1906223 1124306 959469 531752 522756 625666 619584 634813 640312 638231 644594 730210 725756 5458383 5674523 40.25 71.8 2
14:13:48 2024-01-26 718507 711501 163954 160113 276604 279896 308200 306496 183660 181378 230365 236984 270117 274808 5080042 5469687 7177668 6888817 1170003 1217463 237761 209363 229313 232013 270775 264556 253477 254989 171027 173213 673715 651156 1468555 1437527 337612 332243 476562 481756 591845 581250 591347 588935 604087 612309 570466 634350 1831175 1938240 1145237 952560 532027 520641 619825 620131 627485 638332 637891 641724 729606 730251 5501097 5665144 40.25 71.7 2
14:13:49 2024-01-26 710492 711232 163439 160088 274494 281321 306340 305850 186893 180805 231483 235127 270907 273886 5076420 5423064 7050438 6884355 1189056 1220925 236425 209545 228618 231815 272306 262956 253724 254562 170908 173023 681040 643266 1451543 1441623 335492 333144 473669 477593 596378 577941 590167 594024 605112 616750 571276 632282 1828760 1916396 1124812 951511 530137 522673 619351 616419 632121 635535 632714 642696 726465 729647 5412265 5674523 40.25 71.8 2
14:13:50 2024-01-26 708284 709452 163650 159608 275560 279578 307268 304739 183660 180840 230885 234849 270907 273886 5074289 5482077 7104528 6870073 1172715 1222194 237026 208530 229490 231307 270775 263328 254292 254456 170636 172903 669099 647260 1457118 1446800 337062 331597 477201 478201 595955 576843 585152 594280 605762 609586 572087 631290 1819918 1915430 1140223 957423 529760 519905 623517 617213 627485 639303 633699 641542 733858 728174 5434900 5670475 40.25 71.8 2
14:13:51 2024-01-26 716280 709379 163349 159608 274494 280039 306946 305778 182974 180805 230329 235490 269636 273886 5083668 5479864 7130941 6888817 1177751 1220925 235168 209510 228813 231307 268464 263550 254154 257032 171588 173454 677483 647446 1452785 1426226 333604 333649 474398 479781 589415 577941 589533 592072 608121 613172 570466 634482 1831175 1927010 1137534 948131 533165 521415 618003 619826 627485 634125 635972 640175 725313 730323 5482259 5666432 40.25 71.8 2
14:13:52 2024-01-26 709484 709420 162827 159637 273228 280039 306658 303030 186467 180200 231047 234765 269670 273208 5076420 5449480 7042581 6884355 1188079 1220058 235168 208891 228778 230821 269541 261693 252911 253711 171588 172524 673715 644484 1447489 1437527 333568 332639 473022 477644 594088 576270 588660 590746 601978 613028 567797 630861 1824519 1913253 1130643 952560 529760 523635 620336 616776 631227 634607 631262 642913 727437 727587 5406907 5659857 40.25 71.8 2
14:13:53 2024-01-26 709293 709420 163126 159570 274494 279896 306622 304240 183230 180485 230688 234007 269670 273693 5074289 5501455 7130941 6865597 1157633 1217463 235895 208530 228848 230104 268499 263210 251573 254883 171588 172797 673227 648190 1449825 1437527 333604 331632 476117 476584 590550 577941 585895 590166 604014 611182 573602 633510 1823223 1916433 1124306 961062 532027 519905 623416 617762 626563 638332 634547 639683 733945 724722 5463421 5665144 40.25 71.7 2
14:13:54 2024-01-26 717587 710455 162610 159641 273237 279896 306946 302923 182974 180611 230329 235092 268441 272620 5080042 5466354 7097065 6903112 1179624 1220925 235133 208710 228813 230821 270013 263582 250769 253921 171588 171975 679672 643562 1479094 1428255 333261 333180 473728 478091 590131 574423 586990 585983 604574 613280 569658 634425 1825909 1927554 1135414 950284 533546 522893 618440 620095 629370 631010 635484 640138 721246 730575 5474432 5677476 40.25 71.8 2
14:13:55 2024-01-26 708442 711269 162571 160084 273210 279808 306946 303280 186302 180166 230365 234042 269636 272884 5080042 5442826 7041813 6868689 1191473 1220925 235895 208530 227361 230821 268652 261621 252346 253108 170163 172010 667561 643524 1462673 1440597 333532 331632 471616 479781 594722 574460 589349 591037 602400 613280 567571 628787 1825085 1915430 1146720 948806 528585 521159 617347 615902 629370 631796 630703 641998 724690 725499 5461515 5665144 40.25 71.8 2
14:13:56 2024-01-26 708284 709411 163124 159070 274686 279896 306946 304205 182974 180611 230106 234042 269670 272234 5069185 5493431 7107184 6856219 1169059 1217463 235895 208205 228423 230462 268908 261216 251188 253709 169355 172182 671665 649120 1458219 1439573 333640 330630 473764 474864 592261 578551 587147 590855 603092 608729 567834 632732 1824085 1916789 1118451 960153 531270 518843 622094 617213 622051 635535 633699 639191 731192 727587 5446215 5664867 40.25 71.8 2
14:13:57 2024-01-26 713362 709420 162307 159574 272975 279896 306946 304169 182719 180451 229578 234042 268441 274808 5080042 5473579 7087740 6888817 1180371 1217463 234770 208025 228068 230104 269254 263210 250804 252402 169658 171635 676352 640498 1463322 1432324 334318 331668 473059 477708 588877 572693 587984 587017 601053 611412 567133 631833 1827992 1924637 1126933 946110 530892 520349 619643 618272 629370 632755 635972 641086 721156 729647 5495604 5665144 40.25 71.8 2
14:13:58 2024-01-26 710492 710460 162558 159066 273228 279073 306946 302392 182465 180200 228936 234487 268441 270666 5074289 5419508 7047772 6865597 1173662 1220925 235168 207556 228848 229390 269254 261621 251188 252402 169658 171516 676352 638979 1483000 1445734 334080 330987 475515 475944 590550 571884 583631 590729 599155 609157 570466 629033 1817323 1901225 1120572 956742 527506 521046 622631 617213 629407 636502 632797 641998 730847 725571 5442751 5658357 40.25 71.8 2
14:13:59 2024-01-26 716275 708910 162575 158598 274074 278217 306946 303209 182430 180451 228866 235127 270578 273077 5076420 5458033 7153018 6888817 1166663 1215700 236260 207556 227396 230498 268876 261693 250769 252898 169624 171516 674790 648190 1485237 1436408 336226 329488 473059 478761 589712 577459 586275 587895 601940 609404 565421 630935 1824519 1934389 1151051 950157 529007 513887 617347 619097 626063 634678 633611 636363 726410 726007 5517518 5666432 40.25 71.8 2
14:14:00 2024-01-26 713018 709953 162571 159045 273228 279716 305115 302888 182430 180132 228901 233519 269260 272423 5076420 5402586 7052369 6884355 1188868 1217463 234969 208025 227167 230659 269065 261585 251573 252333 171322 171125 672176 640349 1445849 1436408 334318 332249 472742 478422 591082 572729 587984 588757 599567 611129 563607 626176 1820598 1915435 1144555 944692 526010 519538 614690 614594 628707 631299 632641 641086 721472 726560 5492965 5647714 40.25 71.8 2
14:14:01 2024-01-26 712333 709452 162575 158556 273237 278841 306298 303031 182465 179881 228866 233682 268441 270368 5069185 5432544 7092912 6869380 1170215 1217463 235168 207198 228103 229425 269254 261621 250804 252157 169692 171091 673715 638979 1455644 1445770 333843 330254 475439 475054 590550 572008 582802 589721 598403 609997 568668 628937 1815260 1894328 1141577 959005 528631 521009 619825 614594 629370 635428 632136 641542 727473 721345 5442939 5670475 40.25 71.8 2
14:14:02 2024-01-26 715097 708414 162315 158560 272784 278217 306946 302571 182142 179881 228866 234765 268033 272270 5076420 5471186 7180994 6884355 1161566 1216599 235895 206300 227361 229390 267745 261585 250386 251981 167921 171091 674790 644023 1453582 1429383 332594 328458 472913 478666 587068 574460 582802 585284 600932 604123 563571 628848 1820429 1928331 1120894 950157 528859 513887 617347 612843 625176 631010 634602 636326 728538 727073 5527831 5661103 40.25 71.8 2
14:14:03 2024-01-26 715568 710227 162048 158527 272328 279073 306083 303955 181279 180485 227961 233682 268033 270141 5074289 5381002 7050438 6878539 1180409 1213940 234408 207521 227167 228679 268234 261657 251306 251560 169052 171091 674790 638979 1491169 1426344 332424 329809 472742 475426 587942 571971 584572 583558 599839 608586 563607 628848 1823021 1918150 1122692 943351 530240 519650 616472 617213 626563 631299 633475 636179 722604 727073 5488328 5649005 40.25 71.8 2
14:14:04 2024-01-26 707239 710491 161360 158956 271273 278877 305903 301405 182303 179031 229331 232639 267625 270630 5067054 5439937 7013155 6860701 1179435 1217463 232933 207232 227326 228679 269254 260375 250386 251560 167921 171056 672176 639435 1456483 1434527 331482 329809 472500 472563 589221 571124 580965 588794 598988 609404 568265 626991 1815514 1894328 1122692 952597 527131 519344 619944 613688 627485 632755 631000 640647 728812 721309 5452560 5661103 40.25 71.8 2
14:14:05 2024-01-26 713832 707383 162048 158523 272368 277329 306946 301720 181348 179916 228156 234125 266847 270702 5067054 5461914 7150258 6865174 1159121 1217463 235168 206265 227326 229034 267673 261585 251729 251595 168784 170819 673227 643562 1449289 1429383 331354 327750 472500 475017 586173 573635 581743 584870 600205 604159 563607 628848 1820914 1919807 1116331 948806 528256 513923 619944 615245 624733 632755 630815 635424 727484 725580 5521459 5654425 40.25 71.8 2
14:14:06 2024-01-26 717054 709452 161573 158565 272138 278645 305581 302359 181314 180041 228121 234077 267625 270558 5074289 5397007 7069089 6883662 1181251 1217463 234152 206300 227009 228679 267262 261657 251306 251210 169018 170514 676352 638067 1472202 1428369 332188 329506 468999 475010 585330 570719 583520 584336 594929 609404 561981 627028 1823021 1917080 1135892 942186 528256 519170 614690 617707 627397 631263 631782 636326 721582 727635 5482259 5661103 40.25 71.8 2
14:14:07 2024-01-26 708247 709452 161496 158813 271502 279037 306681 300948 182142 179065 228901 232605 267591 270630 5076420 5436908 7028142 6866012 1179501 1217936 232933 207926 227291 227900 269254 259901 251836 251526 172349 171194 674790 640807 1446305 1434491 331482 329738 469071 472114 588075 570241 583632 588573 599972 609404 567790 628899 1817599 1891989 1120572 951511 525526 519868 617785 611843 630250 631227 627203 636326 722020 720348 5410773 5655765 40.25 71.8 2
14:14:08 2024-01-26 707600 709379 162018 158208 272298 278181 305509 301720 182269 178467 228866 232501 266813 272198 5074289 5501882 7103096 6840229 1168332 1217426 234408 206840 226974 228609 267673 259718 250769 250791 170579 170514 676352 644484 1446305 1440646 332090 327679 469035 475267 589712 572434 582800 588573 599839 603942 564404 624747 1810614 1901262 1087443 955312 523820 512911 615998 609108 623849 636414 629061 636290 725313 718559 5471237 5668023 40.25 71.9 2
14:14:09 2024-01-26 714535 707047 161467 157617 271467 276443 306011 301370 181279 179404 228121 233612 266813 270630 5074289 5461914 7164082 6868689 1160570 1216526 234339 206162 227132 228254 266816 260741 251093 250791 170026 170785 683831 641648 1456833 1429383 332424 327715 471761 473523 585891 567865 578572 584559 599765 605002 565233 626991 1817599 1914614 1116331 948928 526984 513779 615998 614594 622966 631299 632380 632508 725277 721458 5499534 5655765 40.25 71.9 2
14:14:10 2024-01-26 717599 709384 161488 157743 271458 278145 304579 301370 181279 179280 227449 234007 266778 270332 5066259 5417119 7082897 6884355 1179435 1217426 233292 206840 226587 227935 266852 261549 250564 250756 170145 170514 672176 638662 1470723 1425334 331247 328706 468230 473882 583822 569713 582500 581189 597348 609295 565672 630329 1821617 1917080 1126933 944202 527358 517379 613744 615465 626063 629379 630666 636872 719326 721309 5479749 5655765 40.25 71.9 2
14:14:11 2024-01-26 708789 708837 160990 158598 270605 278181 306011 302188 182269 178963 228475 232536 267591 270558 5064910 5446914 7028142 6856219 1180377 1217463 232217 207163 226587 227706 268498 259500 251306 250791 170026 170480 673227 641723 1450409 1435486 332188 329204 468070 468688 587324 569984 582950 587352 597532 609295 567687 625062 1817324 1898561 1138058 950083 524942 516463 612769 609072 623849 628422 625353 638095 718201 720530 5418097 5665144 40.25 71.9 2
14:14:12 2024-01-26 715495 703291 162013 161703 272328 277719 303191 301969 181085 179563 227414 232570 266778 270522 5083668 5468175 7134367 6869380 1169167 1215626 234152 206231 225571 228289 266407 259536 250917 250756 169668 169973 671665 647408 1477811 1429383 331319 325707 466842 473559 583986 571186 581187 582412 595109 604195 561885 626883 1819918 1926344 1124252 947574 525691 513689 612473 613669 619743 631191 630963 634728 724690 725684 5523881 5665144 40.25 71.8 2
14:14:13 2024-01-26 713810 708878 161247 161817 270640 277293 303084 302040 180673 179439 227026 232178 266744 268824 5074289 5388612 7056178 6884355 1180334 1215296 233258 206059 225886 228414 265555 259536 250917 251292 170026 170109 677915 638067 1445953 1429383 330544 327185 467270 473894 585226 567932 579467 576933 592788 604267 560874 622693 1814733 1909177 1131561 940770 523820 516647 611603 610760 626952 628864 631000 634243 718347 723486 5489904 5658520 40.25 71.9 2
14:14:14 2024-01-26 708139 708378 160699 161909 269816 276479 305043 301121 181279 178467 227926 231821 266744 270105 5074289 5419508 7023802 6854950 1181254 1213904 232182 206265 225536 227160 267709 258337 250917 249990 169430 169787 673227 640807 1447313 1432430 331247 327679 466746 470451 586794 568773 581224 585430 593255 604255 562090 622547 1814733 1901262 1112091 948731 522702 515184 611566 608870 621902 627305 623436 636086 712147 718497 5435164 5650377 40.25 71.9 2
14:14:15 2024-01-26 710492 709115 161535 161707 271502 276443 304115 301334 180959 178467 227414 232178 266778 268410 5067054 5437141 7078414 6880074 1165935 1215663 233652 205876 225921 227547 267039 259135 251306 251646 169668 169939 677562 641723 1443338 1441669 332188 325707 468230 468724 587026 567829 576862 585080 592385 600694 558856 621625 1807958 1900082 1120732 951511 522427 513689 614654 608870 623261 631082 627769 633478 724690 719513 5453770 5661103 40.25 71.9 2
14:14:16 2024-01-26 712841 709411 161288 161773 270627 275597 305079 299545 181245 178467 227379 232536 265934 270594 5074289 5477623 7173434 6865597 1160570 1215663 234012 204951 225921 227512 265555 259718 249861 249990 169668 169939 673227 641723 1440288 1429383 331013 325444 468927 472906 582101 570117 576418 576987 595001 602013 561272 625025 1812646 1918706 1109970 947574 525691 515184 613707 610869 620072 631046 628913 633252 724690 719136 5497594 5655765 40.25 71.9 2
14:14:17 2024-01-26 716352 709420 160477 161808 269816 276479 303226 302799 180959 178963 227379 232536 271195 270105 5074289 5424824 7069089 6869039 1172715 1215663 232148 206197 225187 227160 266033 259500 249125 250756 169430 169905 668540 640807 1452785 1420163 330310 327220 466746 468688 577185 567128 580326 576897 595001 604267 562069 624366 1816550 1915977 1124812 943572 526442 515549 610735 610796 619159 627575 628404 629747 716971 720530 5477247 5651731 40.25 71.9 2
14:14:18 2024-01-26 706061 707310 160952 161738 268960 277950 302942 299056 180959 177837 227449 231075 266339 268860 5067054 5438480 7022462 6865597 1184628 1216563 232251 206162 229630 226526 266816 257903 250564 251292 169430 169670 670102 640807 1454497 1429383 330544 325707 465391 468616 585549 567932 580326 583703 592788 604267 561272 620668 1807958 1900789 1133726 945511 521921 513579 609244 607881 620108 625733 625276 634429 715375 718460 5449443 5663844 40.25 71.9 2
14:14:19 2024-01-26 705291 707043 160854 158824 270605 276181 302730 299510 180388 178433 226709 231075 266744 268410 5070670 5435126 7078414 6851329 1165142 1213904 233513 204951 225222 226492 265962 257506 250564 250939 169192 169401 671665 643562 1443951 1438603 331482 324727 468070 468616 585135 569984 576010 583703 592385 599743 562069 620705 1806001 1897016 1125064 950284 520733 511655 612733 610465 619935 628314 624349 634466 722421 712151 5442751 5673236 40.25 71.8 2
14:14:20 2024-01-26 714280 703291 161247 158929 271358 275562 302963 300456 180069 178467 226008 231821 265934 269274 5070670 5444771 7168322 6865597 1160570 1211764 233292 207054 229702 227160 265183 258337 249861 251292 169192 169688 671665 644946 1477128 1429383 331247 324816 466942 471412 580423 567829 575973 576861 594047 598864 559684 623433 1808569 1919150 1129746 944127 524194 512053 612436 609897 620108 628757 627093 631863 723481 722024 5519935 5658329 40.25 71.8 2
14:14:21 2024-01-26 716238 707342 160443 161451 270901 276301 302942 301334 180513 178433 226675 232374 271111 268860 5074289 5396473 7078414 6884355 1180371 1213904 232182 205378 229738 226492 264335 259536 249686 250939 169668 169249 670102 638067 1453735 1427356 329609 327432 466746 472216 577086 565490 577308 579189 593006 603344 558855 623433 1812683 1907576 1112091 938564 524942 515878 611132 612339 622856 627359 627130 631652 716934 722024 5483837 5637882 40.25 71.9 2
14:14:22 2024-01-26 706290 708547 159961 161786 268960 276158 303759 298567 180673 177871 227026 230720 265934 268896 5076420 5427253 7023802 6849716 1182094 1213007 231860 205876 229630 226106 267187 257506 249861 250763 169192 169132 671665 639892 1444970 1429383 330076 325672 464734 467225 584642 566727 579467 582358 594339 604267 561272 619310 1808033 1898061 1133726 943314 520941 512815 608338 606064 620816 622213 623023 632625 714400 712151 5467515 5655765 40.25 71.9 2
14:14:23 2024-01-26 706736 703255 160443 160887 269846 275526 303598 299124 180103 177871 226043 230755 265934 267997 5067054 5466379 7082897 6856219 1166663 1213904 232251 204882 229666 225791 265590 257903 250388 249883 168718 169132 672176 639579 1442243 1438603 330544 324816 467738 467225 583858 567968 576193 580346 591042 597148 561272 617956 1797271 1890637 1095128 948806 519365 510497 612436 606064 621258 630689 624349 632625 720344 712187 5453690 5655765 40.25 71.9 2
14:14:24 2024-01-26 714391 707274 160183 161156 270382 274263 302481 300976 180103 178399 225973 231821 267247 268860 5070670 5452641 7153877 6870073 1160570 1213940 232251 209062 229270 226457 264335 257903 249161 250939 168718 169132 670102 645408 1486587 1427356 330544 324816 466746 471045 577050 568773 574309 577959 594339 597113 556342 621662 1818803 1918523 1107738 942186 521958 509311 608966 610130 618140 628834 626167 628853 719290 718387 5521622 5657067 40.25 71.9 2
14:14:25 2024-01-26 715453 709914 160183 161151 269335 275369 302234 299265 179863 178365 225815 232178 267623 267997 5072801 5397007 7077841 6879445 1176069 1212813 231606 209098 225684 225791 264335 258337 248356 250586 168718 168713 673227 637157 1451669 1423190 328678 325182 465391 467884 578862 562158 575566 575996 591260 602423 558459 622547 1808569 1906223 1114211 936838 522702 513725 609003 610291 621699 625624 628366 628853 714363 719486 5479749 5655765 40.25 71.9 2
14:14:26 2024-01-26 705291 703327 159355 156950 269781 275140 302623 297843 180513 177578 226956 230366 271159 268635 5064910 5440810 7003811 6846840 1182282 1215663 235221 207553 229594 225756 266033 257110 249125 250586 168718 168713 670102 638067 1450669 1429383 327677 325672 465391 467569 580351 562158 575374 580333 590932 600694 562069 619787 1803437 1884139 1126933 946110 520474 513725 610227 605426 622310 625624 620474 629636 714906 714947 5401313 5654452 40.25 71.9 2
14:14:27 2024-01-26 703971 703255 159957 158163 270860 274684 301775 300132 179785 177345 228176 229557 270815 268860 5070670 5485441 7087465 6837461 1159196 1212184 231503 208991 225684 224711 265776 256714 248392 250939 168246 169249 675896 644484 1445079 1427356 329609 324816 465391 467238 579683 565526 575374 577023 597148 599093 558784 622990 1803437 1898097 1107055 950157 521215 510031 610284 605426 614681 626544 619593 628754 718461 714441 5432350 5655765 40.25 71.9 2
14:14:28 2024-01-26 713073 706405 159448 161112 270411 275562 302457 300411 179785 177837 230876 230904 267445 268410 5070670 5476113 7103171 6865597 1172678 1213401 230792 209098 225684 225407 264371 256714 248740 251115 167741 169401 673227 643764 1454728 1416140 329376 326654 463750 469044 578862 565526 576046 578779 594687 600694 556378 622547 1819109 1915517 1116331 938839 520474 509274 605522 606285 614681 623316 624200 628414 714759 717484 5480669 5658329 40.25 71.9 2
14:14:29 2024-01-26 713525 709689 159490 161008 268551 274891 303802 301407 178936 178152 230514 230400 267302 267032 5067054 5373270 7041813 6865597 1177751 1213043 231113 208991 225684 226106 264040 256714 248740 249497 168718 168296 666022 635921 1441258 1427356 328446 324816 464734 468580 579572 558960 575374 577142 586167 598479 554271 616021 1807284 1899857 1107850 934105 520200 511910 605781 607145 618394 622285 625202 629673 713711 718502 5477607 5642078 40.25 71.8 2
14:14:30 2024-01-26 705267 703255 158877 160922 269415 273879 302657 297554 179910 177154 225815 230332 266731 268573 5067054 5427554 6994486 6840362 1181291 1210431 235149 209098 225684 225059 265183 255925 248392 249883 168246 168296 673227 638067 1437765 1429383 328678 324816 460093 467238 580387 563386 574346 577005 590353 600694 559251 615621 1806001 1888966 1129395 942644 517892 510067 605094 601936 616426 621301 618057 627180 712392 713320 5424074 5650444 40.25 71.9 2
14:14:31 2024-01-26 705480 706409 159456 157823 270175 273844 300824 299310 179829 177311 225588 229660 270815 267210 5070670 5477616 7082822 6870508 1166009 1213043 231503 208698 225684 225059 264335 256499 249510 249497 168246 168296 671792 639892 1434206 1438603 329376 324816 465391 467109 580532 565090 573704 576861 589520 595253 557991 614674 1796029 1889149 1116401 946110 516790 508555 608929 603066 613037 623842 621245 629969 717333 714368 5449169 5650444 40.25 71.9 2
14:14:32 2024-01-26 716301 708405 159389 158154 268960 273008 301352 298567 179545 177803 230442 231041 266357 268635 5069185 5452641 7143692 6865597 1160570 1210431 231963 208591 225049 225407 263562 256679 247938 249883 167776 168296 673227 644484 1448399 1424201 329609 323866 464077 467190 578042 565526 575374 576105 592132 595253 553879 617481 1803437 1915517 1109904 939507 519735 504837 604665 606873 612943 622285 622591 626217 712183 718540 5521555 5642116 40.25 71.9 2
14:14:33 2024-01-26 717086 708148 159346 158268 269411 273043 300824 297664 179535 177455 227693 231109 266357 267210 5067819 5387233 7074869 6870073 1174391 1211679 235149 206208 225366 225059 263931 257110 246792 249883 168246 167831 668540 637157 1451811 1418149 326681 324816 463422 467900 576407 558887 575374 574587 590545 598900 556378 619824 1808569 1907576 1109970 938171 520845 511548 605559 607145 617521 621337 623498 625286 710332 712332 5482852 5642116 40.25 71.9 2
14:14:34 2024-01-26 707277 707912 161040 157764 269263 275333 299492 298100 179501 176753 230514 231220 266998 267210 5067054 5421344 7012208 6851329 1182094 1212147 230758 208955 224022 224902 264371 255139 248356 249147 167776 167797 671079 638067 1438056 1428369 327677 324816 460021 467630 577050 558924 574309 578779 586668 601126 554662 613372 1800565 1892986 1127229 939507 516021 509311 603383 601437 615989 621072 619889 627180 708255 710148 5469202 5659126 40.25 71.9 2
14:14:35 2024-01-26 708677 707411 159355 157753 270710 272867 302671 297734 179542 176719 230442 231545 266109 265502 5061298 5423258 7072789 6835332 1164387 1210431 230758 208263 225366 223671 263562 255925 246828 248308 168364 167233 677483 635921 1471086 1436563 324807 324130 464734 466247 578591 558815 570273 577550 585610 595419 558388 615158 1796741 1875940 1125064 945438 516790 510067 607278 603066 615332 622285 619616 627180 715016 708081 5391742 5642116 40.25 71.9 2
14:14:36 2024-01-26 705997 706400 159203 157753 269687 273703 300226 296728 179501 180795 230587 228956 266170 268609 5061298 5490089 7087883 6830553 1164998 1212184 230758 208298 225049 224364 263526 255629 248321 248901 167741 167831 673227 641723 1443302 1434527 328446 323866 463750 466577 577050 565191 572004 579189 586167 596410 555949 613335 1799297 1885134 1097249 945438 515253 504571 605559 599667 613811 622285 618057 628716 712183 710409 5427216 5659857 40.25 71.8 2
14:14:37 2024-01-26 713488 706409 159034 156964 270067 272034 301175 297734 178799 178701 230406 230904 265576 267809 5074289 5458572 7104528 6846840 1153135 1210394 235114 205493 225684 223706 262721 256499 246068 249497 167741 167797 677483 641265 1433826 1425334 327446 324587 465062 465222 574779 558924 569869 574624 589520 594379 556378 617993 1800168 1897016 1103609 943351 519735 507802 608066 605720 612943 622285 618094 622458 712147 709613 5435164 5650139 40.25 71.8 2
14:14:38 2024-01-26 711821 707646 160576 157788 268476 274314 299351 299636 178799 176930 230369 229660 266357 268635 5076420 5462762 7078414 6860701 1169337 1213043 234758 208298 224381 223706 262686 256284 245654 249112 167741 167464 675896 636249 1462725 1416140 324771 324816 460057 466577 573894 559606 573741 573653 586167 596694 554271 617956 1804718 1903485 1114211 936838 519365 510067 603810 606308 614246 618611 619889 625402 707256 713284 5455620 5637920 40.25 71.8 2
14:14:39 2024-01-26 707462 707912 158494 157064 268440 274542 300350 297915 179172 176496 227372 228888 266357 266728 5074289 5406501 7002122 6856620 1183745 1213401 232151 205065 223379 223671 263491 255068 247555 248272 167517 167877 675896 638067 1434983 1427356 326645 324287 459683 466541 579272 558815 574965 577550 583979 597077 552989 616969 1800318 1890490 1125064 936764 514412 504837 601181 599465 614424 617635 617983 625183 703169 710409 5461804 5644939 40.25 71.8 2
14:14:40 2024-01-26 709755 707765 159067 157099 269272 272831 302243 297518 178765 176130 225702 230896 265878 265059 5062217 5415252 7024460 6837461 1168541 1213401 231663 205027 225366 223602 262686 255068 246757 248308 167400 167730 666977 634102 1455464 1427356 324398 324816 462732 463933 576407 559209 568585 576252 586374 598139 556073 615484 1796741 1875940 1127229 944692 515984 509274 606212 600018 615989 619918 614342 623377 708719 708369 5384221 5634033 40.25 71.8 2
14:14:41 2024-01-26 704113 705997 160699 157139 268858 272831 299316 297879 179172 177950 227051 229571 265736 267138 5055531 5490056 7072564 6835446 1163337 1211679 235185 205027 224661 223637 263232 254285 247902 247924 167131 167464 662945 639892 1440052 1433447 327410 322323 460093 465113 578042 558887 569832 577550 585126 592981 553025 613424 1794153 1881270 1105573 942186 514842 503946 604665 594852 612473 621739 615723 623377 714509 707333 5427216 5646386 40.25 71.8 2
14:14:42 2024-01-26 713350 706998 160853 156636 269950 271999 300247 297590 178449 176930 225341 231687 265329 266996 5064910 5465028 7123258 6846840 1159020 1208243 230758 205027 223922 223671 261083 257401 246169 248098 167400 167200 673227 641723 1492408 1424201 326645 321573 460057 467238 574263 558887 570236 571132 585987 592564 552470 613769 1799024 1914506 1101241 938171 516790 505879 603383 603177 610670 621775 621211 624326 714509 710076 5505680 5642359 40.25 71.8 2
14:14:43 2024-01-26 713266 706263 160473 156890 268261 274735 299280 297559 178202 178308 225666 232125 265364 266176 5064910 5377134 7047772 6866012 1174391 1211679 231500 205171 224115 223637 261083 255889 245997 247889 167131 167166 662945 634439 1456397 1419156 324627 323830 459949 465149 572975 558814 571119 567919 583409 597642 549770 615149 1803733 1897016 1129395 932860 518260 507802 603164 603066 614681 617635 621248 625328 703133 710112 5454441 5637008 40.25 71.8 2
14:14:44 2024-01-26 703955 703255 160024 157868 267442 274735 301956 296969 178799 176063 225774 230735 265550 266586 5064910 5417307 6985161 6837461 1175335 1213401 230559 205493 224309 223257 262721 254676 246377 247506 166863 167166 677483 636249 1452619 1424201 323414 323866 459985 462347 576000 557592 568549 576105 585545 597219 554662 614134 1796741 1875940 1118451 941515 514449 507765 605094 600544 614681 618105 615512 624771 709549 708793 5382495 5632987 40.25 71.8 2
14:14:45 2024-01-26 704766 706143 162782 157104 268710 274541 301316 296825 179364 177452 225774 230250 264551 267783 5072145 5490132 7093560 6828082 1156721 1210819 231500 204874 224309 222878 263088 254676 245240 248308 166443 167464 671531 641723 1440283 1423190 324735 322586 459949 459710 573894 558815 568549 574624 588762 594120 555483 614278 1796741 1892949 1120732 946073 515984 503237 604665 597730 610202 618575 615074 621146 711337 707297 5416326 5637008 40.25 71.8 2
14:14:46 2024-01-26 712512 705410 160095 156909 267468 272796 300429 297613 178663 176130 225702 230896 264622 266621 5079157 5442977 7136844 6854950 1158913 1208243 230724 204596 223986 223637 261083 255033 245962 247542 167131 167166 664829 641265 1451476 1420163 324735 320896 460057 466307 573011 558815 568110 567883 584051 592824 551687 615009 1792349 1903522 1123107 936838 515984 503237 603164 601826 610670 621983 618935 622514 713462 710912 5499534 5638073 40.25 71.8 2
14:14:47 2024-01-26 714317 706400 162588 157128 267351 273959 301316 297489 179302 178200 225666 229557 264587 266621 5065636 5397007 7057364 6835104 1169167 1208243 230619 204739 223379 223257 261848 254250 244863 248308 166629 168656 669547 640769 1445137 1410943 324134 323830 457866 463764 571055 559606 571967 572856 586023 595253 551821 615848 1798286 1903522 1116331 932860 516790 504337 599376 600055 607513 614929 617545 619792 708506 709406 5463421 5632987 40.25 71.8 2
14:14:48 2024-01-26 706061 705909 162593 156656 267727 273008 299691 296501 178663 178200 225558 229465 265364 265990 5057239 5389932 7027636 6856219 1181792 1211679 230852 204739 222909 223637 261083 254072 245997 246364 166665 170403 671665 635011 1439897 1423190 324170 322359 458583 465186 575592 559335 571082 571132 584717 595529 551296 610901 1796741 1889149 1105730 930208 513376 504765 599358 599171 613811 616731 618020 624777 707183 710409 5474303 5625685 40.25 71.8 2
14:14:49 2024-01-26 703722 706405 162365 157073 267727 271310 299457 296868 178697 178200 225594 230674 265222 266808 5075068 5420734 6980474 6846840 1175372 1212739 229958 205171 223536 222723 262284 254250 245790 246779 166863 166671 673227 638067 1437182 1424201 324663 323339 458902 459710 576000 559209 571119 574624 583409 595253 549842 611446 1796029 1879762 1122898 939507 513376 503982 601452 597951 611175 616741 615074 623401 705854 703282 5410266 5642359 40.25 71.8 2
14:14:50 2024-01-26 702766 706405 162632 156369 267834 271274 298515 296336 178181 180506 225521 229430 265630 267824 5067819 5455405 7061210 6842720 1164998 1211679 231674 204454 223572 222878 261665 253540 246342 246364 166559 166537 665415 638067 1435305 1433447 324699 320600 461549 462383 576407 559606 566394 573739 585545 591078 549806 610107 1789029 1881270 1109904 942186 512646 504558 602104 597730 610670 618575 613870 625365 711410 703318 5429723 5637008 40.25 71.8 2
14:14:51 2024-01-26 712333 705437 162624 156369 268583 270448 303678 297531 177777 180759 225103 231220 264410 266889 5067819 5455367 7136026 6830250 1150671 1208243 230852 203420 223972 222569 260615 255068 244451 246779 166327 168395 674309 638067 1432452 1420163 324134 321870 462465 462347 568072 558814 566907 570406 583820 588236 549770 616035 1798019 1896051 1097249 939507 515984 503237 603383 599977 610689 618575 615723 619792 711373 708905 5435164 5625965 40.25 71.8 2
14:14:52 2024-01-26 711042 705410 162186 156621 266122 272139 297611 296825 178057 180471 225456 233352 264410 267711 5069988 5461955 7082747 6840229 1165563 1206456 230817 204739 221986 223279 260831 254072 244828 246779 166327 170333 673227 641723 1417342 1419156 324735 320375 458577 463970 571286 560399 569832 567811 584105 591695 550245 612390 1799297 1903522 1095128 935470 514108 503131 598047 598290 607232 614965 616196 621151 708255 708905 5501097 5632987 40.25 71.8 2
14:14:53 2024-01-26 709475 706134 162177 156334 266905 270861 297644 297951 177777 180506 225067 229782 264692 264688 5077954 5386382 7040170 6849716 1176720 1208243 230746 204130 222909 222260 261495 256673 245205 245984 166594 169941 670102 632291 1432216 1420163 322660 321609 457223 464420 572073 555551 567671 570002 583029 592860 548461 611012 1796741 1889149 1099369 928885 514981 504337 599376 599465 611175 614929 617559 622957 706354 709406 5463593 5625965 40.25 71.8 2
[truncated: 174,976 more chars]
