# Supplementary material for: Methods for Estimating the Detection and Quantification Limits of Key Substances in Beer Maturation with Electronic Noses
Source: Sensors (Basel). 2024 May 30;24(11):3520. doi: 10.3390/s24113520 (PMC11175341; doi:10.3390/s24113520)
Supplement: Supplementary file 1 [file sensors-24-03520-s001.zip › Data/Acetaldehyde/raw data/Day 4/500ppm3.txt]

Time Date R01 R02 R03 R04 R05 R06 R07 R08 R09 R10 R11 R12 R13 R14 R15 R16 R17 R18 R19 R20 R21 R22 R23 R24 R25 R26 R27 R28 R29 R30 R31 R32 R33 R34 R35 R36 R37 R38 R39 R40 R41 R42 R43 R44 R45 R46 R47 R48 R49 R50 R51 R52 R53 R54 R55 R56 R57 R58 R59 R60 R61 R62 T01 H01 Phase
09:18:00 2024-01-26 666960 654946 200380 196710 328673 335578 350557 349325 213873 211715 267134 271796 308011 312998 4210690 4521798 6267164 6082069 1085111 1114461 292325 260251 274378 281595 324591 313024 307738 308226 208035 210389 690399 641021 1441912 1425334 417110 414917 614283 616329 774676 755870 787409 792666 834735 844558 801410 890415 1951375 2036747 1233697 1049599 677367 667175 808358 801350 833743 846254 867736 871838 969398 974364 4839825 5013069 39.85 71.8 1
09:18:01 2024-01-26 664120 654969 200445 197154 328710 337387 350557 347452 213873 212344 266688 271796 308011 311120 4210690 4516123 6258249 6076945 1083661 1112882 292128 260617 275642 277463 324591 313280 307023 308261 207855 210424 690399 638067 1473330 1425334 417146 414881 614718 616329 774676 754608 788567 793305 833554 843366 802329 893026 1954149 2038963 1211911 1049599 676885 668593 808931 800215 833743 847555 867736 869289 968639 975090 4867045 5020223 39.85 71.8 1
09:18:02 2024-01-26 665538 656373 200861 197154 328710 336874 350557 349325 213873 212309 266947 272176 308011 312998 4214084 4528227 6285756 6087850 1085207 1115252 292609 260984 275642 277463 324591 313280 307273 308261 208000 210684 690399 638067 1479191 1425334 417146 414881 614283 616329 773786 755870 788006 792666 834735 845752 801447 890424 1952761 2034173 1224619 1051205 678331 667175 808931 802488 834966 847483 867736 871838 969398 974401 4839148 5013069 39.85 71.8 1
09:18:03 2024-01-26 665522 655913 201041 197326 328478 337662 351371 348237 213873 212642 266724 272592 308261 311120 4210690 4512552 6276431 6073368 1083661 1116044 291507 261532 275871 281397 324591 313536 307273 309161 208360 211049 688990 638979 1472520 1425334 417146 414917 614246 616329 773786 755675 788604 793226 834735 845752 802016 890452 1949412 2034173 1222804 1049599 677367 667648 809505 802488 834373 847483 867736 871875 969398 975090 4846739 5016644 39.85 71.8 1
09:18:04 2024-01-26 664525 654983 200866 197326 328209 337387 351618 347957 213873 212344 267134 272402 308011 311010 4213700 4518052 6285756 6082107 1087531 1116044 294675 260617 274378 276590 324591 313536 307988 308297 208360 210901 691808 640110 1481489 1425334 417110 414809 614718 617204 773786 754608 788567 793226 834735 845752 802016 892391 1949524 2034210 1230066 1050346 678331 667648 809505 802488 834966 847519 867736 871875 969361 974401 4839825 5011638 39.85 71.8 1
09:18:05 2024-01-26 665529 654946 200415 197017 328710 336088 350840 349325 213873 212344 266724 272366 308261 313220 4210690 4521798 6267164 6073368 1085111 1114461 293324 260251 274378 281631 324591 312584 307738 308261 208325 210754 690399 640110 1449048 1425334 417146 414881 614718 616329 774676 755711 788604 793305 833554 844558 802329 893156 1954149 2041925 1211911 1045505 677367 668593 809505 800782 834336 847555 866848 870562 969398 975779 4858583 5013069 39.85 71.8 1
09:18:06 2024-01-26 665497 654946 200835 197052 328710 336636 350557 349325 213873 212344 266724 271796 308011 312998 4214084 4518968 6285756 6087850 1082043 1115252 292609 261568 276100 281793 324591 313572 307308 309161 208360 211084 690399 638067 1491109 1425334 417772 414881 614718 616329 773822 755711 788604 793263 834735 842589 802016 890536 1952761 2032235 1217357 1047773 677367 667175 809505 802488 834966 847519 867736 871875 969398 974401 4846739 5013069 39.85 71.8 1
09:18:07 2024-01-26 664120 655904 200411 197189 328710 337662 351654 348237 213907 212677 267134 272627 308513 311597 4211075 4512552 6294420 6090976 1083623 1116044 291507 264694 276065 281595 323636 313060 307343 309161 208035 211084 680857 638979 1494018 1425334 417146 414953 614246 617204 774917 756246 789726 794422 837289 844405 802585 892396 1954149 2034173 1239644 1051205 678331 667648 809505 802488 834966 847519 866884 873116 971495 975779 4839148 5013069 39.85 71.8 1
09:18:08 2024-01-26 663582 654946 201357 196744 328478 337662 351371 348237 213873 212677 267134 272627 308046 311120 4210690 4519876 6285756 6079174 1082081 1114461 292164 260984 276065 277996 324591 313572 307308 308297 208070 211049 690399 638067 1467653 1425334 418067 414917 614754 616329 773786 755711 790325 793263 835919 845036 802016 891757 1949375 2032235 1247039 1049599 678331 667175 809505 802488 834971 847483 868974 874433 971495 974401 4839825 5009497 39.85 71.8 1
09:18:09 2024-01-26 664120 654983 201006 197052 327746 337662 351654 348237 213873 212677 267134 272402 308261 310754 4210690 4511532 6285756 6082107 1085111 1114461 294612 260984 275220 281667 324446 313536 307988 308261 208360 210901 680857 639435 1479352 1424324 417146 417300 614754 618080 777259 756817 789763 796747 834735 845154 802585 894373 1954149 2044510 1213760 1050346 678813 669578 810654 802488 834966 847627 868769 871875 969361 975779 4856131 5015342 39.85 71.8 1
09:18:10 2024-01-26 667429 654946 201041 197356 327455 336362 351654 351154 214319 212309 267733 272557 308477 313442 4213700 4534668 6303403 6086425 1089779 1112809 294156 260251 275184 276922 324340 313536 309816 308226 208651 211014 683637 643764 1464952 1425334 419656 419368 614718 617204 779733 756744 792014 797913 833554 844558 804867 895652 1956929 2050623 1213760 1048219 677367 669578 810654 801350 833669 852386 869593 870525 971458 981502 4880736 5018012 39.85 71.8 1
09:18:11 2024-01-26 665971 654411 200826 197630 327879 336326 351618 353244 213656 212791 267733 271726 308477 312998 4213700 4569127 6303697 6087163 1088999 1116044 294156 260251 275606 277397 324111 313536 309597 308226 208686 211049 682247 643764 1471841 1424201 419656 419368 614718 617204 779733 756209 793143 799648 833517 844558 804867 895647 1956408 2050623 1213760 1047326 677367 670527 810654 800215 834929 852422 869593 870525 971458 973584 4881882 5016644 39.85 71.8 1
09:18:12 2024-01-26 664120 654910 201006 197326 328710 337698 351618 348763 214170 212975 267134 272592 308477 311561 4210690 4516123 6289860 6082078 1082043 1116044 292120 261352 276100 281761 324507 313536 307273 309161 208651 211196 682247 639435 1469527 1427356 418362 414917 615121 617642 774880 756780 790887 793263 836512 845000 802585 892989 1949375 2035614 1226435 1051093 679296 668593 809505 804199 836749 847519 870213 874396 972183 975779 4850201 5020223 39.85 71.8 1
09:18:13 2024-01-26 664120 654942 201006 197326 328441 337662 351654 348763 213839 212791 267134 272592 308477 310974 4207470 4505025 6285379 6082107 1088371 1116044 294675 260984 275184 276556 324591 314013 308204 309161 208325 211379 691808 640036 1464580 1427356 418362 417264 615626 617642 774880 756817 790887 795547 837105 847456 802585 894298 1955088 2035614 1224619 1051093 679296 668593 810654 804770 837345 847555 869350 875641 972147 975779 4853666 5018821 39.85 71.8 1
09:18:14 2024-01-26 665497 655409 200975 197291 328710 337387 351335 349817 213873 212309 267170 272592 308477 313442 4210690 4522180 6271665 6086425 1085111 1115252 293942 260984 275184 276783 324591 313500 308204 308261 208651 211049 682247 639892 1449048 1426344 418362 417300 615626 618080 774917 756780 790887 794948 838477 845000 802585 893026 1955538 2038193 1228250 1051093 679296 668593 810654 802488 837345 847519 866848 874396 972183 975779 4849204 5020223 39.85 71.8 1
09:18:15 2024-01-26 664120 654983 201502 197326 329641 338692 351654 348501 214503 212642 267134 272592 308477 311561 4207683 4522698 6276095 6086425 1083623 1115252 293055 265477 276065 276329 324591 313536 307738 309161 208325 211049 690399 638067 1476563 1425334 418362 417300 615626 618080 774917 756817 790850 795583 837105 845000 802585 893783 1954149 2035614 1233697 1047773 679296 668593 810654 802488 836154 847555 866884 874359 971458 975779 4846739 5013069 39.85 71.8 1
09:18:16 2024-01-26 665536 654910 201006 197326 328710 338692 351618 349290 213873 212642 267134 272592 308477 311781 4210690 4516123 6294420 6082073 1085169 1114461 291916 265441 276100 281761 324591 314013 307738 309595 208686 211527 691808 638067 1475664 1425334 418362 417264 613555 618080 774953 756817 790887 795547 834120 846227 802585 893031 1955538 2035614 1228250 1052702 679296 668593 810654 802269 837345 847591 869387 875716 972183 975779 4853051 5027390 39.85 71.8 1
09:18:17 2024-01-26 664111 655877 201322 197326 329641 338655 351654 348763 214319 212975 267134 273009 308513 312039 4220109 4525395 6294718 6086425 1086755 1116044 292325 265477 276136 276783 324542 314013 308204 309161 208651 211379 682247 638067 1486868 1425334 418362 417890 615998 618080 777149 757925 790887 796710 835299 846227 804296 895647 1955013 2039982 1235513 1051093 680264 669541 811229 804199 836749 852422 869387 875679 973598 977852 4859599 5020223 39.85 71.8 1
09:18:18 2024-01-26 666008 654946 201497 197360 329408 338655 351654 349008 214503 212975 267170 273235 308513 312002 4213700 4521279 6294718 6090824 1088194 1116044 295504 260984 275835 276818 324591 314013 308204 309161 208686 211379 691808 641933 1456246 1425334 419323 419665 615998 618080 779463 759034 792014 799081 834735 845752 804638 895647 1956929 2050623 1213760 1050346 678813 670527 811842 802488 836154 854229 870660 873116 972220 973584 4878397 5015228 39.85 71.8 1
09:18:19 2024-01-26 667904 654946 201010 197635 329408 336600 351618 350912 214354 212642 267769 272592 308513 313442 4204678 4525011 6267164 6090976 1089779 1114461 293736 260801 275220 277432 324591 314013 308239 309161 208686 211084 691808 642848 1459711 1425334 419656 419665 615998 618080 779463 758461 792014 799081 834735 846948 805852 897022 1955025 2053533 1236390 1047736 678813 670527 811842 802488 836749 854229 870697 873116 972220 973620 4867962 5013069 39.85 71.8 1
09:18:20 2024-01-26 664995 655900 201045 197326 329641 338416 351618 349254 214503 212826 267170 273009 308226 312998 4213700 4522180 6276132 6082078 1085111 1115252 293324 265477 275835 276590 324054 313536 308239 309630 208686 211379 682247 639435 1465163 1425334 418694 418480 615998 618080 778911 759034 792014 797950 835299 845000 802365 895741 1956929 2044326 1236390 1047773 679296 669578 811842 802488 836749 852422 870660 874396 973598 980113 4858583 5020223 39.85 71.8 1
09:18:21 2024-01-26 664995 654946 201041 197326 329641 337662 351335 350099 214503 212975 267170 272627 308513 313442 4213700 4516123 6289935 6073368 1085169 1116044 294149 265441 275220 276891 324591 314492 308239 309161 208686 211379 688990 639581 1459484 1427356 418990 417300 616499 617642 776050 756853 792014 796710 835889 847420 802585 894424 1954988 2035651 1224619 1047811 680264 668593 811842 802306 837345 847555 869387 876964 973598 977852 4846739 5013069 39.85 71.8 1
09:18:22 2024-01-26 664392 656577 201330 197626 329623 338692 351654 348501 214308 213011 267170 273009 308336 311561 4207003 4512914 6276431 6072406 1085394 1116044 292609 265441 276718 276329 324857 314492 307738 309630 208686 211711 683637 639579 1509451 1427356 418990 417300 616062 618080 775222 758461 792578 796747 836516 847963 804867 895010 1956929 2035614 1200534 1051093 679780 668593 811229 804046 838265 847555 869387 876964 974980 977852 4835652 5011638 39.85 71.8 1
09:18:23 2024-01-26 664392 655186 201365 197626 328653 338176 351618 349554 213976 213011 267170 273009 308513 314035 4210412 4518052 6285756 6094113 1089861 1115252 295441 260617 275642 277660 324857 314492 311609 309630 208686 211527 682247 645408 1456246 1425334 419656 419665 617374 618080 779733 760146 793143 800251 834735 845461 805852 898241 1955025 2050623 1235683 1050346 678813 671478 811842 802488 836806 854229 871279 874396 973598 980460 4867962 5011638 39.85 71.8 1
09:18:24 2024-01-26 666281 655645 201326 197635 328649 336362 351654 350611 213976 212826 267769 273009 308513 313665 4210412 4534668 6276132 6068468 1088269 1114461 294434 260617 275642 277625 324857 314270 309174 309161 208686 211379 690399 644484 1460404 1425334 419656 419665 616937 618080 779733 759034 793143 799684 834735 848777 804675 895741 1959229 2053533 1214916 1047736 679296 671478 811842 802488 836806 854833 871316 874396 972220 980460 4865523 5019011 39.85 71.8 1
09:18:25 2024-01-26 661857 654687 200835 197940 328622 336600 351762 351708 213942 212642 267993 272592 308548 313665 4204401 4544126 6295082 6078118 1085111 1113671 295091 260801 276949 278082 323943 315487 308275 309161 208721 211379 683637 643562 1465957 1425334 421551 418064 615626 618080 781392 756817 793171 802525 834120 844990 804675 898336 1960599 2056633 1214916 1045059 678331 671478 811842 802488 839455 854833 869350 873774 977934 982042 4886719 5015271 39.85 71.8 1
09:18:26 2024-01-26 661535 654683 201326 197806 328618 336874 353789 351744 213793 213011 267993 272592 308548 313220 4210412 4549536 6294718 6081110 1085337 1114461 293629 260984 277410 278047 323943 314976 308275 309197 209339 211379 688990 643562 1463164 1425334 421588 418358 614718 617658 781392 755711 793097 802525 834120 843793 804675 899725 1963587 2053986 1237567 1044021 678331 671478 811842 802342 839455 854833 868732 875716 975629 982079 4900693 5021111 39.85 71.8 1
09:18:27 2024-01-26 662510 654946 201326 197974 328658 337662 353789 351780 213645 213046 267993 272557 308513 313665 4210412 4558782 6299205 6081148 1081241 1114461 295091 260984 277374 277625 323679 315559 308239 309665 209339 211379 686417 643562 1466953 1425334 421588 419665 613848 618080 781392 756780 793097 802306 836516 844990 804675 899725 1963550 2056899 1216764 1043278 678813 670527 810654 804689 839183 854229 866884 876964 975629 981136 4905476 5021111 39.85 71.8 1
09:18:28 2024-01-26 662004 654946 201365 198047 329150 337662 353462 351744 213314 213345 268029 272366 309448 313442 4213700 4568029 6276132 6081148 1082118 1114461 294434 260984 277374 277030 322961 315523 307953 310716 209339 211084 681169 643306 1457805 1425334 421253 419368 613848 617583 779733 755675 792498 802342 835925 843793 804675 899391 1963408 2058444 1216764 1041906 678331 669578 810654 806436 839183 853626 869387 876964 975665 984031 4905476 5013928 39.85 71.8 1
09:18:29 2024-01-26 662510 653027 201357 197978 328649 337148 354034 351708 213314 213680 267993 272176 309413 313924 4210690 4571906 6280515 6081148 1080230 1116044 294883 261532 277374 279349 323943 315559 307953 310135 209339 211084 683911 642573 1464487 1425334 421253 419072 613848 616946 779733 755675 791936 802379 835925 845154 804675 904440 1963408 2058357 1217458 1041794 678331 669578 810654 805865 839455 853626 868732 876964 975665 984895 4906594 5022421 39.85 71.8 1
09:18:30 2024-01-26 661535 654448 201049 198388 328613 337423 353752 351780 213942 213046 268370 272627 309413 313431 4214807 4555546 6285756 6090091 1081241 1116044 295334 260984 276949 277747 323679 315559 308239 309161 209374 211711 686417 641723 1458740 1425334 421588 418652 614718 618080 781392 756817 793097 802342 835925 845752 805852 901683 1960621 2056899 1240156 1044021 678331 671002 810654 806986 839455 854833 869387 876964 975665 983468 4896098 5022421 39.85 71.8 1
09:18:31 2024-01-26 663303 654910 201502 197832 328653 337138 353789 351889 213976 212677 267993 272592 308513 314035 4205442 4542636 6285756 6094387 1082118 1115252 295126 261716 277513 277660 323415 315559 308204 309197 209304 211379 677913 641723 1474446 1425334 421588 419665 614718 618080 780839 756817 792535 802379 835335 843366 804675 902325 1962014 2058357 1217458 1041794 678813 670527 810654 807081 839455 854229 866884 876964 975629 984199 4903092 5022421 39.85 71.8 1
09:18:32 2024-01-26 661388 654448 201071 197806 329146 337387 353789 351889 213976 213011 268217 272557 309634 314035 4205442 4540290 6295435 6087183 1083561 1115252 295334 260984 277374 278082 323943 315523 309174 309630 209193 211379 685027 643306 1480369 1425334 422222 418652 617103 618080 781392 757925 793134 801775 836912 845752 805852 899576 1960599 2053986 1219306 1041657 678813 672431 811842 802342 839455 856042 869424 876340 978539 983504 4900620 5022421 39.85 71.8 1
09:18:33 2024-01-26 660598 654484 201397 198383 330461 337387 353789 351889 213976 213011 268406 272557 309448 314035 4205442 4555546 6276207 6087850 1086643 1116044 295334 261356 276136 278330 324857 315487 309174 309665 209228 211711 678428 643562 1488291 1425334 421923 418064 617374 617347 781392 759071 793171 802525 834120 846227 807067 899011 1963587 2053950 1215609 1048107 679296 672431 814039 802488 837077 853342 872009 875716 974980 983468 4878397 5020223 39.85 71.8 1
09:18:34 2024-01-26 666281 654983 202031 197806 331206 337625 351798 349733 214308 212826 267993 273200 308513 314035 4199449 4504950 6295082 6090786 1088307 1115252 294113 261392 276136 278719 324857 314971 309679 310100 209374 211781 693218 643764 1462379 1425334 422222 418358 616650 619838 781946 761260 795501 802525 835335 846263 807067 899048 1960621 2053986 1240156 1048107 679296 670784 815226 802342 838265 854015 873909 875716 976363 983468 4877340 5022421 39.85 71.8 1
09:18:35 2024-01-26 665259 655150 202067 197806 328693 337625 351835 350791 214491 213011 267957 274039 309413 313887 4187310 4517827 6290600 6087850 1085207 1115252 294149 265477 275871 277695 324857 315007 309643 310135 209234 211781 693218 641933 1449584 1425334 419656 418804 616650 619064 778630 760721 790814 801387 838400 847564 804712 899032 1960599 2041429 1226172 1052590 681233 671002 813572 804689 838265 853626 872009 879617 974980 973692 4853240 5012793 39.85 71.8 1
09:18:36 2024-01-26 663118 654655 201886 198236 329190 338728 351835 349697 214010 213046 267921 273426 308513 312998 4199449 4508277 6276431 6086146 1087531 1114461 294784 265513 276100 278082 323860 314971 309896 310135 209374 211746 683637 643306 1489515 1425334 420955 418358 616686 618153 781946 760647 792535 802253 834120 847492 808821 897698 1960621 2052496 1193754 1051093 680264 671258 814150 802342 837077 853979 873909 876689 974980 982042 4867962 5013069 39.85 71.8 1
09:18:37 2024-01-26 664207 654660 202027 197841 329155 338249 351835 349733 214491 213310 268555 273426 308477 313479 4187124 4511570 6271702 6087850 1084060 1114461 295234 265549 276100 277432 324857 314168 308310 309887 208721 211746 682247 638979 1464355 1425334 421054 419072 616251 618153 779733 760721 792578 799684 836552 846859 804712 898353 1955025 2038963 1217458 1051093 680264 666709 811842 804083 838265 854833 871972 876340 974980 973656 4848072 5016644 39.85 71.8 1
09:18:38 2024-01-26 665431 654651 201781 197772 328693 338489 351835 349452 214491 213645 267993 273462 308513 311560 4202556 4511331 6273039 6087850 1084366 1113671 294192 265657 276100 276818 323860 314528 309174 310815 208721 211746 682247 638979 1482921 1425334 419692 418776 616686 618627 779733 760721 793134 800251 838993 847528 805852 894111 1959229 2039982 1230400 1049339 681233 671478 814000 804689 838860 854833 874533 876964 976363 979200 4849204 5027578 39.85 71.8 1
09:18:39 2024-01-26 666419 654655 201816 197806 329262 337184 351871 349733 214674 213645 267957 273462 309413 311306 4199449 4525642 6273497 6083510 1081348 1113019 293502 265585 277836 277436 324575 315487 309174 310851 208721 211781 691808 639435 1477028 1429383 420955 418480 617374 618080 778630 760183 795464 800251 839030 852431 805888 898424 1959229 2038537 1224619 1050870 681233 670527 813572 807044 839455 853626 875157 877875 974939 979200 4846739 5013069 39.85 71.8 1
09:18:40 2024-01-26 666419 655103 202236 197802 327772 338728 353934 349697 214457 213310 267957 273462 309378 312960 4196822 4516123 6279597 6083510 1082118 1114640 293950 260073 277800 277532 324837 315487 309210 311323 209339 211781 682247 639892 1475721 1427356 419729 418480 616686 618153 779181 761260 794899 800251 839066 852431 805852 898353 1960621 2039982 1230066 1053452 681233 671002 813572 806473 838860 854833 874533 880947 974214 979200 4839186 5013069 39.85 71.8 1
09:18:41 2024-01-26 666419 655123 202421 197797 330613 337184 351871 349733 214606 213495 267993 273497 308548 310580 4196822 4516123 6288330 6079174 1083596 1114640 293985 265585 277410 277243 324837 315007 308275 310851 208756 211746 682247 638067 1470614 1425334 419692 418480 616686 618190 779733 761260 794899 800251 839066 847636 806459 897060 1959200 2041429 1215471 1052590 681233 671478 814150 805829 838265 854833 875195 876964 974251 980620 4856131 5013928 39.85 71.8 1
09:18:42 2024-01-26 666381 654655 201816 197841 328800 337771 351871 351321 214606 213011 268370 273426 308689 311631 4184143 4518694 6288253 6079174 1086755 1115252 295857 265477 275907 278082 324857 315007 309643 310597 209228 211746 683637 643306 1459365 1425334 420657 418687 616723 619538 781946 761297 793208 801956 835962 847528 809468 899048 1962014 2053950 1240156 1050346 680264 670784 814036 803478 837671 854015 875195 876964 974980 981349 4867962 4989945 39.85 71.8 1
09:18:43 2024-01-26 666344 656504 202456 197875 330503 337258 351798 351533 214606 212940 268146 273391 308618 311524 4196076 4522180 6280594 6081299 1085111 1115252 295298 260984 277605 278601 324857 315487 309608 310309 209339 211675 683637 643764 1463550 1425334 422222 418687 617812 619838 783056 760685 797802 802525 836516 846823 807030 902511 1963408 2053950 1217458 1048219 680264 673386 814150 802306 839455 855218 873833 876340 975629 983468 4877340 5021111 39.85 71.8 1
09:18:44 2024-01-26 663135 655103 201781 198768 328494 337258 353897 351853 213907 213325 268783 273165 309519 311596 4187380 4562485 6293168 6090786 1078929 1116044 294077 261352 277800 277854 323907 315559 309139 310135 209848 211675 679798 641723 1457208 1425334 422185 418652 615626 618080 781946 758461 794862 804652 837735 846948 807067 904562 1964804 2059816 1219306 1044765 679623 672431 811842 806399 840748 857253 873872 878840 978466 984895 4900693 5021111 39.85 71.8 1
09:18:45 2024-01-26 662666 655098 201402 197901 329257 337771 354434 351925 213976 213795 268783 273356 309554 311560 4190730 4553213 6283776 6126664 1082081 1115772 295857 261937 277836 278276 324399 317417 309816 310606 209848 211711 678428 643268 1478935 1427356 422820 418687 615121 618080 783056 759525 794862 805258 838328 846948 807067 904973 1963408 2059816 1219306 1044765 680473 671955 811842 805865 840748 855182 871316 876964 978430 984895 4903092 5015001 39.85 71.8 1
09:18:46 2024-01-26 662666 656322 201507 198768 328760 337294 354434 351853 214399 213645 268559 273114 309519 311560 4203424 4552769 6276170 6082069 1081004 1116044 295334 265441 277800 278505 324399 315559 309608 310100 209339 211711 686417 643764 1461215 1427356 422222 418687 617374 619838 784168 761260 796632 804652 838993 845000 807030 899391 1963408 2056968 1219306 1044877 680264 672243 813572 805829 841842 857070 871935 876964 978466 984895 4900693 5023388 39.85 71.8 1
09:18:47 2024-01-26 662666 656231 201542 197905 329257 337532 354397 351889 214593 213459 268783 273114 309554 312253 4206434 4556005 6295082 6090786 1081854 1115252 295334 260984 277764 278592 324399 315271 309391 310135 209848 211746 686417 643764 1461563 1426073 422222 419606 616499 619838 783612 760990 795464 804689 837772 846191 808821 903648 1964804 2056899 1219306 1041763 679780 670784 813572 805829 841842 856496 871935 876964 978430 984895 4903092 5030584 39.85 71.8 1
09:18:48 2024-01-26 662666 654835 201542 198798 329257 337771 354935 351889 214777 213459 268963 273532 310024 311560 4210690 4556005 6295082 6090786 1083405 1116044 295749 265441 277800 278505 323907 315235 309174 310135 209995 212375 680655 643306 1481352 1427085 422820 418687 616062 618080 783056 760990 795464 805865 838993 845000 808211 904973 1966201 2059816 1242040 1045012 680264 673386 814150 808225 841343 856496 871935 879504 979196 987686 4910099 5032847 39.85 71.8 1
09:18:49 2024-01-26 662666 654007 201824 198768 329257 337771 354684 351925 214478 213645 268702 273114 310277 311596 4209876 4556005 6285756 6086425 1081854 1116044 294113 261901 277800 278276 324628 317090 309608 310171 210030 211781 679798 641723 1460058 1427085 423120 418687 616062 619398 783612 760451 795464 806436 838993 847546 808211 904973 1963408 2062740 1242040 1044765 680264 672431 814150 808798 841416 856460 871935 877875 979889 987686 4905476 5040057 39.85 71.8 1
09:18:50 2024-01-26 664084 654533 201542 198798 328795 337771 354935 351925 213963 213980 268477 272768 309590 311560 4209876 4568509 6285756 6139874 1083405 1116044 295857 265477 278655 277660 324628 317575 309139 311042 209848 211746 682540 641723 1459476 1426073 422222 420259 615626 618153 782501 759876 796029 807044 839030 846948 808211 906909 1964208 2062740 1221155 1044268 680264 671478 811842 809408 843205 855182 871935 879160 980620 989268 4905476 5025866 39.85 71.8 1
09:18:51 2024-01-26 664084 654007 202000 198491 328760 337771 354935 351853 214111 214317 268702 273150 310024 311596 4209876 4581030 6267201 6090786 1084960 1116044 295785 260436 278227 278241 324857 318060 308923 311078 210030 211746 683911 641723 1459365 1427085 422820 419665 614718 618117 781946 759876 795464 807081 840254 846948 808211 903956 1966201 2056881 1242040 1041906 680748 671478 811842 808798 843839 856460 870660 878499 981351 986289 4896098 5032847 39.85 71.8 1
09:18:52 2024-01-26 664318 654007 202176 198807 328795 337771 354935 351816 214146 214202 268702 273150 310494 311596 4196195 4578412 6271169 6090786 1081079 1115252 295334 265549 277836 278584 324857 317835 308239 311113 209848 211746 685282 641723 1460389 1427085 422820 419665 614718 618153 781392 758728 795464 807081 840254 846948 809395 906909 1964245 2066190 1221155 1043525 681233 672431 811842 808225 843242 856460 870004 878499 981388 987686 4900693 5032847 39.85 71.8 1
09:18:53 2024-01-26 662363 648875 202176 198798 328760 338489 355473 351780 214111 214202 268513 273376 310530 311596 4196195 4581030 6267105 6086425 1081854 1116044 295334 265477 277872 278047 324857 317575 307738 311078 209702 211746 683911 640807 1461563 1425062 422820 419665 614283 619838 780839 758191 795464 807081 839066 845752 808821 906909 1966201 2063117 1223004 1042041 681233 671478 811805 807044 843839 855218 869350 880872 979889 987686 4909238 5032847 39.85 71.8 1
09:18:54 2024-01-26 665771 654501 202486 197910 328489 338728 354397 351816 214627 214352 267876 273638 309590 311306 4187086 4573484 6229804 6090862 1075527 1114461 294398 260436 277764 278082 324857 315559 308239 313009 208506 212375 683637 640807 1484129 1418149 420955 419665 613848 621366 781946 756246 796632 802379 836552 846263 811805 901953 1969867 2062787 1235946 1041690 684153 672908 807214 805829 846871 856428 867736 878878 983317 984895 4852475 5034188 39.85 71.8 1
09:18:55 2024-01-26 664355 656427 202636 197214 329724 338728 353861 351780 214136 213751 267312 273759 309590 313296 4205442 4512623 6267105 6087163 1078159 1114461 295334 260436 277143 278470 324857 315595 309174 312059 208686 212971 686171 643764 1495856 1416140 421588 418687 616499 623679 783612 756744 799012 804725 835925 847456 811445 904973 1967815 2067544 1234097 1045059 685664 672243 808358 807007 848675 856465 867736 880909 986910 984895 4848072 5033229 39.85 71.8 1
09:18:56 2024-01-26 662666 655538 202172 197832 330759 338249 353897 351853 213805 213751 268136 275211 308654 315600 4187124 4518165 6258249 6082822 1074142 1112845 296899 260073 277374 278540 324857 315595 309139 311586 209374 212971 713457 647446 1471610 1413951 422222 418723 616937 623716 783056 760183 800186 805902 836512 846191 813817 904973 1967230 2072285 1221155 1045059 686639 672791 809505 809408 848073 857305 867736 881073 989044 984895 4857558 5040587 39.85 71.8 1
09:18:57 2024-01-26 660312 656326 202486 197901 331825 336745 355509 351925 213839 213751 268324 274441 308654 317587 4208801 4511420 6276431 6087850 1069549 1112845 295450 265477 277836 278627 324857 317417 309174 312023 209339 212375 683637 650226 1455553 1418149 424623 419606 616499 625523 781392 760146 802468 807081 834735 845000 816198 907021 1961302 2078204 1228856 1051205 686639 671478 811842 811708 846271 855373 869350 882401 984745 984895 4848072 5018821 39.85 71.8 1
09:18:58 2024-01-26 657035 655875 202459 197905 329755 336197 356516 351997 213805 214052 268136 274825 309307 314086 4205442 4509163 6276431 6082069 1062710 1114461 295499 265477 279622 277660 324857 317901 308204 312753 209374 212375 691808 645408 1474960 1425334 424623 419368 614718 621842 776905 757961 801143 805865 834735 847456 816198 904973 1966901 2075260 1242602 1050346 684153 669541 810654 813438 847472 852952 869593 885658 984781 984199 4836023 5026018 39.85 71.8 1
09:18:59 2024-01-26 655172 656440 202769 197910 329755 338489 356012 350616 213805 217928 268064 274441 310246 315487 4205802 4496292 6280664 6081299 1064836 1115252 295499 265549 279084 277519 324872 315631 308239 313009 208721 212673 688990 646523 1473574 1424324 423420 418480 615626 622760 775222 760146 800756 802525 834735 847600 813205 899688 1955025 2058357 1217458 1051278 686151 668120 810079 813794 846271 849828 868732 886289 985570 973656 4788522 5018783 39.85 71.8 1
09:19:00 2024-01-26 660312 657631 202805 197841 329827 338489 355509 349559 214594 213751 267724 276004 310208 314928 4199449 4446901 6298685 6073093 1069301 1114461 297216 265477 278655 278082 323860 315559 310619 310606 209702 212822 686171 649297 1459415 1427356 424021 418029 619889 623679 779181 764515 802468 800251 835919 857444 813168 893839 1955025 2050623 1252197 1060082 683876 669578 815226 811422 840784 852422 875814 885658 980620 979200 4810125 5022956 39.85 71.8 1
09:19:01 2024-01-26 657030 654988 201463 198461 330795 337221 356012 351393 214113 213751 268999 273638 309776 315602 4199449 4481316 6323058 6078484 1071229 1116044 295415 265513 278691 278117 323860 317938 310149 310135 210030 212673 689717 649297 1468699 1432495 424623 419665 620327 620927 778006 764283 802468 802525 835962 854238 814113 898775 1955013 2050623 1250278 1057380 681233 668593 816381 811422 839455 852386 877062 886289 977046 979164 4824748 5020719 39.85 71.8 1
09:19:02 2024-01-26 657965 655463 201507 199084 329795 337258 356012 351677 214537 213751 269377 273185 310388 313973 4187161 4511720 6276170 6086501 1072737 1116044 295785 265477 279585 278082 324575 317417 309896 312023 210030 211746 685528 641723 1468414 1438603 424623 419072 616686 619027 777455 763458 800186 801956 839030 854238 810617 896017 1955025 2044326 1240156 1057024 680748 669578 816381 811708 839455 855373 877062 883732 977971 979200 4845524 5020719 39.85 71.8 1
09:19:03 2024-01-26 662464 654801 202459 197866 328232 339208 353750 349841 214891 213751 268774 274578 310388 313182 4199449 4509708 6276431 6087850 1075864 1116044 295993 265477 279585 277773 324802 317186 309608 311586 209702 211746 684176 641723 1476351 1436563 424623 419368 616686 618153 778593 761260 800186 801956 839066 854238 810610 898336 1955062 2045777 1219306 1058570 680264 669541 816381 811708 839455 853714 877062 883732 974178 979237 4862180 5028090 39.85 71.8 1
09:19:04 2024-01-26 662358 654769 202176 198457 328498 339208 355509 350369 214113 213751 268549 274613 311001 313035 4205802 4505025 6285756 6082069 1081747 1116044 294612 260471 277836 278082 325327 315523 311207 311586 209374 212375 683637 638979 1485852 1427356 421551 419072 618503 619976 779364 763458 795501 801956 842709 854238 809996 899651 1963408 2041429 1210120 1055841 683178 670784 816381 809408 840784 855218 877062 881110 978539 983468 4857558 5033343 39.85 71.8 1
09:19:05 2024-01-26 668085 655690 202168 198457 329760 339208 352015 350575 214778 213602 268549 274158 309413 313777 4205802 4518968 6289935 6087850 1081946 1116044 294434 260869 278263 277695 326622 315559 310113 311550 209667 212375 675686 639435 1477692 1427356 421588 419665 618540 620013 782697 764045 795501 802525 843903 854842 810617 896690 1958625 2047413 1231882 1053629 683178 670784 816381 809408 841416 854015 877062 880484 978539 983468 4857833 5022956 39.85 71.8 1
09:19:06 2024-01-26 668330 654765 202172 197901 329760 338968 352015 351389 215145 213751 268676 274684 310024 312508 4199261 4509708 6285756 6087850 1081983 1116044 294434 260904 278691 278562 328546 315559 311170 312059 209702 212375 693218 639892 1477246 1427356 421886 419665 618540 619976 783056 763458 796632 802525 843306 854842 809431 899725 1963408 2047413 1231882 1054090 683178 670821 816381 809982 841768 854015 877062 881147 978503 983504 4854180 5022956 39.85 71.8 1
09:19:07 2024-01-26 667429 654769 202141 198491 329795 338728 354006 351370 214778 213751 269505 274719 310494 312508 4196269 4511607 6295082 6090976 1089861 1115252 296273 265585 277374 279389 326622 315559 311563 311113 210030 212375 685027 643764 1465872 1427356 422222 419973 619451 620013 784338 763458 797272 804689 840254 852431 813263 903685 1966201 2056899 1221155 1052590 682205 674768 817539 807081 839732 856604 878938 878536 978503 986987 4885738 5033343 39.85 71.8 1
09:19:08 2024-01-26 662317 652845 201956 198478 329795 336547 353255 353771 214113 213751 269541 274441 310494 312544 4197412 4540290 6303403 6087850 1088307 1116044 296201 265549 277374 279389 326586 315595 311126 312023 210065 212375 685027 643764 1462718 1427356 423420 420599 619889 620927 786597 763458 797876 804725 839066 852431 811533 901990 1966201 2059904 1221155 1047811 682205 674291 817539 807117 839345 856568 877062 877875 978539 986900 4895225 5032361 39.85 71.8 1
09:19:09 2024-01-26 666844 655727 202207 198491 329795 336511 354006 353539 214778 213538 269270 274405 310277 312580 4204678 4531044 6299919 6087850 1086755 1114461 296201 260653 277410 278575 328045 315559 310619 311550 210030 212524 683637 641933 1477577 1427356 422222 419665 620476 621403 782785 764541 796669 802525 843903 854842 809468 901005 1962014 2041851 1237328 1051315 683178 670821 816381 809408 841731 856496 877062 881110 979926 986200 4858126 5029736 39.85 71.8 1
09:19:10 2024-01-26 666955 655227 202490 197910 330938 337019 354006 351767 214812 213874 268855 274633 310494 313019 4211075 4521798 6294420 6087850 1083558 1115252 295126 260904 278691 278082 325628 315559 310184 312059 209702 212375 693218 639892 1471800 1427356 422222 418358 619889 621879 782230 764541 796632 802525 843306 854842 809468 898076 1962815 2044819 1242775 1050870 683178 671805 816381 809408 843699 856532 877062 881110 979962 986900 4858126 5022956 39.85 71.8 1
09:19:11 2024-01-26 667904 655727 202168 198496 329974 336240 352015 351767 215111 213874 268891 274441 309590 312544 4204678 4521798 6295082 6087183 1088307 1117170 295570 265585 277410 278575 325593 315595 311380 312059 209848 212375 685027 643764 1460867 1425334 422222 420268 620106 621842 784033 765084 797272 804120 840885 852431 811805 904329 1964208 2059816 1221155 1051841 682691 674291 816381 808225 841731 856568 877062 878499 977639 986768 4876991 5029622 39.85 71.8 1
09:19:12 2024-01-26 663809 655727 202172 198768 329404 336547 353290 354075 215019 214016 269377 274405 310059 312580 4197849 4537067 6295082 6099710 1086568 1116044 296273 265657 279120 279619 324712 317453 311832 311804 210065 212375 678428 643764 1471339 1427356 423420 420931 618503 619538 786634 763458 799617 807081 842709 847564 811805 907705 1964281 2059816 1221155 1048107 681233 674804 816381 808835 843639 856604 877062 879197 983321 989639 4898281 5026018 39.85 71.8 1
09:19:13 2024-01-26 663031 654760 202168 198906 329974 336547 352231 354111 214870 214052 269793 274441 310530 312580 4211577 4540290 6285193 6087850 1088307 1116044 297216 260471 277605 279654 327350 315595 311599 311840 210030 212375 685027 643764 1475306 1427356 423420 420895 620364 621879 785771 765084 799049 805902 841480 852431 811805 904973 1964245 2061277 1221155 1051093 682691 674804 817539 807081 841768 856604 877062 878536 982622 988902 4886424 5022956 39.85 71.8 1
09:19:14 2024-01-26 663105 654289 201987 198630 329938 336547 353290 354576 215203 217739 269793 274441 310312 312580 4202256 4553398 6299919 6087850 1087456 1116044 296201 265621 277836 279423 326816 315595 311126 311113 209883 212375 686417 643764 1475828 1427356 423420 420635 620364 620927 785771 765084 799049 805902 842709 852431 811805 902028 1966201 2059904 1221155 1047773 682691 674291 818119 807081 841768 856640 876068 879822 982622 988939 4886424 5032361 39.85 71.8 1
09:19:15 2024-01-26 665897 654728 202176 198047 330009 336582 352231 352024 214870 213538 269377 274633 310530 313019 4205802 4531044 6294420 6079174 1086718 1115516 296201 260869 277410 278575 325558 315523 311126 312059 210065 212673 685027 641021 1452393 1427356 422222 418029 620364 621879 783056 764515 796669 802525 843903 851552 809468 901683 1964208 2043334 1213687 1051315 684167 671805 816381 810557 843876 856496 877062 881147 981190 986900 4848694 5026545 39.85 71.8 1
09:19:16 2024-01-26 666955 655722 202808 198634 329974 336582 352015 351708 215341 213751 268963 274441 310312 313019 4205802 4525544 6290600 6082828 1087531 1116044 296618 260835 277410 278697 325593 315595 310655 312059 209883 212673 685027 641477 1485419 1427356 422222 418064 620364 621879 783056 763971 797802 801775 843903 851552 810654 898715 1963408 2047718 1203130 1052404 684153 672316 817539 810557 843876 856496 877062 881238 982622 986900 4848694 5027901 39.85 71.8 1
09:19:17 2024-01-26 666918 654728 202238 198876 329938 337255 354006 351744 215307 213751 268927 274825 310024 312544 4208442 4525916 6285756 6090786 1088307 1116044 297036 260835 277338 279354 325558 315595 312001 312023 210030 212822 689544 642848 1446600 1427356 422521 418652 620327 623201 784168 765059 797765 802342 843903 854842 811805 904440 1963408 2044819 1219038 1054202 685129 672791 818119 810557 845072 856532 879565 883795 983284 986900 4839035 5027901 39.85 71.8 1
09:19:18 2024-01-26 667867 655681 202273 198911 329974 336547 354506 351816 215341 213751 269531 275018 310277 313019 4205442 4521279 6295082 6090900 1088220 1116044 295986 260436 279120 280010 324507 317901 311528 311550 210688 212673 686417 643764 1462030 1428369 424623 421227 620471 621329 786327 764541 801326 808835 843269 852395 813535 906909 1964245 2062740 1223004 1048107 683178 674768 818119 809372 845440 861450 877062 881830 984720 990340 4895856 5025980 39.85 71.8 1
09:19:19 2024-01-26 663813 656796 202277 198911 329974 336547 355651 355510 214743 213751 269413 274633 310530 315824 4199449 4546745 6276207 6087850 1089861 1116044 297108 260835 277800 279814 325558 315559 311782 312059 210030 212673 685027 643764 1466780 1427356 423420 420895 620364 621842 785179 765627 799012 805865 841480 854238 814113 904973 1966201 2059816 1223004 1052590 684153 674768 818699 809372 842965 861487 876104 881905 983284 988865 4876991 5026132 39.85 71.8 1
09:19:20 2024-01-26 662068 654874 202101 198599 329938 336547 355939 353577 214743 214052 269793 274441 310494 313352 4199449 4546745 6307900 6096542 1088269 1116044 296618 260436 277605 279814 325522 315559 312037 312023 210359 212673 677057 643764 1474960 1427356 423420 421191 620364 621842 786291 765627 799580 805865 841444 854842 814113 903312 1966201 2059904 1243923 1050796 683178 674768 818699 809408 843011 861487 878051 881867 983284 988902 4891154 5030138 39.85 71.8 1
09:19:21 2024-01-26 662055 654910 202238 198911 330670 337291 356695 353047 214743 214052 270209 274441 310494 313352 4205442 4549536 6304407 6108462 1085299 1116044 295778 260436 279549 279389 324542 317938 311091 311550 210359 212375 678428 643764 1459824 1427356 424322 421227 618652 620013 787441 763458 801326 808262 843306 847600 811805 907593 1966201 2062740 1221155 1048107 683178 674732 817539 810557 845440 861450 877700 883164 986122 992594 4910073 5027901 39.85 71.8 1
09:19:22 2024-01-26 662055 653913 202317 198945 329902 339689 356012 353047 214743 214202 269793 274441 310246 314743 4199449 4549978 6295082 6096542 1088269 1116044 296827 260653 277836 280010 325032 315595 311563 312023 210065 212673 687633 644484 1468949 1428369 424322 421191 621242 621842 786291 765627 800186 807081 842709 853635 811805 904973 1968432 2059816 1243923 1051093 683178 674804 818699 809372 843527 861450 879378 881867 983321 989786 4895158 5037334 39.85 71.8 1
09:19:23 2024-01-26 662202 654411 202282 199084 329938 339689 354281 353047 214743 214052 269829 274405 310388 313019 4187124 4556005 6304407 6090786 1084284 1116044 295986 260835 279585 280240 324316 318162 311091 312023 210688 212822 686417 643764 1462030 1427356 424623 421227 618786 621366 788072 764541 801326 809445 843903 851757 811805 909687 1968432 2065816 1223004 1048107 683178 674804 818119 809408 846643 862704 876801 883164 986122 990487 4895856 5029584 39.85 71.8 1
09:19:24 2024-01-26 663183 654448 202277 199257 329974 339689 354317 353542 214743 213751 270245 274825 310388 313460 4199449 4549536 6276170 6092194 1088269 1116044 297108 260835 277800 280010 325259 315595 311782 312059 210065 212822 686417 645141 1468768 1427356 424322 421227 621242 622760 786884 764778 800186 807081 842672 854842 814113 904973 1964245 2062740 1243923 1052590 684153 674804 818699 809408 844201 862120 880671 883795 983284 990487 4876991 5033343 39.85 71.8 1
09:19:25 2024-01-26 663654 654910 202136 199084 329974 339448 354317 353011 214743 214052 269829 274441 310388 312983 4199449 4549536 6298909 6087850 1088269 1116044 296201 260436 277836 279814 325067 315595 311782 312059 210030 212673 685027 644682 1481545 1427356 423420 421191 621242 621842 785735 765627 800186 805865 842672 854842 814692 902633 1966201 2059890 1243923 1050011 683178 674804 818699 809408 842891 862120 880671 883164 981168 989048 4881505 5038356 39.85 71.8 1
09:19:26 2024-01-26 666955 655904 202343 198911 331153 338728 354506 352033 215111 213751 269377 274998 310530 313275 4196076 4522180 6285756 6082069 1088307 1116044 296201 260618 277800 279507 325558 315595 311563 312059 210030 212971 685027 642848 1471841 1427356 422820 421191 620364 622760 784069 765627 797839 805902 843306 855446 811445 904973 1964804 2058357 1243923 1054090 684641 674804 818699 809408 844535 863342 881336 884464 980473 989048 4866931 5027390 39.85 71.8 1
09:19:27 2024-01-26 666955 654910 202627 198668 330795 337492 354506 351767 215111 213751 269541 274963 310530 313460 4199449 4512914 6285756 6082078 1088307 1116044 295986 260835 277605 279389 326541 315595 311126 312095 210030 212971 689717 641933 1457677 1428369 422820 418652 620364 622797 783896 765627 798974 802379 846446 853988 811805 904440 1966201 2044782 1230066 1056458 684653 672791 818119 811708 844943 862120 880671 886400 981168 984750 4849390 5027390 39.85 71.8 1
09:19:28 2024-01-26 664392 656577 202631 198971 329974 338310 354757 351713 215111 214052 269234 275211 310565 311306 4199173 4512914 6285756 6086425 1082118 1116044 294883 260904 279317 278540 326837 315595 310619 312973 210030 212971 685027 639579 1478444 1429383 423120 418322 620364 621842 783612 765627 799012 802379 843185 856469 811805 902325 1966201 2044782 1231882 1054342 684690 672754 818699 811708 846643 860863 879378 887034 981241 986914 4849655 5027390 39.85 71.8 1
09:19:29 2024-01-26 664392 656108 202799 198980 329293 338584 355509 351429 214778 214052 269541 275211 310530 311087 4205165 4501889 6285756 6090786 1086943 1116044 296273 261634 278691 278575 325888 315559 311091 312973 210065 212971 685027 641265 1493402 1427356 423120 419937 621681 623679 783747 765355 799617 804652 843149 855869 811805 904973 1966201 2050623 1224160 1054305 685627 674768 818699 811708 845767 862120 881336 885766 982596 986753 4858126 5028308 39.85 71.8 1
09:19:30 2024-01-26 666281 656577 202671 199040 331260 337054 354757 352033 215145 213838 269921 275018 310565 313275 4195800 4518968 6294420 6092194 1085137 1116044 295084 261669 278691 279381 326802 317417 311091 311774 210506 212971 685027 641933 1483700 1427356 422820 418723 621681 624261 783675 764778 798974 804689 845699 856474 811805 901990 1966201 2047718 1223720 1053154 685129 674255 818699 811708 846369 862120 880671 883546 981204 986790 4848694 5018897 39.85 71.8 1
09:19:31 2024-01-26 666281 656108 202708 198807 330697 337528 354506 352033 215445 214016 269793 275018 310277 313496 4196076 4512552 6285756 6087850 1083485 1116044 295334 260904 279120 279815 325888 315595 311091 313009 210065 212971 685027 640529 1488188 1427356 423120 418358 620364 623373 783612 765627 799580 802379 845699 856541 811805 903648 1966201 2044819 1231882 1054342 685664 672827 818699 811708 846643 862120 880671 884842 982632 989048 4838997 5022421 39.85 71.8 1
09:19:32 2024-01-26 664392 656837 202739 198763 329635 338619 353785 351713 215238 214245 269413 275211 310565 312777 4199449 4506851 6285481 6088526 1083661 1116044 295542 261669 279585 278540 326802 317417 311126 313485 210065 212971 678428 639892 1495340 1429383 423420 418687 621242 622490 783612 765627 799580 803514 843149 856469 811805 902362 1965804 2046161 1230066 1055091 684690 672791 818699 812638 846643 860863 879378 885472 982632 987343 4867159 5022421 39.85 71.8 1
09:19:33 2024-01-26 664392 655107 202840 198738 329666 338108 353750 351713 215238 214733 269413 275211 311001 311560 4187310 4505100 6290600 6088526 1081983 1116044 294113 261451 279585 278540 327296 317901 312053 313009 210541 212971 676543 639892 1468962 1429383 423420 418358 621242 621842 784168 764238 800186 804120 843149 856505 811805 900745 1966201 2047718 1250737 1054128 685129 672754 818699 816259 846643 861509 880820 886140 982632 987613 4848694 5029588 39.85 71.8 1
09:19:34 2024-01-26 664392 655618 202981 198911 329395 340382 353785 351997 215307 217892 269603 275211 310530 311306 4184143 4490335 6276170 6092194 1082118 1116044 295441 261669 279225 278540 325888 317453 311126 313485 210065 212971 681726 640349 1476279 1434527 423420 418358 620364 621842 784168 764238 801326 804120 843185 856505 813535 904329 1966201 2047718 1243341 1055878 685129 672827 818699 816296 847849 861509 880820 886177 984063 987576 4853126 5020223 39.85 71.8 1
09:19:35 2024-01-26 663921 666567 202813 199214 331206 339451 353219 351744 215238 214202 269603 275211 310029 312544 4205802 4521748 6295082 6088526 1085137 1116044 295499 261669 278995 279272 326837 315595 311091 313009 210065 212971 683637 639892 1482771 1427356 423120 419937 622658 625080 784338 765319 800186 806473 844843 856469 815456 907021 1964245 2050623 1222605 1056458 686151 674804 819861 813632 846643 863342 882078 885509 983807 989012 4863409 5029588 39.85 71.8 1
09:19:36 2024-01-26 664392 656235 202805 199049 331475 338655 355007 351780 215872 214202 269829 275211 310717 313961 4208801 4516271 6290600 6091542 1085137 1116044 296201 260904 278727 278575 326837 317417 311091 313009 210359 212971 685027 639892 1470449 1427356 423420 419973 623174 624637 784302 765355 800186 805865 845374 855228 813535 904973 1967815 2055174 1213645 1054342 685664 674804 821128 811523 846643 862120 882078 884842 984100 987613 4860079 5022421 39.85 71.8 1
09:19:37 2024-01-26 665188 654765 202946 198634 330005 338619 353219 351889 215479 214202 268999 275211 310993 313628 4199449 4508390 6295082 6088526 1085035 1116044 295012 261634 279353 278575 325888 315271 311563 313485 210065 213200 685027 639892 1488598 1428369 423420 418687 621681 623238 784168 764778 800186 804725 844413 856505 811805 904973 1964361 2044548 1239144 1054342 685664 673778 821124 811523 846643 856460 881449 884879 983792 987649 4853666 5023805 39.85 71.8 1
09:19:38 2024-01-26 665697 654728 202950 198634 330706 338619 354575 351708 214812 214052 269603 275211 310565 311560 4184143 4511720 6271665 6097215 1082020 1116044 295785 262029 279585 278540 325888 317417 311091 312789 210065 212971 685027 639892 1492092 1429383 423420 420447 620364 621842 783612 764238 800186 802379 843185 856469 811805 903648 1964426 2044782 1226435 1055841 684167 672791 820853 813868 846643 856388 881449 886177 984026 987576 4850201 5029588 39.85 71.8 1
09:19:39 2024-01-26 664355 656837 202954 198634 329435 338619 355939 351744 214812 213902 269413 275211 310565 310615 4199449 4509708 6258287 6087850 1075100 1116044 298343 260471 279658 278575 325853 318387 311091 313009 210464 212375 679093 641723 1463494 1437583 424623 418064 619451 619976 781946 764541 802468 805632 838370 856469 814113 904329 1964208 2050623 1221155 1058885 683178 671294 821128 816296 846041 859074 882078 889811 980530 984750 4839110 5026132 39.85 71.8 1
09:19:40 2024-01-26 663847 655872 202937 198634 329662 338619 355277 351997 215145 217928 269541 279396 310681 311306 4199449 4506851 6285756 6092868 1078274 1116044 295785 260869 279658 278658 325888 317938 310873 311774 210359 212971 685027 641044 1457285 1438603 424138 418652 620364 621366 783612 764238 802468 804725 844413 856577 813535 905085 1965827 2047718 1210094 1058720 683178 675605 819960 816296 848453 856388 880820 888782 981168 987613 4839157 5011449 39.85 71.8 1
09:19:41 2024-01-26 663700 655535 202990 198941 329965 340653 355976 351997 215295 217928 269691 275211 311001 311087 4199449 4508352 6285756 6090786 1085174 1116044 295707 261704 278655 279389 326837 317417 312037 311881 210065 212971 694627 639892 1469320 1429383 421892 419973 622121 625080 784375 765933 800186 805902 845009 855830 814113 906300 1968469 2050623 1194068 1055091 686151 676963 821128 811523 846197 861378 882078 884842 982632 989048 4860079 5011449 39.85 71.8 1
09:19:42 2024-01-26 666207 656108 202985 198634 331735 339689 354862 352033 215479 214052 269885 275211 309741 313531 4199449 4525011 6295082 6087850 1085174 1116044 295993 261486 279120 279423 325888 317417 311126 312687 210065 212971 685027 639892 1478449 1427356 423200 419973 622121 624637 784302 765933 800186 805902 845009 856505 813535 901990 1964245 2050623 1227955 1053941 686151 678669 821128 813290 844962 861342 882078 885472 984063 989048 4855024 5018821 39.85 71.8 1
09:19:43 2024-01-26 667228 656427 202666 198945 330974 337966 352231 352033 215295 214052 269655 275211 311036 315301 4193467 4509708 6286123 6092194 1086522 1116044 295785 261669 279585 279281 326873 315271 311818 313198 210541 212971 685027 639892 1475340 1428369 423163 418723 622121 623716 784302 765355 800186 805902 845643 856541 813535 905085 1967169 2044819 1240960 1057211 686598 677913 821128 813868 846197 861342 882078 886103 984063 987613 4848072 5026018 39.85 71.8 1
09:19:44 2024-01-26 666281 655909 202981 198945 330683 340412 353219 352033 215479 214052 270396 275018 310565 313531 4205442 4511607 6290600 6090938 1088077 1116044 296821 260835 278691 280310 325818 317090 312072 312723 210723 212822 686417 644682 1481354 1427356 424549 422522 622121 623716 787785 765969 801326 809445 843903 856051 815006 906269 1969867 2063154 1245806 1053340 686108 678525 822299 811523 844962 863887 882078 886588 984026 992594 4876683 5023388 39.85 71.8 1
09:19:45 2024-01-26 660561 655645 202485 198945 330714 339689 354885 352320 214778 214052 270410 274825 309958 313496 4199449 4553398 6299919 6097215 1089861 1116044 295003 260904 278727 280702 325818 317938 312108 312467 210723 212971 686417 643764 1459935 1428369 424513 422522 622121 623716 787785 765969 801326 809445 843903 854024 815006 904637 1971267 2056881 1223004 1052404 687089 678525 822738 813438 844962 865145 882078 883546 984063 992594 4876532 5026018 39.85 71.8 1
09:19:46 2024-01-26 661498 654537 202662 199253 331691 338239 354388 353343 215145 217928 270180 274825 311544 315301 4202806 4549536 6304407 6088526 1088077 1116044 294968 260869 279156 280821 325853 317090 312108 312723 210688 212971 677057 643764 1473574 1427356 425757 422522 623003 624637 788901 765933 801897 809445 843903 853988 814430 910261 1969977 2065816 1224853 1054202 686108 678218 822299 811708 845598 863887 882078 883546 984063 990487 4876532 5029588 39.85 71.8 1
09:19:47 2024-01-26 665808 655446 202985 198941 331184 336582 352231 352249 215479 213751 270468 275211 311036 313496 4196456 4518968 6286123 6079174 1086755 1116044 300033 261669 278459 279498 326837 317453 311818 313154 210723 213305 677057 640073 1477364 1428369 424351 420008 622121 625080 784375 765969 800532 807117 845643 856541 811481 904712 1968196 2053717 1239644 1052218 687580 678395 821128 813438 845561 861378 882078 885472 984063 988229 4857558 5022421 39.85 71.8 1
09:19:48 2024-01-26 664392 654951 202839 199001 331211 338655 353255 351997 215145 217586 269979 275211 310601 311631 4199449 4509435 6267276 6087850 1079041 1116044 295334 260869 279658 278658 325888 318199 311126 313769 210394 212971 691808 639892 1474548 1436563 424351 418687 620364 621403 783612 763662 801065 804762 843221 856541 814113 905085 1963936 2044819 1230400 1060232 685129 674784 819960 816333 847472 856424 880845 888782 981168 987686 4839148 5022421 39.85 71.8 1
09:19:49 2024-01-26 660598 653990 202990 198971 329934 337634 355419 351997 214812 217622 269829 273535 311544 311596 4187235 4513139 6282471 6087850 1075939 1116044 295993 260869 281312 279189 325923 318460 311126 313769 210723 212822 686417 640807 1478361 1438603 424623 418723 620364 621879 783056 763698 802391 807117 843903 856577 813853 904973 1960621 2052496 1242040 1061633 685129 672798 822775 817259 843766 859074 884310 890723 981168 984895 4832198 5020223 39.85 71.8 1
09:19:50 2024-01-26 656686 654983 202739 199983 330705 336547 355454 352033 214812 214585 269829 273673 311544 313531 4190957 4495437 6281282 6090786 1077470 1116343 295915 260869 279730 279194 325853 318162 310660 313520 210394 212673 677057 640807 1487251 1438603 425831 418759 620364 621879 782697 764238 802045 807081 838370 856577 815006 905931 1960621 2056899 1245806 1061633 685487 673312 822775 817259 843729 859074 884940 891358 981204 984895 4844601 5022421 39.85 71.8 1
09:19:51 2024-01-26 656186 654951 202884 199635 330974 336582 356239 352033 215145 217964 269829 273673 311509 314230 4200417 4498568 6285756 6088526 1074336 1115772 297311 260869 281348 279389 325853 319398 311881 313520 211237 212673 680119 644484 1465239 1438603 426739 418759 620364 623238 781946 767767 804139 808872 843903 856505 818625 906306 1960621 2058357 1210062 1061633 686811 673312 821025 818455 845561 859074 882978 892632 984173 982634 4848072 5022421 39.85 71.8 1
09:19:52 2024-01-26 654951 655354 202389 199283 332787 336547 356275 352033 215238 218035 270734 274825 310601 314966 4199449 4498605 6323058 6088526 1072367 1115553 297484 260436 279730 279437 325888 318910 312037 312569 211420 213305 685027 648834 1461270 1434256 427043 419973 622121 624637 783056 769612 806538 806509 842709 861496 821025 903685 1963408 2058856 1215609 1064671 688071 673386 821025 817802 846161 860899 883338 892632 986969 987686 4810964 5027390 39.85 71.8 1
09:19:53 2024-01-26 657354 656966 202743 199079 332985 336276 355134 352033 215111 213751 270662 275597 310530 315410 4199070 4447533 6330379 6090786 1072793 1116044 296759 260800 281041 279393 325818 319129 312037 312753 211384 213569 691808 648371 1490230 1434527 427043 419937 623003 624600 783056 768176 805891 805902 842672 856577 820469 904973 1963408 2061470 1215609 1066194 688071 673386 821025 818418 846124 858804 883969 893269 986969 987686 4810964 5015228 39.85 71.8 1
09:19:54 2024-01-26 656887 655103 202495 199253 332715 336511 355383 352033 214778 214352 270626 274825 310530 314930 4199070 4490869 6294121 6087163 1073905 1116044 295897 260653 279658 279393 325818 319136 312001 312023 211384 213270 686417 649297 1475707 1433511 427043 420563 623444 625043 783056 768176 806464 804689 841444 861459 821054 904291 1963408 2061508 1217458 1066376 689055 673386 821025 818418 847398 859682 883338 890346 984745 987686 4810964 5018935 39.85 71.7 1
09:19:55 2024-01-26 657354 655731 202317 199288 332985 336547 356489 354024 215111 218117 270698 274825 311219 316387 4196076 4494059 6317896 6087163 1075088 1116044 295932 260618 279694 279507 325818 318874 312037 312059 211349 212971 690399 649297 1467726 1433511 427043 419973 623444 625080 783056 768176 807074 805865 841480 861496 821091 901275 1963408 2061823 1238273 1065243 689055 673386 821025 818455 848601 859682 883969 892284 984745 987686 4810964 5020223 39.85 71.8 1
09:19:56 2024-01-26 656850 656263 202976 199214 332985 336511 355668 352033 215260 213751 270435 273725 310565 315482 4196076 4460637 6341709 6087850 1068946 1116044 295897 260869 279658 280045 326802 317417 313022 313998 210688 214055 694492 649297 1456289 1427356 426436 421191 623003 627300 784020 765933 808872 806436 840217 856613 823944 904973 1962891 2070796 1247690 1064393 692036 675301 818793 816065 852298 860899 879490 890531 990482 986289 4778144 5027390 39.85 71.7 1
09:19:57 2024-01-26 660508 655586 203630 198906 332481 337563 355419 351353 215514 218117 269603 275531 311036 314487 4208555 4438979 6312403 6092194 1069787 1116044 295862 260904 279658 280205 327561 317417 312037 314919 210065 214205 695922 648834 1477785 1427356 426436 421191 623003 628637 783813 764778 807111 808225 841480 856505 823359 907593 1964291 2071109 1224853 1062873 691543 673386 818793 819580 852298 859682 880783 892919 990556 986987 4781558 5020223 39.85 71.7 1
09:19:58 2024-01-26 663406 656837 203942 198599 332985 337563 355419 352033 215548 218270 269829 275423 311001 316873 4205442 4438787 6313732 6082822 1069135 1116044 295897 260904 279658 279915 327561 317453 312072 313998 210030 213905 686171 648834 1457502 1425334 425831 421227 622121 627300 784020 767280 807111 807044 840848 856541 823359 903956 1964291 2068129 1223004 1059580 690559 673386 818793 818381 851088 859074 878864 890568 989781 984895 4775557 5023805 39.85 71.8 1
09:19:59 2024-01-26 662457 656377 203025 198052 332481 337054 354388 351636 215514 217928 269603 275197 310530 314487 4199449 4445448 6304407 6082822 1067748 1116044 295827 260869 279658 280240 327790 317380 312037 314440 210065 214205 680857 648371 1482801 1425334 425831 421191 622121 627300 783813 764863 807111 807044 840812 856541 823359 907668 1966205 2068166 1223004 1062986 690559 673386 818793 818999 852298 858466 878938 890615 990519 984895 4775557 5013928 39.85 71.8 1
09:20:00 2024-01-26 660322 654946 203585 198043 332013 337054 354850 351744 215479 217928 269793 275006 310530 314230 4199070 4445448 6294195 6076945 1068596 1116044 295897 260869 279622 280045 325853 317901 313719 313962 210688 213905 695922 650226 1491193 1428369 426739 421227 623885 628637 783813 768176 808872 805865 840848 860852 823359 904973 1966205 2066229 1223004 1063141 690559 676261 820442 818381 851088 860899 879565 889801 989080 984895 4778421 5004242 39.85 71.7 1
09:20:01 2024-01-26 659621 655872 202313 199257 332985 336547 355954 351744 215111 217928 270698 275211 310565 315482 4196076 4472390 6323058 6087850 1072201 1116044 296794 260835 279730 279915 325853 319136 312766 312059 211201 213270 683637 649297 1454382 1429383 427043 420563 623885 625523 783813 769301 808872 805865 841444 861496 823359 901990 1966205 2064759 1221155 1065916 689576 675301 821025 819617 848638 860899 881171 891887 987608 982597 4796955 5020719 39.85 71.7 1
09:20:02 2024-01-26 658679 654946 202812 199318 332013 336582 356525 351744 215295 217999 270698 274441 311982 314930 4199449 4498605 6285756 6090786 1077962 1116044 297527 260869 281945 279814 326802 319398 312037 313998 211018 212822 675459 641723 1473197 1438603 426739 419973 622121 623201 783813 765896 804747 810594 843185 856577 819824 909724 1969158 2061823 1213760 1061244 686598 673386 824530 820817 846124 860899 885126 891761 984173 989855 4864086 5011411 39.85 71.7 1
09:20:03 2024-01-26 662391 655872 203630 199253 329938 337599 355954 351672 215445 218035 270245 273725 312420 313019 4205554 4506851 6285454 6087850 1075628 1117133 294968 260904 281945 279584 326837 318910 312072 313998 211018 212971 686417 641723 1487993 1438603 426436 419937 622121 623679 784057 765933 802354 809445 843185 856577 818588 907556 1967610 2058893 1242040 1063141 686108 673386 824530 820198 846124 856568 885719 890383 983476 988902 4846462 5026984 39.85 71.7 1
09:20:04 2024-01-26 662391 656373 203016 199283 330670 338619 355918 351708 215260 218117 270245 274174 311982 311631 4196456 4506851 6276170 6092194 1079041 1117961 296201 261269 281710 279502 328546 319398 312037 313998 210723 213270 672825 641723 1456462 1438603 425831 419973 622121 623238 786324 765933 802468 807044 847510 861459 816235 907556 1971833 2053998 1234097 1060081 686108 676261 821025 818076 848675 861487 881245 889044 984173 990487 4839110 5026018 39.85 71.8 1
09:20:05 2024-01-26 663936 655909 202941 199218 331009 339679 354069 351708 215479 217964 270209 273725 311036 311631 4199449 4498680 6271702 6086425 1089735 1117133 297527 261669 278887 280275 326802 317901 312766 313962 210688 212971 685027 641477 1458246 1429383 424322 420268 623003 625523 786361 768176 802468 807081 847474 856577 815006 907593 1971975 2053998 1217254 1058331 688563 676128 822775 816333 848000 863313 883164 888856 985570 990487 4855854 5029588 39.85 71.7 1
09:20:06 2024-01-26 664353 654946 202981 199253 330974 339679 354033 351478 215445 217928 270209 274521 311509 311631 4187128 4511720 6276132 6092194 1082020 1116044 295993 261886 279622 279814 329477 318387 311716 313998 211018 213455 686417 640807 1469840 1429383 424623 419973 623003 625523 788343 768176 802468 808262 848109 856613 813817 907331 1973717 2053998 1220821 1057099 688558 676055 821025 815753 848416 863313 881245 888856 988416 991096 4855854 5026003 39.85 71.7 1
09:20:07 2024-01-26 664995 655895 202985 198941 331009 339679 354317 351442 215479 217999 270245 273759 311036 311596 4187310 4497253 6285756 6079174 1082118 1117629 296201 262287 279658 279849 327577 318910 311680 313998 211018 213455 686417 640807 1474713 1429383 424021 419973 623003 625080 787785 768176 802468 807081 848109 861496 813817 904451 1975125 2053050 1220821 1053829 688595 676607 823359 816333 849058 863923 882536 889603 986785 990487 4849204 5022421 39.85 71.7 1
09:20:08 2024-01-26 665031 655895 203016 199253 330741 339679 354317 353539 215479 217964 270435 273922 311255 311596 4187310 4503306 6294420 6087850 1079041 1116044 296201 260904 281312 279354 327775 319136 312072 314476 211349 213270 686417 641723 1483277 1438603 425528 419973 622562 623679 786327 765933 802317 809445 845606 861496 816198 907331 1968063 2059042 1219306 1061903 686108 674342 824530 818418 847849 861487 885126 889081 984063 990670 4851375 5020223 39.85 71.7 1
09:20:09 2024-01-26 658350 655909 203051 199744 330974 337599 356489 353757 215445 217964 269829 274441 312201 313496 4199449 4501395 6286123 6092194 1074322 1116044 295897 260869 282144 279814 327070 319172 312037 313998 211349 212822 675090 643562 1480549 1438603 427043 419973 622121 623716 783896 768176 805854 810594 845100 856541 821091 909349 1967169 2062296 1232623 1061903 686598 673386 824530 820817 848675 856532 885126 893232 983317 987686 4839825 5022421 39.85 71.7 1
09:20:10 2024-01-26 657035 655645 202352 199288 333012 336547 356525 354024 215295 218117 270698 275211 311509 315224 4199285 4510577 6312403 6091542 1075088 1116044 295897 260869 281945 279906 325888 319398 311818 313998 211018 212971 684176 644946 1473034 1438603 427043 420563 621681 623679 783612 768140 805891 809445 843903 858973 821091 908401 1966662 2056448 1230034 1060007 687089 673386 824530 820817 848675 856568 885126 895185 985460 989085 4838585 5013069 39.85 71.7 1
09:20:11 2024-01-26 655172 654719 202176 199292 332976 336547 355954 352033 215295 218152 270698 274825 311036 315482 4190097 4497726 6313732 6079174 1072481 1116044 297766 260869 281312 280332 325853 319172 312547 311703 211384 213605 694627 650690 1475922 1432495 423777 420563 623885 625150 783612 769301 808872 806473 842672 863932 820730 906045 1964689 2056448 1219306 1064595 689048 675301 821025 819764 848675 856568 881245 895185 987645 988265 4794672 5018842 39.85 71.7 1
09:20:12 2024-01-26 655686 654983 203016 198911 333517 337563 355454 354024 215479 214052 270662 274590 310530 315194 4196076 4438583 6332108 6083510 1066132 1116044 295897 260904 279694 280275 327826 317938 312547 314919 210541 214055 677425 648834 1466839 1425334 426436 421892 623444 627244 784338 765969 809485 809445 843306 862129 824382 909886 1970400 2071542 1224853 1061865 692530 675301 820442 820993 853043 856568 879416 892845 993367 982597 4766291 5020223 39.85 71.7 1
09:20:13 2024-01-26 658118 655909 203621 198634 333012 339689 355419 351721 216183 217964 270245 275423 311036 315224 4199449 4439127 6314060 6092194 1069414 1116044 295897 260904 279730 280345 327561 317938 311716 314919 210723 214205 685642 649297 1465784 1427356 426739 421856 623922 628167 786597 768176 809485 808872 843306 862129 824345 906386 1970400 2065756 1249573 1061521 692530 676261 820442 820928 851800 856568 881336 893482 992663 987832 4780994 5022421 39.85 71.7 1
09:20:14 2024-01-26 659553 655909 203696 198941 333016 338356 355454 352033 215514 213277 269829 275436 310717 314930 4199449 4433523 6299919 6083510 1069668 1116044 295932 260939 281876 280398 328853 318910 312072 315584 210723 212250 690399 648834 1459824 1427356 426436 420931 622783 628167 784168 765442 809485 810594 843149 862129 824968 908401 1971803 2065639 1226702 1059176 692530 673386 818119 820928 853043 856496 879416 895615 993367 982634 4787827 5022421 39.85 71.7 1
09:20:15 2024-01-26 660094 655913 203951 198941 331650 338619 355419 352033 215479 213277 269603 275389 311509 314487 4187235 4461496 6276811 6087850 1066703 1116044 295897 261669 281312 279906 327861 318510 311599 315807 210100 213907 683637 647446 1466780 1425334 426436 419937 620364 627207 783056 764814 808872 811745 843646 860909 823174 909736 1971803 2077717 1243923 1056122 692036 673386 817592 820928 855465 856532 878275 895615 993629 988265 4806638 5026003 39.85 71.7 1
09:20:16 2024-01-26 655722 654951 204308 199249 332396 338108 356525 352033 215295 213642 269829 275006 311982 314487 4196456 4470902 6276431 6082069 1069549 1115553 295897 263945 281312 280046 327826 318424 311853 315362 210065 214055 687806 647446 1468949 1425334 426436 419937 621681 627042 783056 764778 808909 811169 843646 859691 823174 912864 1972867 2071542 1245806 1058720 692036 673386 818699 820928 854859 859645 877700 894977 994072 982634 4800660 5022421 39.85 71.7 1
09:20:17 2024-01-26 655686 654946 203661 198937 332013 337634 355419 351997 215145 213642 269829 275203 311509 314487 4187310 4467714 6271963 6082069 1068147 1117133 297275 261669 281348 279423 328587 319398 310806 315584 210772 213905 691808 647446 1455553 1425334 426436 420963 622121 627207 783056 765355 809485 811745 843683 860909 823174 912137 1973206 2072180 1226702 1058608 692530 672718 816381 820928 854859 859645 879565 896892 991720 988265 4797232 5019946 39.85 71.7 1
09:20:18 2024-01-26 655722 654488 203665 199379 333021 338346 356239 351997 215329 213642 269829 274590 311544 314523 4193467 4474473 6276811 6086146 1069549 1116044 300455 261669 281312 280080 328587 318910 312072 315362 210688 213905 682247 648371 1479834 1425334 426739 419973 622121 627244 784168 765405 809485 811745 843683 861518 823759 914282 1971803 2071542 1226702 1060119 692530 673238 818119 820928 854859 856388 878938 895433 994777 988265 4793808 5026003 39.85 71.7 1
09:20:19 2024-01-26 658363 654983 203977 199279 332517 338619 355989 352033 215514 213642 270504 275423 311982 314523 4187124 4455335 6258287 6082144 1069263 1116044 296587 261704 281348 281130 328357 317090 312072 315591 210688 212284 690399 648371 1461332 1425334 427650 421227 623444 628648 783747 767053 809485 811127 843646 862129 824345 910149 1971528 2071542 1224853 1060355 692530 673986 818699 820928 853511 856388 878633 895615 993367 989855 4776517 5024708 39.85 71.7 1
09:20:20 2024-01-26 656686 656373 203665 199110 333522 338073 355954 352249 216183 214052 270698 275423 311255 315482 4187235 4438310 6312328 6087850 1068870 1116044 296829 261704 281746 280310 326837 318947 313534 315097 211089 214055 688990 649761 1460800 1428369 426545 422486 624807 628167 784338 769882 811682 809397 843683 863750 824382 907518 1968739 2068314 1223004 1066451 690559 674732 823396 820928 848565 861487 881928 893667 990519 988939 4792932 5022421 39.85 71.7 1
09:20:21 2024-01-26 656650 655913 203060 199253 333757 337599 356525 352284 215582 217928 270770 275006 311072 315518 4187235 4448030 6329634 6082069 1072793 1115553 297946 260904 281746 280310 326837 319850 313498 313190 211455 213905 687806 649761 1459214 1433511 428164 421263 625693 626411 783747 770465 810523 811560 846752 863351 820951 908589 1968725 2062296 1210062 1066243 688595 674463 824381 820928 848565 856424 886387 894340 984781 990487 4832925 5013069 39.85 71.7 1
09:20:22 2024-01-26 655223 655913 202662 199918 333012 336582 356561 354024 215514 213277 272107 275211 311982 315482 4190097 4490597 6312403 6087850 1075560 1115553 296829 260904 281945 280508 326837 319398 312108 314211 212083 213605 687806 649297 1464140 1436563 427861 421263 624433 626411 784302 770465 810523 810948 846151 862129 820877 907219 1965928 2060832 1165532 1059176 687616 672827 824381 820928 849058 856568 885865 894340 984781 988939 4832925 5016644 39.85 71.7 1
09:20:23 2024-01-26 654724 654983 202479 199288 333522 337090 356525 354024 215479 218178 270770 275775 311544 315482 4187497 4500634 6291904 6088526 1074865 1117892 297244 260939 282144 280812 326873 319398 313022 313485 212119 213905 687806 649297 1469885 1434527 426849 421263 623885 626411 783711 770428 811102 810948 846115 862129 820877 907941 1966164 2062296 1165532 1066243 686639 673778 824381 820928 848528 856568 886387 894340 984049 990377 4832198 5013069 39.85 71.7 1
09:20:24 2024-01-26 655686 654951 202839 199939 333522 337563 356561 352249 215479 215261 270806 273759 311763 315482 4190957 4494059 6313732 6088526 1072793 1118790 297279 260904 282144 280310 327331 320303 312516 313044 212083 213905 687806 649297 1462858 1435386 427151 422189 624878 626411 784302 771557 810377 810336 846151 866378 823359 908451 1969017 2062296 1217458 1066307 689055 674804 823215 820743 848565 856604 886112 895615 991146 990433 4798984 5013069 39.85 71.7 1
09:20:25 2024-01-26 656186 655909 203025 199279 333757 337599 356275 352284 215514 217622 270806 274590 311509 315518 4187235 4444437 6332684 6073368 1072793 1115553 297874 260939 281746 280738 326837 319398 314011 313556 211420 216739 690399 651156 1488746 1432495 426211 422225 625693 627244 786041 772183 811570 810550 844843 865081 825703 908537 1968100 2066696 1245806 1065026 692036 674804 821061 820707 852330 861414 883164 894303 993220 982634 4797232 5020223 39.85 71.7 1
09:20:26 2024-01-26 658547 656572 203621 198902 333996 338073 356454 352284 216740 214352 270698 275423 311437 315446 4193085 4432671 6323058 6081299 1072367 1118423 297802 261416 281945 280275 326802 319398 313975 313926 211384 213905 677057 651156 1473210 1432430 426813 422153 625693 627300 784302 772183 811532 810550 846820 865117 825703 907481 1967573 2065228 1221155 1063416 690559 674768 821061 820854 851088 862046 881245 892994 994006 987686 4797232 5020223 39.85 71.7 1
09:20:27 2024-01-26 657616 656837 203915 199079 333761 338073 356525 352284 216600 214352 270626 275423 311473 315482 4196076 4432671 6323058 6086425 1075598 1116044 297486 260904 281312 280481 326837 320047 313975 312615 211384 214205 683637 650690 1471832 1429111 427114 422153 625693 628335 784302 773008 811532 810550 843646 865117 825703 908813 1968100 2065228 1223004 1066194 690559 674768 823472 820928 850521 862704 882499 893870 993367 982597 4803206 5015228 39.85 71.7 1
09:20:28 2024-01-26 656569 656373 202946 199570 333996 337291 356525 354024 215894 214202 270770 274555 311473 315482 4190097 4457075 6332383 6081299 1073905 1116044 296794 260904 281710 280275 326802 320897 314011 313485 211201 213905 682247 649761 1456737 1429383 427650 421856 625693 628637 784302 773283 811532 809973 843793 863860 825787 906760 1968100 2066696 1223004 1065432 690559 674768 823322 820854 851088 863045 881245 895825 993367 982634 4793808 5018935 39.85 71.7 1
09:20:29 2024-01-26 654951 654946 202946 199257 333996 337291 356239 352284 215445 214352 270698 274971 311255 315482 4196076 4447829 6332383 6082822 1069225 1115516 296759 262034 281710 281100 327826 318387 313975 315362 211201 214205 686171 650226 1467542 1427356 427043 422450 624807 628131 786597 771634 811570 811127 843756 863177 826967 909462 1972311 2065631 1226702 1062759 692530 674768 821025 820928 852970 861183 880544 894154 993367 990670 4769016 5023805 39.85 71.7 1
09:20:30 2024-01-26 658868 656377 204272 199079 333490 338073 355419 351997 216149 213425 270245 275544 311946 316125 4199070 4442319 6295435 6087163 1070795 1119217 296759 261704 281312 280899 328853 319398 312766 315807 210541 214205 690399 648834 1462379 1427356 427650 421263 623885 629056 787516 769952 811570 813442 845589 856469 826878 912751 1973206 2074888 1228551 1061903 692530 673312 819824 823262 855465 856568 878633 899186 994777 988229 4784409 5020223 39.85 71.7 1
09:20:31 2024-01-26 662391 655872 204303 199253 333490 338346 356489 352033 215514 213607 270245 275531 311982 314966 4205554 4451995 6289935 6087850 1069749 1116044 295932 261669 281746 280240 328321 319398 312037 315807 210688 214205 683637 647446 1459345 1425334 427043 420563 623003 628167 787134 769952 811682 811671 846225 862568 828055 908476 1971803 2062714 1226702 1062392 692530 676224 821025 822678 854253 856604 882003 897531 994777 988192 4778421 5020223 39.85 71.7 1
09:20:32 2024-01-26 661883 655909 204263 198945 332985 338108 355954 351997 215514 213607 269829 275423 311509 314487 4190097 4429999 6285756 6081299 1065854 1116044 296794 261886 281710 281108 328551 318874 313975 315362 211054 212250 695922 649297 1469312 1427356 427043 423118 624807 629092 789985 771085 811570 811058 844990 863823 828055 910149 1971833 2072062 1249573 1063141 692530 677223 821061 820928 854859 861487 883969 895615 995483 988229 4774174 5023805 39.85 71.7 1
09:20:33 2024-01-26 661920 655909 204263 199084 333021 338619 355989 352033 216149 213277 270435 275492 311946 315446 4205442 4436000 6299919 6087850 1069431 1116044 296759 261669 281312 281130 328818 318874 313498 315807 210688 212874 690399 648834 1469521 1427356 427043 421856 623885 630874 787733 769952 811570 811634 843793 861351 826604 912864 1971766 2071946 1226702 1059955 692530 675301 819861 822678 855465 856568 881966 895615 994777 988229 4778971 5020223 39.85 71.7 1
09:20:34 2024-01-26 660508 654914 204272 199249 333021 338619 355419 351708 215514 213607 269829 275423 311473 314194 4190097 4449133 6281282 6076945 1069273 1116044 297730 261704 281312 280899 328551 318910 313022 315362 210723 212874 690399 648834 1474998 1427356 427043 422486 624807 630837 788295 769989 811570 811634 845026 861351 826604 912100 1971833 2069010 1226702 1061628 693518 674255 819861 822678 853043 860863 881245 895843 994072 982634 4768738 5013069 39.85 71.7 1
09:20:35 2024-01-26 661449 654914 204263 199257 332985 338619 356489 351672 215514 213642 270209 275458 312420 316708 4196076 4439324 6285756 6082069 1069273 1116044 297946 261669 281746 281095 328818 318874 313242 315584 210906 212874 687580 649297 1461681 1428369 427043 422522 625250 632672 789985 771634 813530 811671 846262 863860 828055 911449 1975474 2071946 1221155 1063551 694508 676716 821025 820928 854253 862120 882499 895708 994777 988229 4771602 5029812 39.85 71.7 1
09:20:36 2024-01-26 660522 656359 203946 199257 333996 338619 356489 352284 216519 217999 270698 275535 311509 315482 4196076 4435634 6330454 6087163 1070515 1117925 297244 261669 281746 281130 327826 319136 314674 315362 211384 212874 685027 650690 1455964 1429383 426211 423118 626471 632222 789985 773283 811756 810483 844990 865081 828055 910149 1969977 2069010 1224853 1064393 694508 677712 821061 820928 853043 865108 881208 894977 993367 982634 4780717 5023805 39.85 71.7 1
09:20:37 2024-01-26 660471 654983 203951 199075 333996 338619 356525 353807 216519 218071 270662 275535 311509 315446 4196076 4435634 6312215 6082822 1066132 1116044 296829 261669 281945 281095 329943 318910 314453 315584 211237 212874 687580 650226 1478220 1429383 426174 423154 626471 631772 790550 772183 811756 811058 845026 863823 827781 910149 1969867 2067544 1249573 1064393 693518 675760 821061 820928 854859 862595 881208 895619 994777 982634 4768738 5020223 39.85 71.7 1
09:20:38 2024-01-26 661769 655909 204299 199253 333526 338382 355989 354362 216183 213607 270435 275557 311509 314966 4196076 4438787 6303403 6082822 1069225 1116306 295897 261669 281746 280899 329332 318910 311716 315807 211054 212250 683637 648371 1476173 1425334 427043 422189 625103 631772 788636 771085 811719 811708 845625 861314 825703 912751 1972668 2071946 1249573 1062392 693518 674218 819861 823262 855942 856460 881245 897540 994777 988229 4775010 5020223 39.85 71.7 1
09:20:39 2024-01-26 661264 654946 204129 199257 333526 338619 355989 353757 215514 213642 270662 275539 311982 314966 4205442 4430931 6304748 6082822 1066359 1116044 295897 260904 281945 280389 328998 318910 313498 315584 210723 214205 686171 649297 1473574 1427356 427043 423118 625583 631772 790883 772183 811719 811095 845625 863823 825703 909125 1969867 2061290 1226702 1059894 693518 674768 821061 820928 853474 862120 881208 895615 994777 987532 4769016 5013069 39.85 71.7 1
09:20:40 2024-01-26 660295 654946 204268 199257 333490 338655 356239 353757 215514 213607 270245 275492 311982 315446 4196076 4433007 6286123 6087850 1069549 1119217 296552 262034 281746 280416 329265 319398 313022 315807 210541 212250 683637 648834 1467894 1427356 427043 421227 623739 631772 788363 769989 811756 813438 846262 861351 825703 911837 1974070 2067213 1226702 1059856 693518 674218 819861 822317 857162 862120 880582 898961 993861 988265 4787827 5022421 39.85 71.7 1
09:20:41 2024-01-26 660364 655441 204299 199292 333526 338690 356239 353757 215514 214270 270662 275458 312201 315446 4199449 4455523 6281282 6092194 1069414 1116044 296794 261704 281945 280359 329088 319398 312072 315807 210688 212216 693218 647446 1467894 1425334 427043 422946 623261 631772 787243 769442 811104 814631 847426 861314 825666 913140 1972668 2068716 1230400 1056875 692530 674732 818699 822354 859724 861487 878633 897568 996045 992534 4797232 5020223 39.85 71.7 1
09:20:42 2024-01-26 655686 656113 204308 199561 332981 338655 356561 352033 215514 214270 270698 275458 311118 315446 4189821 4464714 6276811 6087850 1063565 1118423 296552 262069 282543 279919 327561 320303 312037 315296 211201 214205 685027 648371 1462606 1425334 427043 423246 622658 631425 786398 767804 810526 815210 846262 861314 825079 914955 1974070 2068679 1228551 1053946 692036 674804 818699 821736 858383 861487 877972 897568 996750 994011 4812605 5022421 39.85 71.7 1
09:20:43 2024-01-26 656569 654983 204294 199288 333016 338655 358450 352284 215445 214270 270698 275197 311946 315158 4196456 4480274 6266830 6092868 1064836 1116044 296552 262069 281376 280955 326837 318506 312072 315584 211384 212216 686417 646523 1468246 1426344 429480 423846 622658 631498 787516 765627 814073 816370 843756 860909 826878 913981 1974070 2084572 1251456 1053904 690559 674804 818699 823187 857895 861487 877972 895615 996787 993742 4811427 5029588 39.85 71.7 1
09:20:44 2024-01-26 656569 653949 203937 199565 333016 337599 358174 353308 215479 213939 270698 275066 312201 315188 4187310 4499018 6276431 6097215 1063467 1116044 296380 260904 286460 281187 325853 318471 311420 315807 211384 214055 690252 649297 1525091 1425334 429480 424448 621774 630389 788076 765627 814110 818113 843793 859691 828055 915326 1973464 2086377 1242602 1052367 690559 676274 818699 824433 856679 863923 878596 894977 996045 994011 4840802 5026003 39.85 71.7 1
09:20:45 2024-01-26 654724 654448 203982 199283 333992 337337 357635 354406 215445 213642 270698 275006 311626 315518 4190097 4481309 6276431 6087850 1066359 1116044 297694 260904 281016 281240 325818 318471 312108 315362 211384 214055 678428 651156 1498223 1425052 430399 423534 622547 629978 788754 767259 813530 818696 849496 859083 825366 917330 1974070 2086414 1165532 1050796 692530 678228 819897 820993 855465 865145 878633 892994 999687 994011 4839825 5022421 39.85 71.7 1
09:20:46 2024-01-26 658905 654488 203951 199739 334028 337054 356239 354157 215514 213607 270698 275197 311473 317412 4187235 4514114 6281282 6102227 1072608 1115516 298424 261704 281348 281901 325888 320426 313022 315584 211420 214358 686417 651156 1453728 1423025 429480 423606 623545 631772 790506 767804 814110 818696 846262 859083 825329 918024 1979113 2090907 1242040 1048482 694392 680672 823434 820346 856679 865514 879294 893031 1001580 996828 4849204 5029588 39.85 71.7 1
09:20:47 2024-01-26 660525 654946 204303 199874 333514 338310 355989 354157 215548 213607 270734 275423 311473 315591 4190097 4498568 6276431 6090786 1069512 1116044 298633 263945 281945 281594 326802 318506 313022 315807 211420 212250 687806 651156 1461517 1427083 429480 423570 623101 630938 789909 767804 814110 817875 846225 859691 826573 917543 1975474 2092767 1234506 1053340 693518 679708 823397 819764 855465 864260 880582 893031 999723 996123 4839148 5031773 39.85 71.7 1
09:20:48 2024-01-26 658584 654946 204263 199909 333550 337599 356561 354406 215479 213607 270770 275423 311509 315627 4199449 4498568 6285756 6090786 1066390 1116044 297838 263573 282144 281792 325888 318506 312766 315807 211420 214205 687806 651156 1480033 1428255 430399 423534 622929 629624 788791 767804 815272 817875 844990 856505 826573 917987 1973717 2090621 1232623 1054305 692530 677748 822885 820346 855465 862972 880544 894303 996045 996123 4839374 5036957 39.85 71.7 1
09:20:49 2024-01-26 656650 654452 204129 199322 334033 337599 357348 354370 215479 213642 270734 276039 311544 315591 4187310 4498530 6276811 6097215 1069549 1116044 299559 260869 282144 281989 325853 318471 311752 315584 211138 213905 686417 651156 1487683 1426067 429480 426710 622048 630874 791067 767804 814110 819653 845625 856469 825403 915516 1977483 2090360 1224853 1052590 693518 677972 821025 819764 855465 864864 881208 894977 999687 996828 4857322 5022145 39.85 71.7 1
09:20:50 2024-01-26 658794 654946 203951 200005 334033 337563 355989 354441 215514 213642 270698 274590 311072 315591 4196456 4501851 6285756 6096939 1072608 1116044 300745 261704 281945 282024 325888 321394 313058 315807 211384 212250 686417 650690 1479281 1422013 429480 423606 623712 630801 792263 768895 813493 817259 846262 856469 825403 915516 1980316 2087398 1230400 1051093 693936 682509 820479 819183 857895 864219 878633 892719 1001141 991611 4853240 5022421 39.85 71.7 1
09:20:51 2024-01-26 661649 655913 203665 199283 334033 338619 355134 354406 215548 213607 272107 275458 311509 315518 4199449 4498530 6281282 6087850 1075446 1117133 297838 262069 279694 282024 326837 320083 313058 315591 211420 212840 686417 649120 1476177 1418982 429368 423750 623885 630801 793388 769989 811756 816102 847437 856577 824161 915553 1987297 2085919 1234097 1051093 694013 682334 818699 818602 857895 865510 878938 891687 999723 991683 4859631 5031773 39.85 71.7 1
09:20:52 2024-01-26 664558 654946 203338 198945 333996 339405 355454 354157 215548 213642 270734 276329 311509 315482 4196076 4495087 6273039 6088526 1077352 1116044 297766 262506 279694 282024 326837 318471 312389 315541 211384 213386 707444 648834 1459335 1417757 427043 423786 623885 630801 793388 768895 811719 817532 848073 856577 821759 917711 1982684 2074676 1226435 1050457 692530 680635 818699 816212 857895 865582 880582 889713 993934 991647 4881017 5031773 39.85 71.7 1
09:20:53 2024-01-26 665497 653986 204343 199596 332013 340193 355989 353343 215548 216360 270662 275423 312420 315861 4187310 4546379 6248875 6106580 1080469 1117133 295415 262943 281945 281612 327596 320303 311604 314841 211054 212216 682540 643562 1492756 1425052 427043 423714 620218 629978 793388 766696 806926 818492 851827 855228 821025 920543 1982184 2080904 1239644 1044874 692020 680190 821061 817406 856679 865582 880971 890383 993159 991683 4903092 5028187 39.85 71.7 1
09:20:54 2024-01-26 663667 654946 203661 200087 332013 339405 356275 353308 215145 214383 270770 273922 312420 314230 4190957 4568029 6276505 6097878 1085207 1116900 295932 261704 282144 282024 325782 318506 314188 314476 212416 213905 682540 644484 1461708 1433343 428259 423750 623885 627263 793388 770534 806926 815597 851864 856649 821025 918066 1975474 2069352 1228551 1053745 689301 679849 825549 815634 851800 865618 886387 887152 990556 991647 4889117 5020223 39.85 71.7 1
09:20:55 2024-01-26 666281 656317 203625 199735 333057 338690 354885 353378 216519 218188 270806 274590 312420 314523 4175181 4512552 6295082 6082069 1089861 1115516 297946 262104 279622 282024 327826 319398 314453 314919 211455 214170 679798 645408 1467405 1433447 427043 423750 626544 628637 793388 774347 807058 813218 849984 861496 821025 914281 1975474 2069010 1251456 1057853 688595 680672 825549 815634 849883 865825 886387 887782 989080 994011 4882108 5021187 39.85 71.7 1
09:20:56 2024-01-26 666281 656698 203656 199918 333052 338655 354388 353874 216183 218035 270770 275148 311763 314487 4190106 4516271 6271702 6087850 1086755 1116044 295450 262943 279658 280702 328321 319398 314011 314919 211420 214621 687806 641419 1480867 1432430 426436 423642 626544 629084 792226 774810 807058 811745 853071 863932 821091 914094 1975474 2056899 1239644 1059363 689576 680672 825549 817406 850521 866259 886387 890420 990556 994011 4858583 5013928 39.85 71.7 1
09:20:57 2024-01-26 667228 656573 203656 199948 334033 338690 354388 353343 216358 218035 270842 274590 312420 314487 4196456 4512552 6295082 6092868 1088268 1117170 295897 263127 281312 281559 328889 319398 314674 315362 211455 214772 687806 641723 1482608 1432430 426436 423678 626989 629531 792825 774810 805854 811745 853071 864850 821091 911987 1973501 2053986 1239144 1060392 690067 679708 825549 819764 851800 866259 886387 893031 990556 994011 4849204 5022421 39.85 71.7 1
09:20:58 2024-01-26 664392 656572 203977 199905 332508 340743 355954 352214 216357 213277 270770 275522 312201 312544 4196568 4498830 6285454 6086425 1088220 1115516 296587 262943 279730 282116 328623 319398 314453 314919 211836 214170 678428 643562 1471690 1433175 426739 422342 626989 627263 790433 773403 804636 811745 853071 863565 819603 908886 1975474 2056596 1235946 1061903 688105 678709 825153 820928 853007 865478 886387 894977 987645 994011 4844260 5029588 39.85 71.7 1
09:21:00 2024-01-26 662510 654955 203630 199913 331937 340157 357277 354524 216565 213573 270734 275531 312420 313204 4190101 4501278 6285756 6096542 1081348 1119217 296892 262506 282543 281095 328551 318245 313719 315362 211801 214621 687806 643102 1459278 1440597 427650 422009 625656 626708 789873 772615 807037 811745 850585 866232 822848 910864 1969867 2057514 1219306 1063514 688595 676238 826720 822678 851088 862707 889551 895615 984745 992534 4844260 5018935 39.85 71.7 1
09:21:01 2024-01-26 662816 656377 203594 199878 331973 340672 356525 354024 215514 213573 270698 275389 313079 312544 4196081 4501241 6267276 6087850 1079041 1116044 296827 262287 282543 280385 327861 320076 313462 315332 211801 214621 687806 643102 1465172 1440597 427650 421084 625176 625339 789758 770391 807111 811745 850585 866196 822736 909886 1968469 2061823 1224853 1063151 687616 674804 827306 820928 848675 865145 887842 895615 984745 992534 4837347 5020223 39.85 71.7 1
09:21:02 2024-01-26 660745 655872 203942 200546 331977 338584 357600 354524 216149 213607 270734 276162 312420 314451 4196076 4497578 6276431 6087163 1075591 1118717 295897 261669 282943 280995 327826 320303 313462 315627 211801 213762 679093 644946 1466826 1441669 429175 422306 625656 626708 788295 771520 811216 813475 848109 864935 825703 912638 1967169 2066696 1236390 1063151 688595 676238 827892 822899 850484 863313 887842 898171 987608 992534 4844260 5020223 39.85 71.7 1
09:21:03 2024-01-26 658089 654914 202990 200541 333996 338073 357635 352284 215514 213607 272338 275597 312420 315482 4196076 4497578 6294718 6087850 1074812 1119217 297209 261669 282543 281253 327826 320303 313432 314152 212799 214170 690586 648759 1485111 1437527 429480 423570 626989 627226 788295 774297 811793 811745 847352 868218 825329 909961 1969977 2068129 1242040 1064393 690559 676790 826720 822317 850521 863923 887212 897765 991923 993272 4811412 5020223 39.85 71.7 1
09:21:04 2024-01-26 657474 656837 202985 199744 334033 338073 357564 353082 215514 218306 272374 274971 311946 315554 4196076 4469946 6341709 6082078 1072690 1116044 299559 261704 282543 281879 328555 320530 315124 314374 212317 214772 686417 651156 1457106 1433447 429480 423606 627434 630874 788036 773748 811500 811745 847315 865528 825293 907294 1969977 2059795 1242879 1066194 692530 677748 824567 823262 855465 863923 886387 896892 994777 989661 4797232 5022421 39.85 71.7 1
09:21:05 2024-01-26 658794 656373 203920 199292 333996 338619 356525 353343 216635 218117 270734 275492 311473 315518 4190097 4429521 6323058 6087163 1068024 1116044 297244 262069 282543 282094 328551 319106 314680 314786 211801 215226 687580 652554 1464729 1430287 429175 423570 626989 630615 788901 771520 811537 811745 847315 865532 826573 908589 1971833 2062751 1251456 1063151 694013 677748 822812 820928 856071 863923 883164 895615 993825 991096 4769016 5013069 39.85 71.7 1
09:21:06 2024-01-26 660566 654951 204594 199249 333996 338619 356525 354024 216484 213642 270662 276489 311982 315230 4193085 4433007 6285481 6072596 1069549 1116044 299732 262104 282144 281781 328818 318844 314166 315591 211173 215377 695922 651156 1475223 1428255 428564 423570 626989 631571 790020 770428 811537 811523 845606 865154 826573 911587 1972716 2070759 1228551 1062659 693518 676274 822812 823040 856679 862704 883793 898171 993861 991565 4771602 5020223 39.85 71.7 1
09:21:07 2024-01-26 661232 654910 204272 199249 333996 340412 357313 353775 216149 213642 270698 275492 312201 317963 4190316 4439436 6285756 6087163 1069549 1116044 296794 262471 282144 280899 329351 320047 313790 315699 211138 214808 683500 649297 1478772 1428255 428869 421676 625213 629983 785968 768176 811793 816296 847437 863322 825366 915477 1977425 2075260 1228551 1057445 693518 674768 819861 825343 857895 862704 880582 900925 998199 993272 4787827 5013069 39.85 71.7 1
09:21:08 2024-01-26 656381 654946 204263 199288 333526 341136 357635 354024 215514 214569 270698 275458 312420 314487 4190097 4453046 6281282 6086425 1066555 1116044 297244 261669 282144 281559 329564 319070 313688 315663 211173 214808 688461 650690 1476171 1428255 428869 423570 626544 630465 787711 770428 810925 813905 845570 865154 826573 912751 1976018 2075260 1228551 1061633 693518 674804 821061 825306 856679 861487 883793 898283 993861 991133 4778421 5015228 39.85 71.7 1
09:21:09 2024-01-26 660295 655909 204308 199318 333996 341136 356525 352249 216855 213607 270698 275587 311509 315446 4192876 4432671 6304407 6087850 1069301 1117133 296794 262069 282543 281953 329599 319594 314720 315663 211801 215110 681726 650690 1481332 1430287 428869 423606 626544 630911 788343 770428 811574 813905 847500 865154 826573 914298 1975474 2075260 1228551 1060392 694508 674804 821061 825072 857287 862704 883164 898303 993897 992571 4778421 5023805 39.85 71.7 1
09:21:10 2024-01-26 661259 654946 204773 199874 333996 339845 356525 354024 216149 214270 270662 275570 312201 315224 4196086 4440185 6294158 6087850 1069549 1118423 297244 262287 281890 281660 329599 319106 313688 315699 211243 214808 681726 650226 1474267 1428255 428869 422973 626137 630911 787748 770428 812764 813905 846671 863932 825403 912375 1974070 2070183 1228551 1060082 694508 674804 821061 825072 857895 862704 881245 896991 995304 991133 4787827 5026003 39.85 71.7 1
09:21:11 2024-01-26 659585 654942 204339 199565 333996 339965 356525 352033 215514 214270 270662 275458 311224 314966 4190097 4440385 6276244 6087163 1069549 1116044 297874 262287 282724 281773 331349 319143 313652 315699 211243 214808 691808 648834 1462030 1427240 428259 422342 623665 630948 786597 770428 813923 813794 846041 863932 825366 914186 1974070 2074999 1251456 1060392 694508 674804 821061 825109 857895 862704 881245 897628 997549 992571 4793808 5029588 39.85 71.7 1
09:21:12 2024-01-26 658150 655900 204299 199878 333526 339929 356525 354024 215548 214270 270662 275458 311082 314966 4190097 4440185 6276207 6082069 1068870 1118423 297946 262471 281853 281777 329066 319106 314644 315410 211279 214808 677556 650690 1472720 1430287 429480 423642 627026 630984 790020 772104 815854 811745 845570 862976 825403 912601 1974070 2072285 1228551 1062659 694508 676790 822812 824138 856679 863923 883830 894079 996008 991133 4771602 5018821 39.85 71.7 1
09:21:13 2024-01-26 658318 656837 204129 199283 333996 341136 357600 353060 216855 213607 270698 275578 311982 315482 4187111 4430679 6303646 6087163 1066132 1116306 297244 262069 281890 281777 329564 319143 314680 315446 211279 214959 687052 650226 1465653 1430287 428869 423606 626581 630948 788901 770428 815160 813475 845442 862297 827159 911475 1972668 2072285 1228551 1063416 693899 676274 821061 823868 856679 863313 883830 899645 995341 991133 4771602 5022421 39.85 71.7 1
09:21:14 2024-01-26 659585 655432 204303 199288 333761 340479 356561 354024 216484 213939 270698 275591 311260 315446 4196456 4433703 6303215 6082822 1070946 1116044 297874 262287 282505 281870 331312 319106 314644 315807 211314 215262 687580 650226 1480881 1428255 428869 423786 625546 630948 788901 773283 813961 814053 846115 863057 829197 914019 1972668 2068753 1251456 1062392 694886 676753 822812 823868 856679 863313 885126 897628 998371 992571 4778421 5022421 39.85 71.7 1
09:21:15 2024-01-26 659549 654946 204299 199253 333996 340204 356561 354024 216484 214270 270698 275526 311732 315188 4196456 4433703 6294195 6087163 1069549 1117133 297874 262287 282505 281777 331349 319820 314567 315807 211314 215110 691455 650690 1459476 1428255 429175 423750 625509 631915 788901 773283 813882 814053 846041 862976 827635 914169 1972668 2072322 1228551 1063264 694508 676790 821061 825072 856679 862704 883830 896991 996839 991133 4775010 5020223 39.85 71.7 1
09:21:16 2024-01-26 659585 654933 204621 199600 333996 340204 356561 354024 216149 214270 270734 275492 311224 315446 4190097 4440337 6294195 6082069 1069549 1117133 297244 262287 282505 281777 328569 319594 315304 315771 211314 214959 680336 651156 1460285 1431305 429480 423786 627471 630984 790020 773564 812727 811745 845442 866082 827672 911624 1974070 2071946 1228551 1065100 695417 678746 823396 822666 856679 863062 885756 896985 995304 991133 4775010 5019011 39.85 71.7 1
09:21:17 2024-01-26 657853 655909 203951 199283 334033 341136 357635 354406 216821 218188 270806 275587 312201 315554 4190097 4436840 6312252 6078484 1066170 1116044 297486 262295 282269 281777 329066 319106 315304 315771 211314 215110 678946 651156 1452002 1430287 427416 423750 627026 630948 790320 772979 811574 811745 845606 865483 827635 911624 1972668 2072322 1228551 1063551 694508 678746 823396 822936 856679 861965 885126 897573 995304 991096 4771602 5022421 39.85 71.7 1
09:21:18 2024-01-26 658652 656373 204303 199288 334033 339929 356561 352249 216704 213607 270698 276770 311260 315446 4183726 4408516 6312252 6082822 1066592 1116044 299559 262295 282505 281887 330301 319288 315268 315771 211314 215110 697351 651156 1455899 1430287 428093 423786 626434 630984 790883 774847 813919 811422 846078 865560 827672 911987 1972668 2062787 1228551 1064671 693899 678746 823396 821466 856679 861987 885126 898213 996839 991133 4764796 5016644 39.85 71.7 1
09:21:19 2024-01-26 658579 654983 204334 199288 333996 339929 356561 354024 216821 213607 270734 276714 311006 315482 4190097 4430685 6312252 6079174 1069549 1117133 299559 262295 282542 281777 330338 319288 315526 315807 211942 215110 690399 651156 1464125 1430287 428093 423822 626471 630984 792009 773748 813919 812898 847352 868833 828443 911624 1974070 2074999 1230400 1065100 694923 678746 824344 822666 856679 863260 886387 896354 996839 992571 4774174 5023805 39.85 71.7 1
09:21:20 2024-01-26 658616 654946 204299 199739 333996 340204 357348 352284 217344 214122 270734 276714 311118 315482 4196456 4430642 6304748 6087850 1069549 1116044 299983 263065 282273 281777 330295 319252 314567 315807 211279 215110 691455 650226 1473550 1428369 427489 423822 625509 632222 790883 770428 811611 812643 847990 866378 827196 915477 1972668 2075260 1230400 1063264 694923 675796 821061 825109 857895 863313 883830 898340 996005 992571 4775010 5020223 39.85 71.7 1
09:21:21 2024-01-26 660557 655900 204334 199292 333996 339416 357062 354024 215548 214270 270734 275492 311916 315482 4196076 4437242 6290600 6082107 1068024 1115553 299342 262295 282505 281777 330448 319252 315304 315807 211942 215110 687580 651156 1462030 1429383 427489 423822 625583 633573 791140 772651 813378 811745 847315 866378 827819 914298 1972668 2072285 1230400 1062796 694923 677748 823396 822666 856679 863923 885126 894079 996839 992571 4764796 5026208 39.85 71.7 1
09:21:22 2024-01-26 659314 655909 204308 199283 334033 339642 356561 353308 216855 213573 270734 275587 312420 315518 4190097 4421236 6321307 6078484 1069414 1116044 300588 262331 282761 281892 328215 319288 314465 315807 212274 215110 680336 651156 1494953 1429383 428130 423822 625751 632672 791067 773748 813341 811745 845643 867604 827782 909999 1972668 2062787 1228551 1063151 695417 678746 823396 822936 856071 862598 885126 895657 993934 991133 4764796 5013069 39.85 71.7 1
09:21:23 2024-01-26 659585 655909 204303 199253 333996 339929 356596 354024 216855 213642 270734 276299 311224 315518 4190097 4430685 6312252 6079174 1068110 1115516 299342 262295 282542 281777 329943 319216 315268 315807 211314 215110 691455 651156 1463901 1428369 428093 423858 626471 634024 790883 773748 813956 811458 847315 868218 829031 912864 1972668 2072285 1251456 1064784 694923 678746 823142 822048 856679 861987 885126 896354 996839 992571 4764796 5022421 39.85 71.7 1
09:21:24 2024-01-26 660052 655895 204334 199288 334033 339929 357348 354024 216821 213642 270734 276294 311260 315482 4190097 4421086 6312252 6082107 1072793 1117892 298387 262295 282505 281777 327684 320757 315748 315254 212239 215110 684505 651156 1462113 1429383 428772 423822 626671 632222 790020 774847 813956 811458 849011 865591 827819 910939 1969867 2069010 1247690 1065100 694013 678746 824381 823905 855465 863062 886387 899720 993897 992607 4780994 5011638 39.85 71.7 1
09:21:25 2024-01-26 656422 655909 203808 199630 334033 339393 357635 353838 216183 218035 272374 275582 312201 317448 4190097 4449058 6330379 6082822 1072367 1118688 298840 262295 282505 282381 327719 320266 315784 314811 212239 214808 675172 651156 1505456 1432430 428772 423858 627114 632222 790020 774297 813956 811745 848703 865555 828406 911624 1972668 2069010 1226702 1066652 694923 678746 825549 825416 855465 863233 886387 894447 993861 991870 4783553 5019011 39.85 71.7 1
09:21:26 2024-01-26 655917 656837 203661 199909 334033 339130 357671 353874 216183 218035 272374 275458 312420 315591 4190097 4455485 6332383 6087850 1066170 1118688 300588 262697 282909 281883 329173 319288 315784 315807 211942 215262 687580 651156 1470857 1429383 428772 423858 628899 632700 791140 772651 813956 811495 849086 865483 829656 914298 1975474 2072322 1228551 1063551 695417 678746 824381 822666 857895 862360 885756 899915 996042 992571 4771602 5022421 39.85 71.7 1
09:21:27 2024-01-26 660557 655909 204625 199292 334033 339416 357635 352284 216855 214122 270734 276792 311880 315482 4190097 4433929 6318557 6087850 1069414 1119485 300516 262662 282273 282006 329439 319252 314860 315807 211314 215413 688990 650690 1465719 1428369 428130 423822 628451 631695 791140 772651 813956 811597 849086 864345 829031 912638 1974070 2068716 1230400 1063151 694923 677748 823178 823868 857287 861718 885126 897028 996042 993309 4764796 5022421 39.85 71.7 1
09:21:28 2024-01-26 659622 654983 204908 199292 334033 339965 357635 354024 216821 214305 270734 276521 312135 315482 4190097 4433816 6304748 6078484 1069301 1118688 299559 262697 282672 281918 329706 320003 315304 315807 211314 215110 707582 650226 1462606 1428369 428093 423858 628899 631732 790020 772104 811611 813905 851015 864264 828443 914169 1974070 2075260 1247690 1063264 694923 676790 823396 824488 857895 863923 885126 898340 996042 994011 4769016 5016644 39.85 71.7 1
09:21:29 2024-01-26 659581 654946 204625 199292 333996 339416 356561 354024 216519 214305 270734 275526 312170 315482 4190097 4437098 6299919 6073406 1070833 1118688 299765 262881 282651 281883 329440 319288 315784 315771 211942 215110 688990 650226 1459824 1428369 428130 423570 628899 631878 790020 772651 811611 815210 847315 865519 829031 911624 1972668 2070818 1228551 1065100 694923 679708 824381 822666 857287 864332 886387 899738 996005 992607 4775010 5018973 39.85 71.7 1
09:21:30 2024-01-26 656682 656368 204303 199322 334033 339451 357635 353874 216890 218188 272182 275574 311260 315554 4187111 4430327 6323058 6079174 1068998 1119485 298422 262331 282382 281953 329208 319252 315526 315771 211942 215110 688990 651156 1483260 1429383 428130 423606 627434 631915 791140 773748 813993 814053 847990 865519 829031 913647 1971267 2072322 1230400 1065137 694923 678746 824381 822666 857895 863611 886387 897028 996042 992607 4771602 5020223 39.85 71.7 1
09:21:31 2024-01-26 659590 654983 204339 199257 334033 339965 357348 352249 216890 213973 270770 276809 311880 315554 4199561 4433854 6314060 6087850 1071600 1119485 298422 262401 282782 282024 329208 319288 315748 315807 212239 215413 697351 650690 1460285 1429383 428433 423570 627434 632326 791140 773748 815197 813831 848592 865623 829656 911949 1973464 2070257 1230400 1063151 694923 678746 824381 822084 857895 862967 886387 897028 996042 994011 4764796 5020223 39.85 71.7 1
09:21:32 2024-01-26 659622 656837 204339 199292 334033 340479 357635 351967 216519 214122 270806 276329 311916 315518 4187497 4430648 6305079 6086577 1072367 1119485 299801 262366 282651 281918 329440 320266 315784 315735 212423 214808 687580 651156 1483718 1430430 428808 423570 627360 631358 791140 774847 817565 811458 847917 865555 830208 912923 1974070 2073417 1249573 1066652 695911 680190 825513 824415 857287 865067 886387 900929 998259 993272 4787827 5020223 39.85 71.7 1
09:21:33 2024-01-26 658579 655913 204594 199704 334033 340407 357564 354122 216821 213425 270770 276907 311880 315518 4189698 4430566 6313732 6076765 1074675 1119485 301394 262401 283051 281883 330140 320230 315748 315699 212388 215262 691808 651156 1474899 1429383 430706 423858 627360 631842 791140 774847 816436 813475 847917 865555 830208 912923 1975474 2074999 1224853 1065857 694508 679708 825549 823868 857287 864882 888284 894079 998409 992571 4780994 5011638 39.85 71.7 1
09:21:34 2024-01-26 656839 656373 204237 200188 334033 341107 358103 353803 216299 217964 272338 275561 312420 315554 4189698 4452495 6339505 6081110 1075640 1121081 298528 262366 282615 281975 328179 321174 314752 315218 213240 214772 677913 650226 1461108 1436563 431321 423678 628808 629019 788901 774847 816436 813475 848555 865663 827782 911949 1972668 2062751 1223004 1066194 692530 678709 827892 825109 854253 866551 887842 898266 996374 994011 4792932 5020223 39.85 71.7 1
09:21:35 2024-01-26 656609 656832 204125 199878 335922 339929 358678 354370 216450 212947 272374 275492 311224 317412 4186711 4442785 6332383 6076756 1074019 1119485 298528 262401 283219 281949 328640 320456 315784 315699 212388 213500 690399 650690 1461640 1430287 430399 423822 627397 631394 790580 774699 816347 811458 848555 865618 830208 912601 1969867 2062787 1226702 1066194 695911 680190 825549 823832 857895 864219 886387 900245 996005 993309 4794861 5020223 39.85 71.7 1
09:21:36 2024-01-26 658574 656841 204303 199292 334033 339929 357600 353343 216855 213243 270734 276915 311809 315554 4190097 4433673 6313732 6081110 1072367 1119485 298493 262366 282982 281883 328374 320720 315748 315699 212239 213170 682026 650690 1466089 1432324 429756 423786 627397 632362 791140 774847 813956 813475 847917 865555 829031 914169 1972668 2071946 1247690 1066307 695911 679708 825549 823868 857895 864828 886387 898266 996005 993272 4780994 5020223 39.85 71.7 1
09:21:37 2024-01-26 658616 656373 204590 199292 334033 339893 358139 353874 217344 213607 270770 276907 312063 315518 4189698 4430604 6309238 6089868 1072367 1119485 300334 262951 282982 281918 329137 320193 315748 315735 212239 213500 691808 651156 1477747 1434364 429415 423822 627434 632326 792263 777050 816347 813218 848555 865591 830245 913647 1975474 2075036 1226702 1066652 695911 680190 825549 825036 857895 865474 888284 898303 998259 993309 4778421 5020223 39.85 71.7 1
09:21:38 2024-01-26 658579 656837 204272 199570 334033 340168 358139 353308 217344 213939 270770 276679 312063 315518 4192689 4430604 6309238 6081148 1072367 1119180 300904 262768 283182 281848 328640 320193 315748 315699 212048 213500 690399 651156 1465463 1434364 428772 423786 627434 631878 792009 774810 815150 811458 848592 865555 830245 912960 1972668 2075260 1228551 1066652 695911 680672 825549 825036 857895 865550 886387 894079 998165 994011 4784409 5018821 39.85 71.7 1
09:21:39 2024-01-26 656645 656832 204125 199913 334033 339929 358139 354406 216821 218035 272374 276744 311697 315591 4190097 4446144 6339505 6094273 1075678 1119180 300619 262366 283489 281967 330448 321174 315196 315218 212749 212840 687806 650690 1495043 1439573 430669 423786 628734 629056 790883 775012 813956 811495 848592 865654 827819 911261 1972668 2062714 1247690 1068930 693518 678746 827892 826279 855465 864454 887879 898266 996129 994011 4792932 5020223 39.85 71.7 1
09:21:40 2024-01-26 656645 655909 204299 199913 334033 339929 357635 353838 216484 218117 272374 275492 311661 317376 4186711 4442785 6323058 6081148 1075678 1121605 299983 262366 283215 281865 330411 321174 315232 314919 212749 212874 687806 650226 1497947 1437527 430023 423858 627434 628611 790469 774847 813919 811458 848592 865591 827819 912960 1972668 2072057 1226702 1068930 693518 678746 827892 825072 854859 864449 887842 898266 995421 994011 4792932 5020223 39.85 71.7 1
09:21:41 2024-01-26 656645 655904 203942 199913 334033 339893 358139 353874 216821 218152 272374 276260 311082 315554 4186711 4439618 6332383 6089906 1071842 1115970 298528 262401 282382 281848 328640 319704 315748 315807 212565 213535 691455 651156 1478491 1432430 428772 423894 627434 631915 791067 774847 814534 814053 848592 865555 830245 914169 1972668 2075036 1251456 1066307 695911 680190 825549 822666 857895 865474 886387 900282 998165 992534 4774174 5020223 39.85 71.7 1
09:21:42 2024-01-26 658616 655895 204585 199570 334033 339893 358139 353343 217530 214270 270806 276907 312135 315518 4190097 4430604 6299919 6081148 1071040 1119180 300334 262987 283219 281883 329137 320193 315784 315807 212048 213535 688990 650520 1468650 1429383 428772 423858 627397 634024 792263 774847 813956 812643 848555 865555 830245 913610 1974070 2075036 1230400 1065100 695911 680190 824965 823249 857895 865474 886387 896991 998409 994011 4771602 5020223 39.85 71.7 1
09:21:43 2024-01-26 659549 655872 204773 199744 334033 339893 358139 352320 216855 214236 270734 276714 312099 315446 4190097 4424421 6312215 6081148 1072216 1119180 300407 262401 283215 281883 330374 321174 315784 315362 212416 213500 685027 651156 1456285 1429383 429415 423894 627397 633573 791140 774465 815150 811458 848555 865591 830245 912960 1972668 2071946 1224853 1066652 695911 680190 825549 825109 857895 865090 887651 896991 998259 994011 4784409 5018935 39.85 71.7 1
09:21:44 2024-01-26 656345 655909 203946 200223 334033 341107 358174 354122 216484 218106 272374 275462 312201 315591 4187111 4455675 6332383 6081148 1072608 1118386 300407 262366 282578 281984 330411 320683 315784 315807 212048 213535 690399 652554 1493442 1429383 428772 423858 627397 631732 791140 774847 815150 814053 848555 865632 829619 912601 1974070 2065749 1228551 1066194 695911 680672 825549 823905 857895 865474 886387 896991 998446 992571 4782893 5020223 39.85 71.7 1
09:21:45 2024-01-26 658574 655913 204590 199292 334033 339929 357635 352284 217344 214087 270770 276907 312063 315518 4190097 4433854 6325859 6081148 1074142 1119217 300334 262366 283452 281883 329870 320947 315784 314919 212565 213204 686417 651156 1465091 1432459 429719 423858 627434 631772 790580 773881 815767 813218 848592 865627 830245 913610 1972668 2069010 1226702 1066652 694508 679708 826720 825072 856071 865063 888284 898266 997549 994011 4783553 5013069 39.85 71.7 1
09:21:46 2024-01-26 656682 655913 204272 199565 334033 340443 358139 353909 217379 213573 270770 276679 311260 315518 4190097 4427311 6312328 6089868 1072608 1115933 300543 262951 282651 281848 330287 320720 315784 315362 212416 213352 690399 651156 1474501 1429383 428772 423858 627434 630801 790580 774847 815150 811458 847917 865591 829619 912960 1972668 2071946 1226702 1065100 695911 678746 824965 823868 857287 864932 886387 894079 996005 994011 4774174 5011638 39.85 71.7 1
09:21:47 2024-01-26 657377 656837 204129 199874 334033 339642 358174 354370 216670 218270 272374 276355 312201 315554 4180745 4423939 6321420 6081148 1072643 1115970 298493 262366 282578 281984 328675 321174 315784 315362 212381 212874 677913 651156 1468365 1429383 428772 423858 627594 632672 790580 774847 815150 811495 847315 865699 830245 912676 1972668 2067213 1226702 1066194 695417 680190 826720 825072 856679 865081 888284 896991 996787 994011 4783553 5020223 39.85 71.7 1
09:21:48 2024-01-26 658579 655909 204299 199739 334033 340479 357635 354441 217192 213607 272374 277134 311951 315554 4190097 4427404 6307825 6089868 1072608 1120809 300831 262401 283489 281905 330411 320683 315784 315362 212565 212908 691808 651156 1495188 1432430 428808 423858 628771 631732 791140 774465 815150 813255 848555 865627 830245 914298 1975474 2074999 1249573 1066652 695911 680672 825549 825109 857895 865767 888284 898266 996005 994011 4780994 5020223 39.85 71.7 1
09:21:49 2024-01-26 658616 656364 204908 199739 334033 340479 358426 354157 217530 213642 272146 277169 311118 315554 4190097 4433673 6312328 6089906 1072608 1119180 300334 262951 283015 281918 330411 320683 315784 315807 212083 213535 687580 651080 1463865 1429383 428808 423858 627434 632179 791140 773881 816347 811495 848555 865555 830245 914298 1975474 2075073 1251456 1066652 695911 680672 825549 825072 857895 865708 886387 897628 996042 994011 4780994 5020223 39.85 71.7 1
09:21:50 2024-01-26 658118 655913 204308 199600 334033 340443 357600 352320 217530 213642 270770 276941 311697 315482 4190097 4424206 6285193 6081152 1069549 1115970 299983 263135 282578 281883 330411 319740 315784 315807 212416 213535 688990 651156 1461171 1429383 428772 423894 627397 632664 791140 774847 815150 813831 848592 865591 830245 914298 1975474 2075260 1232248 1065137 695911 679708 824965 823868 857895 864927 886387 894079 996005 994011 4769016 5011638 39.85 71.7 1
09:21:51 2024-01-26 658340 655909 204308 199909 334033 340085 357635 354406 216890 213459 270770 276796 312420 315554 4190097 4430642 6320201 6098757 1072481 1119180 299190 262951 283544 281993 329173 321431 315016 315807 212565 213535 683116 651156 1475692 1429383 428808 423894 629218 632216 791140 775012 816347 812643 847474 865713 830245 912638 1975474 2065712 1224853 1066615 695911 680672 825549 825380 857287 865767 886619 898266 998235 994011 4780994 5013069 39.85 71.7 1
09:21:52 2024-01-26 658616 655909 204339 199600 334033 340443 358426 354406 217530 213607 272374 277138 311732 315554 4192876 4417970 6320592 6090020 1072608 1119180 300407 263135 283452 282709 330879 320757 315784 315807 212416 213535 691455 651156 1471078 1432430 429719 423894 628996 632700 791140 774465 816347 811495 848592 865627 830245 914169 1972668 2073417 1247690 1066652 695911 680672 825549 825109 857895 865749 885324 897628 998165 994011 4783553 5022421 39.85 71.7 1
09:21:53 2024-01-26 658616 656373 204625 199600 334033 340479 358714 354157 217530 213676 272374 277169 311916 315554 4190097 4427386 6320592 6098757 1072608 1119217 300334 263170 283452 282709 330411 318506 315820 315807 212600 213386 691808 651156 1449294 1430467 430060 423894 629144 632847 792263 775012 816347 813831 850475 865627 830245 914298 1974070 2072322 1247690 1066652 695911 680672 826720 826316 857895 865780 887879 898266 996042 994011 4790386 5022421 39.85 71.7 1
09:21:54 2024-01-26 658616 656841 204917 200227 334033 340479 358714 354476 217530 213642 272759 276714 311697 315554 4186711 4430252 6334536 6081299 1075678 1120809 301394 262768 283489 281883 330411 318506 315820 315807 212749 215377 685027 651156 1459784 1432495 430097 423606 629591 632810 792263 775049 816421 813867 851042 870560 830245 914298 1973428 2072322 1243923 1068170 695911 680672 826720 825109 857287 865578 887341 896658 996042 994011 4790386 5018821 39.85 71.7 1
09:21:55 2024-01-26 656843 656837 204164 200393 333678 340156 358714 354441 216670 218224 272952 276368 312420 318121 4190106 4464901 6339085 6098757 1075817 1120809 298946 262951 283489 282015 329315 319437 315118 315807 213418 214772 679284 650226 1476823 1438603 431047 423894 629255 629129 790580 775085 815150 815020 851079 865708 827819 914019 1974070 2062751 1245806 1066194 692530 678746 830281 827525 855465 865126 890517 899544 993825 991647 4808257 5020223 39.85 71.7 1
09:21:56 2024-01-26 655681 656837 203982 200367 334033 340443 358714 354441 216855 213459 273145 275492 311224 317448 4180745 4464901 6339066 6094387 1075013 1120809 300407 262401 283927 281905 329315 319472 314896 315807 213454 215074 678428 649297 1471880 1438603 430742 423750 627434 629092 791140 775049 813956 814480 853539 870560 829031 914298 1974070 2070588 1223004 1066652 692530 679708 829693 827525 855465 865749 890554 899544 995421 991611 4783953 5010857 39.85 71.7 1
09:21:57 2024-01-26 656645 656373 204125 200227 333678 340443 359255 354406 216821 213607 273677 275492 311153 317412 4180745 4455320 6339066 6098757 1075817 1122403 300334 262951 283890 281989 330411 319472 314896 315362 213504 214772 685282 649297 1483356 1438603 430706 423750 627434 629056 791140 776732 813956 815671 853539 870560 827856 914298 1975474 2071946 1243923 1066652 692530 678746 830281 827525 855465 865740 893129 899544 995421 991647 4811802 5022421 39.85 71.7 1
09:21:58 2024-01-26 656645 656841 204129 200541 333678 340204 358750 354406 216670 213642 273181 275492 311732 317412 4190097 4474785 6329634 6098757 1077390 1120809 300619 262951 284366 282024 329351 319472 315340 315807 213654 212908 685282 648371 1471880 1438603 431629 423714 627397 628131 791140 775085 813919 816285 853539 870560 829031 915639 1973464 2072285 1238273 1065857 692530 678746 830281 827525 854859 865578 892600 898007 994713 991683 4821068 5029588 39.85 71.7 1
09:21:59 2024-01-26 656650 656837 203661 200541 334033 339929 358750 354406 216670 213676 273181 275458 312206 317448 4178250 4484557 6329634 6098757 1078727 1120809 300831 262401 284366 282850 329351 319024 314896 315807 213469 214808 685282 648371 1477724 1438603 431206 423894 627360 629092 791140 775085 813956 816249 853539 870560 829031 916292 1974070 2073601 1238273 1066652 693518 679708 830281 827525 854859 865762 891854 899544 995421 991611 4811689 5018842 39.85 71.7 1
09:22:00 2024-01-26 656181 655909 204120 200576 334033 340204 358750 354441 216855 213642 273181 275548 312206 318121 4190106 4478283 6348574 6098757 1075854 1120809 300619 262987 284238 282156 329849 319472 314896 315663 213840 213204 683911 649297 1506789 1439635 431206 423894 627397 629092 791140 775085 813956 816285 852932 870628 829031 915364 1973428 2062787 1217458 1064671 692530 679708 830281 827525 855465 865771 893129 899544 995421 991611 4814194 5020223 39.85 71.7 1
09:22:01 2024-01-26 656682 656373 203661 200576 333678 340479 359833 354476 216670 214270 273907 275492 311987 317448 4187111 4481309 6339066 6098757 1077390 1120809 300619 262401 284512 282099 329386 319508 314896 315663 213454 212840 685282 647446 1478128 1441623 431170 423894 627360 628648 791140 775085 814571 816322 853539 870560 829656 917095 1973428 2072057 1240156 1065857 692530 679708 830281 828699 855465 865780 893091 899544 994006 991647 4825298 5020223 39.85 71.7 1
09:22:02 2024-01-26 655681 655909 203661 200576 334033 339929 359544 354441 216704 214156 273907 275458 311626 317376 4190097 4487808 6320201 6094387 1077352 1120013 300049 263170 284476 282059 330484 318506 313724 315663 213754 214205 680119 646523 1477321 1441669 430742 423822 625546 628167 790580 775049 813956 818059 853539 865591 827819 914298 1972668 2069010 1236390 1063551 692036 678746 830281 827525 854253 865749 893129 899544 994713 991611 4822117 5013069 39.85 71.7 1
09:22:03 2024-01-26 655681 654951 203665 200402 334033 339416 358174 353909 216519 213642 273870 275492 312242 317412 4180745 4471722 6325111 6090020 1078159 1120772 300619 262471 284238 282059 329084 319508 315160 315807 213383 212250 686653 647446 1477254 1441669 430742 423858 627397 628611 791140 777355 813956 816285 852932 865591 827856 914298 1975474 2075073 1238273 1066652 692530 678746 830281 827525 855465 864336 891947 898007 995421 991647 4814194 5011638 39.85 71.7 1
09:22:04 2024-01-26 656907 655909 203665 201198 334033 339607 359544 354157 216519 214305 273145 274590 312420 315554 4180745 4488355 6293570 6098757 1081198 1121568 297874 263276 281411 282002 330580 319437 314644 315663 212714 212874 680655 641723 1467476 1442694 428093 423786 627471 629084 792263 774297 811793 816212 855492 865555 824708 915364 1975474 2069121 1251456 1065063 690559 678746 830281 827796 854859 865510 895075 899618 992663 999838 4832122 5023805 39.85 71.7 1
09:22:05 2024-01-26 659283 655872 204268 201484 333996 340671 360340 354406 216821 214270 272952 274590 311603 315482 4190097 4498050 6302953 6094387 1088307 1120772 297946 264084 281685 282059 330849 320757 316065 317593 212679 213535 671497 641723 1486069 1437583 428259 423822 627557 628611 793388 775012 811793 816212 854733 865591 822886 916254 1979113 2064203 1234097 1063416 690559 680672 830245 826550 856679 870592 892512 896658 993367 997293 4844260 5018821 39.85 71.7 1
09:22:06 2024-01-26 666013 656837 204630 200537 333761 342523 358139 354122 217495 214270 272952 276740 314361 313496 4190097 4504332 6302949 6107512 1094505 1121568 300407 263311 282144 283750 329813 320047 315996 315807 212714 213352 683500 646984 1462424 1434527 428093 428478 629443 630465 798069 776146 811216 816212 857093 870592 824530 917330 1980519 2062827 1224388 1060082 693518 679849 829656 823832 857287 870551 892456 900282 993861 998739 4850201 5020223 39.85 71.7 1
09:22:07 2024-01-26 665544 656837 204590 200506 333725 342257 358139 353838 217158 214270 272759 275492 313299 313496 4186711 4494466 6293570 6098757 1090565 1120735 297209 263680 282144 282894 329849 321028 314908 315807 212714 213204 680655 641933 1470059 1429383 427650 426967 628517 630465 795139 775012 811793 816212 858560 865695 822922 915364 1979113 2064291 1234097 1063151 690559 680672 827892 825109 856679 865861 890480 898303 993367 997330 4844260 5023805 39.85 71.7 1
09:22:08 2024-01-26 662505 656373 204303 200371 333220 341510 358714 353838 216855 214270 272374 275492 314002 314930 4189698 4501218 6293570 6094387 1088220 1120772 297730 264155 282288 282059 330849 321064 315454 315807 212679 213204 689196 640946 1484388 1429383 427650 423930 627397 630465 793381 774847 811793 815020 855878 865591 822922 915477 1975474 2064203 1234097 1064784 690559 678746 829656 824452 855465 865510 892456 898303 991814 991611 4825223 5014433 39.85 71.7 1
09:22:09 2024-01-26 660557 656373 204299 200861 333526 340443 358714 354370 216855 214603 272759 275006 313561 314966 4186711 4491367 6293570 6098757 1089861 1120809 297874 264155 282724 282059 330849 319437 315160 315807 212565 213204 689196 641723 1487452 1429383 427955 423894 627397 629092 793381 773881 811793 816249 855272 865591 822922 916945 1975474 2069010 1232248 1063551 690559 679708 830245 825072 855465 870515 893091 899618 992519 991647 4853666 5020223 39.85 71.7 1
09:22:10 2024-01-26 660557 656832 204585 201001 333761 340958 359797 354370 216821 214569 272338 275197 313597 315410 4186711 4501218 6302560 6098757 1089861 1119217 297874 264190 282761 282658 332364 319213 315784 315807 213084 213352 689196 641723 1489286 1433447 427114 423894 629218 630465 793418 774428 811793 816249 856522 870560 825329 916945 1975474 2069010 1234097 1065063 690559 680190 830245 825072 855465 869964 894522 896658 992593 997257 4850201 5029812 39.85 71.7 1
09:22:11 2024-01-26 664387 656373 204913 200541 333761 342690 358678 354122 216890 214270 272952 276757 314074 314230 4190097 4497710 6298468 6098757 1092199 1119217 297451 263715 281618 283317 330563 321211 315784 315807 212749 213204 675554 643764 1468562 1432430 427114 426329 628962 629129 793418 774428 811793 816249 856522 870524 824088 916908 1973428 2069010 1255223 1065100 690559 679708 830281 825109 855465 870515 894401 901196 992556 997257 4844260 5016644 39.85 71.7 1
09:22:12 2024-01-26 660557 656373 204625 200581 333490 340994 359508 354122 216855 214902 272374 275522 313525 315152 4186711 4498088 6293570 6098757 1088307 1119217 297874 263935 282761 282651 332290 320984 315340 315807 212416 213535 679798 641723 1481873 1432430 427955 423894 627397 630501 793381 774428 811793 817443 855272 870615 822922 915364 1978434 2059795 1235946 1064671 690559 679708 830281 825072 855465 865582 893129 899618 992519 996828 4844260 5020223 39.85 71.7 1
09:22:13 2024-01-26 660052 656837 204303 201176 333761 340443 359761 354122 216855 214603 272374 274684 313489 315446 4187111 4494597 6284191 6098757 1088307 1119217 297275 264119 282761 282603 332438 320984 315562 315807 212749 213535 689196 641723 1482558 1432430 426174 423894 628771 629092 793388 775012 811216 816249 856522 869910 824530 916908 1979113 2065853 1241493 1063416 690559 680672 828480 825109 857895 865870 890443 898266 992556 997330 4839374 5020223 39.85 71.7 1
09:22:14 2024-01-26 663445 656377 204773 200541 333021 342546 359761 353874 216855 214270 272952 276294 313632 313496 4186711 4501218 6294056 6098757 1091419 1119217 297279 263935 281383 283070 330598 320757 315784 315554 212749 213386 680655 641723 1463732 1429383 427955 427269 628962 630948 795739 775049 811216 816249 856485 870560 822304 916945 1979113 2065816 1260873 1063416 690559 680672 827892 825109 857895 870615 890573 896658 992556 997293 4840802 5026170 39.85 71.7 1
09:22:15 2024-01-26 664016 656373 204343 200537 333021 342294 358139 353838 216890 214122 272759 275578 313079 313496 4186711 4504007 6293570 6098757 1089040 1117925 297279 264119 282543 283158 330063 320757 314537 315807 212749 213500 677913 642848 1465214 1429383 427650 426967 628481 630501 795739 775049 811793 816249 855878 870560 824125 916908 1979113 2063154 1257106 1063514 690559 680672 829656 826279 856679 865618 890531 899618 993367 997293 4846739 5022421 39.85 71.7 1
09:22:16 2024-01-26 662505 656373 204913 200546 333996 342064 359508 354406 216855 214603 272374 275591 313781 313531 4181498 4501179 6293570 6098757 1089861 1121171 297874 264155 282488 283268 330455 320984 315784 315807 213084 213535 682369 641933 1487248 1432430 427955 426967 629218 630984 795739 775012 811793 816212 857775 870615 822922 915364 1979113 2056808 1258989 1064671 690559 680672 829656 825109 857287 870515 892456 898979 994006 997330 4840802 5020223 39.85 71.7 1
09:22:17 2024-01-26 663445 656837 204769 200371 333490 342028 359508 354370 217192 214569 272952 275526 314038 314487 4178984 4501179 6293570 6098757 1088307 1117133 297838 264119 282469 283034 329671 320984 315784 315061 212749 215226 689196 641933 1483292 1432430 427650 426365 629218 630948 795702 775012 811793 816249 857130 870560 822959 918329 1979113 2069121 1234097 1063551 690559 680672 829656 825072 857287 865618 893091 899618 992556 997330 4835652 5023805 39.85 71.7 1
09:22:18 2024-01-26 662505 656837 204764 200546 333761 341992 359833 354406 216855 214603 272759 275492 314002 314451 4190957 4497710 6293570 6094387 1088303 1117961 298009 264119 282542 283663 330813 320757 315784 315807 212749 215262 689196 641933 1496416 1429383 427114 426365 629218 630948 794577 774428 811793 816249 856522 870560 822959 916908 1977708 2065853 1232248 1063551 690559 679708 830245 825109 855465 865618 893129 899618 992593 997330 4839374 5020223 39.85 71.7 1
09:22:19 2024-01-26 661999 655904 204764 200581 333996 341234 360340 354122 216855 214603 272759 275458 314038 314966 4187960 4491622 6289081 6098757 1087491 1116044 297874 264155 283142 283230 330813 320757 315562 315807 212785 215262 679798 641933 1499807 1429383 427114 426365 629218 630984 795139 775012 811793 816285 857167 870560 824125 919715 1973464 2063117 1232248 1064307 690559 680672 830281 825072 855465 865704 893226 896695 994006 997330 4837347 5011638 39.85 71.7 1
09:22:20 2024-01-26 664387 656373 204769 200541 333526 342726 358714 353591 217192 214270 272952 276779 312865 313531 4187960 4491101 6292756 6087163 1082118 1117925 295932 263908 283985 281989 329849 318542 314896 315807 212799 215110 681169 641723 1477215 1438603 427453 423858 628771 627244 793381 773881 811574 818639 858598 865627 827782 915553 1975474 2071946 1234506 1065100 692530 680672 832642 828383 855465 865650 895182 899284 995099 991647 4837347 5018821 39.85 71.7 1
09:22:21 2024-01-26 660602 656837 204625 201036 333996 341234 359833 354441 216855 214637 272952 275526 314002 314966 4190957 4494466 6293168 6096542 1077470 1117133 299559 263504 283752 281989 329885 319437 315340 315061 212608 212874 675459 643562 1469315 1442698 430060 423858 628771 628131 793388 773918 813919 818639 854733 870560 827782 916854 1973428 2071946 1219306 1065100 692036 680190 830281 827796 854859 865582 895075 902479 996189 996590 4840802 5013069 39.85 71.7 1
09:22:22 2024-01-26 658113 656837 204339 201527 334033 340479 360376 355223 217158 214936 273567 275148 313561 315554 4193958 4494504 6293570 6096542 1075864 1117133 298840 263092 283399 282815 329849 319508 315340 315807 213754 212874 680119 647446 1475294 1441676 431390 423930 628771 629092 792263 777355 815187 819801 856766 870560 830245 915553 1973464 2067287 1236390 1064307 693024 680672 830281 828383 855465 865546 894438 902293 1004756 991647 4823560 5018935 39.85 71.7 1
09:22:23 2024-01-26 656686 656373 204303 201211 334033 340204 359833 354974 216855 214787 273181 275257 313781 317376 4188416 4494209 6293570 6105921 1075864 1120376 298840 262506 282908 282138 329582 319472 314896 315807 213789 212874 688024 647446 1473698 1438603 431353 423894 628771 629056 792263 778118 815113 818639 855492 870633 830245 915364 1975474 2062787 1234506 1065432 693518 680672 830281 828383 855465 865546 894438 903615 997492 997293 4814194 5010857 39.85 71.7 1
09:22:24 2024-01-26 655686 656577 203951 200537 333678 339167 359255 354406 216890 213973 277884 275492 312821 317897 4196961 4473196 6340129 6091542 1075864 1119485 298840 262471 281464 282687 329582 319472 315382 315807 213939 212874 676061 648371 1471880 1438603 431390 423930 629174 629092 791140 777318 815150 817479 851946 870764 830208 916945 1973428 2071785 1242040 1066652 693518 680672 830281 828383 855465 865546 893129 902330 996480 997293 4804529 5020223 39.85 71.7 1
09:22:25 2024-01-26 656650 656572 204268 200581 335979 340193 359833 355472 216821 213642 273677 275492 312420 318092 4200119 4470014 6312102 6087850 1074322 1119485 301071 263468 281447 283111 329315 319472 315784 315807 212785 213535 678428 651156 1470702 1434527 431390 426967 629480 632635 792263 777318 818747 815634 851864 870560 832605 915477 1977671 2072285 1253339 1069691 695911 681638 830281 827796 857895 865582 892493 902293 999687 991611 4783553 5020223 39.85 71.7 1
09:22:26 2024-01-26 658118 656837 204773 200397 334181 340672 359255 355508 217530 213607 273145 277755 312420 319369 4200417 4448836 6340464 6087850 1070870 1119032 299051 263311 281447 282899 329582 321101 315424 315807 212835 214049 690399 651156 1492703 1429383 430742 427605 629480 634717 793388 775085 818784 818639 851864 871790 832014 916945 1979113 2074999 1230400 1066652 697894 679849 827892 827209 859663 865618 889178 903615 1001141 998423 4774174 5012793 39.85 71.7 1
09:22:27 2024-01-26 660057 656373 205205 200464 334141 340707 358750 354406 217565 214270 272759 278012 313120 317122 4200417 4433944 6340464 6100010 1074322 1120660 299294 262506 281447 283317 329885 320335 315820 315807 213527 213569 689196 651156 1476492 1435545 431390 426365 629480 631915 792825 777355 818784 815978 852467 873023 832014 916908 1979113 2072285 1251456 1068170 696902 679896 830281 828971 857895 865677 890610 899321 999650 998460 4792932 5011638 39.85 71.7 1
09:22:28 2024-01-26 656186 656841 203973 200402 334137 340432 359797 355472 216855 213642 273506 276774 312001 318128 4195273 4463897 6348574 6083510 1074523 1119180 299086 263311 281552 282885 329617 321895 315820 315663 213084 213569 686417 651179 1486878 1433511 431321 426365 629480 633818 792825 778456 818784 816212 851864 872406 834604 916254 1979113 2072322 1219306 1069691 696902 682458 829693 827796 857895 865582 890517 903764 1001141 991611 4791956 5013069 39.85 71.7 1
09:22:29 2024-01-26 658118 656837 204764 200266 334137 340468 359544 355472 217903 213642 277492 277238 313120 317867 4195273 4436000 6331085 6082822 1069074 1118717 298598 263346 281548 282921 329564 319919 315820 317557 212749 214083 688990 651156 1453987 1429383 431937 426967 629480 635618 792821 774847 816361 818639 853071 865627 832014 918196 1981654 2082777 1235946 1062796 697894 679919 825549 829559 862211 865591 888284 901958 1002561 997293 4772942 5013069 39.85 71.7 1
09:22:30 2024-01-26 661535 656373 204908 200231 333670 340743 359255 353838 217227 214637 272491 278269 313120 315302 4189286 4423663 6307900 6082822 1066095 1118423 298146 262943 281360 282885 331744 319213 314674 318674 212083 214232 685027 649297 1473327 1429383 431119 423930 627594 634717 791140 774297 817603 819801 853071 865591 832014 919576 1978840 2081153 1235946 1061633 697398 679437 824381 830148 862211 865510 886387 905052 1003984 991683 4783449 5022421 39.85 71.7 1
09:22:31 2024-01-26 660561 655909 205489 200262 334028 340743 359255 353591 217344 214936 272684 277773 313120 315302 4198678 4439341 6295082 6090976 1070833 1116044 298181 262943 281411 283034 331207 319784 315784 318267 212600 214232 688990 650226 1461332 1429383 431321 427269 628998 634717 792825 773918 818202 818059 853071 869946 832605 917987 1981654 2080899 1234097 1065137 697894 675759 827306 828971 862211 865546 887879 903652 1002561 991647 4763435 5015228 39.85 71.7 1
09:22:32 2024-01-26 656686 656837 204769 200227 334176 340707 359544 355508 217717 213607 273467 277769 312900 317158 4192278 4433007 6330379 6072406 1073905 1120994 299576 263127 281548 283467 329742 319508 315820 315440 213269 213900 678428 650988 1465952 1434527 431937 426967 630817 632847 792224 776219 818784 817443 852467 872406 831475 915516 1979113 2075260 1257106 1066652 697894 681613 827892 827209 861564 865726 888031 898645 1002561 991611 4762692 5013928 39.85 71.7 1
09:22:33 2024-01-26 656686 656572 204621 200581 334406 340193 359291 355223 216890 213642 274048 277364 313120 318092 4192278 4467449 6332383 6076794 1075484 1118753 299576 263127 281447 283578 329885 319472 315820 315663 213454 213569 687806 651195 1472633 1434527 431060 426967 630817 634267 793388 778492 818784 816285 852467 873100 829713 915364 1979113 2067177 1230400 1068930 696902 681613 829693 828971 859663 870551 889847 902330 1001851 991683 4781665 5013069 39.85 71.7 1
09:22:34 2024-01-26 658620 656837 204917 200402 334172 340779 359291 354938 217869 214122 273540 278191 313120 317643 4185867 4429910 6323058 6072510 1072793 1118827 299122 262576 282072 283609 329849 321770 315820 315699 213119 214049 687806 651156 1466089 1433511 431096 426967 630817 633781 793388 777355 818784 816249 851864 873023 831475 918366 1978840 2074999 1249573 1068930 697398 681095 830281 827796 859019 865654 890554 902367 1001141 991647 4781817 5013069 39.85 71.7 1
09:22:35 2024-01-26 658620 656837 204917 200572 334141 340779 359833 356043 217903 213642 274157 278191 313120 318128 4183310 4426845 6323372 6076851 1068536 1118790 298424 263346 284110 284224 329849 320047 315820 317557 212451 214232 680313 650690 1460634 1429383 431629 427269 629480 634717 792821 772752 816399 819220 853071 865713 832605 920074 1981654 2074667 1235946 1063151 697894 679919 825549 829559 862211 865510 885324 904940 1002561 991683 4777348 5013069 39.85 71.7 1
09:22:36 2024-01-26 660561 656841 205196 199952 334024 340743 358750 353343 217530 214798 273080 278389 313120 315338 4192278 4429724 6295435 6076865 1069549 1117170 300977 263346 283744 282921 330616 318542 315820 318224 212600 214232 688990 651156 1474902 1429383 431730 427269 629480 635618 793418 773881 818771 819801 853071 865627 829677 918233 1980247 2080899 1235946 1063588 697894 680190 825549 829559 862211 865546 891138 904940 1002561 997293 4784409 5020223 39.85 71.7 1
09:22:37 2024-01-26 660598 655909 205200 200572 334028 341259 358750 353343 216890 215466 272505 278191 313597 315446 4192278 4433640 6294345 6086463 1069631 1117170 300977 263908 284146 283587 330616 318542 315820 317999 212785 214266 680857 651156 1471557 1429383 432343 427571 630817 635618 793454 774465 820528 820382 853071 870560 829677 919539 1980247 2081453 1234097 1065137 697894 680672 827306 830148 862211 865582 888730 904940 1002561 991683 4780994 5029588 39.85 71.7 1
09:22:38 2024-01-26 660598 655913 205493 200576 333674 341535 359544 353874 217287 215766 272698 277803 314074 315482 4192278 4433759 6294158 6090862 1072291 1118717 299086 263688 284146 283481 329849 319213 315820 317702 213048 214530 691808 651156 1468949 1432430 432343 427571 630817 635618 793388 777318 819942 817985 853034 873268 833789 917987 1978840 2078204 1232248 1066474 698888 681540 829067 827759 860918 870515 889377 903764 1002561 998240 4776365 5020223 39.85 71.7 1
09:22:39 2024-01-26 659553 658232 204917 200576 334644 340707 359761 356257 217929 215864 273890 278156 313781 318201 4195273 4435889 6332383 6096542 1069225 1119217 300194 263978 281557 283715 331583 318953 315784 316709 212714 214232 690399 651156 1467617 1429383 430669 427571 629443 636069 793388 775012 821119 818639 853071 871790 835161 918196 1979113 2081153 1235946 1066652 697894 680672 827892 830148 862175 865546 890494 904940 1003984 997257 4775010 5018935 39.85 71.7 1
09:22:40 2024-01-26 660525 656837 205200 200541 334609 341223 359508 355508 217929 216368 272890 278549 313263 317267 4194849 4442792 6313732 6095858 1071229 1118790 299294 263794 281411 283627 331350 320757 315676 315978 212749 214232 690399 650690 1480018 1429383 430706 427571 629443 636069 793418 774847 818747 820965 853071 865591 832605 920653 1980519 2081153 1234097 1062659 698488 680190 825549 830148 864046 865514 889275 905085 1004696 997293 4797232 5026003 39.85 71.7 1
09:22:41 2024-01-26 658118 655098 205196 200406 334033 341223 359219 355994 216915 215766 272661 277640 313263 315410 4197849 4456459 6295082 6087163 1071713 1118945 298284 263346 281464 282156 331386 318953 315518 316013 212232 214014 686417 649297 1485830 1429383 430060 423858 627360 634717 791140 773453 818127 820965 853071 865650 832605 921923 1979113 2074704 1258989 1061633 697620 680190 825549 830148 864046 865514 887651 904940 1005409 997293 4797232 5020223 39.85 71.7 1
09:22:42 2024-01-26 657652 656108 205489 200541 334033 341223 360340 356750 217462 215466 272469 277030 313228 315374 4197849 4452568 6271963 6090786 1070066 1118423 300407 263092 281411 282059 331583 319472 314896 316491 212048 213535 687806 649297 1485911 1429383 430023 423858 625751 635618 792263 774847 817583 820965 853071 865555 832014 920886 1981927 2081153 1235946 1062504 697894 680672 825513 830148 864659 865623 888284 904940 1002977 999444 4806638 5023805 39.85 71.7 1
09:22:43 2024-01-26 655686 655909 205056 200546 334033 341740 360884 357003 217333 215766 272890 277644 313740 315410 4197849 4464714 6267313 6090786 1072367 1120809 300194 263311 281447 282306 331852 322506 314896 319051 212381 214049 687806 649297 1495998 1429111 430706 423858 627557 635833 792263 774196 818747 820965 854280 865591 832605 922235 1981927 2084404 1258989 1063151 697894 680190 825549 830148 864659 865587 888284 904940 1002977 1000150 4797232 5022421 39.85 71.7 1
09:22:44 2024-01-26 656650 655913 205493 200506 334033 341223 360596 357039 217672 215466 272854 277644 313960 315410 4201271 4464714 6282916 6144286 1072367 1120809 300479 263311 281447 282253 331386 322506 314896 319123 212530 214232 686417 648834 1498780 1429111 430669 423858 626635 635380 793388 773613 818747 820965 854280 865591 832605 922235 1981927 2081453 1235946 1062392 697894 680672 825549 830148 864659 865695 886387 901921 1002977 1000187 4806638 5018821 39.85 71.7 1
09:22:45 2024-01-26 660561 656572 205349 200502 333639 341259 359510 355994 217462 214833 273036 277942 313960 315410 4191852 4439618 6292756 6087850 1071600 1120809 298668 263935 281566 282815 331619 322013 315340 316969 212749 214197 686417 649297 1487940 1429111 430669 423894 627557 635618 792263 774744 818747 820965 854280 865591 832605 922235 1981927 2081490 1258989 1061633 697894 680190 825549 830148 864659 865623 888284 906342 1002977 999481 4797232 5020223 39.85 71.7 1
09:22:46 2024-01-26 656149 655909 205200 200581 334033 341176 360560 357039 217520 216101 273036 277516 313740 315374 4191852 4461699 6282916 6082069 1076712 1118349 298146 263311 281464 282165 331386 322049 314896 318825 212416 214197 686417 648834 1480018 1429111 430060 423858 625751 634476 792263 773613 817546 820965 854280 865645 832605 922235 1981927 2074667 1235946 1060119 697894 680190 825549 830148 864659 865623 886387 904940 1002977 999444 4806638 5020223 39.85 71.7 1
09:22:47 2024-01-26 655686 654946 205200 200537 334033 340936 360596 357039 216996 215766 272614 276995 313740 315374 4191852 4471091 6282471 6086425 1066390 1119180 297694 263311 281447 282244 331619 322543 314896 318614 212565 213569 678428 647446 1474613 1429111 430097 423894 627471 635530 791140 773476 816347 820965 853071 865555 830245 922929 1983336 2081153 1234097 1065161 696902 680190 825549 830148 864659 865587 886387 904940 1002977 1000223 4816142 5023805 39.85 71.7 1
09:22:48 2024-01-26 655186 655909 205340 200546 334033 340972 360668 357798 217333 215766 273036 276995 313740 315374 4197849 4480484 6282916 6090786 1066353 1120809 299983 263715 282271 282218 330849 323038 314674 318317 212714 214049 686417 648371 1494954 1429111 430706 423858 627026 634476 792825 773476 817546 820965 853071 865555 830245 923624 1984746 2087398 1255223 1060119 697398 680672 825549 830148 864659 870520 888284 904940 1004433 1001637 4825449 5022421 39.85 71.7 1
09:22:49 2024-01-26 655172 655909 205200 200567 334033 340456 360668 358052 217182 215951 273036 277451 313299 315374 4197849 4480484 6287408 6090824 1066397 1120809 300479 263715 282271 282279 329885 323038 314896 318237 212749 214232 686417 648371 1466917 1429111 431011 423894 626581 634476 792825 774025 818165 822715 853071 865591 832605 923624 1983336 2087398 1235946 1060119 697894 680672 825549 830148 864659 870615 887651 901921 1004433 1001637 4818562 5018821 39.85 71.7 1
09:22:50 2024-01-26 657652 656373 205484 200546 334033 341212 360052 355994 217520 215766 272843 277521 313740 315446 4197849 4458821 6283351 6090786 1072367 1119180 298633 263311 281447 282996 331888 321556 314896 318424 212416 214232 686417 649297 1478267 1429111 431047 423894 628481 635833 792825 774744 819950 820965 854280 865704 832605 922235 1981927 2074704 1235946 1063151 698888 680672 826720 830148 864659 870556 888917 904940 1003013 998739 4793808 5022421 39.85 71.7 1
09:22:51 2024-01-26 659626 656373 205489 201031 334033 341416 360052 357039 217706 216101 273036 277451 313740 315446 4197849 4445956 6292335 6086425 1070833 1119180 298633 263346 281447 283353 331888 321556 315784 319196 212749 214232 685027 649761 1470708 1429111 431353 426967 629443 636287 793388 774744 819950 820965 854280 870560 832101 920886 1981927 2083858 1235946 1063151 698888 680672 827306 830148 864046 870520 887879 906876 1002977 999444 4784409 5016644 39.85 71.7 1
09:22:52 2024-01-26 660598 655909 205484 200581 335922 340972 360342 356498 217368 214833 272229 277873 313263 315410 4191852 4433413 6284597 6082069 1072367 1120809 300407 263935 281447 283795 331888 321028 315562 318600 212600 213900 687580 650226 1468246 1429111 430706 423930 627594 634476 792263 774196 818784 820382 853071 865627 832605 920886 1979113 2084256 1257106 1063910 697894 680190 825549 830148 864046 865587 888284 904940 1001524 997293 4780994 5013069 39.85 71.7 1
09:22:53 2024-01-26 658620 654951 205493 200572 334033 341488 360016 356787 217333 215766 272614 277030 313263 315410 4191852 4455777 6282916 6126664 1070833 1119180 298181 263346 281411 283120 331888 322013 315340 318833 212749 214232 687806 649297 1471059 1429111 430706 423930 628517 635380 792263 774744 818784 820965 854280 865591 830851 922235 1981927 2081490 1235946 1063151 698888 680672 825549 830148 864659 865699 885398 901958 1002977 1000187 4797232 5018821 39.85 71.7 1
09:22:54 2024-01-26 661535 656572 205493 200362 334141 341499 360052 355994 218105 214833 272843 277981 313740 317267 4191852 4429999 6301754 6087850 1070795 1119180 298598 263935 281548 282059 331888 322049 314896 317004 212714 214232 686417 649297 1461332 1429111 431047 423930 628074 635618 792263 774744 818784 820965 854280 865627 833789 922272 1981927 2081453 1258989 1063151 697894 680672 826720 830148 865272 870556 885287 904940 1003013 1000223 4799778 5022421 39.85 71.7 1
09:22:55 2024-01-26 656650 654951 205484 200581 333912 340972 360632 356750 217368 215801 272843 277125 313740 315410 4191852 4468264 6279709 6090786 1072367 1120809 298633 263715 281447 282974 331386 322086 315340 318419 212785 214530 691808 648834 1468613 1429111 431047 423894 626635 635380 792263 774196 818784 820965 854886 865677 833197 923624 1981927 2080640 1235946 1061633 697894 680672 825549 830148 864659 870556 888284 904940 1003013 1000223 4806638 5020223 39.85 71.7 1
09:22:56 2024-01-26 654760 655909 205200 200572 334033 341212 360632 357039 217030 215951 273036 277065 313740 315446 4197849 4464714 6282471 6090786 1066428 1120013 298181 263346 282271 282059 331350 322543 314453 318978 212565 214049 687806 647446 1468613 1429111 431390 423894 627026 634513 792825 774575 816384 820965 852250 865591 832605 923624 1981927 2085339 1235946 1060119 697398 680672 825549 830148 864659 870556 885287 904940 1005180 1001674 4797645 5020223 39.85 71.7 1
09:22:57 2024-01-26 655223 654910 205196 200581 334033 341212 360704 358052 217333 215951 273072 277065 313740 315410 4194849 4483471 6283351 6090786 1065593 1119180 300407 263935 282702 282249 330884 323038 314674 318898 212749 214049 685027 648371 1472766 1429111 430706 423894 625715 634476 792825 774025 818165 820574 854280 865555 830245 923624 1981927 2087398 1235946 1060119 697398 680672 825549 830148 864659 870556 888917 904940 1005180 1003127 4825562 5022421 39.85 71.7 1
09:22:58 2024-01-26 655172 654946 205200 200533 334033 340456 360704 358052 216996 215766 273036 277030 313299 315410 4191852 4483471 6279709 6090824 1066246 1118349 298633 263715 282901 282257 329885 323038 314011 318607 212749 214232 687806 647446 1481198 1429111 431047 423930 626581 634476 793388 773476 818784 820574 853071 865591 832605 923624 1983336 2090360 1235946 1060119 697894 681638 826720 830148 864659 870624 886387 901958 1005892 1003127 4818562 5015228 39.85 71.7 1
09:22:59 2024-01-26 656686 655909 205484 200581 333410 340456 360632 357039 217368 216101 273072 277555 313740 315410 4188858 4461699 6283351 6086425 1075941 1120809 298424 263381 281508 283014 331888 322049 314896 318837 212749 214232 686417 648834 1493094 1429111 431390 426329 628517 636287 793388 774744 819367 820965 854280 870624 829677 922272 1981927 2079127 1258989 1063151 698888 680672 826720 830148 864659 870556 887879 907560 1004470 1000259 4793808 5020223 39.85 71.7 1
09:23:00 2024-01-26 657689 656837 205484 200572 334145 341212 360596 357039 217520 215951 273072 277873 313740 315446 4197849 4458821 6292335 6090786 1072367 1120013 298633 263970 281447 283561 332895 322049 315340 318910 212749 214232 687806 649297 1479302 1429111 431390 426365 628998 635833 792825 774780 819367 820965 854886 870560 832064 920923 1981927 2081490 1260873 1069741 698888 680672 827306 830148 864659 870556 887879 904940 1003013 1000223 4787827 5013069 39.85 71.7 1
09:23:01 2024-01-26 658657 655909 205484 200581 333445 341212 360052 357039 217706 216101 273072 277908 313740 315446 4197849 4445956 6287408 6082069 1072367 1119217 299983 263715 281482 283548 331888 322049 315340 319051 212416 214232 685027 649297 1485975 1429111 431047 426365 628998 636069 792825 774780 818784 820965 853071 870560 830888 921578 1979113 2081453 1235946 1063151 698888 680672 826720 830148 864659 870556 887879 908320 1004470 1000223 4787827 5022421 39.85 71.7 1
09:23:02 2024-01-26 658620 656377 205493 200611 333678 341488 360342 357039 217706 215951 273072 277908 313740 315446 4194849 4445956 6282916 6126664 1071600 1120013 300055 263750 281482 283129 331888 322086 314896 318983 212416 214232 686417 649297 1464823 1429111 431353 423930 628517 636287 792825 774780 818784 820965 854280 870560 831475 922966 1981927 2081453 1234097 1063151 698888 680672 827306 830148 865272 870624 885426 903923 1004433 1000223 4793808 5020223 39.85 71.7 1
09:23:03 2024-01-26 658154 656837 205344 200611 333678 341452 360632 357039 217706 216101 273036 277644 313740 315446 4197849 4455335 6283351 6086425 1070833 1119217 298633 263715 281561 283151 331888 322086 315340 318942 212416 214232 694627 649297 1467405 1429111 431047 426329 628554 636287 793388 774816 819950 820965 854280 870560 832064 922272 1981927 2081453 1235946 1064671 698888 680672 826720 829654 864659 870556 887916 907635 1003013 1000187 4793808 5018842 39.85 71.7 1
09:23:04 2024-01-26 659590 655913 205484 200581 333643 340972 360052 356498 217520 215466 273036 277947 313740 315446 4191852 4458821 6293962 6086425 1075941 1120809 298424 263346 281469 283000 332427 321784 315340 318321 212416 214232 686417 649297 1463650 1429111 431390 426365 628517 636362 792825 774780 819950 820965 854280 870633 832064 922272 1981927 2079163 1235946 1063151 698888 680672 827306 831917 865886 870556 887879 904940 1003050 1000223 4787827 5020223 39.85 71.7 1
09:23:05 2024-01-26 658154 655909 205344 200576 333643 341212 360596 357039 217520 215766 273072 277873 313960 315446 4191852 4455335 6287841 6086425 1072367 1120809 299122 263935 282271 283168 331924 322086 315118 318833 212785 214564 687806 650226 1472503 1429111 431390 426365 628554 636287 793388 774780 819950 820965 853490 870560 832064 923624 1983336 2084441 1258989 1066684 699386 681155 827306 829690 865272 870556 889178 907710 1005180 1000259 4793808 5022421 39.85 71.7 1
09:23:06 2024-01-26 658620 656373 205520 200615 333678 341488 360632 357545 217706 216101 273072 277873 314181 315446 4195273 4445956 6292756 6086425 1072367 1120809 300194 263935 281447 283782 332427 322086 315340 318455 212785 214266 686417 649761 1472268 1429111 431390 426365 629480 636520 793388 774816 819950 820965 854093 870560 833316 922966 1981927 2081490 1235946 1063267 698888 680672 827892 829690 865886 870556 889178 908320 1003013 1000223 4784409 5022421 39.85 71.7 1
09:23:07 2024-01-26 658657 655913 205493 201066 333714 341488 360632 357039 217706 215951 273072 277908 313740 315446 4194849 4458858 6292756 6126664 1071600 1120809 300479 263715 281482 284034 332661 321593 315784 319123 212416 214564 685027 650690 1480183 1429111 431390 426967 629480 635833 792821 773918 818784 822427 854733 870560 832786 923624 1981927 2081490 1235946 1061633 697894 680672 825549 830148 864659 871781 885287 904940 1005928 1001710 4809180 5022421 39.85 71.7 1
09:23:08 2024-01-26 654988 656373 205484 200615 333678 341524 360704 358052 217101 216136 273495 277873 313960 315446 4194849 4470902 6282916 6086463 1069549 1118790 298181 263750 281482 282059 331924 320250 314896 317004 212749 214049 686417 647446 1463825 1429383 431047 423930 625787 635618 793388 773881 818784 820611 853490 865627 832383 923624 1984746 2084441 1237795 1063151 697894 680672 825549 830148 865886 870356 887346 903960 1005928 1003127 4809170 5022421 39.85 71.7 1
09:23:09 2024-01-26 655024 655436 205340 200896 333678 341488 360668 357545 217252 216136 273072 277065 313740 315446 4194849 4471242 6283351 6092194 1063281 1117961 300267 263935 283205 282885 329885 321222 314896 316526 212820 213569 679798 647446 1463077 1429383 432307 426365 625751 634717 793388 773748 821119 822972 853071 865591 834234 923624 1984746 2096592 1237795 1060392 697398 679885 826720 830148 865886 870356 885407 901995 1005928 1003127 4821068 5020223 39.85 71.7 1
09:23:10 2024-01-26 656887 655909 205205 200642 334145 340492 360740 357439 216949 216136 273495 277486 313740 317520 4191852 4489403 6288101 6097215 1066057 1118827 298668 264155 283298 282885 329885 320513 314674 317004 212785 214083 679798 647446 1469609 1429383 431390 426365 625715 635618 793418 774297 820794 825453 853071 865519 837373 924799 1982684 2099825 1234097 1058885 699884 683957 829067 827796 864046 871992 889847 902293 1008854 1000625 4856131 5022421 39.85 71.7 1
09:23:11 2024-01-26 661374 654983 205196 201071 334719 341488 359004 358229 217287 214902 273918 277679 313263 319247 4198000 4495325 6276244 6097215 1075400 1116044 299646 263750 281214 284654 329617 320252 315784 315792 213269 214197 672004 651232 1480379 1420163 431390 427264 626671 636520 799044 773918 819950 825416 852250 865555 834263 924762 1991186 2089141 1254434 1056935 699386 685931 825549 823592 867115 874560 887651 898340 1007427 1005684 4852810 5031773 39.85 71.7 1
09:23:12 2024-01-26 667830 656373 209352 200576 333678 342632 358499 358958 217287 214936 273072 278559 314181 317438 4195273 4507653 6275641 6087850 1081976 1116044 297486 264190 281411 283874 329066 320477 315784 317075 212565 214232 682883 645601 1499551 1420163 428772 428781 625751 635618 801321 773748 816421 825453 857225 864269 832333 927505 1991186 2089680 1235946 1049065 695911 684925 829067 825380 864046 874524 890443 899618 1003984 1007816 4909821 5033177 39.85 71.7 1
09:23:13 2024-01-26 665540 656373 204913 201805 334033 342523 360306 359779 217066 214936 273918 276868 314181 315374 4194849 4565264 6276095 6097215 1087418 1117133 297729 264119 281447 284854 329301 320477 315820 315061 213754 213569 685282 645601 1462037 1433447 431316 429996 628481 630948 802336 779007 816347 820574 859727 873023 830245 923624 1984746 2074741 1239644 1063416 695911 687353 834717 824102 860881 874560 897629 898979 998942 1005970 4877340 5026003 39.85 71.7 1
09:23:14 2024-01-26 665766 657967 205205 201207 336516 342632 358427 358052 218068 214867 273918 277416 314181 315338 4197570 4500449 6295082 6081148 1094732 1118753 300194 263935 280555 284654 330849 319956 315820 315026 213454 214232 691976 647260 1469609 1434527 430023 427529 631263 632847 800902 779596 811611 819801 861628 874785 827196 920231 1984746 2066079 1227955 1063264 695911 683884 833234 827173 859663 873220 895713 901614 999687 1005970 4839148 5023805 39.85 71.7 1
09:23:15 2024-01-26 664789 656837 205349 200607 333816 342632 361094 357545 218068 214902 273918 277030 314181 315564 4188416 4494841 6285756 6076756 1089890 1118753 299559 264190 282943 284030 331350 319472 315820 315712 213418 214197 682540 643764 1458696 1434527 428772 426365 630817 632672 796903 777318 815150 820965 857225 869155 829619 920771 1979113 2062751 1255223 1066194 693518 679849 834717 830148 857895 873013 898517 904940 996045 1003127 4844260 5022421 39.85 71.7 1
09:23:16 2024-01-26 660057 656837 205205 202225 333848 341488 360668 356150 217391 214902 273688 276541 315067 317933 4190097 4498077 6313120 6098757 1080578 1118753 297209 264155 283134 283282 331619 319956 315784 316048 213269 214049 676737 641723 1483476 1443721 430706 426967 630371 630948 795739 779559 818747 820965 855978 873100 830245 919302 1979113 2068753 1242040 1066194 694886 680846 834717 831453 857895 871781 897088 903965 996750 1000930 4844260 5020223 39.85 71.7 1
09:23:17 2024-01-26 656686 656841 204773 202194 336759 342016 360668 356436 217729 214936 274306 276044 313710 317715 4192689 4487770 6295082 6098786 1078236 1120413 299983 263750 285357 283340 331350 320442 315784 316048 213454 213204 683097 644484 1483777 1443721 432001 426967 629218 630984 793418 780701 819950 820965 857167 870379 833197 920771 1979113 2071689 1234506 1069691 695911 679885 834126 829876 860335 871786 897629 906914 1000331 1001674 4814194 5020223 39.85 71.7 1
09:23:18 2024-01-26 656686 656837 204628 201239 337276 340972 360632 356436 217391 214867 274731 277610 313666 318687 4189698 4460303 6332383 6092194 1072367 1118790 299576 263346 282391 283786 329885 319213 315820 315536 213084 215984 688990 651156 1467542 1432495 432001 427571 632783 636520 795739 777355 821119 820965 853186 873023 833906 920923 1981927 2084170 1235946 1066652 699884 680846 829825 830148 864659 870624 892554 904604 1004874 1000187 4775010 5026208 39.85 71.7 1
09:23:19 2024-01-26 660782 656837 205310 200748 337534 341488 360740 355900 218442 214867 273495 278775 313704 317231 4190097 4427349 6303328 6092194 1072367 1118790 299576 263908 282382 284184 331619 318989 315820 316712 213084 214266 690399 651156 1476867 1429383 431390 428478 631263 636520 796939 776182 820534 820965 853454 871790 833279 923624 1981927 2085919 1237795 1063551 699884 681638 828796 831453 864659 865704 889289 904567 1003013 1000223 4784409 5023805 39.85 71.7 1
09:23:20 2024-01-26 661723 655618 205788 200932 336525 342005 360196 354299 217391 216205 273422 279734 313960 317231 4190181 4433773 6307900 6097215 1069263 1117925 299331 263935 281579 284419 331924 319472 315784 317004 212749 214564 675686 650226 1487280 1429383 431390 427957 630817 636520 793454 775049 820534 823151 854733 870560 833279 924022 1985899 2085919 1237795 1062659 698888 681638 827621 832078 867115 870624 889285 908494 1007353 1003127 4803206 5018821 39.85 71.7 1
09:23:21 2024-01-26 662666 656582 205955 200932 337312 342149 360740 355330 217729 215835 273036 279734 313960 317267 4190097 4433703 6309238 6096729 1071927 1117961 299540 264155 282504 284317 331888 319472 315820 316526 212785 214897 690399 651156 1479668 1429383 431390 428599 631263 636520 796939 776182 821119 820780 854057 872406 833906 921969 1983069 2084441 1258989 1063551 699884 681638 827621 831453 866500 870551 890480 908494 1005892 1001674 4787827 5022421 39.85 71.7 1
09:23:22 2024-01-26 661723 656582 205964 201243 336800 342390 360196 355366 217426 216171 273458 279626 314181 317231 4186711 4446207 6276505 6096542 1069742 1117961 298633 264190 282426 282885 331924 320477 315340 317039 212466 214232 687806 648834 1462379 1429383 431390 426002 627594 636520 793388 775012 819950 823151 854696 870560 832064 924940 1985899 2085228 1237795 1061903 698888 682122 827621 829654 867115 870551 887879 908315 1008104 1003127 4806638 5022421 39.85 71.7 1
09:23:23 2024-01-26 658599 656545 205346 201243 336872 342149 360848 355900 217054 216171 273458 278315 314181 317412 4190097 4487037 6276431 6097215 1065484 1118790 299331 264119 283731 283353 329885 320963 314896 316969 213391 214266 679798 647446 1464487 1429383 432614 427303 627471 635618 793418 773881 820794 827561 854280 865519 836976 926151 1988359 2099825 1257106 1057380 699884 685373 829067 827796 864659 871704 890517 904665 1011038 1000625 4853240 5022421 39.85 71.7 1
09:23:24 2024-01-26 661682 656582 205310 201728 335587 341355 359653 357833 217205 214902 273881 277065 313228 318869 4186711 4498568 6273497 6086146 1069549 1117133 300660 263276 281711 284654 328853 321450 315784 316048 213418 213900 681169 651156 1464937 1427356 432614 428781 625751 636520 797504 774465 820534 825416 854733 865519 833316 926114 1994019 2092953 1231882 1055841 698888 687961 825549 824138 867115 874271 888284 898979 1007390 1000697 4839110 5030584 39.85 71.6 1
09:23:25 2024-01-26 666452 655581 205270 200884 336872 342668 359400 357510 217391 214902 273688 278754 314104 315554 4186711 4485653 6282471 6096542 1078928 1116044 298805 264190 281685 284419 329885 320477 315562 316048 212785 214932 693063 648371 1474194 1419156 429756 429388 628554 636520 800334 773748 816347 826623 857262 864264 830245 928825 1992602 2089643 1245190 1049339 695911 686505 830281 825380 864659 873040 891785 899655 1003272 1008564 4904737 5019514 39.85 71.7 1
09:23:26 2024-01-26 667154 655821 206000 201067 333987 342704 359653 356436 217694 216171 273130 277644 314621 315410 4178984 4552914 6247585 6097215 1082081 1117961 299312 264190 281447 283786 329885 320217 314674 318942 213119 214083 674709 643562 1491192 1426344 430399 428781 626581 634267 800334 773881 815150 826623 861628 865605 829031 926772 1992602 2085919 1239644 1055841 694508 687643 832642 824795 862211 874632 894438 897665 1002561 1007852 4898482 5018670 39.85 71.7 1
09:23:27 2024-01-26 664558 656077 204801 201387 335881 342390 359689 358625 217694 214902 275349 277164 312507 315554 4190957 4540017 6276207 6097215 1094543 1117133 298389 263785 280983 285343 329849 319992 315820 316231 213789 214266 682540 646523 1474942 1434527 432036 427600 631263 632884 801470 780738 815187 820965 862239 871965 827819 922272 1982684 2069130 1230066 1064344 694923 683921 832283 828971 861564 871992 896990 903652 999687 1003127 4839110 5034339 39.85 71.7 1
09:23:28 2024-01-26 668362 656623 205449 201387 336397 342776 359076 356472 218068 216512 273918 277134 311603 315224 4195000 4485839 6304407 6092194 1088340 1122076 297874 265002 281411 283821 331924 319472 315784 316048 213754 214232 681169 643306 1479930 1434527 428772 428175 632157 634717 799200 779596 815150 820965 861018 874785 828994 921386 1985167 2069010 1258989 1066652 694508 681881 834717 830148 859055 871956 896852 904940 993897 1003127 4839110 5029248 39.85 71.7 1
09:23:29 2024-01-26 666456 656727 205449 201422 333960 342776 360704 355366 217729 215615 271889 277169 312577 314966 4193958 4485802 6295082 6086425 1089115 1118827 297729 265002 281447 284219 331888 319472 317535 316048 213639 214232 672004 642848 1479544 1434364 428772 428781 631263 633818 799767 779596 815150 820965 861018 871965 827856 920728 1981927 2069010 1239644 1066652 694508 681881 833234 829559 859663 871956 897353 901354 993897 1003127 4846739 5032847 39.85 71.7 1
09:23:30 2024-01-26 667885 656759 205453 201242 333960 342776 359653 355330 217729 214902 273761 277134 312542 314487 4195273 4491190 6276244 6092194 1084366 1118790 298009 264225 282307 283565 331924 319508 315820 315792 213418 214049 689196 641723 1487980 1438603 428772 426967 631263 631915 798069 779225 816384 820965 859119 870702 830245 920686 1979113 2072285 1234097 1066652 693936 679885 834717 830148 857895 872606 897125 904940 995304 1000223 4839374 5023388 39.85 71.7 1
09:23:31 2024-01-26 664520 658899 205457 201102 333924 342149 360740 355865 217789 214971 274064 276714 312577 314523 4190176 4495666 6271702 6097215 1078853 1118790 297486 263750 282307 283084 331386 319508 315784 316048 213119 213569 681169 643562 1465653 1443450 431390 426365 629480 630501 795739 781574 818784 820965 855978 873268 832605 920268 1979113 2072322 1223004 1063439 695911 680846 834717 830148 857895 873013 894544 906914 998979 1001674 4826038 5018469 39.85 71.7 1
09:23:32 2024-01-26 660015 656764 204846 201730 335886 340564 360812 355900 217356 214971 274064 275458 312106 315591 4189698 4488343 6276207 6087850 1079041 1118790 298981 263381 283170 283750 330616 320286 315820 315131 214161 213386 681471 647446 1492458 1439635 433228 427571 629443 631915 793454 781291 821119 818639 854093 874497 834197 918233 1979113 2071735 1230400 1072797 697894 681881 833536 831917 859663 870551 895713 904940 1002561 1001710 4810125 5023388 39.85 71.7 1
09:23:33 2024-01-26 658720 656727 204775 201242 337349 340564 360776 356400 217495 214971 278030 276714 311603 318614 4180745 4470126 6325822 6079174 1075628 1117170 299576 263346 282307 283786 329885 320217 315820 315061 213489 214266 686417 651156 1467073 1434527 432614 427571 632157 634267 793277 781291 819557 819801 852250 874497 834607 918233 1979113 2076731 1230400 1071978 698391 681881 832642 830148 862211 871858 894545 902637 1003984 1000259 4801653 5018670 39.85 71.7 1
09:23:34 2024-01-26 659457 658698 204806 201071 337349 341596 360776 356472 217495 214270 277834 277234 311386 320508 4190097 4448265 6332684 6087850 1071229 1117170 299611 263750 282307 284219 329599 319024 315074 316048 213269 214599 690399 652160 1460852 1432495 432307 428478 631263 636520 797342 779596 819594 820382 852286 872001 836742 920268 1984746 2084293 1235946 1068656 699884 682918 830281 830148 864659 872474 892596 903317 1002977 999481 4790895 5033343 39.85 71.6 1
09:23:35 2024-01-26 658446 656764 204801 201071 337349 341079 360740 357979 217495 214156 277834 277203 317169 318614 4180745 4438979 6332684 6078484 1069263 1117170 299331 263750 282826 283821 330563 319024 315820 318267 212785 214564 690399 650690 1478824 1430467 431390 428478 631263 636520 797909 779044 819594 820382 852250 871965 835520 920923 1981927 2081453 1235946 1067896 699884 681881 830281 830148 864659 871781 892493 905276 1003013 999481 4771899 5025180 39.85 71.7 1
09:23:36 2024-01-26 662128 656764 205475 200857 336872 341632 360196 357275 218208 215005 273145 278107 313597 317448 4178390 4424390 6303253 6078484 1071713 1118753 299366 263346 281482 283928 331063 318542 315820 316048 212820 214564 688990 650226 1480052 1429383 431390 428175 631263 636520 798069 775085 820534 820574 854733 871790 833906 923624 1984746 2081490 1235946 1062042 699386 679885 827892 832078 867091 870551 889197 906274 1005928 1002419 4781665 5029736 39.85 71.7 1
09:23:37 2024-01-26 663072 656764 205918 200892 336872 342113 360486 357275 217903 215005 272952 278469 313853 317303 4178386 4423398 6290600 6079174 1071266 1115516 298668 263785 281702 283645 332608 319472 315052 317004 212785 214415 686417 648834 1464474 1428369 431390 426365 629480 636520 793454 773881 818784 822972 853490 870560 831475 926409 1981927 2088878 1237795 1061903 698888 680809 827892 832508 867709 872397 887842 907635 1008104 1003127 4823934 5030138 39.85 71.6 1
09:23:38 2024-01-26 659205 656227 205882 200861 336598 342113 360920 356280 217192 215974 273640 278385 314181 317340 4186711 4440932 6285756 6082822 1071077 1118423 299086 263750 282271 283317 332306 319956 315784 317039 212785 214266 686417 649297 1468281 1429383 431390 426967 629443 636520 794271 774847 821119 824175 852213 870633 833279 926260 1982684 2102803 1248359 1060392 697894 682845 827892 830148 867115 874248 887879 904940 1007353 1005970 4838585 5033343 39.85 71.7 1
09:23:39 2024-01-26 658164 655690 205453 201352 336598 340564 360992 357964 217344 215039 273567 278165 314145 315518 4180745 4483471 6271963 6087850 1068024 1116044 298668 263311 283837 284517 329622 321450 315340 317004 213754 214232 681169 651156 1517201 1429383 433535 427571 627471 635618 796032 774935 820757 827209 853454 865726 836346 927468 1982684 2096592 1222123 1055841 699884 687390 827306 827796 870073 871668 885440 900638 1011755 1006394 4857558 5033229 39.85 71.7 1
09:23:40 2024-01-26 661723 656427 205377 201071 336556 341560 359797 358768 217565 215039 274064 277838 313919 319095 4186435 4497578 6276431 6092194 1072254 1116044 299611 263715 281552 285089 329351 321225 315784 317557 213754 214197 690586 653089 1467617 1420163 432614 427600 627594 636225 799200 775049 819950 824795 857225 870560 830851 926114 1991186 2093622 1235513 1054305 697894 686903 827892 825343 867115 874596 889178 899655 1007390 1008712 4888138 5032361 39.85 71.6 1
09:23:41 2024-01-26 668178 655654 206067 201339 333956 342848 359787 356578 217530 215639 273313 277842 312507 315482 4190957 4517902 6239563 6090786 1078928 1116044 297729 264190 281411 284334 330616 322204 315784 317964 212714 214530 679798 645325 1468241 1420163 430023 428781 626671 635360 800902 774297 815150 827833 861628 865253 829619 927505 1991186 2086831 1234097 1052590 694923 683921 832051 826587 862211 874415 894438 902293 1002561 1011341 4923258 5032361 39.85 71.6 1
09:23:42 2024-01-26 664318 654765 205413 201704 335922 342257 360618 358228 216821 215766 274306 276294 312037 315158 4191852 4556005 6276156 6097215 1085094 1116044 298389 264155 281482 285218 328818 320477 315820 315061 213939 213569 685282 645601 1499128 1432495 431390 428852 630817 632613 802608 780738 815767 822354 862239 873023 830245 923624 1984746 2076731 1237795 1063416 695911 686903 834717 825531 859019 874776 897629 901869 999687 1005340 4867559 5032361 39.85 71.7 1
09:23:43 2024-01-26 669318 656691 205062 201063 335922 342523 358139 356328 217590 214867 274064 277212 311637 315518 4190097 4505848 6295082 6097215 1090629 1117133 298216 265002 282724 284184 331888 319508 315820 315792 213454 214049 672849 642390 1471047 1432495 428772 428781 632157 634717 800334 779596 815150 820965 861549 873229 829619 920923 1983336 2069010 1239644 1065100 694013 681881 832642 829876 860954 869147 895820 901921 998948 1005340 4848694 5033229 39.85 71.7 1
09:23:44 2024-01-26 666969 656727 205422 201133 334033 344665 359797 355472 217963 215005 274064 277620 314002 314523 4187111 4493855 6289935 6092194 1085137 1115516 296794 264225 282570 283750 331888 319508 315820 316048 213754 214232 681169 641896 1502870 1437583 430060 427571 633053 631915 798069 779044 817583 820965 859494 869191 830245 922272 1979113 2074989 1251456 1066652 694508 680846 835901 830148 857895 873091 894600 903280 1000095 1004627 4839261 5018746 39.85 71.7 1
09:23:45 2024-01-26 664360 656732 205242 201167 333780 342848 360992 355508 218068 215005 274064 276800 312611 315482 4186711 4488306 6271739 6092194 1079041 1118790 297729 263943 283250 283548 330884 320442 315820 316048 213789 213386 678093 643562 1470576 1443721 432307 427269 630817 632362 795739 781845 819950 820574 855978 874880 831475 920268 1979113 2075260 1219306 1068930 695911 681363 835630 829654 859724 871858 894175 904567 1001828 1005340 4822929 5015152 39.85 71.7 1
09:23:46 2024-01-26 660093 656227 205413 201492 334033 341776 360992 355508 217729 215039 273954 278787 312542 315482 4186711 4485407 6276431 6087850 1078236 1117925 298598 263715 283134 283874 330849 319992 315820 316013 213433 213386 672825 645564 1491041 1441676 432614 427316 629480 631915 793454 781845 820534 820780 856583 874533 832064 917917 1979356 2075260 1249573 1069691 697398 681881 834447 831917 859663 872397 897629 908793 1003291 1005340 4810964 5018469 39.85 71.7 1
09:23:47 2024-01-26 658641 655759 204299 201527 334684 340707 360992 356365 218068 214971 272686 275492 311603 318158 4180745 4484813 6294158 6092194 1076622 1117133 299223 263346 282936 283905 330849 320477 315784 315807 214400 213569 672825 650226 1471026 1438603 432614 427907 632157 633818 795139 780738 820757 820693 855492 873881 834534 918233 1981927 2078204 1232248 1069691 699884 683364 832051 830148 863434 873013 893166 907060 1005225 1001708 4773234 5015342 39.85 71.7 1
09:23:48 2024-01-26 658900 656837 205196 200892 334719 341499 360342 356507 217834 214270 274137 277203 311603 318128 4180745 4429336 6332383 6082545 1070833 1117133 299069 264155 282382 283786 331888 319472 315820 316491 213119 214564 688990 650226 1481231 1429383 432001 428478 631263 636520 796903 777318 821119 822972 854733 871790 833316 923624 1983336 2083673 1235946 1060498 699386 682458 827892 832078 867115 870624 889313 906686 1009628 1004627 4801531 5018783 39.85 71.7 1
09:23:49 2024-01-26 660378 656373 205489 201270 334684 342329 360632 354832 217682 215005 272759 278090 311603 317195 4183726 4421212 6299919 6079174 1071713 1117629 299258 263750 282307 284517 332391 319213 315820 317004 212785 214713 690399 650226 1496693 1429383 432001 428175 630817 636520 795139 777318 821119 823009 855337 871790 833316 926297 1988359 2099567 1258132 1061903 698888 684473 829067 829690 867115 873091 891344 905707 1011138 1007358 4823006 5025980 39.85 71.7 1
09:23:50 2024-01-26 657969 656572 205493 201586 334176 342523 360704 355472 217192 215974 272854 277234 314110 315446 4180745 4470902 6272037 6081789 1068221 1118423 299386 264155 282720 283005 331888 320477 314896 317039 213269 214266 691808 648371 1470767 1429383 432001 426365 627630 636520 793454 773918 820794 825453 854886 865663 836976 928888 1986911 2099825 1217458 1059638 699884 686417 829104 829559 865886 870983 894006 905997 1011101 1008108 4842296 5018783 39.85 71.7 1
09:23:51 2024-01-26 656650 654924 205484 201246 334675 340936 361028 358156 217344 215039 273699 277277 313418 318346 4187111 4498905 6276431 6087850 1066095 1115553 299611 262943 283254 285089 329351 321450 315562 318267 213454 214232 681169 653021 1463345 1429383 433007 428781 626671 636069 798069 775085 820175 827246 854733 865591 834570 927468 1992602 2090657 1231882 1055878 699884 687643 826720 825380 867115 874307 890036 903275 1011138 1008822 4859245 5032361 39.85 71.7 1
09:23:52 2024-01-26 666281 654983 209316 200537 334028 342740 359761 357115 217530 214971 272759 279498 313960 315482 4183726 4479069 6273039 6082069 1080469 1116044 298389 264155 281411 284903 329885 320477 315820 316744 212820 214897 701601 647446 1463108 1418149 430131 428781 629443 636520 801470 773748 818784 827833 859764 865519 832014 929523 1988359 2089801 1243341 1052590 694923 685373 830281 827209 863434 877929 896565 903275 1005372 1013269 4909123 5037334 39.85 71.6 1
09:23:53 2024-01-26 666281 654951 205493 201242 333852 342740 360051 356578 217227 216774 273567 277229 312072 315482 4180745 4537422 6229804 6126664 1082164 1117892 297946 264155 281447 284255 329885 320477 314896 317039 213119 213900 682540 642848 1479278 1425334 430060 428781 627026 634717 800334 773881 815493 827246 861018 865519 829656 927446 1988359 2081490 1239644 1057211 694508 687913 833536 824759 862211 880455 897442 900662 1002451 1010253 4902076 5026003 39.85 71.7 1
09:23:54 2024-01-26 662666 655909 204917 201555 336397 342776 360340 358768 217565 214787 274427 277593 311603 315554 4181498 4534816 6295435 6092194 1092980 1118519 297764 263750 281079 285633 330884 319508 315291 315571 213789 214197 682540 645601 1466568 1434527 430060 427600 632881 634717 802039 781482 813993 820965 862239 873881 827819 922034 1984746 2066079 1244591 1060498 695417 685410 832320 828971 862783 876847 895489 905898 999540 1003018 4839261 5027390 39.85 71.7 1
09:23:55 2024-01-26 665305 656572 205205 201410 333924 342884 360376 355472 218198 214833 273918 277251 312542 314487 4180745 4479033 6276505 6083510 1082013 1115516 296552 264190 282848 283552 331924 322580 315784 316048 213789 214232 681169 642848 1468685 1441397 430706 427269 631263 631915 798069 780430 818784 820611 857262 873644 832605 922966 1979113 2075260 1245806 1066376 695417 681363 835901 829690 861521 874143 900878 904493 1000442 1002982 4853316 5026208 39.85 71.7 1
09:23:56 2024-01-26 660332 655909 205342 202048 334033 341740 360992 356043 217565 214936 277724 275565 312577 315591 4186711 4481930 6281282 6087850 1079041 1118790 298633 263346 283276 283822 330884 320214 315820 316048 214125 213056 676424 646523 1481760 1441676 433228 427571 629480 632810 795176 781845 821119 820382 854769 874569 834864 919576 1981927 2070266 1255223 1072797 697894 682882 833536 830148 862783 872882 897550 904493 1003910 1002273 4809459 5020223 39.85 71.7 1
09:23:57 2024-01-26 659764 656832 205346 201102 334684 341499 360920 357116 217590 216168 277797 277977 317204 318680 4180745 4429670 6325822 6078484 1071229 1117170 299611 263750 282307 284219 329564 319472 315549 315571 213304 214564 685027 651156 1460852 1430467 432614 428175 632157 636520 797909 779596 820794 820965 853490 873881 836778 920923 1979113 2081153 1235946 1069417 699884 683884 832051 829963 866474 874161 895924 903140 1005409 1002639 4763523 5011638 39.85 71.7 1
09:23:58 2024-01-26 660327 656118 205453 200611 334684 341776 360920 356102 218455 214534 277724 278138 317356 317933 4180745 4420090 6318557 6079174 1069225 1117170 299086 263750 282417 284419 331099 318542 315676 316083 213454 214897 690399 651156 1468949 1429383 432614 428781 632157 636520 799200 777355 820212 820611 855978 873023 835790 923624 1983336 2085919 1237795 1065137 699884 679849 829656 834804 867597 873141 890489 907186 1007552 1002236 4786910 5018973 39.85 71.7 1
09:23:59 2024-01-26 660323 656577 205484 200546 334719 342884 360666 355780 218138 214971 273181 278746 311603 317448 4180745 4414951 6313732 6079174 1072758 1116044 299611 263970 282738 283928 331803 319248 315109 316526 213269 214748 690399 651156 1471456 1430467 432614 428781 632157 636520 798069 777355 819594 822354 854733 873023 834534 923624 1981927 2084441 1237795 1063588 699386 679849 827892 834841 868871 872523 891457 910228 1007244 1002236 4793957 5013069 39.85 71.7 1
09:24:00 2024-01-26 658428 656764 205511 200615 334181 342293 360920 356066 217461 215673 273181 277892 311637 315591 4177766 4442785 6267499 6079174 1066397 1117133 298668 264190 283272 283317 331695 321486 315340 317039 213119 214232 679798 647446 1480158 1429383 432001 426967 627630 636520 795469 774076 822618 827833 852250 865866 837013 926151 1986948 2099825 1231555 1058885 701382 685931 832230 829926 866967 877874 891636 904828 1010928 1008822 4853240 5013980 39.85 71.6 1
09:24:01 2024-01-26 658868 656431 205489 201133 334728 340432 360992 358481 217391 215639 278154 277555 311603 318869 4186435 4498867 6267213 6090862 1064534 1116044 299051 263346 283926 284383 329582 321903 315784 317004 213754 214232 690586 651924 1515395 1429383 433843 428478 626635 635618 797467 775012 820794 828420 854696 869990 836976 928825 1987571 2099789 1209414 1057380 701382 686903 832824 830318 869289 878043 890485 903131 1012362 1008088 4847722 5015228 39.85 71.7 1
09:24:02 2024-01-26 660238 655686 205196 201001 334746 340707 360596 358625 217530 215005 277921 277273 311568 319393 4180745 4485951 6276431 6087850 1069990 1116044 300487 263899 281566 285307 329582 321450 315784 318455 213418 214232 682540 653089 1475828 1423315 433228 427600 627557 636225 799767 776732 821119 825416 857225 871790 832064 926772 1992602 2093622 1226435 1054090 699884 687877 830454 827957 869470 874451 891457 903350 1009702 1010969 4874138 5022421 39.85 71.7 1
09:24:03 2024-01-26 667703 654874 205493 201027 334028 342884 360330 357403 217495 215974 273145 277590 312072 316125 4180745 4524321 6238854 6090786 1080469 1116044 297451 264190 281411 284742 330580 320477 315820 317964 212416 214564 686417 644406 1487577 1420163 430060 428781 625751 636299 802039 773845 815767 829008 862239 865325 830245 929523 1991186 2086329 1262756 1054090 694923 687390 834975 829727 865241 874451 895638 903463 1003873 1011415 4900693 5021111 39.85 71.7 1
09:24:04 2024-01-26 663686 655872 204917 201519 334028 342776 360366 357906 216670 215005 278154 275526 311603 315086 4186711 4550460 6248180 6101566 1085980 1117133 299983 264155 281482 285263 328818 322201 315784 315792 213939 213603 673755 643764 1461575 1429383 431390 428781 627557 633510 802039 779007 818165 824175 859764 871790 832014 923624 1988735 2083357 1239644 1060232 695911 687620 836758 827458 862783 874488 899551 900737 999503 1008552 4881017 5021111 39.85 71.6 1
09:24:05 2024-01-26 662592 654910 204908 201527 333678 342812 360632 359454 217530 214971 272721 277342 311637 315302 4180745 4525544 6285756 6087163 1091419 1118753 299086 264155 280983 285330 330849 319992 315820 315536 214125 214232 682540 646523 1469277 1433447 430706 427720 632157 634717 802608 781845 815730 820965 864073 871641 830245 922966 1988359 2075036 1239644 1066652 694886 685483 836758 832088 862783 876724 899565 906156 999022 1005112 4839825 5029736 39.85 71.6 1
09:24:06 2024-01-26 664171 656336 205340 201211 334033 345152 360776 355508 217869 214971 277957 277169 314110 315224 4177766 4480865 6285756 6087850 1083558 1118753 297244 264155 285086 283861 331924 320513 315820 316269 213939 214232 682540 642848 1473521 1440646 430706 427571 631907 632847 798069 779596 819950 823299 860982 870487 832605 923624 1981927 2078204 1251456 1069573 695911 684510 838547 834804 860946 874212 900835 910228 1002537 1002945 4830447 5011449 39.85 71.6 1
09:24:07 2024-01-26 663344 656837 205493 201870 334033 341776 360848 356043 217869 215005 277921 275492 315031 315518 4180745 4479033 6285756 6097215 1078199 1121207 299086 264155 283236 283866 331350 320477 315820 316526 213939 213204 680428 645564 1497321 1443721 433535 428175 631887 632847 795739 782955 821119 820965 858242 874424 833906 920231 1981927 2077933 1251456 1071215 698488 685483 836359 834210 862783 874212 898269 909429 1005064 1002982 4802310 5019163 39.85 71.6 1
09:24:08 2024-01-26 657816 656837 204625 201527 337276 341355 360992 356578 217565 215005 272686 276714 311637 318383 4177766 4475567 6312328 6087850 1075854 1117961 300487 263943 283170 283901 330884 320477 315820 315061 214799 214197 691976 651156 1468318 1437583 433535 428781 633053 634476 795739 781845 820794 820965 853454 874533 835754 920923 1981927 2081153 1258989 1069691 701882 686495 834975 831770 864585 874866 894289 905276 1007552 1002492 4771602 5018821 39.85 71.6 1
09:24:09 2024-01-26 658515 656837 205200 200602 337826 342149 360630 356614 218208 214305 277921 278636 317543 318158 4180745 4417115 6323058 6078484 1070946 1116044 299331 263346 281447 283892 331350 318989 315640 316013 213469 214748 690399 650690 1498780 1429383 432614 427337 632157 636520 798069 777318 821119 824175 854733 873023 834570 923624 1982684 2086637 1237795 1060392 700489 684510 830454 833692 867115 873013 891457 907149 1010420 1005860 4812605 5018821 39.85 71.6 1
09:24:10 2024-01-26 656613 655909 205376 201130 336525 342848 360920 355187 217379 215974 273181 278064 311637 315591 4180745 4444041 6272345 6087850 1068981 1117170 299294 264155 282532 283014 332895 320477 315784 317075 213084 214564 687806 648834 1468945 1429383 432614 426967 628517 636520 793418 775012 820794 826623 852250 870560 836976 926809 1991186 2104293 1234559 1061633 701493 686273 831638 830111 867115 876801 893368 903168 1009702 1006358 4839261 5018821 39.85 71.6 1
09:24:11 2024-01-26 656650 656108 205349 201340 336827 341223 361028 358768 217530 215005 273736 277896 312072 318383 4177346 4480274 6267105 6081789 1065597 1118753 299316 263750 284112 283901 329885 322427 315784 317004 213454 214232 681169 650226 1476493 1429383 433843 427571 627114 636069 797467 775049 823202 828420 854696 865825 838201 929523 1991186 2099567 1241493 1057816 703385 689411 830245 829485 869581 878043 891457 901809 1013080 1007816 4850142 5029588 39.85 71.7 1
09:24:12 2024-01-26 664392 655913 205493 200437 334750 342884 359797 357689 217903 215039 274315 278893 311603 317412 4180745 4486063 6253799 6090862 1074675 1118790 300964 264225 281566 285561 329885 320513 315820 316491 213789 214748 681169 650732 1498780 1420163 432307 428538 629443 638330 801470 775049 819950 825453 860409 870560 832101 927468 1991904 2095106 1250737 1053979 699988 689645 830245 826440 867115 874451 893368 903996 1008268 1009241 4890531 5024708 39.85 71.6 1
09:24:13 2024-01-26 665766 656368 206462 201036 335913 342956 359833 357402 217869 215005 277921 278281 312072 315482 4184212 4504751 6239987 6097215 1081046 1118753 299632 264966 282271 284654 330849 322013 315340 320298 212785 214197 685282 643764 1468133 1425334 431937 428781 625751 635618 802608 775049 816361 829596 862239 865591 830245 928899 1992329 2085919 1219172 1060274 697490 689411 835012 825233 863324 879362 897788 902668 1004696 1009350 4894967 5020223 39.85 71.6 1
09:24:14 2024-01-26 663450 655103 204846 201211 334181 342812 360920 358840 217565 214637 272270 276976 312106 315554 4177766 4512279 6282471 6087850 1091419 1119485 298668 264190 281276 285441 331386 319508 315109 316231 213975 214197 682540 643764 1459932 1432495 430097 427640 633053 635618 802608 781845 817583 820965 862239 874533 829031 922272 1982648 2068166 1237795 1069498 695997 684547 836796 831917 861558 875562 902230 903774 996750 1003127 4839261 5015228 39.85 71.6 1
09:24:15 2024-01-26 663192 657730 205450 201519 334033 342992 360920 355508 217869 215005 277761 277247 312577 314966 4180745 4485116 6273497 6087850 1080578 1119485 297244 264155 283281 283786 331386 320252 315820 316526 213454 214049 682540 643764 1466704 1442698 432001 427571 631263 631878 798069 781845 820844 822972 858512 871965 832101 923624 1981927 2077438 1242040 1069498 698488 684547 837050 834285 862783 874257 900948 907261 999723 1003127 4839299 5011638 39.85 71.7 1
09:24:16 2024-01-26 660312 656727 209097 201906 334181 341776 361028 356614 217903 214798 277994 275561 312542 317933 4180745 4492016 6285756 6092194 1075100 1121207 299540 263346 283325 284654 331386 320513 315820 315131 214161 213569 686653 648371 1479742 1439635 433843 428781 632157 634267 795739 782955 820831 820965 855978 874569 835790 920728 1979356 2083357 1234097 1072556 701995 683738 835012 832508 864626 875535 898040 907261 1004470 1001674 4791152 5020223 39.85 71.6 1
09:24:17 2024-01-26 660327 655613 205484 200581 334754 341776 360920 357689 218770 214578 274137 278858 311568 318158 4180745 4410844 6303178 6073368 1072367 1118753 299576 263970 282835 284694 330884 319508 315805 316013 213789 214564 693218 651156 1499213 1432495 433228 428781 633053 636520 798069 779044 820831 820574 855978 871965 836420 924796 1983599 2086711 1239644 1066118 702498 682606 830245 834285 867115 871718 894098 907224 1005965 1003127 4778421 5011638 39.85 71.7 1
09:24:18 2024-01-26 662396 657766 209316 200607 334684 341812 360376 355472 218090 215661 273677 278958 311672 317412 4178015 4417402 6281282 6079174 1070833 1117961 298668 263750 282826 283750 332895 320477 315604 317999 212785 214564 687806 648371 1471059 1428181 432307 427269 629480 636520 794577 775049 820794 826660 854733 872406 836383 929592 1988922 2101954 1239644 1063151 700489 684547 830245 833692 869581 875544 892929 904679 1008854 1000697 4825449 5022421 39.85 71.7 1
09:24:19 2024-01-26 656924 655909 205489 201207 334181 340743 361028 358228 216890 215039 274100 277783 312289 318419 4174789 4476775 6267217 6087850 1066465 1116044 300133 263346 283205 285325 329617 320513 315784 317004 213789 214232 682540 651156 1470365 1429383 433843 427600 627630 636520 799767 778671 820794 827833 857262 870560 836383 929947 1996689 2098511 1204770 1057099 701882 689304 829067 828823 871436 880721 887842 904296 1011755 1009313 4839825 5034415 39.85 71.6 1
09:24:20 2024-01-26 663445 655645 205489 201246 335764 342570 359833 358264 217706 215039 277761 278012 317392 318419 4180745 4488306 6258287 6087850 1076217 1115516 299260 264155 281447 285561 329885 322580 315820 316526 213789 214966 716443 649345 1468002 1419891 431390 429143 629480 636334 802608 774780 819950 827833 861018 870560 832101 930222 1996039 2092432 1235513 1056761 699884 687803 830245 827612 869581 881995 890480 902293 1008891 1010179 4877633 5028769 39.85 71.7 1
09:24:21 2024-01-26 665766 656113 209352 201202 333643 342956 359797 357689 217903 215974 273254 277818 312542 316724 4180745 4508165 6235123 6097215 1082081 1116044 299559 264190 282307 285089 330884 320513 314896 317999 213454 214266 685282 643306 1480304 1427356 431047 428781 627114 634717 802608 776768 816421 829008 862239 869946 829677 929560 1996402 2089796 1245190 1056823 696494 687767 834975 830074 865161 879580 896990 903009 1002977 1013840 4905476 5026018 39.85 71.6 1
09:24:22 2024-01-26 664120 655909 204913 201734 334684 342920 360920 360201 217530 215005 272305 276748 312577 315627 4178171 4546745 6285756 6088526 1089824 1117961 298352 264190 282342 285677 331122 320477 315549 315792 214125 214232 683911 646062 1469277 1433511 432614 428875 632157 634717 802265 781482 815767 821772 861314 871028 830245 924796 1992421 2074169 1232923 1063416 698888 687280 837391 828823 864548 879725 897162 905052 1001866 1006358 4849204 5031773 39.85 71.7 1
09:24:23 2024-01-26 665802 656837 205493 201554 333709 344932 359833 356328 218312 215005 278154 278086 312072 315260 4184133 4509163 6295435 6091542 1091443 1120413 299086 265037 281473 285210 332427 319956 315805 318455 214125 214599 682540 645141 1497326 1434527 431353 428781 633053 633973 800334 781845 819367 823009 863461 874641 832605 926934 1986713 2079311 1241493 1068484 695997 684547 837391 832508 862175 872896 896792 904604 1001866 1005933 4839825 5022421 39.85 71.6 1
09:24:24 2024-01-26 661253 656373 205484 202338 333643 342329 361028 356614 217903 215039 277797 276545 313082 315266 4180745 4486063 6271464 6088526 1079041 1121244 299122 263750 283837 284454 331655 320477 315820 317039 213789 213569 674142 644484 1497444 1442698 433535 428175 631263 633996 796903 783510 820794 820611 857298 874605 834570 923262 1985899 2082630 1228551 1072741 699386 685520 837391 836661 862175 871992 898475 908928 1005409 1007541 4807334 5022421 39.85 71.6 1
09:24:25 2024-01-26 659843 656837 204917 201554 334790 341944 361028 356650 217903 214339 272721 277238 311603 318906 4180745 4458461 6337194 6079174 1069668 1117961 299646 264190 285086 284618 331852 319472 316026 316969 213754 214897 689717 651156 1461041 1432430 432614 428781 633745 637197 799767 779559 820757 822936 859727 869155 839742 927912 1986713 2084969 1241493 1066156 703385 684547 830245 836066 868963 873013 893394 911303 1011755 1003091 4787827 5027390 39.85 71.6 1
09:24:26 2024-01-26 662243 656373 209606 201211 334719 342812 360920 355472 218208 216275 274064 278629 312542 317412 4186711 4436690 6276431 6081299 1070833 1118753 299540 264155 283134 285054 333400 320181 315820 318445 213383 215472 686417 650690 1466917 1429383 433228 428781 632335 638330 796866 778419 824246 826587 857225 874334 838509 929952 1992421 2086488 1239644 1062316 701882 684547 831600 834474 868963 873630 891785 911992 1012919 1005970 4804906 5027578 39.85 71.7 1
09:24:27 2024-01-26 656417 656823 206062 201668 334494 342812 360992 356578 217869 216309 278154 278156 312289 317412 4177346 4461699 6262658 6096542 1063491 1118717 299086 264705 284072 283879 330849 321938 315784 317039 213418 214713 681169 648834 1470767 1429383 433843 427848 627557 636520 796866 775049 823787 830356 854660 870643 842138 931525 1992961 2104613 1250278 1060318 701382 686495 832333 832508 867115 874776 893091 908963 1010285 1006358 4839261 5022421 39.85 71.6 1
09:24:28 2024-01-26 658538 655909 205484 201211 335729 341740 360956 358804 217530 215005 274137 278073 311603 319357 4180745 4485951 6276431 6092194 1070757 1117925 300589 263715 283011 285526 329030 321450 315820 317004 213577 214530 682540 653089 1480317 1424324 433843 429214 628962 637234 801470 778456 819520 828736 859727 873770 838509 931487 1999699 2099281 1239144 1058608 701382 689320 830245 827722 868769 879616 893968 905628 1010285 1010741 4874153 5029588 39.85 71.6 1
09:24:29 2024-01-26 666281 656572 209678 201211 335913 342920 360884 357653 218021 215639 273469 278435 314002 315446 4186711 4508202 6248455 6086425 1082013 1116044 298374 264966 281447 285089 330849 321189 315820 318445 212749 214932 686417 646523 1478021 1420163 431011 427600 628962 637877 802608 775012 818747 830185 863461 871296 832383 935571 1996819 2095748 1245190 1056346 697490 687496 834419 830148 865886 879580 898045 904940 1004433 1012207 4912025 5021111 39.85 71.6 1
09:24:30 2024-01-26 664753 655909 205489 201809 335918 342884 360920 357653 217344 216344 272497 277169 313013 315518 4186711 4553681 6239129 6104046 1084433 1119217 299638 264190 282271 285089 330849 321450 315340 320072 213418 214232 676061 643764 1488746 1427356 431937 429388 627557 634717 802039 777281 818165 829008 863204 872532 831756 932190 1995801 2099392 1243341 1057099 697490 688471 835012 829559 864659 880455 900141 903541 1005409 1012243 4910099 5027390 39.85 71.6 1
09:24:31 2024-01-26 663303 656828 205340 201844 334675 342812 360920 358768 217869 214936 272686 277173 312289 315591 4177346 4518968 6282471 6087850 1091331 1119485 299540 264781 281376 285615 331852 320217 317607 316491 214125 214564 682540 645601 1473938 1432495 430742 428839 633053 636069 802608 781845 818473 823299 864502 879182 829949 923474 1990401 2071746 1235513 1066451 697490 685858 834717 830148 864046 879172 900854 906230 1002561 1000661 4849204 5027390 39.85 71.6 1
09:24:32 2024-01-26 664207 656837 205493 201664 334033 344932 360920 355757 218208 215811 272270 278482 313013 314966 4181008 4488306 6294420 6096542 1082118 1120376 300325 264190 283245 284219 331924 320477 315712 316969 213754 214564 682540 641723 1474763 1439482 430706 428478 632157 632884 800334 779596 820534 824359 862811 877244 834827 924645 1983924 2080788 1243923 1069498 697490 682809 838274 833293 860918 875394 897831 907261 1001141 1005340 4839825 5018821 39.85 71.6 1
09:24:33 2024-01-26 662666 656837 205489 202192 334033 342848 361028 356578 218242 215639 272270 277229 313519 315518 4186711 4488306 6285756 6092194 1079004 1120413 300407 264119 284121 284423 331888 320513 315820 317039 213939 213569 688435 644484 1496923 1445770 433228 428478 632157 632884 798069 783289 821119 827406 862811 877901 837354 923237 1983924 2080788 1202832 1068735 698888 683811 837086 834511 864011 875558 898104 909279 1003984 1005340 4830447 5018821 39.85 71.6 1
09:24:34 2024-01-26 661723 657967 205493 202506 334684 342293 363071 357653 217963 215639 278227 276376 313048 318158 4186711 4491190 6294420 6096542 1075754 1118753 299540 264155 284143 284654 331888 321225 315820 316969 214161 213569 679093 647446 1478384 1445770 433843 428478 631263 634717 798069 782716 820794 823188 861586 880464 837354 922086 1986751 2080788 1232248 1072704 699884 683884 836493 833293 865241 876243 894175 908556 1002977 1009780 4808257 5015228 39.85 71.7 1
09:24:35 2024-01-26 659843 656837 204913 202325 334754 341740 363071 357653 218665 215974 272757 277199 312577 318869 4180745 4491190 6317896 6096542 1078236 1118753 300451 263750 283939 285089 331852 322163 315820 316013 215137 214232 683911 649297 1481921 1442698 433843 428781 633053 635618 798069 784067 825740 823151 860362 880464 839592 922123 1986751 2083747 1247690 1075803 701382 685895 834717 833293 864548 871331 894175 907261 1005928 1005340 4790386 5011638 39.85 71.7 1
09:24:36 2024-01-26 671747 656823 205196 201879 334719 341776 363071 357689 218055 215939 272721 276294 312577 317983 4180745 4494841 6294718 6096542 1079004 1118753 299611 264155 284036 284765 331888 321450 315820 316048 215137 214049 689395 648371 1510864 1443721 433843 428781 632157 634717 798069 784067 825740 824359 861586 879480 839280 922123 1986942 2086822 1235946 1074813 699884 685895 835901 834841 864626 874776 898438 910261 1005180 1008108 4798609 5020223 39.85 71.7 1
09:24:37 2024-01-26 660508 656837 205489 201207 336470 342812 361028 359762 218242 214971 272686 278720 311603 318869 4186711 4438583 6332383 6087163 1069668 1118790 299611 264119 282702 285089 331296 319508 316026 317004 213789 214897 690399 651156 1474830 1432495 433535 427564 633090 637234 800182 781845 825778 824982 859678 878596 839045 923512 1986751 2084108 1239644 1070940 701882 685931 833499 834804 867115 870983 895820 904604 1009702 1003127 4771325 5011638 39.85 71.6 1
09:24:38 2024-01-26 661498 656837 205489 201523 336235 342534 360992 358409 218922 214936 272270 278530 311603 318383 4186711 4420090 6330454 6078484 1069225 1118753 299576 264155 283051 284654 331063 320217 316504 316969 214125 214932 691808 651156 1467411 1433511 433843 427564 634437 639238 800334 781482 825778 825605 859715 877353 838053 926222 1986751 2090035 1239644 1066652 701882 683364 832642 836661 867709 874325 895182 909928 1010382 1004547 4778421 5020223 39.85 71.6 1
09:24:39 2024-01-26 663178 656837 209646 201211 334719 342884 360956 356316 218242 215974 273907 278858 312324 317448 4180745 4429999 6271702 6087850 1072793 1118790 299505 264190 283170 284219 333604 320513 315820 318481 213454 214932 687806 649297 1499128 1429383 433228 428175 631263 637234 797798 779512 825703 829174 857116 873200 836829 930897 1993236 2099281 1257670 1062659 700882 683848 832568 836066 871306 873220 893129 909741 1012472 1006394 4825562 5029588 39.85 71.6 1
09:24:40 2024-01-26 656650 656572 209486 201703 334675 342884 363841 357689 217565 216344 272270 278469 312577 317933 4186435 4483834 6281282 6090900 1068221 1118790 299576 264966 283802 283786 332895 321450 315820 318927 213754 214932 679798 649120 1471767 1429383 433228 428175 630371 637234 798069 779262 827585 830356 857923 874973 839317 930897 1996076 2107030 1238950 1061903 700882 684888 833160 834511 871035 874488 893766 908444 1011755 1009743 4831403 5021111 39.85 71.6 1
09:24:41 2024-01-26 656650 656837 205777 201527 334680 342848 363071 356578 217565 216344 277994 278435 312542 317448 4177069 4464714 6258249 6088526 1066592 1117133 301226 264155 284072 283786 331386 321938 315784 320072 213454 214564 681169 649761 1465811 1429383 433843 428175 628998 636225 799044 779225 825740 829765 857923 875494 838053 930233 1993236 2108389 1241493 1061903 699884 683921 832605 834474 870073 871632 893226 909167 1011755 1009313 4818299 5031773 39.85 71.6 1
09:24:42 2024-01-26 656650 655909 205484 201844 337069 342293 363330 358264 217565 216344 277957 278012 312577 317897 4180745 4477079 6258287 6097215 1066502 1118753 299611 263970 284072 284334 330884 323957 315820 317075 213454 214564 677425 650878 1494910 1429383 434768 428781 628554 636299 800182 778671 827585 830148 857923 874221 839317 931562 1993236 2105785 1246440 1060392 699884 686495 832014 832041 868154 872282 894645 907261 1011038 1010063 4840802 5022421 39.85 71.6 1
09:24:43 2024-01-26 658118 656377 205484 201527 334710 340743 363098 358804 217565 215974 277957 278051 312542 318869 4180745 4485951 6258287 6088526 1067263 1117170 301294 263715 283170 285013 329813 321974 315820 317039 213939 214564 681169 653210 1475742 1429383 433843 427600 628517 636336 801321 778118 825778 830111 857923 872029 839243 931562 1990401 2104293 1253339 1059638 701882 688451 832642 830148 867115 874199 893068 903317 1011755 1009045 4844260 5026246 39.85 71.6 1
09:24:44 2024-01-26 656650 655909 205484 201211 335720 341259 363071 359887 217717 215673 278154 278310 312542 320555 4180745 4482494 6276505 6088526 1069225 1117961 300943 263346 283051 285089 329582 321486 315820 317004 213939 214599 682540 651156 1462858 1429383 433843 428839 628998 639164 801892 779225 825778 830111 857923 871645 839280 934418 1993236 2105785 1239644 1058885 703385 688632 832642 832688 867115 879725 896565 907668 1012129 1008564 4850201 5020223 39.85 71.6 1
09:24:45 2024-01-26 660525 655904 209316 201870 336737 342559 360956 359851 217903 215673 272270 278103 311637 319430 4183726 4487656 6281651 6097215 1074637 1117170 300522 264155 284476 285561 329885 321974 315820 317039 214125 214748 663913 652160 1468613 1420163 433843 429550 630371 641058 802497 779262 823463 828897 861437 872950 837354 933712 1999699 2099789 1239144 1055878 701882 689304 830245 829876 870073 882329 893764 904940 1010345 1011528 4881131 5035361 39.85 71.6 1
09:24:46 2024-01-26 667629 656837 209718 201558 334181 345420 360340 358228 218277 216309 273677 278435 314995 315518 4190097 4504950 6249285 6101566 1082118 1117170 299983 265408 282738 285330 331386 321450 315820 318963 213233 214897 683911 643764 1467055 1426344 431390 428538 630287 637729 804853 778671 818598 831954 866256 870343 833752 932762 1996150 2090893 1243341 1053909 697490 688852 834975 830148 865886 882954 896451 903652 1005659 1012243 4896098 5022421 39.85 71.6 1
09:24:47 2024-01-26 666013 656837 204913 201844 334494 342848 360956 359923 218242 215005 272721 277734 312577 317448 4178171 4525581 6289673 6092194 1093779 1118790 299122 264225 281411 285597 331888 320477 316026 316747 214161 214599 682540 646984 1462751 1434527 431390 432439 634777 636336 806034 784030 816236 825137 866528 879218 830097 926149 1988735 2069010 1227955 1066414 698888 687390 836815 830148 865241 874596 897125 905950 1003272 1006358 4849204 5022421 39.85 71.6 1
09:24:48 2024-01-26 663841 656837 205493 201875 333410 345420 360884 356578 218277 215039 272270 278012 312324 314523 4180745 4485764 6285756 6092194 1085211 1117961 299559 265002 282702 283786 332661 320477 315820 317004 214385 214232 682540 642848 1500354 1437583 431390 428672 633841 634423 801891 781370 820423 825642 862129 877974 834975 926106 1984746 2078204 1260873 1069362 695911 684436 838274 832078 862170 874524 901107 907326 999723 1005258 4825298 5013069 39.85 71.6 1
09:24:49 2024-01-26 660080 656373 205484 202611 334181 342293 361028 356614 217903 215039 278190 275526 312577 317412 4180745 4491190 6285756 6088250 1075939 1118790 299104 263970 284036 284219 331888 321450 315820 317004 214125 213569 680428 646523 1472110 1443721 433843 428672 632844 634423 797959 784067 823463 823299 860190 874100 837354 923586 1982721 2081453 1213726 1072741 701882 687961 834717 834804 867115 874524 898734 907600 1005928 1003127 4795392 5011951 39.85 71.6 1
09:24:50 2024-01-26 656686 656577 205205 201523 336195 342052 360992 357653 218055 214637 275278 278012 313525 319131 4180745 4447829 6332383 6082822 1069263 1117998 300943 264155 282857 284654 331924 319992 318019 319393 213789 214966 690399 651156 1475476 1430430 434412 429923 634290 640147 800297 779486 824638 825642 860473 875494 838053 927619 1988087 2089680 1239644 1061633 701382 683615 830281 834401 868842 872606 892670 908928 1011755 1000661 4818904 5022421 39.85 71.6 1
09:24:51 2024-01-26 655686 654978 209205 201202 334715 342848 363584 356650 217565 216008 277797 278435 312106 315627 4180745 4473816 6273497 6086425 1066629 1117133 299225 264225 283802 283786 332427 321974 315784 318453 213754 214897 687806 648834 1469941 1429383 434134 427993 631046 639164 796793 778155 825552 828860 857923 872913 839464 928862 1990913 2108252 1253339 1062504 701882 686903 832824 833692 866314 874632 893931 907673 1011755 1007852 4835652 5022421 39.85 71.6 1
09:24:52 2024-01-26 658757 655909 205635 201387 336235 340779 360992 358840 217903 215074 277797 277625 311603 319430 4180745 4498040 6273497 6079174 1074142 1117892 300979 263970 281517 285584 329849 321486 315820 316815 213789 214266 682540 652160 1473920 1423025 433769 432133 631046 640147 802608 779486 824638 830074 860835 873009 835754 930222 1996187 2098623 1237328 1057380 699884 689377 830245 828971 870109 881481 894452 904296 1011038 1010777 4881882 5029588 39.85 71.6 1
09:24:53 2024-01-26 667258 655913 205493 201875 333678 342920 360920 357725 217565 217298 278154 277372 313048 315554 4180745 4553832 6239129 6097878 1085207 1118827 298216 264225 282307 285125 331386 321938 315196 318035 214161 214266 681471 643764 1470814 1432324 432393 431215 630150 635544 802608 779449 818635 830111 865876 873027 829677 932857 1991904 2091283 1243341 1060392 697989 688914 838274 827796 864046 882104 898840 902330 1003013 1012243 4896098 5022421 39.85 71.6 1
09:24:54 2024-01-26 667725 656837 205493 201523 334684 342884 359580 358264 218242 214971 272495 277594 312542 317412 4178171 4503306 6294420 6087850 1089890 1118790 298703 265852 281548 285089 331924 320217 316026 318574 214161 214599 682540 642848 1468379 1440597 431096 429619 634400 634607 801470 784030 820385 825642 863388 874569 832064 925637 1987316 2075223 1239644 1068170 695911 683775 838274 832078 862175 874632 901748 906274 1001141 1000661 4839825 5013069 39.85 71.6 1
09:24:55 2024-01-26 660561 656572 205511 202338 334172 342812 363071 356650 217706 215074 271889 276748 312795 315699 4177766 4473010 6281282 6086425 1078928 1118790 297946 264190 283638 284454 332427 321486 315770 317039 214125 214564 682540 642341 1482084 1445458 432393 428781 633053 632737 800297 782610 822838 825642 861628 874569 833943 926409 1987032 2078204 1224853 1067973 696494 686008 838274 833293 861564 874524 901107 908928 1001851 1000625 4839459 5013069 39.85 71.6 1
09:24:56 2024-01-26 656686 656568 204908 202373 334781 341812 363071 356650 218163 215005 272757 276714 312324 318419 4174368 4466502 6295082 6082069 1078911 1118790 299540 263785 284072 284219 331888 322735 315712 317039 214161 213569 683097 646333 1479188 1446526 434694 428781 633053 634570 797922 786023 823463 825056 860982 874641 834570 922966 1983924 2081153 1228551 1071026 700489 685858 837680 834437 863397 874524 899715 908891 1005409 1005970 4809175 5010857 39.85 71.6 1
09:24:57 2024-01-26 656650 656572 204908 201664 335684 342221 360992 358192 218315 214936 272757 277977 313883 319095 4177346 4434885 6332383 6090210 1078689 1118753 300487 264119 283170 285054 331350 323038 316504 315501 214089 214232 679798 653021 1459322 1441348 434768 429996 634850 636483 799044 785428 825815 823262 857152 879589 838795 923186 1984746 2081153 1237795 1072519 701882 685895 835901 833256 864659 874524 897088 908891 1006604 1003127 4783553 5008633 39.85 71.6 1
09:24:58 2024-01-26 658081 657497 205200 201527 335715 341740 361028 357653 217929 214936 272721 277977 311603 318608 4177346 4454264 6321232 6086501 1075864 1118753 299576 263715 283691 284618 331350 320477 315604 315757 215137 214197 685282 650053 1477321 1443676 435077 428781 633951 635470 799044 786296 823388 824470 859691 879589 834534 924796 1984746 2078204 1238273 1071215 699884 683848 837086 833256 863434 874776 899076 910228 1004696 1005970 4802315 5014433 39.85 71.6 1
09:24:59 2024-01-26 656113 656572 205196 201492 335684 341740 360992 357689 217706 214637 272686 277659 311568 318869 4171393 4435432 6322734 6082822 1072367 1119217 300451 263935 283236 284618 331350 323038 315991 315978 214089 214897 678428 653021 1463062 1439299 435077 429996 634850 637877 799613 785428 825815 824470 856510 874605 838832 923186 1984746 2082630 1258989 1070988 702382 685931 834717 832667 865886 874524 897629 907563 1005928 1003127 4787827 5015342 39.85 71.6 1
09:25:00 2024-01-26 656650 656577 205205 201207 336195 342016 361028 357653 217929 214936 272686 277977 311603 318608 4183460 4438583 6332383 6072596 1073905 1118717 300451 264155 282901 284738 331350 323425 316026 315757 214089 214897 689196 653021 1473704 1439573 434459 429996 634850 638330 799044 784030 825815 823299 857189 874208 838795 923224 1984746 2074667 1247690 1072277 702883 685895 834717 833256 866500 875302 897629 907526 1007353 1003127 4787827 5014433 39.85 71.6 1
09:25:01 2024-01-26 659086 656577 205489 201176 336195 342812 360956 357689 218843 214936 272270 278862 312289 318419 4177766 4420255 6323058 6082822 1076712 1118753 300451 264190 283183 285606 332355 322580 316504 317004 214125 214897 693218 653021 1472503 1436133 433843 430605 634850 640147 800224 781427 825815 824138 857262 874497 839464 928617 1988985 2087398 1241493 1066194 701882 683848 832642 835731 868963 873184 895713 911554 1008854 1005258 4778421 5018935 39.85 71.6 1
09:25:02 2024-01-26 660561 656572 205493 201167 335689 342812 360956 356293 218690 215039 277921 278858 312289 318121 4177346 4414126 6295082 6076945 1071600 1117925 300487 264155 283170 285089 331816 321138 316026 317004 213754 215692 691455 653021 1493911 1435212 433843 429996 634850 640147 800187 781427 825815 824102 857225 871641 839742 928888 1982648 2090360 1241493 1065432 701882 683364 830281 835731 869420 874776 892419 912831 1011755 1007395 4806638 5010857 39.85 71.6 1
09:25:03 2024-01-26 656887 656373 209307 201800 334719 342812 363071 356614 217869 216344 274137 278941 312289 317412 4180745 4445956 6267105 6087163 1066246 1117097 299540 264155 284551 283786 331619 321936 315784 318445 213454 214759 681169 649120 1469277 1429383 433769 428442 630150 638330 797909 778708 824335 827833 856583 874257 839951 930897 1988359 2105785 1232623 1063416 699884 685895 830281 831453 868963 872896 893217 904642 1011755 1007852 4827955 5018821 39.85 71.6 1
09:25:04 2024-01-26 657784 654946 205489 201347 334684 341776 363071 358480 217530 216008 274064 278042 312072 315230 4171393 4477632 6267124 6087163 1066095 1116044 299086 263381 284161 284672 329885 321938 315784 317039 213804 216325 690586 650988 1506451 1432324 435077 429388 629702 636446 799053 779262 824372 830185 856583 871790 839206 931547 1988735 2104293 1241493 1060118 702883 687877 832642 830148 867115 874199 895182 904604 1013910 1008564 4846739 5018821 39.85 71.6 1
09:25:05 2024-01-26 658794 655909 205493 201554 336199 340743 363071 359598 217530 215039 278154 277690 311637 319393 4180745 4490026 6276431 6087163 1065817 1117925 300487 263311 283227 285089 329582 321486 315820 317004 213654 216325 681169 653957 1497759 1430287 435077 431215 630150 639238 802426 779262 824372 830185 856547 871172 844732 931547 1988735 2104293 1237795 1060118 702883 687877 832642 830148 867115 874596 894457 904754 1013910 1008564 4840524 5018935 39.85 71.6 1
09:25:06 2024-01-26 658446 655909 205493 201207 336470 341776 361028 358768 217530 215039 277957 277783 312289 319393 4177346 4489552 6267105 6087163 1068144 1118423 300908 263346 283134 285615 329885 321974 315820 319393 213804 216325 681169 653957 1454718 1430287 435077 431215 630598 639238 802426 777281 825619 830185 857225 873770 841143 932874 1991613 2104463 1237795 1059805 703385 687913 832642 831917 867115 874596 895713 903923 1014629 1008528 4843983 5023805 39.85 71.6 1
09:25:07 2024-01-26 662317 656373 205489 201246 336706 341776 360956 358481 218021 215974 271889 278012 311568 319393 4183726 4488879 6276431 6092194 1075279 1119217 300943 264155 282702 285650 329885 321486 315820 319393 213840 214725 672825 651156 1475211 1424201 434459 432133 630634 640147 804754 778419 823202 830185 859727 873023 841579 932912 1996150 2098623 1237328 1057106 702883 689866 830245 830148 871342 880859 890526 904940 1012093 1012243 4848927 5027390 39.85 71.6 1
09:25:08 2024-01-26 667793 655909 205922 200546 334719 344932 360630 358481 218055 215939 277957 279821 312289 315554 4180745 4492225 6276505 6087850 1081241 1117133 298633 265002 282386 285526 330527 321450 317571 320298 213504 215877 694451 648834 1465251 1422180 431206 431215 632047 640147 806477 777281 821119 829008 862811 872100 836668 931547 1997606 2102732 1237328 1054032 699884 689377 830281 829559 868842 874307 893231 901921 1008891 1010027 4896917 5029588 39.85 71.6 1
09:25:09 2024-01-26 664986 654946 205493 201840 334145 342920 360956 357929 217192 216379 272270 277169 312577 315518 4180745 4556979 6239129 6101566 1086755 1118423 299983 264190 282963 285089 331063 322427 315688 319393 213840 215868 677414 643562 1473248 1433447 432504 430605 630150 634533 804319 779596 819950 829596 865729 873023 833789 930222 1992421 2090360 1243341 1057211 697398 689866 835901 828971 866474 882727 897088 903615 1005180 1012243 4896098 5023805 39.85 71.6 1
09:25:10 2024-01-26 666244 656577 205200 201514 334684 342848 360920 359887 218021 214936 272686 277169 313489 315591 4177069 4509708 6285756 6087850 1091406 1117961 300977 265002 281376 285526 331852 322809 318244 318274 213840 216325 682540 646984 1466600 1434466 430828 429996 633951 635286 802039 782955 819950 825568 863314 874605 832605 923624 1987316 2071946 1239644 1068170 695911 683884 837086 832508 862211 874560 899790 906237 999723 1006358 4839374 5013069 39.85 71.6 1
09:25:11 2024-01-26 662510 656373 205489 201694 335918 342884 363098 356614 218242 215039 272270 277173 313013 315518 4171393 4469754 6276431 6090786 1085174 1117133 297244 264966 283170 284370 332608 321718 318019 319393 213840 214794 682540 643283 1490623 1440597 431170 429388 633951 635380 801470 782400 821119 825605 863461 874339 832064 924940 1982684 2080909 1245806 1068170 697398 683364 838274 834474 862211 871956 901070 908928 1002561 1000395 4825186 5013069 39.85 71.6 1
09:25:12 2024-01-26 656650 656850 205196 201879 334754 342257 363830 357689 218242 215005 272757 276941 311637 318767 4174368 4460229 6285481 6090786 1075901 1118790 301476 264155 284072 285298 331332 322743 318244 319393 213947 213980 683097 645408 1477262 1445772 435077 428781 633053 635797 798069 783538 823313 825416 860982 879734 836976 926030 1982995 2080121 1224853 1071215 699386 683921 837086 834767 864046 873220 901107 908928 1002977 1008021 4802409 5010857 39.85 71.6 1
09:25:13 2024-01-26 657858 656837 205196 201527 335693 341416 360992 357402 218055 214971 272792 277783 311603 319393 4177346 4447829 6323058 6078484 1075854 1118753 300487 264155 283391 284405 331296 323727 317990 318492 214656 214794 680655 651156 1466208 1437527 435077 429996 634887 636520 799200 782955 828177 824138 857738 874208 839464 925525 1984746 2083599 1239644 1069691 701882 685931 834126 833650 867115 874524 895713 908245 1008854 1003127 4771602 5013069 39.85 71.6 1
09:25:14 2024-01-26 662195 656841 205493 201207 336235 342654 360992 357689 219263 215005 272270 278893 313745 317933 4180745 4408441 6332383 6078484 1071600 1118753 299611 264155 283774 285343 332608 322580 318694 317858 213611 215496 691808 651156 1487940 1433447 433843 430605 634703 638208 800334 781291 826957 825380 861628 874533 839464 928906 1988359 2090657 1243341 1063416 701882 683884 830281 835767 870073 870370 893236 909928 1013910 1006358 4803206 5015228 39.85 71.6 1
09:25:15 2024-01-26 662514 656373 209646 201202 337514 342848 360992 356043 218277 216124 277724 278976 312072 317448 4177346 4423939 6276811 6087850 1071266 1117133 299122 263908 285357 283935 332608 323727 315784 318821 213647 215241 687806 649761 1473938 1432324 433806 428478 631263 637721 798069 779225 825815 827796 857262 871965 839742 930222 1988359 2105785 1250278 1060392 699884 685895 833234 832667 868805 874560 895075 907600 1011755 1009313 4839374 5020223 39.85 71.6 1
09:25:16 2024-01-26 657289 654946 205489 201694 334719 341740 363071 358804 217565 215974 278154 278671 312577 319131 4180745 4489651 6276431 6086425 1064284 1117925 299086 264190 284728 284370 331099 322248 315784 318339 213512 214863 682540 649297 1470730 1432430 435077 428599 629443 637877 798069 779262 825619 832132 855978 873024 841778 932971 1992421 2105785 1272523 1060392 700882 686903 832370 831453 868805 874560 894438 910637 1011755 1009313 4835043 5013069 39.85 71.6 1
09:25:17 2024-01-26 658113 656373 205489 201703 336199 341463 362815 358840 217869 215974 272305 278047 312577 320108 4177346 4480051 6267105 6082069 1066502 1117170 301345 263943 284728 284605 332290 322929 315784 317858 213956 214828 673525 651156 1495085 1429383 435077 429119 628517 636520 799613 779262 825619 829913 855978 872406 844129 931584 1991186 2105785 1232248 1060392 702883 687877 832642 831917 868963 878995 895713 907563 1012093 1009313 4839374 5020223 39.85 71.6 1
09:25:18 2024-01-26 659516 655446 205475 201974 336742 341776 360992 359598 217869 215673 272460 278435 311603 319430 4183726 4485690 6276431 6081827 1069549 1117133 301117 263943 284715 285276 330598 322320 315784 316934 213983 214828 682540 653489 1497688 1433447 435077 428806 629480 636520 802463 779367 825619 830185 857262 872152 841852 932949 1994019 2105785 1243341 1058885 703887 689608 832642 829654 870073 879616 895713 905964 1014316 1010813 4846739 5022421 39.85 71.6 1
09:25:19 2024-01-26 660525 656577 205489 201651 336742 342534 360920 359887 217903 215039 274548 278047 311603 319430 4180745 4482422 6281282 6090620 1069549 1118790 303199 263943 286352 285276 329635 322320 315784 316934 213983 214794 691976 653021 1458604 1429383 435077 428875 629443 638330 802608 779559 824372 830185 859764 872515 839464 932949 1997606 2096592 1254434 1058720 702382 690573 830281 829559 871379 881481 891822 904940 1012129 1012243 4845524 5022421 39.85 71.6 1
09:25:20 2024-01-26 665259 655904 209499 200572 334754 344932 360340 358228 218242 215673 274084 279743 312289 315591 4177766 4494382 6276431 6087850 1081241 1117133 299329 265568 284549 285276 331242 321831 317571 319393 213276 215496 688990 649120 1464342 1420163 431937 428995 631263 640147 804853 776695 821119 830185 861982 870633 834534 932949 1996187 2096592 1258989 1054090 698391 689106 834126 830148 867115 881481 895713 904940 1008854 1014393 4896098 5022421 39.85 71.6 1
09:25:21 2024-01-26 664392 654983 205306 202188 334649 342884 361028 359598 217192 215639 272721 276748 313013 315591 4180745 4560263 6254174 6090786 1086755 1119032 299329 265125 285357 285490 331709 322356 315784 318595 213983 214794 680119 643562 1468632 1429383 432343 427636 628998 636483 803748 779596 821119 830185 866528 873023 829677 931584 1994019 2085228 1243341 1060392 697894 690845 837086 827796 864659 880288 901748 903615 1003013 1012243 4886719 5020223 39.85 71.6 1
09:25:22 2024-01-26 666533 656377 205493 201554 334719 342884 359833 358804 218277 215476 272495 277625 312542 315627 4172038 4494059 6299919 6087850 1092980 1122292 299364 264719 284110 286257 331475 320406 319072 316898 214620 214759 685282 647260 1461911 1432324 432307 429955 634777 636446 804844 784067 818784 824982 866341 874244 832605 927597 1991186 2072322 1230066 1066652 697989 685931 835901 829690 865886 879725 899113 908931 1002561 1006394 4853854 5022421 39.85 71.6 1
09:25:23 2024-01-26 664125 655618 209169 201527 334033 345420 360992 356578 218242 215005 272495 278116 313013 315224 4177766 4488306 6290600 6087850 1084284 1122329 300552 265382 283797 284277 332787 320406 317607 316934 213947 214794 680119 643306 1497639 1441676 432001 428781 634400 634717 801470 784067 821119 825642 862239 874605 833943 924762 1983336 2084256 1234097 1068930 697894 683957 839501 833920 862175 877235 900773 907299 1001851 1000697 4839825 5011638 39.85 71.6 1
09:25:24 2024-01-26 662243 656572 209316 201875 333678 342956 362815 356650 218385 215039 272686 278116 313082 315482 4180745 4491190 6276748 6092194 1084182 1120735 298387 265161 284032 284547 332787 322927 317571 317823 213983 214828 682540 643764 1478800 1443450 432921 429278 632907 634680 801470 783239 820831 825270 862239 874641 834570 924762 1982684 2081153 1249573 1069498 698888 683921 838274 834547 864046 874560 902427 910258 1003013 1000661 4816686 5016644 39.85 71.6 1
09:25:25 2024-01-26 656686 656837 205191 201879 336270 341812 363071 358228 218242 215074 273557 277407 311672 318906 4180745 4472972 6323058 6097215 1079253 1120660 302967 264049 283930 285183 331744 321343 318019 318267 215296 214645 682540 651156 1492892 1438603 434768 429996 634887 636520 799044 783574 825778 823009 861018 879625 839464 923624 1983069 2074704 1232248 1072466 699884 684925 837086 834547 864659 874488 899790 908631 1003013 1000661 4811525 5013069 39.85 71.6 1
09:25:26 2024-01-26 657383 656577 205200 201554 335764 342329 361028 359080 218208 215005 272757 278047 312106 319393 4174789 4434848 6332383 6072406 1078760 1119069 302110 264014 283930 284947 332522 321307 318505 318267 214656 214794 682540 651156 1469444 1438603 435695 427640 634648 636520 799496 782955 824884 822390 857262 874641 839464 923624 1982684 2085117 1238950 1068170 702883 683957 834126 833920 868842 873220 895713 910295 1008891 1003127 4764796 5021187 39.85 71.6 1
09:25:27 2024-01-26 660561 656837 205489 201066 335764 342812 361028 357689 218957 215005 272495 278893 311637 318383 4177490 4417115 6313732 6080091 1074834 1120697 302220 264084 283496 285183 331744 321307 318956 318492 213983 214713 683637 651156 1477982 1436563 435040 427600 634887 637877 799200 781625 824261 823009 857262 879804 839464 923624 1982721 2086674 1241493 1066652 702883 683957 832909 834547 868191 873256 895713 911591 1008891 1000697 4769016 5013069 39.85 71.6 1
09:25:28 2024-01-26 660598 656837 209388 201198 335724 342848 362550 355508 218242 215673 277724 278897 311672 317448 4168846 4423695 6276811 6081148 1070643 1119069 299505 264119 283099 285098 333491 320335 318056 318304 213611 214897 691808 651885 1493674 1432324 433843 427694 633988 639618 800334 781181 824447 826623 859764 872977 839464 927505 1989772 2095106 1243341 1061903 701882 683921 830281 834584 870725 873184 894443 910980 1011755 1008296 4809170 5022421 39.85 71.6 1
09:25:29 2024-01-26 655722 655909 209388 201207 334754 342884 363316 357402 217565 216379 277761 278129 312324 317158 4180745 4464714 6258384 6077116 1071077 1119217 299435 264084 283099 284787 333256 321831 315784 318821 213754 214897 690586 648371 1482627 1432324 433843 428781 630817 637976 798069 778708 825656 829008 856620 872001 839464 930259 1992602 2111915 1210062 1060392 700882 686903 832642 834248 868842 874199 894545 906652 1011755 1010813 4837347 5020223 39.85 71.6 1
09:25:30 2024-01-26 658868 655909 209174 201694 336235 341969 363071 359887 217565 216008 278030 278047 312359 319430 4177766 4484705 6258212 6098643 1065944 1120809 302883 264049 284911 285312 330670 322738 315424 317787 214054 214713 682026 651156 1517834 1433447 435386 429996 628925 638330 801321 778419 825619 830185 857189 873023 841852 932248 1991186 2107279 1257106 1060392 703385 687877 832642 831771 869581 874199 895820 904567 1014629 1009277 4840802 5018821 39.85 71.6 1
09:25:31 2024-01-26 657784 654946 205489 201659 335658 342546 363071 359562 217530 216275 272651 278491 314110 319320 4180326 4478375 6267110 6081148 1066246 1119180 300831 264049 286981 284538 331819 322284 315784 317004 214054 214530 682540 649297 1469857 1431305 435077 428781 628734 637877 799053 777281 825582 830185 857775 873023 841254 932912 1991186 2104293 1243341 1057380 703385 689866 832051 830148 871306 874235 893203 904604 1017097 1010741 4844260 5015228 39.85 71.6 1
09:25:32 2024-01-26 659731 656837 205493 201519 336742 341740 360992 358804 218055 216124 272686 278107 313773 319393 4180326 4485951 6276431 6090514 1069414 1119143 300310 264014 284337 285401 329706 322320 315784 317929 213939 214713 682540 651156 1516638 1429383 435077 427600 630101 636520 802463 778419 825619 830185 856956 871863 841254 932912 1989772 2104022 1234097 1058885 703887 689377 834012 831917 869581 879580 895713 907560 1014727 1009277 4840802 5018935 39.85 71.6 1
09:25:33 2024-01-26 658683 655872 205493 201523 338746 341776 361028 358768 217530 215039 278190 278435 312507 320108 4180326 4490026 6267348 6098643 1067188 1119180 299470 266305 284799 285152 330670 322774 315820 318410 213904 214712 685282 650520 1494502 1429383 435077 429388 629443 638030 800334 778419 825619 830185 857225 871863 841254 932912 1992602 2104293 1245190 1058885 703887 689866 833229 832508 871306 880968 895089 908931 1014279 1011492 4846739 5023805 39.85 71.6 1
09:25:34 2024-01-26 664047 656837 205493 201840 336742 342848 360630 359309 218055 215974 272686 279528 311603 318906 4177346 4488306 6276431 6098643 1072481 1119143 301013 263978 283859 285459 330438 322320 315568 317039 214442 214863 682540 653957 1456385 1429383 435077 431173 630817 639692 802039 779596 824410 832545 860982 873023 839464 932949 1999025 2099567 1233697 1056987 703385 690845 830281 830148 872614 879253 892558 904567 1012093 1013676 4864366 5029812 39.85 71.6 1
09:25:35 2024-01-26 664125 656373 205922 201581 336706 342920 360920 359309 218208 215639 274548 278980 311603 319131 4177346 4495426 6282471 6098976 1072367 1120772 302409 264049 283461 286079 331171 323408 317607 318222 214161 214897 683911 653957 1451941 1428369 435077 430118 631046 640147 802608 779596 824372 830185 861592 873640 839428 932949 2000446 2099567 1239144 1059638 703385 690935 830281 830148 873233 879290 893222 903243 1012093 1012243 4848998 5028308 39.85 71.6 1
09:25:36 2024-01-26 663382 656837 205489 201172 336706 342920 360884 359562 218021 215639 272686 279782 311603 318869 4177346 4494109 6282471 6098757 1074019 1120809 301259 263978 283470 286307 330670 322427 315820 318382 214125 214897 682540 653089 1482471 1427356 436042 430118 631190 639600 802608 780701 824525 830185 862239 874257 839428 932949 1997333 2099567 1239144 1057380 702883 689866 830281 830148 872614 880532 893968 901921 1014629 1012243 4846739 5026170 39.85 71.6 1
09:25:37 2024-01-26 665790 655909 206311 201036 335729 344896 360340 358768 218242 215974 272270 279786 311603 317897 4177346 4488879 6279083 6098757 1071751 1120809 301682 263978 283894 285383 329706 321903 315820 317703 214125 214897 685282 653489 1472714 1429383 435386 429586 631046 637684 802039 779596 826831 830185 861018 873100 839464 932949 1991904 2096592 1233697 1057380 702883 689866 830281 830148 871379 883460 895075 907635 1012093 1012243 4846739 5022421 39.85 71.6 1
09:25:38 2024-01-26 667224 656837 206067 200581 334719 344653 360340 358768 218242 215753 271854 280234 312289 315554 4178015 4481930 6282471 6094387 1077877 1121605 300310 265196 284549 285468 330491 321415 317535 317039 214089 215692 672825 651156 1462697 1420791 433843 433053 632605 638245 802497 779044 820794 829596 862239 874257 835754 932248 1996150 2096592 1224388 1054305 701606 689866 832051 830148 871306 879253 895182 901958 1011755 1012243 4891288 5024760 39.85 71.6 1
09:25:39 2024-01-26 665729 656698 209718 201655 334688 344932 360920 358228 218208 216309 274064 278664 313013 315482 4180745 4511725 6264078 6098757 1082416 1119143 299155 265639 284549 285347 331314 321450 317607 318445 213269 215877 691808 647446 1464802 1423190 432614 430011 632157 638208 804881 779596 821119 830901 863141 870560 834570 935612 1997606 2096592 1248888 1053519 698888 688889 834717 830148 869581 883351 898269 906914 1008854 1016696 4897195 5023805 39.85 71.6 1
09:25:40 2024-01-26 664392 656568 205480 202338 334675 342884 360992 359887 217672 215974 272757 277138 313048 315591 4177346 4543516 6273039 6107512 1088077 1122403 299399 265231 283496 285490 330849 323156 315820 317039 214513 214679 684176 645141 1468804 1433240 433696 428960 630817 635618 802608 782683 821119 829596 863787 871605 833906 930185 1994019 2085919 1243341 1065432 699884 690845 838274 828971 864659 884441 902427 905052 1005409 1011492 4867962 5018821 39.85 71.6 1
09:25:41 2024-01-26 667992 656837 205524 201844 335693 342884 360630 359598 218277 214971 272721 278716 313048 318121 4180745 4503648 6310769 6098757 1091306 1120809 299399 265231 283567 286485 329849 322199 316026 318942 214851 214530 685282 645601 1462560 1434527 433843 431135 632605 636069 806058 784067 821119 827833 865045 874569 836647 927468 1992602 2070818 1249358 1066652 699884 689866 838274 830148 865886 874271 898780 904604 1005409 1008564 4856131 5018821 39.85 71.6 1
09:25:42 2024-01-26 667992 656837 205489 202188 334649 342884 360884 358768 218277 215005 272721 278504 312542 315915 4180745 4494059 6292102 6098757 1088999 1119976 302027 265010 282901 285526 329813 322199 317607 319168 215137 214530 682823 645601 1459476 1434364 433696 430271 631263 635618 804844 783510 820138 827833 864073 871641 834790 927468 1992602 2068799 1243341 1066652 699884 689866 838274 830148 864659 882213 901748 907635 1004696 1009277 4849204 5013069 39.85 71.6 1
09:25:43 2024-01-26 669091 656837 209427 201840 334719 345664 359833 356614 218922 215005 272686 278099 311637 315627 4177766 4488454 6291904 6081299 1094505 1120772 299399 264966 281411 285682 331852 320442 318919 319393 214728 214897 683911 646984 1474273 1436506 432921 430190 634887 636520 806094 783574 819950 824795 866305 879589 832690 924762 1991688 2075073 1224160 1066379 699884 689377 838274 830148 864659 880859 902576 903923 1002941 1007816 4853388 5020223 39.85 71.6 1
09:25:44 2024-01-26 667318 656837 205493 201835 334415 345908 360956 358052 218922 215974 272721 278504 312577 315482 4180745 4483471 6293570 6098757 1092702 1122403 301257 265559 281447 285682 332625 322049 318919 317039 214125 214863 683911 643764 1459750 1438603 432001 427564 634887 636520 802497 784067 821119 825416 863177 874424 834227 924098 1982684 2084256 1251456 1068170 697894 685373 839501 834547 864011 874524 903750 910943 1002561 1000661 4839096 5013069 39.85 71.6 1
09:25:45 2024-01-26 659993 656837 205484 203148 334719 342293 363841 358253 218277 216159 272757 276941 313266 318383 4177346 4484244 6293570 6081262 1082202 1122403 298598 264190 284506 284690 332338 323957 317571 317929 214426 214266 683911 643562 1470427 1445770 433843 428781 633053 634717 801470 784128 823165 827833 862239 874569 837013 924762 1984746 2081153 1247690 1068930 698888 685858 839501 835767 865241 871704 903750 911629 1004696 1006358 4837347 5010857 39.85 71.6 1
09:25:46 2024-01-26 658350 656837 204913 202338 335693 342293 363071 358539 218277 215974 272757 277134 312542 318906 4171393 4485358 6293570 6090020 1082043 1122403 297694 264966 284147 284690 333076 323038 317358 317929 214089 214897 682540 643764 1495962 1443721 432614 428781 633053 634717 801930 783510 820757 826623 863461 874641 836383 926114 1984746 2081153 1245806 1069691 697894 683884 839501 834547 864626 872932 900736 909966 1002561 1000661 4831403 5004469 39.85 71.6 1
09:25:47 2024-01-26 663178 656837 205475 202157 334145 342920 363071 357390 218277 215974 272721 277677 313048 315518 4171393 4481016 6293570 6094387 1086755 1118717 297659 265002 283205 284543 332860 323038 317607 317964 214462 214713 683911 643562 1512023 1438603 432001 429388 633988 635618 802497 782955 821119 825380 861314 874641 834497 929094 1984746 2078204 1237795 1069691 697894 683921 839501 833920 862783 874776 904394 911529 1002561 1000661 4840802 5013069 39.85 71.6 1
09:25:48 2024-01-26 661300 656837 205484 202515 334649 342848 363071 358504 218242 215639 272721 277216 313048 315266 4174789 4485324 6284597 6094387 1089861 1118753 297486 265408 283400 285125 333366 320370 315640 317039 214125 214748 682540 641723 1483191 1434527 432001 427658 634887 636520 802497 783510 821119 825416 861314 874208 832064 926297 1984746 2068679 1243341 1068930 696902 684888 839464 833920 865241 879616 903750 908928 1002561 1006394 4830447 5010857 39.85 71.6 1
09:25:49 2024-01-26 663174 656837 205484 202197 334145 342956 361028 358252 218208 215039 272686 277177 313301 315591 4177346 4481949 6289081 6090020 1088307 1118753 299559 265630 282519 285089 333329 323038 317426 317004 214161 214748 682540 641723 1481350 1434527 432001 427600 634887 636520 802534 784067 821119 825416 865081 880977 833279 928431 1988359 2074704 1253339 1068930 697894 683921 839501 834547 864659 874560 903750 910258 1003984 1008969 4834854 5010857 39.85 71.6 1
09:25:50 2024-01-26 659324 656837 205484 203153 334719 342570 363584 357689 218242 215673 272757 276941 313048 318383 4177346 4484244 6284191 6090509 1080578 1118790 299983 264190 284072 284370 333604 321415 315991 317075 214125 214232 682540 645141 1468813 1444745 433843 428781 633857 634717 801198 784067 822581 827833 862239 874208 838201 924762 1984746 2074704 1223004 1068170 698888 685373 839501 835767 865886 874560 902427 911591 1002941 1000697 4830447 5007285 39.85 71.6 1
09:25:51 2024-01-26 656686 657506 205200 201875 334754 342570 363071 357689 218208 215039 273592 277169 313745 319131 4159841 4471433 6293570 6090020 1075827 1118790 299540 264155 284697 285383 332445 321450 317607 317004 214648 214197 680428 647260 1470914 1443721 435077 428781 633053 635618 798069 784165 824410 824212 861628 880541 839464 929267 1982684 2084441 1249573 1069718 702883 686903 836493 834547 867115 874776 897162 912180 1008891 1000661 4783553 5013069 39.85 71.6 1
09:25:52 2024-01-26 659553 656841 205493 201207 336226 342848 361028 358228 218957 214971 272495 279591 311637 319029 4184193 4420787 6321782 6081262 1074789 1117961 300979 264155 284257 285419 331888 320477 316760 316526 214161 214828 682540 651156 1491087 1434527 433843 427600 634887 637452 800334 783510 825619 824175 859727 879625 841254 926297 1985862 2089409 1241493 1070452 703887 687426 834717 834804 868154 874560 898734 908928 1008891 1000359 4764796 5011752 39.85 71.6 1
09:25:53 2024-01-26 659590 656837 209352 201242 336737 342848 361028 358228 219263 214971 272686 279547 311637 318906 4172038 4411348 6312328 6081380 1072755 1117133 300979 264190 283930 285766 331852 321486 316760 316048 214161 214759 677913 651156 1468418 1436563 435077 427712 635788 638330 800334 784067 826868 824795 859764 874280 841852 926297 1982684 2093513 1241493 1068930 703385 684925 834717 837906 869457 874776 896451 913484 1011038 1000625 4765611 5013069 39.85 71.6 1
09:25:54 2024-01-26 662510 656846 209758 201703 334746 342654 361028 356614 218242 216008 277761 279019 314074 317933 4169551 4421401 6312328 6081299 1072755 1117961 299294 264754 286057 285103 331852 320513 317017 316269 213876 214759 685027 652123 1481853 1434527 434768 428641 634253 638208 800334 782955 825656 825416 861586 874244 839464 927522 1986948 2090621 1241493 1066652 702883 683921 832642 836990 871379 873872 895075 913615 1013297 1005648 4778421 5013069 39.85 71.6 1
09:25:55 2024-01-26 660598 656837 209686 201694 335724 342884 361028 356578 218242 216309 277994 278984 313262 317933 4181498 4433854 6302949 6090210 1069668 1120413 300522 265125 284454 285526 332589 320477 316982 317075 214018 214794 689717 651156 1493328 1434527 433843 428978 634585 639637 801470 782955 825656 827246 861358 874244 839464 927468 1988359 2090387 1243341 1064344 702883 685410 832605 838178 871379 874358 895713 914790 1011824 1007852 4787827 5013069 39.85 71.6 1
09:25:56 2024-01-26 658657 656837 209718 201703 338274 342920 363071 356650 218242 216379 278190 278984 312577 317933 4178984 4436788 6279709 6086425 1070946 1117133 301257 264984 283174 285410 333870 320513 315109 318750 213690 215379 687806 650226 1469277 1429383 433843 427564 633090 640090 799200 780738 824410 829008 862239 874533 839464 930222 1991186 2104293 1241493 1061903 701882 686417 833536 836397 871379 872896 895182 910003 1013910 1010813 4821068 5016644 39.85 71.6 1
09:25:57 2024-01-26 656924 655909 205493 201694 335503 341812 364098 358804 217565 216379 272495 278614 312577 317897 4181498 4474464 6279709 6090862 1065484 1118790 299364 264900 284609 284184 331924 321974 315820 318821 214125 214897 681169 647446 1468613 1429383 433843 428599 630817 637721 798069 779044 828083 830000 858512 871965 840611 932949 1992421 2107279 1250278 1061903 701882 686903 833266 834547 871379 874235 895820 909966 1010627 1011528 4827955 5013069 39.85 71.6 1
09:25:58 2024-01-26 658794 656377 209352 201699 335729 341812 363584 359598 217903 216008 272686 278649 312577 320053 4181498 4483471 6274813 6087850 1066170 1122067 300274 263899 284036 285561 329920 322463 315784 317964 214161 214932 682540 652554 1496715 1429383 435695 431179 629480 637877 801470 779596 825619 829963 859119 873023 839464 932863 1995265 2102803 1232248 1057380 703887 689866 832050 829654 871342 880859 895089 908608 1015070 1011528 4839374 5020223 39.85 71.6 1
09:25:59 2024-01-26 662671 656373 209321 201738 336777 342848 360920 359345 218277 216008 272495 279910 311637 319138 4181498 4483684 6274813 6087850 1077028 1119069 299576 264190 282738 285998 330849 323957 315568 317039 213840 214932 682540 651195 1486983 1420163 433843 431862 631263 640126 802570 778492 820831 830185 862239 871965 837013 932949 2000446 2098623 1239144 1053191 700882 689377 832642 830148 871379 882104 895713 906237 1011755 1012243 4893699 5023805 39.85 71.6 1
09:26:00 2024-01-26 663850 654983 205489 201875 334181 342920 360992 358264 217600 216379 274740 277277 315511 315302 4185867 4552726 6246207 6088526 1088220 1122403 298389 264225 283307 285526 331655 322356 315784 319393 214161 214564 682823 643764 1482071 1429383 432700 428911 629480 636069 802534 781845 821119 830185 865081 873229 833353 932285 1995915 2086674 1243341 1060119 698888 690703 839501 829559 864659 882879 899493 904940 1005928 1012243 4877340 5008126 39.85 71.6 1
09:26:01 2024-01-26 667762 656577 206315 202369 334754 344896 359833 358552 218922 215005 272721 278420 315067 317867 4182879 4494693 6303770 6088526 1094543 1119485 301403 265002 281482 287017 332751 320548 316760 317004 214196 214932 685282 646523 1459149 1433511 432614 430939 634887 636520 806058 784128 820844 825416 866378 874280 829677 924762 1991186 2075260 1245190 1068170 697490 687913 837086 833920 867115 880968 903750 910228 1000109 1009350 4840802 5013069 39.85 71.6 1
09:26:02 2024-01-26 664392 656832 209388 201879 334172 345420 363071 357402 218312 216008 272721 278758 315956 315266 4176987 4480051 6285756 6072406 1088340 1120936 297764 265630 283205 285365 333654 320548 318201 317039 214161 214897 682540 641933 1500344 1435386 432001 427636 634887 636520 802570 781879 821119 825453 863787 879625 833906 927505 1988359 2081490 1251456 1069691 699111 685931 839501 836397 864046 873547 902055 909928 1004696 1006358 4834854 5011638 39.85 71.6 1
09:26:03 2024-01-26 663450 656582 205927 202263 334644 344896 363071 357366 218735 215673 275473 278666 315956 315302 4179446 4486887 6294420 6076718 1085100 1118717 299559 265595 284215 285018 333400 320513 315991 317004 214613 214932 682540 641723 1492713 1438603 432614 429388 634887 636520 802608 783845 823463 825416 861278 879552 834497 928817 1984746 2078204 1241493 1069691 697894 685895 839501 834511 864659 879136 905038 911529 1003984 1006358 4834854 5010857 39.85 71.6 1
09:26:04 2024-01-26 660561 656568 205484 202480 334379 342848 363584 357653 218655 215639 275241 278036 315956 317570 4179446 4487037 6285756 6081219 1085111 1119217 297694 265373 283815 284592 333400 323038 317607 317964 214089 214897 683911 643764 1473712 1442421 432614 429692 633951 635618 802608 783795 820794 827209 864686 879589 834534 926114 1984746 2082630 1235946 1069498 697894 685895 840694 835731 864659 879616 905150 910906 1003984 1006358 4834854 5015342 39.85 71.6 1
09:26:05 2024-01-26 663921 656837 206067 201664 335922 342956 363071 356614 219005 215974 275047 279233 315956 315194 4176462 4480051 6285756 6081262 1088220 1118753 297694 265373 285762 285432 333130 323497 316026 319122 214089 214863 676061 642353 1482173 1436292 432307 427680 634887 637195 802608 784067 821119 825380 863787 874244 834570 927619 1986911 2082630 1228551 1069498 697894 685373 839501 836323 864659 878837 905038 912831 1003984 1006358 4837347 5014433 39.85 71.6 1
09:26:06 2024-01-26 658831 656837 205489 202541 335693 342812 363841 358732 218242 216136 275473 277649 315511 318949 4176462 4480484 6276207 6081371 1082118 1120376 299086 265002 284692 284752 332895 322163 317607 317039 214613 214599 683911 643727 1478800 1446796 433843 429692 633951 636069 802608 784128 823165 827833 864686 879625 839704 927505 1988322 2085919 1228551 1072741 699884 687390 839501 836990 865886 874163 899419 911266 1005892 1006394 4821068 5015228 39.85 71.6 1
09:26:07 2024-01-26 660275 656837 205493 202789 335693 342534 363071 358732 218242 216136 275473 277838 315511 317910 4176462 4490449 6294420 6096542 1080381 1120376 300451 264049 285040 285490 332625 321450 317607 317039 215440 214232 677759 647446 1497268 1443721 435695 427600 633053 636520 800334 784165 825619 824759 862239 882113 841254 926260 1985899 2081453 1232248 1074761 701382 686903 839501 836953 866500 874199 899456 911916 1005892 1007816 4808257 5011638 39.85 71.6 1
09:26:08 2024-01-26 660782 656837 205344 202506 336470 342848 364098 358480 218643 216437 275864 277834 315511 318724 4176462 4493453 6285756 6096542 1078729 1120376 299329 263943 284795 285490 331888 321450 317607 316969 215288 214232 685528 647446 1462795 1443721 435077 427600 633053 636520 800182 784128 824372 828420 863461 879589 839464 926114 1985862 2084404 1247690 1070940 699884 686903 839501 836990 864659 874560 902813 912718 1002941 1006358 4834577 5015342 39.85 71.6 1
09:26:09 2024-01-26 661920 656828 205484 202515 334684 342884 363584 357402 218608 216136 275241 277769 313415 317752 4182433 4493233 6285756 6096542 1077962 1121207 299329 264860 284706 285178 332895 321450 317607 317964 214125 214232 685766 644023 1475080 1444745 434768 429388 633053 636069 801321 783510 820794 827209 864686 874244 838832 926772 1985651 2074704 1234097 1069417 698888 685895 839501 836360 864659 874560 902847 909928 1003984 1006322 4831126 5005061 39.85 71.6 1
09:26:10 2024-01-26 663825 656832 205484 201844 334145 344653 363584 357403 218608 216136 274621 278614 313450 315338 4182433 4489988 6285756 6095858 1081073 1120376 298493 264190 284036 284215 332895 321189 315735 317741 214125 214564 682540 643102 1494727 1444745 433535 428781 633053 634717 801892 783510 821119 825416 863177 879589 834263 927619 1982648 2074630 1226702 1068656 698888 685858 839501 836360 864046 874524 903750 911591 1003984 1006358 4827678 5010857 39.85 71.6 1
09:26:11 2024-01-26 659532 656837 205205 202475 335693 342293 363071 360051 217963 216136 275473 277618 315655 319211 4173014 4474285 6276431 6087163 1075864 1119485 300660 264119 284506 285196 331260 321450 315514 317039 215440 214232 681471 648371 1477977 1443721 435695 427564 633053 636520 800751 784165 824410 827833 863461 874244 839192 925419 1986911 2084441 1258989 1074086 701882 687390 839501 836990 866500 879725 902390 912831 1008104 1007816 4795187 5014433 39.85 71.6 1
09:26:12 2024-01-26 660525 658232 205493 201870 336742 342812 362817 359816 218608 214867 275864 278806 314181 319247 4175998 4444893 6310769 6078484 1073905 1122403 300943 264190 283705 285290 332032 321938 318969 316491 214799 214932 681169 651156 1474185 1436563 435077 428839 636239 638330 802608 782984 826868 825380 860982 880868 841852 926958 1988322 2086637 1243341 1068930 703887 684888 834717 838178 871342 874524 897088 914266 1011755 1000661 4769016 5010857 39.85 71.6 1
09:26:13 2024-01-26 662004 657972 209682 201519 335693 342884 360704 357116 218643 216774 273918 279603 315175 317976 4172736 4417526 6292335 6072676 1071191 1120809 300451 264190 283806 285561 333870 320217 316504 318445 213939 214966 693218 650988 1489346 1433511 433843 429478 634887 639600 802608 782400 825619 829008 862239 877207 841254 929486 1992602 2095748 1242648 1062759 702883 685895 832642 838178 873581 874524 895713 913615 1012093 1009632 4797232 5004469 39.85 71.6 1
09:26:14 2024-01-26 662510 656691 209722 201835 335729 342920 360740 356365 218455 216774 274500 279373 314953 318237 4175719 4423939 6292335 6072596 1070870 1122002 299682 264155 283205 285526 333870 320442 315770 318892 213754 214966 693218 651156 1472433 1432495 433843 428538 634437 639600 800334 781845 825582 829008 862239 874605 839464 929523 1991186 2098697 1243341 1063264 701882 685895 832642 836990 872614 874524 895713 911591 1012093 1012243 4812699 5013069 39.85 71.6 1
09:26:15 2024-01-26 655686 656373 209499 201844 335720 342632 364458 359022 217963 217111 275193 278723 314181 317752 4175998 4464714 6270337 6087163 1066246 1118790 299576 264155 284977 284769 331117 324673 315820 318445 214125 214932 682540 649948 1498432 1429383 435695 429692 630371 639581 800334 779596 828046 831489 859727 870727 840574 934945 1994019 2104949 1245190 1058885 704683 690845 834126 832078 872614 882104 895731 908706 1016508 1013407 4839825 5020223 39.85 71.6 1
09:26:16 2024-01-26 661649 655909 209494 201844 337522 342559 360668 359599 217963 216136 275425 278806 313960 319933 4175998 4495426 6274536 6081299 1070643 1117133 301401 263346 283603 286222 330884 322463 315820 317964 214089 214932 682540 653021 1479986 1429383 435695 430365 631263 638879 802608 780701 825656 830865 862239 874875 839464 934279 1997606 2099825 1213687 1059638 703887 688914 832051 829690 873852 880532 893249 904604 1015034 1015111 4844260 5026208 39.85 71.6 1
09:26:17 2024-01-26 664047 656837 209352 201242 336777 342415 360704 359853 218608 216240 275193 279633 314181 319247 4178984 4472982 6267313 6087850 1076837 1117961 300908 264966 283051 286405 330884 321938 318133 317964 214161 214966 682026 651195 1481162 1420163 433843 431135 632157 640126 804844 779596 822581 830185 862531 874461 838237 932949 2000446 2102803 1259981 1055878 702883 690845 832642 829385 872614 880908 895727 908968 1010627 1014393 4877633 5022421 39.85 71.6 1
09:26:18 2024-01-26 669223 656368 204873 201703 334719 346191 360704 358517 218608 216878 273918 278788 315589 315410 4182433 4497428 6265434 6090824 1081677 1118753 299540 265595 285490 286199 331924 321486 315820 318704 213454 215001 688990 648371 1468241 1420163 432614 430190 632844 639637 806058 779044 820757 832114 866341 873268 837013 935373 1997606 2099789 1252586 1054034 699884 689866 834717 831917 870073 882727 897088 909005 1011755 1009638 4893699 5020223 39.85 71.6 1
09:26:19 2024-01-26 663619 656837 205489 202471 337296 342668 360704 360106 217929 216240 275693 277644 313415 317267 4182433 4549536 6294485 6092194 1089778 1118790 299086 265090 283939 286615 329885 321974 317607 316526 215137 214564 677414 646062 1464675 1434527 433843 431474 633053 636287 807237 784128 820175 829008 865081 874641 836383 929523 1994019 2072322 1232923 1065894 699884 689866 839501 830148 865886 882104 902427 910341 1003013 1010777 4839148 5013069 39.85 71.6 1
09:26:20 2024-01-26 667217 656572 209347 201703 337821 345690 360596 358193 218783 215870 275425 279115 315691 315410 4175998 4476231 6285379 6081299 1091331 1118790 299576 264190 281482 286199 332391 320477 318469 317004 214513 214713 683911 646523 1460917 1434527 432614 432768 635788 636520 806058 784092 819950 827209 866341 879625 831475 924799 1992602 2072285 1245190 1068170 697894 687390 838274 833293 867115 879616 901748 910906 1002561 1009313 4825261 5010857 39.85 71.6 1
09:26:21 2024-01-26 663921 656837 205484 202001 336516 344606 362853 357942 218138 216205 274438 278524 313415 315338 4177346 4488747 6276431 6081518 1086718 1117133 299926 265002 283170 285089 333400 320963 316026 317039 214161 214897 682540 642848 1516100 1434527 432614 427614 634648 636520 801930 784067 821119 825416 863177 879625 833906 927484 1988359 2074630 1255223 1068930 698888 687390 839501 836397 864046 874560 905038 911629 1005557 1006358 4836023 5004469 39.85 71.6 1
09:26:22 2024-01-26 662510 656837 209205 202198 336790 342632 363623 357510 218103 216205 273190 277912 313450 315410 4177346 4478760 6276431 6081110 1083900 1118790 299559 265002 283205 284654 333400 323038 315770 319393 214125 214897 683911 643764 1476098 1438603 433481 427564 634887 636069 802608 783510 824874 827209 862568 880977 835754 926114 1982412 2074667 1245806 1067898 699884 686633 839501 836990 864659 874415 901414 913615 1004433 1006394 4829984 5010857 39.85 71.6 1
09:26:23 2024-01-26 656650 656373 205025 202547 338543 342559 363916 358337 218103 216205 273870 277838 315067 319174 4170954 4466302 6286664 6090786 1075901 1118790 299540 264190 284742 285325 331888 321974 315549 318701 214161 214049 683097 645564 1471589 1444745 435422 427676 633090 636520 800334 785867 825656 826623 863461 874316 839464 927731 1982684 2082267 1235946 1072797 702883 687877 838274 836360 867115 874596 904506 912605 1008891 1000697 4789513 5011752 39.85 71.6 1
09:26:24 2024-01-26 658868 656837 205306 202198 338783 342596 363511 358625 218103 216483 274289 278719 314624 319247 4177346 4462000 6313732 6092194 1077390 1123668 300487 264155 284307 285655 332391 321974 318019 316491 215288 214897 682540 651156 1482569 1439635 435695 428839 635788 636520 801470 784165 828083 825380 861628 882113 841254 924834 1988735 2085919 1249573 1072834 703887 687913 837086 836397 867115 879725 900796 912831 1010322 1000661 4783553 5013069 39.85 71.6 1
09:26:25 2024-01-26 660782 658520 206290 201590 338783 342596 362998 359165 218783 214902 275120 279659 314181 319211 4171393 4440851 6337194 6078484 1070066 1118790 299294 264190 283722 285526 331924 320477 317017 317004 214125 214932 686417 651156 1457841 1436563 435077 428875 635788 639600 801470 783289 826868 825453 861628 879625 841852 927232 1988359 2090657 1243341 1065137 703385 685373 833826 838178 871379 875302 895713 913615 1011378 1006394 4787827 5013069 39.85 71.6 1
09:26:26 2024-01-26 659356 656317 206643 201634 338304 342776 362962 356472 218245 216844 274694 278788 314181 317715 4171393 4424675 6267238 6072828 1069263 1117133 299611 264225 283312 285561 333400 320477 316504 317964 213975 214966 691808 651696 1470708 1434527 434768 428875 635788 639637 802608 783239 825619 827833 861628 874605 839464 929523 1991186 2093622 1243341 1063870 702883 685410 832642 836990 873233 874632 895713 913615 1012129 1008564 4806638 5013069 39.85 71.6 1
09:26:27 2024-01-26 658632 656582 206611 201599 336600 342740 364061 358121 218103 216844 274694 278754 314624 317861 4177766 4461530 6249552 6073368 1069742 1117133 299505 264225 283205 284654 333166 322199 315820 318963 213789 214932 681169 648834 1474607 1430467 433843 428781 632157 638245 799200 779596 826868 830185 861018 874569 843340 932949 1992602 2111805 1211911 1064784 701882 687913 834126 834584 871379 879616 895713 910295 1012093 1012243 4818299 5013069 39.85 71.6 1
09:26:28 2024-01-26 660773 655586 205964 202198 336564 342149 364061 360240 218103 216507 274694 278719 315211 320072 4171393 4476626 6269016 6083510 1069549 1117961 301190 263346 284307 286199 330598 322463 316064 317999 214161 214897 683911 652554 1466559 1429383 435695 430253 631263 638172 802534 781845 827457 830901 862239 869155 841852 935649 1999025 2099789 1237328 1058885 705184 690447 832642 830148 876335 883242 894438 906274 1015107 1016733 4846739 5026132 39.85 71.6 1
09:26:29 2024-01-26 664558 657789 206466 202224 336671 342776 360812 360286 218560 216240 275120 278754 312289 319393 4171117 4488879 6279709 6082069 1075983 1118753 301436 263750 283219 286400 330884 322463 315820 318445 214196 214932 684083 653021 1464942 1429383 435695 430921 631263 640090 802534 782400 826868 831489 862239 874002 841254 934945 2001868 2099825 1218369 1059638 703183 689923 832642 830148 875442 884710 895713 907635 1015070 1014560 4846739 5018708 39.85 71.6 1
09:26:30 2024-01-26 665506 656618 206281 201704 337411 342776 360812 359707 218068 216205 274731 279993 312289 318419 4180469 4488306 6279709 6082069 1072608 1117170 301436 264190 283205 286400 330849 322236 315820 317999 214161 214932 689196 653021 1459237 1425334 435695 430917 632157 641070 803706 782400 825656 829690 863461 874039 839464 932949 2000446 2098302 1221936 1059638 702883 688950 832642 830148 873581 881922 895075 909043 1014316 1014560 4863071 5023937 39.85 71.6 1
09:26:31 2024-01-26 667080 656086 205964 200472 336084 344508 360452 358625 218713 216205 274694 280364 311603 315627 4172038 4481930 6276431 6082822 1080469 1115516 299086 265002 282307 285682 331386 321486 315820 319168 213975 215969 694492 650269 1488001 1420163 432921 430226 632605 640110 806628 779044 820831 832151 863787 872001 838237 935373 1997606 2096592 1228250 1053556 699884 689866 834717 830148 870036 879326 894175 904567 1010322 1016930 4893699 5023388 39.85 71.6 1
09:26:32 2024-01-26 666170 656582 206071 202052 336872 342812 362403 358625 217729 216913 274731 277783 313048 315302 4178507 4537554 6234413 6086425 1080466 1117133 297764 265037 283051 286338 331924 321486 315820 318998 213789 214897 683911 642848 1468759 1427356 432614 429550 629480 637976 806058 779596 819594 832114 866378 871315 833316 937134 1997606 2093622 1245190 1057380 698888 690447 837086 829890 867115 883501 901107 904754 1008854 1009675 4896098 5032847 39.85 71.6 1
09:26:33 2024-01-26 664408 656727 205489 202401 334649 342523 360848 360830 218068 216020 272757 277783 312577 315591 4177346 4533271 6267105 6092868 1086755 1118827 299576 264190 283467 286405 329885 322499 315838 317004 215137 214713 680964 645141 1477676 1433511 433843 431157 632605 636520 807237 783574 820831 829008 863853 874677 837013 931621 1991941 2074704 1245190 1065432 701382 690845 839501 829421 865886 880980 902204 906237 1004475 1011528 4855118 5023388 39.85 71.6 1
09:26:34 2024-01-26 669167 658657 205773 202056 335587 344484 360740 359743 218935 214936 273557 278469 314773 317448 4186711 4503306 6285756 6087850 1091443 1118790 299611 265630 282307 285682 333400 320548 316796 317075 214648 214932 683911 643764 1459677 1434527 432614 427636 635967 636520 802534 783021 820794 825453 865729 879371 834607 926809 1988359 2081490 1228551 1069535 697894 685931 842176 836990 864659 874632 905038 912964 1002745 1006394 4821068 5009036 39.85 71.6 1
09:26:35 2024-01-26 663141 656800 206352 202374 335362 342776 364061 358625 218748 216275 272721 278242 313554 315554 4180745 4469828 6258287 6087850 1080578 1122076 299366 265590 284542 285325 333635 321486 315770 318035 214648 214599 683911 643562 1488198 1445770 433843 427832 633988 636069 802039 784165 823824 827957 861314 879625 838869 927542 1986911 2083747 1234097 1072741 701382 686903 839229 836990 866500 874596 903750 912718 1008104 1007852 4805829 5023388 39.85 71.6 1
09:26:36 2024-01-26 658469 656800 205489 202374 336600 342668 364025 358625 218103 215974 273557 276982 312542 318092 4167980 4460229 6285756 6082069 1077470 1120413 299540 264190 284072 284690 332661 321486 315748 317075 214327 214232 676776 645601 1489620 1443721 435077 428647 633090 636069 800334 785311 825033 827833 856433 882113 839464 924762 1988359 2078136 1255223 1072797 701882 687913 837086 835767 867115 874596 899827 913615 1008891 1000697 4784295 5013928 39.85 71.6 1
09:26:37 2024-01-26 658900 658661 205116 201869 336600 342632 363475 358625 218208 214971 272792 278012 311603 319102 4174368 4462910 6280622 6081299 1079041 1117925 300619 264155 284764 284818 332859 321450 317607 317929 214214 213866 676776 644946 1494028 1443721 435077 427337 633951 636069 800902 786423 824410 827561 864073 882113 838795 927731 1988322 2080640 1237795 1072741 702883 687961 838274 836916 867115 874524 901711 913990 1008854 1000661 4791152 5014883 39.85 71.6 1
09:26:38 2024-01-26 658905 657652 205233 202116 336600 342632 363732 358553 218173 215005 274168 278400 312542 319102 4167980 4465849 6276505 6081299 1080578 1119217 300831 264119 284471 284943 332895 321450 317607 317039 214535 214197 679410 644484 1478611 1443721 433843 429692 633053 635618 801470 785831 824959 829008 864686 881490 838795 924762 1988359 2080604 1257106 1072741 701882 688451 839464 836953 867115 874127 898743 912290 1008781 1006358 4811122 5018746 39.85 71.6 1
09:26:39 2024-01-26 658900 658122 205233 202399 336564 342632 363989 358444 218208 216309 273976 278047 315031 319102 4170954 4472182 6276431 6087163 1077395 1118753 300204 264155 284906 285610 332355 321450 315991 317929 214799 214197 681762 646485 1474501 1443721 435695 429996 633053 636520 800334 786423 825582 825416 863461 882736 839464 926260 1988359 2084404 1257670 1072741 703385 689923 837680 835731 869581 874199 896792 912605 1011755 1000661 4798508 5018935 39.85 71.6 1
09:26:40 2024-01-26 660308 656727 205269 202399 336600 342668 364025 358156 218887 216124 273557 277104 314773 318055 4171393 4472276 6267105 6082822 1075864 1121207 300204 264190 285156 285054 332859 321938 317607 317964 214763 214197 680727 645564 1490220 1445770 435386 427676 633053 636520 800334 786423 825619 827209 864686 879262 839464 928393 1989772 2085919 1226208 1074271 703385 689432 839501 836990 867115 879725 901711 914136 1011755 1006358 4808104 5020719 39.85 71.6 1
09:26:41 2024-01-26 659838 657657 205449 203038 337826 342632 363989 358192 218922 216309 273557 277732 315511 318833 4171393 4491942 6276431 6087573 1077395 1120376 300610 264119 284906 285526 332859 321486 315820 317004 215137 214197 685528 647446 1473970 1443721 435695 427698 633951 636520 800902 786423 826831 825380 863461 880541 839464 926958 1988359 2085919 1239644 1072760 703887 689923 837086 836990 869581 879616 902576 912927 1011755 1009006 4807112 5013550 39.85 71.6 1
09:26:42 2024-01-26 659843 657898 205382 202677 336569 342668 363841 358444 218735 216124 275436 277769 314444 319058 4171393 4475851 6294718 6081518 1077433 1118753 300190 264119 284906 285526 332391 321189 315820 317039 214161 213900 683097 644946 1491432 1443721 435077 429692 633053 636520 800334 786423 825582 825416 863461 883483 839428 925178 1988359 2080604 1239644 1072741 703385 689106 838274 836360 868963 879580 901070 912927 1011038 1000661 4808104 5004507 39.85 71.6 1
09:26:43 2024-01-26 658905 656463 205417 202657 336556 342668 363584 358228 218277 216309 276059 277734 313751 318833 4170954 4472972 6276431 6082069 1077433 1120376 299351 264190 284506 285290 332625 321450 317607 317964 214613 214232 679410 644946 1470529 1445770 435077 427564 633053 636069 800902 785831 824996 827833 864686 874280 839428 926297 1984746 2081153 1224853 1071215 699884 687877 839501 836953 865272 874560 905038 912927 1005144 1006358 4850987 5008052 39.85 71.6 1
09:26:44 2024-01-26 658905 655184 205426 202976 337817 342704 363584 358480 218242 215974 275436 277734 314450 318310 4171393 4479033 6258249 6087850 1077433 1117925 299505 264119 284471 285089 332625 321450 317607 318492 215137 214049 675090 647260 1475169 1443721 435931 427600 633053 636520 800334 785867 827457 825380 862239 882113 839464 926260 1988322 2085919 1237795 1072741 705184 689106 837086 835731 868805 879580 899753 911591 1011755 1000661 4786196 5013550 39.85 71.6 1
09:26:45 2024-01-26 658905 656691 205053 201986 336560 342632 363584 358480 218242 216275 274590 278614 313817 319058 4170954 4479740 6303140 6090862 1075565 1118753 299611 263750 284795 285526 331888 323001 317607 319393 215440 214232 686881 647446 1485973 1443721 436278 427564 633053 636520 800334 785867 825740 825416 863461 883360 841254 927619 1990913 2085919 1239644 1074090 703887 689595 837086 836953 869581 874632 898215 912927 1011755 1000625 4802868 5007900 39.85 71.6 1
09:26:46 2024-01-26 658905 656686 205377 202162 337063 342632 363584 358732 218735 216344 274554 278442 313817 318833 4162040 4472671 6304057 6076945 1075678 1119217 299576 264155 284520 285174 331924 322964 317607 319393 215137 214163 686881 647446 1469719 1443721 436936 427636 633951 636520 800334 786496 826920 825416 863461 883360 841254 927619 1990913 2084441 1237795 1072556 703887 688618 837086 836953 869581 874235 896792 911954 1011755 1000625 4802907 5018935 39.85 71.6 1
09:26:47 2024-01-26 658905 656732 205386 202335 336560 342632 363584 358480 218582 215974 274134 278385 315067 319095 4167980 4478760 6294718 6082822 1075854 1119217 300908 264155 284072 285187 331888 321938 317607 318899 215440 214897 682540 650690 1473034 1438603 436662 428502 635788 637877 800334 784165 829361 825380 862239 882113 841852 926297 1988087 2085919 1237795 1071215 705184 686903 836493 834511 870036 874163 899364 911954 1011755 1000625 4762692 5011300 39.85 71.6 1
09:26:48 2024-01-26 658905 658122 205422 201660 336595 342704 363071 358228 218208 214936 275984 279432 312472 319357 4167980 4429064 6323058 6076945 1075854 1118753 300487 263750 284036 285526 331888 323001 315991 318942 215288 214897 685282 651156 1510439 1438603 436936 428951 635788 636520 801470 784165 828139 825416 861592 880541 842450 927619 1988087 2087398 1243341 1070988 703887 687643 835901 834547 870036 874415 900504 912890 1011755 1000661 4769719 5013550 39.85 71.6 1
09:26:49 2024-01-26 658905 656691 205449 201669 337572 342776 363071 358228 218208 214971 276021 278653 312037 319320 4162040 4438310 6323058 6078484 1075854 1117133 301401 264190 284036 285526 332859 321938 317017 319124 214986 214932 680313 652587 1478119 1437583 436662 428978 635713 638172 802039 784165 829361 826623 862239 879262 843048 929094 1988087 2090657 1243341 1069691 705184 686417 836493 838178 870073 874776 899364 915444 1011755 1008639 4776555 5013550 39.85 71.6 1
09:26:50 2024-01-26 658905 656727 206067 201524 337103 342812 363071 358768 218852 214936 275473 280175 311603 318833 4165559 4410571 6329001 6072596 1075854 1118753 300943 264084 284036 285543 331888 322201 316982 317481 215440 214932 682540 652085 1462858 1438603 436042 428839 636691 637234 801470 784165 829853 825416 861628 882113 839980 926077 1988322 2086637 1243341 1069691 704683 686903 837086 836990 870073 874596 899790 914266 1013191 1008676 4766291 5011300 39.85 71.6 1
09:26:51 2024-01-26 659843 657661 205457 201695 337482 342848 363071 358768 218582 215176 275473 280131 312507 319393 4168542 4420090 6327875 6063909 1072793 1122039 301365 264190 284036 285561 332391 321189 320085 317039 214799 214932 679798 653021 1468813 1436408 435695 429478 636691 638208 802608 782984 828083 827833 862239 882222 841206 929478 1988735 2090360 1243341 1071215 705396 687913 837086 836360 871342 874483 899516 913615 1013191 1008676 4763801 5020719 39.85 71.6 1
09:26:52 2024-01-26 661253 658122 206357 201524 337250 342920 363071 358768 219570 216101 275047 279708 312507 318869 4179639 4438587 6321269 6082069 1075854 1122039 300943 264190 284604 285526 332661 321938 318919 317004 215440 214748 677414 649297 1487844 1442649 436005 428875 635788 637424 801470 785867 828672 826623 862239 880953 843048 927468 1988359 2087398 1241493 1071978 704910 688889 837086 836953 871306 879616 899790 912927 1011755 1008676 4787099 5013550 39.85 71.6 1
09:26:53 2024-01-26 658957 658326 205386 202295 336737 342812 363584 358768 218922 216136 274254 278478 312542 319393 4173014 4447570 6313732 6082069 1075901 1118753 300451 263935 284951 285379 332391 321974 316026 317075 215137 214232 684176 647446 1480953 1444745 436005 427600 633053 636520 800334 787611 827420 824795 862239 883360 841254 926297 1988359 2085919 1260873 1071999 704182 688889 837680 836360 868805 880418 896792 911954 1013297 1007925 4773234 5004318 39.85 71.6 1
09:26:54 2024-01-26 660371 657894 205422 202294 336702 342812 363841 358228 218385 216136 274360 277942 312542 319357 4172038 4460229 6308551 6082069 1075678 1118790 299576 264190 284942 285561 332859 324142 316026 317999 215288 214232 680428 646984 1470795 1445498 435077 427694 633053 636520 800334 786747 826831 825416 863461 880577 839464 924762 1984746 2074667 1257106 1072556 701382 687877 839501 836990 867115 879616 903750 914266 1011101 1010859 4804091 5014883 39.85 71.6 1
09:26:55 2024-01-26 658905 656727 205413 202475 336506 342812 363841 358768 219066 216344 273557 277749 312577 319095 4171393 4480275 6299205 6078484 1075901 1118753 300943 264119 284036 285548 331888 322199 315991 316526 215440 214932 685282 650226 1475169 1441639 436005 428964 636239 636520 800902 785867 828083 825380 862239 880577 841593 926297 1988322 2086711 1243341 1072797 705184 688889 836493 835767 870073 879616 901293 911591 1014019 1008676 4763801 5018935 39.85 71.6 1
09:26:56 2024-01-26 658608 657657 209646 201664 336742 342848 363071 359058 219276 214936 272721 279743 312072 318505 4177346 4414311 6323058 6072596 1075854 1118753 301401 264190 283837 285339 332625 321938 317017 316526 214835 214932 685282 651156 1474091 1436563 435695 428955 635713 638172 801470 784165 829262 826623 862239 874280 842471 926114 1991186 2090621 1245190 1071215 704683 686417 834717 838772 871342 874776 897088 915444 1012970 1010143 4763801 5020719 39.85 71.6 1
09:26:57 2024-01-26 662592 656727 209829 201527 336470 342884 363071 358229 219570 215939 272686 279983 312542 318906 4180745 4410990 6304407 6081489 1072087 1117133 300943 264190 284036 285566 331888 320513 317017 317004 214161 214966 694627 651156 1467542 1434527 435077 429906 635713 640090 802463 784165 828672 825416 862239 882113 842471 926114 1988359 2086637 1245190 1069417 704182 686903 834717 838178 870073 874560 897088 915142 1014019 1008712 4762774 5014883 39.85 71.6 1
09:26:58 2024-01-26 659899 656695 205489 201835 336506 342812 363584 358553 218138 215005 273557 278012 311637 319131 4165451 4438583 6312215 6074151 1075591 1117133 301154 264155 284036 285526 331924 321486 316982 316747 214835 214932 691976 651156 1464235 1437583 435695 429103 636198 637721 801321 786460 828672 825416 862239 880917 841242 927731 1982684 2087398 1241493 1072524 704683 688889 837086 834547 870073 879616 899076 912530 1014019 1008712 4763523 5014883 39.85 71.6 1
09:26:59 2024-01-26 661374 658629 206071 201770 336813 342920 362817 359165 219228 214971 272721 278893 311603 319138 4171393 4410844 6312215 6072596 1077672 1118753 301190 264155 284147 285526 331924 322201 316982 316969 215137 214897 681169 651156 1458953 1438603 436005 429107 636691 637234 801321 786496 828083 825416 862239 880953 841206 928393 1982684 2085919 1237795 1073323 704683 688889 837086 836360 868805 874271 896829 911691 1013297 1008676 4787099 5004318 39.85 71.6 1
09:27:00 2024-01-26 660633 656837 205493 201694 336813 342848 363952 358553 218700 214936 273557 278941 311637 319284 4165009 4420090 6323058 6081489 1075279 1118753 300943 264155 284072 285677 331924 321938 316504 316969 215137 214932 682540 651156 1468523 1438603 435695 429067 636239 638330 801321 786460 827457 825416 863461 880541 841852 927731 1982684 2085919 1239644 1072524 703887 688889 837086 836990 868805 879616 900803 913835 1014019 1007962 4782388 5015342 39.85 71.6 1
09:27:01 2024-01-26 660322 657766 205493 201875 336777 342848 362853 359309 218852 215005 272792 278902 314110 320225 4159520 4429336 6323058 6069822 1075165 1118753 301190 264225 283837 285655 332661 321486 317053 316969 214799 215001 689196 653089 1481880 1436563 435695 428875 635749 638245 802463 786423 829262 825416 862239 881858 843104 924762 1987316 2083673 1239644 1074887 704182 688889 839501 836990 869581 879616 904703 914488 1013297 1008822 4791821 5014883 39.85 71.6 1
09:27:02 2024-01-26 661374 656837 205205 201906 336777 342559 364098 359309 218887 215039 273592 278435 314552 320335 4171393 4460599 6332383 6078484 1072481 1118753 301436 264225 284036 286284 331565 320513 317053 317039 214648 215001 672825 651156 1494062 1434527 435695 429550 635713 640126 802463 785867 828672 825453 861628 879299 842797 926077 1988359 2091991 1243341 1070940 705184 687426 837086 838178 870689 874632 900756 915331 1016335 1008822 4763523 5015342 39.85 71.6 1
09:27:03 2024-01-26 661845 656837 209356 201237 336506 342668 363366 358409 219570 215039 272686 279777 314845 319393 4167980 4398597 6299919 6063909 1072517 1115516 301190 264190 283241 285561 331852 320477 317017 316969 214161 214932 687806 651156 1479637 1434527 435077 429603 636691 639637 801892 784165 829262 825416 862239 882222 842471 924762 1988359 2086637 1241493 1070940 704683 686903 835901 836990 871379 877271 900760 914488 1014019 1008822 4752328 5011300 39.85 71.6 1
09:27:04 2024-01-26 659806 656832 209321 201527 338783 342740 363584 358804 218277 214787 272757 279498 314181 319393 4162040 4417115 6323058 6063909 1075864 1118753 301401 264155 284072 285561 332661 321486 316947 316491 215137 214932 681169 651156 1496140 1438603 436005 428875 634816 636298 801470 784201 828083 827209 862239 882113 843104 924799 1987316 2085919 1237795 1072561 704683 687913 837086 836990 868805 880455 903374 915331 1014019 1008822 4773234 5014883 39.85 71.6 1
09:27:05 2024-01-26 660475 656837 209174 201844 337545 342920 363071 358768 218277 214971 273557 279603 312072 319357 4165451 4420090 6312252 6069119 1072517 1117961 300979 264155 283638 285561 331888 320513 317053 316969 214161 214932 682540 651156 1475080 1434527 435695 429514 634816 638208 801892 785311 829262 826623 862239 880614 841838 924762 1985899 2087398 1239644 1074086 703887 688889 837086 836990 869581 881781 903510 912417 1011644 1008108 4772956 5011638 39.85 71.6 1
09:27:06 2024-01-26 658557 656837 205344 201699 337510 342668 363071 358481 218277 214971 275278 278841 312106 319430 4156112 4429707 6312403 6072596 1075628 1118790 300943 263970 283837 285646 331924 321938 316504 316491 215440 214932 676061 650690 1502657 1439635 436005 429715 636691 638330 800751 786496 828083 826623 864870 879299 838793 928468 1986948 2085919 1239644 1074086 704182 687913 837086 836990 868805 880455 903412 915477 1012399 1008822 4782388 5010857 39.85 71.6 1
09:27:07 2024-01-26 661498 656837 209682 201242 339263 344896 363071 359298 219263 215039 275083 279699 311637 318906 4162040 4407856 6314060 6072596 1072481 1118753 301436 264225 283837 285682 331565 322010 317017 316969 214835 214966 689196 651156 1491680 1436563 435695 428911 635713 638245 802608 784128 828083 827246 862239 881490 841242 927505 1991186 2090621 1245190 1066652 705184 685931 834717 839368 873297 879273 899556 915067 1014629 1010253 4777450 5015228 39.85 71.6 1
09:27:08 2024-01-26 661769 656837 209570 201564 337143 342884 361028 358252 218957 215974 274804 279865 312542 318419 4165451 4393447 6304748 6063909 1074322 1117961 300943 264190 284294 285597 332338 321486 318919 317004 214835 214932 681169 651156 1475050 1436563 435695 428995 636198 638245 802608 784165 828672 826660 862239 879299 840611 927468 1988359 2090657 1245190 1069691 705184 685931 834717 838772 875786 879172 900760 915444 1013873 1010253 4754369 5013069 39.85 71.6 1
09:27:09 2024-01-26 662243 656373 206643 201739 336199 342884 361028 356578 218277 216623 274694 279002 312542 317933 4171393 4414382 6267883 6064405 1072481 1118753 299294 264816 284063 285668 333604 320513 316061 318963 214161 215634 685027 651156 1470101 1432495 434768 429174 634887 640126 802336 782955 827457 830185 863461 874641 841852 932949 1992602 2102803 1230631 1062796 703887 687390 834717 838178 877034 880533 897554 913835 1017514 1012098 4810964 5011638 39.85 71.6 1
09:27:10 2024-01-26 658620 657506 206652 201699 336235 342920 363584 358228 218277 216878 272495 278980 312324 317448 4161765 4430252 6267574 6072596 1072793 1118790 299611 264225 283846 285445 333870 321225 315549 318998 214125 215001 689196 650988 1465870 1432495 433843 427600 634887 640126 800334 781845 825619 830185 862239 877901 839464 932949 1992602 2111952 1237102 1060498 701882 687877 834126 838449 876135 881781 897545 912530 1016792 1013693 4824748 5005748 39.85 71.6 1
09:27:11 2024-01-26 654760 655107 206502 201844 335720 342956 363880 358228 217963 216727 272721 278945 312577 317448 4165451 4448983 6258187 6078484 1065484 1117170 299331 264225 285089 285134 331888 322499 315820 320072 214161 214966 681169 650226 1466612 1429383 435386 427600 630817 638145 800334 780738 829262 832151 861018 874533 841242 935649 1992602 2105972 1241493 1058608 705184 688950 834717 834841 874540 883830 898269 912869 1017876 1015002 4840212 5013069 39.95 71.6 1
09:27:12 2024-01-26 661461 655622 206071 201840 337245 342920 362803 360974 218103 215974 272721 278893 311637 318687 4168420 4472935 6294859 6082069 1072608 1118790 301895 264155 283241 286289 330884 322499 317383 318481 214196 214932 682540 652814 1483370 1425334 436315 431171 631263 642428 804881 781845 825693 829727 861351 874267 841254 937134 2000446 2095983 1224388 1059638 704182 690447 833536 832397 876410 887034 896952 909467 1017514 1017720 4838997 5022421 39.85 71.6 1
09:27:13 2024-01-26 667154 656800 205688 201668 334790 345908 361028 360142 218630 216159 277994 279974 313048 315302 4171393 4485116 6257912 6087850 1082013 1115553 301814 265408 283205 286199 332427 321974 316061 319930 213489 214966 685282 645601 1473673 1424324 432921 430311 631263 639367 807237 779596 820794 834621 868906 869155 835790 936075 1999025 2096592 1248888 1057380 699884 689866 839779 837256 872019 887217 903412 912180 1010138 1017953 4907700 5018821 39.95 71.6 1
09:27:14 2024-01-26 665506 655727 205489 202436 334719 344789 363071 360794 218173 216309 273521 278060 313450 315554 4173931 4554176 6257780 6096542 1088307 1117925 299576 264966 285762 285561 330849 323180 317607 317964 215101 214863 678259 644682 1484905 1434527 433843 430154 632605 636520 807237 784067 823165 830185 866958 874605 836976 932912 1996114 2085919 1245190 1066652 701382 690898 843011 834493 869565 886480 901944 908781 1006756 1012061 4867159 5018012 39.95 71.6 1
09:27:15 2024-01-26 669811 656837 206067 202329 335693 344860 360776 359887 218922 215639 272757 278858 315403 317861 4167980 4479381 6276431 6090786 1091344 1118753 299505 264966 283810 287005 331816 321938 316982 317039 215101 214932 680119 646523 1469277 1434527 435077 432118 636691 637877 808954 786423 821119 829008 870483 874280 834534 931547 1994019 2074727 1233306 1066615 699884 690661 839989 836029 868816 883278 904889 909853 1010146 1013122 4832160 5004280 39.85 71.6 1
09:27:16 2024-01-26 668182 656837 206062 202153 338783 345908 360776 358228 219228 215039 272686 278858 312542 317412 4167980 4469791 6267276 6076945 1092199 1117888 301153 264683 282271 286803 331852 320477 316982 317004 214613 214712 683911 647446 1461708 1434527 433843 432118 636691 638293 807237 785831 821119 827833 869521 882113 833906 928825 1994019 2075260 1247039 1069691 699386 689157 842176 837256 870817 881995 903564 912568 1005372 1014671 4832160 5007863 39.95 71.6 1
09:27:18 2024-01-26 667171 658227 209646 202162 334754 346705 360812 358228 219263 215974 272721 279170 313013 315482 4162040 4460266 6276431 6082069 1091419 1121207 299576 265373 282271 286400 332625 320477 316982 317964 214799 214897 683911 645601 1473696 1436563 433228 430874 636691 637234 804844 784165 820757 829596 868218 882113 836383 927505 1992602 2080604 1235946 1071215 700489 687620 844248 839644 866426 879435 907584 914116 1005372 1011686 4831403 5011300 39.85 71.6 1
09:27:19 2024-01-26 663921 658433 209646 202260 334644 344751 363584 358228 218735 215974 274548 278241 313519 315482 4167980 4475851 6276431 6081789 1085174 1117925 300563 265781 284041 285490 333870 321938 316504 318445 214648 214932 683911 643764 1494512 1438603 433535 428839 636691 637877 803670 784128 823165 829008 866305 882236 836976 927468 1988359 2080604 1251456 1069691 701493 688361 843048 839294 867078 879435 906900 914079 1008268 1011686 4829984 5011638 39.85 71.6 1
09:27:20 2024-01-26 660020 658200 209499 202833 337821 344932 364098 358480 218887 216309 275166 277169 313519 317412 4162040 4466836 6276431 6082822 1077433 1118753 299540 264155 284942 285290 333166 321938 316026 320298 214125 214232 678093 645601 1467193 1445770 436278 427694 634887 636520 802039 787574 825656 829008 862531 880505 841254 929516 1988458 2080640 1230400 1072741 702883 688397 843648 839257 867115 879435 904889 914079 1009702 1011686 4829984 5014433 39.85 71.6 1
09:27:21 2024-01-26 656650 656837 205493 202194 337648 342884 364098 359309 218922 216008 274170 278668 312289 319357 4162040 4469635 6313395 6076945 1075678 1120376 300487 264155 284942 285526 332895 323831 316504 320298 215288 214232 676424 647446 1476375 1443721 437247 428937 634437 636520 801470 786460 828139 826623 864073 881163 841852 927731 1990913 2087398 1237795 1075394 706404 690389 839779 838030 872056 879924 903016 915444 1011608 1006285 4772179 5008633 39.85 71.6 1
09:27:22 2024-01-26 658118 656841 205493 201872 337375 342884 363584 358768 218922 214971 273521 278893 312542 319393 4162040 4419818 6310769 6072596 1077390 1117133 300908 264119 284506 285561 332355 321938 316026 317703 215440 214897 683911 650690 1505059 1441676 436662 429599 636691 637234 802039 786460 830444 826587 862239 881199 843048 926077 1988359 2089680 1243341 1074090 706909 689645 839464 836806 872056 879471 904506 915557 1013799 1006322 4759610 5015342 39.85 71.6 1
09:27:23 2024-01-26 660561 658232 209718 201700 337522 342920 363584 359887 219417 215476 272757 279743 312289 319131 4162040 4407856 6313732 6068250 1075063 1122002 300204 264155 284072 285561 332625 321974 317017 317004 215137 214932 685282 651156 1468988 1438603 436005 429590 636162 638135 802039 785867 829262 827209 862239 879262 841206 930296 1988735 2085154 1241493 1075394 706539 689682 838584 836843 872056 881336 900611 915520 1013080 1006285 4771602 5008633 39.85 71.6 1
09:27:24 2024-01-26 659086 656832 205955 201739 336777 342920 363841 358804 219263 215005 272757 279512 312324 319095 4168542 4410844 6327875 6072596 1072755 1118519 300487 264155 284281 286199 332391 320513 318679 317964 214648 214966 691808 651156 1473945 1437583 435695 430239 635713 640090 802608 783919 829262 829008 863461 879262 841206 931272 1992602 2096592 1224619 1069498 706909 688451 837391 839331 873779 879420 900193 916800 1013525 1009277 4776365 5014433 39.85 71.6 1
09:27:25 2024-01-26 662666 658433 206943 201835 336742 344896 363071 357689 219289 216379 272721 280168 312577 318383 4171393 4417675 6290600 6072596 1069668 1117097 300487 264966 284072 286199 333400 320513 317053 318927 214462 215600 689717 651962 1475965 1434527 435695 430257 634816 641524 802534 784092 829262 830185 863461 874280 841206 931547 1992602 2095106 1248888 1072363 705900 687803 836201 839331 875677 882836 898194 918067 1015034 1012207 4783466 5016644 39.85 71.6 1
09:27:26 2024-01-26 662666 655622 206652 201875 336470 344932 363584 357689 218922 217017 272686 279743 313048 318383 4167980 4417637 6272345 6072596 1071229 1118753 300487 264225 284001 285601 333870 321936 316539 318963 214161 215634 685027 651156 1490401 1432430 435077 429617 635788 641524 802608 784067 828046 830185 864686 874208 842826 932949 1994019 2104949 1247039 1066414 705396 687767 835012 838662 875786 879398 898204 914116 1014997 1012243 4810964 5015342 39.85 71.6 1
09:27:27 2024-01-26 658831 658625 204730 201879 336742 342956 364098 358228 218582 216866 272721 279743 313013 318121 4171393 4436578 6267499 6076945 1072087 1118423 299576 264190 283241 285089 333870 321938 315549 319446 213939 214966 685282 649297 1464818 1429383 435077 427698 633988 640126 800182 784067 828046 830185 864073 879734 841838 932949 1991186 2096905 1224619 1065802 705900 687767 835012 839294 874982 879398 898891 915331 1015789 1012243 4814139 5013069 39.85 71.6 1
09:27:28 2024-01-26 658052 656263 209686 202188 336470 344932 362890 358158 218055 216413 272686 278893 313048 318158 4171393 4465036 6267105 6082822 1066081 1118423 299576 264225 284977 285410 331852 322953 315820 318963 214161 214932 672825 648371 1461254 1429383 436315 427600 631263 638245 802463 780701 829853 832114 862239 874208 843431 934945 1994019 2114528 1247690 1063444 705900 690808 836796 835621 873918 882618 899570 911554 1015034 1013676 4860605 5018935 39.85 71.6 1
09:27:29 2024-01-26 658594 655763 209352 201844 336199 342848 362600 359528 218242 216344 272721 278928 313048 319357 4171393 4473439 6267105 6082822 1069273 1117629 300451 264155 284742 286485 330849 323216 315820 318927 214799 214932 683911 653021 1482759 1430467 436315 430190 632157 638245 802460 782955 829853 833957 863461 874497 843431 934672 1997606 2105256 1230066 1059842 706909 693793 835012 834285 876335 883137 895699 907946 1018022 1009711 4850909 5026170 39.85 71.6 1
09:27:30 2024-01-26 664014 656837 209352 201875 337794 342920 361028 360420 218277 216344 272757 278980 311637 319430 4168420 4476196 6271963 6078484 1077763 1117133 300487 265002 283038 286803 331601 322463 317498 318445 214835 215600 682540 651195 1462889 1420163 434768 432118 633053 641978 808954 781291 825033 830901 865693 873067 839464 937766 2001773 2105256 1242775 1059932 704892 691826 835012 833692 876997 884236 897737 906615 1016545 1010319 4851186 5013891 39.95 71.6 1
09:27:31 2024-01-26 667904 656373 209646 201211 335764 345664 360992 360745 218277 216008 272721 280287 312324 317897 4171393 4485116 6276505 6087850 1080469 1118753 299014 265408 283056 286400 332630 322201 315991 318963 214125 216305 704501 647446 1491647 1420163 433535 431740 634437 641033 808683 779596 823202 834584 866378 872615 837013 936778 2001773 2104538 1239144 1056346 702883 691826 836796 834285 875640 884273 894175 907261 1012057 1016012 4897195 5018821 39.85 71.6 1
09:27:32 2024-01-26 665766 656577 209718 202480 334710 345420 363071 358804 218735 217052 272686 278664 313301 315554 4171117 4536506 6230251 6087850 1082118 1117133 300479 265408 283205 285561 331888 322463 315820 321098 214648 214932 678766 645601 1495340 1429383 433843 430190 631263 636262 807237 782955 820794 833366 868869 874569 836383 937803 2003201 2098966 1224619 1058608 699884 691826 839464 834878 871436 887107 902390 907600 1011038 1022328 4896098 5013550 39.85 71.6 1
09:27:33 2024-01-26 663921 656373 209321 202515 335715 344932 363071 361010 218242 216344 273521 278203 313048 317570 4171393 4537460 6248180 6086425 1086755 1116306 300977 264225 283205 286137 331386 323444 315820 318445 214799 214564 685528 643764 1462560 1433511 433843 430190 632157 638057 806058 784067 822581 832114 868255 874605 836383 932949 2000131 2094856 1247039 1061865 699884 693793 841254 832688 869581 883573 903750 907673 1010322 1017720 4884307 5022421 39.85 71.6 1
09:27:34 2024-01-26 668178 656837 205484 202232 336226 342596 360992 360720 219110 215039 273557 278862 312577 317897 4167980 4485951 6313120 6087850 1092199 1118753 299540 265002 281737 286400 331888 321486 318749 317039 214835 214932 675554 647446 1466472 1434527 433843 432245 634816 637234 808381 786460 821119 827833 869534 879299 834534 930120 1998922 2077526 1242224 1066194 702382 691298 841852 835792 869581 881227 905038 910258 1008194 1012243 4830447 5013069 39.85 71.6 1
09:27:35 2024-01-26 665766 657766 209651 201870 334719 346129 361028 358516 218957 216008 272792 278928 314959 315554 4162040 4474577 6281282 6082069 1090666 1117133 299611 265816 285086 286400 333870 320513 317053 317999 214835 214966 685282 643764 1463796 1437583 433535 428875 636617 638330 804844 784165 823165 829008 869521 882736 837013 931525 1995265 2084071 1247039 1071978 699884 687767 843048 836806 867115 882104 908381 912927 1008194 1012207 4830447 5018973 39.95 71.6 1
09:27:36 2024-01-26 663192 656837 209356 201879 334684 345908 363841 358228 218957 216008 272757 278928 313519 315482 4159520 4482643 6271963 6083510 1081215 1118753 297729 265037 284506 285205 333400 323453 316061 317999 214196 215622 683911 643764 1492388 1443721 433843 428542 635788 636520 802534 785867 825656 830185 865081 882113 839464 932894 1992421 2088551 1234097 1070875 700882 687730 844582 839294 867115 874776 903764 915444 1007995 1010741 4830447 5013069 39.85 71.6 1
09:27:37 2024-01-26 659843 656837 205493 203002 336551 342884 362636 359851 218957 216193 274011 277734 313301 318906 4167980 4469761 6276431 6078484 1075754 1120413 300487 264000 285076 285561 332931 321938 316026 317004 215288 214564 690766 648371 1479837 1443721 436315 431179 634887 636520 802039 787647 829262 827369 864686 887875 843500 928793 1990661 2088551 1239644 1075702 703887 688779 841579 838030 868963 874271 900773 913722 1011644 1010777 4783553 5004469 39.85 71.6 1
09:27:38 2024-01-26 660312 656837 205340 202338 336777 342848 364098 358804 218735 216193 273976 278427 312577 319430 4165451 4462876 6307900 6087850 1076370 1118790 301190 264225 284183 285561 332895 321486 316982 316782 215153 214966 683911 651156 1489246 1439635 436315 431827 636198 637721 802608 786496 829853 827995 862239 880989 845976 928590 1990698 2088551 1241493 1075037 705900 689756 839192 838772 870073 874235 898817 915683 1013191 1007816 4781665 5011638 39.85 71.6 1
09:27:39 2024-01-26 663114 656837 205493 201870 337794 342848 363071 359851 218922 215005 273592 280002 312106 319393 4159075 4416777 6323058 6073450 1070833 1115553 300979 264190 284174 285561 332391 321486 317053 316969 214924 214932 679798 651156 1481197 1436563 436005 431209 636648 640090 802608 784201 829262 829324 862239 879507 844136 931525 1996263 2093006 1245190 1075928 706909 689304 838584 836953 871379 874235 896829 915180 1013191 1007816 4754369 5004469 39.85 71.6 1
09:27:40 2024-01-26 660332 656837 209388 201651 337285 342920 363071 359887 219570 215005 274621 279826 312289 318906 4162040 4405002 6312403 6073098 1075854 1120413 301880 264225 284072 285682 332427 322236 317053 317004 215137 214966 690586 653089 1494028 1438603 436005 429852 636684 639637 802608 785311 829853 827833 862239 883178 844136 930158 1996076 2090035 1222804 1072741 705900 691399 838869 836990 871379 881590 900760 915030 1013191 1006431 4758867 5003717 39.85 71.6 1
09:27:41 2024-01-26 659320 656837 209352 201703 337285 342956 363071 359345 219570 215005 273296 280168 311603 318419 4162040 4407440 6312252 6063909 1072793 1118827 301436 264225 284107 285597 332391 324369 317088 319393 215137 214966 686417 652624 1512070 1438603 437247 429964 636684 638245 802608 785311 829361 827833 862239 881640 844136 930822 1992961 2086488 1243341 1072741 705900 691026 838869 836990 871379 880859 902729 912577 1013191 1007852 4765785 5004469 39.95 71.6 1
09:27:42 2024-01-26 658318 656837 205489 201914 337522 342884 363841 359887 218770 215005 274170 278893 311637 319430 4162040 4438662 6312252 6082069 1075640 1120413 300872 264155 284942 285597 332661 324590 316282 319393 215440 214932 683911 650690 1491041 1442698 437558 429514 636691 638330 802039 788205 829954 827833 863461 885752 844136 928793 1992961 2090035 1241493 1075803 705396 691026 839501 838178 870689 880859 905350 914564 1013191 1007852 4796188 5009497 39.95 71.6 2
09:27:43 2024-01-26 659585 658232 206285 201875 337794 342920 363071 359923 219570 215039 273557 279777 312106 319131 4168420 4410844 6320592 6073368 1075854 1120413 301436 264225 284307 285998 332427 322463 317088 316815 214835 214932 682540 651158 1465091 1437583 436315 429852 636648 638245 802608 785904 829388 827833 862811 884464 845375 930158 1993236 2083534 1243341 1072741 706909 690808 838274 836990 871379 880859 903601 914266 1011341 1006394 4764796 5010857 39.95 71.6 2
09:27:44 2024-01-26 662036 656837 209718 201703 336506 342920 363071 358516 219570 216552 272757 280203 312106 318906 4150686 4398597 6295435 6063909 1072029 1122076 300557 264225 284072 286199 331924 320513 318956 317075 214196 215001 685027 651156 1461563 1433511 435695 430116 634816 640126 802534 782984 828672 829596 864502 881272 844173 934115 1992998 2093328 1239644 1071177 705900 686757 837086 839368 872614 878550 900685 916222 1011378 1009313 4764796 5003717 39.85 71.6 2
09:27:45 2024-01-26 662505 656837 209718 201844 336235 342956 363071 357402 218957 216379 272495 279777 312324 317933 4162040 4396124 6276244 6063909 1069263 1118483 300979 264225 284179 286199 331924 320513 318715 317999 214648 215634 693218 651156 1465719 1436563 435695 430190 636720 641070 802534 783956 829262 829596 864502 881895 844136 932525 1993236 2093328 1245190 1071215 706631 687877 837086 839368 872614 880533 902235 915331 1012129 1009313 4764796 5004469 39.95 71.6 2
09:27:46 2024-01-26 660589 655998 209570 201562 336742 342956 363071 358264 219666 215708 272721 280243 312542 318383 4168420 4401724 6286481 6063909 1072481 1117170 300979 264260 284099 286284 332661 320513 317088 317999 214161 215600 686417 651156 1462728 1436563 435695 430154 636691 641033 802608 783896 829853 830185 864465 884216 845301 932266 1996076 2095983 1237795 1071547 706909 687877 837086 839368 873233 881995 902576 916875 1012093 1009277 4765823 5010857 39.85 71.6 2
09:27:47 2024-01-26 660547 656841 209794 201492 337759 342920 363584 358480 219570 216309 272686 280168 312542 318383 4167980 4404853 6295082 6072596 1072793 1118717 301190 264966 284036 286199 332859 321674 317017 317039 214613 215900 687806 651156 1499582 1434527 436005 430266 636691 641487 804319 784067 830444 830356 864502 884295 846884 934380 1994655 2092470 1245190 1073853 706909 687877 838274 839368 873918 873969 901033 918333 1012093 1008676 4759610 5010857 39.85 71.6 2
09:27:48 2024-01-26 662662 658232 209816 201844 336199 344896 363071 357367 219228 216344 272686 280168 312978 317897 4167980 4411497 6276431 6072596 1071717 1118753 300451 264225 284036 285575 333870 320477 316504 318963 214125 215900 685027 651156 1467160 1433447 435695 430262 636691 641978 802460 784067 829262 832397 865729 882416 845175 932800 1996076 2095487 1247039 1068970 706187 687390 834717 839368 877034 874091 899551 915331 1015034 1014744 4787549 5014433 39.85 71.6 2
09:27:49 2024-01-26 659320 657506 209682 201835 336435 345420 363841 358216 218582 216831 272721 279743 314002 318383 4171393 4427199 6267105 6076945 1072718 1118753 299611 265002 284489 285561 333388 321450 315991 319446 214089 215600 680484 650226 1467965 1433447 435077 428942 634887 641978 802336 782955 828046 833618 865766 882416 843011 934040 1996819 2114528 1247690 1064932 703887 688889 835901 839368 876335 882213 898910 915444 1017228 1015002 4825449 5020223 39.95 71.6 2
09:27:50 2024-01-26 656650 656841 209646 201844 336195 342848 362855 360974 218208 216344 272757 279582 313048 318833 4171117 4474435 6267105 6087163 1066095 1120376 300451 264155 285704 286400 331888 323444 315549 318679 214613 214966 682540 653489 1504913 1432430 437558 430154 632605 640036 802534 782955 830220 837293 864465 880455 846653 938285 2000347 2117723 1243341 1063188 706690 689887 838274 837256 873852 882436 896792 911266 1020373 1015427 4837347 5015228 39.85 71.6 2
09:27:51 2024-01-26 658081 656837 209610 202197 338774 342534 364983 361010 218242 216309 272757 278984 313013 320108 4171393 4477079 6276505 6087850 1066095 1118717 301365 264155 284174 286043 331350 325361 315991 318927 214799 214932 683911 654211 1481759 1429383 437247 431474 633053 641477 804844 783510 830220 837293 864465 874159 845449 938285 2002548 2104613 1254434 1060392 706187 692437 834680 834804 876335 883721 895713 908891 1020410 1018135 4844260 5022421 39.85 71.6 2
09:27:52 2024-01-26 665729 656837 210013 201211 336470 345664 362803 360430 218887 216309 272721 280630 313013 317122 4167980 4486594 6266830 6081299 1078891 1117925 300487 265373 283134 291444 331888 322463 316026 318927 214462 216120 714950 650732 1468002 1420163 435077 432118 633053 643603 808381 782038 828177 834210 867032 877974 839354 938285 2003974 2108527 1235513 1057211 702883 690411 837086 836222 875092 883501 898438 907336 1014629 1015423 4888023 5026003 39.95 71.6 2
09:27:53 2024-01-26 666133 656373 209646 202329 335693 346179 363071 360394 218735 217693 272721 278858 313519 315554 4167980 4534218 6229804 6096542 1085207 1117925 299051 265595 284254 286405 332661 323444 315568 319930 214161 214932 670586 643764 1472759 1429383 433843 430302 632157 636334 807237 783919 825703 837293 869387 878052 836829 938285 2002548 2100608 1247039 1063416 699884 692964 843648 834011 869581 883609 904099 908631 1009591 1015423 4877340 5011638 39.95 71.6 2
09:27:54 2024-01-26 667196 656837 205927 202789 336235 344932 363584 361010 219263 215974 274168 278923 315920 318158 4167980 4509708 6276132 6082790 1088194 1118790 299576 265002 283944 287005 331386 321938 316982 317039 215288 214897 685282 646984 1467134 1434527 435077 432800 636379 638330 809481 789619 825151 829963 870989 880614 836236 932061 1998922 2078854 1247039 1066194 701882 690935 843340 833692 867115 883096 903378 907759 1008584 1013676 4850201 5015228 39.95 71.6 2
09:27:55 2024-01-26 668859 656837 205922 202329 338783 344932 360956 360394 219263 215939 273557 278733 313013 317412 4167980 4494841 6267276 6082822 1092980 1118753 299576 265497 282377 286615 332895 320513 317017 317964 214835 214897 683911 646523 1471767 1434527 433843 432118 636162 637721 809481 788497 823313 830356 869954 884573 837354 930897 1996076 2078204 1217254 1066652 699884 689866 841579 835694 869581 879290 901414 909816 1005928 1012243 4830447 5004469 39.95 71.6 2
09:27:56 2024-01-26 665757 657766 205489 201870 335729 346397 361028 358768 219417 216159 273521 279520 312542 315518 4162040 4479791 6267124 6081489 1091419 1117097 299540 265781 282271 286284 332859 320513 316982 317929 214889 214932 683911 643764 1455404 1434527 433228 429926 636239 636334 807181 787937 825740 829839 866232 883287 836829 931562 1994655 2081153 1245190 1069691 699884 687620 843048 836916 867115 879394 908057 913670 1002977 1010777 4821068 4990171 39.95 71.6 2
09:27:57 2024-01-26 664383 656837 209463 202257 334684 346397 363071 357689 218922 216124 272757 278950 313519 315446 4162040 4469761 6267105 6072316 1085174 1118753 300128 265816 283603 285624 333870 321450 316760 318445 214799 214932 693366 642848 1494638 1436563 433535 428875 636691 636336 806034 786222 825114 828860 867458 883324 838016 931562 1994655 2084108 1264639 1071215 699884 689811 843086 838178 866500 882104 910327 913990 1005144 1011528 4830447 5011752 39.85 71.6 2
09:27:58 2024-01-26 664383 658232 209535 202540 335693 346397 362600 359598 219570 216831 274011 279777 314975 317412 4177346 4479033 6295082 6101289 1083558 1127086 300891 267080 287643 291407 334596 326445 319943 322399 216047 216305 688024 649297 1488078 1456009 437197 433021 640405 643801 811680 797769 837582 839294 875120 892391 848500 940968 2014727 2114979 1230631 1085197 713266 699204 852951 849687 880648 892148 915354 926739 1024176 1018328 4836023 5067049 39.85 71.6 2
09:27:59 2024-01-26 671667 667015 207328 208489 344527 351506 373716 367731 221145 220528 281967 285801 320846 323931 4227505 4476859 6374469 6200234 1097602 1152923 305961 269585 294717 293669 344443 337557 328299 333568 218724 221834 700362 668108 1493814 1465223 446468 441083 648631 656674 830440 806468 847463 856481 888193 896599 856430 958452 2061856 2163963 1253669 1084283 720439 710266 864668 859467 893882 911232 926049 932916 1034855 1036679 5008175 5141972 39.95 71.6 2
09:28:00 2024-01-26 690803 681663 208265 204575 347764 355268 378948 377490 223149 222030 284995 290478 323205 327972 4279021 4593042 6443828 6260890 1128745 1171363 306458 269515 297613 296798 349742 338267 333848 333834 218759 221834 693643 673657 1507573 1480496 445662 442888 651442 654776 825139 805659 849020 852248 876363 893689 855343 946312 2063794 2182429 1246406 1087389 722644 708253 857941 858295 896157 901299 914889 924729 1030033 1027203 4966532 5143997 39.95 71.6 2
09:28:01 2024-01-26 697941 685232 206013 202829 346647 356003 381739 378966 221213 221980 283691 289518 322270 324496 4292969 4667116 6480867 6265359 1144096 1180583 301436 268764 295691 295919 349227 339066 331596 333599 216657 217759 697701 663430 1512202 1493162 442957 437715 642143 641831 815987 800123 836984 834915 865876 884610 836976 922272 2046742 2145628 1255590 1087515 713266 695073 848684 848588 880240 883501 901107 916912 1012093 1008199 4874024 5123174 39.85 71.6 2
09:28:02 2024-01-26 693114 689290 204917 199600 343042 349389 378587 373212 224170 219158 287788 287469 320846 322949 4289730 4602260 6425413 6251518 1136822 1178909 296759 263530 291392 294196 343374 335473 326672 329849 213939 214897 703095 659645 1513513 1473710 437558 432620 629255 636211 808271 781661 818959 828860 855419 856577 815006 914056 2039181 2136394 1241493 1071866 698888 691826 839501 829876 860918 879616 890517 893031 990556 991647 4961749 5096937 39.85 71.6 2
09:28:03 2024-01-26 700761 689249 200350 196530 337522 347491 373716 372154 219417 215673 279748 284283 316917 321882 4289730 4589055 6434962 6233249 1128745 1173760 296201 260251 291584 289576 341571 329390 323884 324363 211455 213420 692137 664381 1521404 1481979 435658 429996 626214 626300 788791 776595 806926 809397 836516 854238 803501 886573 2014727 2108993 1247690 1071999 693518 677748 825549 822972 850521 856604 874531 885028 981388 977852 4839261 5089409 39.95 71.6 2
09:28:04 2024-01-26 691561 685340 197780 194955 334181 339679 372136 367695 216821 218035 278549 284074 314243 320371 4274265 4522180 6416312 6223890 1117826 1173760 291648 256479 288563 287360 336146 332307 318976 322399 208506 211711 686653 663905 1519956 1468474 431243 426184 614246 621602 783019 760501 801177 804236 823196 834800 794934 884497 2009705 2124173 1243923 1055252 688595 672791 816111 811458 843876 854833 859530 870562 976363 970136 4915992 5095146 39.85 71.5 2
09:28:05 2024-01-26 699968 685300 196205 192845 333996 338346 367713 367401 214778 217964 276154 283301 311637 318158 4292969 4612767 6374469 6237419 1140075 1175461 288777 255377 285067 291335 334327 328979 318013 318739 207966 210109 686881 654894 1493499 1470432 427955 423750 611102 614365 781873 758588 788300 795547 820798 827571 783789 876997 2005390 2099789 1238273 1047859 677367 669853 811842 805829 834708 847519 857190 862292 960219 966663 4971128 5082394 39.85 71.5 2
09:28:06 2024-01-26 700967 691276 199682 193181 329974 337563 368231 365491 212791 213602 275606 279777 312542 316761 4311673 4657857 6453173 6233249 1133147 1175437 286312 253777 284946 285441 334631 324609 315991 318219 207643 208619 689769 653957 1500470 1478628 427043 422048 608994 611894 770419 754047 783817 784147 815822 827571 774777 861299 1993745 2070294 1219306 1054305 673826 662691 808358 802488 828470 838505 850678 858313 951114 956195 4931268 5104511 39.85 71.5 2
09:28:07 2024-01-26 696172 693041 196300 191935 329440 337599 365438 362724 213383 211821 274168 279777 312420 312544 4321025 4636665 6472153 6237695 1130806 1176894 286212 252224 282342 284454 333870 323444 318651 316526 207643 208799 703068 660082 1485709 1468564 424623 421450 608994 613201 768997 751259 780996 778437 804949 820688 774375 854946 1981927 2080121 1256873 1053340 670191 658506 806071 802488 819851 829563 849086 854582 944680 947761 4907848 5111912 39.85 71.5 2
09:28:08 2024-01-26 693114 694287 194893 191624 327905 335868 367383 363602 212066 211243 272721 277169 312420 313531 4329584 4601175 6500240 6255980 1117826 1172993 286432 251382 282307 281953 333400 323708 314011 318042 206369 207499 698855 654894 1510436 1465345 423984 418371 601517 608787 761251 742135 774694 777300 798064 815135 768108 849020 1979113 2080788 1223207 1052590 673550 656609 797481 794948 821015 826432 837373 848988 946056 939315 4878397 5115941 39.85 71.4 2
09:28:09 2024-01-26 697196 695985 195202 190090 328667 335868 364854 363089 213956 209807 277957 278696 311255 313531 4339729 4605395 6439700 6265791 1121406 1173870 285085 251288 286792 281381 330849 322929 312481 315302 205972 207107 685282 659645 1503178 1465071 423347 417708 598924 606068 759627 738571 772290 774865 793486 806999 763426 842817 1975474 2074888 1244521 1046619 670952 653091 791678 792143 813991 824207 832439 841588 938204 935930 4886719 5107966 39.85 71.4 2
09:28:10 2024-01-26 699285 694007 194242 189498 327420 333328 364307 361010 214946 209117 277724 275458 309625 313496 4349081 4595767 6472366 6265791 1119419 1172892 283839 249772 281312 280240 329351 321222 311823 314410 204998 206175 687806 658703 1488879 1465345 421441 414700 595923 602029 756177 735355 765548 770446 788676 802459 756712 834818 1968469 2066245 1238763 1048260 667619 651242 788878 788708 808349 819907 830435 838468 929392 930199 4928910 5104286 39.95 71.4 2
09:28:11 2024-01-26 698258 699069 192375 189528 325014 332823 363180 359887 214321 208396 270770 273793 308336 312997 4355287 4648746 6514250 6247510 1119636 1172062 281126 249350 279549 277782 329617 321778 309865 313454 203709 207032 693218 653021 1488120 1465345 418365 412085 592833 601346 747838 729619 760323 762395 784090 801432 754268 829188 1959200 2059816 1229168 1048107 662583 649364 787762 784110 801438 813936 825647 832305 920969 924849 4950052 5111616 39.95 71.4 2
09:28:12 2024-01-26 701272 700944 192375 188830 325014 333870 360992 358264 210806 207423 270471 274364 307686 310094 4358170 4674923 6490915 6247510 1125625 1172929 280306 247849 277605 277238 327331 317684 310335 312112 203068 206450 704501 656304 1491631 1465991 417473 411795 592578 599603 747288 732967 756769 755889 780651 793450 745075 824062 1955025 2044819 1227249 1043278 656057 645520 783033 775031 798037 811572 821110 820651 917213 919574 4990294 5125293 39.85 71.4 2
09:28:13 2024-01-26 710482 699175 191570 188203 324069 329778 360992 358768 208909 207167 269829 273603 306756 310314 4361318 4716763 6490915 6266214 1128745 1173797 279485 246218 276949 281559 325888 317684 309816 308914 203531 205113 685027 654425 1503954 1475289 416880 411712 590591 593896 743062 729236 751514 753214 777195 790542 737526 820185 1954149 2035651 1191938 1037359 656057 645556 780816 771539 795144 809038 811602 818677 913026 921083 5006405 5134645 39.85 71.4 2
09:28:14 2024-01-26 706616 701420 190530 187574 322596 329813 359833 356614 208583 206490 267312 273673 306258 308384 4377137 4759709 6490134 6265791 1141705 1172177 278080 246426 275027 276684 325888 316903 308942 309620 201759 204646 687806 646523 1517101 1473296 411630 409317 589299 590656 738430 724355 743864 747118 774907 782082 735977 820460 1951375 2049170 1223411 1029562 651400 642074 773278 769246 798037 807099 802345 813850 916998 910524 4962986 5134645 39.85 71.4 2
09:28:15 2024-01-26 710224 701429 190491 186731 324069 325782 359544 356614 206998 205424 267277 272768 305755 311229 4383363 4714966 6402512 6289006 1138774 1170505 277884 244329 273958 276260 324628 317604 306699 308529 201407 203360 685282 648834 1484092 1466263 411630 409607 583717 587730 737835 719017 740287 751463 770341 775418 732650 814497 1951375 2053986 1225330 1023619 654655 640222 769452 772086 793356 793545 802459 811468 909978 901583 4898482 5134645 39.95 71.4 2
09:28:16 2024-01-26 702230 703196 190328 185855 322067 325747 358750 353378 206964 204468 267277 270247 303885 309365 4386805 4648682 6500302 6275566 1113408 1171363 277299 243543 274150 273281 324857 315007 304761 308529 199866 203325 697351 651156 1492008 1465071 410394 405008 581371 588637 731746 714681 737889 742943 761210 775310 729482 806764 1935631 2032235 1227530 1035891 647706 630956 770543 765608 783222 797168 801739 803995 900152 901547 5004441 5134645 39.85 71.4 2
09:28:17 2024-01-26 713525 701897 189230 189820 319601 327242 356525 353874 205434 208565 265604 269989 303005 306469 4395841 4741190 6490209 6266214 1128251 1173760 274918 242016 272668 272412 323943 314487 304761 306649 199657 201415 678766 647260 1488082 1479489 410245 403193 581371 582853 729606 714644 734571 737985 763407 770849 721887 804363 1932587 2034558 1209977 1024654 643932 630956 763536 758979 784306 793437 790878 801606 902737 900266 4957127 5126304 39.95 71.5 2
09:28:18 2024-01-26 708171 702412 188675 189413 318604 326803 356525 352033 204972 205693 263943 270024 307827 306253 4386498 4735295 6463160 6294270 1133582 1170533 273277 246328 272861 272793 320972 313060 303818 304533 200318 200783 693218 645601 1486605 1465345 407049 403193 574674 581201 731960 707091 728632 737487 754213 765019 722362 802212 1931857 2043804 1224037 1024654 643732 628707 758673 758906 777387 784423 794040 802361 886091 892093 4957128 5126229 39.85 71.5 2
09:28:19 2024-01-26 707903 703913 188010 185596 317154 327727 355007 351429 205257 204147 264493 268502 303223 304630 4414884 4735027 6518040 6265359 1121777 1168617 273206 242325 270680 271097 322889 309608 302911 304248 199753 201204 717936 654425 1494829 1469519 407917 403712 579687 582853 724580 710307 732932 729451 752225 765956 712752 791902 1929204 2012531 1223411 1026114 640277 634253 760836 755316 775117 784495 784925 792683 900314 893543 4972385 5171101 39.85 71.5 2
09:28:20 2024-01-26 709702 704403 187715 185592 316614 322817 354281 351997 203917 204004 262662 268281 302126 305463 4411479 4738352 6443790 6302813 1133545 1171363 271283 240930 270119 269825 318963 311564 299391 301941 198629 200084 705951 644946 1517485 1463263 403776 402570 571709 577248 725644 701056 722557 729414 747136 756840 715242 794765 1926371 2032235 1219705 1020290 639822 625066 752593 753566 770533 779905 788557 795486 881936 884364 5008554 5141972 39.95 71.5 2
09:28:21 2024-01-26 711501 704910 186833 185065 315744 323571 351943 350899 203917 202370 264091 266839 301702 303606 4418161 4738662 6472264 6279634 1124217 1169666 271542 239405 269703 268969 318739 311161 302028 300113 198629 199318 703051 651924 1480097 1473569 405571 399936 573371 575240 718571 704037 723071 724607 745686 757355 708177 786033 1919839 2012149 1219705 1021742 634606 626860 751801 747242 772720 782110 778141 788423 885366 874181 4938315 5133596 39.95 71.6 2
09:28:22 2024-01-26 704023 704407 190929 184456 316005 321446 352015 347422 202795 202830 261720 266839 299558 303872 4420845 4748051 6472264 6284116 1129041 1167107 268999 239369 267819 268151 317039 310282 297580 301237 196959 199318 703006 651156 1478488 1456072 400073 400263 570273 574287 720651 695916 717263 724571 737990 747252 709186 783272 1913285 2013847 1215792 1022604 636343 621499 749732 748576 761366 773020 776962 783710 874116 880423 5000582 5141972 39.85 71.6 2
09:28:23 2024-01-26 715531 703219 190652 183858 314419 320901 351582 350369 201748 201383 261792 264752 299840 301516 4430210 4758186 6490640 6274738 1122615 1169666 269409 237820 267223 266559 319365 308388 300452 299428 197236 197625 698157 653021 1473146 1472523 402203 396673 570089 571907 712429 700553 718502 719545 738753 748449 698647 778846 1910567 2003233 1217749 1021146 631004 623739 747302 742344 765696 773120 770012 782038 877984 874884 4947721 5142148 39.85 71.6 2
09:28:24 2024-01-26 705291 705405 186875 182955 314601 319823 350809 345507 201090 201067 260438 265188 298897 303054 4423621 4764088 6480867 6293495 1128235 1167971 268934 237820 265958 268525 315571 306617 296919 299168 196406 197179 717936 645408 1510286 1464384 399225 396637 562931 570015 715473 691830 711238 718525 733890 742863 700034 779921 1907853 2008923 1209924 1016123 632461 616315 743149 742344 756653 765245 774483 779150 870068 870461 4985343 5143997 39.95 71.6 2
09:28:25 2024-01-26 713266 703219 186351 182127 313826 318856 347648 346655 205799 199774 260473 265603 297572 302088 4427052 4757207 6518891 6265791 1118038 1166243 269312 236318 265515 268073 316048 305288 297655 297671 195749 196837 708978 651156 1483467 1467430 400078 394266 566796 572453 709364 694821 713150 711182 731224 744706 691946 769393 1901294 1984859 1215735 1016789 628409 618285 743039 737948 756922 766432 763418 773283 873229 865420 4966255 5141204 39.95 71.7 2
09:28:26 2024-01-26 710224 705410 186090 181774 312184 318833 349787 347628 205085 200402 258798 264860 297056 301234 4431211 4764356 6481589 6280519 1125784 1162143 266981 236118 263855 266914 315577 305539 295311 296632 194584 196564 694048 650226 1504865 1455059 396890 394230 562931 567721 710409 686761 708597 714373 721192 736148 691957 767651 1901468 1998292 1204055 1014362 628857 614388 740181 738041 753602 761775 763765 771011 861560 866387 5006405 5141972 39.95 71.7 2
09:28:27 2024-01-26 717522 703341 185491 181521 311666 317858 347333 346098 201608 199114 259234 263207 297928 300736 4439575 4768968 6490915 6279634 1121539 1165448 267543 234828 263890 265280 314954 303858 296085 296107 194549 195136 703030 650988 1480758 1472661 398658 393429 562495 563960 701882 689834 706006 707126 725363 736067 685492 764003 1900114 1989085 1202099 1011706 623060 616279 735954 729574 753990 762852 756245 768164 864654 856478 4958526 5141972 39.85 71.7 2
09:28:28 2024-01-26 707351 705185 184911 180874 311202 318637 346567 342983 200916 199205 256811 264569 298397 299065 4433787 4755454 6472264 6284116 1124142 1162143 265276 234104 267789 264468 313741 303646 293834 296841 193081 195271 691809 647446 1479724 1455059 393830 393986 558919 565163 704211 682352 702888 707664 718269 728188 685867 763974 1889334 1989085 1221831 1013177 624813 609231 735103 732627 744611 752914 758958 765059 855460 856406 5009728 5141204 39.95 71.7 2
09:28:29 2024-01-26 717673 703327 183934 180308 309280 317738 345454 343436 200601 197664 257522 261567 295229 299645 4442743 4777392 6481589 6270262 1119636 1163731 265311 232989 267789 263623 312130 301768 293962 293500 193116 195555 714950 646523 1485022 1473710 395655 390715 556012 558962 697113 684103 701111 702600 722453 729989 682242 756181 1889061 1981895 1219836 1003884 617714 608927 728825 724607 747145 752950 753683 766474 859051 847501 4930249 5145641 39.95 71.8 2
09:28:30 2024-01-26 705554 703255 183701 179417 309754 315879 343453 342464 200252 196568 255987 262695 294345 299319 4448941 4752154 6462939 6284246 1115989 1162143 266274 237006 263219 263404 310641 302687 291569 293124 192607 195281 707485 645601 1475616 1462300 392958 387587 553674 560659 694923 676684 697824 700797 715481 730566 682726 755804 1880197 1966169 1195741 1013898 615429 607122 732563 722266 738726 754307 751505 756185 856888 854815 4981784 5153349 39.95 71.8 2
09:28:31 2024-01-26 717091 703255 184126 179099 311936 315879 344942 343019 199001 197184 255951 261132 295946 297311 4451953 4797757 6434962 6298378 1129041 1162143 262813 237042 261738 262782 308332 301309 291534 291379 192361 194154 705973 640807 1474806 1460149 392179 390609 552069 557884 697113 675342 691605 701106 715481 721296 682615 755767 1882749 1990094 1211857 1007463 618595 603655 724704 726703 735129 746155 754756 757797 846208 847392 5004592 5151338 39.95 71.8 2
09:28:32 2024-01-26 718107 707378 182926 179134 307382 315031 343001 343019 198172 197047 255200 259689 295531 296194 4455128 4796559 6490915 6293495 1117826 1162143 263215 232706 261738 261179 310171 300359 290542 290427 192338 193295 690399 641265 1486899 1473391 392179 386353 555249 555078 691969 674700 690563 693853 718604 721264 675421 753729 1882749 1977072 1211857 998791 612459 604761 720503 718192 742241 747243 745556 758003 850553 842999 4923020 5155013 39.95 71.8 2
09:28:33 2024-01-26 708479 707342 182931 178249 307418 313926 343001 340638 198345 195378 255165 259473 294388 297203 4458306 4727318 6499871 6285002 1110230 1162143 261940 231260 261630 260780 307760 303782 288719 290670 191093 193612 685374 643764 1480867 1457043 387686 386470 549618 556695 689085 671483 690563 691886 708391 721192 676381 745798 1870816 1957297 1207867 1012503 610971 605207 724191 716454 733592 746634 743854 749127 848041 845761 4972122 5153349 39.95 71.8 2
09:28:34 2024-01-26 717636 703332 182479 177408 306489 313413 342410 340914 197554 195378 258819 259112 293768 296791 4461305 4827151 6449019 6275983 1129041 1162143 260343 231296 259982 261788 306402 300625 288886 289514 191093 193001 711964 641265 1480325 1459112 388846 385447 547594 552572 691895 668342 683913 693853 708391 712251 673469 746460 1873477 1977072 1215943 1001033 612422 594829 717567 718488 731750 742412 745966 749895 836520 837752 4987621 5141091 39.95 71.8 2
09:28:35 2024-01-26 715520 707378 181575 177697 306235 311988 340824 339849 197231 199356 258966 257468 293768 293806 4470657 4812842 6499418 6293495 1119144 1162143 260741 230380 259581 258728 307330 300316 288378 287962 190624 192358 697351 639892 1517046 1471303 388846 382534 547435 549265 686639 670860 682421 686780 709397 717437 668071 744133 1877441 1967878 1207867 992473 609230 599923 715029 713307 732824 739355 739173 748831 841412 834238 4928910 5141091 39.85 71.8 2
09:28:36 2024-01-26 711337 711533 181322 176332 305494 313255 342410 337768 196766 199180 255182 257503 293768 293358 4470657 4753827 6509614 6293887 1103938 1162143 259334 230219 259982 257905 306402 299070 287931 288873 189524 192393 698527 645408 1477909 1461073 387743 382839 547435 551715 686639 670738 685822 685580 700125 712214 666175 739220 1868148 1945809 1204055 1001745 609230 599221 719642 710643 729058 739391 735161 743608 840780 836670 4983527 5160703 39.95 71.8 2
09:28:37 2024-01-26 717091 707356 180327 176337 306982 309776 341892 338278 195847 199356 252224 257861 291984 293564 4477037 4810131 6489986 6293972 1119345 1161068 263307 229826 257551 262941 305904 297279 287122 289901 188929 192358 688077 643764 1486469 1450909 385278 381962 541108 550410 686639 664134 683145 687533 699198 708360 667122 737041 1866546 1964882 1197893 1003171 608952 597504 718037 714317 723669 734581 737181 742888 831681 836634 5019379 5155542 39.95 71.8 2
09:28:38 2024-01-26 720670 710487 180110 178692 304945 311744 339795 336715 195847 199249 252529 258035 291133 291984 4480009 4854659 6537154 6293611 1121429 1162143 258890 228722 257948 258677 305442 297532 287324 288658 188929 191450 701513 637157 1494679 1466263 383946 381849 544242 545504 680062 667517 677074 681514 698078 708860 659301 738693 1872178 1964212 1184493 992473 606198 597081 710422 710289 726751 730377 730250 742102 832123 828709 4928910 5160703 39.85 71.9 2
09:28:39 2024-01-26 711301 709452 180110 180324 305877 308191 339521 335702 195643 194880 252743 255905 291097 293997 4480009 4759709 6500355 6303253 1103682 1158814 258604 227659 257335 258495 305536 297568 285477 288476 188674 191113 705992 641723 1475900 1457043 385005 378632 541412 546734 676452 660194 678595 680511 692955 710400 659805 732103 1857534 1940718 1193903 1003171 599438 594092 714523 706067 721550 730089 728069 736596 834703 832128 5012140 5163207 39.95 71.9 2
09:28:40 2024-01-26 718691 708914 179507 180289 304941 309328 338771 335737 194864 195153 251534 255871 289123 291807 4489361 4821665 6490990 6312974 1122615 1160496 258526 227379 255183 258133 305106 297568 284969 287256 187744 190446 698714 638067 1480019 1454977 382417 381042 538319 540725 679850 656613 674792 680511 693702 703781 660309 731631 1858893 1954992 1191909 996680 604045 589601 707871 708005 719486 725228 730176 736034 824367 827810 5004403 5162701 39.95 71.9 2
09:28:41 2024-01-26 718107 708919 179387 179967 302810 308120 336391 335702 194561 194335 251180 256046 289088 293188 4489459 4831387 6499493 6293986 1112991 1158814 258890 226217 257740 256513 305106 295087 285441 285428 188170 189116 693807 638067 1461742 1466263 382687 378257 539845 541243 673956 659480 670343 676802 694991 705277 655066 730909 1860216 1952308 1215897 988072 600293 585636 702308 701038 718351 727614 723687 739411 825024 820807 4926538 5163340 39.95 71.9 2
09:28:42 2024-01-26 713403 710532 178976 175999 303307 308674 337679 334433 194561 193722 250755 255688 289088 292118 4489445 4766479 6500302 6299949 1103911 1157136 257299 226024 255183 255760 303253 295187 283313 286302 188551 189317 695541 641723 1491018 1454977 380960 377085 538319 543935 670716 656113 672835 670843 687904 702253 653879 723437 1853554 1931478 1191909 997863 599220 592524 707871 699083 716541 723700 721411 728452 827879 820460 4989992 5172053 39.95 71.9 2
09:28:43 2024-01-26 718619 708955 178976 175788 303298 306937 336120 333652 193386 194028 249629 256046 288281 292775 4485536 4841705 6462462 6302991 1123415 1158851 255756 226182 253903 255689 301941 295295 283198 284956 188551 188391 697034 636249 1497121 1456009 378673 378221 532022 538078 673492 653132 668099 674827 689893 694151 656932 725423 1850917 1949529 1207757 995226 600721 587127 704371 702066 711378 721363 725742 728526 817525 817972 5023549 5167019 39.95 71.9 2
09:28:44 2024-01-26 720670 710422 177816 176166 300974 306937 335614 334005 192751 194075 249137 254513 288281 290291 4529908 4868662 6518891 6303253 1113501 1160496 255685 224786 254116 254869 302650 293433 282766 284521 188021 188130 694048 635172 1491777 1464184 378524 375390 536763 538078 671621 654914 664166 669637 684619 696615 648529 725488 1867321 1955029 1189914 987368 600367 588280 700668 701069 717558 719509 721010 730839 815257 811410 4982096 5155821 39.95 71.9 2
09:28:45 2024-01-26 710220 710491 181351 176280 298664 306937 335614 332490 193386 192432 249594 254478 287478 291484 4498713 4840659 6556179 6307863 1109267 1156786 254900 224751 258291 253663 303253 292871 281550 285165 187494 188522 675078 643764 1465432 1454977 378479 375390 535969 540859 668299 649060 667765 667198 683610 694331 645662 716162 1846870 1936589 1203687 988109 593877 585261 698647 694840 715527 721435 716746 726351 820937 811338 4953588 5170068 39.95 71.9 2
09:28:46 2024-01-26 710492 710264 181554 175271 299322 306433 335877 331484 193318 191826 248787 254443 286373 292118 4508065 4811727 6486294 6303622 1115609 1155461 253803 224751 252725 254088 301343 291784 281034 283287 187099 188096 705992 643764 1461034 1447823 378637 375690 531868 538005 667826 648946 668099 670807 680130 691261 646514 715235 1837545 1927369 1211789 995226 592997 580921 699861 695791 708327 721363 718856 723590 816416 816299 5051182 5172053 39.85 71.9 2
09:28:47 2024-01-26 715445 710491 181311 175793 297756 306901 333987 332490 192717 191826 248019 254443 287697 290864 4508065 4896294 6532888 6275983 1122227 1157956 252283 225580 252725 252498 301379 296945 280780 281892 186706 187437 692556 636249 1475296 1456009 376383 373074 532022 531783 667826 651283 660703 663723 680130 685390 642157 716162 1850822 1953172 1199617 983126 597305 581851 695925 697675 712396 717464 717508 725688 808344 809145 4975712 5166905 39.95 71.9 2
09:28:48 2024-01-26 710224 710491 180829 174709 296789 306469 333987 329983 192418 191187 247984 252675 286139 290001 4498713 4825411 6537542 6284918 1106900 1155461 253694 223365 252436 252498 302439 296219 280280 281892 186444 187472 690503 643562 1459393 1457043 378524 371959 532999 531711 663367 651283 663151 663723 680094 689247 638349 712211 1842789 1935561 1199617 979487 590499 581815 691946 690794 709097 716307 710146 723590 814023 802396 4926538 5155821 39.95 71.9 2
09:28:49 2024-01-26 713759 710491 181316 174087 300511 303677 333987 330661 196336 191187 246457 252499 285740 287599 4508065 4787487 6518926 6294083 1100769 1153789 252529 227467 252725 250921 300414 296753 278387 281694 186112 186850 685091 641896 1492904 1452915 376917 371663 531491 534828 662636 646546 659686 660470 675051 685390 638044 708672 1833778 1929288 1195547 987906 589658 580921 693458 689815 709369 718478 712244 718212 810467 802468 4966532 5163207 39.95 71.9 2
09:28:50 2024-01-26 711318 711164 180793 173836 297473 303146 333445 328915 196371 189390 247219 251307 290637 288586 4508065 4783590 6480867 6303622 1100827 1152923 252494 223140 252475 251515 299609 296342 278387 280144 185262 186265 676549 638738 1472040 1452915 375850 369884 527709 534342 658684 643754 660703 659535 673036 685354 636438 707963 1832476 1923567 1193003 987906 589658 580101 693458 687790 707324 712278 709205 718358 809491 802396 4980884 5172053 39.95 71.9 2
09:28:51 2024-01-26 714540 710418 177928 173936 296824 303146 333987 328419 195992 190251 246387 252077 290157 288586 4514498 4821105 6481037 6276020 1107312 1152923 252494 223611 250630 250956 300396 291742 279766 282131 185156 185648 682434 639579 1489506 1452915 375521 369884 523045 532075 656714 641170 658321 658492 670993 685318 637338 705003 1829297 1906223 1182537 987906 589658 581150 695652 687716 704150 712169 704883 714058 807890 802288 4985343 5177450 39.95 71.9 2
09:28:52 2024-01-26 716509 710455 176761 173758 297527 301201 333879 329342 192878 190217 245558 251622 285695 287594 4508065 4849392 6490134 6298378 1114776 1155381 250498 223140 249505 250502 297707 291225 279372 279887 183983 187995 676549 643306 1458928 1442698 375584 373029 522815 532075 659617 640263 658789 661406 672220 681326 636402 702429 1824519 1907576 1187407 990026 585298 576010 691909 683825 698106 710893 705997 713163 807053 808276 5015731 5163018 39.95 71.9 2
09:28:53 2024-01-26 719711 709411 177257 172363 299586 303906 331037 329876 192067 190384 244837 251237 290086 287154 4514222 4856833 6472264 6302991 1116443 1152923 250150 223140 249505 249864 296702 291189 277963 278427 184826 185033 685091 634439 1474822 1447823 372421 369884 523077 530191 660084 636507 651982 658995 667038 680202 636626 700861 1824519 1916433 1178504 992473 587942 575226 691909 689455 698856 710391 709168 711131 800224 804206 5043973 5166678 39.95 71.9 2
09:28:54 2024-01-26 720319 710994 176162 173223 296269 303662 331484 329614 192201 189355 244872 249739 284543 288040 4517822 4905566 6528185 6298613 1122615 1156202 248970 222792 249469 248940 299197 288554 278159 277952 184275 189069 676549 637612 1461600 1454977 369695 369848 526076 528069 659347 641661 650525 656559 667218 675792 630337 702928 1827114 1936737 1193098 981766 585474 574409 685154 686518 698856 703264 708625 713080 795519 800375 4989954 5160703 39.95 71.9 2
09:28:55 2024-01-26 713145 711533 176435 172389 295329 303075 330822 326758 191992 188989 244837 248942 284881 285891 4531049 4853164 6509566 6293887 1110094 1152923 250498 222096 249469 248940 297816 288554 278943 278181 183983 186157 695541 637120 1466566 1462109 373584 367592 524190 525881 653233 637894 649554 653150 669715 676304 628235 700898 1825946 1935709 1189442 976702 586868 574565 684181 687495 700549 705767 703645 712691 793235 795707 4992702 5170721 39.95 72.0 2
09:28:56 2024-01-26 710487 712935 175490 172874 294394 303128 330858 325879 191794 188134 244837 248908 284309 285873 4537908 4853126 6499418 6298378 1110057 1155109 249420 221368 248488 250088 296726 288279 278534 277986 183656 185376 701327 636175 1469871 1460220 369731 367004 522706 525135 651384 636470 647364 651302 667821 674294 626426 700824 1825674 1928368 1187407 975314 585891 574565 681795 683973 698856 704270 703343 712146 793351 793386 4995019 5169792 39.95 72.0 2
09:28:57 2024-01-26 710492 711533 175035 172044 294358 300673 329822 324848 191329 188361 246222 250021 284012 284893 4530510 4860231 6499418 6293887 1107064 1152923 251066 220370 248488 249595 295821 287158 276528 276550 184016 184823 665352 633649 1474375 1462109 369623 366153 522336 523648 651384 634566 645158 652708 667821 671138 626961 698818 1823223 1924107 1182715 978093 581293 569539 679827 680695 692057 701675 703882 708920 792226 793422 5011648 5177450 39.85 71.9 2
09:28:58 2024-01-26 714718 711533 175600 171628 295043 302547 327269 325844 190895 188361 249225 249846 283839 286227 4517822 4877749 6499418 6289412 1109304 1152923 249317 220334 248152 249245 295897 286848 276298 276515 183365 184565 684531 632291 1466312 1464184 370354 365282 521561 522907 650462 635645 643750 650841 664885 671138 625629 696832 1824519 1918820 1203482 973928 582983 569942 678865 682145 695183 698153 701802 708378 788608 792789 5004199 5170721 39.95 72.0 2
09:28:59 2024-01-26 717447 711492 175040 171266 294429 302913 327163 325844 190428 188066 245217 247392 283115 283881 4537908 4875405 6509566 6293972 1109438 1152923 249977 219613 247513 249035 295577 286521 275453 276091 182819 184307 680963 632291 1474786 1462109 369304 364222 520087 521392 649088 634744 641891 651302 663946 667362 623821 695768 1817842 1925564 1184180 976702 579479 567927 676945 678732 689976 698323 698867 706253 788644 793466 5040218 5178821 39.85 71.9 2
09:29:00 2024-01-26 721453 711351 174474 171228 293213 298853 327834 328182 189691 188658 243729 248701 282284 282689 4542594 4912696 6527537 6302874 1112954 1152651 248262 219648 247096 248057 294918 285842 276301 276550 182009 184823 670665 631698 1476924 1457043 367996 363931 520087 522907 649542 634295 640419 649387 661964 666315 621984 693719 1815260 1925564 1179940 976008 578654 566417 674959 676224 688999 694394 699381 704734 786304 791035 5027911 5170532 39.95 72.0 2
09:29:01 2024-01-26 721279 711387 174308 170926 292979 297635 327305 324739 189256 188555 243521 250021 282130 283034 4537380 4926773 6537542 6307751 1110094 1152106 248694 218930 247096 246947 293984 284969 274383 276091 181559 184307 688319 631388 1476972 1454977 367215 363641 519352 522130 649083 632948 642105 649117 658205 665305 620081 691641 1812683 1921909 1177819 975314 577831 565485 674942 673728 687536 694322 697889 700903 787479 788759 5037804 5185565 39.95 72.0 2
09:29:02 2024-01-26 721172 712399 174021 169837 292427 301781 325862 324703 189033 188066 243062 248149 282034 282860 4531499 4914968 6528216 6298482 1110094 1149584 248088 218249 246126 246739 294590 284147 273127 275211 181307 183688 669194 630486 1472382 1453945 366695 362009 519038 519846 646683 631121 640281 645579 658096 662897 618258 689608 1811396 1913355 1169338 973928 576598 563345 673543 671755 685519 691774 695338 699799 782015 784261 5020125 5173445 39.95 72.0 2
09:29:03 2024-01-26 718272 711314 174143 170518 291947 299537 326812 326382 188640 187442 242217 248516 281284 283002 4537531 4902081 6518891 6304461 1106900 1151252 248507 217571 245540 246668 293409 284170 273091 273114 181594 182816 658102 631839 1466397 1457043 367215 363682 514067 516699 639880 628340 638353 643957 656635 661394 618258 689506 1807506 1920658 1159870 974282 575370 562117 672588 673409 684030 692039 693821 698770 779664 782019 5009439 5182850 39.95 71.9 2
09:29:04 2024-01-26 718539 711387 173597 169841 291397 297743 326740 324956 188400 187476 241430 247836 280569 283002 4537418 4912659 6518891 6293807 1106863 1149584 248210 217536 244820 245737 292480 283161 272258 272887 181020 182365 669194 631388 1483765 1457043 366177 360871 513995 513684 642216 627416 636506 639727 656819 658349 616435 687547 1805381 1915430 1169338 972507 573737 558811 670966 671025 681749 690232 690725 697792 781135 782681 5028778 5182153 39.95 72.0 2
09:29:05 2024-01-26 720661 711387 173165 169473 290723 297261 324902 324884 187809 186820 241251 247233 280072 282733 4550418 4910249 6518891 6289598 1106113 1149584 246907 216826 244373 244604 291591 282298 271428 272245 180379 181915 666251 630486 1475671 1457043 364811 360871 515331 515929 641308 622019 634593 642134 655781 658349 612902 686008 1803437 1906223 1186868 971090 573329 559564 669223 669127 678585 685381 689571 693687 779697 782129 5033239 5174740 39.95 72.0 2
09:29:06 2024-01-26 722447 712438 173053 169473 289735 297288 324938 322629 188138 185652 241832 248448 279276 283002 4537418 4933421 6541902 6293887 1119419 1147919 244259 217350 248819 244399 293146 281438 271203 272245 179809 182365 662452 634439 1456959 1447823 362831 360871 514637 513684 643312 621947 633657 642134 649191 658349 618039 684996 1800206 1897016 1184791 975711 574552 558811 672111 669601 676899 685381 686634 689051 775186 782129 5041776 5172053 39.95 72.0 2
09:29:07 2024-01-26 722209 712447 172872 169358 292466 296834 324830 321651 187843 187137 240574 247856 278658 282856 4545473 4933682 6537542 6298378 1110094 1148769 244600 216153 248855 243818 290740 281403 269742 271829 179242 181627 666251 628688 1480892 1457043 360790 360255 513181 514832 638555 625107 632723 640245 649227 658349 615998 682495 1798850 1894328 1182715 970363 572073 558502 667803 665675 674950 684308 686109 689342 775149 775427 5038177 5170068 39.85 72.0 2
09:29:08 2024-01-26 719192 712447 172511 170577 291009 296446 324300 323370 186927 186235 240165 246342 279277 279500 4537418 4925579 6518891 6293807 1106900 1148769 245923 214850 248431 243613 289787 281206 269742 270364 179775 180607 655202 629586 1468521 1457043 360754 359170 511694 513739 636679 623780 632807 638131 649119 656353 612842 681454 1799036 1899894 1182715 968781 570140 557156 667122 665131 674914 683309 686597 689051 774800 775355 5028778 5170068 39.95 72.0 2
09:29:09 2024-01-26 717663 711533 172169 168868 290680 296137 323664 322916 187221 185652 239793 245608 278658 280850 4551960 4913758 6527689 6303253 1106938 1147919 244942 214884 243711 243104 290193 280546 269742 271190 179207 181340 664780 628688 1469203 1452915 360609 358665 510319 513739 636679 622861 631907 637389 649047 656389 612842 679896 1796741 1888966 1159870 968299 569329 556369 665880 663723 672668 681281 681518 688493 770235 775283 5043696 5172053 39.95 72.0 2
09:29:10 2024-01-26 719439 711030 171614 167932 288085 295083 324156 324128 186989 185652 239050 245573 278234 279464 4560315 4923044 6528216 6299492 1107139 1146257 243813 214850 243711 242323 290004 282734 268851 270553 178642 180801 664780 628688 1479272 1454977 360355 358089 510610 512286 635889 621980 631009 636452 648133 654472 613308 680231 1796741 1891645 1178561 967712 568923 555939 663928 662714 673019 679774 681518 687514 766229 773030 5036779 5172053 39.95 72.0 2
09:29:11 2024-01-26 718691 711533 171469 167782 293908 294233 323173 323209 186532 187066 239447 245195 277812 279428 4553027 4915820 6532477 6303253 1108514 1148586 243065 214781 243711 242323 288908 282135 268477 269729 178079 180767 663493 627792 1472640 1447823 359270 358053 510249 512213 634739 620186 630561 634621 649078 652527 611038 679227 1795199 1887809 1159870 968262 568518 556100 663855 663718 671113 680193 680259 685215 769983 774679 5043973 5163207 39.95 72.0 2
09:29:12 2024-01-26 719444 710487 171044 167591 288562 293984 322970 319803 186825 186196 239651 245966 277034 279500 4537267 4939377 6518891 6302874 1110094 1146293 242553 214781 243125 240874 288575 281339 269990 270739 176893 180196 688319 627333 1471143 1450909 360851 356440 508810 510693 634846 618799 627360 630943 647666 650625 607450 677297 1791782 1885134 1157794 966715 567710 553907 664249 662307 669688 676367 679292 683955 770529 773038 5041776 5172053 39.95 72.0 2
09:29:13 2024-01-26 719711 711030 171035 171401 288598 293160 322480 320584 185861 186529 238503 244337 278917 279051 4537267 4924244 6518891 6339844 1103124 1145445 242354 215755 243215 240840 287997 281303 269232 268873 179335 180237 664780 627792 1485018 1446796 359828 356476 508506 510332 634396 617889 627286 634763 647241 649335 608737 675264 1784648 1884251 1184180 971163 567710 554726 663928 662307 669688 677319 679292 680382 766070 773038 5043973 5170607 39.95 72.0 2
09:29:14 2024-01-26 716165 710491 170501 167372 287422 294134 321729 319060 186023 185522 238786 243962 278133 281912 4562089 4942895 6499418 6305230 1116598 1143704 242284 218359 241787 242453 287810 279721 269611 269597 181635 179593 669194 629586 1460838 1443721 360084 356440 504027 507634 633049 612357 626323 632966 639132 649335 603622 669451 1774363 1869396 1171459 973236 562853 549869 662441 655558 668740 682312 677362 679900 766301 766450 4994749 5168978 39.95 72.0 2
09:29:15 2024-01-26 718619 711269 170535 171096 293494 291520 321991 318578 185536 185522 237679 244240 275496 279356 4550191 4881920 6509187 6276020 1106271 1143556 240836 214116 240627 240840 288641 280759 269017 269318 178080 180447 660367 636249 1458149 1432224 359573 357013 503879 510766 633049 614342 629181 630657 640396 650625 605744 670308 1779514 1867910 1159870 967403 562890 556369 662441 656522 671589 677355 669385 678383 769983 763469 4959444 5166905 39.95 72.0 2
09:29:16 2024-01-26 707903 708914 170501 170875 287742 292339 321016 317136 185570 185262 237644 241189 275496 279536 4537116 4813548 6490553 6276095 1089861 1143704 242076 215615 242127 240368 287990 279721 267687 270450 178510 179310 665682 633670 1447463 1438603 359499 353985 504234 509179 627589 615484 626841 627094 640177 653009 604563 671258 1784722 1879798 1184180 955383 561620 553089 656929 654134 669688 673810 669312 680419 768960 765569 4952370 5163207 39.95 72.0 2
09:29:17 2024-01-26 709484 711273 169452 171096 286459 291703 321016 316145 185570 184674 237644 242302 275363 278250 4557051 4887985 6546796 6291828 1094521 1143704 241541 217803 240485 240368 287990 277827 269007 269218 178188 179783 688319 635011 1464255 1447823 360084 354233 503969 506722 622154 612838 621736 625126 639651 643589 603646 669965 1784944 1892986 1161947 959116 561222 550007 655103 655558 667285 673372 675365 680419 757215 765028 5015200 5172053 39.95 72.0 2
09:29:18 2024-01-26 715297 710491 169952 170716 287104 291929 318043 318515 184990 185262 236874 242267 275363 277361 4557051 4925881 6528096 6311336 1105486 1143704 239662 217803 240627 240890 288536 278646 267687 268840 178080 178958 667175 629586 1459763 1443721 357035 353701 504741 504634 630097 614612 622621 628358 639132 645474 608825 669284 1779514 1881417 1153640 966294 562890 549374 658195 655558 661901 671337 671322 676228 761361 764078 5046157 5172053 39.95 72.0 2
09:29:19 2024-01-26 719707 711533 169388 170681 285699 290635 319042 316844 184828 184804 236178 243421 280566 277627 4561325 4926616 6528038 6306184 1104779 1146068 240398 213927 240254 244012 287787 278607 266865 268840 178080 178429 657424 626897 1497450 1452644 357288 352112 503314 505287 625747 614177 621736 625592 638161 643625 602543 667691 1785018 1878603 1151563 961880 561185 548840 654302 652678 662395 670323 671322 677265 761361 765028 5036779 5150523 39.95 72.0 2
09:29:20 2024-01-26 719711 709493 169149 170403 285624 290705 319007 316110 184412 184417 236143 242709 280549 276971 4560201 4935636 6536876 6301679 1109192 1144645 241064 214228 239642 243941 287180 277365 266581 268693 177581 178113 657424 626897 1483604 1445772 356765 352112 503314 506004 625747 611106 620368 625556 638587 641712 601922 668025 1783677 1875940 1173579 966028 561185 549229 657461 652678 661925 670358 669349 672729 758098 764831 5046157 5179434 39.95 72.0 2
09:29:21 2024-01-26 720394 709488 168877 170527 285040 290564 319007 315889 184667 184218 236178 242640 276296 276971 4564177 4937874 6537229 6306590 1108403 1143593 240993 213820 239500 240357 286978 276975 266420 267673 177654 178271 667175 626897 1466805 1447823 355734 354485 501855 505287 622154 611488 619935 621929 638587 641677 601378 667513 1774363 1874611 1145333 964655 560003 548840 654837 648704 660520 667353 669516 671225 756990 763680 5051370 5172053 39.95 72.0 2
09:29:22 2024-01-26 719702 711030 168618 167257 284681 289682 318972 315157 184378 183797 235778 242302 275220 276685 4554825 4919393 6527715 6311492 1108403 1143630 241573 213300 239827 240215 285717 276127 266011 267638 177333 178224 663861 626897 1474343 1447823 355450 351857 500928 503145 623256 610170 618140 625126 636711 641449 599982 666018 1778223 1870631 1168543 963285 560003 548840 654638 653114 658789 667353 668089 670713 754708 757436 5043973 5172053 39.85 72.0 2
09:29:23 2024-01-26 720973 710491 168575 167028 283928 296047 317084 315870 183802 183797 234723 241224 275220 276087 4567432 4933682 6518891 6309855 1100825 1143593 241064 212816 238962 239507 286772 276602 265568 266852 177084 177675 665682 626434 1494065 1447823 355450 351857 500439 501504 623610 608376 617190 623798 636225 640321 599673 664092 1775698 1870631 1186301 959116 558411 547253 653247 651265 658652 667353 667103 670713 754744 757400 5036779 5170068 39.95 72.0 2
09:29:24 2024-01-26 718691 710528 167747 166674 283812 295633 317084 316280 183229 183448 239947 241189 275220 275628 4564177 4926376 6509566 6309855 1100827 1141935 241064 212518 238794 239303 284943 275913 264243 266407 176519 177239 664189 624668 1462961 1447823 353802 351857 500439 503108 624765 607481 616242 623357 631200 639835 594875 662064 1774438 1866747 1145333 961917 558411 546984 653247 651265 656755 667353 666119 667998 752507 757328 5047576 5172053 39.85 72.0 2
09:29:25 2024-01-26 719196 709484 172066 166778 282947 295102 316791 315978 183802 183052 239947 241155 273576 275242 4568063 4926376 6509614 6296131 1105411 1144198 239131 212518 237485 238098 284849 275490 264208 265981 176342 177205 655953 626434 1467848 1438603 354877 351641 500439 501614 623881 603992 615960 623528 629208 636546 598047 660629 1770894 1864102 1145333 964655 557617 544829 653100 650804 658652 667353 666119 667992 754181 753956 5053366 5172053 39.95 72.0 2
09:29:26 2024-01-26 715283 707415 171999 166562 282050 295215 316057 315533 187241 182890 239911 239612 273541 276971 4556937 4952077 6499734 6293986 1116854 1144124 240104 212079 236481 240251 283790 275033 264949 264971 176272 178072 653752 627792 1454065 1438603 354338 351569 497538 499626 622080 601492 614351 622976 631254 640285 595144 658752 1768963 1847012 1145333 961843 552774 543952 651361 644834 658382 667245 660694 667918 760247 755925 4982774 5168071 39.95 72.0 2
09:29:27 2024-01-26 714369 708341 172236 165645 282877 288910 317048 315454 183195 182983 240008 240347 273470 275980 4560201 4889155 6504803 6299492 1103187 1143310 239360 212305 236611 238730 283511 275069 263768 266451 175358 177663 654482 633670 1442635 1428369 351740 351857 495932 502962 622998 603232 617116 618272 628953 639997 595167 656231 1768963 1850910 1167218 959690 553670 545599 647611 645291 661925 667317 660144 669216 756954 748314 4935957 5170068 39.95 72.0 2
09:29:28 2024-01-26 708479 711528 172276 165998 283313 289176 316057 315017 182657 182531 236297 238879 274343 274329 4554825 4818450 6481589 6293887 1088077 1139545 239609 210944 237380 237922 281715 275490 263145 265006 175744 176580 651540 631397 1450577 1437527 353480 349103 496276 501577 619967 606528 615960 617250 630095 639312 593432 660080 1778223 1873283 1171459 952597 556034 546407 646660 646949 660052 661385 660694 669895 751509 748242 4986855 5163207 39.95 72.0 2
09:29:29 2024-01-26 709447 709694 171928 166313 281739 288910 315960 314096 183195 181954 240044 238811 273506 274329 4561325 4896382 6560875 6289006 1094694 1139582 240220 211225 236576 237886 282937 275763 264067 265090 175428 176580 665682 632291 1459597 1446800 355890 349487 496276 495657 613105 603943 611732 619171 631254 635544 592806 660159 1771480 1864102 1139103 957423 553670 540367 647223 645470 653201 660920 661635 663986 749376 754858 5041776 5173757 39.95 72.0 2
09:29:30 2024-01-26 719155 709415 171582 165727 281515 288392 315960 314096 187093 182277 234896 239979 272185 274716 4564177 4929871 6518891 6293495 1099985 1138701 237927 210565 236020 236664 282972 275372 262453 264053 175446 177555 662696 622858 1488679 1445772 352362 349523 498281 495657 619811 601954 611089 618016 626626 631308 589248 650912 1762207 1852222 1134949 960837 551463 541229 647117 643920 652836 665332 661635 663986 748202 752620 5001612 5170607 39.95 72.0 2
09:29:31 2024-01-26 718419 707342 171617 164962 282050 286759 315960 314096 186893 182404 234788 238879 272636 274329 4560201 4906751 6476975 6312252 1106275 1139545 237761 210236 234601 236664 281680 274106 263183 264089 175446 177519 653738 628688 1472170 1432324 352362 349523 494835 499870 619037 594942 612071 614631 622078 636566 587485 652949 1765198 1854921 1160857 948806 550678 540820 642194 643008 656218 658340 656014 665948 747325 748024 4982826 5170068 39.95 72.0 2
09:29:32 2024-01-26 707903 708382 167939 165457 280246 288919 315960 312157 187258 180840 234824 237751 272220 274101 4564580 4905566 6546867 6284116 1091419 1137089 238164 210201 235327 237031 281927 272173 262262 263758 174538 177271 651540 634102 1448657 1442694 354877 347421 494835 496736 616458 602228 611962 616978 628545 631308 591023 656923 1762207 1854921 1134949 959042 553827 540846 646624 644834 652738 662387 661635 661526 748770 751243 5048985 5177450 39.95 72.0 2
09:29:33 2024-01-26 712587 707347 171271 165203 280097 288107 314999 313107 186667 181631 234788 238115 271805 277559 4568025 4951277 6518793 6293495 1110418 1139545 238129 210236 236149 236264 281659 271792 261861 262249 174173 179409 662696 628233 1452287 1436408 352863 348434 491934 496421 617333 597932 610938 616265 625647 635544 585645 649954 1761131 1839165 1157942 958104 549112 541886 647223 641152 653795 661385 652934 660084 750030 746822 4952451 5170068 39.95 72.0 2
09:29:34 2024-01-26 707706 703291 167943 164391 280437 286907 315479 310704 184219 180485 234788 242312 271805 274329 4560201 4853278 6472264 6289006 1086517 1137089 237393 208926 235128 235864 279406 272624 260446 262467 174138 176563 666608 628688 1454065 1436408 352362 347278 494762 498221 612395 599768 606374 611072 625647 629208 585197 654284 1761369 1866747 1116331 951884 550678 537720 641285 641980 650441 658340 657807 660792 743255 750180 5051182 5172680 39.85 72.0 2
09:29:35 2024-01-26 713525 707347 167821 164511 278531 287108 314485 311580 186597 181378 234019 239282 271166 275171 4570690 4954154 6518040 6293218 1103719 1134484 236367 209580 239409 234973 281117 273045 260628 261848 174138 176563 659710 625113 1451205 1436563 349622 348327 494762 495147 613587 595323 606635 612302 620172 629208 588743 647303 1755921 1833923 1132872 956742 547568 539662 643560 636184 651352 658015 652601 662046 747178 743361 4954795 5170721 39.95 72.0 2
09:29:36 2024-01-26 706234 703327 167939 163878 280468 285392 315436 311683 183660 180805 234055 237753 271805 272620 4564177 4839186 6481314 6293495 1088269 1134484 237761 208530 234697 235172 278409 271792 260014 261448 173826 176316 658217 627792 1444302 1432430 350864 344368 491348 498974 612459 598837 608189 608906 624761 629244 583150 651181 1762941 1870722 1135414 950559 549112 536130 641202 640172 646578 658304 654900 660805 740485 746652 5053366 5166905 39.95 72.0 2
09:29:37 2024-01-26 712027 707084 167474 164400 278462 286871 313529 311175 182974 180737 233326 238420 270151 273874 4564177 4954824 6514148 6293495 1107064 1137052 236295 209545 234697 234413 280144 272777 260014 260831 173583 176034 658217 626451 1444963 1434527 350366 346482 487098 493617 613409 594028 609235 612527 621893 631164 588326 648782 1760433 1840389 1156882 954227 546774 540080 640378 634512 651367 656700 651395 659777 743442 742431 4947951 5164109 39.95 72.0 2
09:29:38 2024-01-26 708442 707378 167474 164135 278562 284672 314999 309980 183102 180451 233326 237948 270752 272620 4564580 4855751 6518891 6288730 1082118 1136247 236295 208891 234842 233656 279292 273238 260269 261083 173307 175911 655231 630486 1438701 1429383 350366 345405 492739 493891 607581 594261 602075 608327 623251 628399 585220 652685 1760433 1853301 1152376 954227 549894 537158 642194 639939 647566 658340 656989 658571 739188 745851 5012072 5172053 39.95 72.0 2
09:29:39 2024-01-26 717873 703291 167708 163285 279480 285396 312104 311175 182719 180771 232563 238253 270117 273923 4564177 4933650 6425376 6293887 1103087 1136902 235203 208239 234697 233726 279001 274036 261002 260217 173583 175543 651723 622282 1448804 1429383 349374 345405 486990 495835 612541 592874 607048 603938 618494 631144 582923 646584 1758621 1844390 1128719 944875 544449 536363 636626 636492 649474 651725 649545 658720 742237 738398 4975712 5164385 39.95 72.0 2
09:29:40 2024-01-26 707402 709193 166396 163874 279154 284907 313750 308358 182974 179597 233326 237019 270117 273499 4561325 4910391 6546867 6289006 1088307 1134484 235695 208205 234532 233691 279292 271717 260269 260831 172446 175911 660547 630486 1438110 1434527 349870 344332 487098 490615 604091 596277 602874 603974 620026 625678 585417 649434 1758621 1848253 1126642 955234 548331 534778 640231 639247 645837 657125 651013 657941 743025 744084 4990294 5173167 39.95 72.0 2
09:29:41 2024-01-26 713435 710160 166955 163202 277647 283582 311876 311175 181348 180645 231407 237386 270082 272270 4570690 4920612 6490915 6284522 1091443 1136902 235168 207198 234697 232290 277564 270707 260086 257879 173031 174495 670297 621969 1443506 1438603 347893 344783 489926 491497 608476 591310 598519 606751 613064 622294 581933 642031 1746719 1824755 1143895 955312 545226 537372 640254 634652 647456 655935 647442 657488 742060 738872 4928910 5170607 39.95 72.0 2
09:29:42 2024-01-26 709293 707115 167231 162504 279951 283348 312032 308358 182465 179881 231839 236819 269893 270594 4570690 4849641 6462939 6284522 1085299 1134484 234969 206875 234697 232937 278609 272584 259320 259208 171932 175053 653738 627792 1470858 1429383 348386 342843 487098 492534 605545 591650 599663 603714 617693 622294 579660 645121 1751689 1848359 1124565 946110 545610 535087 636626 636419 645763 656236 652787 656088 737241 742020 5001890 5169792 39.95 72.0 2
09:29:43 2024-01-26 716578 706258 166638 162440 279163 283631 310144 309152 181888 179632 231118 236504 268850 272691 4570690 4943029 6420765 6293887 1100731 1134484 234889 207198 233236 232290 277826 272275 259502 260255 172721 174495 656724 622358 1458661 1429383 347401 344783 485512 492534 606184 585965 603192 603287 612596 623851 578019 642031 1751689 1841775 1124565 939507 541224 531878 632130 636296 647673 652818 649248 656554 735382 737925 5004478 5170759 39.95 72.0 2
09:29:44 2024-01-26 713398 707347 166152 162906 278958 283180 309674 309294 181279 180530 231320 236253 269260 270630 4570690 4924111 6499418 6284116 1091443 1134484 234408 206300 233965 232799 279001 270336 258774 260255 171898 174495 663577 621629 1488616 1436563 345822 344783 487026 486715 605545 588033 597817 604822 610766 622294 581590 641574 1742966 1823361 1145333 947574 541352 534959 635760 629247 645665 652999 647610 657828 741182 736568 4952451 5169388 39.95 72.0 2
09:29:45 2024-01-26 707365 707342 165871 162760 277947 282866 311961 307071 181314 179031 231804 235924 269017 271980 4573529 4873151 6537551 6284522 1080578 1133407 234047 206265 232872 231795 277530 269730 258511 258993 171709 174530 662062 628688 1434688 1430250 346910 342843 486405 485886 604260 591310 599391 604822 616677 622294 576883 643676 1750445 1839165 1118335 954026 544450 530166 634789 632930 640368 650545 647627 651297 741447 737464 4971316 5169388 39.95 72.0 2
09:29:46 2024-01-26 709023 708414 165732 162214 278343 281856 311594 305895 181899 178467 231047 235525 270233 273113 4564177 4897399 6480867 6275157 1094484 1131233 233721 207092 231029 232221 277436 269730 258774 259889 171352 173905 656537 630486 1432156 1423315 347893 342843 483623 489541 604045 590638 601443 601392 617291 622294 575867 644011 1750445 1852258 1120412 940845 541352 529057 629452 631067 639915 647392 645717 649447 730138 736157 5058153 5171423 39.95 72.0 2
09:29:47 2024-01-26 717592 707411 165697 162073 277968 282937 308270 308992 180742 178501 230329 235774 267998 270630 4570270 4968987 6444288 6284918 1097686 1134484 232968 206265 231750 231473 276038 270146 258411 258796 171863 173352 656724 620497 1444811 1429383 345858 342843 485030 490269 603504 587109 598445 600127 611238 622258 574574 638043 1746719 1833960 1120412 936838 539739 530166 628490 629211 643095 646445 643777 650953 731228 730359 4997527 5172680 39.95 72.0 2
09:29:48 2024-01-26 712512 707903 165693 162107 277346 281680 308129 308147 180821 178467 230006 234834 268220 270141 4573952 4919494 6490915 6275157 1088307 1132875 233687 205590 231750 231439 277436 269314 258375 258212 171590 173196 655953 620497 1444384 1438603 345494 341807 486369 485922 605545 587109 592396 601972 611238 616776 577164 635907 1738714 1820506 1133293 948806 539813 530202 633026 627362 642184 649326 641882 650917 737642 727536 4934790 5151868 39.95 72.0 2
09:29:49 2024-01-26 711051 708378 165431 161629 278271 281216 310246 308701 180821 178365 230223 234988 266813 268896 4563279 4861561 6509566 6279634 1078236 1132875 232320 205876 231786 235118 277205 269314 256358 259524 171805 173628 652245 626897 1433909 1425334 344810 342325 485717 487345 599435 584780 594160 598398 611268 617715 578019 642068 1742966 1839165 1141775 949882 541352 529021 633026 629211 636575 651407 643777 647493 738445 730359 4972160 5160703 39.95 72.0 2
09:29:50 2024-01-26 712244 709919 165283 161518 276426 282276 310038 306964 180570 178365 230187 235386 269167 270486 4560925 4896268 6476546 6284116 1094474 1130395 231860 205590 230311 230728 276586 268128 257184 259524 170163 173784 655252 626897 1442299 1417878 342726 342843 482258 487270 595113 583877 596089 594852 611238 621346 574168 640207 1747687 1841786 1130796 938171 541352 531464 627603 629247 638486 641739 645680 648451 729651 734563 5047893 5157024 39.95 72.0 2
09:29:51 2024-01-26 716066 703034 164473 161888 276163 283676 310359 306892 180250 178083 229508 235386 268788 270450 4576569 4954154 6499493 6287089 1100769 1131233 232217 205555 228883 235189 276586 266804 257616 257783 171130 172800 658590 622282 1435297 1428369 342798 341483 480898 487616 603187 584998 595795 601893 610538 621346 572879 634482 1742929 1835355 1139654 939507 536752 529057 626553 625089 638523 641182 639817 649447 726374 726007 4985343 5153349 39.95 72.0 2
09:29:52 2024-01-26 707402 703295 164802 161434 275820 281786 309994 306712 180432 177981 230081 233543 266709 269202 4571878 4912547 6485348 6275157 1088303 1134899 232251 209062 230670 234789 276127 267250 256393 256990 170774 171943 660547 618719 1436451 1436563 342690 340224 484687 485548 603136 582861 593075 594888 604159 614076 574131 631681 1733746 1811584 1120412 946110 538280 530556 631236 621893 640368 645465 641639 650371 733338 727065 4950026 5160703 39.95 72.0 2
09:29:53 2024-01-26 707239 703327 164805 160911 276216 279188 308305 306101 180103 177735 229678 233799 268610 269889 4583252 4904661 6527715 6265791 1082081 1128810 232055 206763 230386 234789 276127 266358 257184 258135 169692 172800 659031 627344 1429709 1430467 345590 339710 482258 485892 601665 586693 594026 599704 611238 613280 574131 632613 1733746 1823463 1133293 947457 535230 525524 627566 623762 634813 644486 636534 643644 731782 727660 4919504 5141251 39.85 72.0 2
09:29:54 2024-01-26 705156 703255 164771 160655 275828 279188 307303 306101 179819 177311 228936 232639 268988 269438 4573289 4844298 6490523 6279634 1078651 1132875 231469 209062 230276 230821 275878 267000 254786 258397 169692 172800 654485 626004 1430275 1425334 342690 340224 482940 483053 596194 584998 590480 598061 611238 614076 574168 636469 1738714 1831291 1112105 948806 539429 525931 630343 621893 634364 646596 640272 643644 733858 728125 4972385 5153349 39.95 72.0 2
09:29:55 2024-01-26 710220 706253 164248 160667 275599 279578 308270 305097 179819 177450 228706 234077 271005 269761 4564648 4896007 6481145 6279634 1091419 1127123 231503 206472 228707 234718 274861 266804 255606 257170 170095 172286 666608 627792 1421832 1421299 342798 339472 478048 486236 595077 585449 594024 594316 611238 614974 570466 634482 1741693 1843127 1112105 936172 536752 522828 623858 625532 632121 640312 640272 640804 726810 730061 5041776 5155821 39.95 72.0 2
09:29:56 2024-01-26 712512 703223 164157 160633 274630 280074 306340 306101 179570 177311 228511 232674 267486 268896 4564177 4981074 6453121 6273422 1103862 1127921 230792 206208 228883 231850 273773 266323 255535 255592 169692 171516 656724 619683 1433657 1424324 341138 339436 478121 486236 598553 577091 594764 594609 604574 613179 568851 630935 1733783 1824792 1133293 931456 534434 527082 621903 623762 636379 640312 639363 645583 721197 727587 4990068 5153349 39.95 72.0 2
09:29:57 2024-01-26 711734 703295 163680 160629 274525 279188 306154 306518 179004 177311 228156 232639 270850 267245 4564177 4914839 6480679 6269479 1088307 1131675 232804 208591 229525 230140 274635 265577 255324 256887 169624 171909 659031 617545 1450267 1436506 341644 338650 481917 482662 598845 576915 589115 594243 601396 613280 567906 630039 1731926 1806456 1114182 943388 534958 527528 625760 621998 636162 640312 636376 645620 727510 721417 4933613 5149677 39.95 72.0 2
09:29:58 2024-01-26 706197 703291 163650 160339 274525 279896 307268 304954 179004 176231 227767 232570 270625 268069 4561325 4845413 6498216 6273422 1075678 1129107 232804 205893 228707 229963 274405 265577 253792 256944 169052 171975 652969 626004 1434026 1424324 342147 338365 479952 477773 594691 582001 588349 595451 607685 613280 571155 634033 1733746 1824792 1131173 945438 536752 522792 626644 621998 631227 640312 636009 641086 729642 725603 4962986 5141091 39.95 72.0 2
09:29:59 2024-01-26 706331 702724 163570 160147 274564 279896 306340 303351 179978 180542 228546 232570 266357 269536 4577441 4886907 6462481 6282541 1088220 1128463 232079 205315 228672 231236 273043 266216 254610 256309 171068 171670 652245 624196 1459508 1424324 341618 336613 478121 484568 596378 582861 590025 589876 604123 611017 568046 631535 1733783 1837862 1127229 939232 535230 521250 623895 623762 631227 640060 639363 640804 727510 727587 4985343 5153349 39.95 72.0 2
09:30:00 2024-01-26 712894 704407 163749 159604 274721 279896 306946 304810 178406 178450 227414 232639 270815 268482 4563142 4901784 6430538 6281477 1099252 1131291 232044 205315 228477 229998 273844 266216 253571 256203 169555 171498 654485 621528 1448734 1419156 341644 338543 476560 483382 591809 577941 590208 592146 600515 613280 568046 633820 1738714 1829971 1114182 931419 535230 525931 622975 623762 634813 638403 639363 642732 723664 726764 5018021 5153349 39.95 72.0 2
09:30:01 2024-01-26 711310 703246 163427 159646 273521 279896 306946 306317 178338 177345 227061 232570 270552 266390 4570270 4926376 6472264 6265791 1087529 1131601 231648 205028 228637 229249 273078 264993 253864 255416 170625 171344 661494 618427 1458778 1425334 339712 338413 478048 480887 593869 577123 586054 594682 600215 611698 567797 630486 1729467 1809760 1130796 939507 532056 522936 623895 617799 633914 637918 631745 641749 724177 720298 4977951 5141053 39.95 72.0 2
09:30:02 2024-01-26 703260 703295 162592 159910 271564 279896 306946 304013 178970 180289 227802 231856 266357 267210 4564177 4907858 6518891 6256862 1078760 1126325 235078 205205 228247 229179 274193 266204 253652 255451 170145 171292 656000 626359 1434609 1427240 342615 336578 476560 477701 596107 581228 590504 594609 604050 609693 570208 630638 1729467 1818198 1110028 941515 530892 522153 622975 612951 628962 639826 632073 640175 721233 719172 4920823 5143997 39.95 72.0 2
09:30:03 2024-01-26 704192 703183 163180 159307 273307 279109 306946 303991 178372 180542 226980 231144 267060 266577 4550418 4839134 6471121 6265791 1075854 1128810 231663 204739 227679 228609 273078 267523 253300 255310 170145 171395 652969 625422 1438069 1424201 342100 336908 478932 479781 589994 576879 585115 591909 606626 613512 570466 632732 1729467 1822988 1103798 944058 532027 521415 622534 616383 627005 637918 632347 637757 724690 720150 4953588 5143997 39.95 72.0 2
09:30:04 2024-01-26 703971 704901 163062 159324 272784 279037 306658 303280 178620 180345 227379 230366 266170 267210 4561325 4863598 6444288 6270262 1078891 1125264 230369 203809 227714 229390 271415 265063 252944 254738 170385 171122 656000 622858 1430666 1424201 341159 337621 479952 483853 592650 579545 588171 585838 604867 606026 564622 631684 1731926 1824586 1126933 942224 535070 522523 623517 621485 627521 640276 635034 639191 725403 721309 4973633 5151338 39.95 72.0 2
09:30:05 2024-01-26 710224 705198 162861 159426 272333 278217 306946 302323 178181 178165 226675 231821 264763 267997 4560334 4889155 6462939 6265359 1090640 1124992 231338 204739 226622 229355 271415 263846 252933 253956 169668 170514 656000 627783 1423059 1423586 342615 336401 475852 481046 590338 581228 589950 590467 606399 609621 563752 628996 1734390 1839082 1124812 931533 532027 519941 618223 618016 626507 634607 633512 635875 722334 721201 5033239 5152133 39.95 72.0 2
09:30:06 2024-01-26 715390 706139 162052 159324 271467 278609 305473 303031 178181 180436 226043 231821 264728 267174 4573529 4948410 6500240 6265359 1089890 1126288 229386 204452 226974 227935 272415 263039 252346 253143 169668 170007 670297 617545 1457405 1423190 338751 336542 478555 478991 593914 575268 584535 591725 595001 609795 567790 626756 1730032 1800210 1128719 936838 530440 524304 621304 616338 629407 632791 630066 639043 719435 718497 4975938 5151338 39.95 72.0 2
09:30:07 2024-01-26 703765 705909 162052 159839 270636 279073 305796 300841 178338 180113 227026 230720 265541 266354 4573529 4917400 6528185 6260890 1078536 1125264 230852 203844 226622 227935 271865 262234 252381 254197 169430 170480 654485 625538 1433689 1425334 341644 334486 475742 476214 590901 578614 586126 594681 602719 608544 566148 626996 1724411 1812378 1116331 939507 528256 519905 619387 614594 629181 635982 627203 636400 723664 716888 4917119 5141053 39.95 72.0 2
09:30:08 2024-01-26 708284 705410 162562 157956 272142 277098 305115 301864 177620 180077 225781 230366 265541 264652 4573031 4859204 6467657 6274738 1072793 1127086 230655 203809 226622 227195 270588 263407 250804 253744 169015 169973 652969 622858 1426256 1419156 339712 334486 476562 477561 588877 576270 582950 585622 601867 608865 565202 628562 1727535 1816730 1122692 944202 530514 518183 619789 614594 623849 631046 628852 633964 720489 716434 4928802 5141138 39.95 72.0 2
09:30:09 2024-01-26 703081 704196 162281 158531 271502 277098 305079 301405 177497 177346 225623 228956 265576 266318 4556937 4830484 6453613 6278978 1071562 1124992 230100 202884 226657 227001 270588 263039 252423 253355 169192 169939 652969 622858 1432511 1417757 339231 334450 476900 477068 587329 574642 581528 587127 601235 605431 566074 629685 1730565 1816730 1122692 942186 531648 518219 621746 616228 624697 636216 627203 632581 720526 717699 4939486 5155013 39.95 72.0 2
09:30:10 2024-01-26 703081 704403 162056 158279 271278 277329 304615 301405 177743 180113 225973 228922 264728 266505 4564177 4867999 6453613 6270262 1080469 1125264 230852 202884 225886 227970 269541 263004 250839 252402 169192 170022 652245 622858 1482304 1419156 339712 333830 476967 477629 586028 577123 584231 585554 599466 604267 558784 623482 1725603 1827082 1122692 935523 531270 519759 619541 618089 627033 637566 632686 633478 722604 719513 4976100 5141053 39.85 72.0 2
09:30:11 2024-01-26 708402 704188 162048 159822 271053 277098 306047 299580 177497 176708 230876 230366 263918 266728 4570690 4905514 6453024 6260890 1088307 1125264 229225 202884 229738 227230 269764 262234 250769 253108 168482 170007 659031 625113 1433163 1408943 337794 334521 472500 478083 586379 572947 583389 587127 599765 606097 558820 628301 1729467 1827379 1139654 930808 532027 519613 615998 617213 624733 630638 628950 634154 715412 717808 5029632 5158416 39.95 72.0 2
09:30:12 2024-01-26 710492 704407 161530 158292 269746 277754 302871 301405 177184 180077 230804 232147 263918 265502 4572955 4959698 6416312 6274738 1092980 1125264 229556 202884 225536 227036 268090 262234 250769 251560 169192 169132 652969 615788 1431125 1420163 337794 335718 473168 477257 585739 571186 584647 585430 594163 604267 560874 621662 1723892 1811584 1124812 924896 529007 520422 616361 618915 627397 631119 631823 637828 715449 719912 5022965 5144261 39.95 72.0 2
09:30:13 2024-01-26 713350 702993 161471 158388 269807 276515 302977 301122 177506 179951 230478 230332 263111 266318 4573529 4954154 6490134 6256426 1091344 1125264 227966 202884 225222 226213 270588 263210 250769 252157 168718 169401 652969 622779 1446770 1420163 336768 334486 473837 475346 586028 567865 581224 587127 594467 604255 565233 622990 1720221 1795741 1147410 933442 526010 519538 614690 612339 625509 632029 627680 635408 712811 712079 4973756 5139935 39.95 72.0 2
09:30:14 2024-01-26 705291 704403 161819 157935 270535 277257 302234 300245 176695 176214 227098 228854 264322 264652 4561325 4910243 6452256 6242607 1081310 1127204 230135 202176 224873 226141 268943 263210 250560 250407 168718 168597 655231 617471 1434854 1429383 337794 333830 474172 476393 586136 567937 579467 585467 594047 601576 558820 619347 1715270 1793196 1095491 936838 526010 519538 617711 612349 622087 631299 627024 637223 717952 715453 4943018 5152585 39.95 72.0 2
09:30:15 2024-01-26 704266 704403 160986 157994 269366 275597 305474 300457 177117 176461 230604 229307 263479 266735 4573529 4873151 6509566 6256426 1069658 1124466 229030 202212 226888 225442 269764 263210 251306 252157 168246 169283 647206 622858 1426758 1418149 337794 333830 471833 474033 586379 572066 579914 586383 595145 604146 558892 623445 1720221 1811584 1116331 939232 525600 513779 614727 609181 620327 631299 621673 632700 716284 713862 4924154 5140902 39.95 72.0 2
09:30:16 2024-01-26 703971 705873 161881 157196 270605 275597 302978 299545 176627 176532 225666 228922 263847 263842 4563468 4859153 6453613 6265791 1072367 1123668 228675 202176 225886 225791 268090 263768 251129 251560 168246 169132 652969 620497 1424182 1418149 337555 333830 472840 474302 583895 567937 577344 582929 595109 600730 558820 622049 1719948 1811584 1118451 938171 527881 516647 617347 611015 620254 631299 622591 630902 712147 712223 4947614 5141345 39.95 72.0 2
09:30:17 2024-01-26 701966 702308 161398 157233 270757 275806 303887 299545 176627 176214 230406 233189 263412 267029 4570690 4866893 6444052 6265359 1075780 1122872 229386 201318 229630 226141 269254 263210 251306 250791 168246 168830 652969 619310 1423137 1416140 336768 333324 473168 477068 583895 567937 577753 580364 596226 598936 558855 622547 1720221 1810300 1118451 933304 527506 513815 616035 614232 621815 631299 625353 630902 717839 712296 4966805 5140789 39.95 72.0 2
09:30:18 2024-01-26 707462 702312 161437 157200 270937 275455 303048 299419 177328 175512 225954 228888 262673 265502 4573529 4886756 6453024 6255980 1083561 1120376 227966 202176 225525 225756 269823 261729 250952 250791 168128 168563 661406 624186 1437089 1410943 337794 333830 468963 476393 585153 571223 581260 581536 598564 603344 557596 623108 1720221 1826098 1105730 928885 526010 512225 611566 612386 617994 629415 627240 631976 712183 712296 4970081 5151061 39.95 72.0 2
09:30:19 2024-01-26 713073 702162 161073 159152 270937 274157 302587 299439 176249 176355 225666 231240 262097 263912 4570690 4919653 6433840 6275157 1089861 1122039 227333 201577 225684 225093 269633 261693 249861 250791 167776 167831 654485 618275 1442974 1409942 333749 333830 468999 474338 582406 567968 579019 576861 593006 603380 556378 620742 1720221 1811584 1103798 926248 527506 516830 611640 614083 620291 625230 623510 628517 709293 712260 5018831 5140580 39.95 72.0 2
09:30:20 2024-01-26 708474 702412 160111 158874 270031 275771 303100 301029 176492 175547 225507 230250 262498 265954 4573952 4954154 6490209 6260247 1097686 1122039 227772 201225 224732 225791 269254 260813 251306 249295 167776 167831 666798 616065 1423811 1416140 333821 333360 467207 475719 588579 568773 581224 581983 593006 602459 555519 615222 1715845 1802390 1093414 922878 522618 513887 607631 610079 622966 626621 627024 632700 710871 711722 5011881 5141133 39.95 72.0 2
09:30:21 2024-01-26 712512 704147 160468 161368 269980 274719 302953 300909 176425 175722 225558 229557 262097 265520 4576683 4951929 6486003 6256426 1091443 1122403 227225 201894 225049 224745 268090 260813 250952 251113 167776 167831 651125 618275 1437307 1418149 335709 333595 466186 472520 586493 568773 580363 585390 591877 604267 558891 616132 1715270 1805141 1116331 924859 522330 513779 607595 607123 620327 622931 622591 630902 708255 710191 4982864 5144261 39.95 72.0 2
09:30:22 2024-01-26 710492 704407 160468 161482 268164 274527 301106 299545 175453 176532 224815 230537 262393 264588 4578031 4948695 6472264 6260890 1086718 1125264 226137 201331 225503 224625 269633 261253 250600 249990 167623 167797 652969 617545 1434114 1419156 333676 333830 469071 471448 583895 565526 575195 582101 590842 600694 558089 617043 1712191 1788933 1116258 930808 522852 513851 611220 603866 620327 623878 620844 630454 707220 708905 4966532 5133634 39.95 72.0 2
09:30:23 2024-01-26 704293 704403 160434 161217 269985 275562 299527 297734 176039 175407 225456 228965 262612 265223 4576569 4912521 6462387 6251966 1084334 1125264 227578 200280 225684 223740 268850 260929 250421 249261 168246 167233 652969 614911 1433740 1425334 333676 331812 469107 471448 582997 565526 575115 580364 589556 596729 558028 613372 1706952 1785032 1118451 931533 522702 513851 614218 605096 622085 625705 620844 629485 708792 707406 4962986 5133634 39.95 72.0 2
09:30:24 2024-01-26 701272 702422 159422 161517 268650 274471 301070 296556 176039 174848 225139 229285 261471 265141 4560011 4910287 6490209 6251518 1079004 1122002 227721 200665 225128 223706 268876 260777 250564 250410 167600 167233 642161 616065 1422754 1426344 333821 330808 468999 471217 585549 567968 575374 577023 589520 595001 556378 612467 1706124 1789255 1109970 931184 521337 513779 612952 603866 620327 629415 622322 630902 711373 708905 4924234 5133671 39.95 72.0 2
09:30:25 2024-01-26 701272 703219 159486 161221 268996 273078 301352 296521 175796 175092 225139 228965 261436 263034 4573529 4888054 6518040 6250979 1075310 1121171 227225 200280 225049 223671 268248 259794 250564 251115 167050 167498 654485 621835 1433588 1423315 335745 330773 469162 471448 584721 566994 574309 582522 592169 595403 555556 613372 1705852 1795203 1097249 931382 519735 512815 611220 605426 618431 625741 621727 629969 713499 708905 4910099 5141015 39.95 72.0 2
09:30:26 2024-01-26 703118 703416 160212 160922 269575 273008 300998 296798 175917 175127 224786 229622 262014 262815 4570270 4855751 6480566 6250979 1075678 1122403 227085 200512 224345 223706 269254 259790 249861 251787 166384 167764 646908 622413 1426882 1419156 333496 330808 466222 468688 583070 568773 574309 581230 592715 596275 558028 614314 1706124 1800397 1107850 931240 519735 511910 610320 604784 617290 625741 619926 629038 713499 703354 4910099 5133634 39.95 72.0 2
09:30:27 2024-01-26 705156 702422 159999 160931 269795 272817 300859 296798 175520 175127 224434 229747 261037 263278 4570690 4859204 6471296 6259952 1072517 1122403 226417 200560 224165 223499 269218 259937 249686 249261 166513 167764 656790 623177 1419936 1415136 333749 330808 469362 470561 580460 567968 573904 577068 593006 596275 558064 619408 1710975 1801113 1107850 934142 519735 510825 608893 604784 614681 623878 616269 626908 711410 703282 4891288 5133356 39.95 72.0 2
09:30:28 2024-01-26 704155 702422 160221 157833 269415 272972 299527 297951 175486 174256 224241 229074 261471 263242 4566486 4855751 6453248 6264559 1075446 1122403 226841 200140 224165 223188 269823 259829 248983 251292 166907 167730 653713 623637 1438780 1417757 334794 331547 468070 467920 577203 567749 576603 576933 593006 594929 556415 616168 1710975 1801113 1105730 934142 520474 510825 607631 604494 614681 623404 616233 624371 710871 703282 4881017 5134645 39.95 72.0 2
09:30:29 2024-01-26 705193 702422 159490 157602 269415 272175 299492 298023 175211 174604 224047 228325 261037 261725 4570270 4856833 6439700 6247510 1066502 1118753 225822 200036 225150 223430 267424 260526 248005 250300 166257 166868 646908 620052 1431326 1413951 334794 330272 469029 468724 578042 565234 572041 577959 589556 594998 549914 617644 1710975 1802119 1109970 930722 522702 510825 609422 607145 614681 623878 618057 621577 708255 707406 4947721 5138307 39.95 72.0 2
09:30:30 2024-01-26 702771 701429 159135 157712 268623 272175 301047 296408 175486 173425 224434 227937 259844 264952 4564177 4888166 6434962 6247061 1081241 1118753 226329 199618 222909 223292 266790 259722 248666 249634 166384 166638 654485 621969 1410974 1410943 333568 328600 466710 472906 577023 567165 575374 574369 585771 595253 552078 612467 1709760 1813018 1088767 926248 521215 510464 608140 607145 614681 621997 621727 622972 710368 708405 4973822 5137342 39.95 72.0 2
09:30:31 2024-01-26 706093 702417 159135 157602 267834 271345 300438 298383 174420 174291 223033 228645 259593 264432 4570690 4902101 6434612 6247061 1084433 1118519 225089 199931 222944 222981 267298 259171 248614 250796 165699 167629 648802 621969 1431084 1404101 333843 330665 465391 471565 578042 565344 576827 576733 590425 596729 553144 617681 1715845 1814302 1107850 921372 519735 508951 604823 605426 611211 621337 619926 623550 706171 707406 4980937 5143997 39.95 72.0 2
09:30:32 2024-01-26 710482 701429 159932 157163 269037 273690 297646 297213 174234 174639 222998 228805 259844 264164 4567432 4912215 6388793 6265791 1086755 1122039 224741 199618 223379 222294 266887 259171 246863 249883 165979 166374 660728 619683 1442348 1408432 332424 330397 466710 470561 577596 562788 574409 573594 584051 596395 549806 615009 1714304 1804948 1099644 920909 522702 510570 605781 606285 613811 619554 618057 621630 702330 703354 5029746 5145829 39.95 72.0 2
09:30:33 2024-01-26 707940 702157 158814 157383 267418 273043 297611 297951 174420 174291 222998 227972 259844 263836 4566410 4952520 6397661 6256168 1086517 1120376 225054 199270 222873 222723 265369 259536 247902 248901 166443 170060 649938 612474 1422562 1413726 333369 329524 466754 468580 578862 562389 573556 573521 586849 595109 550296 612353 1710702 1798929 1098087 920818 521215 510461 604994 607145 617301 618575 619852 622514 702294 703354 5019379 5141972 39.95 72.0 2
09:30:34 2024-01-26 705790 701889 160365 157827 266429 272556 298027 297603 175994 173979 222962 227583 260104 263034 4577216 4961749 6472033 6246601 1094484 1118753 225054 199535 221484 222913 266629 258085 248915 248727 166095 165671 659868 613426 1423469 1413951 332424 328778 463859 471900 581330 563988 576119 576995 585179 595145 550332 609804 1706989 1791889 1107850 918293 517892 511293 602675 603604 613037 620427 618972 626052 703822 703246 4989992 5128948 39.95 72.0 2
09:30:35 2024-01-26 712841 702412 162729 157383 266905 271310 298479 295883 174354 173944 222578 228805 259413 261653 4570690 4933384 6462939 6237223 1082118 1118717 223632 198993 222837 221849 266532 257903 247382 248343 165248 170263 656790 614911 1430544 1413951 331174 330838 466746 467900 578042 561084 572589 576849 586020 595109 553647 611968 1706989 1783449 1114182 926174 517789 510789 605522 599318 614644 618540 614200 623401 700202 702262 4957127 5118913 39.95 72.0 2
09:30:36 2024-01-26 703044 702422 162812 157355 266936 272972 297933 296868 174387 173391 222962 226622 259774 261653 4563468 4905594 6453248 6241857 1078199 1118790 224833 198612 222873 221507 265998 257506 246792 248343 165527 170179 646908 611675 1440474 1410943 331013 329239 466416 467569 578042 559606 569428 575145 584461 596080 553536 610393 1704560 1778551 1105875 924707 517781 510643 605094 604837 614246 617670 615387 621296 700202 702444 4957128 5123174 39.95 72.0 2
09:30:37 2024-01-26 702968 702412 162659 157383 266526 272139 297644 296659 174234 173425 222770 226651 259593 261653 4577216 4905566 6472033 6237695 1076217 1118790 225403 198612 222177 224150 265998 257542 247555 247542 165562 167281 652245 615183 1428156 1423190 332424 326727 466746 467900 577014 558851 568585 574587 584717 591078 553804 607955 1702509 1775666 1085107 927417 518223 512163 607241 600794 616426 618540 612732 622514 701229 701088 4954795 5137530 39.95 72.0 2
09:30:38 2024-01-26 699968 701889 160094 157383 265271 271345 297753 296242 174354 172839 223076 226143 259593 261689 4573952 4906476 6480553 6233199 1073905 1119485 225403 197750 222177 221541 265812 257506 247938 246814 165562 167515 641609 613426 1438650 1420163 330357 326727 465428 467900 579272 558815 568549 573739 583890 590207 551296 606901 1697626 1779173 1085107 928609 516679 510679 606607 600743 615989 619303 613651 622035 701156 701038 4964214 5132607 39.95 72.0 2
09:30:39 2024-01-26 699968 703201 162405 157374 265271 271310 298012 294981 174354 173356 222962 226528 259378 261653 4567432 4905594 6500240 6237695 1071842 1119217 224359 198474 221484 221541 266816 256499 246792 248343 164962 170025 647206 621081 1421958 1414134 330621 327485 464734 467299 578042 562989 569428 576325 585574 592059 552078 608736 1696830 1788836 1101489 928540 516312 507427 604164 597620 610093 622765 614125 622924 706244 700207 4900693 5133596 39.95 72.0 2
09:30:40 2024-01-26 705272 703196 162703 156909 267173 270883 297576 295575 178097 173444 222230 226844 258228 260773 4573479 4849932 6471694 6233199 1069187 1116044 223701 197750 221103 225907 266407 256284 246032 248134 164847 167515 643877 621847 1437476 1414955 332424 326762 464077 465222 577633 558960 568315 575474 584714 591950 549734 608267 1701729 1786781 1107850 924859 513721 507031 604489 598873 610938 618468 613591 621481 706010 699146 4895043 5132607 39.95 72.0 2
09:30:41 2024-01-26 703085 703201 162597 156875 266087 270883 297576 294802 175749 173391 221573 226143 260403 261617 4570690 4859204 6462939 6246601 1066246 1116044 223701 198681 221448 225519 266033 257074 245275 248343 164812 169823 656040 619310 1417010 1409942 331953 326727 463809 465186 574336 558887 567744 574181 583301 591987 553475 611483 1701729 1790656 1095128 929546 514851 503982 602104 594852 608625 620236 610310 620741 704174 698123 4887909 5136269 39.95 72.0 2
09:30:42 2024-01-26 703695 701356 162668 156588 266656 270883 298005 295017 177938 173115 221982 226566 258194 259750 4564177 4839299 6453613 6237223 1064804 1116044 223667 197681 221103 221958 265183 256714 245240 248308 164433 167281 649097 618427 1442321 1409942 331482 325813 462768 464821 573047 558586 565230 572893 584267 589962 551687 612724 1696904 1795575 1099369 929546 514851 503273 601452 597951 604059 616767 610209 621019 705295 694052 4895158 5137417 39.95 72.0 2
09:30:43 2024-01-26 704994 701352 162632 156116 266122 270883 297753 295467 178062 173045 221502 225865 258228 259531 4570690 4839412 6425413 6242146 1063491 1116044 225591 197681 221258 221803 264371 256679 245069 247924 164740 167047 649097 618719 1414183 1408943 331013 327224 464077 464821 571395 558815 565193 571204 582410 591223 551296 611446 1700521 1793196 1101489 927565 516021 503982 602851 597307 607232 617903 610643 616099 702330 699096 4903560 5133747 39.95 72.0 2
09:30:44 2024-01-26 702961 701211 158003 156230 265945 270883 297933 294981 177779 172839 221946 226493 258948 259932 4556937 4852052 6416195 6233085 1066629 1117133 223667 197681 221103 221958 265453 256284 245240 247924 164170 167164 649097 618868 1417036 1408943 331013 325778 460129 463764 573047 558815 566868 572856 582589 591223 550516 611210 1696867 1790103 1097249 927565 514842 502847 601181 595965 607232 616334 608837 617011 702294 694304 4881017 5140926 39.95 72.0 2
09:30:45 2024-01-26 703409 700175 162679 156121 265945 270775 297536 294260 175258 172805 221537 225830 258160 259131 4567838 4849844 6449019 6232774 1064723 1116044 223460 197681 220141 221803 264441 256284 245240 247542 164740 167047 628357 619310 1415248 1408943 330544 326466 460057 463436 571359 558815 565193 571204 582553 589375 550516 608810 1696867 1788121 1099369 927565 513721 502883 600295 600129 606802 614929 608837 616099 702294 694268 4881017 5127442 39.95 72.0 2
09:30:46 2024-01-26 704920 702693 162754 156226 266016 270811 297897 295539 175258 172907 221395 225969 258160 259131 4556747 4849932 6449019 6232774 1066359 1116044 223287 197372 220758 221647 264922 256248 244486 246850 164170 166814 657603 618427 1415248 1406946 330544 325672 460093 463436 571630 559606 566102 567955 584717 590498 549700 610029 1696867 1786781 1099369 927565 515576 501787 601025 596258 605513 614031 607937 614246 700239 694232 4900693 5126897 39.95 72.0 2
09:30:47 2024-01-26 697228 701198 159912 156571 265617 270702 298005 293975 177923 172976 221205 225278 258091 260629 4556937 4820434 6434962 6237695 1062710 1116044 223426 197509 220758 221337 263562 255889 243735 246779 163907 166546 659165 616948 1422489 1406946 330544 325483 462732 462420 568036 558814 565298 567847 583977 586059 548886 609707 1697300 1788084 1097249 926906 515289 501751 602068 595543 605734 613271 608332 615890 699178 694268 4917119 5130744 39.95 72.0 2
09:30:48 2024-01-26 696930 700330 162107 155865 264459 270666 297225 295368 175136 172701 221050 223951 258056 261032 4568612 4832386 6416158 6233085 1066246 1116044 223287 197509 220105 221337 264922 255174 243735 246814 163907 166778 649097 617545 1415248 1406946 330310 324727 460021 462420 568036 559606 566102 567883 583890 587375 548922 608501 1696094 1788084 1097249 927565 514842 503844 599376 594207 605513 614031 609338 614246 699178 694196 4888862 5111574 39.95 72.0 2
09:30:49 2024-01-26 697228 700361 162103 156000 264494 270501 297513 293954 175136 172838 221253 225010 260403 260227 4563430 4829980 6416232 6237223 1063202 1116044 223460 197509 220758 220683 263562 255174 243735 246497 163417 166546 656040 617545 1411202 1406946 330076 325217 460093 462383 568036 558814 565298 571068 583890 586023 548922 607836 1696904 1788121 1097249 926906 513721 503844 600332 597256 605513 616922 607039 613340 698155 696058 4881017 5115842 39.95 72.0 2
09:30:50 2024-01-26 701267 700357 162330 155432 265306 270121 297585 293186 177427 172325 220811 225253 260220 259499 4571878 4839299 6457666 6228330 1069549 1116044 222908 197338 219881 221054 264230 255103 243735 246571 163382 166546 657603 619607 1414750 1407944 330076 324692 459985 459710 568108 558814 564358 567919 583564 586069 547444 608404 1694889 1784002 1095128 926211 511917 503131 598933 594572 604017 613271 606768 613774 699178 692695 4879443 5115941 39.95 72.0 2
09:30:51 2024-01-26 701004 700366 159427 155294 264459 269705 297095 293265 177180 172221 220837 224905 257374 258368 4566410 4849515 6460605 6228623 1068024 1114640 224497 196892 219846 221647 263931 254676 243735 246532 163210 166662 649097 618427 1412508 1406946 330273 324816 459301 459710 571359 558814 566102 567883 583478 586239 547299 605110 1692483 1784002 1093008 924046 511552 502775 598933 592455 604656 613271 606737 615629 699178 691906 4881882 5107928 39.95 72.0 2
09:30:52 2024-01-26 703030 698309 162033 155397 264424 269290 296958 292125 177234 172101 220123 224055 257195 258297 4554825 4825374 6452458 6235746 1071077 1115661 222805 196618 219350 220647 263562 254285 243984 245773 163038 166313 654478 616948 1407591 1407429 330076 324816 458619 461341 568108 558023 565001 567847 582283 586239 546839 606672 1693157 1769455 1105573 922221 510462 501709 599746 592783 605513 613271 606551 615190 698155 691162 4891288 5108378 39.95 72.0 2
09:30:53 2024-01-26 701004 699867 158912 155018 264424 269290 296224 292613 177111 172101 220158 224055 256626 258881 4561325 4837220 6425637 6243110 1066502 1112698 222187 196926 219340 220471 263386 254962 243665 246019 163348 166313 645443 618719 1418503 1406946 328678 324816 458583 462344 570452 556410 564495 567811 581758 584195 546416 604681 1693685 1779666 1093008 925975 511917 501709 597660 590673 603374 612983 604715 612435 694192 691162 4885371 5115941 39.95 72.0 2
09:30:54 2024-01-26 698753 699142 161776 155112 264239 269290 296188 292613 177111 172049 220123 224089 257408 259167 4550418 4835852 6416419 6214996 1064723 1117617 222187 196345 219209 219820 262580 254571 245305 245465 163245 165850 641048 617105 1438814 1406428 329157 324419 458547 459638 568471 556410 564746 568792 580491 586239 545645 605110 1693685 1779961 1093008 924896 511917 501709 598661 591627 602095 613271 604318 612357 696966 690190 4891288 5111611 39.95 72.0 2
09:30:55 2024-01-26 696661 698309 161767 155363 263649 269532 295944 292613 177076 171982 219969 223640 257408 260289 4556937 4826713 6425805 6219454 1060096 1115470 224339 196584 220382 219820 262214 254962 243186 245500 163245 165745 640846 616948 1408361 1405949 328678 324816 459949 462653 568874 556374 562784 568792 580491 588688 546453 604253 1692483 1781475 1095128 922236 512646 501673 598084 593029 602059 613006 603390 612357 697187 690119 4881017 5113876 39.95 72.0 2
09:30:56 2024-01-26 700273 701124 161623 155108 263649 268876 295700 291511 174335 171947 219780 224055 257195 257899 4554825 4811502 6421063 6228806 1066736 1114461 221913 196414 219823 219679 262074 256855 243711 245157 163245 165780 649097 616948 1409654 1407708 328300 324816 460168 459638 567266 555195 561654 567987 577118 586348 543997 603418 1692210 1778953 1070570 922236 511917 499893 597974 592747 601633 612336 603426 612766 696693 690154 4900693 5115941 39.95 72.0 2
09:30:57 2024-01-26 696168 694349 158218 154862 263149 269290 295915 291920 173867 171555 219745 222607 258609 259167 4551960 4832962 6416312 6219454 1063467 1115252 221537 198174 218667 219276 261883 256673 243711 245052 163141 165902 654478 617024 1410150 1407708 328532 324744 460586 461341 567266 555588 561986 567987 581325 585090 543997 606315 1691281 1783328 1072646 922236 510462 500964 596391 591001 604496 611438 602923 611922 697187 691714 4888862 5115941 39.95 72.0 2
09:30:58 2024-01-26 697223 694345 158248 154862 263211 268876 295042 292133 176890 171674 219438 223106 261992 258404 4554825 4841027 6406986 6215260 1061679 1112882 221537 195801 218667 219276 261118 254285 242172 244850 162826 165640 649097 616948 1410585 1405709 328068 324780 460205 461341 567156 555137 560932 567183 577154 585827 543997 607126 1692483 1774597 1112070 922236 511917 501709 595749 589840 601172 611474 605012 612084 696200 691226 4896045 5103972 39.95 72.0 2
09:30:59 2024-01-26 696168 698350 158579 155315 263211 268876 295249 291956 174214 171706 219438 223399 261695 259131 4550418 4830990 6402512 6228330 1060058 1114461 223132 195767 218702 219241 261118 253895 242172 244885 163128 165584 639330 615624 1412196 1407429 327459 324442 460205 461341 567229 553802 560101 566162 576937 582338 540901 602436 1691281 1784875 1097249 922163 511917 500610 597237 590637 601172 611438 601612 611451 695215 691226 4895196 5123242 39.95 72.0 2
09:31:00 2024-01-26 700001 699332 158685 154617 262808 268238 295915 291511 173798 171436 219402 224020 261992 257537 4554825 4811502 6416312 6223890 1061198 1114461 221537 195767 219196 219276 261415 254107 242172 244473 162860 165353 647559 615396 1408818 1402964 327714 324600 461185 461341 567046 553766 559344 564926 576937 583892 545975 603722 1692483 1778953 1093008 922199 512766 499686 594668 590130 599737 610543 602383 611854 695707 690250 4879443 5121365 39.95 72.0 2
09:31:01 2024-01-26 701004 694340 158247 154304 262843 267602 295042 290555 173798 171280 219249 223779 258395 257105 4554825 4838262 6407186 6215487 1058898 1112845 223167 195258 218292 219053 261118 253505 242172 244508 162531 165353 656040 615788 1413428 1402964 327482 324550 458253 459709 565408 555143 562408 566490 576901 583963 544427 603901 1687990 1778515 1086647 920909 508652 499514 594101 591220 601480 610543 603294 612357 696200 691519 4863071 5106589 39.95 72.0 2
09:31:02 2024-01-26 701147 698345 158238 154399 262808 267602 293786 291370 173677 171163 219061 223640 257636 257105 4560315 4833783 6444288 6209599 1062443 1111232 225815 199547 217310 219276 262462 254145 242172 243722 162305 165353 657603 616666 1409764 1406946 327750 323902 457604 459383 567886 553130 561153 566891 579678 583781 544353 599110 1685936 1770594 1101241 920835 508383 501709 596355 591037 603801 611474 604454 615288 695707 691226 4904991 5096937 39.95 72.0 2
09:31:03 2024-01-26 696436 699871 157326 154906 261135 268426 294385 289646 173677 170586 219096 223076 257494 258333 4553676 4903410 6472264 6199958 1069225 1112882 221626 199231 217987 219053 260286 257990 242206 242769 162860 164261 649097 608193 1410821 1414134 324807 323411 457223 458237 567266 548219 557799 564673 573962 582236 543508 599024 1686208 1761411 1087184 917240 509737 503058 596465 590208 604013 606940 603182 611488 685142 688986 4934790 5113876 39.95 72.0 2
09:31:04 2024-01-26 699014 694345 157801 154364 261135 269290 293453 290153 173556 170823 218755 222607 257133 257935 4554825 4891794 6462939 6209599 1066246 1112020 225851 199475 217800 219088 260286 258099 242137 242193 162678 164261 652969 610079 1429002 1412132 326717 322920 456901 458237 568604 549028 558231 564673 574368 579394 541055 598112 1682605 1759672 1072646 920217 509737 503094 596355 591688 605846 608541 604159 611741 690137 689276 4938100 5106589 39.95 72.0 2
09:31:05 2024-01-26 699018 700213 157322 154764 260338 268840 293901 289884 173798 170586 219402 222607 257600 257935 4554825 4901130 6452256 6197730 1069705 1112057 221537 199196 217987 219088 259889 257917 241800 242777 163087 164132 649097 609061 1411633 1414134 324519 322956 457223 458273 567266 550438 557763 565239 573962 579394 539959 595557 1683237 1760347 1105730 918782 508829 502948 594632 590434 603264 608965 602605 611666 689972 690629 4934790 5111799 39.95 72.0 2
09:31:06 2024-01-26 698977 698314 157326 154330 261031 268840 292871 289884 173556 170586 218755 222607 257494 258297 4557051 4887021 6425637 6210102 1066170 1112882 225851 199160 217987 218560 259889 257881 241464 242939 162791 164525 659165 607327 1427140 1409942 324699 323674 458253 461272 565663 549659 557763 563875 573115 582645 539199 595685 1683237 1758290 1097567 917640 507570 500709 593928 590393 602113 607676 602177 611703 688994 685146 4945376 5106589 39.95 72.0 2
09:31:07 2024-01-26 700783 700398 157696 154261 261717 268804 292213 292218 173279 170789 218685 222384 257494 257863 4561325 4902288 6434639 6209599 1069549 1114153 220889 199475 217765 218865 260217 254504 243409 242193 162811 163701 649097 606127 1417656 1410440 324699 322884 458577 459709 566864 550048 559497 563802 573079 579358 542500 595695 1683805 1757667 1093414 916951 507570 501673 594774 585838 603266 607495 600842 612766 688958 685110 4943090 5108378 39.95 72.0 2
09:31:08 2024-01-26 700006 699826 157551 154553 263405 268993 292454 290290 173556 170823 218720 222367 257494 258012 4561325 4887021 6434625 6209599 1068787 1111195 221503 199404 219441 218865 259493 254504 241765 242159 162757 163701 648520 608193 1417395 1410943 324663 322884 458253 460416 565663 548881 556114 562934 571794 577485 541348 595062 1678464 1756421 1101489 916715 507570 501673 592988 589267 602022 603969 602009 612766 687799 689903 4933586 5112793 39.95 72.0 2
09:31:09 2024-01-26 699188 700208 157256 154296 260736 268426 292454 292029 173694 170313 218685 221853 257314 257502 4550418 4902101 6416312 6214030 1066555 1112537 223139 199229 217310 218490 259458 254145 243409 242159 162271 164227 647559 607760 1421571 1407429 323678 322454 458253 458732 565663 548881 559062 563802 571390 579073 542116 597744 1685630 1760581 1090888 912980 506814 498737 589776 588340 599790 604258 601433 610100 686602 685291 4952481 5114909 39.95 72.0 2
09:31:10 2024-01-26 701790 700208 157446 154159 261031 268033 291361 290290 172764 170789 218509 222367 257314 257713 4555208 4910517 6416312 6214030 1072793 1116044 222755 199089 219131 217846 259493 252716 240689 242159 162012 164227 638762 606164 1446323 1410943 323642 322884 457604 458462 564827 548456 556077 562140 571354 580346 541348 594842 1683237 1760162 1095491 915340 506814 500184 590371 587923 599700 604005 599654 610109 687045 685291 4938100 5115842 39.95 72.0 2
09:31:11 2024-01-26 701156 700710 157336 153884 261031 268212 291867 289942 172764 170313 218344 221853 257133 257286 4558459 4901518 6416405 6197466 1072774 1115252 220678 199440 216415 217881 260035 252644 243332 242124 162124 164192 651405 611675 1417831 1401723 324663 323339 453578 458408 566864 549659 561569 563802 573962 581627 540965 595062 1686208 1769748 1088767 908375 506095 499478 588743 588757 601697 604258 604901 611304 685178 690738 4966631 5115842 39.95 72.0 2
09:31:12 2024-01-26 709023 700213 157012 154056 261031 267200 292383 290696 172557 171230 217258 223468 255949 257795 4554825 4912334 6416195 6209599 1072029 1112020 221332 199125 218512 217881 260217 252716 240689 242124 162012 163736 639520 611675 1407448 1404711 322696 323866 455953 457813 565626 547294 556150 562934 572674 583332 541348 595942 1683237 1767207 1088767 911982 505700 495859 588978 587091 598485 603897 601433 609959 685588 685255 4947721 5113876 39.95 72.0 2
09:31:13 2024-01-26 704051 700171 156982 153949 261887 266870 290546 290696 172592 170958 217258 222436 256596 256568 4558459 4914893 6416121 6209599 1072029 1114153 221643 199229 216565 217473 260217 252680 242724 241752 161629 163736 647559 608044 1422537 1404427 322732 322228 456311 457435 563993 547294 557399 562140 568140 579394 541348 594001 1685630 1760581 1109904 912714 505305 495859 589198 587091 598776 604258 599580 609674 684653 684218 4935957 5104511 39.95 72.0 2
09:31:14 2024-01-26 703991 698615 156967 153305 260304 266300 291902 290290 171906 171553 218948 222401 255703 256532 4564083 4924473 6407069 6209086 1078928 1109585 220361 196781 220286 217846 259028 251861 240504 240711 161719 163553 649097 608836 1419729 1402927 323942 322849 453652 457435 565227 548881 559147 562140 572234 583055 539362 596175 1683237 1768120 1086647 906671 503802 495823 587219 587315 599663 604258 603182 608740 684840 685327 4962986 5108153 39.95 72.0 2
09:31:15 2024-01-26 705025 694313 157002 153659 259941 265892 290749 289748 171635 170552 216618 222573 255703 256461 4562089 4934893 6434639 6209086 1081639 1109549 221332 199440 220323 217881 260841 252644 240689 240711 161719 163495 649097 609931 1418327 1401723 323678 321870 453256 459383 565663 548069 559418 558869 568104 580761 534969 594690 1683237 1768120 1066416 903723 507210 495895 589726 585514 603208 604258 604041 609089 686073 689276 4978229 5111912 39.95 72.0 2
09:31:16 2024-01-26 707600 694282 156570 153765 259545 265962 291494 288969 172145 170011 217327 222916 254772 257070 4566410 4954485 6438645 6218465 1082118 1111195 221586 196402 220286 218490 260291 252125 240655 243526 162931 163701 650636 609061 1436663 1401451 323450 320932 452255 458083 565263 546929 559022 558942 568140 579073 536482 594690 1678464 1768120 1109904 903796 504553 499624 589308 585514 599700 604258 604901 606835 685588 689240 4990294 5108153 39.95 72.0 2
09:31:17 2024-01-26 706002 694318 156714 153765 261585 265927 290749 288531 172181 169977 217106 221853 255297 257537 4551960 4948875 6424872 6216369 1084182 1109549 220678 198827 215859 217473 258547 252499 242002 240642 161719 163030 639330 607461 1414516 1400729 322696 320860 451080 458732 563993 546907 557763 559624 571257 576782 531815 593845 1678464 1768120 1088767 904884 507210 495859 588730 585586 600018 604258 604582 606341 684062 685363 4985343 5093268 39.95 72.0 2
09:31:18 2024-01-26 705669 694246 156496 153799 260819 265484 290714 288496 172181 170011 217292 221238 254915 257502 4556937 4939144 6423958 6207489 1083194 1109934 220502 195816 215708 217100 258796 252716 242002 242841 161977 163144 647559 606462 1412068 1398111 324123 321644 451116 455669 559706 545408 555255 558041 568068 578916 531887 596661 1685630 1774514 1090888 907579 507570 494285 587224 587923 595501 601990 598436 604076 684098 684700 4992471 5104736 39.95 72.0 2
09:31:19 2024-01-26 705831 694232 156609 153305 259114 266336 290202 289830 172062 170011 216989 221853 255521 256674 4551960 4911387 6353388 6230778 1072254 1109934 220467 196126 216670 216996 259453 252072 241626 241787 161662 163736 646020 613638 1407330 1390529 322434 320575 452260 457293 559706 547294 556114 559624 574099 578261 534969 596861 1685630 1785793 1084527 906403 504590 492788 586475 587091 593969 603335 602325 602751 687532 685255 4938315 5130570 39.95 72.0 2
09:31:20 2024-01-26 706891 694241 156942 152779 260338 265077 290546 289479 171669 170518 216618 221853 255199 256674 4554825 4893976 6351034 6219710 1078722 1110575 220123 195816 216670 216996 259854 252250 241626 242055 160843 163667 643540 613388 1424929 1389781 325046 321835 450971 457435 559706 548069 559211 559624 572270 578474 531887 598438 1685630 1779666 1103407 907729 504590 494339 588056 588432 595501 604258 602325 605114 685178 685291 4934790 5093268 39.95 72.0 2
09:31:21 2024-01-26 704977 694277 156243 153025 259510 264230 292044 288733 172147 170011 216652 222333 254772 256674 4550418 4888054 6397661 6197617 1068385 1110159 221050 195984 216634 217368 258725 252499 241626 242841 162309 163415 649097 613426 1441000 1397752 323678 319310 453704 459684 562092 549659 556434 558041 571159 577690 531815 593581 1678390 1769785 1084527 912980 506851 493901 589502 588757 593526 607287 599507 604915 685142 684182 4915715 5100872 39.95 72.0 2
09:31:22 2024-01-26 697159 694210 156257 153003 259501 265112 292009 287801 172610 169473 217327 221204 254772 257537 4551960 4858620 6397661 6222628 1060171 1108800 220678 195029 218512 216555 260285 252391 240770 243012 162490 163302 642943 613426 1404362 1400438 324584 320860 454869 455389 558695 547294 553269 559118 572234 577302 538146 595979 1682042 1770778 1078166 918293 504051 494689 586113 583703 597301 604258 595786 606009 685178 682702 4867962 5100872 39.95 72.0 2
09:31:23 2024-01-26 698716 694309 156605 153278 259329 264230 290749 293881 172181 169473 216652 220987 255164 255920 4551960 4859352 6457628 6197112 1062443 1108763 221417 195303 220323 216461 259378 251648 242307 241881 161066 163198 642361 609818 1405295 1409710 323534 319488 454832 455924 563341 547294 555249 559624 568032 575756 535615 591591 1672802 1749707 1082406 915650 503053 495823 585753 584687 595046 604258 596043 605909 685588 681191 4928910 5095150 39.95 72.0 2
09:31:24 2024-01-26 694623 698019 155709 153693 260082 265077 290749 293373 172181 169287 216955 220524 254986 255885 4551960 4892831 6462831 6185652 1069793 1107979 221332 194756 220431 216125 258832 251081 240948 240273 161202 162510 646020 607461 1414359 1409710 323204 319748 454914 456105 561908 540788 553416 559551 565458 576413 536139 592756 1677488 1750136 1107850 912259 503889 495607 587187 583781 595501 600649 592309 603294 680026 682135 4928910 5095244 39.95 72.0 2
09:31:25 2024-01-26 697232 694093 156208 153244 264555 265927 289761 293674 171669 169321 216652 220766 255164 255134 4537418 4896294 6406986 6199958 1066170 1109622 220383 195029 220286 215755 259560 251081 240948 244743 160945 162883 644482 606462 1418247 1404427 323204 320646 454509 454564 561295 540788 553453 559919 568065 577176 536372 593808 1677200 1756421 1099076 911610 503334 492824 584698 584521 594147 598927 596116 604221 681059 681191 4944189 5093418 39.95 72.0 2
09:31:26 2024-01-26 701952 694277 156208 153029 260452 264265 289418 291134 171328 170011 221071 220830 255164 255064 4554825 4907025 6416312 6195139 1071266 1107979 219272 195029 219785 216125 259883 250657 240948 241649 160688 162622 654478 610006 1402101 1399736 322288 320932 452181 454549 562403 544348 555138 560815 567924 577825 536372 592816 1678681 1763164 1090888 908375 503334 496759 585526 586260 597191 603892 601433 606378 683059 684736 4968836 5104623 39.95 72.0 2
09:31:27 2024-01-26 706363 694313 156208 153028 260086 264300 290475 293467 171669 169504 216281 222367 254381 255920 4551960 4935636 6416312 6191398 1082081 1108800 219982 195029 219631 216496 257999 251684 241492 240970 161330 162657 642361 606668 1415318 1398743 321457 320125 451043 458083 558987 545896 555779 556100 569369 577154 533654 591098 1682340 1774479 1051064 907729 506059 495402 586356 587923 598148 601012 597441 603085 680062 686940 5011861 5104511 39.95 72.0 2
09:31:28 2024-01-26 701966 694241 155996 153059 260086 265077 289796 293954 171635 169439 221180 220830 254381 257286 4551960 4935981 6369428 6197428 1077390 1107979 219956 195029 216365 216091 258511 251861 239564 245051 162153 162622 644482 608193 1414013 1393796 322288 321747 450971 456143 558124 540896 555249 554712 568357 577009 533922 595961 1682340 1779603 1095128 906820 506211 493916 584118 585394 589094 600263 599617 605933 686073 683147 4934561 5106313 39.95 72.0 2
09:31:29 2024-01-26 705561 694273 156536 152254 259545 264045 289321 288058 171363 169742 220963 221170 254169 255169 4551960 4901093 6388335 6209599 1072793 1106824 219237 195303 215909 216125 258650 251046 240610 240642 161662 163439 654478 614037 1427173 1388558 320745 320575 449631 455389 556547 544065 556038 557647 567874 577226 531779 596236 1683426 1787580 1082406 906932 503692 492484 587434 586113 594280 603155 599617 601040 685106 683219 4928910 5105490 39.95 72.0 2
09:31:30 2024-01-26 703582 694282 155705 152626 260269 263202 290679 288129 171363 169439 220796 221170 254381 256279 4550531 4881207 6397661 6204658 1063684 1106824 221368 194756 220359 215790 257638 251648 240104 241649 160176 162622 649097 611238 1405784 1396762 321683 318923 451152 454280 557729 545445 551140 554749 568032 572158 531779 593548 1676371 1767195 1078166 916819 505129 493334 586886 581210 591923 601847 595565 604059 687532 676313 4857563 5102420 39.95 72.0 2
09:31:31 2024-01-26 698221 694277 155979 152926 260197 263421 290440 288530 171326 169321 221180 220490 254410 255099 4545473 4845413 6453173 6190869 1060171 1106824 219956 194746 216814 215790 258035 251046 240948 240632 160176 162536 645392 609061 1405571 1406946 322207 317035 450886 454068 559023 544870 551531 558041 564663 572158 531779 588550 1667986 1744752 1080286 912943 503692 497501 586321 582862 592086 600305 595141 604915 680778 681027 4928910 5099064 39.95 72.0 2
09:31:32 2024-01-26 700277 693975 155887 152639 259716 264300 288847 288829 171482 168936 221108 219626 254416 255099 4551579 4891831 6406986 6200234 1068024 1107979 219956 194176 219667 215121 258650 250282 240104 240970 160142 162363 654478 602723 1442437 1406675 321832 318664 451080 453729 558914 542696 551103 558041 565658 573877 531923 589919 1672802 1747660 1107850 910172 501903 493733 582151 583277 595318 599645 599005 605664 679917 683583 4953635 5093343 39.95 72.0 2
09:31:33 2024-01-26 702267 694093 155658 152926 259354 263825 289866 293954 170242 169875 216652 220524 254197 254316 4550531 4917117 6416554 6191398 1078236 1106824 219342 195090 214777 215190 258614 250269 240779 240970 160176 162649 657603 606201 1407849 1399736 322746 318441 449050 455748 559023 540896 556038 558041 564230 577226 532180 588587 1673991 1759421 1081611 902423 502697 492824 585263 585430 598516 599384 598713 604580 682675 685931 4971316 5105490 39.95 72.0 2
09:31:34 2024-01-26 705193 694052 155203 152779 259534 263860 291787 288952 171465 168902 220760 220456 253567 256568 4551579 4926376 6416312 6200234 1082081 1106824 219579 194620 216061 215825 257241 249531 240610 240632 160432 162103 645392 606462 1409960 1397752 322288 318441 449631 456106 559706 540666 555249 554749 565658 575125 531051 588798 1676371 1764364 1082406 903796 503802 493672 583872 585691 595501 598503 598730 603347 676128 685446 4980748 5107606 39.95 72.0 2
09:31:35 2024-01-26 701161 697964 155065 152889 258948 264230 289057 288530 171363 169303 216724 219812 253355 256745 4552683 4939144 6379010 6200234 1075854 1106411 219307 194756 215453 215087 257241 251117 239600 240970 161662 162103 654478 605339 1420440 1395772 321832 318381 448998 455993 557334 540824 553208 553075 564037 575161 531051 590430 1675974 1770114 1090888 903447 504196 494689 582165 581983 591982 596266 594065 598634 676164 681654 4982096 5107606 39.95 72.0 2
09:31:36 2024-01-26 702257 697127 155567 152364 259578 262475 290538 288901 171157 169337 216760 222345 253532 255169 4550418 4882187 6397661 6191398 1069512 1106824 219614 194176 215453 215156 256810 250305 239600 240801 161397 162069 640467 609781 1447596 1393796 320745 318938 450336 455462 556547 544065 551140 549928 565663 570446 530639 592122 1675180 1765615 1078166 910962 503334 492245 583872 576897 585708 598506 592224 599779 683095 676277 4862794 5095146 39.95 72.0 2
09:31:37 2024-01-26 699693 697127 155862 152119 260273 264843 288777 287611 170954 168868 216760 221412 253994 255256 4545473 4827039 6439460 6197617 1057329 1106824 219084 194141 215453 215087 257277 248725 240273 240295 158778 162103 654478 611675 1392036 1404953 320745 316965 449667 453407 559706 545445 550323 558041 564266 570749 532180 587798 1667111 1745989 1099076 912662 501190 492559 586356 580233 595611 598470 593594 603854 676164 676313 4921876 5097237 39.95 72.0 2
09:31:38 2024-01-26 693798 694318 155052 152572 257975 264018 291375 287028 171395 168650 218131 219744 253983 255028 4552683 4887021 6416419 6188575 1068787 1108015 219767 194495 216061 214788 257999 249531 239600 240970 160031 162103 644482 604738 1431575 1406946 321376 317035 451043 450769 557729 539231 549471 555569 564568 570517 531779 586848 1669244 1745989 1076800 908762 500834 492593 580437 576879 593882 594941 592605 603196 676056 680212 4934790 5091513 39.95 72.0 2
09:31:39 2024-01-26 703081 694282 155203 152149 258948 263421 288006 293467 170531 169807 216580 221722 254066 256087 4553027 4914919 6406986 6192924 1077433 1106824 217876 194852 214067 215087 257206 248947 239564 240295 159631 161922 649097 608193 1406433 1399736 322060 317889 448145 450769 559706 543503 554818 556355 565658 576377 531390 586774 1669170 1758913 1078166 899748 500834 494506 582378 583631 589962 598189 595126 599779 677890 682135 4986728 5098781 39.95 72.0 2
09:31:40 2024-01-26 701272 696255 155134 152263 258337 263421 288610 288124 170514 168601 216904 219778 253274 258532 4570202 4943056 6366612 6197428 1078722 1106713 218520 194107 215230 214903 256775 249353 238049 240970 158778 162069 637943 609496 1416262 1388558 320921 317924 449416 450696 554047 540504 551922 549784 563698 573841 532180 590370 1678755 1772294 1086647 902311 502260 490401 580414 581499 588280 597139 595584 601057 682058 682135 4928910 5098781 39.95 72.0 2
09:31:41 2024-01-26 704261 697232 154824 151770 259685 261743 288373 288124 170804 168902 216644 220117 252755 254850 4550418 4873872 6394246 6197617 1061347 1106824 219956 193482 215657 215052 255557 250005 238788 240259 161386 162001 651353 609931 1405236 1395472 321832 316672 452735 450769 554475 543926 546961 549820 566860 568704 531427 590407 1673991 1760581 1099076 912010 502618 491592 583011 578742 588844 597139 591730 599521 683023 675693 4844260 5087885 39.95 72.0 2
09:31:42 2024-01-26 699253 694210 155169 151304 259464 261743 289057 286879 170514 168368 216940 224405 253274 255656 4542594 4835765 6453008 6188071 1059841 1106639 218826 193493 215079 214719 256380 249210 239785 239277 158668 161406 650636 608268 1431226 1406946 322060 315938 448963 450660 558914 540824 548196 554248 565436 568740 532180 585042 1664744 1738033 1076046 910059 499767 493989 580509 578742 590443 596364 591730 598265 676931 676169 4917119 5085780 39.95 72.0 2
09:31:43 2024-01-26 695884 695265 154919 151313 258518 263825 288512 287395 170783 167869 216904 223985 252825 254068 4542594 4877749 6395661 6197504 1072367 1106713 217667 193759 214562 214283 257170 248370 238085 239551 158668 161830 639330 609496 1406300 1397752 321376 317889 447682 449285 558124 539195 551922 555533 565259 573841 532935 586774 1668898 1756421 1099076 901669 498350 490803 581284 581947 590415 595244 595584 598339 678100 681654 4962986 5100505 39.95 72.0 2
09:31:44 2024-01-26 703266 696250 154889 152220 258124 262580 287796 287310 170480 168368 216796 219778 252333 255064 4551960 4962274 6406569 6195745 1081778 1106713 218415 193352 214598 214880 255202 249353 239352 239338 159631 161347 649097 605599 1423340 1399443 321376 316929 449379 453355 558124 541087 551885 549892 563591 571685 528210 585042 1669244 1760162 1079491 901669 501903 493290 580931 580197 588844 595694 593910 594810 676931 676349 4961411 5098781 39.95 72.0 2
09:31:45 2024-01-26 701272 693980 155026 151766 258119 263202 288919 287395 170362 168368 216455 219137 252755 254245 4542594 4905664 6341709 6199708 1075256 1110159 218241 193824 214562 214318 256633 249317 237873 240828 160755 161450 652090 611750 1430598 1388558 320467 317924 448097 452085 550045 539739 550250 549360 564531 573402 531427 590333 1677289 1766878 1080286 901028 500478 486846 580401 580197 588427 596685 593681 597712 682308 680212 4919504 5095146 39.95 72.0 2
09:31:46 2024-01-26 703261 695265 154884 151732 258957 260978 288855 287683 170210 168751 216455 219778 252442 254672 4545473 4867083 6379010 6195286 1063774 1105218 218896 193789 214419 214846 255346 248825 237908 239913 160755 161952 642943 610079 1417661 1392503 321376 317589 450974 450732 554047 543926 550290 552019 565658 568305 528620 589275 1672802 1758089 1075251 910962 501190 489672 580546 578742 587178 595244 589523 594810 676128 674195 4867538 5085780 39.95 72.0 2
09:31:47 2024-01-26 699285 694011 155169 151279 258921 261743 287971 286441 170362 167869 216455 224020 252755 254213 4542594 4822114 6397661 6185914 1061511 1106824 217876 193458 214103 213757 257170 249242 238470 239807 160755 161830 652915 613275 1397297 1400438 321832 318262 449379 451481 556547 540824 547808 554749 567078 570175 532935 586322 1666838 1750874 1086082 909020 496902 490803 583899 579563 589999 595359 590397 599058 678100 674231 4901066 5085780 39.95 72.0 2
09:31:48 2024-01-26 693835 695265 154635 151732 256894 263386 288919 286199 170548 167685 216904 220176 252477 253501 4536121 4882532 6388335 6175215 1063467 1106824 218368 192883 215079 213540 256380 247922 238049 239515 158558 161917 642943 603993 1441175 1404711 318867 318487 451577 450583 555506 539175 549117 553039 559162 569574 532180 587835 1669483 1742282 1102814 907692 498277 491166 578875 577923 585744 595244 593910 598339 677890 676277 4938315 5085780 39.95 72.0 2
09:31:49 2024-01-26 703266 693975 154889 151313 257903 262545 288919 287922 169789 168902 215471 224091 252368 254752 4542594 4934055 6397661 6190329 1075678 1106824 217876 194106 213175 214386 255628 247922 238788 239145 162829 161406 649097 606243 1419813 1400438 321303 318938 445533 450588 556437 540850 551738 554767 562181 572784 528583 587259 1668935 1757896 1076046 898433 499767 492557 577095 582862 590214 595244 593307 595030 676662 676313 4961561 5087889 39.95 72.0 2
09:31:50 2024-01-26 701272 695985 154635 151732 257290 262580 288716 286427 169940 167869 216150 224056 252755 255099 4542594 4924271 6339430 6188538 1075854 1106039 217503 193188 214067 213757 255378 247887 237314 240295 160530 161294 648915 609931 1405691 1386591 319562 319389 448141 452122 553670 539248 549288 551627 564714 572520 528884 589238 1677488 1773551 1078166 901669 499191 488987 580519 576861 587297 596004 594955 599538 680062 680175 4925391 5093418 39.95 72.0 2
09:31:51 2024-01-26 703261 695989 154635 151279 258088 261869 294278 286454 169940 168368 215846 219440 252368 254068 4548715 4872835 6388105 6185914 1070684 1106824 217841 193493 213881 214386 255165 248370 237848 239348 162759 161037 642943 612988 1403840 1393796 322262 315802 447050 450696 553229 543540 550645 551908 564133 568176 527319 589737 1673964 1762360 1094744 908375 500834 490378 582169 577923 587127 595244 588614 595177 675862 674841 4853126 5085780 39.95 72.0 2
[truncated: 204,755 more chars]
