# Supplementary material for: Methods for Estimating the Detection and Quantification Limits of Key Substances in Beer Maturation with Electronic Noses
Source: Sensors (Basel). 2024 May 30;24(11):3520. doi: 10.3390/s24113520 (PMC11175341; doi:10.3390/s24113520)
Supplement: Supplementary file 1 [file sensors-24-03520-s001.zip › Data/Acetaldehyde/raw data/Day 4/500ppm4.txt]

Time Date R01 R02 R03 R04 R05 R06 R07 R08 R09 R10 R11 R12 R13 R14 R15 R16 R17 R18 R19 R20 R21 R22 R23 R24 R25 R26 R27 R28 R29 R30 R31 R32 R33 R34 R35 R36 R37 R38 R39 R40 R41 R42 R43 R44 R45 R46 R47 R48 R49 R50 R51 R52 R53 R54 R55 R56 R57 R58 R59 R60 R61 R62 T01 H01 Phase
09:39:00 2024-01-26 658118 647725 200411 196744 325019 333328 347648 345023 212757 213452 266827 269801 306223 309365 4177346 4549122 6193002 6046546 1068024 1105255 290974 259230 272668 275344 317999 308706 304834 306613 207643 209698 678077 635622 1454475 1406946 420155 419368 610779 619398 775149 751407 790627 801238 832155 838442 809284 902057 1958775 2059079 1221155 1038835 681233 669377 802477 802488 839455 847447 862700 876689 983329 973584 4809170 4982761 39.95 71.6 1
09:39:01 2024-01-26 653275 649556 200371 197174 325906 331242 348698 346620 212723 212450 263978 270212 304344 310580 4170954 4486354 6220478 6037594 1053797 1103651 293182 257601 273887 275344 317039 309679 304120 306793 206994 209698 686171 643562 1485330 1410943 423420 419072 611248 618080 772753 751222 798818 802104 830942 844413 809247 900127 1950354 2049769 1211911 1044765 679296 663224 803622 808225 839455 843357 862663 880572 979926 974364 4750205 4976945 39.95 71.6 1
09:39:02 2024-01-26 654905 648200 201006 196457 324890 331816 347683 343436 212757 212783 265855 271038 304839 310314 4168420 4417402 6244007 6020928 1060358 1106824 293687 258215 272668 274958 318998 310282 305908 306793 206706 210389 704501 641723 1445315 1414134 421886 418480 616062 619976 772753 756259 797641 795450 829731 850549 810470 892205 1946675 2040349 1228856 1054090 678813 664055 809494 806413 834634 845743 866884 877565 974832 975779 4767368 4968639 39.95 71.6 1
09:39:03 2024-01-26 651160 649556 200031 197017 324925 331314 349224 344540 212757 212450 267732 269355 304839 311670 4167980 4476270 6248025 6037834 1064836 1106039 292573 257782 274115 274502 318035 310721 305048 305607 207387 208682 677057 637290 1456508 1425334 421892 417890 613848 616329 770565 757201 794653 797184 837068 848146 805974 894187 1943609 2031224 1210062 1048107 674787 664055 809457 804770 834044 844991 869593 877323 969361 975779 4802310 4982761 39.95 71.6 1
09:39:04 2024-01-26 657821 649556 200380 196705 325019 333870 347648 343471 212791 212450 265121 269766 305513 308384 4171393 4479033 6239129 6042226 1072367 1105255 290833 259413 272598 274923 319034 310282 305693 306649 207317 209698 686171 633987 1456867 1416140 420155 418480 615626 618080 774948 756296 791119 797825 834625 847546 809457 898166 1949449 2043804 1215609 1045059 676885 669853 811803 799994 833453 847591 868732 872488 972220 973584 4832198 4985013 39.95 71.6 1
09:39:05 2024-01-26 656141 647721 200036 197184 323943 332787 348417 347142 212689 211856 267769 269133 304909 310277 4171393 4531446 6229804 6046584 1071842 1105255 290661 258432 272668 275344 316083 309643 305477 306109 207387 209043 680857 637157 1469068 1416140 422257 418064 612979 616329 776869 755150 792317 802304 835845 838406 807158 903363 1955987 2048165 1213760 1038835 676404 669578 808882 802488 836484 847591 867736 875721 976363 979200 4888176 4990303 39.95 71.6 1
09:39:06 2024-01-26 656650 648638 200350 197330 324623 333834 347648 345301 212360 213153 264900 269133 305761 309365 4171393 4546472 6220478 6046584 1074322 1106039 291684 258649 272704 275380 317075 310366 304120 306455 207317 209043 677057 635343 1453820 1416140 422550 419072 611594 616329 773665 752826 791459 802340 837105 838406 807158 905435 1958500 2053050 1217458 1035813 676404 668323 807195 802488 838265 847519 867119 874247 974214 981313 4867045 4985013 39.95 71.6 1
09:39:07 2024-01-26 656686 647721 200835 196735 325014 333328 347648 344540 212723 213751 263718 269390 305796 308856 4171393 4533864 6192502 6037909 1068024 1103615 290798 259448 272633 275380 318293 311602 304834 309133 207643 210026 687580 636249 1449727 1406946 421078 419072 610779 617681 777115 751444 792629 801238 829768 843221 809284 902150 1954878 2059079 1226702 1038937 681233 670256 802477 802488 839455 847483 862700 876191 983476 973620 4807523 4972409 39.95 71.6 1
09:39:08 2024-01-26 651357 648836 200376 196710 325901 330777 348698 345614 212395 212485 266305 269801 305039 312259 4171393 4466502 6225369 6029213 1054030 1102833 293893 257601 273504 274994 317039 309643 305048 306793 206994 209879 684762 643562 1450048 1410943 423420 419368 611248 618080 772753 753049 798818 802379 829145 844413 808674 900212 1953205 2051556 1211911 1043390 679296 663040 804259 807007 839455 845145 862013 880962 980620 975779 4784409 4985013 39.95 71.6 1
09:39:09 2024-01-26 650467 649097 200380 196695 324854 331816 348978 343436 212360 212819 263908 270212 304874 310314 4171393 4434018 6234688 6020576 1055645 1102833 292254 258215 272668 274958 319965 310063 305048 306793 206918 210389 681943 641265 1449661 1410943 421588 417890 614754 619064 770565 754080 797035 796911 832809 850549 811657 892947 1946675 2038009 1165532 1050833 680264 664675 808306 805803 836484 845743 867736 879243 974903 972265 4752818 4975661 39.95 71.6 1
09:39:10 2024-01-26 650625 648633 200201 196671 325906 331242 348698 344505 212395 211123 264014 269989 303920 311670 4162040 4420090 6267201 6024909 1061954 1105255 292290 257601 273504 274730 319430 310941 305693 305930 209732 209698 684762 641723 1456018 1420163 423420 418508 616499 618080 771658 758521 797641 800098 834994 848146 808306 895498 1943906 2034558 1223207 1050346 675751 661756 811803 807044 830988 845743 870660 879280 971458 974364 4802310 4975385 39.95 71.6 1
09:39:11 2024-01-26 654905 648628 200411 197517 325019 332319 349505 343506 212757 212450 263978 268571 306978 309839 4162040 4479492 6239129 6028935 1066666 1106824 290551 258649 273504 274502 318998 310282 305048 306793 206706 209078 684762 634439 1484791 1425334 420620 417300 614283 615456 772753 755734 791753 797514 838887 849947 806584 895535 1953205 2028789 1222804 1046582 677367 665725 809457 802342 834634 847591 868769 875096 973598 978544 4821068 4982761 39.95 71.6 1
09:39:12 2024-01-26 658683 647275 200197 197145 324890 333292 347124 345614 212757 211785 266683 269801 304874 310314 4162040 4491190 6244007 6042499 1071842 1106039 292383 258649 272668 276225 317039 309174 305908 306577 207387 209551 678077 637157 1454453 1416140 421588 418652 614754 617204 777455 756259 792919 802379 837068 838442 807158 902176 1958775 2051593 1213760 1037285 676404 667002 807158 802267 837077 847519 867736 874196 976290 980620 4867962 4982761 39.95 71.6 1
09:39:13 2024-01-26 654988 647721 199748 197321 323947 332859 347648 346620 212723 212450 265377 268571 304909 310314 4168420 4534779 6229804 6042226 1071600 1105255 292963 258613 272704 275344 316083 310905 305477 306613 207676 209078 682247 637157 1452475 1416140 421928 419665 613447 616329 777455 755150 792919 802304 837068 843221 807158 905429 1957380 2052686 1165532 1038370 676404 669307 808306 802488 837077 852422 867736 876347 974214 981313 4876532 4986719 39.95 71.6 1
09:39:14 2024-01-26 655686 647721 200341 197317 325019 333328 347719 345023 212066 212819 263978 268571 304874 309329 4162040 4537182 6188726 6029251 1066502 1103688 290621 258685 272668 275415 317999 310941 303231 309133 206097 209698 678077 634439 1469954 1406946 421078 418776 610837 618080 775186 751444 791459 802379 832119 843258 809284 902714 1958775 2056412 1232248 1038835 680748 669307 802477 802488 841842 847519 861400 877601 983476 979200 4818064 4975928 39.95 71.6 1
09:39:15 2024-01-26 653242 647333 200411 196710 325937 331816 347648 345614 212757 211856 266412 269801 304379 310900 4162040 4472671 6220478 6029213 1054030 1103651 293217 257817 272704 275837 317039 309174 305048 306325 207029 209732 686171 643562 1436027 1408943 422563 419665 612546 619976 774398 753585 799389 802340 830263 838442 814076 903383 1955088 2066696 1191574 1041794 680264 667476 806011 804616 839455 846254 863965 878177 978503 980808 4803206 4961589 39.95 71.6 1
09:39:16 2024-01-26 649478 647461 200380 196710 323943 330509 349787 345578 212066 212485 266305 270212 306474 311670 4162040 4470699 6220478 6029213 1052642 1100454 292383 257853 274378 274730 317110 309643 304369 305407 206994 209698 684762 641265 1478262 1410943 423420 418185 611248 618080 771658 751148 799960 801238 831567 846948 811694 900136 1946377 2049769 1213760 1045059 680748 663548 804867 808798 841245 845145 862700 881590 981351 975779 4764796 4979209 39.95 71.6 1
09:39:17 2024-01-26 654707 647275 201006 196900 324925 332553 347683 343195 212723 212819 263908 271073 304874 310350 4165009 4417735 6230251 6011707 1053806 1105255 292955 258649 272704 274994 319741 310282 305012 306082 206097 210389 691633 640807 1471650 1412132 422222 417890 614718 620049 771658 755734 797679 797514 829768 847420 814076 894224 1946675 2040903 1223207 1054202 681233 665182 809457 807060 837077 845027 867736 879668 975665 972989 4736659 4975661 39.95 71.6 1
09:39:18 2024-01-26 651006 647275 200415 196701 325906 331780 348733 344505 212723 211159 267135 270247 306011 311707 4162040 4410844 6276431 6020609 1063467 1105255 294135 258215 273504 274958 318516 310941 304725 305930 207387 209698 683352 641723 1469681 1419156 422527 418480 617374 618080 772205 759599 798818 800098 834034 848146 806920 895638 1946675 2034558 1225090 1046248 676404 664055 811803 807044 832238 842580 871972 881703 972220 975090 4799778 4973396 39.95 71.6 1
09:39:19 2024-01-26 653045 647721 200419 197356 325019 331816 349823 343541 212757 212521 266827 268536 305831 310314 4162040 4469946 6230251 6029251 1066246 1105255 290418 258215 273923 274118 318998 309698 305048 306685 207352 209078 678077 634439 1456078 1425334 421593 417300 614718 616329 771658 755622 792956 797788 838293 850549 806584 896170 1947582 2028191 1213726 1046619 676404 667950 809457 804199 835891 847483 866848 876889 972220 975779 4802545 4985013 39.95 71.6 1
09:39:20 2024-01-26 659594 647721 200384 196705 325019 333942 346602 343471 212791 211891 266827 270212 304874 308892 4159520 4479181 6234688 6037871 1075854 1104471 292368 259448 271766 275837 319034 310282 305908 306613 207352 209767 676687 634439 1441437 1416140 421354 418185 616062 618080 774288 757853 790590 797825 837105 848146 806957 900127 1949225 2038009 1215609 1045096 677367 670527 811225 801919 834671 852422 870697 874247 973598 973620 4829098 4975928 39.95 71.6 1
09:39:21 2024-01-26 660994 647721 200350 197150 326858 332823 347648 346620 212689 211821 265307 269355 305478 310241 4162040 4522424 6243133 6029213 1070757 1105218 292093 258396 273504 276613 317039 310832 306339 306649 207966 209698 679467 638067 1458685 1416140 423162 418652 616026 617642 779364 756296 792956 802379 838256 843185 808306 905322 1955987 2049621 1238273 1036071 677367 669067 808882 804770 838265 847519 869593 876815 974214 983431 4881017 4986605 39.95 71.6 1
09:39:22 2024-01-26 657078 647721 201015 197150 325014 333870 348381 345301 212723 213602 264864 270178 305761 308819 4173931 4530865 6188094 6029232 1065295 1102796 290833 259413 272668 275802 317999 311161 305048 308928 207643 210207 686171 635796 1454600 1406946 421354 419665 611248 618153 777115 752514 792882 802379 832155 845643 811620 904034 1958775 2057431 1221155 1039108 682691 669248 804768 805914 841842 847483 864579 879116 985570 979164 4812610 4989876 39.95 71.6 1
09:39:23 2024-01-26 651320 648638 200341 197150 326882 331744 348698 346620 212723 212450 266790 270178 304557 312997 4162040 4480200 6229804 6024871 1053896 1103615 294049 257817 273887 275766 317075 309679 304798 306541 207317 209698 686171 643266 1458650 1410943 423163 420259 612979 618991 774948 754658 799960 802304 830263 843185 815197 903444 1953205 2065228 1231327 1041906 680264 667913 806584 805792 841245 846814 865232 880685 981314 981502 4806638 4968639 39.95 71.6 1
09:39:24 2024-01-26 649442 648373 200376 196979 324881 331744 349751 345578 212360 213117 266683 270212 306438 311229 4162040 4461699 6220478 6020571 1050322 1102015 291584 258396 274763 274923 317999 309643 304548 305834 207173 209991 686171 639892 1458217 1410943 423420 417300 612546 619838 772753 753585 799960 801808 831530 848146 811657 900066 1949449 2048165 1213760 1046582 681233 663511 806011 809372 841245 845743 865195 883518 981314 975779 4750205 4983156 39.95 71.6 1
09:39:25 2024-01-26 653316 649561 201006 196866 324854 332787 348662 344960 213383 212415 263943 271451 304591 310973 4158615 4404853 6248455 6020571 1057150 1100418 293395 258179 273468 275344 318963 310026 306339 306793 207420 210354 705973 641723 1450115 1414134 422820 419072 616499 619940 773849 757908 799960 797514 833371 847383 811620 894823 1946675 2038899 1210062 1054090 679296 664639 811803 808172 835855 846939 869350 881201 976363 975779 4761397 4983156 39.95 71.6 1
09:39:26 2024-01-26 649177 649101 199992 197072 325871 331780 349751 345023 212723 212450 267477 269355 304839 311670 4158615 4460637 6261824 6029542 1063467 1103615 293651 257817 274342 274923 318704 311161 305477 306577 208000 209043 680313 639892 1455172 1425334 424021 418776 615589 618080 772753 760131 796998 800098 838887 850549 808306 897452 1949524 2034558 1213760 1051093 676404 664018 811803 807060 834671 847447 871935 878967 971422 975779 4806638 4961514 39.95 71.6 1
09:39:27 2024-01-26 655917 649556 200975 197017 325019 333870 349224 343471 212757 212783 266683 270212 306942 308856 4162040 4469761 6239129 6037834 1072029 1103651 290538 259849 273468 275344 319965 310941 305693 305372 207676 210354 686171 633214 1464059 1416140 421054 418480 616499 618080 774018 758898 791716 797788 839483 849346 810797 900127 1949188 2037972 1215609 1046582 679296 670807 811803 802377 835855 852422 870660 877323 974980 973620 4825562 4975661 39.95 71.6 1
09:39:28 2024-01-26 659620 648638 200380 197009 325344 333328 347333 346098 213235 211785 265342 269766 304874 310314 4162040 4486063 6243133 6029561 1072254 1102833 292128 258613 272739 276684 317075 311161 306555 306613 207821 210026 679467 638067 1471302 1416140 421892 418687 616499 618080 779733 759599 796429 802304 838256 847510 809457 902804 1964193 2049621 1217458 1043390 677367 670782 811803 802488 836484 854833 871279 874210 974980 982006 4860079 4985013 39.95 71.6 1
09:39:29 2024-01-26 656141 647725 200341 197317 325019 333292 348662 345543 212508 213117 267242 269321 306258 310277 4170954 4550536 6197579 6029251 1064572 1102015 291388 259413 272668 275802 318481 309391 304512 307259 206994 210172 687580 634713 1469954 1408943 421354 419665 611248 619838 777455 753585 792919 802379 834589 845679 811657 904830 1958775 2056338 1230400 1041053 681233 669248 804830 802488 843802 852422 862700 876540 984173 981313 4816142 4985013 39.95 71.6 1
09:39:30 2024-01-26 657035 647716 200800 196087 325866 333870 347333 346098 212723 212450 266790 271866 304804 310350 4170954 4472935 6220478 6029138 1058472 1100454 293914 258613 272668 276648 317777 311382 305477 308456 207352 210319 686171 641896 1448343 1401723 422563 418652 613848 621806 775186 755113 798818 804051 830942 845009 815813 903461 1949291 2063762 1213760 1041053 683178 671002 808306 804046 841245 847519 866502 878766 985570 979164 4807523 4983043 39.95 71.6 1
09:39:31 2024-01-26 650398 647466 200376 196701 325941 331511 349260 346620 212723 212485 266827 270212 304344 310580 4162040 4476626 6229804 6029175 1052293 1100454 293843 257385 273887 276225 317075 310149 305048 306577 207317 210026 686171 643266 1450962 1410943 423763 419665 612546 618153 774948 754658 801104 802340 830263 845045 815813 903383 1947763 2065228 1221492 1043278 680264 667913 807158 807007 841343 847447 865232 881980 981351 973584 4803206 4975815 39.95 71.6 1
09:39:32 2024-01-26 647534 647461 200835 196705 324890 332553 350845 345543 212395 213153 266683 270212 306474 310789 4167980 4474435 6225369 6029213 1047750 1102015 292793 258613 274763 274467 318998 309679 304120 306331 207352 210207 684762 639892 1446712 1410943 423120 418185 612979 619940 772205 754658 799960 802379 832155 850549 814655 900090 1949449 2052723 1215609 1050346 682205 666018 807158 809335 839455 844360 867736 884187 980583 975779 4737415 4982761 39.95 71.6 1
09:39:33 2024-01-26 653316 649561 201006 196900 325906 333058 348698 344505 213713 212485 263978 271676 304874 311156 4162040 4404853 6266476 6024871 1057150 1105255 293217 258649 273923 275802 318963 310282 306807 306793 207779 210866 695801 643102 1451476 1415136 423420 419665 617812 621769 774948 759599 801104 799255 834589 847383 811657 895587 1948061 2040349 1252197 1050833 679296 665652 811803 808078 836484 846218 871972 883202 975629 977852 4776733 4975661 39.95 71.6 1
09:39:34 2024-01-26 649184 649097 200171 197385 325871 332517 350562 345543 212757 212783 265604 269390 305761 312112 4162040 4469761 6243133 6029213 1062710 1106039 292254 258613 274798 275608 320682 309643 305908 305407 209732 209043 667083 637612 1450050 1425334 424021 418804 615626 618080 773385 759599 797604 801808 839483 847420 808306 898092 1953205 2033113 1215609 1047848 677367 665688 811225 806971 838860 847555 869387 883908 972220 973584 4812605 4990006 39.95 71.6 1
09:39:35 2024-01-26 658314 647266 200971 197154 325019 333978 347648 344505 213383 212485 264754 270247 305796 308384 4162040 4475851 6239129 6037871 1072793 1104434 291719 259849 272633 275802 319421 310941 306339 305407 209436 210207 712068 633987 1468065 1416140 420584 417766 617374 618117 777152 759819 791753 801808 837068 848146 809284 900770 1955088 2046710 1215609 1045059 679296 671002 813540 802488 836484 854833 871935 876852 974980 980620 4839825 4982652 39.95 71.6 1
09:39:36 2024-01-26 658437 647721 200384 197479 325380 333834 348698 346620 212791 211856 265196 269801 305761 310314 4159520 4503306 6239129 6028935 1072291 1105255 292509 258685 272704 276684 317999 309174 306555 306793 208035 209698 679467 637157 1445034 1415136 422222 418723 615406 618080 781028 759514 795294 802068 838256 848146 808064 902800 1957380 2053235 1236390 1043390 677367 669284 811805 801919 837077 854833 870660 875255 975671 980620 4849204 4986317 39.95 71.6 1
09:39:37 2024-01-26 656569 647721 200350 197321 324890 333292 349224 347178 212689 211856 267967 269390 306942 310314 4168420 4521798 6229804 6037871 1069549 1103651 292368 258432 273504 276648 317039 309679 305908 305607 207387 209732 688990 637365 1471998 1415136 422558 419901 615626 618080 781584 757908 795257 804088 839483 846911 806920 906120 1954864 2050623 1217458 1041053 677367 670270 810654 802488 838265 854833 868732 874284 975629 983468 4867045 4985013 39.95 71.6 1
09:39:38 2024-01-26 656154 647725 200376 197360 324854 333834 349224 346620 212395 212819 265936 269355 305796 310277 4167980 4547358 6220478 6042226 1070833 1103651 293580 258649 273468 275766 316561 311860 305693 306685 207821 209698 683637 636249 1442311 1416140 421928 418652 614718 618080 781028 756296 794690 805951 839483 845045 809457 904786 1958775 2050623 1217458 1038835 677367 669014 809505 804046 839455 853626 871305 878140 975702 984895 4897741 4990284 39.95 71.6 1
09:39:39 2024-01-26 657620 647721 200419 197317 324854 333834 349260 345578 212066 213153 264789 269390 306223 309803 4168420 4549704 6207012 6046546 1071077 1106039 290798 259413 273504 275802 318998 309679 304834 307500 207352 209698 680857 634439 1462011 1410943 421951 419665 612546 618080 779364 755808 795013 805951 839483 844449 809284 907444 1957377 2056448 1217458 1035813 680748 669321 806011 802488 842645 854229 868735 876964 980656 982079 4867159 4992127 39.95 71.6 1
09:39:40 2024-01-26 658831 647721 202090 196701 324890 333942 348417 345614 212757 213153 263943 271073 305761 309584 4171393 4486063 6226402 6037871 1062443 1103651 293466 258685 272668 276684 318481 309643 305693 306038 207352 210389 700020 641933 1447053 1401723 422222 418723 614718 622760 780473 755622 800532 804807 832155 845679 816430 907021 1955987 2062740 1219306 1040332 684153 671294 807214 804616 842608 852422 868079 880947 984013 981313 4804492 4985013 39.95 71.6 1
09:39:41 2024-01-26 651409 647721 201015 196701 325866 331278 350845 346620 212689 212819 264754 270247 304874 312149 4162040 4469985 6229796 6029213 1052642 1102869 292538 259230 274378 274502 319034 309679 305048 309133 207173 210354 684762 638067 1444002 1410943 423750 417890 612849 619976 773385 753325 799085 800104 833998 849947 814076 902061 1952931 2049170 1215609 1047216 681233 666691 806048 809982 842645 845027 866970 883066 982779 977852 4747823 4975661 39.95 71.6 1
09:39:43 2024-01-26 652354 648638 201015 196671 325897 333292 348698 344540 213748 211856 265342 271866 304839 311009 4162040 4401724 6248455 6012358 1053843 1103651 293431 258649 273539 275802 318998 309006 306807 306721 207352 210424 695801 642848 1444346 1414134 423800 419665 617374 621842 776563 760139 801104 797825 834589 847420 811657 896812 1946675 2039946 1228856 1054202 679296 669853 811842 808798 837077 846850 873065 882401 974939 973584 4787722 4975928 39.95 71.6 1
09:39:44 2024-01-26 649442 648832 200210 197317 325941 332787 350315 345059 212757 212783 265604 269355 304909 311670 4162040 4459992 6252479 6029251 1061954 1105255 292609 258251 274413 275608 318998 310063 305908 306721 208000 209043 678428 638067 1453680 1424324 424439 418776 615626 616509 773702 760139 797604 797766 837068 847420 811952 899448 1949449 2038009 1165532 1051093 677367 667950 814150 808188 834708 846850 875665 881147 973598 977852 4804906 4979209 39.95 71.6 1
09:39:45 2024-01-26 655172 649547 200411 197326 325019 333834 350315 344505 212757 212819 265307 269801 306258 310314 4168420 4469487 6239129 6029213 1069742 1105255 290833 259448 274342 275380 320450 310649 305908 306721 207387 210026 686171 634439 1453473 1423190 422558 418480 616937 617859 778257 760139 794690 797766 838847 852286 809457 899411 1949188 2030795 1226702 1048107 677367 669321 810654 805792 838265 847591 872699 878499 972839 973620 4807523 4975928 39.95 71.6 1
09:39:46 2024-01-26 656682 649097 201010 196705 324925 333978 347683 344540 213417 212485 264789 270247 304909 309110 4162040 4472398 6234688 6037871 1077390 1105255 292609 259448 272633 276225 319965 309954 306339 306757 207387 210026 686171 634439 1441047 1416140 421951 418480 613217 619727 778257 759599 792666 797730 838884 847456 808882 899448 1952893 2032235 1226435 1047363 679623 669087 811229 804083 837671 852422 871787 880909 974214 979200 4807523 4986719 39.95 71.6 1
09:39:47 2024-01-26 659590 649097 200726 197283 325643 335868 347612 345059 213383 212301 265161 270247 305761 310350 4162040 4472398 6216444 6029213 1074909 1102869 291845 258685 273923 276684 317110 309643 306555 306455 208000 210026 688990 637612 1473041 1416140 424050 419937 616426 619250 782140 759599 797369 804236 839483 848146 809211 902176 1958999 2047718 1213760 1041813 678652 672526 810654 802488 837077 853342 872699 875716 975629 984199 4849204 4972226 39.95 71.6 1
09:39:48 2024-01-26 654905 647716 200765 197626 324766 333834 348698 347422 212723 213003 265196 269390 306258 310314 4162040 4518968 6216444 6042226 1071229 1103651 292368 258685 273504 275837 317110 310655 304583 306073 207352 209078 678428 634439 1450731 1414134 422222 419665 612979 617933 778257 755047 797110 806524 839483 845679 809211 909612 1958775 2056633 1219306 1035868 679623 669541 808931 802342 839455 854161 871379 878252 978503 984895 4860079 4975661 39.95 71.6 1
09:39:49 2024-01-26 658350 646806 201103 197321 323912 333906 348733 345578 212610 213353 263978 270212 305761 309365 4158615 4517864 6179890 6020966 1063014 1103747 292164 260068 272668 276225 318070 309643 305908 306366 207029 211049 681943 637612 1452781 1401723 421588 418687 614718 623373 781028 752938 796813 804236 837068 848146 814039 901804 1959677 2054060 1230400 1038941 684641 669321 802622 802488 843876 854767 867736 877001 983317 984895 4816043 4992127 39.95 71.6 1
09:39:50 2024-01-26 657078 647721 201108 197017 326926 331816 348733 347142 212757 212968 264789 270247 304414 311819 4162040 4460191 6225876 6020942 1047750 1100834 292644 259266 274991 274958 319034 310366 305048 307500 207173 210389 684762 639435 1456491 1410943 423750 418480 613848 623373 774251 754472 802109 801882 834625 850549 815813 904788 1952931 2050623 1215609 1048219 684153 664999 806035 811132 843876 846850 867534 883732 984173 973656 4762210 4975661 39.95 71.6 1
09:39:51 2024-01-26 653779 647721 201015 196705 325410 333834 349751 343506 213417 213153 264754 271676 304909 311229 4162040 4398934 6253325 6025252 1053769 1103688 293950 259266 274342 275837 319034 310941 306807 308225 207387 211049 697251 641723 1440756 1416140 424351 417442 616723 624261 777115 760717 800878 796601 832192 854769 816430 898185 1949174 2041429 1210062 1053154 682547 668067 810654 809408 839455 847555 872699 883066 979926 980113 4759282 4975661 39.95 71.6 1
09:39:52 2024-01-26 649478 648251 200210 197665 325634 332319 349823 345614 212826 212485 266506 269766 305761 311670 4158615 4450730 6229804 6029213 1061954 1105255 292609 258685 275220 275802 319034 309426 305908 306649 207387 209113 677414 635921 1454023 1425334 423163 418480 616062 617933 774837 759599 795918 798934 838293 847420 809247 899448 1948061 2035119 1213991 1051093 678652 665870 811842 807081 835891 847555 874419 879822 973598 980113 4802540 4961552 39.95 71.6 1
09:39:53 2024-01-26 654243 647461 200376 196710 325014 333870 349787 343541 212791 212521 267098 269836 306942 309329 4152688 4460242 6230251 6029251 1068221 1103688 290573 259448 274150 275415 319965 309174 305908 305407 207387 210096 686171 633987 1454513 1420163 421588 418480 616937 617933 778257 759599 795406 797766 838884 852322 809457 899448 1953583 2029356 1232248 1048107 679623 669228 810654 805829 838860 852348 873250 878263 972839 973656 4802310 4975661 39.95 71.6 1
09:39:54 2024-01-26 656686 649295 200870 197102 324925 333978 347648 344540 213417 212670 266909 270247 304909 308892 4159075 4463412 6229804 6020942 1077142 1105255 293723 259885 272633 276454 320001 315077 306591 305372 207855 209879 687580 635796 1443325 1416140 420955 419072 618214 621602 779364 760717 794840 799537 840071 852250 806920 900770 1955538 2032235 1215471 1048107 681233 669284 811842 802342 837077 853554 873250 879341 976363 979200 4802310 4983156 39.95 71.6 1
09:39:55 2024-01-26 658905 649291 200350 197514 325380 333870 347577 345265 213383 211785 266683 270212 305726 310277 4152210 4472671 6233788 6029542 1078046 1106039 293240 259013 272598 277268 318963 311161 306771 305372 207676 210319 680313 638067 1453563 1416140 422820 419937 619972 620608 781584 762305 796542 802414 839483 851151 811008 903346 1954939 2051777 1217458 1044765 680264 672210 811805 802488 837077 857216 874494 876689 977056 984895 4839374 4980497 39.95 71.6 1
09:39:56 2024-01-26 655167 647725 200341 197483 325607 333798 349224 347701 212757 212450 265568 269919 305761 310314 4158615 4521392 6210966 6037556 1071917 1103578 292290 259195 274115 276189 319034 311056 304548 305834 207676 209663 678428 634439 1443612 1413951 422185 420556 615121 619690 779364 755585 795406 806824 839483 845606 811952 910261 1960584 2056448 1242040 1035813 679623 669541 808358 802342 841842 854724 869313 881261 979926 986289 4860003 4986317 39.95 71.6 1
09:39:57 2024-01-26 656755 647721 201326 197317 324854 333906 348381 346341 213348 213751 266872 270247 306942 309803 4165009 4517864 6207049 6028935 1062939 1100418 293204 259813 272668 276648 318963 309679 305872 306296 207317 211379 708978 639435 1445395 1403714 421886 418723 617793 624705 782140 755686 797679 805951 837068 848109 816430 903126 1962014 2059890 1226702 1040420 685129 671221 806048 804046 846271 854724 866502 881261 986175 984895 4812605 4989876 39.95 71.6 1
09:39:58 2024-01-26 654900 647721 200980 197154 327384 333798 348172 346620 213383 213117 267695 271003 304804 312702 4158615 4477008 6220478 6029175 1053769 1103615 294113 258649 273887 276648 317999 311345 305908 308493 207352 210026 687580 643764 1437496 1406946 425683 419570 614571 625150 779364 755585 801177 806524 832745 847474 818756 906114 1955247 2067544 1242602 1044340 683178 669541 807214 807044 843205 852241 867736 879785 984173 982006 4804906 4961514 39.95 71.6 1
09:39:59 2024-01-26 650625 647725 201010 196710 325415 331816 350809 346584 212689 213117 264754 271038 305513 311670 4158615 4464550 6216050 6020533 1052753 1103615 293261 258685 275835 275766 318998 311860 305477 309183 207352 210354 686171 639892 1456628 1413951 424476 419072 615084 623373 774837 755697 801177 802525 837068 850549 815197 906082 1951338 2050623 1238273 1046926 684153 666833 806621 811132 843876 850540 867736 884991 983317 979164 4767737 4976945 39.95 71.6 1
09:40:00 2024-01-26 653341 647721 200980 196667 325941 333292 349751 345578 213930 211785 265714 271866 305513 311670 4158615 4395581 6257780 6011908 1060316 1105218 294398 258649 274307 276189 319481 310905 306807 306649 207821 210354 683352 641723 1456447 1416140 424439 419665 620406 623373 777115 762230 801177 797766 834625 854057 815197 898129 1947656 2041429 1165532 1055252 681233 668797 811842 810557 838265 850540 874531 883029 975665 973620 4772179 4961552 39.95 71.6 1
09:40:01 2024-01-26 649596 647721 201015 197974 324920 332823 350809 345543 213201 212783 266158 269133 306223 311229 4158615 4447570 6229804 6020642 1064723 1106039 292093 259230 275184 275766 319965 309679 306339 308456 208000 209698 673755 635759 1441165 1425334 423463 419072 618177 617933 776526 759636 797679 798897 839483 852213 811188 900156 1953205 2033676 1210062 1053106 678652 668557 811842 808188 839732 852422 874494 881073 974980 979164 4805913 4961552 39.95 71.6 1
09:40:02 2024-01-26 655686 649097 201146 197154 325014 335868 349715 344505 213713 212819 265342 270814 306472 308819 4161582 4469487 6229804 6020533 1077223 1105218 290621 260251 273887 275802 320001 309917 306555 308456 208000 210354 686171 633536 1462283 1416140 422558 419665 619532 621565 779364 758888 794802 800067 838847 852250 810034 900770 1953695 2032235 1230066 1050740 681233 671207 811842 804046 839732 853626 873835 880872 977056 980584 4821483 4972188 39.95 71.6 1
09:40:03 2024-01-26 658584 647725 200384 197326 325862 333906 347612 345023 213713 212450 266158 270212 305761 310789 4152688 4479492 6229804 6029175 1078536 1102015 292609 259413 272633 277268 319446 310612 306807 306721 208000 210319 679467 638067 1446132 1416140 422527 422048 619972 621086 781584 759963 796542 802451 839483 851754 811620 903346 1954149 2047376 1217458 1047329 679296 672637 811842 802488 838823 853342 874494 876964 976363 981313 4836023 4968639 39.95 71.6 1
09:40:04 2024-01-26 655061 647461 200380 197154 324885 333870 349469 347701 213235 212450 265568 270178 305761 310350 4158615 4498479 6229804 6037834 1069631 1100454 292573 259413 274115 276419 317004 310584 306555 306419 208000 210354 682247 636249 1446411 1413951 424351 422646 615915 619250 783255 758558 796798 805951 839483 847474 811989 904824 1955265 2050623 1217458 1041362 678331 672160 810654 802342 841245 856042 871935 876964 978466 984895 4875226 4975661 39.95 71.6 1
09:40:05 2024-01-26 655172 647456 200384 197626 324876 333870 349224 346620 212395 212968 265382 269766 305796 310277 4162040 4534506 6197579 6037871 1071154 1102015 292128 259448 273923 276225 318998 312782 305048 309183 207855 209698 677057 634439 1457869 1410943 422826 421414 615121 619727 780473 755833 795406 807098 840675 845643 809211 908776 1957803 2054990 1217458 1038358 679296 671478 808358 803441 843639 854833 870213 878840 981351 984895 4863119 4982761 39.95 71.6 1
09:40:06 2024-01-26 656645 647721 201317 197291 324854 333906 348943 346063 213383 213751 265085 270849 305761 308856 4158615 4511607 6188094 6020533 1062977 1100418 292128 259849 273468 276648 318739 309643 305908 309839 206097 210389 686171 636249 1466704 1401723 422558 422048 614534 623373 781584 753619 797110 804807 838851 849947 813965 903956 1960621 2056968 1235946 1041362 683665 672247 806035 802306 845561 854833 866502 876964 984049 984895 4809400 4982761 39.95 71.6 1
09:40:07 2024-01-26 657035 647725 201010 196534 325906 333906 348417 346620 213201 212783 267732 272316 304839 310350 4158615 4479716 6220478 6024871 1063202 1102833 293217 259230 272739 277268 318481 310113 306339 308493 207855 210684 678077 642848 1460981 1401723 423163 422646 616389 625150 779587 756407 799431 807098 834589 847474 818756 907556 1955205 2066079 1223004 1042459 685129 671221 808358 805865 844238 853626 866848 878499 986175 983468 4806638 4968639 39.95 71.6 1
09:40:08 2024-01-26 651091 647716 201015 197146 327155 332283 349751 347142 212757 213117 265750 271038 304839 310580 4152688 4470774 6220478 6029175 1052523 1100418 294363 258432 274378 276419 317999 312302 305908 309183 207966 210389 678077 643562 1461360 1410943 426362 421712 615046 623373 778257 755659 802393 805951 832155 849346 818756 907668 1954149 2065853 1243179 1045833 681233 668797 807214 810513 845440 847519 867736 882401 985570 982006 4791956 4975661 39.95 71.6 1
09:40:09 2024-01-26 649177 647716 201330 197317 325871 333599 350845 345578 212723 213602 264789 271038 305547 310350 4158615 4445680 6220343 6012368 1053806 1102833 293019 258685 274115 275802 320972 309643 305908 309789 207352 211049 691633 641265 1444690 1410943 424167 419519 618214 625150 774948 758558 800991 799501 834589 853490 818756 896653 1947383 2047229 1215609 1050684 684641 668323 809505 809360 843876 847555 869387 883695 982779 980808 4722021 4976945 39.95 71.6 1
09:40:10 2024-01-26 650483 647721 200315 197630 325941 332787 350315 345578 213087 212485 265639 269766 305513 312112 4158615 4450942 6228881 6025247 1061572 1105255 293502 258649 275220 275766 319741 309643 306339 309133 208325 209698 676061 637612 1459286 1424324 425484 419519 617739 619727 774948 760717 797454 800104 839483 853454 811583 896653 1945999 2036563 1210062 1052354 677367 667378 814150 810513 837077 847591 877062 881110 974980 973620 4798022 4973396 39.95 71.6 1
09:40:11 2024-01-26 655206 647721 201015 196740 325014 333942 348662 344505 213235 212485 264754 270247 305761 308384 4155174 4451030 6220478 6029213 1074322 1103615 292164 260251 272668 276454 320225 311161 306807 306536 207676 210026 686171 633987 1458259 1414134 422281 421414 619972 621602 779364 760000 796228 801277 841870 852213 810433 902288 1951102 2035614 1219306 1048107 681233 671002 811842 804659 839455 852742 875157 876964 975629 982042 4822004 4975661 39.95 71.6 1
09:40:12 2024-01-26 658905 647721 200835 197317 325375 333834 347648 346655 213417 211821 265377 270212 304874 310314 4159075 4481657 6239129 6029213 1072608 1103651 293019 259230 274342 277463 317999 311382 306807 306685 208325 210354 680857 637612 1448998 1415136 424979 423246 618214 621086 781910 760717 795353 805951 841870 849947 811008 904973 1955013 2050623 1219306 1041794 679296 672754 811842 806487 839455 855218 873872 876964 978466 984895 4877633 4983043 39.95 71.6 1
09:40:13 2024-01-26 655172 647272 200831 197944 325371 333906 349787 347142 212689 213153 266283 270178 306507 310314 4162040 4531446 6197579 6042188 1070028 1100454 292609 259849 274378 276648 319481 311092 305048 308420 208000 210389 677057 634102 1447928 1412132 424372 422048 614534 621123 779587 756370 796542 808821 838884 847510 811620 907294 1960621 2058856 1226702 1035910 681233 671221 807214 807060 843876 853342 869593 880909 982779 984895 4853126 4975815 39.95 71.6 1
09:40:14 2024-01-26 658118 647461 201717 197326 324881 335868 348698 345614 213417 212783 266305 271901 306942 309803 4162040 4476122 6211626 6029213 1066428 1102833 292028 260068 273468 276684 318998 309643 305908 306331 207352 211746 713457 639892 1454977 1401723 422563 422646 618214 625150 781910 756407 797654 807098 838256 848146 818174 907556 1957878 2058893 1224853 1041053 685129 672284 806642 807060 846271 854833 867736 879549 987608 984895 4802310 4975778 39.95 71.6 1
09:40:15 2024-01-26 652779 648836 201317 197694 327411 332823 348978 347178 212757 213003 267061 271003 304874 310615 4159075 4479716 6220478 6025242 1057002 1103615 295937 258649 274413 276684 318035 310366 305908 306795 207676 210389 687580 643562 1462465 1410943 425794 422048 615998 623373 778257 755697 802431 807098 834589 849346 819922 907021 1954149 2066229 1219573 1044765 682691 668901 807214 809261 845072 847555 867736 883458 985570 983468 4793808 4975661 39.95 71.6 1
09:40:16 2024-01-26 647529 647712 201326 197483 325871 333798 351375 345578 212757 213751 264754 271038 305547 311009 4158615 4430698 6220478 6011946 1053806 1102051 293182 258649 274342 275837 320972 311161 305908 307259 207455 210866 683352 640807 1456794 1412095 424476 420186 618214 625150 774948 758558 801214 799833 834589 854733 818756 896653 1951375 2050684 1213760 1050796 684641 669541 809505 808078 842608 847627 870660 884087 982779 978544 4728795 4973396 39.95 71.6 1
09:40:17 2024-01-26 649209 649087 200376 197552 325941 332787 349787 346134 213383 211821 268004 271038 304874 310615 4152688 4429336 6257780 6024631 1060406 1102833 295070 258649 275220 275802 319741 309643 306339 305372 208651 210026 686171 639892 1452189 1425334 425757 420483 618214 621602 774948 761150 800038 802414 839483 852250 814113 901005 1947656 2042820 1252197 1049339 679296 667950 815189 811634 837077 847555 877062 884716 977934 973620 4792932 4973396 39.95 71.6 1
09:40:18 2024-01-26 653981 647721 201041 197669 324627 333870 350315 344540 213383 212819 267659 270212 306507 310277 4152688 4457319 6220478 6024871 1066315 1100454 290833 259484 274342 275802 320675 310905 306339 308493 207387 210424 687580 633987 1454606 1418982 423766 419556 618214 619838 778257 758888 796542 800067 841297 854733 810005 899688 1949701 2033966 1230400 1048107 679296 671002 811803 807060 839455 852422 874531 879822 975665 980620 4791152 4961552 39.95 71.6 1
09:40:19 2024-01-26 658350 647721 201041 197326 325643 335868 348417 344540 213417 212485 265196 270247 305796 309365 4152688 4460363 6225369 6024871 1075446 1102051 292290 259849 272633 276684 319481 310392 306807 308493 207855 210354 687580 637157 1447600 1415740 424094 421450 619972 621602 779623 760000 796228 801845 842489 854093 811768 902325 1951102 2040349 1228551 1048107 681233 666745 815271 804689 839455 852742 875814 880947 975665 982042 4810970 4976041 39.95 71.6 1
09:40:20 2024-01-26 659283 647712 201042 197635 325906 333870 347648 346620 213451 212485 265604 271073 306978 310789 4152688 4472398 6207012 6029213 1069668 1102051 291845 259484 274378 276225 317075 311346 306339 308225 208651 210354 678428 636249 1458685 1417757 426183 422048 616389 620278 780729 758558 798665 808246 841297 848146 811805 906269 1957602 2058893 1217458 1038835 679296 671207 811803 807044 841380 854833 871972 878536 981351 982634 4872477 4975815 39.95 71.6 1
09:40:21 2024-01-26 658363 647263 201816 197351 326749 333906 348733 346098 212757 214052 265161 270282 306507 309839 4152688 4530365 6179307 6029213 1063393 1100491 292609 260251 273504 276648 318998 309714 305908 307966 207173 211746 697251 638979 1455841 1404427 422928 422646 617775 623569 781873 755808 799239 807098 838256 849947 815006 906269 1957527 2064759 1224853 1041053 684653 670784 808344 805865 847472 853943 867647 878499 987645 984895 4802320 4985013 39.95 71.6 1
09:40:22 2024-01-26 652374 647721 201330 197317 326921 331816 349823 347178 212757 213153 265161 271038 305582 311087 4152688 4461221 6207012 6020571 1051144 1100454 293950 259448 275642 275608 319741 310620 305048 309789 207387 211084 682026 639892 1471369 1414732 425823 419556 616072 622613 774948 757426 799847 804199 837662 847420 815006 902139 1949100 2053998 1217458 1044763 684641 666398 808882 811708 845671 847519 866884 886289 984049 979164 4734913 4961552 39.95 71.6 1
09:40:23 2024-01-26 652354 647721 201322 196740 326917 333834 349823 345614 213930 212450 265750 271901 304909 312332 4159075 4398597 6262644 6011983 1056963 1104471 294256 259448 274991 276684 320001 311345 306807 306721 208325 211049 693063 643102 1456902 1423025 425800 421749 621774 621660 777152 762266 802356 802488 839483 855978 814970 902511 1945842 2044706 1228856 1054202 681233 668797 815887 811708 839455 847591 877062 886289 977774 979237 4798022 4968677 39.95 71.6 1
09:40:24 2024-01-26 650435 648836 201045 198047 325673 332859 351375 345614 213087 213153 265604 269390 306507 311670 4162040 4444029 6225369 6024909 1065077 1105255 292128 259849 275642 276225 320486 310366 306339 309133 208000 210424 678077 634439 1468510 1428255 424701 420781 618214 619838 778257 760000 797369 801240 841297 855978 811768 899688 1951102 2035614 1221155 1051093 678813 669307 813535 808835 840153 853626 874531 881147 975665 982042 4800639 4982761 39.95 71.6 1
09:40:25 2024-01-26 658905 648373 200980 197317 325901 333834 347683 346134 213451 211891 265568 270849 305796 310350 4152688 4472735 6234688 6020571 1072608 1103688 294199 259484 274150 277463 318516 311382 306807 306721 208035 210207 688990 638067 1456836 1418982 424979 423246 618251 621160 783612 760575 797654 807098 841261 847564 811805 909076 1955025 2053533 1219306 1043278 679296 672827 814113 804689 838966 856496 874531 876008 981351 982597 4867045 4983156 39.95 71.6 1
09:40:26 2024-01-26 655167 647268 201006 197978 325415 333906 349787 347178 212757 213003 265972 269836 306258 310350 4162040 4530771 6220478 6037871 1069549 1103651 293055 259885 274378 276684 318516 311564 305693 308915 208325 210061 670651 634439 1448670 1417974 425521 422048 615589 620719 779587 757891 799237 806934 841297 846191 811805 910261 1958462 2053950 1223004 1037359 680264 671207 811229 806473 842645 853979 871935 879822 981388 982670 4867045 4985013 39.95 71.6 1
09:40:27 2024-01-26 656650 646344 201996 197635 324766 333978 349224 346377 213269 213751 264754 271108 306507 309839 4156112 4498493 6202727 6012368 1062977 1102869 292644 260068 272739 277268 319034 310366 305728 307035 207387 211746 703030 640073 1450412 1406428 422965 423246 617337 624417 783019 758019 800953 807098 838219 847383 816198 907294 1966723 2064291 1213760 1041906 686108 671734 808919 807007 847472 854833 868268 881073 989044 986987 4813510 4986317 39.95 71.6 1
09:40:28 2024-01-26 652023 647721 201702 197321 327843 333292 349751 347666 213383 213117 265568 271416 304874 311052 4155174 4467300 6216444 6024871 1048047 1103615 293019 259230 276065 276613 318998 311056 305908 307465 208000 210831 687580 640807 1469854 1416748 426399 420447 615589 621660 777152 755697 805907 806524 838256 847492 816125 904973 1955013 2056448 1217458 1047326 684153 667439 809505 811708 847472 847519 870755 886289 984745 982042 4769016 4982761 39.95 71.6 1
09:40:29 2024-01-26 653049 647721 202376 197154 325906 333870 349715 344469 213348 213282 264719 271866 306978 311229 4158615 4411793 6244741 6011950 1058659 1103976 294398 258649 275184 276648 319965 310584 306771 305789 208686 210389 686171 641723 1451704 1425052 426769 420818 620009 621602 777152 762229 802137 802414 839446 854202 813168 897965 1945647 2043952 1225090 1047736 680264 667913 815850 811708 838860 847555 877700 886289 975629 979164 4797232 4971118 39.95 71.6 1
09:40:30 2024-01-26 650946 647721 201358 197600 324694 333906 350773 345023 213383 213117 265568 270247 306721 310022 4152210 4467663 6216444 6020642 1073905 1103615 292368 260251 273468 276648 320972 311602 306807 306750 208000 210684 678077 633987 1477697 1417757 422256 421414 620009 622930 779623 761113 797369 802414 842489 854842 811805 899354 1946028 2038009 1230400 1044689 681233 670270 815271 804652 839455 853943 876409 879748 977738 984163 4818562 4975661 39.95 71.6 1
09:40:31 2024-01-26 658905 647725 201287 197326 325901 333906 347648 346620 213713 212450 265972 271038 305726 311229 4162040 4485282 6229804 6024834 1074142 1102015 292254 259448 274378 277463 317999 310366 306807 308697 208325 210389 680857 638067 1449325 1417757 426755 423846 618251 621602 784168 760538 799658 807098 841261 847456 811805 907556 1954550 2050623 1242040 1041794 680264 674475 814150 804652 840153 856460 874494 879504 981314 982597 4867045 4982892 39.95 71.6 1
09:40:32 2024-01-26 655172 647721 201327 197944 326599 333906 349751 347142 212723 213153 265604 269989 306258 310314 4158615 4534506 6188147 6037834 1070946 1102015 292609 259813 274342 276648 319481 311564 305048 310008 208000 210319 677057 635343 1447840 1415740 424701 422048 614718 621602 781282 755701 797369 809397 841261 844964 814113 908923 1961292 2056862 1226702 1037322 681233 672012 809505 805258 845072 855182 866848 878499 984173 986289 4852475 4979333 39.95 71.6 1
09:40:33 2024-01-26 656149 647461 201955 197326 324920 335868 349188 346098 213383 213153 264754 271866 305796 310277 4158615 4476439 6201828 6020538 1063393 1100454 293786 260032 273887 277463 319481 310620 306771 309133 207387 211746 697251 638979 1448464 1406428 424701 422946 617337 623533 783612 757891 799126 808246 839483 847456 816198 907595 1960411 2059816 1230400 1041794 685627 673040 807214 806436 848073 853979 867736 879822 987608 987686 4807523 4990303 39.95 71.6 1
09:40:34 2024-01-26 653279 647456 201015 197665 327879 333834 348698 347178 212757 213117 265750 271831 304839 310580 4158615 4469980 6220478 6020533 1053769 1102015 295334 258649 274763 277658 318739 311092 306771 309147 208000 210831 682026 643562 1445326 1413726 426746 423246 616463 623533 779587 757966 804721 809397 836401 847492 820405 910374 1949114 2062897 1234925 1044280 683178 669321 809505 811708 845671 853626 868695 885621 984745 984895 4799822 4961552 39.95 71.6 1
09:40:35 2024-01-26 647566 646810 200971 197291 325906 333328 351907 346620 212689 213602 265533 271641 305761 311229 4158615 4445680 6220478 6020937 1047750 1102833 293466 259631 275835 275802 320675 310620 305908 310447 207821 211049 684762 640807 1449930 1416748 426429 420447 616463 623533 776600 757891 801563 804770 839483 853635 817429 901953 1954737 2053533 1217458 1046992 685129 669103 809505 811708 846271 847555 869350 886289 984013 980584 4739173 4968639 39.95 71.6 1
09:40:36 2024-01-26 650494 647721 201326 196701 325976 333798 349787 346620 214079 212450 265382 271901 305761 312259 4152688 4389064 6257780 6011955 1058659 1102833 294434 259448 274763 276684 319517 310584 306663 306419 208035 211014 693063 643562 1457633 1421002 427376 422048 620890 622577 778257 762229 804511 802414 839483 857262 815584 899651 1950943 2041429 1210062 1054090 681233 669014 815189 811708 839455 852422 877062 886289 979889 980584 4792108 4967573 39.95 71.6 1
09:40:37 2024-01-26 649177 647721 200132 197940 325906 333058 351375 345578 213235 212968 266198 269355 305726 311891 4152210 4460597 6224796 6024834 1064284 1103615 290621 259849 275220 276225 320972 310113 306771 309133 208000 210719 675686 634439 1483522 1427083 424241 420781 619569 620719 779364 763181 799085 802414 842489 856051 811805 900968 1963916 2032235 1228551 1050346 680264 670511 814150 809372 841245 854833 875814 882364 977083 982736 4804906 4961514 39.95 71.6 1
09:40:38 2024-01-26 658350 647725 201323 197360 325906 335868 348698 345059 213748 212968 265382 271003 306223 310058 4164740 4466311 6207012 6020571 1072254 1103615 293466 259448 273923 277853 318963 311345 306807 308493 208360 210389 680857 638067 1454258 1417757 426197 423846 620009 621602 784168 761113 797654 807098 842489 847528 811805 907593 1954714 2050623 1221155 1043278 680264 675264 815308 804046 839455 856460 876438 879504 980620 987686 4855024 4961552 39.95 71.6 1
09:40:39 2024-01-26 654376 647268 201010 197935 325906 333870 349751 347666 212723 212968 265604 270178 306472 310314 4158615 4521525 6197579 6037871 1070795 1103615 292609 260068 274342 276684 319034 313263 305477 309401 208000 209732 678428 634439 1458770 1416748 424979 422048 615589 620719 780692 758558 797679 809261 842489 846155 811805 908626 1957616 2061017 1223004 1038189 681233 671499 811229 806436 843876 855218 871898 879785 984173 982634 4858505 4982761 39.95 71.6 1
09:40:40 2024-01-26 658486 647721 202132 196710 325906 335868 348662 346620 212791 213153 264864 272507 305761 310094 4152688 4459918 6220478 6024871 1061497 1100454 294199 260251 273504 277463 319930 311933 306771 309401 208000 211746 708978 640807 1445445 1404427 424979 423246 617775 624896 783056 758558 800000 808246 838851 847456 818588 908240 1960411 2064203 1219306 1041794 686151 674991 808358 807044 847472 856042 866848 882401 990519 987686 4810970 4983156 39.95 71.6 1
09:40:41 2024-01-26 650859 647263 201295 197321 327874 332787 349751 347666 212791 213153 265196 271003 305513 311087 4152688 4460668 6207012 6011946 1049294 1100418 292325 258649 276065 276454 318739 311346 305908 309570 207387 210831 686171 641723 1491342 1415740 427910 421414 616026 622577 778257 756811 805124 807098 837068 847564 816161 906909 1957602 2056448 1219306 1045059 683665 669103 808358 811708 847472 851784 868732 886289 984781 983431 4773693 4983156 39.95 71.6 1
09:40:42 2024-01-26 653316 647324 201682 197150 325941 333870 349787 343506 213417 213153 266900 271936 305761 311229 4149730 4402172 6234688 6011908 1054142 1102051 293843 259448 274763 276684 320972 311161 306807 308420 207821 211379 700695 641419 1465123 1417757 424979 422048 620009 624896 779364 760717 802393 801240 837031 856656 819824 899725 1943497 2047229 1215609 1054305 685129 669248 811805 811132 843839 852422 873250 886289 984871 973656 4736659 4957938 39.95 71.6 1
09:40:43 2024-01-26 649478 649295 201010 197317 327879 333328 350280 346620 213417 211821 266172 271866 306906 310580 4152688 4407713 6267213 6012368 1056889 1103651 295034 259448 275184 276684 319741 309679 306771 306793 208686 210389 687580 641880 1447698 1425052 426808 421749 620890 622487 777152 764468 802356 804807 839483 854842 813817 900708 1948438 2044326 1228856 1050048 680748 669853 816467 811708 839455 847591 878938 886289 978466 981313 4799778 4973396 39.95 71.6 1
09:40:44 2024-01-26 649478 648377 201045 197819 325643 333328 351375 345578 212757 212933 267777 269390 306258 311009 4152688 4464083 6220478 6020928 1063491 1105255 292679 259813 275220 276454 320936 309679 306807 306331 208000 210389 687580 634439 1456444 1428255 424476 420781 618637 620719 778810 761113 799389 802414 843756 856656 811805 901005 1953620 2035119 1221155 1051093 679296 669853 813535 810557 842012 854229 876438 884716 975665 983468 4817178 4968639 39.95 71.6 1
09:40:45 2024-01-26 655718 647712 201006 197517 324890 336342 349224 345265 213713 212968 265604 271038 306258 309110 4156112 4470163 6229804 6028935 1074789 1103615 293423 260801 273468 276684 320972 309643 306807 306331 208325 211014 679467 634439 1454572 1418982 421928 423246 620890 621660 783612 762193 797679 805678 843086 854842 811445 904973 1955013 2044782 1219306 1048107 681233 671221 816467 805829 839455 856496 877062 880800 978466 984895 4818337 4975661 39.95 71.6 1
09:40:46 2024-01-26 657969 647716 201015 197698 325906 333474 348626 347737 213748 212485 265604 271038 305796 311156 4152688 4479455 6224833 6029213 1069225 1103651 292325 259484 274342 276684 320072 311600 306339 306296 209163 210354 669299 635343 1446296 1416748 424439 422675 616035 621160 781873 760176 797616 809298 843122 847456 813535 909312 1958775 2056448 1223004 1038941 680748 670307 811805 808225 842645 853979 874531 883066 982779 982670 4865523 4982761 39.95 71.6 1
09:40:47 2024-01-26 656386 647263 201330 197552 325380 333942 349787 346620 212757 214052 265568 270247 306472 310094 4152688 4530365 6173851 6020571 1063467 1100454 292396 260251 273887 276684 319741 310366 306555 307725 207599 211562 684762 637157 1467346 1406428 423200 422946 616900 623569 784168 756407 800000 806627 841870 847528 816198 906306 1969813 2059816 1234097 1041053 685664 673312 808358 805865 848675 856496 867736 880874 989080 982597 4809170 4983156 39.95 71.6 1
09:40:48 2024-01-26 656569 646806 201015 197013 326926 333906 348698 347666 213383 213153 267777 272733 305971 311707 4155361 4463412 6220478 6024871 1059272 1100454 295729 259448 274342 277463 318998 310873 306555 308529 208035 210719 682026 643764 1460964 1407671 427043 423846 617831 625376 779623 759047 804758 808078 837031 847456 821025 908960 1954714 2069010 1145295 1044306 685129 672646 810654 809408 846271 854833 870660 884087 986873 984895 4792932 4966309 39.95 71.6 1
09:40:49 2024-01-26 649558 646806 201330 197321 325941 333870 351659 346098 212757 213602 267732 271451 305796 311229 4143336 4446239 6211626 6012096 1050397 1100454 293985 259484 275642 275802 320711 310620 305693 309183 207387 211049 686171 639277 1463177 1413726 424979 419556 616463 623533 776600 757891 801177 805951 839483 853635 817429 907021 1955013 2050623 1221155 1049710 685129 669704 808931 811422 846271 847591 869387 888223 984781 982006 4739096 4973396 39.95 71.6 1
09:40:50 2024-01-26 651393 647721 201497 196731 325976 333834 349823 345614 214113 212819 265972 272698 305796 311670 4149730 4392458 6248455 6003796 1052269 1103651 294398 259849 274991 276684 319965 311051 306096 308965 208000 211049 698701 643764 1451196 1417757 426808 422048 620890 624453 778810 761187 804721 801240 838851 855191 818625 898039 1949103 2044326 1213760 1053941 684153 670036 814036 811708 842608 852422 876438 886289 983476 979237 4753205 4966309 39.95 71.6 1
09:40:51 2024-01-26 647570 647268 200380 197970 325937 333292 351375 346620 213235 213153 266791 270178 305796 312149 4149249 4444029 6229804 6020571 1063467 1105255 293466 259448 275642 276454 320001 310366 306807 309133 208000 209732 677414 637157 1461667 1428255 427376 421450 618251 621160 778257 761077 800991 802451 841297 856051 814113 902325 1949174 2035577 1165532 1052590 679780 668067 816381 811708 839455 853626 876068 885028 974903 982006 4791152 4966309 39.95 71.6 1
09:40:52 2024-01-26 654243 647721 201322 197356 324392 333942 349823 345023 213748 213003 268716 271451 306721 309110 4143336 4451216 6220478 6011946 1067837 1102051 291790 260251 274378 276225 320972 311387 306807 309183 208035 210901 678077 634439 1457184 1422013 424979 421414 620009 621602 779587 762266 797679 802488 844990 853952 811805 903005 1949114 2033676 1224619 1049599 681233 672284 814036 808798 840748 853979 877062 882401 979889 984199 4801463 4954497 39.95 71.6 1
09:40:53 2024-01-26 656686 648836 201010 197356 325906 335868 347683 345578 213748 212485 266136 271262 306946 310350 4149249 4457075 6229804 6011946 1075446 1103651 294135 259885 273504 278192 319965 309679 306807 306685 208325 210424 679467 638067 1483225 1417757 423200 423846 620890 620744 783612 762770 796484 807098 841261 854238 812593 903312 1959200 2047681 1219306 1041727 681233 675605 815803 804652 839455 856532 877062 879512 978503 984895 4830447 4973396 39.95 71.6 1
09:40:54 2024-01-26 654707 647461 200415 197759 325941 333906 349787 347773 213383 212521 267967 270212 305547 311009 4149249 4494059 6211153 6029547 1069549 1103688 292955 259813 274413 276684 318035 311564 306591 306082 208360 210389 679467 636249 1454124 1417757 424513 423246 617337 621602 784168 760717 797654 808078 843756 847492 811805 908960 1963474 2054990 1219306 1040313 679780 673163 814150 808835 843876 855218 874531 882792 982779 988229 4867962 4975661 39.95 71.6 1
09:40:55 2024-01-26 654243 647461 201010 197785 325906 333942 349823 347737 212723 212854 268004 270212 305796 310350 4149730 4531091 6197655 6028973 1066502 1102869 292509 260251 274378 276684 320450 311056 305477 308226 208000 210389 686171 634439 1465076 1413726 423837 420456 615998 621220 783056 757891 798818 808688 841297 847492 813817 912212 1965225 2059816 1234097 1038835 684153 672614 809505 806436 847472 856460 869387 880874 984781 982634 4835615 4982761 39.95 71.6 1
09:40:56 2024-01-26 656682 647716 202635 197483 325906 336342 348733 346655 213417 213153 264754 273185 305796 310350 4152688 4460943 6216050 6011707 1063318 1102051 293629 260251 273923 277996 319034 311092 306807 307045 208035 211746 711964 641265 1451377 1406428 424476 421712 618251 626300 784168 760056 801177 808990 838957 847492 818625 908960 1966205 2064203 1228551 1041794 686639 673091 808358 808835 848675 854015 866921 884753 990519 987686 4802310 4975661 39.95 71.6 1
09:40:57 2024-01-26 651503 647263 201361 197321 327685 333834 349541 347737 213235 213153 268041 271073 306007 310869 4152688 4463897 6216050 6011946 1053045 1102051 295937 258685 274413 277268 318998 311564 306807 306366 208035 210866 687580 644956 1445848 1413726 426443 421119 616900 624453 779623 758558 805332 809261 834084 847528 821025 908960 1954752 2067544 1240683 1045059 684153 671763 809505 811132 846271 854833 870697 886289 987645 986987 4803206 4975661 39.95 71.6 1
09:40:58 2024-01-26 647306 646806 201322 197321 325941 332859 351943 346655 212757 213602 266158 271901 305796 311229 4149730 4455335 6220938 6020571 1046262 1103651 293537 259849 276136 276260 320486 311600 305908 310058 208000 211084 686171 640958 1452374 1415740 426197 420556 616035 623569 777152 758558 802393 806524 837735 854238 818625 904637 1959200 2050623 1199201 1044763 686108 669340 808931 811458 847472 847591 870660 887152 987645 982042 4760624 4975661 39.95 71.6 1
09:40:59 2024-01-26 653045 647263 201999 196735 325906 333870 350315 344540 213748 213452 265750 271936 305796 311229 4140870 4401836 6230251 6011946 1054142 1100454 292806 259484 274413 276684 321007 309174 306807 309401 207387 211415 697251 641723 1476854 1415740 424979 419830 620009 625376 777345 760000 804148 802451 835299 855264 819861 901683 1953966 2044782 1215609 1054342 687089 672431 811842 811132 843876 853626 873909 886289 983317 979200 4724746 4961852 39.95 71.6 1
09:41:00 2024-01-26 649483 647721 200384 197317 326926 333328 350881 346134 213417 212485 266603 271073 305761 310580 4152398 4432359 6257780 6020609 1060171 1103651 294398 258685 275642 276684 319965 311639 306807 308529 208686 210389 682026 640958 1471875 1427083 426783 421152 620009 621602 777704 763926 801785 804807 839030 855446 813817 904329 1947843 2041429 1165532 1052590 682205 670256 816381 811708 839455 852422 878633 886327 977774 982079 4801615 4966309 39.95 71.6 1
09:41:01 2024-01-26 653341 647263 201365 197360 324436 335868 350315 344540 213417 212854 265231 271451 306721 308892 4152688 4456802 6229804 6011983 1071266 1105255 291959 260251 274378 276684 321007 309679 306807 309133 208035 211379 679467 635011 1463792 1418982 424241 421450 619743 621696 781282 763347 797454 804807 845100 854024 811805 905085 1958924 2035651 1220821 1051205 684153 672011 815226 807081 841416 855857 876068 882364 979889 984895 4818942 4973396 39.95 71.6 1
09:41:02 2024-01-26 657784 647721 201322 197772 325941 333906 348626 346620 214044 213117 265976 271641 306472 311670 4149249 4453546 6220343 6024946 1069225 1103615 293466 260032 275184 277853 317964 311564 306807 309133 208686 210684 680857 637747 1445644 1417757 426769 421084 618214 621602 784131 760717 799772 808614 843866 847564 814113 907294 1960322 2053533 1221155 1041901 681233 672486 813572 807007 843839 856532 877062 880447 983476 988192 4863071 4987799 39.95 71.6 1
09:41:03 2024-01-26 655172 646806 201146 197944 325831 333906 349751 347107 212689 213153 266123 270178 306437 310973 4152688 4531172 6201828 6029175 1069549 1102833 292573 260032 274342 276684 318481 311564 306771 307000 208651 210354 678428 635921 1445644 1417757 425256 422048 617831 621602 783255 760717 799772 809261 843903 847492 814113 909886 1963122 2056899 1223004 1040587 681233 671478 813572 809372 845072 855785 875120 881110 984173 988229 4865523 4982761 39.95 71.6 1
09:41:04 2024-01-26 657035 646810 201737 197910 325826 335868 349751 346620 212757 214052 265347 270814 306686 310022 4149730 4520986 6178714 6011908 1066359 1102015 293019 260251 273923 277463 319705 310331 306771 310008 207317 211711 680857 638979 1450368 1405709 424701 423246 618214 625302 784168 757351 801677 808225 841833 852961 817355 908923 1960348 2061277 1237795 1041794 686639 673473 808358 807007 848675 856496 870213 881110 990482 982634 4809363 4961552 39.95 71.6 1
09:41:05 2024-01-26 654707 647461 201462 196744 327415 333870 349715 347701 213383 213117 265568 272281 304804 311891 4149249 4447186 6211153 6020571 1056813 1100454 295857 259413 274342 277463 318998 310620 306771 309570 208325 211014 687580 645408 1441201 1408432 429802 422009 617775 626263 781836 759636 805663 810594 837105 847528 821025 912714 1956655 2069010 1210062 1044765 687089 672160 811229 810557 846271 856042 871935 883732 989744 987686 4802504 4976041 39.95 71.6 1
09:41:06 2024-01-26 647497 647456 201295 197356 326890 332787 351907 347666 212757 213452 265533 271416 305761 312923 4149249 4458004 6220478 6011908 1049576 1100454 293914 259413 276100 276684 318998 312634 306339 310058 208000 211014 672849 642341 1476393 1415740 426894 421450 616463 622577 778810 757966 806482 807044 836552 852431 818552 909349 1954939 2056448 1219306 1046582 685129 669578 809505 814016 848675 852386 869350 888186 987645 984895 4766851 4961514 39.95 71.6 1
09:41:07 2024-01-26 652349 647721 201678 197326 325941 333906 349751 344505 213417 213602 265307 271866 305761 311670 4149249 4392475 6239129 6003299 1052269 1102051 294398 259849 275184 276684 320450 309679 308542 308928 208291 211675 699426 644484 1457244 1417757 426214 422048 620181 625376 780473 763311 805907 802525 836552 856469 820405 903308 1947912 2044326 1226973 1057380 686108 671955 814150 811708 842571 854229 877062 886289 985570 980584 4743719 4947305 39.95 71.6 1
09:41:08 2024-01-26 649213 647721 200384 197935 326890 333292 350845 346341 213417 213153 266791 269954 306258 312702 4149249 4463808 6220478 6011908 1061685 1103615 293466 259413 276065 276648 320711 311860 306807 309401 208471 209991 668417 638662 1468466 1427083 426857 421450 619569 621602 778810 762735 802319 804807 843903 855191 813780 905931 1951338 2039982 1215609 1054272 681233 669307 816381 811708 839455 854833 878596 886289 975665 982042 4795392 4958013 39.95 71.6 1
09:41:09 2024-01-26 654905 647721 201462 197630 325380 335868 350809 345543 213417 213117 265568 271038 306686 309766 4143336 4451030 6220478 6011955 1068944 1103615 291684 260617 274763 276648 320972 312043 306807 309570 208325 211049 687580 634102 1459729 1423025 424351 420854 620890 621602 780692 763311 799658 802525 845699 855228 811805 905931 1955265 2032235 1245190 1050740 682691 672160 815308 809408 842608 855218 878312 884991 981351 984895 4802466 4971118 39.95 71.6 1
09:41:10 2024-01-26 659558 647721 201292 197630 325906 336342 348662 345578 213748 213153 265604 271451 305761 311009 4152688 4457046 6207012 6011946 1071767 1102015 292735 260032 274798 278048 318481 311823 306807 308928 208651 210719 680857 638662 1471954 1417757 425572 422342 620009 619830 784168 762770 800000 808188 843903 853033 815271 910036 1967000 2050623 1215609 1044765 681233 674768 815308 805829 842571 856568 877062 879785 983476 982597 4869159 4968639 39.95 71.6 1
09:41:11 2024-01-26 654951 646806 200839 197974 325871 333906 349787 347666 212757 213153 265639 270247 306472 311009 4152688 4521907 6197579 6029175 1069414 1103651 293055 260251 274763 277463 319965 313263 305908 310058 208325 210109 683637 635921 1451945 1416967 424328 422048 616951 622487 782982 759514 799960 810594 843903 847492 814113 914710 1960547 2059816 1226702 1039877 682205 672011 811842 808798 846271 856496 873213 882401 985570 988229 4852475 4975928 39.95 71.6 1
09:41:12 2024-01-26 654951 645856 201638 197326 324890 335868 349751 346098 212791 213751 264900 271038 305761 309329 4149249 4502354 6193150 6011908 1061422 1100418 293466 260251 274115 277658 319481 310620 306771 309401 208000 211944 711964 641723 1450693 1404711 424676 421712 618251 625339 785840 759636 801140 808798 838957 847564 818625 909698 1963408 2065936 1226702 1041832 686639 674768 808931 808798 848675 856496 869387 883658 992663 988229 4798022 4975928 39.95 71.6 1
09:41:13 2024-01-26 652280 646806 201638 197763 327905 333834 349751 347701 213417 213602 266123 271451 304839 310615 4152688 4470610 6220478 6011946 1056449 1100418 294941 259413 275220 277463 318963 312819 306555 309839 208325 211098 679467 645408 1444121 1410943 427880 421676 617775 625302 781282 759636 807058 809445 835299 847564 821025 909773 1955088 2069010 1234925 1047000 684153 671207 810654 811708 848675 857435 871898 886289 989044 987686 4788522 4961514 39.95 71.6 1
09:41:14 2024-01-26 647497 646806 201643 197635 325932 333563 351907 346899 212757 213751 265972 271676 305796 311229 4149249 4445956 6211153 6011908 1047043 1100454 293431 260251 276065 276225 320711 312560 306123 310277 208000 211429 686171 640498 1451717 1410943 425609 420854 617337 623496 778257 758972 803537 804652 838993 854842 819824 910322 1954149 2053533 1221155 1049242 686639 669307 809505 813794 848675 852422 870660 887745 989044 984895 4742880 4958013 39.95 71.6 1
09:41:15 2024-01-26 651393 648377 201467 196701 327420 333870 350809 345578 214079 213153 265347 272507 305761 311670 4149249 4386035 6248455 6003786 1052232 1103651 295091 259849 275184 277463 320450 311125 306309 309183 208506 211429 700151 644484 1455538 1417974 426894 420420 621535 626227 779550 765047 804673 802525 837143 856505 823434 905311 1951102 2044745 1238273 1056159 686151 671683 814150 811708 845671 854833 875814 888969 984745 981276 4734232 4954478 39.95 71.6 1
09:41:16 2024-01-26 647566 647721 200376 197635 327384 333834 350845 346098 213417 213452 266830 271038 305761 313219 4143336 4448524 6224443 6007583 1060443 1102051 293111 259230 276065 276684 320450 310584 306807 309133 208686 210109 672004 638662 1454471 1426226 427681 421450 619569 622487 778810 763311 802250 804807 841480 855228 816319 904973 1945496 2041429 1223004 1053116 681233 669307 817539 811708 838966 854833 879919 888186 978466 984895 4802466 4961514 39.95 71.6 1
09:41:17 2024-01-26 655167 647721 201361 197630 324890 335868 350845 345543 213713 213153 265604 271866 306756 309803 4152688 4457462 6216444 6011908 1072793 1102833 293466 260251 273887 277463 320972 310905 306807 309401 208035 211098 679467 635921 1456613 1417974 424351 422048 620181 623373 781836 763311 796998 802342 843185 856469 813891 904973 1961115 2035614 1211904 1051093 684153 672011 816381 809408 842608 856496 876068 883695 981388 984895 4807523 4975661 39.95 71.6 1
09:41:18 2024-01-26 657383 647721 201317 197802 325906 333942 348698 346377 214079 212819 266012 271676 306258 311670 4155361 4459992 6224796 6029213 1069225 1103651 293914 260251 275220 277463 318481 312819 306807 308965 210001 210803 675686 637747 1448015 1414955 425948 422342 619569 622930 786398 762193 801289 809445 845100 852431 816282 909886 1960621 2054014 1223004 1041906 681233 673986 815308 809408 845072 856568 877062 883066 985570 991133 4878686 4975661 39.95 71.6 1
09:41:19 2024-01-26 655422 645892 201330 197970 325871 333978 350315 346655 212723 213751 265639 270247 307014 310277 4152688 4531747 6188147 6029213 1068024 1100418 291436 260251 274798 277463 320225 311529 305908 308936 210001 210803 682247 636833 1470775 1410943 424351 420752 616463 622540 784168 759636 801104 810594 843903 847564 818719 912885 1960348 2059816 1230400 1040313 684641 672279 811229 809408 848675 856568 871927 883029 987645 988265 4847722 4975740 39.95 71.6 1
09:41:20 2024-01-26 658625 647721 202448 197356 325941 336342 349751 347666 213748 213153 264754 273376 305796 310314 4155361 4463412 6221428 6024871 1056813 1100454 295785 259849 274763 276329 319481 311092 306807 307465 208512 211429 690399 644946 1475856 1407708 427043 422342 618214 627190 782982 760131 805854 810594 838364 852431 820766 912864 1955025 2069010 1221155 1042559 687616 672279 811842 810557 848675 855821 874494 884361 991960 982634 4803206 4973396 39.95 71.6 1
09:41:21 2024-01-26 649558 646806 201565 197321 326890 333328 351943 347178 212757 213602 265568 271866 305796 310864 4149730 4448983 6216444 6011946 1054142 1102403 294192 260032 275220 277268 321946 309679 306807 308900 209853 211464 707444 643562 1471650 1414955 426163 421749 620890 626745 779364 762341 804534 802306 837772 856505 820766 904935 1949100 2049170 1217458 1054305 686639 671478 813572 811708 846271 852742 875120 886289 984781 981313 4727281 4966309 39.95 71.6 1
09:41:22 2024-01-26 649478 647716 201647 197150 327645 333834 350881 346620 214079 211821 265604 271901 304874 312259 4149249 4395456 6254174 6003791 1056098 1102051 295091 259230 275220 276684 320001 310620 306807 308334 209129 210803 687580 644484 1480717 1420163 426769 420420 622621 623018 779364 765590 805183 804725 841444 856469 820506 901953 1945533 2041429 1226973 1050912 682691 669578 817539 813794 841380 854833 879341 887745 981388 984895 4786098 4964031 39.95 71.6 1
09:41:23 2024-01-26 648982 647721 201104 198043 326851 333906 351943 346377 213417 213153 266421 269989 306258 311891 4149730 4454152 6216444 6011955 1066629 1100491 292199 260801 275255 276684 321946 310620 306807 309789 208512 211429 687580 635466 1455988 1420163 425558 421450 621774 622930 780729 764468 799314 802342 844376 857116 815850 904973 1955265 2038156 1224619 1048107 683178 670553 815803 810557 843242 856496 876068 885658 983476 987832 4801463 4961552 39.95 71.6 1
09:41:24 2024-01-26 656686 648836 201323 197772 325932 336342 348698 346098 214079 212819 265604 271451 306258 311229 4146773 4463139 6229804 6011983 1075678 1103688 293950 260251 273923 281761 320450 311639 306807 309401 209129 211133 688990 639120 1473426 1416967 425646 422973 621535 622540 786398 765590 801326 807117 843903 854624 816235 907558 1960599 2052538 1221155 1045059 681233 676753 817539 807044 842645 861487 878596 881110 982779 988265 4848072 4961552 39.95 71.6 1
09:41:25 2024-01-26 655172 647461 201010 197970 325941 333978 350881 349313 213417 213153 266421 271038 306258 311229 4149730 4512279 6207012 6029213 1070795 1100491 293055 260068 275184 277463 319034 313781 305908 309839 209129 210473 679798 635921 1488259 1414955 425609 421048 617775 622487 783612 760717 799543 811169 847720 851754 815006 911912 1962014 2058893 1224853 1038937 682691 672791 811842 809408 847472 856532 875814 883066 983354 990397 4848072 4975928 39.95 71.6 1
09:41:26 2024-01-26 655681 646806 201990 197635 325380 335868 349787 346655 213417 214052 265342 271486 306721 310058 4143336 4498741 6174378 6011908 1061497 1100418 291845 260251 274378 277463 319481 311860 306807 310277 209408 211281 678077 636833 1455939 1405709 424328 421084 618214 625339 784168 758558 801897 808299 843306 854170 818625 908923 1963408 2061823 1217357 1041794 686639 674804 808931 807044 848675 856640 870660 882401 990519 987532 4802466 4961552 39.95 71.6 1
09:41:27 2024-01-26 655172 646810 201497 197013 327420 335868 349260 347422 213417 213153 265604 273150 304874 311229 4149730 4463139 6211153 6011946 1058584 1100491 295785 260032 274378 277853 318998 311092 306807 310008 210001 211098 687580 644484 1444690 1407708 426769 422342 618214 627190 782982 759034 804609 810594 836552 852961 820877 912864 1963916 2071109 1211911 1046730 686639 670821 811842 811708 847472 855218 872587 886289 990519 982597 4792932 4966309 39.95 71.6 1
09:41:28 2024-01-26 648717 646806 201772 197356 326890 332823 351659 347422 213235 213452 265604 271901 305796 310615 4143336 4448823 6216444 6012354 1047862 1102015 294192 260251 275642 276648 321007 311346 306375 308688 210001 211281 687580 641723 1468029 1414955 425831 420854 618214 625376 779364 760110 802391 807081 840848 855869 821025 908886 1954149 2057579 1221155 1044874 686151 669104 809505 813831 848675 853626 872549 889081 989818 984895 4756212 4966309 39.95 71.6 1
09:41:29 2024-01-26 653049 647716 202730 197360 326890 333942 350598 345023 213417 213317 265382 272542 306258 311229 4140384 4392751 6244741 6011946 1060406 1100834 295334 259448 276100 277268 320711 310620 306807 309570 209638 210803 680857 641686 1493542 1424201 427681 422646 621774 622540 779364 765627 803998 804725 842709 859010 818008 904600 1949717 2043804 1228856 1050833 681233 669578 817539 813794 840784 854833 880671 887782 979926 984199 4797420 4962770 39.95 71.6 1
09:41:30 2024-01-26 652876 647258 201855 197660 324766 336342 350845 345578 213748 213153 265639 271901 306756 309110 4149249 4457820 6216444 6012344 1073905 1103651 293985 260617 273923 277658 321007 309679 305847 310008 208512 211133 688990 637574 1449574 1416967 424322 422048 620181 623054 783612 764541 800186 804120 844413 859654 815271 907556 1955025 2038009 1226172 1054892 684153 672791 816381 809408 843242 856568 879378 883769 981388 987686 4811689 4966309 39.95 71.6 1
09:41:31 2024-01-26 656686 647721 201358 197660 325941 333978 348733 347142 213896 212819 266456 271521 306507 311229 4146292 4453620 6207012 6020571 1069631 1100454 292771 260251 275220 277463 318516 311600 306807 308915 209129 210767 685027 637157 1449325 1414955 426163 422306 618712 622930 786398 761260 801104 810594 843185 852961 813780 910036 1960348 2056448 1223004 1040592 681233 672486 814150 810557 845671 856496 877062 883769 984173 991133 4867962 4975661 39.95 71.6 1
09:41:32 2024-01-26 654707 647263 201041 197970 325937 333978 350845 348506 212757 213153 266826 270625 306756 311009 4149249 4512279 6197579 6029213 1069225 1102015 292609 260251 275220 277463 320486 313299 305908 310168 210001 210767 678428 635466 1460847 1414955 425609 421048 617775 622487 784168 758461 799617 811745 838406 852961 814970 912638 1962014 2060832 1226702 1038941 683178 672522 811842 809408 848073 856568 873872 883732 984818 989698 4842962 4975661 39.95 71.6 1
09:41:33 2024-01-26 656650 647263 202352 197351 325906 336580 349260 346620 213451 213452 265750 271936 306472 309001 4140870 4460488 6193492 6011983 1063467 1098860 292806 260251 274342 281235 319741 310655 306735 309876 209704 212312 705973 639892 1449715 1404711 424027 422342 619569 626745 785840 757925 801180 808299 843666 854842 817392 908997 1959418 2065816 1235946 1043278 686151 674022 809505 808262 848082 856604 871316 882401 990556 988301 4805135 4975661 39.95 71.6 1
09:41:34 2024-01-26 656569 646508 201678 196705 327420 335868 349260 347178 213451 213153 265945 273603 305761 311229 4143336 4460599 6211626 6012363 1056776 1098860 294256 260068 274342 281631 319481 310655 306663 309111 208512 211210 687580 644033 1471027 1405709 426177 422937 619532 627190 784168 761223 802391 811169 842431 854842 820988 912923 1961302 2069010 1224853 1043278 688595 676187 811805 811708 851088 856496 871935 886289 994777 988192 4806638 4973396 39.95 71.6 1
09:41:35 2024-01-26 651283 647466 201287 197600 328636 333762 350809 348715 213713 213602 266247 271866 305513 311524 4143336 4461459 6211153 6011908 1050792 1100381 295084 259230 276065 277463 319446 311529 306626 309111 210447 211393 687580 643890 1463861 1414955 428110 423246 618214 624786 781392 758998 806464 811745 839372 853599 823359 912273 1955710 2073527 1223207 1046544 686639 672243 811842 811708 848675 855821 874494 888186 990482 990670 4788522 4958013 39.95 71.6 1
09:41:36 2024-01-26 646546 646949 201330 197630 325937 333292 351943 347666 213383 213751 266693 271866 306258 310900 4149249 4452157 6215336 6011871 1052381 1102015 295070 260251 275606 276648 322435 311020 306699 310936 210001 211429 686171 641265 1448621 1414955 426436 421450 619532 626263 777455 761260 802317 807044 843666 856051 820951 908240 1955013 2054990 1223004 1049599 686639 670807 810654 814983 849881 854229 871972 889713 990482 984895 4754558 4962044 39.95 71.6 1
09:41:37 2024-01-26 653279 649295 202269 197326 327375 333942 350809 345023 214044 213602 267777 272733 306906 311670 4146292 4386309 6229804 6007583 1055645 1100381 295485 260251 275184 277853 321649 311897 308506 310277 210001 211464 710386 643562 1442626 1416967 426739 423246 621059 627153 781946 763458 804673 804083 842431 856433 823359 907668 1955013 2050623 1223004 1056458 688105 671225 814150 811708 848073 854833 876438 890910 987608 982042 4725520 4961739 39.95 71.6 1
09:41:38 2024-01-26 649405 648836 201326 197754 327914 333834 351339 346620 213748 212450 268803 271866 305513 312923 4142838 4417115 6261824 6011631 1056889 1103615 295937 259448 276065 277463 320936 313373 306590 308493 209750 210767 680857 641723 1492184 1425213 427650 422048 621774 623373 779108 765627 802317 804051 842526 856469 818588 904291 1953205 2044326 1210062 1056346 683178 670233 816381 813794 842608 854833 878596 890873 982779 984163 4767368 4964031 39.95 71.6 1
09:41:39 2024-01-26 647534 647456 200980 198824 327375 333834 351375 346584 213713 213452 266581 270178 306223 312702 4143336 4451216 6220478 6012344 1062710 1102833 295034 259813 276100 276684 320450 313373 306735 310058 210001 210109 669752 637290 1477939 1428255 427043 422048 620406 621769 779697 762880 802468 804696 845009 856505 814970 904973 1952042 2038500 1221155 1054268 681233 670807 817539 813438 843205 855218 879882 889961 979196 984895 4799778 4966309 39.95 71.6 1
09:41:40 2024-01-26 655172 647721 201638 197552 325643 336818 350809 345578 214079 213153 265604 271866 306756 309329 4142838 4434811 6220478 6011946 1072367 1102833 292290 260984 274763 277463 321911 312412 308506 309401 209491 211238 679467 634401 1461808 1418982 424549 421048 621975 624564 784168 765084 798974 807972 848101 856433 813780 904600 1959677 2041429 1223004 1046992 684153 672791 816381 809408 843802 856604 878633 885384 982779 989969 4816043 4971118 39.95 71.6 1
09:41:41 2024-01-26 658905 647725 201643 198318 325941 333942 348698 347422 214044 212783 266385 271451 306223 311229 4145795 4460275 6220478 6024834 1074104 1102015 293807 260251 275642 281631 318998 313373 308506 308965 209561 210873 682247 637747 1455109 1418982 426436 423534 621774 621769 785448 764541 802468 811251 846262 856051 815584 910254 1964994 2054990 1223004 1044765 683178 674768 816381 809408 846271 862704 879565 883421 985570 991133 4849204 4957938 39.95 71.6 1
09:41:42 2024-01-26 654905 647716 201330 198004 325906 335868 350809 348715 212757 213602 266991 270625 306942 311009 4145795 4518968 6197895 6020533 1069549 1100418 293651 260251 275184 277658 320201 313818 306159 310277 210447 210543 678428 634582 1448165 1414955 424979 421048 617756 621769 783612 758998 800186 811560 844936 847564 815006 915477 1965299 2059816 1228551 1038844 683178 673275 811842 809408 848675 856568 875777 884716 984781 991096 4839148 4973396 39.95 71.6 1
09:41:43 2024-01-26 656386 646801 202317 197798 325607 335868 349715 347142 213565 214052 267169 271901 306721 310277 4142838 4480051 6192502 6020571 1063014 1099602 293466 260801 274763 278352 320687 312930 306699 311303 209704 211570 687580 638067 1466115 1405709 424979 422306 618251 626855 784302 756817 802468 811705 843866 854842 819787 910976 1968100 2062740 1235946 1043278 687616 676274 810654 809408 850521 856568 871935 883695 993367 989661 4804906 4961552 39.95 71.6 1
09:41:44 2024-01-26 654900 647725 201673 197326 327914 333942 349751 347701 213417 213153 265604 272733 306978 312259 4143336 4457276 6211153 6011908 1057076 1102833 296201 260032 274991 281577 319716 313818 306699 309121 210001 211203 679467 644484 1468029 1408708 427376 422937 618214 627300 783612 760146 806945 811523 838957 852395 823359 913610 1957377 2069010 1252197 1046544 686639 672431 811842 811708 848675 856424 875120 886289 991923 988229 4799778 4969851 39.95 71.6 1
09:41:45 2024-01-26 648982 645897 202055 197944 326890 333798 351943 347737 213417 213751 265604 271901 305796 313145 4143336 4442915 6207012 6003299 1052753 1100418 294398 260251 276029 276684 321660 313596 306663 309121 210001 211534 691633 641265 1448389 1414955 426436 421450 618251 626411 779181 760183 804710 811127 842039 856656 821025 908664 1959200 2054990 1221155 1044689 686639 669578 811805 814983 848675 854229 874531 889713 990556 986289 4765611 4971306 39.95 71.6 1
09:41:46 2024-01-26 652876 647721 202377 197330 327384 333906 350809 345507 214079 213153 265604 273150 305761 311229 4143336 4389692 6235309 6011908 1053806 1102833 295785 259849 275606 277463 320687 313373 309160 308879 208581 211534 690204 644484 1447500 1418982 428290 421048 623444 626411 779733 765084 806332 805877 841444 861459 820369 901953 1954700 2045777 1211911 1056949 685129 672160 816960 813831 843876 856042 879919 889044 985570 986987 4772179 4964031 39.95 71.6 1
09:41:47 2024-01-26 647570 647721 201001 198013 327614 333870 351623 346620 213713 213602 266830 270212 305761 312960 4143336 4445173 6207012 6011955 1065077 1103615 293786 260251 276100 276684 321660 313373 308506 309862 208581 210908 688990 635466 1465814 1428255 427376 422048 620327 620854 780839 763458 802250 807023 844936 856505 813817 906263 1958886 2036563 1224853 1057903 681233 670517 815767 811708 845671 856460 879565 886289 981314 987686 4798022 4976041 39.95 71.6 1
09:41:48 2024-01-26 657035 647721 201643 197970 325901 336818 349224 345543 214079 213153 266158 271866 306258 309365 4146292 4453879 6225369 6020571 1072367 1103615 294156 260984 273887 277853 320722 311640 308506 309876 208581 210908 682026 635796 1457637 1418982 425558 422048 626106 623201 781946 764541 801956 805865 845606 856541 814692 905936 1954753 2035614 1224619 1051693 684641 672486 816381 811132 843876 856532 879257 886289 984173 982597 4807523 4973396 39.95 71.6 1
09:41:49 2024-01-26 656686 647721 201467 197802 325937 336342 348417 346620 214079 212968 266603 271676 306258 311450 4139884 4447223 6220478 6011946 1075678 1103615 293950 260251 273923 278492 320426 312819 309379 309388 208616 210908 688990 638067 1461498 1417974 426769 423570 622121 623643 784302 765084 802061 810594 845100 856656 816198 908701 1958225 2050623 1243923 1047326 683178 674536 817539 807081 842608 861487 879919 881147 983476 988229 4830447 4967573 39.95 71.6 1
09:41:50 2024-01-26 654243 646062 201323 197966 327668 333906 350315 348715 213417 212819 266421 271038 305761 311009 4143336 4490917 6197579 6024871 1069549 1100418 292325 260251 274956 277443 319752 313523 306590 310168 208616 210908 678428 635011 1446454 1414955 425572 421048 617374 621806 783612 760146 802250 811708 846298 847564 814393 915364 1963408 2059816 1224853 1038835 683178 673742 813572 809982 847472 856568 876438 884991 984781 992571 4859631 4961552 39.95 71.6 1
09:41:51 2024-01-26 656149 647461 201678 197669 325897 336580 349787 347142 213748 214052 265382 271901 306756 310314 4152688 4504899 6188094 6011946 1066359 1102015 292609 260984 274991 278065 320722 313818 306735 311732 207931 211605 687580 637612 1473680 1407708 426163 422306 618251 625523 784302 756222 802099 811169 843903 854842 818662 911475 1964531 2057626 1219172 1044765 687616 675527 811266 810557 850558 861487 871972 884991 993367 990397 4798022 4975661 39.95 71.6 1
09:41:52 2024-01-26 656569 647721 201638 196744 327914 335868 349505 347701 213896 213153 266421 273567 305761 311670 4143336 4460668 6211153 6011946 1059340 1102051 295857 260251 274991 278492 320165 313818 306699 310814 208581 211534 687580 643562 1465199 1405709 427985 423570 618431 627300 784168 761260 808013 811745 838957 852431 823359 914149 1960348 2069010 1217458 1044765 688595 673510 813572 811708 848675 856532 876438 886289 993367 988229 4798022 4972489 39.95 71.6 1
09:41:53 2024-01-26 647570 647268 201708 197802 327914 333834 351943 348751 213417 213602 266012 271901 306721 311560 4143336 4448374 6207012 6011946 1049613 1102833 293182 260251 276718 276399 320722 313818 306663 311034 208512 211570 686171 639892 1473737 1414955 427985 422048 618251 625523 779181 759034 806818 809372 842039 853988 821025 912100 1957602 2053986 1215609 1046359 686639 669307 811266 815020 848082 853626 873213 890471 991960 986987 4738309 4976041 39.95 71.6 1
09:41:54 2024-01-26 653976 647712 202171 197326 327879 333942 350315 345336 214445 213153 265604 273150 306978 312332 4143336 4386035 6235309 6003337 1060369 1102051 294976 259849 276065 277674 320687 313818 308942 309388 209053 211570 687580 643562 1450458 1421002 428595 421048 622121 625043 779733 763662 808592 805865 843269 856577 819824 906834 1949249 2044326 1211911 1055804 684153 671683 818119 813831 843242 852742 879919 888487 984173 984895 4781665 4947305 39.95 71.6 1
09:41:55 2024-01-26 649596 646810 201467 197978 325941 333906 351659 345578 213417 213153 266012 270247 306721 311229 4139884 4451304 6207012 6011908 1069742 1103651 291436 260801 274991 276787 321660 312671 306735 309862 208581 211203 688990 634102 1480039 1418982 425613 422048 621242 621842 781946 764541 801450 804689 845606 856577 813205 907518 1957602 2035614 1231882 1051093 684641 672486 816381 811132 845072 856532 878633 886289 983476 982634 4800639 4961552 39.95 71.6 1
09:41:56 2024-01-26 656686 647721 201397 197970 326926 336818 348733 346655 214113 213153 266234 271901 306721 311670 4143336 4444140 6207012 6011983 1071077 1102051 293502 260251 275871 278760 319457 313818 308506 309388 209269 211422 682026 638067 1448998 1416967 427681 423606 620291 622760 786597 765246 802099 811745 844376 854842 815620 912563 1960547 2053950 1217458 1043278 682205 675490 816381 809408 846271 862704 876104 883695 984013 991133 4863674 4973396 39.95 71.6 1
09:41:57 2024-01-26 654707 646810 201041 198047 325937 333978 350845 348506 212757 213153 267014 270247 306721 311009 4143336 4521392 6193226 6020571 1066502 1100418 292609 260251 275220 278065 320722 313818 306411 310936 208581 211238 679467 635306 1457303 1411716 424365 422153 616499 623679 783711 758373 799889 811745 845699 852431 818625 915477 1963408 2063154 1235946 1040313 685664 674841 811842 810557 849282 861487 874568 884361 989080 991096 4823934 4975966 39.95 71.6 1
09:41:58 2024-01-26 656650 647461 202808 197326 325932 336342 350315 347422 213417 213452 267814 273185 306946 310314 4143336 4447459 6202314 6011946 1063202 1099639 293723 260251 274971 277869 320201 313373 306699 308120 208221 212304 703030 639892 1457232 1405709 425528 423118 619378 627300 786004 760717 802391 810594 843903 852751 819824 911475 1963408 2063154 1220988 1043278 686639 676261 810654 809408 850521 861487 871972 884991 991960 991133 4799778 4961552 39.95 71.6 1
09:41:59 2024-01-26 655172 647461 201638 196744 327415 335868 349751 347666 213417 213153 266021 273603 306942 311229 4143336 4451216 6211153 6011946 1060283 1100418 295070 260251 274971 278101 320462 313373 306735 307619 208581 211605 700020 641723 1444178 1401723 425831 423082 618503 627300 783711 761142 804758 811745 840848 853635 820766 914298 1960621 2069121 1223004 1043278 688595 676224 811842 811708 849282 856532 872009 886014 994777 989698 4802404 4975661 39.95 71.6 1
09:42:00 2024-01-26 649442 647456 201682 197785 327936 333834 350809 348751 213383 213153 268004 271676 304874 313182 4143336 4461496 6211153 6011669 1050792 1100418 296009 259266 275851 278065 319716 313818 306482 307619 208581 211238 687580 644946 1470085 1413951 428259 422450 617374 625523 781946 761799 808210 811745 838993 853635 824968 912997 1955025 2062897 1231087 1048107 685664 671294 811842 813218 848082 853979 874531 888808 991960 988229 4784409 4976041 39.95 71.6 1
09:42:01 2024-01-26 645629 646810 201713 197517 326890 333978 352015 346655 213383 214052 265604 271936 306258 311928 4152360 4421212 6216050 6011908 1054142 1100454 294220 260251 275815 277248 322411 312892 306771 308120 208324 211570 684762 641723 1445034 1414955 426739 419937 620364 627300 779733 762119 805854 806774 841480 855228 823285 908923 1955013 2053950 1221155 1051093 687616 669853 811842 816212 848675 854229 874531 892719 990519 984895 4727281 4967573 39.95 71.6 1
09:42:02 2024-01-26 651426 647263 202313 197698 327420 335868 350845 345301 213748 213153 265382 272733 305796 311450 4139884 4383192 6230251 6003337 1050735 1102051 294149 260251 275886 278065 321696 312449 308361 308120 208796 211605 698701 643562 1445379 1417974 427043 421191 622121 627300 781946 765516 807037 804419 840848 856613 824530 909038 1955538 2050623 1221155 1056628 688595 672247 815226 811458 848675 856496 877062 888813 987681 984895 4724641 4966309 39.95 71.6 1
09:42:03 2024-01-26 649588 647721 201682 197802 327950 333942 350881 347701 214113 212485 266991 272768 306906 310615 4143336 4395729 6267105 6003337 1058861 1103651 295937 260000 276698 278065 320722 313818 308542 308529 209234 211422 679467 643669 1476999 1423190 427955 421191 623444 625080 781028 767767 806464 804120 841480 861496 823322 904973 1951375 2047718 1217458 1057380 686151 671805 816381 813831 845671 853979 878633 889086 984781 984895 4755876 4964031 39.95 71.6 1
09:42:04 2024-01-26 649213 646810 201357 198617 325941 333870 351943 346655 213417 213153 267837 270247 306721 312259 4133984 4451216 6216050 6007620 1063165 1103688 292609 259964 276698 277212 320722 313596 306771 310277 208616 210908 677759 635921 1447405 1428255 427043 419937 620364 621842 781584 765627 802468 805902 845045 856613 817592 904674 1955025 2038537 1201016 1050907 681233 671258 816381 811422 845072 856460 879882 890312 981388 982597 4783553 4962770 39.95 71.7 1
09:42:05 2024-01-26 655422 646806 201682 197630 325643 336818 349787 345614 213930 213153 266603 271486 306472 308856 4140384 4444893 6216050 6011946 1072793 1102051 292361 260804 274971 277674 320758 311860 308506 309329 208581 211238 675686 634102 1450825 1416967 424439 421263 622121 623716 785803 765479 800186 807081 845643 857116 817592 908277 1957878 2041888 1223004 1050346 684153 676274 817539 809408 843876 861487 880544 885028 983476 982634 4817023 4954403 39.95 71.6 1
09:42:06 2024-01-26 658632 646810 201532 197978 325976 333978 349787 348261 213748 212485 266456 271486 306258 310497 4143336 4469710 6220478 6011946 1068787 1100491 293950 260402 275815 278724 319233 311493 308506 309498 209234 211238 682247 638204 1452171 1417974 426769 423822 620327 622760 788636 765059 804700 811745 845643 854624 816235 913516 1961741 2053950 1223004 1042536 682691 676005 816381 810557 846271 862704 878633 885028 984781 993309 4860079 4972115 39.95 71.6 1
09:42:07 2024-01-26 654760 645897 201675 198047 327709 335868 350845 347701 212723 213751 266421 270849 306756 309511 4140384 4508202 6178714 6012358 1063014 1098860 292644 260804 275006 278065 320722 311457 306771 311548 207896 211386 683352 635921 1456903 1407708 426163 422189 617374 625523 788076 760056 802250 810594 845699 855905 821025 911949 1963973 2056881 1219172 1043390 686639 674572 811266 809408 850558 861487 873250 885028 992663 991133 4805096 4973396 39.95 71.6 1
09:42:08 2024-01-26 656887 647721 201647 197146 326890 335832 349751 347666 213713 213602 265604 273567 305761 311229 4139884 4457849 6197579 6011946 1053797 1102015 296201 259527 275851 278688 319681 313707 306771 310936 208581 211570 688990 645408 1455317 1410906 428869 423118 617994 627300 783813 761260 807037 811745 841444 855978 822304 914298 1960348 2071946 1219306 1044765 688595 674463 814150 813438 848675 856532 877062 888186 994777 989661 4795392 4961477 39.95 71.6 1
09:42:09 2024-01-26 649702 646806 202247 197974 326851 333906 352015 347386 212757 213751 266163 271866 306223 311670 4145795 4439732 6211153 6011908 1051144 1102015 294113 259964 276663 276363 321625 312150 306771 309732 208546 211534 686171 640807 1471302 1414955 426769 419901 617558 627300 779403 761223 805720 808835 843903 859691 823359 908886 1954663 2054990 1221155 1052590 688595 669578 813572 816175 850484 854833 877035 892957 990519 984895 4731393 4967573 39.95 71.7 1
09:42:10 2024-01-26 652317 647721 202238 197360 327375 333942 350845 345614 214079 213452 266158 273150 305761 311670 4143336 4376763 6229804 5994707 1050735 1099602 295012 260330 275851 277833 320687 310942 309197 310241 208546 211534 698701 643562 1444750 1416140 427006 421820 623003 627300 783813 765627 807000 804652 840812 856433 823944 904712 1955265 2050623 1219306 1060926 688595 671464 815308 813182 848675 856424 878312 887745 989044 984895 4719353 4960492 39.95 71.6 1
09:42:11 2024-01-26 647534 647716 201471 197798 327914 333834 351907 347386 213748 212968 267837 271641 305726 311819 4133984 4429521 6247585 6011908 1061954 1105255 293899 259928 277318 277638 320687 311457 306771 309292 209527 210838 686417 640769 1483671 1427356 428259 420563 620327 623164 782140 765627 804758 807044 845699 860909 818588 908888 1949524 2044326 1211911 1054090 682691 672431 819861 813794 842571 855182 883793 889109 981351 984895 4792901 4947305 39.95 71.6 1
09:42:12 2024-01-26 654243 647461 201955 197944 325866 335868 351587 346063 213713 213153 266510 271073 306942 310241 4133984 4445448 6211153 6003262 1066629 1103615 292064 261172 275815 276982 322256 312929 306771 308050 208546 211499 687580 634102 1485975 1420163 424623 419937 621681 624261 784168 765627 801326 804689 846875 862129 813780 907668 1956929 2036563 1230066 1051205 684153 673275 817539 811708 845671 856496 878633 887910 984173 989932 4797232 4967573 39.95 71.7 1
09:42:13 2024-01-26 656149 647456 201647 197754 325941 336818 349188 346620 214079 212933 267967 271866 306472 311009 4139884 4451304 6211153 6011655 1074938 1103651 294748 260366 276555 278920 320829 312707 309415 307154 208616 211351 688990 639892 1449239 1416140 425528 423750 623206 626488 788076 767259 802468 810019 844340 859691 818552 908960 1960621 2052077 1217458 1048107 683178 677223 818699 809372 845072 862704 881245 884716 984173 991096 4837347 4973396 39.95 71.6 1
09:42:14 2024-01-26 653311 647254 201287 198378 326890 333942 351375 349278 213713 213153 266830 271227 306686 311670 4143336 4500449 6205752 6028898 1069549 1105255 293864 260549 275851 277833 319788 312916 306771 307834 209234 211168 670651 635921 1451290 1414955 425831 421856 616650 625150 784168 760568 801897 811226 847953 854842 816161 916254 1966201 2059816 1224853 1040313 683178 672687 815887 811708 848675 861450 877062 888543 984781 994011 4853666 4973396 39.95 71.7 1
09:42:15 2024-01-26 657030 646349 202277 197767 325871 336818 349787 347142 213417 214352 265568 271451 306721 310277 4139884 4499243 6188726 6011908 1064836 1100834 295463 259964 274971 278528 319823 311457 306771 308085 210624 211534 675686 643562 1454783 1404711 426739 423556 619378 629867 786398 762340 806464 811495 844266 853952 823359 914298 1966201 2069121 1223004 1043297 688595 674804 811842 811708 852366 861450 874531 887745 993825 991133 4790386 4964031 39.95 71.6 1
09:42:16 2024-01-26 650557 646801 201682 197548 328410 333834 350809 348751 213417 213452 266198 271866 305761 311524 4133984 4440345 6197413 6003299 1044666 1100834 293970 260549 277052 276399 322612 311457 306771 308984 210326 211534 687580 640807 1474084 1410943 426436 420299 617594 627116 781392 761223 804673 811473 844266 856433 821025 909961 1964193 2054037 1223004 1044726 686639 671002 811842 816212 850521 855437 874494 892994 992663 987686 4738982 4956956 39.95 71.7 1
09:42:17 2024-01-26 652876 647721 201682 197517 327649 333870 350809 346655 214079 212783 265604 272733 304874 312259 4133984 4380078 6248455 5994707 1053769 1102962 295177 259745 276468 277638 320794 310985 309634 308965 208976 211534 684762 643562 1456309 1419156 427650 421227 623003 627042 781946 765627 807111 804382 843666 861496 823944 904973 1954149 2044782 1219306 1057380 687616 671221 816381 813794 847472 853979 877972 890109 984745 984895 4743425 4961852 39.95 71.7 1
09:42:18 2024-01-26 648599 647263 201322 198694 326890 333798 351907 346620 213417 213153 266956 270178 306472 312222 4133984 4446874 6211153 6007386 1065040 1102142 294755 260768 276663 277212 321803 310985 306771 308085 208581 211499 688990 635011 1451656 1424201 424623 419973 622163 624261 783612 765627 801897 804689 848592 861459 814970 907556 1955025 2038193 1235946 1051093 683178 673238 816381 813438 846271 856496 878633 890671 984173 982597 4793808 4961852 39.95 71.7 1
09:42:19 2024-01-26 656149 647721 201643 197935 325972 337294 349224 346620 214079 213153 266956 271676 306906 309839 4133984 4444893 6211153 6007583 1074976 1103710 294748 260768 276163 278101 320829 312707 308978 307619 208581 211168 682026 637612 1442155 1416140 423763 421227 627446 625192 784168 765627 800186 807044 851116 856577 815584 907892 1955025 2038537 1208387 1051693 685129 676224 818699 811708 845671 861487 881208 886289 984173 988229 4803206 4966309 39.95 71.7 1
09:42:20 2024-01-26 657969 647721 201643 197970 326886 335868 348698 347701 214079 212783 267014 271676 305796 311670 4143336 4434885 6197579 6012344 1066095 1106966 294256 260549 275851 278244 318598 312150 306771 308384 209199 210873 675686 636833 1449930 1416140 426702 423452 619521 624705 786560 764541 802468 811745 848703 854842 816198 914019 1960621 2056448 1226702 1041906 683178 676224 816381 811708 847472 861487 879565 885658 984708 993272 4860079 4954403 39.95 71.6 1
09:42:21 2024-01-26 654707 647003 201506 197978 325862 335832 350562 347178 212723 213751 266581 271073 306942 310314 4143336 4516271 6183177 6020571 1069549 1103821 294049 260366 275815 278013 319823 312881 306771 309220 209018 210543 670651 635039 1448670 1410943 425757 422153 618214 624261 784168 761260 801897 811495 848703 852431 815584 914298 1963399 2059816 1206463 1041053 683178 674711 815308 811708 848073 861450 877062 886289 984745 994011 4853126 4961552 39.95 71.7 1
09:42:22 2024-01-26 656569 646546 201678 197974 325906 335868 350280 347422 213417 214202 268041 271676 306942 310314 4139884 4502229 6165066 6003782 1062556 1102925 294748 260768 275428 278208 320343 311422 306771 308120 208186 211605 705973 639435 1451947 1401723 424623 423118 621736 627300 785968 760721 802317 810594 844843 854842 820405 911912 1964804 2065940 1201203 1043390 686639 676705 811229 810557 851763 861487 873872 885028 993367 991133 4797232 4973396 39.95 71.7 1
09:42:23 2024-01-26 656569 647003 201643 197102 326890 335868 349505 347666 213417 213153 267667 273603 305513 311009 4139884 4451216 6206732 6012335 1060133 1103747 295399 260549 275393 278244 319823 311457 306771 308050 208546 211534 687580 643562 1466680 1401723 426436 423786 620853 629084 784168 762376 804710 811705 843903 854842 821025 914298 1964804 2063154 1206463 1043278 688595 676705 810654 811708 852366 861450 871972 886289 993367 991133 4792932 4969851 39.95 71.7 1
09:42:24 2024-01-26 651357 647003 201678 197750 327950 333906 349787 348506 213417 213153 267931 271866 304839 310615 4139884 4451430 6211153 6007344 1053896 1103784 297045 259928 275851 278208 319823 311493 306771 308085 208546 211534 687580 644484 1451258 1410943 426211 423786 620449 627300 784168 761260 808260 811597 842672 854842 825925 914298 1960621 2071946 1223004 1044765 689085 676187 815308 811708 848675 856604 877062 889603 995483 990397 4797232 4969851 39.95 71.7 1
09:42:25 2024-01-26 647570 646542 201682 197785 328410 333834 351659 349278 213383 213452 267967 271901 306258 311560 4143336 4448649 6211153 6008070 1052640 1103747 295199 259527 277231 278013 319859 312405 306771 308120 208546 211499 679467 641723 1490419 1410943 427453 421227 619041 626411 781946 761260 809485 814053 840812 854842 822922 914298 1960621 2074999 1238763 1047363 686639 672724 814150 813794 850521 856496 876438 889440 992663 989661 4783553 4964031 39.95 71.7 1
09:42:26 2024-01-26 647789 647461 202282 197517 326917 333978 351907 345578 213451 213751 265604 272733 306258 312259 4139884 4408643 6229804 6011631 1053646 1103784 295212 259964 275958 278208 322292 312486 309197 308120 208546 212198 698701 643102 1450432 1416140 427043 423846 623261 627300 783612 765059 807111 808246 842076 856577 824530 904600 1955538 2053533 1221155 1053904 688595 672210 814036 813794 848675 855857 878938 891413 989781 984895 4711883 4956956 39.95 71.7 1
09:42:27 2024-01-26 647561 647263 201506 197733 327914 333582 350845 346655 213713 212450 266830 271901 305796 313145 4133984 4401598 6261824 6007663 1063070 1105392 295284 259928 276611 277817 320865 311493 306446 308529 210141 210873 682247 641723 1481972 1424324 427114 421227 623545 624564 781392 765933 804747 807844 843903 862713 821025 909687 1955088 2047376 1210062 1057343 684641 670233 819279 815597 843876 855218 881245 891529 984173 986289 4774174 4947305 39.95 71.7 1
09:42:28 2024-01-26 647566 646801 201015 198039 327384 333870 351907 346620 213417 213153 266581 270212 306942 312259 4146020 4444893 6211153 6011908 1064723 1106966 293886 259964 276806 277817 321803 311203 308832 308015 209164 210873 672421 636386 1469948 1425334 427043 423246 622121 621806 780839 764541 802354 806934 843149 856541 819787 904674 1958595 2042877 1165532 1052367 683178 671258 821061 816212 843876 855218 885126 889718 982779 986987 4794861 4956956 39.95 71.7 1
09:42:29 2024-01-26 651531 647263 201678 198004 325871 335868 351943 346098 213748 213153 266319 271038 306756 310277 4133984 4438979 6211153 6011946 1069301 1103784 292254 260804 275958 277125 321803 312413 308288 310241 209053 211534 679467 633987 1455206 1420163 425757 423246 622621 622723 783612 763662 802468 807098 848109 861459 815620 909724 1959229 2035614 1241493 1054892 684153 673778 818119 811708 846271 856568 879919 890237 985570 982634 4791956 4950871 39.95 71.7 1
09:42:30 2024-01-26 656386 647258 201682 197935 327420 337294 349787 346620 214113 213153 266234 271901 306258 310350 4140384 4450942 6220478 6011946 1077877 1103747 294077 259964 274271 278636 320865 311713 309197 310204 208581 211534 688990 638067 1459714 1416140 426399 423534 623885 625523 786634 765933 802468 811705 845009 856541 819824 910939 1960621 2053533 1240156 1047848 684641 677958 818699 809982 845671 863923 882536 885658 985570 992534 4829098 4961552 39.95 71.7 1
09:42:31 2024-01-26 654440 646801 201471 197970 326926 336342 350845 349313 213748 213153 267049 271451 306258 311707 4139884 4485601 6188726 6020571 1069801 1103747 293665 260988 275958 278244 320865 312441 306771 311156 209199 211351 672944 635796 1473732 1414134 426702 423199 619079 623679 784338 761260 802468 815210 846875 854842 819787 915364 1966201 2055426 1232248 1038941 686639 676790 814150 811708 850521 863313 877062 886289 990556 992571 4837987 4975928 39.95 71.7 1
09:42:32 2024-01-26 658552 647263 202812 197931 325941 336818 349787 347737 213748 213153 265377 272733 306258 310314 4143336 4451356 6202314 6020571 1062826 1100577 293899 261172 275113 278832 320343 313189 306771 310936 208546 212567 710471 639892 1447899 1401723 426399 423498 621332 628637 787748 762376 804710 811523 845100 853988 821025 913610 1964531 2063117 1217357 1044021 688595 676520 811842 810557 853043 862704 874494 886289 994777 993309 4791152 4973396 39.95 71.7 1
09:42:33 2024-01-26 656569 645897 201961 197017 327914 335868 349787 347701 213451 213751 266198 273603 304874 311670 4143336 4450942 6202576 6011908 1053394 1103784 295707 259162 275922 278244 319375 311493 306771 310411 208546 211570 688990 643764 1460431 1410943 428164 423498 619378 627300 784168 761260 809366 813327 840217 852751 824198 915477 1954790 2073490 1240683 1048219 686639 672011 813572 813831 850521 856496 877062 889081 993367 990397 4779022 4966309 39.95 71.6 1
09:42:34 2024-01-26 645768 645888 202308 197665 326926 333978 351907 345578 213417 213751 265604 272316 305761 311670 4131039 4398786 6216050 5994744 1058125 1103784 294805 259964 275958 277817 322292 313076 308506 310887 208546 212234 698701 641723 1450008 1410943 425907 424147 622012 627300 781946 764541 807058 807098 842112 861496 822959 908963 1953876 2049170 1219306 1058720 688595 672522 816381 813794 848675 856532 878009 890383 989080 984895 4742880 4960492 39.95 71.7 1
09:42:35 2024-01-26 646619 647721 201006 197966 327910 333870 351907 347178 213451 213153 266866 271676 305761 310615 4124632 4426101 6229347 5995230 1058247 1105392 295255 259781 276806 277391 320604 311493 306771 307860 209527 210873 675686 639892 1484682 1425334 427221 423246 622121 623643 781392 765969 806983 810550 844376 861496 821025 907294 1953876 2044782 1210062 1053941 683665 671478 821061 816249 843876 856496 885865 890420 983476 989232 4783553 4964031 39.95 71.7 1
09:42:36 2024-01-26 653316 647721 202059 197970 325906 336342 351979 346655 213748 213602 266456 271521 307221 308965 4140384 4441943 6216444 6011983 1074796 1105392 293253 261536 275270 278208 321803 312929 308506 310447 209199 211605 688990 634439 1453379 1416140 425558 422234 623885 625523 783157 764814 801677 809397 848109 856577 816235 908960 1958957 2041429 1223004 1051093 685664 676520 818699 811708 845671 862704 881282 886289 984871 988265 4821559 4966309 39.95 71.6 1
09:42:37 2024-01-26 658437 647456 201541 197970 326921 335868 349787 347737 214079 213003 266456 271901 306258 311229 4140384 4463139 6220478 6011946 1072367 1103784 294113 260366 275958 279028 319599 311457 308506 309972 209380 211203 680857 637157 1446477 1416140 425907 423570 623003 623679 788901 765627 802244 811597 846875 855830 818625 913647 1960348 2052500 1224853 1044765 683665 677478 818699 810557 846271 863923 881208 885658 984781 994011 4848072 4966309 39.95 71.7 1
09:42:38 2024-01-26 654693 646810 201497 198047 325976 335868 350881 348787 212791 213153 266456 271073 306258 310350 4133984 4509435 6188726 6020571 1069036 1103784 293665 260585 275764 278244 320829 313671 306771 311156 209199 210873 679798 634439 1445563 1412132 427043 422865 619079 623201 784302 761260 802468 815210 846875 853635 818008 915364 1964804 2059904 1232248 1038941 684653 674572 814150 811708 848675 861487 877062 886289 987681 994011 4845524 4966309 39.95 71.7 1
09:42:39 2024-01-26 655218 645400 202343 197974 325941 336342 349823 347457 213748 214052 265604 271936 306721 310058 4133984 4467437 6188778 6011983 1065168 1103784 295441 261172 275077 278244 320343 311493 306771 310887 208581 212567 700088 640807 1453744 1401723 426163 423570 620364 627300 786597 762376 804609 811597 843903 853351 823359 914298 1963135 2066079 1228551 1043297 688595 676520 811842 811708 853007 861487 874568 885191 993861 992571 4791152 4968940 39.95 71.7 1
09:42:40 2024-01-26 651086 645892 201432 197841 328445 333942 349823 348506 213383 213602 266047 271936 304839 310615 4143336 4457812 6207012 6003337 1051886 1102105 293899 259527 277426 278172 319823 312405 306771 310887 208581 211534 687580 643562 1517896 1410943 429817 424147 618467 626855 782501 761223 810523 811705 841444 855794 823944 912923 1960913 2065668 1223004 1048107 688105 672637 813572 816175 851690 856424 877062 892382 994777 989661 4771160 4976041 39.95 71.7 1
09:42:41 2024-01-26 652374 647721 202247 197321 327914 333942 351339 345578 214411 213452 266158 273114 305726 311891 4133984 4373818 6248025 5990398 1062881 1103747 296690 259928 275958 277746 320794 311493 309379 308747 209164 211351 687580 643562 1459039 1420163 428869 424448 624433 626855 781946 765933 808835 807098 843903 863932 824530 906909 1955205 2047681 1211911 1058885 688105 672486 817539 815561 848073 856460 878633 890443 988307 986987 4754829 4961852 39.95 71.7 1
09:42:42 2024-01-26 647534 646810 201287 198047 327879 333870 351907 347142 214044 213602 267014 271003 306437 312960 4142838 4438705 6201828 6003262 1062255 1106966 294077 259964 277231 277746 320829 312819 308288 310204 209164 210838 663606 638030 1457959 1427356 429175 423246 620181 623164 781392 765627 804065 810550 846298 856577 821025 910261 1953876 2045777 1165532 1054692 683178 672160 821025 816212 845072 855785 883830 891687 984173 987686 4788522 4958201 39.95 71.7 1
09:42:43 2024-01-26 649442 646765 201682 198039 325941 333870 351907 346655 214044 213602 266421 270625 307185 311229 4133984 4433775 6211153 6003299 1070643 1103784 292325 261612 275886 277746 322292 313557 308506 308759 209164 211534 688990 634439 1465626 1418149 425558 423846 623027 624564 784168 765896 802250 809397 848109 861459 816198 907256 1956655 2038537 1215471 1047908 686151 674255 818699 811708 846271 861450 881928 888186 985570 988229 4803206 4964031 39.95 71.7 1
09:42:44 2024-01-26 656650 647721 201990 197978 327870 336818 349188 347142 214113 212933 266791 271866 306223 311670 4136933 4450942 6211153 6007583 1075446 1102142 293899 260732 274885 279028 320533 311422 309197 309972 209018 211168 680857 638067 1448670 1416140 426509 423570 623812 625006 788306 765896 802244 811523 846838 856469 818588 912923 1961741 2053950 1224853 1048070 684641 678438 819861 810557 846271 865145 882499 885621 986269 992571 4825261 4954366 39.95 71.7 1
09:42:45 2024-01-26 653316 646312 201675 197974 328596 335868 350845 349523 213383 213452 266456 271003 306721 311229 4139884 4500176 6179890 6011946 1069263 1102105 293217 260549 275693 278636 320794 313634 306771 311156 208546 210873 677057 635343 1450441 1410943 426362 424448 618214 623643 784265 761260 802468 815210 846838 854238 820405 919715 1966201 2065816 1234097 1040313 686151 676238 814150 811708 850521 862704 877062 886289 989781 992534 4821331 4961552 39.95 71.7 1
09:42:46 2024-01-26 655649 647461 202950 197768 325941 336818 349751 347666 213713 213452 265568 273341 306721 310277 4139884 4450942 6206732 6003299 1066032 1102925 294113 261136 275042 278636 320794 311493 308506 311107 208581 212865 714950 640807 1449418 1401723 426769 423534 621205 629084 787154 762340 805757 813905 843903 856656 824530 915288 1965928 2058374 1228551 1044877 689576 677478 811842 811708 854253 861487 874531 887745 993861 993975 4809363 4973396 39.95 71.7 1
09:42:47 2024-01-26 651479 646769 202282 197944 328640 333834 351943 347737 213713 214052 266568 272281 306721 311524 4139884 4439049 6197579 6007620 1050815 1103784 294149 260549 277231 277320 320865 312441 306771 311597 208581 211570 687580 639892 1442282 1413951 427650 423246 619521 627300 781392 761260 807074 811671 843903 856433 823359 914298 1960621 2062740 1224853 1048107 688105 670784 813572 816212 851763 856424 877062 892998 994777 988229 4761695 4961739 39.95 71.7 1
09:42:48 2024-01-26 653049 647725 202308 197768 327384 335868 350845 345543 213896 213751 266194 272768 306223 311891 4130519 4367703 6229804 5986131 1058087 1103747 296273 260549 275958 278208 320794 312707 309415 309256 208581 211570 700151 643102 1446718 1416140 428259 424448 623989 627300 783056 765896 808260 808246 842672 862713 823541 909001 1955088 2050623 1217458 1053941 688595 673473 816381 815561 848675 856496 878596 890457 990482 984895 4735774 4961871 39.95 71.7 1
09:42:49 2024-01-26 649177 647721 201006 197978 327914 333870 351943 347142 214079 213452 267014 271038 306978 311052 4133984 4438705 6233788 5994707 1058285 1105355 295427 259964 276806 277781 320829 313152 306771 310204 209199 210838 673525 639435 1456905 1425334 429480 423846 620181 623643 781392 765896 805891 811127 846298 860815 821025 910261 1961115 2045777 1252197 1054202 684641 670517 820442 816212 845072 855821 883830 892321 984871 987686 4796379 4954665 39.95 71.7 1
09:42:50 2024-01-26 649213 646806 201675 198047 325941 333906 351907 346620 213417 213452 266385 270212 306721 311670 4133984 4432397 6206974 6003786 1069149 1103784 292325 261172 275958 277355 322554 312929 308506 310887 208546 211499 679467 634439 1472902 1419156 426466 424147 623885 623679 784168 765319 802250 809397 849947 861496 816198 907256 1960348 2038537 1217254 1047773 686151 674499 818699 811708 846271 861487 882499 888819 986269 988265 4811956 4966309 39.95 71.7 1
09:42:51 2024-01-26 657784 647721 201358 197978 327649 336342 349224 347142 214079 212968 266385 271451 306258 311670 4133984 4450942 6207012 6011950 1070066 1105355 294113 260549 275922 278636 318856 313818 308506 309935 209527 211203 683637 636703 1447858 1416140 427985 423534 621258 623643 787748 765084 802207 813905 846838 853952 817392 914298 1963135 2053950 1247690 1043562 683665 676483 817539 811708 848675 863923 879919 886289 987608 994011 4869159 4966309 39.95 71.7 1
09:42:52 2024-01-26 655206 645851 202140 198004 325972 336818 350845 347422 213748 218045 266421 271866 306686 310314 4133984 4492573 6165066 6003351 1065168 1100540 294113 260768 275077 278636 320794 314002 306771 310887 208546 212567 707444 639892 1459461 1401723 426769 423534 621295 628637 787748 761260 805145 813905 843903 853988 825888 915364 1965928 2067544 1228551 1044306 689576 677478 811842 811708 854253 862704 875814 887745 993897 994011 4798022 4966309 39.95 71.7 1
09:42:53 2024-01-26 650859 645856 201682 197978 328898 333942 350809 348751 213896 213751 266568 271901 305761 311560 4133984 4442044 6201828 6003299 1053394 1102962 296821 259964 275993 278636 320308 313671 306771 311156 209199 211534 679467 644484 1470206 1410943 429480 423498 620009 627300 784168 762340 810638 815716 842709 853952 824745 916908 1961741 2074999 1211911 1047363 689085 674463 815189 813794 850521 861450 878312 889081 995483 991133 4792939 4966309 39.95 71.7 1
09:42:54 2024-01-26 647497 645861 202308 197978 327680 333870 351943 348506 213417 213751 266791 271936 306223 311598 4133984 4436578 6201828 5999095 1050717 1103784 295687 260768 277657 277355 320901 312405 306771 311156 209018 211570 687580 639892 1456285 1410943 428259 423246 618214 627300 781392 761260 808297 811708 843306 856469 823944 914298 1959514 2062740 1224853 1048107 688105 672486 814150 817406 853007 855821 877062 893105 994777 988229 4754791 4947927 39.95 71.7 1
09:42:55 2024-01-26 651393 647461 202583 197635 327640 335868 350809 345578 214079 213751 268004 272923 306906 311670 4133466 4373926 6216050 5977608 1055153 1103747 295442 259964 275958 278208 322030 312043 309415 308984 208546 211570 699245 641723 1448275 1415136 427043 423163 623885 628637 783612 765627 808788 807060 842672 862713 822922 907593 1953583 2050623 1219306 1057380 688595 673312 816381 814983 848675 856496 878633 891413 989781 984895 4733281 4956956 39.95 71.7 1
09:42:56 2024-01-26 647534 648377 201467 197789 328410 333906 351623 346899 213748 212485 266991 272281 304874 310615 4130519 4398473 6248455 5994468 1063127 1105355 295686 259706 276576 277781 320829 311457 308506 308965 209673 211203 680857 641265 1468212 1423315 427114 424147 623812 624564 781946 767596 807074 809397 845699 863322 822775 909001 1954149 2047229 1215609 1057380 686151 672247 819861 816212 846271 855218 883164 891687 984781 987686 4764796 4958201 39.95 71.7 1
09:42:57 2024-01-26 647534 647456 201330 198859 327879 333906 351943 347142 214044 213153 266956 270212 306258 310580 4131039 4438787 6207012 6007344 1067151 1106178 293957 260693 276770 277355 321803 311457 308288 308085 208581 211534 679467 634439 1454954 1425334 425831 421084 622121 622723 784168 765059 803998 808990 848146 861496 816198 907595 1960621 2035651 1234097 1053340 683665 673238 818699 811422 848073 856568 881245 890174 984871 982634 4790386 4947305 39.95 71.7 1
09:42:58 2024-01-26 655681 647721 201678 198413 326926 337294 349787 346620 214113 213153 266198 271866 306258 309839 4130519 4444893 6211153 6015478 1077877 1103784 294555 260912 274656 278832 321803 312929 309415 308050 208873 211534 690399 636249 1434946 1416140 425757 424448 623003 626411 784338 766019 802244 809027 850549 861496 816235 909312 1960621 2041429 1213645 1047773 686151 675227 819279 811708 846271 862704 883164 888581 983317 988265 4799778 4966309 39.95 71.7 1
09:42:59 2024-01-26 657965 646806 201708 198802 327384 335868 348698 347701 214113 213153 266456 271936 306721 311670 4136933 4447616 6197579 6026071 1072367 1103747 295504 260693 275958 278244 321726 312881 308506 307834 211521 211386 677057 636249 1462799 1415136 427650 423268 620291 623643 788306 765084 806482 816249 848109 856051 818588 915516 1966201 2059816 1226702 1041813 684641 674255 817539 811458 848675 862704 879919 887782 989080 995418 4856131 4972489 39.95 71.7 1
09:43:00 2024-01-26 655917 646806 201990 198724 325941 336818 350845 347701 213417 217964 266012 271676 306721 310314 4131039 4502229 6165066 6016611 1066849 1102962 294220 261316 275270 278244 320829 311457 308506 309453 208359 212567 697251 639435 1448778 1401723 426739 423534 620364 629084 788343 761297 805743 811473 845606 855866 822775 914298 1968469 2066079 1220988 1042058 688595 676705 811842 811708 854253 863923 875814 889961 993122 994011 4792932 4973396 39.95 71.7 1
09:43:01 2024-01-26 656767 646810 201708 197291 327950 335868 349787 347737 213417 213452 266768 273603 306294 312259 4133984 4448053 6197655 6016332 1053394 1103747 296376 259670 275993 278244 319823 311457 306771 308085 209164 211534 688990 644484 1471545 1413951 429480 423786 624326 626855 784168 762376 811682 811495 842709 855264 825366 915477 1960621 2069010 1223207 1048705 687616 673238 814150 816249 853043 856496 877062 892719 994777 991096 4778421 4966309 39.95 71.7 1
09:43:02 2024-01-26 647641 647263 202282 197935 326926 335868 350845 345543 213748 213751 266506 272768 305796 311229 4133984 4383372 6229804 6007594 1059841 1103784 296347 260107 275993 278208 320829 311457 309853 309183 209199 211570 682026 642811 1482806 1419156 429480 422486 623885 626855 782501 765969 810523 808872 845699 862713 822775 906306 1949412 2044819 1210062 1055841 686151 672247 821061 817406 846271 856496 885126 893392 984745 982634 4770769 4956956 39.95 71.7 1
09:43:03 2024-01-26 647534 646801 201647 198937 327380 333942 351943 346620 213748 213602 267049 270247 306756 312738 4133984 4435634 6201828 6016611 1062939 1106178 294014 260143 277231 277781 321803 312635 308542 310607 209199 211203 679467 636249 1453709 1425334 428720 421712 622621 623679 783056 764814 806482 809445 848146 863322 818588 907294 1959229 2041429 1226702 1052386 683178 673510 818119 815020 848675 861487 881208 890346 981892 989698 4795545 4964031 39.95 71.7 1
09:43:04 2024-01-26 654724 647721 201995 197970 325937 337294 350280 346655 214113 213751 267049 271936 306258 309365 4133984 4444893 6211153 6034018 1076990 1102142 293522 260912 274656 278636 321577 311713 309415 310241 209199 211527 688990 637157 1435124 1416140 427376 423082 623885 626855 786004 767730 804435 810594 850622 861496 818625 911624 1958924 2041888 1224853 1051093 686639 676520 819861 811708 846871 863923 883830 887553 984745 991133 4807523 4966309 39.95 71.7 1
09:43:05 2024-01-26 657969 647725 201634 197944 327676 335868 349787 348823 214113 213153 267363 271901 306756 311707 4131039 4463412 6206732 6034703 1069036 1102962 294049 260509 275958 279028 319823 312150 308506 308965 209673 211196 683637 636838 1448998 1416140 426783 423534 620327 623716 788901 765084 804609 812680 848146 855228 818662 915364 1964804 2054055 1204648 1041906 683178 677223 818119 811422 848675 863923 881208 888969 987681 994011 4867045 4954403 39.95 71.7 1
09:43:06 2024-01-26 655172 646546 201673 198013 325932 336342 350845 347737 212791 213751 266956 271073 306192 311009 4136933 4509708 6183690 6026071 1072367 1102179 293843 260912 275958 278244 320829 313136 306771 310168 209234 211049 673187 635627 1448254 1415740 426443 423118 618467 625080 784338 763395 802391 813867 848146 853351 818625 918100 1963408 2059816 1226702 1041794 684153 676274 816381 811458 848082 863313 879882 890275 989080 996123 4845524 4954478 39.95 71.7 1
09:43:07 2024-01-26 654724 646407 202317 198009 325972 336818 350562 347701 214079 217928 266728 271901 307435 310314 4133984 4489646 6179890 6017982 1060524 1102999 296562 260107 275499 278832 320308 311422 306771 308085 209199 211711 688990 642848 1445644 1404427 426174 423822 620291 628167 786041 763200 809485 811495 845100 855228 822959 915364 1964245 2061327 1208279 1043390 690559 678187 814150 811458 854859 861487 875814 887782 996787 994011 4793808 4966309 39.95 71.7 1
09:43:08 2024-01-26 649442 647003 201678 197823 328942 333870 351411 348823 213782 213751 266956 272542 305796 311596 4133984 4445299 6201828 6025791 1053394 1103858 295507 259706 277231 278244 319823 312881 306771 309020 208686 211746 688990 643102 1493804 1416748 429480 423118 619007 627300 783056 764504 811793 813867 842709 854024 826573 915516 1963408 2076731 1240683 1048107 688105 673275 815226 817406 853043 856568 877062 893392 993159 992571 4774174 4964031 39.95 71.7 1
09:43:09 2024-01-26 645952 647456 202348 198577 327981 336342 351907 346620 213782 214052 265639 272733 306507 311707 4131039 4383425 6225818 6016332 1055983 1102686 295356 260729 275993 278244 322256 312929 309634 308120 208721 212375 705973 643764 1444405 1418982 428259 423118 624807 627244 784168 767131 809485 807117 843903 863932 825366 908923 1955025 2053533 1221155 1057380 690559 675264 817539 816249 849920 856604 879919 894028 991960 989268 4724641 4956956 39.95 71.7 1
09:43:10 2024-01-26 647566 647716 201682 197517 328445 333906 351375 347701 213930 212450 266866 272542 305761 312813 4131039 4379897 6257780 6016611 1059841 1103074 295635 260107 276806 278244 320865 311457 308506 308965 210247 211711 678077 641723 1469504 1427083 429480 422486 623885 625523 783056 769989 808260 806847 843149 863932 821759 906306 1955088 2047718 1217458 1057380 686639 671221 819861 818602 846871 856496 883867 894159 986910 982670 4748637 4938355 39.95 71.7 1
09:43:11 2024-01-26 647566 645897 201006 199010 327914 333906 351979 347178 213748 213452 267277 271038 306507 310580 4124632 4429336 6197730 6025230 1065593 1103858 292325 260143 276576 277355 321517 312929 306771 308085 209310 211562 671573 634439 1455476 1428255 426436 420963 622121 623716 784094 768999 802354 809174 847510 861496 819824 910261 1965596 2041429 1223004 1056458 683178 667011 821061 815597 846271 856604 885126 892359 983476 982670 4784409 4956956 39.95 71.7 1
09:43:12 2024-01-26 654909 647725 202132 197974 325643 336818 350845 346098 213748 213452 266421 271936 306756 309803 4133984 4435634 6211153 6016611 1072570 1100725 292325 261352 275728 277781 323256 312486 308506 308050 209163 211379 679467 633536 1463167 1418149 425528 422185 623101 625523 787516 765933 802468 810019 850622 861496 816235 908997 1959229 2038537 1219038 1047848 686151 674841 819861 811708 846271 861487 883830 887786 984745 989698 4799778 4964031 39.95 71.7 1
09:43:13 2024-01-26 657848 646806 201673 197552 327384 333978 348978 347737 214079 213003 266492 271901 305796 311266 4139884 4450989 6211153 6030106 1074675 1103858 294006 260545 275149 279028 320308 310985 308978 307259 209158 211084 675686 637157 1450731 1416930 427043 423858 623003 624637 788791 765405 804710 811169 846875 856577 821025 911661 1960621 2053533 1224853 1047848 685664 677223 820479 811708 846271 862324 885126 888693 984049 991169 4807958 4962770 39.95 71.7 1
09:43:14 2024-01-26 654868 646801 201506 198004 327420 335868 350881 349841 213930 213153 267027 271676 306942 312038 4133984 4466650 6188726 6035251 1070605 1102290 294684 260765 275922 278244 320568 312881 306771 308191 208721 211267 672004 634439 1461363 1413726 427043 423118 618467 624564 787516 763458 804185 815020 848109 856051 818588 919302 1966201 2062813 1232248 1040415 685129 677149 816345 811708 849883 863923 879565 889961 990519 996828 4844260 4971118 39.95 71.7 1
09:43:15 2024-01-26 657584 645856 202600 197970 325941 337294 350809 347666 214044 214352 266283 272698 307150 310277 4139884 4464864 6183177 6024380 1065834 1102290 293522 260912 275499 278600 320794 311457 308506 310936 207966 211746 686171 638069 1453735 1405709 425646 423786 620291 629084 789197 761260 804673 814053 846838 855191 823359 919752 1964245 2066079 1241493 1044765 688595 678709 814150 811708 854859 865145 877062 888819 993861 995418 4792901 4958013 39.95 71.7 1
09:43:16 2024-01-26 658437 646815 202277 197291 327384 336818 349751 348470 213748 213751 266012 273603 306223 311229 4133466 4445025 6197655 6029546 1057030 1102290 296058 260071 275922 278832 319788 313597 306771 310277 208651 211527 679467 643102 1461971 1408943 429480 423786 619378 629084 787479 763458 810061 813831 843903 853952 825329 915326 1961741 2062751 1224853 1044877 690559 676483 815803 813182 852970 862704 877062 889044 996787 993975 4785878 4964031 39.95 71.7 1
09:43:17 2024-01-26 649521 645364 202282 197935 326890 333798 351943 347701 213383 214052 265604 272507 306223 312112 4130519 4421053 6197655 6014893 1056058 1103074 294220 260107 275922 278208 322746 312929 306771 311327 208035 212375 683352 640807 1446067 1414955 428595 421227 623003 629084 783813 765627 809328 807081 842672 863322 823541 910261 1955265 2050623 1221155 1057211 689576 672522 816381 813794 851088 856532 878596 890271 990519 987686 4703020 4954665 39.95 71.7 1
09:43:18 2024-01-26 646546 646806 201462 197944 327910 333870 351871 347666 213748 212485 266830 271866 305761 313182 4124094 4395200 6252479 6025230 1056814 1103858 295119 260071 276770 277941 320794 311422 308506 309570 209667 211344 679467 641265 1485536 1424201 428467 422153 623885 625150 783813 768140 808750 810594 843185 856577 822775 909886 1955265 2045777 1228856 1052367 684641 672160 821025 817406 845072 856424 885756 892957 985570 987686 4790319 4954665 39.95 71.7 1
09:43:19 2024-01-26 653316 646795 201647 197665 325866 335868 351871 345578 213896 213602 266764 271073 307185 310022 4133466 4432671 6197579 6026262 1075678 1103858 295135 260693 274621 279028 320794 312929 308506 307189 208651 211344 680857 637157 1448998 1416140 425831 423822 623885 626411 788636 765896 802468 811745 848073 856541 821025 913516 1960621 2054990 1224853 1051205 685129 678669 820442 811132 846271 865145 885089 887910 984745 992571 4807958 4958201 39.95 71.7 1
09:43:20 2024-01-26 653095 646765 201638 198724 327384 336342 350845 349559 213748 212968 266795 271451 306223 311229 4130519 4460229 6188726 6034703 1069111 1103074 293487 260509 275922 278208 320533 312845 306735 308191 209555 211014 679798 635011 1478752 1414955 427043 422486 618467 624261 787479 763458 804185 814750 849346 856051 818625 917987 1966201 2065922 1221155 1041160 684641 674255 816381 811708 850484 863313 878633 887477 989781 996828 4850201 4973396 39.95 71.7 1
09:43:21 2024-01-26 655278 645856 202136 197970 325941 336818 350845 347701 213713 217928 266956 271901 306942 310277 4133466 4505848 6175478 6034424 1065446 1102290 294649 260912 275693 279028 320794 312114 308506 308226 208035 212673 704501 638979 1457744 1405709 426133 423822 621242 628936 788754 761260 805854 811745 845643 856505 823359 916908 1967244 2063117 1220988 1044765 688595 678669 813572 811708 854253 863923 876438 886289 993122 994011 4787827 4954366 39.95 71.7 1
09:43:22 2024-01-26 654905 645888 201929 197146 327649 336342 349469 347701 213748 213602 266603 273603 305761 311229 4133984 4441943 6201828 6025230 1061359 1100688 294948 260876 275077 278796 319823 313115 306807 310716 208686 211746 701559 641723 1463631 1401723 427955 423822 620412 630315 787748 763458 807074 813475 846298 855830 824530 915326 1964531 2055353 1239644 1043390 690067 677958 811842 811708 855465 865145 876438 890910 993897 994011 4795583 4967573 39.95 71.7 1
09:43:23 2024-01-26 652472 646806 201673 197802 328676 333906 350315 347737 213417 213751 266198 272733 304874 310580 4130519 4432397 6197579 6015757 1053546 1100688 296065 259270 276770 278172 319563 312405 306771 310667 208651 211527 675686 644484 1482255 1410943 429413 423750 618467 627226 784168 761260 811102 814053 842672 855191 825329 916254 1960311 2073417 1227249 1048107 688105 672486 814150 816212 853007 856568 877062 891687 994777 992534 4780740 4958201 39.95 71.7 1
09:43:24 2024-01-26 650932 646349 202317 197626 327420 335868 351339 345578 213417 214052 265604 272507 305761 311670 4124632 4373555 6216050 6020066 1055304 1103858 295857 260107 275922 278208 321768 312929 306988 310667 208325 211746 688775 643562 1471650 1414955 427825 423452 623885 629978 784168 765319 810523 807081 843903 863932 824745 906269 1955265 2050623 1219306 1057380 689085 673510 818119 816212 848675 856568 879919 892321 990519 986987 4734913 4947417 39.95 71.7 1
09:43:25 2024-01-26 648064 646806 201638 199084 326890 333870 352015 347178 214079 213602 267014 270212 306721 312259 4130519 4432671 6197579 6025230 1066170 1103074 292432 261096 276734 278172 322256 311422 306807 310277 208721 211711 679467 635466 1459274 1420163 426399 421263 623003 625376 784265 765933 802317 809445 849947 863932 819787 908960 1960621 2041429 1219306 1054090 684153 673473 818699 814983 848675 861487 883755 890383 984173 989661 4782449 4961852 39.95 71.7 1
09:43:26 2024-01-26 655172 646806 201682 197974 325866 336818 351339 346620 214079 213153 266421 272316 306686 309803 4133984 4438514 6207012 6033866 1075678 1103858 293970 260876 275077 279028 320758 313373 307237 310008 209339 211711 680857 639579 1478089 1416967 426769 423858 623885 626300 788343 765933 802244 811745 846875 856577 821025 912960 1963197 2056596 1224853 1048107 685129 678438 821025 811708 847472 863017 885756 886289 984745 994011 4811427 4947305 39.95 71.7 1
09:43:27 2024-01-26 653316 645833 201397 197978 328669 335868 351375 349313 213896 213153 267089 271641 306472 312259 4130519 4478760 6179890 6034703 1069437 1103074 293807 260693 275886 278208 320533 313634 306555 310716 208686 211049 673018 637638 1443612 1414955 427650 423452 618467 623533 785448 763458 802317 813831 849346 853988 818625 918757 1965928 2059816 1226702 1041794 684153 675490 818699 813182 848675 863923 881208 887745 989080 998423 4853089 4954403 39.95 71.7 1
09:43:28 2024-01-26 655172 645633 201992 198047 327673 336342 351375 347737 212757 214352 266421 271866 306756 310314 4133984 4515099 6157765 6029546 1062105 1102290 293360 261316 275693 278208 320794 313115 306807 309781 207966 211746 686171 638030 1465181 1405709 427006 423822 620327 629084 788901 761260 804710 814053 845606 853988 821025 917506 1965928 2066079 1220988 1043278 688595 677478 814150 811708 854253 865145 877062 889006 994777 994011 4788522 4964031 39.95 71.7 1
09:43:29 2024-01-26 649628 645856 202176 197978 327384 333834 351943 348470 213383 214052 266421 272316 306472 312702 4133984 4420932 6220646 6025230 1055534 1102290 293970 260473 275922 277977 322781 312929 306807 311156 208035 211746 684762 641723 1451047 1414955 428259 421227 622121 629867 781946 764541 808872 810594 843903 856613 822959 911624 1957803 2056899 1224853 1051841 689576 672908 814150 819764 853007 855821 878312 895615 993367 982634 4711883 4933150 39.95 71.7 1
09:43:30 2024-01-26 650667 647263 202140 197626 327950 333978 351375 347701 214479 213153 266791 273150 305796 312259 4124632 4367809 6235309 6025230 1061685 1103858 294006 260071 277195 278172 324803 311422 306807 309620 208756 210389 674709 637329 1457302 1426344 429175 422153 622121 625150 783056 768140 807074 811745 844973 861496 823359 910291 1955013 2047229 1165532 1054268 685129 672754 821061 818565 846271 856496 885756 892994 983281 982634 4776365 4933150 39.95 71.7 1
09:43:31 2024-01-26 653341 647263 201682 197944 325643 336818 350598 345578 213930 213153 266693 271676 306721 309329 4124632 4432671 6202576 6025230 1075678 1103074 293743 260657 274236 278244 324803 312929 306988 307760 208686 211527 679467 638213 1433415 1416140 425720 422486 623545 627079 786004 765933 802468 809445 850622 861496 817429 911624 1959200 2041429 1233306 1051093 686639 677748 820442 811708 847472 863923 885126 890947 984781 990397 4802466 4956956 39.95 71.7 1
09:43:32 2024-01-26 657078 646801 201647 197935 326921 333978 350845 349559 214079 213153 267085 271901 306721 311670 4124632 4453893 6188147 6025230 1069549 1103858 293395 260693 275958 278208 320533 313357 306807 309839 208721 211049 679798 635496 1452045 1415136 427043 423452 619532 625150 786004 763458 802317 813867 848182 853988 819787 916945 1963408 2053986 1226702 1043278 684641 677748 818119 811708 848675 865145 881245 888856 987645 996828 4848072 4947417 39.95 71.7 1
09:43:33 2024-01-26 654707 645364 201678 198009 326886 336580 350845 347701 212757 213751 266568 270849 306721 310789 4124632 4498367 6169888 6027719 1059833 1100688 292502 260876 275464 278244 320794 311529 306807 309599 208000 211379 680857 636249 1452311 1406946 426702 423750 619532 628637 787748 761260 802354 815020 848146 854842 821025 916854 1966201 2065668 1211910 1038835 686639 676520 814150 811708 852403 863923 877062 888856 991960 994011 4814420 4961852 39.95 71.7 1
09:43:34 2024-01-26 657035 645405 202937 197978 325967 337056 349823 347457 213930 213602 265972 272733 306258 310094 4130519 4445448 6197579 6019920 1059841 1102290 294006 260071 275464 279028 320308 311564 306807 310277 208686 212375 704501 643562 1447102 1402927 427955 423894 623101 629092 788343 764541 808297 812643 844376 855830 822959 918366 1964245 2063154 1232248 1044021 690559 678475 814150 811708 855465 863923 875814 887745 995341 994011 4781665 4947343 39.95 71.7 1
09:43:35 2024-01-26 651357 647003 202277 197974 328942 333978 350315 349278 213451 213751 266456 272316 304909 311087 4124632 4445173 6197655 6023412 1050754 1102290 293970 259670 277657 278208 320308 313744 306807 309347 208686 211711 679467 643562 1516916 1412132 430399 423118 620890 627300 784168 762917 811793 813831 842709 855228 827196 915364 1960348 2068716 1242602 1043947 688105 674022 815189 816212 853043 861487 878312 890420 993122 992534 4783373 4947417 39.95 71.7 1
09:43:36 2024-01-26 645665 645888 202308 197944 327420 333978 351943 346584 213417 214052 265639 272352 305796 311229 4124632 4386380 6219862 6018475 1054027 1103074 294149 260071 276576 278208 321768 311603 307237 307979 208506 211746 698701 643764 1442970 1415136 428869 423154 624770 629084 784168 765896 810061 807117 843903 863932 825366 908626 1956655 2056596 1245806 1056234 690559 674499 817539 815597 850521 856568 879919 892998 992663 987686 4706582 4929601 39.95 71.7 1
09:43:37 2024-01-26 647265 647716 201497 197974 328906 333906 351943 347737 213748 212819 266866 272316 305761 310580 4124632 4411564 6197655 6019109 1063202 1102290 293146 260876 277231 277781 321768 312782 306807 310277 208686 211232 687580 636249 1474096 1425334 428259 421227 623407 623679 783612 764814 804102 809445 846240 862713 821025 908626 1951102 2044326 1219306 1052367 684153 670553 821061 817406 845072 856568 886387 892359 984173 982634 4783411 4947417 39.95 71.7 1
09:43:38 2024-01-26 655177 646806 202132 197944 325415 337294 350845 346098 213782 213452 266421 271901 306507 309074 4121153 4423125 6192924 6019920 1073829 1100725 294014 260876 274621 278636 320829 311860 306808 310058 208721 211562 688990 637612 1448998 1416140 426436 423858 625656 626411 788901 768176 801143 809445 850622 861496 818625 912310 1958957 2041429 1247690 1051093 686639 676999 821061 811708 847472 863923 885126 885228 984781 991133 4805058 4956956 39.95 71.7 1
09:43:39 2024-01-26 657784 646806 201634 197974 326926 333978 349541 347773 214113 213003 266830 271901 306223 311229 4124632 4457462 6188500 6028528 1069512 1102290 293075 260657 275922 278208 319528 313781 306807 310277 209374 211049 680857 636249 1449980 1415136 428259 423822 621332 623679 788901 765627 802354 811495 848109 856541 819861 914298 1964239 2056899 1226702 1045801 685129 678475 819861 811708 848675 864219 883830 886289 989080 994011 4838585 4956956 39.95 71.7 1
09:43:40 2024-01-26 653341 644003 201713 198047 325941 335868 350881 347701 212791 217928 266047 271486 306721 310350 4124632 4498741 6178903 6019109 1064723 1100725 293324 260912 275693 278636 320829 312819 306807 309852 208035 211746 686171 636249 1483546 1401723 426739 423786 620890 627300 788343 761260 804710 813831 846875 853988 821025 917543 1965928 2063264 1237795 1040596 687616 676520 814150 811708 853043 862972 877062 890275 993367 994011 4811956 4964031 39.95 71.7 1
09:43:41 2024-01-26 655172 645892 202635 197356 325937 336818 350315 347701 213451 213153 265417 273376 306258 310094 4133984 4435361 6188500 6019109 1059940 1100725 295155 260473 275499 279028 320308 312782 306807 310277 208651 211746 684762 642848 1461634 1401723 428259 423894 621774 628611 787785 764541 808872 811495 843185 856505 822959 915364 1963973 2063154 1232248 1043562 690067 678475 813572 811422 855465 863923 876438 887708 996045 994011 4781665 4968940 39.95 71.7 1
09:43:42 2024-01-26 651357 644944 201717 197837 328667 335868 349823 348506 213748 213751 266194 272507 304874 310362 4124632 4445211 6198145 6010515 1049930 1101507 294006 259452 276806 278208 319481 312548 306807 310277 208686 211429 687580 643562 1467284 1410943 429480 422865 620853 627300 784168 762376 811216 813867 843903 853988 826610 915479 1957803 2072322 1213760 1046582 689576 674536 816381 813831 851763 861487 876068 889713 993861 992571 4772179 4956956 39.95 71.7 1
09:43:43 2024-01-26 645633 644661 201678 197798 327649 333834 351979 348787 213417 213153 266728 271901 305796 311052 4124632 4426976 6197655 6010515 1049294 1100725 294649 260071 277195 276541 320972 311564 306807 308261 208540 211499 687580 638067 1471998 1410943 427043 423246 620364 627300 781946 762376 809485 811458 843903 856541 824745 914710 1955062 2058337 1226702 1044689 688105 673275 814150 818602 853043 856532 877062 894340 993159 991133 4759610 4933262 39.95 71.7 1
09:43:44 2024-01-26 645670 646551 201995 197841 327411 333978 351943 346655 213417 213751 266172 272316 306942 311229 4121153 4386503 6197466 6000832 1053896 1102290 295056 260107 276576 278244 320972 309679 307023 308191 208360 211499 698701 641723 1444060 1412132 427650 424448 624660 626764 784168 765405 809485 808299 843903 863322 824782 908277 1954988 2053533 1224853 1056628 690067 674747 816381 816212 851160 856604 879331 892757 990556 986987 4705857 4945300 39.95 71.7 1
09:43:45 2024-01-26 647566 647725 201357 198448 327950 333906 351411 346655 213417 212337 266456 271486 304874 310326 4115280 4399109 6188500 6009690 1059946 1102290 292735 260071 276806 277355 320355 310620 306807 308226 208872 210767 663606 634102 1472913 1425334 426174 423875 623444 623716 783056 764814 804710 810322 845643 862713 821025 908997 1954149 2045777 1210062 1053556 684153 671955 821061 816249 845072 856532 885756 893068 984173 982634 4778609 4947604 39.95 71.7 1
09:43:46 2024-01-26 651164 645892 201638 198686 325906 333978 351943 346620 213748 213153 266172 270849 306472 310350 4124632 4426375 6207564 6019643 1069549 1103074 293133 260912 275922 277391 321946 310620 306309 307760 208540 211464 682198 632597 1498432 1418149 425528 422045 623003 625080 784302 765442 801748 808872 850020 863322 818662 908960 1960599 2038537 1226702 1050870 684153 673275 818699 815597 848675 861487 883793 892085 984173 989698 4774174 4956956 39.95 71.7 1
09:43:47 2024-01-26 654496 647721 201717 197798 325906 337056 350845 346134 214113 213602 266764 272316 306756 308892 4121694 4429336 6207564 6019109 1075560 1103037 294613 260438 275006 279028 320936 310366 307237 307940 208721 211429 680857 638284 1452045 1416140 426362 423678 623885 626411 788306 768103 802468 811745 848073 861459 821025 912923 1960621 2053533 1228551 1051093 686151 679152 821061 811708 848073 863165 885089 888186 984745 992534 4809264 4969015 39.95 71.7 1
09:43:48 2024-01-26 656966 645820 201287 197978 327384 335868 350809 349278 214079 212783 267479 271676 306472 311229 4124094 4447496 6188255 6028528 1066057 1103821 293957 260876 275922 278172 319410 312548 306807 308191 209158 211245 676061 635011 1447561 1416140 427613 423606 619378 625043 786560 765627 802317 814407 850585 856433 820988 918254 1966201 2058320 1226702 1044021 685129 678709 818699 814016 850484 866369 881208 890237 989044 996123 4848998 4961871 39.95 71.7 1
09:43:49 2024-01-26 654739 643926 201682 197935 325906 336342 349787 347142 213383 214352 266791 271451 306686 310241 4127037 4483471 6169888 6018287 1064723 1102216 292294 260876 275464 278172 320675 311529 306807 311156 208000 212234 686171 637157 1471045 1405709 426702 423642 620327 628637 788864 761260 806464 813831 848073 853988 822775 919565 1966201 2063117 1241493 1042078 688105 677958 814150 811708 853007 865145 877062 888856 993367 994011 4790281 4968940 39.95 71.7 1
09:43:50 2024-01-26 655172 645824 201638 197154 327914 333942 349469 347701 213383 213452 266123 273567 304804 310789 4121153 4432732 6202576 6013986 1055095 1100651 295284 259817 275922 276714 319446 311564 306807 310277 210001 211534 684762 641723 1455937 1406946 429480 423714 620327 629978 784302 763458 810638 813831 843903 855228 825329 919021 1960599 2071946 1226702 1044765 690559 677958 815189 813182 852970 862704 877062 887745 996713 993975 4779022 4947417 39.95 71.7 1
09:43:51 2024-01-26 648450 645815 201647 197935 327910 333834 351375 348751 213417 213452 266198 271901 304874 311052 4124632 4429724 6197655 6018287 1048471 1100651 293978 259452 277621 277463 319965 312513 306771 310887 210447 211534 687580 641723 1464552 1410943 430430 424448 618467 627300 784168 763458 811682 813475 843903 856541 824125 915477 1958920 2064203 1224853 1049710 688595 672450 815308 818602 855465 856496 878938 895615 993825 991133 4747823 4952361 39.95 71.7 1
09:43:52 2024-01-26 651393 646486 202313 197768 327914 335832 351375 345578 214044 213751 266506 273341 306258 312259 4124632 4370908 6235309 6018831 1059340 1103858 296663 260036 276770 278208 320936 311564 307202 307224 209339 211464 667439 641723 1481907 1420163 427453 423272 625693 627300 783612 768140 811216 807044 845699 865766 824125 909612 1954149 2049170 1215609 1060232 688595 675227 819861 818565 848675 856532 882499 894303 990482 982597 4734033 4945300 39.95 71.7 1
09:43:53 2024-01-26 647003 647456 201436 197789 328636 333906 351375 347666 213896 213153 267027 272507 305726 311016 4121153 4418170 6215412 6018831 1065705 1103858 293245 260657 276770 277746 321911 311056 306309 308191 208686 211464 680857 634439 1452087 1425334 426739 424147 623885 623679 783675 765479 804065 810019 848109 863932 821025 909961 1956929 2044326 1226702 1053904 684153 672687 821025 816175 847472 861487 886387 892719 984871 988192 4778421 4954665 39.95 71.7 1
09:43:54 2024-01-26 655167 647712 201704 198378 325906 337532 351623 346584 214079 213602 266421 271901 306721 309292 4124632 4434056 6197353 6023412 1072178 1102253 293970 260473 275077 279421 319574 311056 307273 307725 209526 211393 680857 638067 1448015 1416140 427650 426409 625693 625523 790020 767596 804710 813203 849947 861459 821025 913610 1960621 2053533 1224853 1051093 686151 677748 821061 811708 847472 865756 885756 891546 984708 992534 4809170 4958201 39.95 71.7 1
09:43:55 2024-01-26 656264 646801 201638 198642 327384 336342 350315 349278 214079 213153 266991 271866 306223 311450 4124632 4463412 6197579 6023134 1069549 1100651 293957 260438 275922 278172 319670 312548 306807 308191 208721 211245 674709 635011 1450635 1415136 427043 423606 619852 625043 786560 764515 802354 813831 850585 856469 819787 916945 1966201 2058357 1226702 1043297 685129 678187 819861 813182 850484 862967 881208 888103 989044 996828 4850201 4961739 39.95 71.7 1
09:43:56 2024-01-26 654900 645820 201682 198009 325941 336818 350845 347701 212757 214052 266728 271038 306756 310314 4124632 4506851 6178714 6018287 1065597 1103858 293473 261280 275886 278172 320936 311600 306807 310135 208035 211464 680857 636609 1463119 1405709 425757 423642 619414 627300 788901 761260 804673 815597 848109 853988 821025 919302 1968647 2056881 1239644 1041906 688595 678709 815308 813438 854253 864183 879565 887745 994777 994011 4809363 4954478 39.95 71.7 1
09:43:57 2024-01-26 658168 645851 202919 197626 326890 337294 349787 347422 213748 213751 265750 273603 306942 310314 4130519 4439049 6207012 6019920 1056813 1103074 296690 260657 275464 276783 319930 311600 306807 310277 209457 211570 679467 643764 1458217 1401723 429175 423750 621681 629056 787748 765084 810638 813831 844340 856469 824161 915516 1966201 2069010 1223004 1044306 692036 679437 815153 814407 855465 863923 878938 890448 996787 994011 4788522 4947305 39.95 71.7 1
09:43:58 2024-01-26 652280 646349 202282 197970 329440 333906 351375 349278 213896 213751 266456 272507 305547 311524 4130519 4429724 6197579 6023412 1050792 1103074 294220 260071 278279 278244 320640 313781 306807 309382 209457 212198 682026 641265 1446477 1414134 430399 424448 620327 628637 784168 763458 811793 813867 843903 856541 827159 918100 1960348 2075036 1221155 1049710 688595 673473 815767 818602 854253 856568 878938 894303 993861 993272 4771160 4958201 39.95 71.7 1
09:43:59 2024-01-26 652876 645888 202600 197763 327950 335868 351623 346341 214079 213751 265604 273150 305761 311670 4124632 4361286 6230853 6013986 1057049 1103858 295814 260036 276540 278423 320901 312892 307273 309839 209422 211605 682026 641723 1458579 1418149 429480 423462 625693 628637 784168 769264 811793 808262 845699 862976 825366 910261 1956655 2050623 1221155 1060232 689576 674499 819861 818602 849883 856604 883164 894977 992663 982670 4741173 4943892 39.95 71.7 1
09:44:00 2024-01-26 647534 646801 201015 198043 328405 333906 351943 347142 213713 213452 267241 270212 306223 311928 4124632 4423125 6215412 6018438 1065743 1103858 292877 260071 276770 277463 321911 311092 306309 310447 210447 211605 679467 634439 1443601 1425334 427985 424448 623003 623716 784265 765933 804609 809445 851224 863932 819824 911561 1960348 2039982 1255223 1054202 684641 674499 819861 816138 848675 861487 883830 890383 984745 991096 4779022 4954665 39.95 71.7 1
09:44:01 2024-01-26 655686 646806 202097 197944 326921 337294 349751 346098 214113 213452 267049 272316 306258 310314 4124632 4439127 6197390 6019109 1072178 1100688 294184 260876 275499 276783 319705 310620 308542 309401 209750 211238 680857 637612 1453563 1416140 428259 423750 623885 625523 788901 765933 804710 811745 848073 861459 821025 912960 1960621 2053533 1224853 1051093 686151 678746 821061 811708 847472 864219 885756 886289 986269 992534 4810970 4943934 39.95 71.7 1
09:44:02 2024-01-26 654059 646542 201647 197940 326917 335868 350845 349278 213896 213153 266991 271486 306942 311229 4124632 4463412 6197579 6023134 1069474 1102253 293466 260657 275922 277853 319705 312548 306807 307760 209603 211238 679798 634439 1450963 1415136 428259 423498 618638 625043 786004 764541 802354 815020 850585 856469 821025 915516 1964804 2059816 1226702 1043278 685129 677223 819279 813831 851088 865145 882499 887472 989781 996828 4849204 4960492 39.95 71.7 1
09:44:03 2024-01-26 655172 647003 201678 198789 326890 336580 350845 347701 212757 214052 268004 271073 306721 310314 4130519 4506851 6169888 6018831 1066359 1102253 293260 260876 275886 278779 320936 311092 306096 310100 209853 211640 680857 636249 1461827 1405949 426399 423534 619414 627300 788901 760643 805891 815634 848109 854625 823359 920771 1964245 2056881 1237795 1041165 687616 677223 814000 811708 854253 862967 878938 887472 993367 994011 4822929 4964031 39.95 71.7 1
09:44:04 2024-01-26 655167 645856 202631 197517 325976 337056 349751 347701 213417 213153 265161 273376 306258 310314 4124632 4430726 6197353 6019109 1053797 1103074 295599 259634 275958 276329 321804 311600 305847 308226 210923 211570 679467 643764 1437925 1410943 429480 425771 620327 629084 784302 763458 811793 817172 843903 855830 826573 917506 1960621 2072285 1221155 1045059 690559 676753 816381 814983 852366 863313 878633 891692 996008 994011 4780994 4961852 39.95 71.7 1
09:44:05 2024-01-26 647584 645400 201960 197698 327914 333870 351979 349278 213417 213751 266421 272316 305796 311087 4124632 4432845 6197390 6013986 1050792 1100651 293693 260876 277621 277463 320165 311600 306807 309161 211371 211570 678077 639435 1446411 1410943 428259 422221 620327 629084 783056 763458 810638 813561 843221 856577 823541 915602 1959200 2059816 1226702 1050346 689576 670784 816381 819764 854859 856532 877062 897531 993934 991096 4750205 4956956 39.95 71.7 1
09:44:06 2024-01-26 650206 645897 202308 197802 327614 335868 351375 346620 213713 213751 265604 272733 306472 311229 4127574 4364721 6235821 6009690 1057473 1103074 295570 260071 275958 278244 320936 310655 307738 308965 211521 212234 680857 643727 1452741 1418149 429480 423592 625693 628191 784168 768176 811216 810594 846446 862976 825366 910261 1964193 2049170 1219306 1060232 689576 672791 819861 818602 848675 856568 883830 895615 990519 982634 4733281 4947329 39.95 71.7 1
09:44:07 2024-01-26 647306 645861 201006 198724 328640 333870 351943 347178 213748 213153 267277 271901 305513 310580 4121153 4415010 6215412 6010515 1065705 1102253 291703 260876 276877 277463 321839 310620 306309 310277 211222 211570 664117 634439 1466504 1420163 426739 422257 623444 624600 784302 765933 802354 810897 849383 863932 821025 909275 1955025 2041429 1224853 1053904 683665 671768 821025 816212 848675 861487 886387 894977 984173 988265 4778421 4954665 39.95 71.7 1
09:44:08 2024-01-26 654951 646810 201673 198720 325871 337294 350845 346098 214079 213452 266421 271901 306721 309292 4124632 4439127 6216444 6018831 1075640 1103858 294419 260107 274727 277182 321007 311092 307273 310277 209269 211675 680857 638067 1449661 1416140 427043 423930 624807 626855 788901 768123 804139 811745 851864 862713 821025 914298 1960621 2044819 1226702 1051093 686639 678187 821061 811708 848675 863053 886387 887569 984781 992571 4802310 4943743 39.95 71.7 1
09:44:09 2024-01-26 657078 645897 201638 198013 326890 335868 350881 349313 213748 213153 267063 271073 306942 311229 4124632 4475567 6188147 6018831 1069301 1102253 293636 260107 276029 276329 320972 312548 306807 309382 209129 211049 678428 634439 1452045 1412721 428259 423786 619414 625523 786597 763458 802391 816249 851827 855228 821025 918233 1964208 2062740 1230400 1041794 685177 677223 818699 813794 850521 863923 881208 889081 990519 991611 4839261 4956956 39.95 71.7 1
09:44:10 2024-01-26 655172 645395 201999 198009 325972 336580 350845 347737 213383 217928 266791 271676 306258 310277 4124632 4502229 6179890 6019109 1064836 1102253 293530 261096 275184 276497 320972 311564 306274 311120 208256 212673 683352 638067 1455053 1402964 426894 423858 621681 627244 788901 762376 806501 811458 848073 856469 823359 917987 1964208 2058374 1222804 1041232 688595 678475 814036 811422 855465 864219 878312 887745 993861 994011 4781665 4951133 39.95 71.7 1
09:44:11 2024-01-26 655172 645856 202308 196744 327905 336580 349823 347701 213930 213153 266603 273638 305796 311229 4124632 4432671 6212002 6010515 1056020 1097493 296520 260036 275835 276363 319965 311600 306807 311047 208686 211711 688990 643764 1437736 1408708 430669 423894 620364 628611 786597 763458 811216 815057 845100 856433 825403 915553 1960918 2075036 1226702 1044765 690559 677958 816381 813831 853007 863313 876104 890448 998199 994011 4786069 4933150 39.95 71.7 1
09:44:12 2024-01-26 647497 645009 201673 197944 329435 333834 351979 349313 213748 213602 266764 271936 305796 311087 4121153 4423939 6203130 6010515 1049294 1099870 294684 260876 277764 277463 320972 311636 306807 309852 208581 211711 672849 638979 1445658 1413726 429480 421856 619889 626764 783612 763458 811216 811495 843903 856613 825366 915477 1960621 2066043 1219306 1050457 688595 673312 815803 818602 854859 856568 878938 895615 993897 991133 4762210 4933262 39.95 71.7 1
09:44:13 2024-01-26 647570 646546 202343 197669 327645 335868 351907 345614 213417 214202 266136 272733 306906 311229 4124632 4383524 6233237 6005120 1055266 1103074 295263 260071 276100 281761 321007 310366 309379 308085 210447 211746 684762 641723 1470033 1417757 428093 423452 624433 627687 783157 768213 811216 809445 845100 865154 825403 908589 1954988 2050623 1223004 1057024 690067 675744 818699 818022 850521 856640 881245 894028 992663 987686 4701737 4945300 39.95 71.7 1
09:44:14 2024-01-26 647035 646801 201155 198689 327950 333906 351943 347701 214079 213153 267277 271901 305582 310615 4115280 4399416 6193457 6010515 1066502 1103074 292325 260876 276877 277463 321327 310620 306771 310277 209345 211675 655629 633987 1457841 1423025 427043 422257 623444 623716 784338 765933 802391 810897 849984 863932 821025 909999 1955062 2041429 1240156 1052404 684153 670821 821061 816249 847472 861487 886387 894977 984173 988301 4771602 4947604 39.95 71.7 1
09:44:15 2024-01-26 654905 647268 201995 197974 325906 336818 351375 346620 214079 213452 266421 271901 306756 309365 4124632 4426375 6207564 6010515 1075678 1103858 293807 260801 274342 276590 320651 310366 309816 307834 210923 211527 675686 635796 1450917 1417974 425831 422522 623885 626411 786560 767053 801748 810322 851864 863932 819243 908960 1960599 2038537 1210094 1052590 684641 673778 819861 816175 848675 861487 883793 892757 983317 991133 4774174 4954665 39.95 71.7 1
09:44:16 2024-01-26 655417 646806 201990 197974 326926 337294 349224 346620 213896 213153 266991 272316 306942 309620 4121694 4437174 6197390 6018831 1066246 1100688 294156 260251 276065 276783 319034 311636 308942 307154 209339 211527 687580 637157 1448015 1416967 427043 426365 622154 625523 790020 765896 805928 811458 849383 861496 821025 914298 1964440 2053986 1224853 1048107 685129 677455 821061 811708 848073 864219 886387 884919 986910 994011 4811427 4956956 39.95 71.7 1
09:44:17 2024-01-26 653971 645400 201506 198009 326926 335868 350845 349841 213748 213153 267586 271486 306258 311009 4118757 4480051 6170883 6018287 1065982 1102253 293509 260251 275835 281667 320747 311636 306663 309413 208686 211379 677057 634102 1450881 1413951 427006 423786 618503 625523 787785 763458 802391 816249 851864 855228 821025 918233 1964245 2062740 1230400 1042078 685664 677748 818119 813794 850558 863923 881245 889081 990556 991647 4856185 4961871 39.95 71.7 1
09:44:18 2024-01-26 654988 644944 202167 197978 325941 336342 350598 347737 213417 217928 266230 271936 306721 310314 4124632 4478003 6163417 6013986 1063165 1100688 293487 260984 275255 276800 320486 311346 308506 310936 208325 212375 697251 638067 1444159 1404427 427043 423858 622121 628167 788901 763458 807149 813255 848109 856577 825301 915516 1969867 2069010 1243341 1045059 690067 678475 814000 811422 855465 864255 877062 887745 993934 997716 4781665 4956956 39.95 71.7 1
09:44:19 2024-01-26 655206 643967 202026 197978 329440 333942 350315 348787 213451 213751 266234 272698 304874 310615 4124632 4417657 6204733 6008854 1049294 1103858 293522 260251 277569 277463 320747 311636 306735 308949 208651 211746 687580 639435 1471998 1415740 429480 421856 619414 627300 783056 763458 811216 812680 845100 856613 825403 918404 1963550 2069010 1224853 1048107 688595 673510 815803 819764 855465 856640 876104 894977 993897 994011 4764318 4933187 39.95 71.7 1
09:44:20 2024-01-26 650435 646349 202308 197944 327905 335868 351411 346098 214113 214052 266194 273150 305796 311450 4124632 4364337 6228405 6013986 1055525 1103858 295084 260251 276100 281469 321007 311860 309816 310277 208651 212375 700695 641723 1455842 1415740 429175 423786 623922 628167 784265 767090 810638 809445 845100 861763 826610 912212 1956829 2053986 1245806 1057211 690559 674536 817539 816249 851800 861487 880582 894303 992663 982670 4709920 4933262 39.95 71.7 1
09:44:21 2024-01-26 646619 647003 201361 197974 328942 333942 351943 347457 213782 212854 267277 272507 305369 310615 4124632 4395695 6209162 6009690 1064723 1103858 292467 260251 276754 277463 321982 311127 308942 311083 208686 211379 682026 634439 1457594 1428218 428259 422189 623003 624637 783157 765933 804710 810594 848182 863932 821025 912864 1955538 2044782 1221155 1057211 684641 672827 823396 818602 847472 861487 886387 893031 985570 989698 4772179 4933337 39.95 71.7 1
09:44:22 2024-01-26 653311 647258 201999 197978 325643 336818 351943 346377 213930 213602 266456 272733 306792 309365 4124632 4424228 6210966 6018287 1073715 1102253 293736 260215 274378 276913 320415 312782 310583 310570 209269 211309 680857 638067 1448343 1417757 428259 426292 624770 627300 788901 769264 804673 811745 851790 862713 821025 913981 1963135 2049170 1226702 1047736 686639 678438 821061 814016 848073 863539 886387 890125 984745 992534 4809401 4952361 39.95 71.7 1
09:44:23 2024-01-26 656221 645824 201638 197940 327349 335832 349469 348751 214044 212783 267018 271866 305796 310753 4118216 4458072 6188580 6018287 1069474 1100651 293878 260179 275835 278244 318704 313597 306771 310204 209304 211379 677057 636249 1448998 1416967 428259 423786 621681 625043 788864 765627 804710 813831 850549 856541 821025 918254 1964531 2056862 1226702 1044765 685129 678438 821025 811708 848675 865514 883755 888819 989007 996828 4830447 4933150 39.95 71.7 1
09:44:24 2024-01-26 653049 644904 201785 198004 328637 335868 350845 348751 213383 213452 266421 271416 306437 310314 4121153 4490298 6175598 6026260 1066246 1101433 292538 260801 275606 281563 320901 313818 306771 310780 208616 211379 675686 634439 1467845 1410943 426769 423786 618467 627300 788864 762880 804609 816212 848109 856433 823359 919539 1969851 2066043 1220988 1041794 688595 677748 815887 814016 854859 866588 877700 891508 995483 996828 4822929 4964031 39.95 71.7 1
09:44:25 2024-01-26 657701 645861 203011 197944 326926 337294 350526 347737 213748 213751 265568 273603 305974 309803 4127037 4424270 6195215 6008854 1052640 1100651 296201 259413 276100 276783 319930 314710 306771 310887 209158 211711 688990 643764 1451704 1410943 430399 423822 620364 629084 785968 764541 811682 815020 843903 856469 827782 916817 1960566 2076731 1242602 1048107 688595 674499 816381 816212 854253 861450 879565 892957 996374 994011 4776365 4933159 39.95 71.7 1
09:44:26 2024-01-26 645731 645856 202768 197772 327649 335868 351375 345578 213748 213902 266158 272733 305761 311670 4121153 4357965 6227919 5999422 1053947 1099833 294042 260215 276065 278387 320972 311346 309415 310716 208471 212375 698701 641723 1442573 1415136 429480 423786 625250 628131 785840 765933 811793 810019 846298 865154 827782 911587 1957780 2056633 1224853 1055804 690559 672522 818119 817949 852366 856568 881171 895615 993367 982634 4710570 4948927 39.95 71.7 1
09:44:27 2024-01-26 646546 647263 201638 197806 328636 333906 351623 347666 213896 212783 267014 272281 305513 312702 4118216 4398830 6208639 5999422 1063202 1103858 292254 260215 276913 277463 320972 313373 308506 310277 208686 210866 670191 635011 1457561 1427356 429175 422153 623003 623679 784168 765896 806464 811169 848073 863932 821025 911587 1949337 2047681 1211911 1054305 684641 672754 823396 819764 846271 856568 887651 894940 984708 988229 4763435 4945398 39.95 71.7 1
09:44:28 2024-01-26 655172 647461 201638 197944 325871 336818 350809 346620 214044 213153 266991 271901 306942 308856 4121153 4424131 6199783 6008576 1075640 1102253 295034 260801 274342 276556 320936 312856 309197 307725 208651 211379 679467 635796 1435731 1416140 425831 423416 623885 626411 785412 767596 802317 810594 851827 865154 818588 908589 1959192 2035614 1211910 1050011 685129 675227 818699 813794 848675 861487 882499 890346 985570 990397 4769016 4941775 39.95 71.7 1
09:44:29 2024-01-26 655172 647008 201643 197806 325897 337056 349715 345578 213713 213153 266510 271901 306942 308384 4117659 4424390 6197466 6013708 1065906 1103858 293815 260215 276065 276783 319705 313596 307273 307439 209304 211014 683637 637612 1479040 1415136 427043 426329 623444 625967 790020 766019 805854 811745 848109 862713 822775 914298 1960621 2052077 1221155 1049599 686639 678187 821061 811708 848675 864219 886387 887472 986969 993309 4802310 4961852 39.95 71.7 1
09:44:30 2024-01-26 654059 645820 201497 198102 326890 333942 349787 349278 213713 212450 266456 271866 305761 311229 4121153 4464529 6199783 6018287 1069301 1103858 294014 260251 275835 278048 319034 315343 306663 307689 209409 211014 677057 635796 1445723 1414955 427650 423786 620327 625486 788901 765627 804065 814750 850549 856541 821025 919752 1966201 2056899 1226702 1044765 685129 678187 821025 813438 851088 865474 883793 887435 989080 991611 4839374 4958201 39.95 71.7 1
09:44:31 2024-01-26 654238 645364 201643 198975 326890 336818 351339 348470 212757 213751 266795 271038 306472 310314 4124632 4499730 6153805 6008854 1066246 1103074 292325 260984 275835 281595 320165 313818 306771 309847 210326 211711 664117 634439 1466529 1408943 426739 423556 618503 627300 788901 763458 804710 819529 851827 855191 821025 920194 1970052 2065931 1232248 1041160 686639 676753 817539 813218 853007 863575 879882 890383 993367 996828 4834854 4956956 39.95 71.7 1
09:44:32 2024-01-26 656762 645359 202950 197974 325941 336818 349787 347701 213896 214052 265568 272733 306686 309803 4127574 4446671 6197466 6018287 1056860 1100651 296201 260251 275642 276748 320225 312405 306590 309090 209526 211711 679467 641723 1476512 1404953 428093 427001 621242 629092 787748 765084 811793 816212 844973 856469 827159 918196 1966201 2070478 1217458 1044765 691543 678228 816381 814983 856071 863923 876104 892994 998235 995418 4780994 4954665 39.95 71.7 1
09:44:33 2024-01-26 650589 645359 201995 197552 328640 333870 350845 349278 213417 213602 266198 271901 306978 310615 4124632 4430741 6200309 6008854 1050792 1102253 293736 260617 276913 277463 320165 312150 306807 309847 209128 211711 686171 639579 1470084 1410943 427955 421888 620327 629084 783056 764541 809448 814173 844413 856613 822959 916254 1962014 2059816 1226702 1045505 689576 670784 815803 819764 855465 856496 878938 895713 993861 992534 4746813 4933150 39.95 71.7 1
09:44:34 2024-01-26 649633 646810 202313 197552 327879 335868 351411 345578 214079 213751 265604 273376 305761 311670 4115280 4361499 6232849 6008576 1056058 1101978 295463 260251 276100 281667 320687 313557 307703 307689 208721 211711 691633 643562 1454224 1416140 428093 423750 625693 629084 784168 768164 811793 809445 843149 865766 826573 908960 1954976 2050623 1219306 1057380 690559 675227 818699 818565 850521 861450 883164 895340 993367 982597 4721988 4938337 39.95 71.7 1
09:44:35 2024-01-26 646546 647268 200831 197944 327914 333870 351943 347422 214079 213602 267814 271416 306942 310580 4115280 4411573 6199783 5999143 1068787 1100418 293133 260984 276100 277463 322375 311422 308542 308191 208721 211711 679467 635011 1463825 1420163 426436 422189 623885 625523 786004 767619 804673 810594 852467 865154 821025 911624 1960599 2041429 1228551 1059413 684641 674747 821025 816212 848082 863313 885089 894028 984745 992571 4774174 4952361 39.95 71.7 1
09:44:36 2024-01-26 655172 647268 201955 197978 325937 337294 350280 346655 214079 213153 266728 271866 306223 309329 4127574 4433291 6199783 6018287 1077104 1100381 294756 260617 274991 277501 320687 311422 307202 307940 208756 211527 690399 639120 1464302 1416140 426174 426365 625250 626855 790580 769301 806501 811495 853071 863932 823359 915288 1960621 2055137 1228551 1047773 686639 678415 822812 811458 848675 865076 886387 887745 987608 994011 4806638 4954665 39.95 71.7 1
09:44:37 2024-01-26 655098 646801 202140 198009 327649 336342 350845 349313 214079 213153 267872 271866 306223 309913 4115280 4470699 6195361 6018287 1072557 1100418 294612 260617 276100 276363 320426 313500 306771 310277 209193 211049 672004 635534 1457869 1415136 428259 423822 620364 626411 787748 765627 804710 816249 853071 856505 821025 918196 1966201 2062740 1226702 1043278 686639 678438 820442 815597 850521 864251 883830 890475 991960 991647 4848072 4943743 39.95 71.7 1
09:44:38 2024-01-26 655172 645597 201673 198047 326886 336580 351375 347666 212791 214052 266421 271451 306756 310314 4115280 4499862 6167245 6008854 1059796 1099944 293466 260984 275220 276363 320722 313373 308542 309816 208000 211781 676543 637157 1450960 1405949 427043 423858 620364 627207 788901 763458 807074 816212 849346 856469 824530 921469 1966201 2066079 1239644 1043278 688595 678475 815189 811458 855465 862967 879565 887745 993159 996828 4792977 4947417 39.95 71.7 1
09:44:39 2024-01-26 656569 646999 202919 197317 327384 336818 350280 347737 213748 213602 265604 273567 306223 310350 4115280 4433759 6197655 6008854 1053190 1100725 295749 259448 276136 276883 319752 312441 306807 310716 208686 211711 679467 644484 1442102 1410943 430399 423858 620364 629084 786004 764541 811793 816212 845100 856505 828994 920733 1963408 2068679 1217458 1041727 690559 677748 817539 816212 853043 863923 879919 892359 996008 994011 4777310 4945300 39.95 71.7 1
09:44:40 2024-01-26 645947 645400 202308 197940 327420 333942 351907 346098 213748 214052 266728 272733 306223 311009 4115280 4370730 6218540 6003468 1055304 1099944 296562 260251 276100 281761 320722 310620 307273 307689 208686 211746 687404 641723 1454669 1416140 427791 423786 625693 627207 784168 769301 811793 809445 845699 864228 827196 911561 1956929 2053533 1219306 1060232 690559 676224 819861 818602 851763 861450 883164 895340 993367 982670 4722135 4945300 39.95 71.7 1
09:44:41 2024-01-26 649478 645861 201045 198013 327950 333906 351979 347422 214079 213751 267550 271073 306258 312776 4124632 4424270 6200309 6008576 1070795 1100725 293204 265477 276100 277463 322149 311092 308542 308226 208721 211711 682026 634102 1458167 1418149 426436 422522 623885 626411 785448 768176 802391 810594 852467 862940 820442 912212 1960621 2039982 1228551 1054202 684641 675227 819861 816249 849883 862704 885089 892719 984745 991169 4771602 4947604 39.95 71.7 1
09:44:42 2024-01-26 654988 646806 201999 197974 325976 337294 349787 346620 214079 213153 266822 272698 306223 309329 4121153 4437223 6197655 6018287 1070066 1100381 294192 260251 276065 276883 319716 314783 306988 309365 209339 211711 674315 637370 1456491 1416140 428259 426365 623444 625523 791140 765933 807074 811458 850622 861496 822775 915364 1963408 2054032 1228551 1044726 686639 678415 821061 811708 848073 865677 886387 890275 987608 996123 4804642 4954665 39.95 71.7 1
09:44:43 2024-01-26 652354 645391 201497 197978 327384 335868 351375 349841 213748 213153 267049 271073 306721 311009 4118216 4480051 6171647 6018287 1069301 1100725 293466 260617 275642 281469 320722 315567 306807 310277 208721 211084 672004 633670 1456432 1410943 427650 423858 620327 625523 787748 764541 804710 816249 851864 856469 821025 918233 1966201 2059816 1230400 1041794 685129 677223 818699 813794 850521 863923 883793 890448 991960 991683 4839261 4933187 39.95 71.7 1
09:44:44 2024-01-26 654243 643962 201682 198043 325937 336580 350881 347737 213383 214202 267014 271451 306472 310314 4121153 4497218 6153482 6004560 1064685 1099944 293537 260984 275220 281761 320722 311493 306807 309852 208035 211781 684762 637612 1450243 1403714 427650 423858 621681 628167 790020 763458 808297 816212 849984 856541 822340 920771 1964281 2069121 1237795 1044021 689576 678475 815803 811458 855465 865474 879565 889081 993934 991611 4772179 4947417 39.95 71.7 1
09:44:45 2024-01-26 657035 646349 202273 197146 327380 336580 350315 347737 213748 213602 266603 273638 306009 311009 4121153 4424270 6195361 6008854 1049930 1097604 295749 259448 276136 278884 319599 311600 306807 310277 208686 211562 679467 644656 1472934 1410943 430399 423858 620327 627300 785448 764541 811793 816285 845699 856505 827819 920771 1963408 2068716 1213760 1044726 690559 677748 817539 816212 854253 863923 879294 893031 993861 994011 4772942 4954665 39.95 71.7 1
09:44:46 2024-01-26 645952 647456 202352 197548 327905 335868 351659 346098 213451 213751 265604 272733 305796 311229 4115280 4370730 6219040 5994857 1053797 1100381 295012 260251 276100 278528 321803 310331 307237 308261 208686 212226 707444 644484 1440516 1414134 427453 423822 625250 629092 784302 767111 811793 810594 846298 863084 827782 909961 1955025 2054990 1224853 1056196 690559 675264 818119 818602 852403 861487 881245 895340 994072 982670 4698336 4941775 39.95 71.7 1
09:44:47 2024-01-26 647035 647258 201647 197767 328942 333654 351907 347666 213748 212819 267277 272316 305796 313145 4112348 4408719 6199783 6008854 1066359 1100381 292609 260251 276949 277869 321577 311056 308542 308226 209345 211562 679467 635921 1457944 1425334 426174 423484 623444 625523 784302 767596 807074 811745 850622 863057 822775 912676 1955025 2047376 1223004 1053941 685129 671805 823396 818602 847472 861487 888284 895615 984013 990433 4764796 4945300 39.95 71.7 1
09:44:48 2024-01-26 653971 646806 201717 198452 325906 336818 351943 346655 214079 213452 266421 271936 306756 309803 4115280 4411621 6188613 6008854 1070567 1100725 293324 260251 274378 279385 321927 310584 307237 307725 209491 211232 680857 638979 1448621 1416140 427043 426699 624807 626411 788901 769301 804747 811189 851864 862713 821025 914298 1960621 2044819 1224853 1051093 686639 677748 821061 811422 848675 864219 886387 890346 984781 993272 4792932 4954778 39.95 71.7 1
09:44:49 2024-01-26 657969 645892 201682 198379 326926 335868 349787 348506 214079 212854 266546 271901 305796 311229 4115280 4451995 6199783 6018008 1069301 1100725 293957 260251 275871 278065 319481 312513 306807 307330 209193 211049 677057 636249 1477197 1414134 427043 423858 621205 625523 790020 764814 805891 813867 850622 856613 821025 916945 1963408 2056899 1226702 1045059 685664 680120 821061 811708 848675 865510 885126 884919 989080 996123 4835916 4954665 39.95 71.7 1
09:44:50 2024-01-26 653341 643998 201682 198043 326890 336342 350845 347701 212791 213902 266728 271486 306507 310314 4121694 4500141 6158454 5992247 1060021 1097604 293402 260984 274798 278724 320972 313447 306807 308226 208215 212375 705973 639435 1440046 1401723 426436 423894 622121 627244 788901 762917 807149 813831 848146 856577 822959 916854 1964245 2066079 1224619 1044765 690067 679152 815189 811422 856679 864431 878312 887745 993934 996123 4780994 4956956 39.95 71.7 1
09:44:51 2024-01-26 655172 645400 201673 197313 327685 336580 349787 347773 213451 213751 266826 273638 305547 311229 4124632 4437104 6199783 6013986 1051308 1099944 294398 259849 277410 278492 319965 312548 306807 310277 208721 211746 676543 642341 1478015 1410943 430399 423786 620364 627300 784265 764541 811537 816285 843903 856541 829656 918757 1962014 2075260 1238763 1048219 688595 676274 816381 818022 854859 861487 878633 894340 993861 994011 4762692 4951133 39.95 71.7 1
09:44:52 2024-01-26 645670 645892 202127 197944 327640 335868 351943 346655 213451 214052 266791 272768 305796 311229 4118757 4380190 6214105 6004560 1054142 1100454 294256 260251 276100 278136 322149 310366 306988 310716 208360 212375 690204 642848 1452519 1414134 429480 423858 624807 629092 784375 768176 810350 811169 845009 862419 827856 911987 1957105 2054060 1224853 1056234 690559 674536 818699 819764 853007 861487 882536 895615 994777 988265 4709958 4933379 39.95 71.7 1
09:44:53 2024-01-26 646583 647461 201673 197978 328938 333906 351943 347701 214079 212819 267814 272316 305827 310615 4115280 4411844 6197655 6013708 1061497 1100418 292991 260251 276949 277638 322698 311346 306345 308297 208756 211781 680857 634439 1450354 1425334 426174 422522 623101 625080 785448 767633 806501 811745 850622 863053 822775 911949 1955062 2047376 1221155 1053941 685177 673275 823396 818602 848675 863313 888284 895340 984781 991133 4771602 4947604 39.95 71.7 1
09:44:54 2024-01-26 653775 646806 201673 197552 325643 337294 351375 345614 213930 213602 266234 271936 306942 309584 4112348 4417975 6197504 6013986 1071486 1099639 293324 260251 275220 279385 319872 311564 309379 307975 209526 211562 682247 638067 1463142 1416140 426813 426699 625250 626855 791140 769338 807149 813561 850622 863932 820561 914298 1962014 2052459 1226702 1051093 686639 678746 822812 811458 848675 865510 886387 890387 986946 994011 4804829 4947604 39.95 71.7 1
09:44:55 2024-01-26 652310 644944 201357 197729 326926 335868 350881 349313 213930 212854 266866 271676 306258 311229 4115280 4474243 6162080 6013986 1068787 1097233 292361 260251 276100 278136 318715 312513 306807 308226 209380 211084 670651 634439 1449653 1410943 427043 423628 620327 625523 787748 765627 804710 817208 851864 856541 821025 917580 1963408 2058357 1228551 1043278 685664 677748 819861 813218 850558 864219 883830 890383 990556 991683 4839825 4947604 39.95 71.7 1
09:44:56 2024-01-26 653976 644039 201673 198690 325941 335868 350845 347737 212757 213751 266581 271073 306258 310350 4103524 4474785 6154065 6008576 1062443 1098860 293629 260617 275027 278724 320936 311092 306309 309161 208035 212673 697251 638067 1440987 1401723 426436 423894 622121 628131 790020 762884 807149 813255 848182 856577 820597 917543 1968647 2066190 1234097 1042058 689576 678669 814729 811458 855465 864255 877062 888808 993897 998423 4774174 4947604 40.05 71.7 1
09:44:57 2024-01-26 655835 645441 202273 197154 327685 336342 349787 347737 213451 213452 266207 273673 306726 311009 4102041 4437242 6190404 5999143 1044821 1097604 294113 260251 277764 277798 320936 311564 306771 309126 208651 211527 687580 638979 1464433 1410943 428396 422486 620291 629084 784168 762847 811793 813831 846298 856577 827782 916908 1969813 2073527 1224853 1048107 688595 673238 816345 819764 855465 861450 879565 895340 993861 993975 4752818 4942982 40.05 71.7 1
09:44:58 2024-01-26 645694 645359 202282 197754 327384 335595 351339 346584 213748 214052 267894 272698 305761 311229 4115281 4348861 6227919 5999143 1057150 1100418 295427 260215 276065 278101 320936 311529 307738 307224 208721 211675 694492 641723 1455835 1419156 428093 423750 625693 629084 784168 769331 811793 810594 846298 864228 827159 910901 1961391 2050623 1223004 1059638 690559 675707 820442 819764 851124 861450 885089 895340 993367 988192 4717902 4939457 39.95 71.7 1
09:44:59 2024-01-26 646546 646769 201295 197940 328405 333870 351943 347666 213713 212485 266991 271866 306694 310580 4096097 4424357 6199783 6008576 1066592 1100418 294612 261352 275835 278029 322889 310584 306345 308226 208686 211711 688990 633987 1480761 1418149 426739 422486 623885 626411 786524 767656 804673 811745 853071 865766 820988 911587 1959903 2039982 1228551 1053340 685129 675190 820442 817369 851088 863313 885089 894028 984708 992571 4778421 4945300 39.95 71.7 1
09:45:00 2024-01-26 655172 646419 202282 197974 325967 337294 349751 346341 214079 213153 266991 271901 306942 308094 4107921 4439618 6190404 6008576 1066359 1099944 293815 260251 276065 279421 319670 311564 306988 307295 208721 210915 679970 637157 1470684 1416140 427955 426329 623003 625967 790580 766696 806464 813475 849947 861496 823359 915326 1963408 2056596 1226702 1044689 686151 679152 822812 811708 848675 865474 886387 888103 987608 996828 4811689 4945300 39.95 71.7 1
09:45:01 2024-01-26 651393 645597 201326 198513 327649 336342 351339 349559 213713 213452 266991 271451 306437 311229 4115281 4500141 6157610 6008576 1059908 1100725 293217 260984 275606 278688 320936 311056 306807 310100 208325 211527 688990 634439 1453359 1406946 426739 423822 619378 627300 788901 762847 805854 816212 851827 855191 823359 919539 1966201 2066079 1234097 1040313 687616 677223 816381 811422 854859 864828 879882 890072 993367 996123 4825449 4948829 39.95 71.7 1
09:45:02 2024-01-26 655167 645856 202919 198137 326890 337294 349787 347666 213713 213452 265382 273150 306223 310058 4103524 4421067 6179739 5999422 1051055 1099944 294398 259448 277318 278208 319670 312477 306807 308261 209345 211464 675686 641723 1483832 1410943 428772 423592 620291 627300 784168 764541 811500 818022 845699 856541 830208 918196 1963408 2076731 1238763 1046359 688595 674218 816381 818565 855465 863313 878633 895615 993861 994011 4765611 4945300 39.95 71.7 1
09:45:03 2024-01-26 646278 645355 202097 198689 327879 335868 352015 347737 213383 214052 266012 272698 306223 311229 4115281 4370730 6210853 5999422 1053769 1100454 295298 260032 276433 278636 320936 311056 308204 307725 209526 211499 690204 641723 1446031 1416140 428057 423592 625693 628131 784265 770428 811793 811745 844340 864837 827745 911587 1956929 2050623 1211911 1059638 690559 674732 820442 819764 850521 861487 883793 896892 992663 982634 4717902 4938252 39.95 71.7 1
09:45:04 2024-01-26 648525 645856 200980 198724 328374 333870 351979 347666 213896 213602 267241 271416 305761 311052 4115281 4424270 6199783 6008854 1070946 1100725 293743 260984 274763 278636 322399 310549 308397 308226 209533 211245 680857 633536 1453297 1415136 425831 423628 624770 627300 788901 769264 803494 811745 853071 863021 820369 911298 1960621 2039982 1213687 1047736 686639 674804 821061 815561 848675 865145 886387 894266 989044 992571 4775010 4945024 39.95 71.7 1
09:45:05 2024-01-26 656569 645856 201647 198409 327645 337056 349751 346655 214079 213117 266421 271866 305761 310350 4108761 4448983 6184118 6018287 1066095 1098824 293914 260251 275851 278636 318963 312513 306807 307725 209526 211098 675686 634439 1469655 1413951 427650 426097 620327 625486 790580 765319 805891 815634 850549 856541 821025 916908 1963408 2056899 1226702 1044765 686151 678746 821061 811708 848675 865474 885756 889044 989044 996828 4811427 4948552 40.05 71.7 1
09:45:06 2024-01-26 652354 643967 201330 198689 326917 335868 350845 349032 212723 213452 266421 271038 306223 310789 4115281 4497105 6162268 6008854 1063202 1097604 294261 260984 275851 278636 320319 311564 308542 310135 210029 211464 687580 634439 1451692 1401723 426436 423628 620327 629084 790020 762340 807074 818368 850585 856469 820561 920886 1964208 2066079 1234097 1041794 688595 677748 816381 811422 855465 865541 877972 890462 993825 996828 4804091 4933150 40.05 71.7 1
09:45:07 2024-01-26 655172 646546 202777 197694 327640 337056 349787 347701 213896 213602 267477 273603 305761 310314 4115281 4427487 6195361 6004560 1047798 1099944 294184 259849 278172 278013 320450 312513 306807 309161 209081 211429 687580 640807 1490199 1410943 428772 422486 620327 629084 784168 763458 812951 815941 845100 856541 829031 916817 1960674 2071946 1231087 1048107 688595 673238 815767 818602 855465 861487 879565 895433 993861 994011 4764796 4945384 39.95 71.7 1
09:45:08 2024-01-26 645952 646349 202313 197729 327649 335868 351339 346098 213417 214052 265604 272733 305761 311229 4111704 4371105 6224240 6008854 1055383 1100418 295298 260032 276698 278208 320936 311529 306626 306795 210407 211464 679467 641723 1456111 1420163 428772 423628 625213 627300 784168 770428 811793 811745 846838 865447 825329 910254 1956929 2050623 1221155 1058885 688595 673266 822812 819764 848675 861487 887651 900925 990519 991133 4755417 4945024 39.95 71.7 1
09:45:09 2024-01-26 647534 646349 201330 198720 327914 333906 351979 347386 213896 213602 267241 271003 306258 312149 4103524 4411573 6188613 6008854 1071524 1098824 295091 260984 275357 279028 321911 310549 307237 308191 209526 211464 680857 635796 1431524 1416140 426739 423520 625250 627300 788343 770428 804673 811473 853071 864228 821025 912960 1963550 2041429 1237795 1053340 686639 676274 821025 816175 850521 863923 886387 895056 988381 993309 4774174 4945384 39.95 71.7 1
09:45:10 2024-01-26 654951 646806 201647 197789 327420 337294 349751 347142 214113 213452 266920 272316 306223 310350 4124280 4451995 6199783 6018008 1069549 1100418 294220 260617 276663 278832 319446 314784 306807 307975 209667 211281 677057 635796 1453464 1416140 426813 423894 622121 626855 791140 766696 805891 815634 852467 861459 822775 916854 1964804 2056899 1226702 1045022 686639 679152 821025 811422 850484 865510 885126 888771 991960 991683 4839374 4954665 39.95 71.7 1
09:45:11 2024-01-26 653316 644876 201673 198634 327384 336818 351375 348751 212791 213751 267586 271451 306721 310314 4120018 4490668 6157873 6008576 1063202 1097604 294135 260984 275815 278832 320901 311600 306309 309595 208035 212609 697172 638067 1474336 1401723 427043 423894 623003 628611 790580 763458 808260 813831 849947 856577 823541 920762 1969867 2066079 1204770 1048219 690067 678379 815189 813182 857895 865677 877972 889044 996750 996828 4780994 4954665 39.95 71.7 1
09:45:12 2024-01-26 655172 645364 202313 197317 328441 336818 350280 348751 213930 213602 267014 273603 305761 311229 4104980 4424320 6190404 5991699 1051144 1100418 294506 260617 276433 277391 322626 311529 306807 309883 208506 212092 686171 639892 1452805 1410943 427416 421263 622121 628131 783056 764778 810638 811495 846875 862713 825366 916945 1959200 2058357 1201016 1050346 690067 673202 815767 820928 855465 856568 876068 898208 995304 991133 4715249 4945384 39.95 71.7 1
09:45:13 2024-01-26 649437 645897 202308 197552 327914 335868 350845 346655 214079 213153 265639 273150 305547 311670 4117787 4383538 6188613 5999422 1059615 1098824 294612 260251 277549 278013 320615 311529 306345 308226 209491 210767 663606 634364 1460795 1425334 428093 422888 623003 625043 784168 765933 808260 813203 848146 863932 823359 912960 1955088 2044782 1213760 1055841 686639 672754 824567 819764 848073 861487 885403 895713 984708 989661 4765611 4939457 39.95 71.7 1
09:45:14 2024-01-26 652124 645851 201682 198375 325941 335868 351943 346620 213896 213452 266546 271676 306756 309803 4105822 4427520 6199783 6008854 1069399 1098824 293629 260251 275886 279421 319930 311310 307237 307295 209444 211464 682247 637612 1455800 1416140 427416 426967 623885 626855 791140 768176 809448 813561 850585 862713 823359 916908 1963408 2053950 1249573 1050346 686639 679152 823396 811708 848675 865618 888284 890183 989781 991575 4811689 4933150 39.95 71.7 1
09:45:15 2024-01-26 654243 645856 201506 198009 327420 335868 351375 349805 213748 213153 267778 271676 306942 310789 4115281 4499730 6171647 6008576 1059908 1099944 293545 260984 276065 279028 320936 311529 306807 310100 208360 211429 682247 634439 1454042 1409942 427043 423858 620323 628637 790580 764541 806501 818639 853071 856505 822340 921616 1964245 2063154 1213726 1041794 688595 679152 817539 813182 855465 865438 879919 890109 992421 996828 4816043 4947604 39.95 71.7 1
09:45:16 2024-01-26 656609 645851 202140 197317 327914 336818 349787 347701 214079 213751 266728 273638 305761 310350 4127273 4417937 6190943 6008576 1046521 1097604 293921 260251 277800 278244 320936 311600 306807 309630 208686 211429 680857 638979 1449661 1410943 428699 422522 620468 629084 784168 764541 811793 815020 843185 861496 827782 916854 1963408 2069010 1224853 1049599 689576 674747 816381 820346 856679 856604 878596 895442 996787 994011 4752818 4945398 39.95 71.7 1
09:45:17 2024-01-26 646583 644908 202273 197944 327411 335868 351979 346620 213748 214052 266470 272733 305547 311009 4115281 4371006 6223477 5999143 1054067 1098824 295199 260251 276663 278244 320972 310620 308204 307975 208721 212128 698701 641723 1451196 1416140 428772 423822 625693 628611 784302 769882 810350 810594 845009 865483 828443 910939 1953583 2050623 1223004 1057380 690559 676742 819861 818602 852403 862704 883830 895615 994777 982670 4717902 4938252 39.95 71.7 1
09:45:18 2024-01-26 646583 644211 201678 197798 328676 333942 351659 347701 213451 212485 266764 272733 305334 310326 4108224 4418179 6195361 6004282 1065797 1098824 293133 260984 276100 278013 321911 310584 306309 308226 208721 211429 680857 633536 1461048 1420163 426436 422522 624433 626411 786004 769338 804710 810594 853071 864228 821025 911624 1959200 2039982 1224853 1054305 684653 675264 820442 816212 848082 863313 886387 894066 983317 991133 4764796 4939457 39.95 71.7 1
09:45:19 2024-01-26 654229 645824 201990 197552 325941 337294 350845 345614 213930 213153 266421 272316 305796 308420 4114115 4433291 6199783 6013986 1066246 1097233 293324 260251 276468 279028 320562 311310 307237 307295 209526 211429 669468 637157 1445379 1416140 427453 427303 623885 626411 791140 765933 807111 813597 850622 862713 823359 915477 1960621 2053950 1226702 1050457 686639 678746 822812 811708 848675 865510 886387 889086 986910 994011 4802409 4945300 39.95 71.7 1
09:45:20 2024-01-26 651474 643998 201326 197763 326890 335868 350845 349313 213417 213153 267053 271486 305796 311009 4107959 4493302 6162343 6008854 1064946 1097604 292609 260617 275851 278244 320936 311529 306807 309665 208872 211464 672944 634439 1469267 1410943 427043 423628 619451 626855 788901 764008 804710 819801 853071 856469 821025 920231 1964245 2053936 1228551 1041165 686639 676790 818699 813831 853043 864219 882499 892359 993367 997293 4821068 4954665 39.95 71.7 1
09:45:21 2024-01-26 655422 644908 201999 198391 325976 336818 350845 347701 213896 214052 265604 271901 305796 309803 4115281 4430855 6193226 6004560 1052293 1097604 295993 259448 275851 279225 321300 311636 306807 308226 208872 211570 664117 643306 1446121 1408943 428772 426097 620364 629056 787785 765084 810350 818368 845009 856577 829067 920231 1963408 2068716 1228551 1041727 692530 678228 818699 816249 855465 862967 881282 895615 999687 995418 4775010 4947604 39.95 71.7 1
09:45:22 2024-01-26 649060 645856 202140 198409 327685 333942 352015 348751 213235 213751 266234 272542 305796 311009 4107921 4380190 6204733 6000271 1054104 1098824 295785 260251 276698 278244 320094 310584 307773 307760 209199 212276 701782 641723 1451557 1416140 428130 423592 625693 629092 784302 769882 810350 810897 844413 864264 827819 912864 1956929 2050623 1221155 1059475 690559 674804 818699 818602 853043 862704 883830 898321 991683 988229 4715373 4939180 39.95 71.7 1
09:45:23 2024-01-26 646583 646806 201006 198711 327945 333942 351979 347178 213748 213153 267277 271451 304909 312738 4108224 4405405 6199783 6004560 1070466 1098046 292325 260984 275622 278244 320651 310584 306808 308191 209380 211464 680857 633536 1474619 1416140 425831 423592 625250 627300 788343 769301 804102 811473 853071 862976 821025 912997 1960599 2038537 1226435 1051841 686639 674804 821061 814983 848675 863923 886387 894303 987645 992571 4774174 4933262 39.95 71.7 1
09:45:24 2024-01-26 654724 646546 201502 197586 327879 337294 349505 346655 214113 213153 266456 272733 305796 310350 4108224 4451995 6199783 6013986 1068024 1097269 293217 260251 276468 278244 318963 312548 306274 307760 209771 211098 682198 636249 1444665 1416140 426813 423894 621681 625523 790020 764814 805891 815364 852467 856613 822775 919415 1963408 2056903 1226702 1046730 686639 679152 821061 811458 850521 865546 885126 890109 990519 991647 4821778 4947604 39.95 71.7 1
09:45:25 2024-01-26 653316 645400 201673 198724 326926 336342 351375 348506 212791 213452 266866 271073 306258 310350 4107959 4497294 6162343 6001109 1062443 1097233 292502 260801 275815 278636 320794 311564 306807 309197 210029 212602 701601 638067 1445828 1401723 426739 426097 622121 628648 790580 763458 808872 815941 850622 856613 822959 920695 1969867 2061327 1224619 1041727 690559 678746 815803 813218 856679 865510 877349 891729 996787 991611 4780994 4951133 39.95 71.7 1
09:45:26 2024-01-26 655799 644453 202136 197081 327420 336580 349751 348261 213599 213602 265674 273638 304909 310350 4112956 4430855 6193226 6000271 1047265 1097233 294398 260251 277976 278244 320450 312513 306554 309197 208949 211464 687580 638979 1449851 1410943 428772 423556 620364 627244 784168 763458 811793 816249 843185 861496 827819 918024 1963408 2062787 1226702 1046248 689576 672754 816381 819764 855465 861487 878670 899678 996045 994011 4756212 4947329 39.95 71.7 1
09:45:27 2024-01-26 647306 645395 202635 197548 327914 335868 352015 346655 213417 214052 266234 272733 305796 311009 4115281 4370855 6228774 6004560 1053881 1098824 295785 260068 276698 278244 320972 311310 307308 307045 209345 211464 687580 642848 1461896 1420163 428772 423664 625693 628637 784302 770428 810350 811745 845009 865569 827819 909961 1955025 2050623 1221155 1058570 689576 674291 821061 819764 849920 861487 886387 894411 992663 988301 4729906 4938252 39.95 71.7 1
09:45:28 2024-01-26 647678 645395 201330 199032 327685 333942 352015 347178 213782 213602 266866 270247 305831 311707 4102041 4411611 6190943 6009690 1072608 1097604 293985 260984 274971 278832 320580 310366 306843 307975 209345 211464 680857 634439 1429681 1416140 426436 423452 624807 627300 787785 769338 804102 811473 853071 863084 821025 911298 1960621 2038537 1217357 1049302 685664 674841 821061 816212 849883 863923 885756 894340 986212 992607 4778609 4938252 39.95 71.7 1
09:45:29 2024-01-26 655172 645395 201999 197823 326921 337294 349787 346377 214113 213153 266510 271901 305547 309365 4124318 4442643 6188613 6009412 1065333 1097604 293907 260251 275851 277403 318998 311600 308542 307259 209374 211238 675686 636249 1464856 1414134 426174 426365 622121 625523 791140 766092 805891 813255 851864 861496 821025 918441 1963408 2053986 1226702 1048107 685664 679152 821061 811422 848675 865510 886387 887509 989080 991611 4811464 4944079 39.95 71.7 1
09:45:30 2024-01-26 651393 643998 201497 197974 326917 335868 350881 349313 213417 213153 266800 271108 305831 310350 4115281 4493704 6162268 6004282 1062443 1098824 293723 260984 275815 281761 320450 311056 306807 310135 208035 211570 688990 634439 1457837 1406946 427043 423894 619656 627300 788901 763458 806501 818059 852467 856505 820597 922272 1964281 2063154 1206463 1041794 688595 678669 816381 813831 855465 864945 879257 890202 992421 991647 4818562 4933150 39.95 71.7 1
09:45:31 2024-01-26 655172 645597 202915 197694 326882 337294 349751 347701 213748 213153 267477 273150 305761 309803 4115281 4424357 6190404 6008854 1049294 1097604 294733 259813 277549 281761 319965 312477 306807 308261 209409 211570 687580 641723 1475419 1410943 429719 423750 620327 628637 784265 764541 811500 817135 845699 856505 830208 918196 1962014 2072285 1225090 1048107 690559 675153 817539 817369 854859 863923 879919 895428 993861 994011 4769016 4945398 39.95 71.7 1
09:45:32 2024-01-26 645952 643957 201964 197694 327879 335868 352015 346863 213235 214052 266012 272698 305761 311229 4103524 4367708 6215336 5999422 1053896 1099602 295298 260251 276663 277021 320936 310838 309379 307224 210596 211464 694492 641723 1446624 1416140 428093 423628 625693 628131 784302 769882 811793 811745 844376 865483 828994 911587 1956929 2050623 1234506 1057380 690559 674768 820442 819764 852366 861487 883830 898208 993367 982634 4717902 4935658 39.95 71.7 1
09:45:33 2024-01-26 647570 645856 201647 197517 328906 333906 351659 347422 213748 211856 266830 272507 304839 312149 4111704 4411573 6188575 6004560 1065408 1098824 292538 260251 276627 277853 321946 311310 308542 308226 209491 211499 688990 633536 1458740 1420163 427043 423520 623885 625967 786597 769301 805854 813475 853071 864192 822775 914298 1960584 2041429 1224853 1054268 685129 672791 821061 817985 848675 863923 887651 895619 984745 992534 4769016 4945300 39.95 71.7 1
09:45:34 2024-01-26 653022 645892 201647 198102 325871 336818 351339 346341 214044 213153 266421 271901 305974 308384 4103524 4437256 6179702 6013986 1066132 1097604 293324 260251 275886 277398 320970 312513 306807 309693 209526 211386 677057 635796 1449661 1415136 427955 426699 622121 625523 791140 765896 806464 815941 852467 861496 823359 915516 1964804 2053950 1226702 1045801 685664 678746 821061 811708 848675 865474 886387 889081 989781 991611 4818562 4945300 39.95 71.7 1
09:45:35 2024-01-26 652354 643962 201151 198724 326921 335868 350881 349278 213235 213153 266830 271038 306009 310314 4115281 4482054 6126889 5999422 1058322 1097604 293118 260801 275393 277398 321381 311056 306807 309126 210177 212567 707444 638067 1445737 1401723 427043 426097 622121 629056 791140 763458 808872 815941 848109 856613 822959 918196 1968469 2069010 1243341 1044765 689576 678228 815767 813182 856679 865474 876068 890392 995304 996828 4778421 4933262 39.95 71.7 1
09:45:36 2024-01-26 655172 646546 202282 197694 327640 336580 350280 348751 213896 213602 266323 273638 304874 310314 4115281 4424314 6179739 5999422 1041667 1097604 294077 260251 278172 277853 320936 312257 306771 309161 208935 211605 675686 638067 1465256 1410943 428093 422522 620327 627207 784168 764541 811793 814750 844413 861496 827782 916166 1960621 2069010 1226702 1048107 689576 672687 816467 820346 856679 861487 878633 898690 996045 994011 4757185 4941775 39.95 71.7 1
09:45:37 2024-01-26 645943 644908 202600 197767 327384 335868 351659 345578 213713 213751 265604 273376 305513 311229 4111704 4358550 6228774 5999610 1057904 1099602 295298 259849 277318 278208 320936 311310 306309 306795 210148 211429 690399 639892 1452890 1420163 428772 423592 624770 626855 784168 770428 811216 811745 847474 865541 825366 909999 1955538 2049170 1240156 1056987 688105 672791 822812 820928 848675 861487 886387 900320 990519 991096 4746038 4935935 40.05 71.7 1
09:45:38 2024-01-26 646319 645359 200839 198547 327914 333906 351979 347422 213748 213452 267277 270814 305513 312149 4105822 4411839 6188801 6008854 1071562 1098824 294434 261532 275393 278244 320615 310331 306808 308191 209526 211605 664117 633536 1441854 1416140 426436 423664 625693 627300 788901 770428 804139 811473 853071 863053 821025 912638 1960621 2039982 1237328 1049302 687616 676753 821061 816175 850484 865145 886387 894303 989080 992571 4771602 4938252 39.95 71.7 1
09:45:39 2024-01-26 656887 645892 201682 197586 326926 337294 349505 347422 214113 213153 266456 272316 305796 310350 4115281 4448983 6179702 6013986 1068460 1098824 293629 260251 275851 277021 318998 312038 306807 307725 209590 210908 678428 634439 1456836 1414134 426174 423894 621681 625523 790580 765355 805891 815364 853071 856613 821025 915553 1963408 2056899 1247690 1045059 685664 679152 821061 811708 848675 865510 886387 888808 989818 998423 4821068 4938252 40.05 71.7 1
09:45:40 2024-01-26 651393 643962 201006 197978 326926 333978 350845 349559 213235 213153 266991 271073 306942 310277 4105822 4487770 6153482 5999143 1062443 1097604 292920 260801 275815 281595 320450 310620 306807 309883 208035 211422 680857 634439 1454290 1406946 427043 423858 619889 627300 790020 762847 806501 818639 852467 856469 823359 920923 1966201 2063117 1235946 1040313 688105 678187 817539 813794 854253 865550 879919 890183 994777 996828 4818562 4933187 39.95 71.7 1
09:45:41 2024-01-26 655172 644913 202946 197763 325937 336818 349787 347701 213896 213153 267695 273150 305761 309110 4103524 4418028 6185989 5999143 1049294 1098824 295371 259448 277123 281563 319965 311600 306807 308261 208686 211386 687580 641723 1480794 1410943 429719 423858 620364 627300 785412 764515 811537 818059 843185 856577 830245 919539 1963408 2075260 1228856 1048107 690559 677186 818119 818602 855465 863923 879919 895433 993897 995418 4762210 4938337 39.95 71.7 1
09:45:42 2024-01-26 645952 645629 201717 197754 327420 335868 352015 347178 213417 214052 267967 272316 305761 311009 4103524 4358243 6215336 6000271 1052269 1097604 294976 260068 276663 281761 320972 311529 307988 307259 209409 211605 686171 641723 1463899 1416140 428735 423786 625693 628131 784302 770428 811793 810897 844413 864837 828994 911624 1955538 2050623 1221155 1057380 690559 675227 819861 819764 852403 861487 883830 895349 993367 988265 4714537 4935935 39.95 71.7 1
09:45:43 2024-01-26 645629 645856 201673 197802 328906 333906 351375 347701 213748 211856 266456 272542 304839 312775 4115281 4408415 6184155 6004560 1066246 1098824 292128 260251 276698 277658 321649 310584 308542 308261 209491 211464 688990 632291 1454513 1420163 427043 423520 623885 625523 786597 768176 804710 811745 852467 862976 821025 912960 1955025 2041429 1224853 1054305 684653 672279 821061 818022 848675 863313 888917 895624 984745 991133 4765611 4938252 39.95 71.7 1
09:45:44 2024-01-26 654440 645847 201673 198413 325871 336818 351375 346377 213896 213153 266421 271936 306978 308384 4103524 4424466 6179739 6008854 1066170 1097604 293502 260251 276663 277803 321107 311529 308542 307009 209526 211570 674315 637157 1452045 1415136 426813 427001 623003 626411 791140 765969 807111 814173 850622 863932 823359 917057 1963408 2053950 1228551 1049599 686639 678746 823396 811708 848675 865546 886387 889750 987645 995418 4809170 4938252 39.95 71.7 1
09:45:45 2024-01-26 652411 643998 201365 198724 325976 335868 351375 348506 212757 213751 266456 271038 306258 310277 4115281 4482025 6175553 6000271 1060133 1097604 293324 260251 275006 278636 319457 311092 305847 309839 208872 212751 704501 638979 1441258 1401723 427043 426097 622121 629092 791140 764541 809485 815978 848146 861459 824198 919340 1968469 2056881 1234097 1041690 690559 678228 815308 811458 856679 865474 876104 890420 996787 998423 4774174 4954665 40.05 71.7 1
09:45:46 2024-01-26 654243 644913 201673 197444 327941 336342 349787 347737 213417 213153 265639 273603 304874 310314 4103524 4427688 6188801 5999422 1047052 1097604 293324 260068 277549 277355 320343 311564 306807 309161 208872 212085 687580 638979 1466429 1410943 428735 422852 620327 627300 784168 763458 811537 815978 846446 856613 829031 918024 1960621 2065712 1254917 1044726 689576 672791 816381 819764 855465 862704 878633 898321 995304 994011 4759610 4945305 39.95 71.7 1
09:45:47 2024-01-26 645952 645629 202317 197548 327420 335868 351375 345578 213417 214052 265639 272733 304909 311229 4102041 4352169 6227919 5990852 1054142 1098824 294149 260251 276698 278244 320319 310620 307738 307295 209199 212269 687580 641723 1467431 1416140 428433 423592 625693 628167 784302 770428 810962 811473 845009 865582 829031 911298 1954988 2056633 1221155 1058533 690559 674841 821061 819764 853007 863313 885756 896317 994072 988265 4717902 4939457 40.05 71.7 1
09:45:48 2024-01-26 646578 645388 201326 198629 327950 333942 351979 347457 213930 213602 267277 271038 305796 310362 4102041 4424270 6199783 6009690 1071266 1098824 293985 260984 275393 278244 321911 310149 306843 307760 209526 211499 680857 633987 1442499 1416140 426133 426097 625693 627300 788901 769882 804747 811745 855639 864228 821025 914169 1960621 2039982 1219038 1053452 688595 676790 822812 816212 850521 863003 886387 894977 990519 994011 4780994 4943803 39.95 71.7 1
09:45:49 2024-01-26 656417 645897 201673 198378 327455 337294 349751 347457 214113 213153 266456 271901 305761 311009 4102041 4448823 6179965 6008854 1068024 1097269 293324 260251 275886 278244 321344 312548 306807 307975 209526 211570 664117 635796 1442121 1416140 426813 426061 622121 626411 790580 765896 805891 817788 853071 861496 820561 920847 1964804 2056972 1228551 1041653 686639 678746 821061 813255 850558 865546 885756 890420 990556 997330 4830447 4945300 39.95 71.7 1
09:45:50 2024-01-26 653341 643998 201999 198685 325976 336818 351375 347701 213417 217964 266421 271936 306258 310058 4107959 4424270 6190404 6000271 1055304 1097269 296201 260068 275886 279028 318750 311600 306807 308261 208872 211429 680857 642848 1446889 1405949 428772 427001 621681 629129 788901 763698 810350 818368 845643 856613 829031 920231 1964804 2072285 1228551 1046730 692530 678746 816381 816249 856679 862972 878670 894977 999723 991647 4764796 4938252 39.95 71.7 1
09:45:52 2024-01-26 647789 643962 201673 198089 327411 333870 351979 348506 213383 213602 266047 271901 305547 311670 4108224 4389649 6190943 5985709 1051033 1097269 293511 260068 276468 278244 320651 309643 306345 308297 208872 212128 700151 641723 1450458 1410943 427453 423628 623922 629092 784338 765969 811793 811189 845643 862976 829031 914298 1956408 2056899 1217458 1055841 690559 672791 818119 820346 853043 856604 881245 897028 993367 988265 4690420 4928625 39.95 71.7 1
09:45:53 2024-01-26 645633 646546 201673 197552 327976 333978 351907 347701 214113 212485 266456 272507 304874 311670 4105822 4386540 6185989 5990852 1063467 1097604 293374 260251 277088 277817 321685 310584 306061 308261 209199 211464 688990 634439 1445723 1424324 427650 423556 623885 625080 786597 768176 806501 811458 850622 862976 823359 913647 1955088 2044326 1243923 1054342 685177 672316 823396 818602 848073 862704 886697 895727 984745 991133 4755417 4928625 39.95 71.7 1
09:45:54 2024-01-26 652386 644913 201497 197733 325643 336342 351695 346377 213748 213153 266234 271936 306258 309110 4094092 4420787 6181025 5999422 1073374 1097604 293502 259813 274971 279028 321699 310584 306773 307259 209456 211393 675686 636703 1447688 1414955 427043 426699 625213 627300 790580 770391 804673 813780 854280 864543 821025 914298 1960599 2041429 1213645 1049339 688595 677712 822812 815173 848675 864183 888284 892957 989044 994011 4780994 4939457 40.05 71.7 1
09:45:55 2024-01-26 656762 645856 201612 197513 327349 336580 349751 347701 214079 213117 266795 271901 305761 311009 4114115 4458348 6189295 6016800 1066502 1097604 292941 260032 275851 278208 318963 312513 306807 307725 209555 211098 682369 634439 1458190 1414955 428259 423822 621242 626411 790580 765627 806464 815941 853071 860815 823359 920074 1966201 2059816 1249573 1044765 686639 679152 821025 811422 850485 865510 885089 890072 991960 997257 4811389 4942982 39.95 71.7 1
09:45:56 2024-01-26 654712 643894 201427 197978 326890 336342 350845 348715 212757 213751 266956 271038 306946 309803 4093130 4484405 6148501 5989711 1059152 1097604 292884 260617 275815 278208 320901 311310 306807 310064 208000 212050 680857 634439 1454892 1405949 426739 423858 620412 629084 790580 763999 807037 817985 852430 856469 825888 922235 1964208 2059795 1219172 1041906 688595 679152 817539 813794 855465 865474 879882 891376 993086 996828 4813510 4945300 40.05 71.7 1
09:45:57 2024-01-26 656141 644872 202282 197146 327649 336818 349751 347422 213713 213602 268004 273603 306654 310277 4096097 4408339 6181025 5999143 1047052 1099944 294113 260251 277549 277781 320415 312257 306807 309126 208651 211429 682026 639892 1446477 1410943 429683 423416 620327 629084 784168 763971 813530 815597 846298 856577 829582 920074 1963408 2074888 1250278 1051205 689576 675227 816381 820346 856679 862704 879882 897255 996713 994011 4750205 4942982 39.95 71.7 1
09:45:58 2024-01-26 645952 644908 202273 197772 327870 335868 351339 345578 213748 214052 268041 272698 306906 311009 4108224 4349065 6227423 5989711 1056058 1097604 295407 260032 276663 278208 320415 310838 307703 307259 208686 211464 682026 641723 1465525 1418149 428699 423786 626092 629084 785282 770428 810350 810594 845570 865483 828994 912864 1956929 2050623 1224853 1060232 690559 675227 821025 819764 851726 861487 885089 895340 993367 988229 4728910 4933603 40.05 71.7 1
09:45:59 2024-01-26 645952 647456 201647 198724 326882 333906 351943 346620 213417 213153 266198 270212 305761 311229 4102231 4424471 6190404 5999422 1074142 1100725 294612 260251 274971 279028 320901 310549 309233 307259 209491 211429 679467 637612 1457314 1415136 427043 427303 625693 627300 791140 770428 804710 812607 854280 865154 821025 916254 1960674 2044326 1228551 1051093 688595 678228 822812 813794 848675 864273 886387 891747 987608 993975 4780994 4942705 40.05 71.7 1
09:46:00 2024-01-26 656329 645851 201612 197763 326890 335868 349751 347701 214044 212450 266421 271866 305761 310753 4105822 4461347 6162268 6008854 1068787 1097604 292316 260617 275851 278636 319965 312513 306807 308226 209491 211429 673356 634439 1452703 1410943 428259 426061 620327 625150 788901 765627 806464 819801 853071 856577 823359 918233 1964804 2059816 1228551 1041813 686639 676716 820442 816175 852970 865438 886387 892994 992663 997330 4839374 4945024 39.95 71.7 1
09:46:01 2024-01-26 654900 643962 201647 198009 325906 336580 350845 347666 212757 214052 266385 271038 306686 309803 4108224 4436947 6181025 5999422 1056813 1097604 294336 260251 275815 279028 319894 311529 306309 308261 210001 212092 679467 641723 1466072 1401723 427489 426942 622121 630465 790020 765627 811793 818076 848073 856577 827782 918196 1965766 2059831 1232248 1044765 692036 678709 816111 813757 857895 862967 876068 891901 999687 991611 4782893 4945300 39.95 71.7 1
09:46:02 2024-01-26 651372 643962 201682 197772 328906 333798 351943 349278 213417 213602 266012 272451 304909 311855 4102885 4395938 6181025 5980557 1050792 1097604 295234 259928 276663 278832 322925 310584 306345 309630 208325 212092 698701 641723 1450883 1410943 427453 423822 624770 629092 784302 767053 811574 813475 845643 865154 828994 914298 1957878 2058357 1226702 1055804 691543 672279 820442 820928 854859 861450 883127 898283 995483 989698 4690420 4939457 40.05 71.7 1
09:46:03 2024-01-26 646583 645856 201643 197626 328866 333942 351907 347701 214079 212485 266456 273250 304839 310864 4105822 4386239 6175252 5999422 1063127 1097604 292093 260330 276663 277781 321911 310584 306807 308191 208686 211464 679467 634439 1448894 1423190 427043 423082 623885 626411 786597 768176 806464 811745 853071 864837 823359 913610 1955538 2041429 1224853 1055804 685129 672791 824567 818565 848675 863923 888284 895615 987154 992534 4765611 4935935 40.05 71.7 1
09:46:04 2024-01-26 654243 645633 201634 197944 325897 336818 350809 345578 213748 213153 266198 272192 306223 308384 4102231 4418051 6170845 6016800 1066057 1097604 293502 260467 275851 278832 318927 311564 306345 307259 209667 211049 677057 635796 1449661 1416140 427114 426365 622562 626411 792263 765933 807074 815020 852430 861496 823359 915516 1963408 2053913 1249573 1046544 686639 679708 823396 811422 849881 865546 886387 887745 990482 999130 4822004 4954778 40.05 71.7 1
09:46:05 2024-01-26 651091 644904 201682 197970 328906 333906 350809 348751 213748 213751 266421 272573 306007 311052 4105822 4414868 6185989 5989989 1051479 1099944 294398 260467 276065 278208 322889 311056 306807 309630 208506 211746 686171 639892 1449661 1410943 427755 422486 623003 629092 784168 765896 811793 815020 848109 863932 827782 915364 1959192 2058430 1231555 1050085 690559 672754 818699 820928 857287 856568 879919 896991 996008 991133 4688191 4938252 40.05 71.7 1
09:46:06 2024-01-26 649060 645897 201673 197806 329675 333906 351907 347737 214079 212748 266866 272733 304874 312738 4102231 4405405 6190404 5999422 1065743 1099639 291436 260801 276718 278065 322292 314298 306309 308226 208686 211831 679467 635796 1460285 1420163 427043 423452 624807 626411 786597 769882 807074 811745 853071 864873 823359 912638 1959200 2039982 1228551 1053909 685129 673742 821128 818602 850521 863923 886387 895615 985942 994011 4765611 4938252 39.95 71.7 1
09:46:07 2024-01-26 655172 645856 201673 197794 327632 337294 350562 346098 214079 213602 266198 272316 306223 309074 4105169 4423939 6190404 6008854 1066353 1097604 293950 260251 276065 278956 319670 311056 307023 308856 209193 211429 680857 636833 1452045 1416140 427453 427571 625422 626855 791701 768176 808297 813831 852197 863932 821722 915516 1963408 2058086 1226702 1049599 687616 680672 823472 812607 850484 865582 888917 889044 991689 991647 4797608 4933262 39.95 71.7 1
09:46:08 2024-01-26 652317 645633 201357 198013 329632 336342 350557 349559 213417 213153 267241 271073 305796 310350 4102003 4490668 6152889 5999422 1064869 1097604 292573 260984 275606 278636 320936 311529 306807 310135 207855 211239 688990 634439 1471846 1406946 427043 423894 620095 627244 791140 764541 808260 818639 852467 856577 823541 922235 1966201 2059525 1219172 1043390 689576 678709 817592 813831 856679 865474 880544 890383 996517 991647 4797232 4951133 40.05 71.7 1
09:46:09 2024-01-26 656103 645856 202627 197600 329372 336818 349787 347737 213713 213602 265604 273603 305761 310058 4105822 4427704 6170920 5999422 1047798 1097604 294398 260068 277800 278208 320450 312513 306807 309161 208686 211831 687580 639892 1468795 1410943 430060 423750 620972 627244 784168 765084 811574 816249 844376 861496 830208 919340 1960621 2066906 1228856 1046211 690067 673742 817592 820928 857287 861487 878670 897568 997929 994011 4750205 4939457 39.95 71.7 1
09:46:10 2024-01-26 645685 644904 202140 197626 330489 335868 351907 345578 213748 213751 265604 273150 304909 311229 4084395 4352319 6218540 5995135 1057295 1097604 295785 260251 276065 278208 320972 311092 307308 307295 209193 211796 686171 641723 1445164 1418149 429719 423822 626309 629084 784302 770428 811537 811745 845643 865605 829619 911261 1956929 2053261 1223004 1060044 690559 674768 822885 820928 851763 863313 886387 899640 995211 991133 4717902 4928900 40.05 71.7 1
09:46:11 2024-01-26 647570 646806 201330 197974 329354 333906 352015 347737 213748 213153 267053 271866 305726 312738 4105822 4405405 6195361 5999422 1070979 1098824 292573 261532 275642 278208 322662 310584 306808 308261 208686 211204 688990 633536 1470466 1416140 427043 423786 625422 627300 788901 770428 804710 811745 854280 865560 821025 912601 1960621 2039711 1220988 1050833 686639 676274 821128 816212 850521 865145 886387 894303 989547 994011 4764796 4941775 40.05 71.7 1
09:46:12 2024-01-26 656141 645892 201673 197944 330108 335868 349787 347737 214113 212783 266830 271901 305796 311229 4084395 4461347 6171647 6008854 1066392 1098010 293466 260617 276100 278832 319965 312988 306807 308261 209339 211169 670651 634102 1452045 1413951 427955 423858 621412 626411 788901 765627 805891 817443 853071 856577 822775 919539 1963408 2058173 1228551 1043390 685664 676753 821128 816212 852403 865474 885126 892994 993096 997293 4837347 4947604 40.05 71.7 1
09:46:13 2024-01-26 654243 644913 201673 197978 328669 336580 350845 347701 212791 217586 266385 271451 306258 310058 4105822 4437120 6181025 5999422 1056813 1097604 295334 260251 275642 279349 320308 311600 306807 309839 208721 211429 688990 641880 1452519 1401723 428772 426967 622732 630019 788901 764778 811793 818059 847804 856577 829031 920771 1964804 2062554 1230400 1040176 692530 678746 816430 816212 857895 864219 877972 893031 1001580 998386 4771602 4938257 40.05 71.7 1
09:46:14 2024-01-26 648710 643740 201603 197356 329637 333798 351979 347737 212791 213452 266198 271901 305796 312738 4105169 4386465 6185989 5989989 1050792 1097604 294434 260251 276100 278101 322292 309679 306988 310058 208360 212128 697251 641427 1447029 1410943 428093 423858 626309 629092 786560 768176 811793 811745 845374 864228 828406 914298 1956929 2053679 1226702 1056628 690559 673778 818756 819764 853043 861487 882536 897531 993592 988229 4680387 4928900 40.05 71.7 1
09:46:15 2024-01-26 646578 646353 201673 197794 328587 333906 351659 347178 213417 212485 266830 272281 304874 312259 4105928 4399238 6185989 5999422 1062710 1100725 293261 260251 276913 277869 321803 311056 308542 310277 208721 211281 675686 634065 1452304 1425334 427453 422522 624536 625523 784338 767596 807111 811745 851594 864878 822922 914298 1954149 2044511 1219306 1053941 685664 673778 823472 819764 848675 863923 887842 895615 985906 991133 4762210 4938252 40.05 71.7 1
09:46:16 2024-01-26 653976 646344 201647 197970 328710 336818 351979 346377 213930 213452 266421 272352 306507 308856 4105928 4417892 6190404 6004560 1074052 1097233 294398 260251 275255 279582 320829 311056 307273 308191 208721 211204 680857 637157 1455800 1416140 427489 427269 625422 627300 791140 769882 808297 811495 853071 863932 822922 915364 1962014 2052322 1226702 1046992 687616 678746 823472 811458 848046 865546 885287 890383 988810 996123 4792932 4952548 40.05 71.7 1
09:46:17 2024-01-26 655024 645400 201682 197966 330489 336342 350917 348787 214079 213003 266456 271901 305796 310314 4096362 4480051 6144376 6008854 1064534 1098046 293055 260617 275642 278101 320901 313707 306771 309197 208686 211204 677057 633536 1467540 1410943 427650 423894 620327 627300 790020 764541 806501 818639 853071 856577 822775 921578 1964804 2062740 1232248 1042041 686639 676790 819922 815597 853043 865474 883830 892321 993096 999444 4827955 4945309 40.05 71.7 1
09:46:18 2024-01-26 654877 643998 202132 197978 327123 336818 350598 347666 213417 217928 265604 271901 306258 309584 4105822 4411535 6162043 5995135 1052387 1098860 296201 259849 275871 278956 319930 313263 306807 308261 208686 211204 679467 643306 1436766 1408943 430060 426365 622121 629129 787748 763662 811574 818639 845643 856613 830245 920923 1963408 2072322 1238273 1041763 692036 677748 819339 816249 854859 862936 881245 893031 999380 996828 4764796 4934734 40.05 71.7 1
09:46:19 2024-01-26 647329 643967 201673 197626 329171 333906 352015 347737 212791 213751 266012 271901 304874 311009 4105822 4370730 6191473 5990852 1052293 1097604 295091 259885 276100 278101 320829 309679 307703 309839 208070 211464 700151 641419 1469855 1414134 428735 423858 626754 629092 786597 769882 810962 811745 845374 865587 829619 912638 1955538 2053261 1224853 1057024 691543 674804 819922 819183 853043 863923 885126 895615 993592 988265 4701737 4935935 40.05 71.7 1
09:46:20 2024-01-26 645952 646085 201682 198945 328701 333906 351979 347142 213782 213153 266456 270247 305796 311670 4105928 4415027 6190404 5999610 1069705 1098824 292644 260984 275184 278101 322554 310838 306309 309620 208651 211429 679467 632291 1482668 1415136 426739 423894 626309 627300 788901 770428 805319 811745 855368 864837 821025 914298 1955025 2038266 1208337 1052590 686639 676790 821128 816212 850521 862967 886387 893031 990285 994011 4771602 4945300 39.95 71.7 1
09:46:21 2024-01-26 655163 645400 201682 197974 329641 336580 349823 346655 214113 213153 266421 271936 305796 310350 4102231 4442643 6190404 6009690 1066392 1097269 293502 260251 276100 278528 319339 312548 306807 308226 209193 211169 669299 635796 1449653 1414134 427453 423858 621852 626411 790580 765933 807111 817479 853071 861496 823359 920847 1963408 2058159 1230400 1044877 686151 678746 821128 813831 851800 865582 886387 890383 992392 997293 4836374 4947604 39.95 71.7 1
09:46:22 2024-01-26 653971 640303 201999 198043 329372 336342 351411 347701 212791 213751 266421 271038 306258 310314 4105822 4465325 6126926 6000271 1058285 1097604 293261 260984 275220 278956 320936 312819 306309 309161 208035 212532 705973 638067 1477274 1401723 427043 426365 623003 629129 791140 763662 810638 816249 852467 862713 825366 918233 1964281 2067544 1222804 1041763 690559 678746 816430 813794 857287 865510 878633 890383 998672 997293 4764796 4954778 40.05 71.7 1
09:46:23 2024-01-26 655172 645892 202140 197189 329444 336342 349787 347737 213896 213452 266234 273603 304874 311009 4105822 4411573 6170883 5995135 1041667 1097233 293950 260251 277374 277602 320972 313263 306807 309197 208506 211239 686171 638979 1446378 1410943 428433 423154 620364 627244 783711 765627 811793 815634 845643 862713 827782 916854 1960621 2062740 1249573 1047926 690559 673302 817592 820928 857287 861487 878670 898321 996517 994011 4734033 4938252 40.05 71.7 1
09:46:24 2024-01-26 647218 645861 202631 197635 327829 335868 351411 345614 213748 213751 265604 272959 304874 311229 4084659 4346024 6227919 5999422 1053881 1098860 295298 259849 276136 278528 320936 312745 307023 309037 209374 211831 678077 641265 1447306 1420163 428808 423858 625693 627300 784302 771557 810962 811169 847474 865591 827819 912310 1955538 2050623 1221155 1057099 689576 674768 823322 820928 850521 861487 886387 899678 992392 994011 4742653 4935935 39.95 71.7 1
09:46:25 2024-01-26 646126 645856 201045 198004 330104 333906 351979 347178 213748 213153 267089 270849 305796 312001 4105822 4408377 6179702 5999422 1070719 1100725 294120 260984 274342 278688 322256 310549 307237 309329 208651 211393 679467 635011 1436315 1416140 427043 423416 625422 627300 787711 770428 805854 811745 854886 865483 822775 913610 1959514 2041158 1235946 1053340 686639 675723 822885 817949 851088 865145 886387 895033 988737 993975 4775834 4942982 40.05 71.7 1
09:46:26 2024-01-26 655172 645824 201920 197940 330484 337532 349715 346620 214044 213153 266421 271866 305974 309839 4108300 4439618 6189855 6008854 1065295 1099944 293520 260251 276029 279028 318927 313485 306309 307725 209339 211133 675686 636249 1465123 1416140 427114 426329 622121 626042 791701 765896 807074 815597 853071 863322 824530 916817 1963399 2056448 1226702 1044726 686639 679708 823472 812570 850485 865546 886387 889044 993096 997293 4825562 4952361 39.95 71.7 1
09:46:27 2024-01-26 653316 645597 201643 198009 327622 336342 351623 349242 213383 213602 266795 271416 306223 310277 4108224 4487770 6153133 5999422 1063202 1097604 293019 260330 275393 278636 320675 311564 306807 309847 207966 212497 680857 636249 1454030 1401723 427043 426292 622121 629346 791140 764541 809448 817406 851790 856577 824745 923491 1966201 2066079 1234097 1045244 690559 678709 818699 813757 857895 865474 879257 890383 996750 991611 4765611 4945300 40.05 71.7 1
09:46:28 2024-01-26 655167 645359 202600 197154 327649 336580 349751 347701 213713 213751 265604 273826 304874 310314 4096097 4424357 6181025 5999422 1047798 1099944 293914 259699 277549 278172 320415 311564 306807 309161 208686 211711 712068 639435 1459714 1410943 429683 423118 621681 628131 784168 765059 814110 816212 844340 861459 830208 920074 1960621 2071946 1226702 1047705 690067 673706 818427 820928 856679 862704 879882 898208 996750 994011 4742527 4939457 40.05 71.7 1
09:46:29 2024-01-26 651128 645364 202591 197910 327914 336342 351375 346098 213713 213751 266198 273025 305513 311229 4105283 4345964 6227919 5999422 1056397 1100725 295298 260029 276663 278636 320901 311529 307273 307224 209339 211675 680857 641723 1432439 1420163 430023 423462 627026 629084 784265 771520 811500 811705 847437 865519 828994 912864 1954149 2050623 1243923 1060232 690067 674732 823123 820928 851088 862704 888284 898171 993367 993272 4736659 4935935 40.05 71.7 1
09:46:30 2024-01-26 647641 645364 201647 198772 326890 333942 351979 346620 213748 213602 266421 270758 306472 309913 4105283 4414838 6181025 5999422 1072608 1097604 293520 260513 274378 279960 320936 310584 307273 307725 208721 211527 680857 638067 1461770 1416140 426174 426967 625693 627951 791140 770428 807074 812643 854886 865154 820561 916908 1960599 2050623 1228551 1052590 688595 678709 824308 813757 851088 865514 887175 890346 989044 996828 4793808 4942982 40.05 71.7 1
09:46:31 2024-01-26 653341 643926 201603 198013 327150 335868 351623 349523 213713 213452 266830 271586 305761 309438 4105822 4484405 6143510 5989989 1062443 1097604 291845 260870 275642 279028 320901 310584 306807 309630 208000 211711 687580 635796 1460629 1404711 427043 426292 621242 630426 791140 764541 809485 818602 851827 856541 825329 922197 1967206 2067544 1230400 1044765 690067 678709 817848 813757 857895 865474 879882 891650 996750 991647 4769016 4948829 39.95 71.7 1
09:46:32 2024-01-26 655243 645105 201990 197635 328636 335868 350809 348715 213713 213602 266421 272990 304839 312259 4105822 4411839 6171647 5990140 1051144 1099602 294612 260284 276065 277638 322889 311529 306807 309847 208651 211711 686171 639435 1442573 1410943 427453 423118 622121 629056 784168 765319 811793 813831 848073 863932 827819 916817 1960674 2059816 1226702 1052590 690559 672754 818699 820928 857895 861450 880544 894079 996750 992534 4703177 4935935 40.05 71.7 1
09:46:33 2024-01-26 647566 645861 202277 197630 328640 335868 351907 347422 214594 213153 266421 273285 305761 311304 4102231 4383217 6170845 5999422 1061572 1100418 293466 260513 277338 277638 321768 311310 306309 308226 208686 211379 679467 634102 1447084 1425334 428057 423786 624770 626411 786597 768176 809448 814053 852467 865447 822304 914298 1955538 2044326 1202832 1055841 686639 673742 825549 819764 848675 863923 887883 895615 984745 992534 4756212 4930085 40.05 71.7 1
09:46:34 2024-01-26 653976 644913 201960 197944 325906 336818 351375 346063 214044 213602 266421 272416 306978 308021 4096362 4421219 6170845 5999422 1064534 1097604 294156 260330 276065 279349 319528 312477 308542 307295 209339 211344 674315 636249 1447099 1414955 427453 427269 623003 627300 792263 768140 808260 816249 853071 863932 824530 917506 1963408 2059816 1228551 1047326 686639 680190 824344 811422 851088 865582 886387 889007 990519 997257 4821068 4945309 39.95 71.7 1
09:46:35 2024-01-26 653341 640267 201647 198004 326630 335868 350845 347666 212791 214352 266421 271361 306472 309803 4105928 4462679 6144414 5989989 1056739 1097604 294398 260732 275184 278956 320794 311529 306807 308226 208686 212375 710471 639892 1460602 1401723 427955 427269 623003 630241 791140 765355 811216 816212 849947 861496 826573 919539 1964245 2066079 1219172 1044765 690559 678746 816430 813794 857895 865478 879565 890383 999650 997257 4782893 4945309 40.05 71.7 1
09:46:36 2024-01-26 650362 640303 201647 197317 329115 333942 349787 348470 213713 213452 266198 272698 304804 311670 4102231 4405183 6162043 5985709 1044740 1097604 293431 259849 276065 277177 321768 311056 306807 309630 208360 211169 683352 639435 1456971 1410943 427755 422522 621852 628131 784168 763698 811216 813831 847474 863322 827782 916166 1960599 2058086 1226702 1050346 690559 672718 816430 820928 857287 861487 878633 896954 997929 993272 4712582 4933603 40.05 71.7 1
09:46:37 2024-01-26 647570 645597 201638 197326 328578 335832 350881 345614 214113 213153 265568 273150 304839 311229 4096576 4367922 6190404 5989989 1060283 1098824 293914 260032 277338 278065 321803 311310 308542 308261 208686 210838 671086 636249 1462944 1425334 428772 423118 623615 625967 784265 768140 809448 811495 850585 864305 824745 915326 1955538 2050351 1236390 1053904 686639 673778 825116 820928 848675 862704 889141 898171 987338 991133 4759610 4940839 40.05 71.7 1
09:46:38 2024-01-26 650891 644872 201678 197910 328441 336580 351907 346620 213930 213452 266421 271901 306507 309766 4096576 4420887 6175328 5989989 1070681 1098824 293914 260617 274378 279385 320829 311823 307237 308191 208686 211169 679467 638067 1445551 1415136 426777 427571 625693 627300 792263 770428 807111 813831 855492 864192 822922 919059 1963408 2049170 1228551 1050164 688595 678746 823907 813182 848675 865510 889551 890383 989511 996123 4783553 4938252 40.05 71.7 1
09:46:39 2024-01-26 654831 643967 201673 197974 328148 335868 349823 348751 213896 212968 266830 271676 305761 310314 4102231 4474093 6153133 6008854 1064946 1097604 293786 259928 275835 278492 320936 311564 306771 309161 208686 211521 677057 633987 1472747 1410943 427650 423858 620327 626935 788901 765084 806464 819220 853071 856541 823359 922272 1964804 2062740 1230400 1041794 686639 676753 821091 815597 853043 864932 883755 893059 993367 997330 4822004 4938332 40.05 71.7 1
09:46:40 2024-01-26 654900 640267 201673 197944 325716 336818 350809 347422 213748 214352 265604 271586 305761 309329 4105822 4418046 6162043 5999422 1050759 1097604 296065 259091 276065 278920 319670 311600 306807 308261 208651 211521 687580 643268 1435305 1408943 430060 426967 622121 629844 788864 764778 811574 818639 845606 856577 830245 920231 1960674 2073417 1224853 1045059 692530 678228 819922 816212 854859 863039 882499 894373 998942 996123 4759610 4928900 40.05 71.7 1
09:46:41 2024-01-26 646776 640231 201999 197940 327653 333870 351979 347701 213383 213751 265976 271901 305761 310314 4084659 4358046 6179739 5980557 1050886 1097604 294434 259448 276029 278101 320794 310832 307273 309912 208506 211831 698701 641723 1449389 1414134 428735 423858 625693 629092 785448 769301 811537 811745 845606 865483 829619 913647 1955538 2053533 1224853 1057099 691543 674804 820506 818602 853043 862704 883793 895615 994505 988229 4687073 4926569 40.05 71.7 1
09:46:42 2024-01-26 645952 644908 201041 198000 327415 333906 351943 346620 213565 213153 266830 270247 306000 310900 4102231 4405405 6190404 5999610 1072608 1098824 293950 260251 274763 278920 320651 310331 307202 307975 208686 211049 688990 636249 1441383 1415136 427043 423822 626309 627300 788901 770428 805854 811745 855221 865546 821025 912601 1960621 2041158 1228250 1050085 686639 676753 821128 816212 850521 862967 886387 894940 991689 993975 4762210 4933603 40.05 71.7 1
09:46:43 2024-01-26 655172 646546 201678 197970 329637 337294 349751 346620 214113 213153 266421 271901 305547 310350 4102423 4436453 6162005 5999422 1065295 1097604 293502 260251 276065 278101 318856 313744 306807 307725 209158 211133 677057 636249 1448998 1414134 427453 426329 622121 626855 791140 765933 807111 817406 853071 862713 823359 918233 1963408 2056899 1228551 1041763 686639 679708 822885 813831 852366 865546 886387 890383 993096 998775 4821068 4939457 39.95 71.7 1
09:46:44 2024-01-26 653307 640267 201647 198013 327653 335868 350845 347737 212723 213602 266456 271038 306223 310058 4102231 4449867 6157610 5990852 1055986 1096048 294434 260251 275184 278920 319823 312302 306807 308226 208686 212313 707299 640946 1436805 1401723 427114 426967 623003 629129 791140 765896 811216 816249 849947 861496 827159 919539 1968469 2063154 1220988 1044784 691543 678746 816430 813794 857895 865474 876068 891687 999416 991647 4776023 4938252 40.05 71.7 1
09:46:45 2024-01-26 650598 640308 201995 197669 329711 333978 349787 348506 213417 213153 266012 272733 304591 311670 4096362 4398882 6170883 5989989 1044740 1097604 293950 260251 276065 277212 321768 312265 306807 309883 208506 211831 694492 639892 1447235 1410943 427453 422486 621681 629092 784168 764778 811793 815020 848109 863322 827782 916854 1955025 2058357 1226702 1047926 690559 672754 817592 820928 856679 861487 879919 896991 997929 993975 4709218 4930085 39.95 71.7 1
09:46:46 2024-01-26 651020 645851 202140 197970 329084 333942 351907 347178 214147 212485 266421 273150 304874 311670 4096362 4389654 6181025 5989989 1063467 1098824 292368 260251 276913 278065 320722 310620 308542 309839 208686 211464 688990 634582 1472842 1423315 427650 423452 625422 626411 787748 769301 807074 811745 852800 865483 823359 914298 1956929 2041158 1224853 1055841 686151 673778 822885 818602 848082 863923 887212 895615 987375 993975 4759610 4935935 40.05 71.7 1
09:46:47 2024-01-26 653316 645820 201678 197798 327668 336818 350562 345578 213748 213153 266421 271936 305796 308384 4096362 4420887 6181025 5990852 1069414 1097604 293431 260251 275642 279582 319339 311310 306773 307295 209228 211169 682247 638067 1458685 1415136 427453 427571 624536 626855 792263 769301 809448 815020 853071 862396 824125 915364 1960599 2053753 1206463 1046211 686639 680190 823472 813218 848675 865582 888284 889713 990248 991647 4802310 4942982 39.95 71.7 1
09:46:48 2024-01-26 651393 643476 201638 198013 330218 335868 351375 348787 213417 213153 266830 271073 305761 308929 4099498 4481195 6144210 5989989 1059871 1097604 292609 260617 275642 278528 320758 312302 306807 309630 207855 211204 679467 634439 1461599 1405949 427043 423930 620327 628637 791140 764541 808260 818639 853071 856541 822959 923624 1964245 2063154 1215541 1042041 689576 678265 818756 814983 855465 865510 881208 890420 993592 991647 4804091 4935935 39.95 71.7 1
09:46:49 2024-01-26 655172 643735 202317 197630 327123 337294 349823 347701 213451 213153 265382 273185 305761 309365 4102231 4405183 6162080 5990852 1050136 1097233 294848 259448 277800 278688 319823 313744 306807 309161 208651 211867 688990 643562 1491079 1410943 431047 423858 621681 628131 786597 763662 813919 818639 845009 861459 830245 920231 1960621 2075260 1240683 1044726 689576 674768 818756 819764 856679 863923 881208 895615 996517 998423 4766604 4935935 40.05 71.7 1
09:46:50 2024-01-26 645494 643957 202627 197802 328360 335868 351943 345614 213451 214052 266234 272959 305547 311009 4102423 4355360 6209674 5985709 1050735 1097233 295334 260251 276718 278101 320794 311823 308204 307975 208686 211867 694492 643562 1469852 1416140 428808 423894 626581 629092 786597 770428 811537 811745 846875 865591 830245 914298 1956929 2050623 1221155 1059363 690559 674804 822299 820928 853043 863313 885756 895615 994505 989698 4708523 4928900 40.05 71.7 1
09:46:51 2024-01-26 647534 643962 201015 197970 328324 333870 352015 347142 213417 213153 266866 270247 304874 312222 4096576 4395973 6181025 5989989 1072514 1099602 294192 261128 274991 278920 321803 310113 307237 308261 208721 211204 688990 634439 1444902 1416140 427043 423858 626137 627300 788901 770428 807074 811745 852250 865555 823359 914298 1959229 2039982 1239644 1050912 686639 676753 821128 818602 851763 863003 886387 895615 989547 994011 4755417 4928900 40.05 71.7 1
09:46:52 2024-01-26 654877 645865 201960 197978 328414 337294 349505 346655 214079 213153 266421 271901 305796 310350 4084659 4433291 6157648 6008854 1068787 1097604 293786 259928 276065 278101 319930 312548 306345 307975 208756 211451 678428 634439 1449653 1415136 427791 426329 622121 626488 790580 765969 808297 817479 853071 861496 823359 919576 1963408 2058357 1228551 1044765 686639 678746 823472 813831 852366 865650 886387 890485 992663 997330 4821068 4935935 40.05 71.7 1
09:46:53 2024-01-26 653316 643967 201990 198047 329139 335868 350845 347422 212723 213751 266421 271038 306258 309839 4094092 4446406 6171647 5999422 1053769 1097604 295234 260251 275413 279385 319965 312819 306807 308261 208686 211831 687580 641440 1462196 1401723 428130 427571 623003 630948 791140 765933 811793 818639 848109 861496 827856 920231 1964245 2067544 1234097 1041025 692530 678746 815850 816175 857895 864936 878009 894405 1000870 991647 4765611 4938337 40.05 71.7 1
09:46:54 2024-01-26 649171 644908 201673 197974 327910 333906 351979 348506 213417 213452 266234 271936 304874 310326 4096362 4376992 6162080 5973165 1050792 1097604 294434 260068 276100 278492 320865 309679 307953 307760 208686 211781 698701 641723 1442243 1415136 428772 423858 625484 629092 786041 770428 811537 811169 846570 865623 830245 912638 1954149 2056361 1223004 1056987 690559 674841 820479 819764 853043 863923 885126 898961 993592 988265 4688229 4928900 40.05 71.7 1
09:46:55 2024-01-26 645943 643998 201357 198906 328673 333942 351979 346655 213748 213452 266456 270247 306942 311229 4096576 4402257 6181025 5992247 1070833 1097604 293950 260251 275677 279582 319965 311092 307237 307330 209193 211562 682247 637747 1464217 1415136 428093 427571 626309 627300 792263 770428 809485 813867 852800 863192 824125 915553 1960621 2056628 1221155 1050346 686639 679708 824567 812643 849883 865654 887355 890457 990248 991611 4798885 4932416 39.95 71.7 1
09:46:56 2024-01-26 652411 640312 201330 198013 328710 335868 351411 348751 213235 213602 266456 271073 305796 310314 4096576 4462919 6144498 5995135 1062366 1097604 293537 260251 274798 278956 319859 310584 306807 308226 208540 212092 710471 641265 1447020 1401723 426174 426365 624536 630019 791140 764814 810638 816285 850352 861496 825366 918233 1964281 2067273 1241493 1045059 690559 678746 816381 813831 857895 865550 878633 890420 999453 991683 4762210 4938252 40.05 71.7 1
09:46:57 2024-01-26 652317 640339 201717 196740 328653 335868 349787 347737 213451 213153 266234 273567 304839 311229 4102423 4398882 6157653 5985709 1047892 1099944 293431 260251 276949 277212 320829 311310 306771 309665 208540 211831 686171 639892 1446067 1410943 428130 423154 621852 628611 783711 764814 811793 816249 848146 863932 827819 918233 1960599 2062468 1228551 1050346 690559 673742 817592 820928 857895 862095 879919 899275 999453 994011 4717902 4928900 40.05 71.7 1
09:46:58 2024-01-26 647570 643962 202317 197669 329591 335868 351411 346098 213417 214052 265639 272768 304909 311009 4102423 4346053 6197810 5995135 1052195 1098824 294470 259484 276754 278101 320829 311092 306807 307259 209702 211169 688990 641723 1483874 1420163 429756 423858 626309 627300 784302 772104 811793 811745 848146 865591 825439 912997 1954149 2048899 1215609 1058885 688595 674804 824530 820928 849920 862704 885324 898637 990285 992571 4739271 4919548 40.05 71.7 1
09:46:59 2024-01-26 645952 644904 202317 198047 328710 335868 352015 346655 213451 213153 266234 270849 306258 310314 4096576 4418170 6188801 5989989 1072367 1097604 293878 260251 274956 279349 320758 310549 307237 308191 209304 211169 680857 638979 1449851 1414955 427416 427269 626309 627300 792263 770391 808872 813794 854280 865766 822959 915364 1960621 2053261 1249573 1047736 688105 678746 823472 813757 850484 865546 888917 890346 989474 996123 4793808 4939457 40.05 71.7 1
09:47:00 2024-01-26 653824 643926 201612 197940 329372 335832 350315 348715 213862 212933 266830 271416 305761 310277 4105350 4474464 6152997 5989989 1062826 1100725 293019 260251 276065 278688 320794 313453 306807 310100 208651 211169 677057 634439 1458370 1410943 428259 423894 620327 627300 791140 765627 807074 820382 855492 856577 823944 922272 1966201 2065668 1232248 1042036 686639 678228 821091 816175 854859 865478 885051 892321 994505 999444 4816043 4942982 40.05 71.7 1
09:47:01 2024-01-26 657035 643926 202317 197935 327123 336818 350526 347666 213713 214352 265604 271901 306223 309329 4105350 4408377 6170883 5999422 1051886 1097604 296201 259413 276065 278920 319304 313707 306807 309126 208651 211648 687580 643562 1440636 1410943 430023 426967 622121 629056 788864 765627 811537 818639 846838 856577 830245 922235 1963408 2075223 1226702 1043984 692530 678709 821128 818602 856679 864219 883793 895615 1001543 996828 4759610 4935935 39.95 71.7 1
09:47:02 2024-01-26 646776 643926 202273 197806 329838 333942 351979 347701 213383 214052 266421 272472 305761 310973 4105350 4364444 6197655 5989989 1054027 1099944 295055 259849 276683 278884 320794 311823 307703 308156 208686 212128 702890 643562 1440417 1416140 428772 423822 626581 629092 786560 771520 811537 811745 846838 865618 830245 912601 1956929 2053533 1236390 1058533 692036 675760 822885 820928 854859 863923 886387 898208 994505 990360 4711883 4926569 39.95 71.7 1
09:47:03 2024-01-26 647329 644459 201960 198625 326890 333942 351979 346620 213896 213153 266421 271003 306463 311009 4105283 4408531 6181025 5999422 1072367 1099944 293182 260215 274991 279349 320308 310584 307237 308191 209158 211527 674315 637747 1448968 1414955 427453 427571 626754 627300 792825 770428 809448 813831 855221 865154 823541 916945 1960599 2052230 1226702 1051093 688595 679708 823396 813182 851088 865510 888917 890346 990248 996828 4798289 4942982 40.05 71.7 1
09:47:04 2024-01-26 653341 643926 201330 197978 328673 335868 350845 349278 213417 213452 266830 271038 305761 310277 4105350 4481195 6143510 5989989 1061359 1097604 291845 260984 275835 278101 320308 310620 306807 310135 208000 211761 682247 636833 1455808 1404711 427955 426329 621852 628131 791140 764541 809448 818639 853071 856541 824745 922235 1966201 2065772 1241493 1043278 689576 678709 817592 814370 857287 865510 880544 890383 996480 997257 4787827 4942982 40.05 71.7 1
09:47:05 2024-01-26 654905 643962 202777 197622 329372 336818 349787 347666 213713 213452 265568 273603 304874 309329 4105283 4418028 6181025 5989989 1047381 1097604 292941 259448 277374 277602 319823 313744 306807 309630 208686 211796 680857 641419 1458818 1410943 430023 423786 621242 627207 784265 765627 813919 818639 845570 862713 832014 920231 1960599 2073417 1231442 1046211 690067 674768 818756 820928 857895 863923 881208 899603 999380 996828 4746813 4938252 40.05 71.7 1
09:47:06 2024-01-26 646126 643926 202273 197944 328644 336342 351979 346341 213417 214052 266385 272733 304874 311009 4102344 4345804 6199783 5989989 1056058 1100725 294113 259849 276913 278065 320829 312782 307918 307259 209304 212128 680857 644484 1469413 1419156 430060 423858 627471 629978 786560 772651 813304 811745 848073 865591 830245 914261 1955013 2050623 1215609 1060119 690559 676238 824059 820928 851726 863923 888284 899603 993096 993309 4717902 4933603 40.05 71.7 1
09:47:07 2024-01-26 645694 644908 201643 198911 329838 333906 352015 347107 213748 213602 266830 270814 305796 311670 4102423 4408568 6181025 5995135 1070643 1099944 294612 260251 274763 277416 320829 312745 307237 308191 208721 211204 680857 639120 1446411 1415136 426174 427571 626581 628637 792263 770428 807074 813831 853454 862976 822922 917330 1960674 2044819 1228551 1050164 688595 679708 825235 814983 849883 865618 888917 890443 990248 995418 4780994 4935935 40.05 71.7 1
09:47:08 2024-01-26 655098 644908 201462 197931 328664 335868 349751 348715 213748 212485 266830 271866 305299 310314 4102423 4473887 6162268 5999422 1066246 1097604 292050 260251 276065 278065 320308 312257 306771 310277 208686 211393 673356 635039 1445806 1410943 427416 423894 621852 627300 791140 765627 807111 820382 853186 856577 821759 922929 1966201 2062468 1232248 1043278 688105 677748 820506 816175 855465 865510 885089 892957 993556 1000187 4825562 4939457 40.05 71.7 1
09:47:09 2024-01-26 655172 643667 202277 197935 328705 336818 350809 347666 213713 214352 265568 271901 305761 309329 4108224 4421325 6171647 5985709 1051886 1097604 294976 259413 276065 278724 319599 311564 306807 309161 208686 211831 682247 644484 1451788 1410943 430364 426365 621852 629056 788901 764778 811574 818639 845606 856613 830245 920923 1963399 2074764 1224853 1047326 692530 677748 819922 818565 855465 862931 883127 895615 999416 998386 4759610 4933603 39.95 71.7 1
09:47:10 2024-01-26 645943 643967 202132 197768 330108 333942 352015 347666 212791 214052 265604 272281 304839 310350 4096576 4351811 6191473 5989989 1053759 1097604 295441 260032 276100 277205 320829 311056 308169 308191 208721 212164 691633 643562 1446351 1416140 429719 423858 625447 629056 786560 771520 811574 811745 847474 865555 830245 913610 1957878 2050351 1224853 1059638 690559 675760 822885 820928 853043 863923 886387 898283 996102 991096 4711175 4930085 40.05 71.7 1
09:47:11 2024-01-26 646314 645847 201322 197944 328857 333906 351943 346620 213748 212819 267241 271866 304839 311928 4096576 4395973 6176617 5989989 1066095 1099944 292963 260984 276065 281761 321768 312229 307202 308261 208721 211204 679467 634102 1462605 1416140 427650 423858 626581 628637 788901 770428 807074 811745 853454 865519 823359 914298 1960674 2039982 1224619 1050912 686639 676753 823472 817985 851726 863057 888284 895708 990285 995418 4764796 4935935 39.95 71.7 1
09:47:12 2024-01-26 656421 645856 201999 197974 328644 337294 349505 346620 214113 213153 266456 272472 305547 309839 4099498 4439618 6162043 5999422 1066246 1100725 292735 259928 276100 276363 319233 313707 308542 307975 209339 211521 677057 635921 1473426 1416140 428093 426365 622562 625192 791140 768140 808872 818639 854886 863932 821759 920231 1966201 2059816 1223004 1046544 686639 680190 823472 813831 853007 865546 886387 890346 993367 998739 4825562 4945300 40.05 71.7 1
09:47:13 2024-01-26 652354 643962 201638 198009 329372 335868 351128 347666 212757 213751 266421 271451 305761 310277 4105283 4455866 6152889 5989989 1060600 1099944 293261 260801 275184 278920 320308 312745 306807 309161 208360 212532 710938 639892 1475522 1401723 427043 426967 623444 629129 792263 765627 811793 816249 852467 861496 825366 920809 1964245 2067544 1226435 1046771 690559 678746 816430 813794 857895 865546 878633 890383 999416 991647 4769016 4939457 39.95 71.7 1
09:47:14 2024-01-26 654243 640303 201643 196740 330104 336342 349787 347737 213417 213602 266456 273567 304591 310789 4096362 4408568 6176617 5989989 1044742 1097604 293914 260251 277800 277638 320794 311529 306807 311156 208651 211464 682026 639006 1464217 1410943 428772 423154 621852 628611 784229 765627 811537 816249 847840 863932 828994 920809 1960621 2065772 1226702 1051205 690559 673778 816430 820928 857895 861487 881208 896991 999416 996123 4715373 4935935 40.05 71.7 1
09:47:15 2024-01-26 649478 646546 202596 197660 330104 335868 350881 345578 213748 213153 265604 273150 304839 310350 4096476 4349123 6218031 5989989 1058622 1100725 293182 259448 276984 277602 320794 311056 306807 309839 209339 210585 672004 637329 1491584 1425334 430060 423786 624536 627300 784229 770428 810638 813218 850352 864192 825403 916254 1953583 2048899 1211911 1055054 687616 673742 823322 820928 848675 862704 887879 899603 990248 992534 4762210 4930085 40.05 71.7 1
09:47:16 2024-01-26 647566 643962 201643 198595 328673 333942 351943 346655 213748 213153 266421 271038 306258 310277 4099409 4408441 6190404 5999422 1072367 1100725 292976 260251 275220 278920 319823 310584 307202 307975 208721 211169 683637 638662 1460056 1414134 428093 427873 626309 627300 792263 770428 809485 814443 853071 862976 824745 915516 1960599 2053716 1224853 1052590 688105 679708 824493 813794 850521 865582 887879 890383 990248 991647 4792932 4935935 40.05 71.7 1
09:47:17 2024-01-26 653976 644872 201673 197978 329372 335868 351375 349559 214079 213153 267053 271866 305796 310350 4102344 4480978 6152889 5989989 1062331 1097604 292609 260801 276100 278920 320568 313004 306771 310135 208506 211204 682026 635921 1474507 1408943 426211 423930 620364 628131 792263 765627 808872 820965 854886 856577 822959 923624 1964245 2066079 1215541 1041794 689576 678746 819339 815597 856679 865582 881282 892321 993629 997293 4806638 4945300 40.05 71.7 1
09:47:18 2024-01-26 656141 643962 202247 197317 328360 336818 349787 347701 213748 213153 265639 273638 304804 310314 4108224 4414884 6181025 5989989 1044966 1097604 293182 260032 277764 277407 320794 313226 306807 309883 208651 211204 680857 639579 1459714 1410943 429719 423750 622121 629056 784302 765627 811574 817443 847474 863932 830208 918196 1960599 2067544 1228551 1047926 690559 673742 818756 820928 857895 863313 881208 896991 999380 994011 4731393 4935935 40.05 71.7 1
09:47:19 2024-01-26 645670 643994 201964 197798 329637 333978 351907 345578 213417 213751 265604 273150 305547 311229 4108224 4349060 6209162 5995135 1056058 1099944 294113 259813 276718 277833 320829 311056 306988 307259 209702 211204 680857 643562 1464697 1420163 430706 423858 627199 628637 784302 772651 811537 811745 849984 865591 827819 913647 1953583 2050351 1215609 1059638 689576 674768 824493 820928 850485 863313 887212 897028 993096 993309 4746038 4930085 40.05 71.7 1
09:47:20 2024-01-26 645952 645141 201678 198047 328701 333942 352015 346655 213748 213452 266012 270849 305796 309803 4096576 4411642 6185989 6000271 1070833 1098787 294405 260251 275184 277429 319823 310584 307237 307509 208721 211169 679467 637747 1448343 1415136 428093 427571 625422 627300 792263 770428 809485 813867 854280 862976 825366 915516 1960674 2056361 1228551 1051093 688105 680190 825079 813794 851088 865677 887318 890475 990248 991611 4783553 4935935 40.05 71.7 1
09:47:21 2024-01-26 652166 643962 201647 197978 329911 333978 350881 349313 213417 212854 266830 271641 304874 310314 4096576 4480865 6152903 5989989 1063202 1097604 291436 260251 275642 277869 320308 312524 306771 309883 208506 211204 683637 635466 1463964 1408943 426174 423930 620364 627300 791140 765084 807074 819801 854280 856577 823359 922966 1964245 2063154 1234097 1042041 688105 678228 820544 815597 855465 865510 883793 892994 992890 1000187 4825562 4938252 40.05 71.7 1
09:47:22 2024-01-26 654905 643930 202662 197978 327653 337056 350315 347737 213748 213751 265161 272733 305796 308892 4102344 4405405 6181025 5989989 1047381 1097604 294113 259448 276136 278136 318892 313522 306807 308297 208721 211831 682247 644484 1488583 1410943 430742 426365 622121 628131 788343 764778 813956 819801 846875 861496 832014 922309 1963408 2075260 1165532 1046438 690559 676790 820544 819764 857287 862967 881245 895615 996517 996123 4756212 4932416 40.05 71.7 1
09:47:23 2024-01-26 646583 640308 202277 197944 328414 333906 352015 348787 213417 213751 266421 272733 304874 311229 4096476 4370730 6190943 5980557 1050717 1099944 293665 259849 276100 278065 320794 311088 307703 308226 208360 212199 671573 641723 1446889 1414134 429415 423894 626581 630019 787748 770428 811574 811745 846875 865555 830245 914298 1955013 2056633 1226702 1057099 692530 676753 821128 819764 855465 865145 885756 897531 993629 990397 4699144 4928900 40.05 71.7 1
09:47:24 2024-01-26 646776 643998 201190 198630 330104 333906 352015 347422 213748 213452 267053 270849 305761 311670 4084659 4408415 6170883 6000271 1071448 1097604 293950 260251 274378 276556 320829 311056 307237 308191 208686 211204 688990 637082 1436717 1416140 427043 423894 625693 629084 788901 770428 807074 811745 852213 865555 822775 914019 1959275 2039982 1228250 1050912 686639 676790 823472 817406 851763 863039 887651 894429 990285 994011 4762210 4928900 40.05 71.7 1
09:47:25 2024-01-26 655172 643994 201638 197944 328701 337294 349751 346620 214079 213153 266456 271901 304874 309875 4093057 4433563 6176617 5999422 1066246 1097604 292325 260251 276065 278065 318856 311600 306807 309584 209193 211062 679798 635496 1451060 1414134 427453 426365 622732 626855 791701 767633 808297 817479 854615 863322 820561 918233 1960621 2056628 1226702 1046582 686639 679708 821128 813218 851800 865618 886387 890383 993096 997330 4825562 4938257 40.05 71.7 1
09:47:26 2024-01-26 652853 643704 201502 198039 329403 335868 350881 349313 212757 213751 266830 271451 306258 310277 4108300 4465325 6139737 5989989 1058285 1097604 293055 260251 275220 278528 320308 312302 306807 309161 207676 212497 699970 639435 1442713 1401723 427043 426365 623003 629129 791140 765084 810638 817443 851864 861496 825403 920886 1966201 2061437 1222804 1046771 690559 678746 817592 813831 857895 865546 878670 891724 998709 997293 4762210 4938252 40.05 71.7 1
09:47:27 2024-01-26 654703 643967 202136 197154 328680 336342 349505 347737 213417 213452 265674 273638 304874 310314 4099295 4418198 6157648 5985709 1044779 1097604 293950 260068 277374 277248 320568 313749 306807 309161 208360 211239 672849 639579 1451824 1410943 429719 423452 621242 627687 784302 765627 811574 817443 845679 863932 830245 920074 1960621 2069010 1226702 1050499 690067 673778 818756 820928 857895 863313 881245 894411 999416 994011 4732302 4928900 40.05 71.7 1
09:47:28 2024-01-26 650662 645400 202671 197798 329838 333978 350881 345578 213782 213751 265604 272768 304909 311009 4102344 4352357 6223477 5989989 1056813 1097604 294470 259849 276100 278528 320829 312560 307273 307259 209193 211831 682026 643562 1440052 1419156 430097 423894 625751 628131 786004 772651 811611 811745 848109 865596 830245 914169 1954149 2050623 1223004 1060274 690067 674841 823322 820928 851800 863313 885287 894447 993800 991870 4720541 4926569 39.95 71.7 1
09:47:29 2024-01-26 646587 645405 201322 197978 329444 333906 351979 347701 213782 213153 267241 271451 304874 312259 4096362 4405405 6181578 5990852 1069301 1099944 292609 260801 275220 278101 321803 311860 306345 308261 208756 211239 682026 634556 1469690 1415136 427043 423894 625693 626764 788901 770428 806501 811745 852213 865555 822775 915477 1955062 2038537 1230066 1052744 686639 677748 823359 817406 851763 864219 885287 895615 991689 994011 4762210 4935935 40.05 71.7 1
09:47:30 2024-01-26 653948 644904 201999 197832 327688 336818 349224 346655 214113 213153 266421 272316 304874 310350 4084659 4436453 6175619 6000271 1066246 1097604 293502 259527 276065 278101 318856 312513 306309 307975 208721 211451 691108 637157 1447688 1414134 428130 427269 622562 627142 791140 767053 808297 816249 854280 863322 822959 918233 1966201 2056972 1228551 1041727 686639 680190 824381 813831 851800 870556 885251 890383 993367 998775 4821068 4938252 40.05 71.7 1
09:47:31 2024-01-26 653316 640299 201365 198004 327415 335868 350881 348751 212757 213751 266456 271362 305796 310277 4096576 4453180 6171146 5989989 1059841 1097604 293843 260467 275184 276883 320308 311529 308542 308226 208651 212673 708363 641723 1448185 1401723 427078 427571 623885 630911 792263 765896 811793 817369 850549 863322 827782 922091 1966201 2059795 1243341 1044877 692530 680190 817539 814983 857895 865510 878596 892957 1001104 997257 4769016 4942982 40.05 71.7 1
09:47:32 2024-01-26 650362 640267 201638 197635 328636 333906 349715 348751 213565 213602 265976 272990 304344 310827 4095978 4411839 6179965 5980557 1049294 1097604 293708 260065 276065 277463 321768 311529 306807 309847 208506 211711 693041 639579 1465603 1410943 428396 423416 623003 629983 784168 765860 811793 814983 848109 863932 828957 919340 1960621 2059885 1226702 1047773 690559 672754 818699 820928 857895 861450 881208 896991 998199 993975 4701661 4930085 40.05 71.7 1
09:47:33 2024-01-26 647493 644867 202317 197326 327914 335868 350809 345578 214079 213153 265568 273250 304804 309844 4096362 4358475 6198701 5989989 1060171 1099944 293878 259928 277374 278048 321506 311564 308542 308261 209304 210866 664117 635921 1455261 1424201 429379 423786 623885 626488 784229 770391 811793 813218 851827 865451 825366 917443 1955538 2049170 1213760 1054403 687616 674255 827892 820928 850484 863923 890443 900925 989044 993236 4759610 4933603 40.05 71.7 1
09:47:34 2024-01-26 650169 643957 201929 198004 325906 333942 351907 346620 214079 213751 266163 271362 306223 310022 4096362 4408441 6181025 5999422 1072367 1100725 293466 260467 275220 278009 320308 310584 307703 308191 208721 211379 680857 637747 1445077 1414955 428396 427571 626581 627300 792825 770428 809485 815020 854886 866378 825329 918757 1960584 2056633 1251456 1052702 688595 680672 825549 813794 850485 865546 888528 890383 989781 996828 4797232 4945300 40.05 71.7 1
09:47:35 2024-01-26 653304 640303 201471 198009 327384 335868 351375 349805 213235 213153 266421 271551 305547 308965 4105283 4474925 6139129 5989989 1061535 1097604 292573 261054 275413 277398 320794 311493 308542 310100 208000 211711 671573 635921 1457860 1405709 427650 426329 622121 629056 792263 765627 809485 819801 853071 856577 825329 923586 1966201 2066043 1219172 1041818 689576 678709 819279 814983 857895 865510 881171 890346 993861 991611 4797232 4933603 40.05 71.7 1
09:47:36 2024-01-26 655172 640263 202777 197591 329372 336818 349751 347666 213383 213153 265347 273567 304874 309329 4084621 4405411 6171070 5989989 1047381 1097604 294120 258649 276949 278065 318892 313448 306807 309126 208651 211648 682026 644023 1485831 1410943 431011 423822 621242 629531 786560 765627 813919 819801 845533 861459 830245 922919 1960621 2075260 1244521 1048260 690559 676238 818756 818602 857287 865145 881208 895615 996480 996828 4745111 4933603 40.05 71.7 1
09:47:37 2024-01-26 645494 643699 202273 197600 327874 333942 350809 345578 213383 213751 265568 272698 305503 310277 4096576 4339693 6209162 5989989 1056813 1100725 295441 259413 276488 278048 320568 311529 308542 307009 209339 211014 679467 641419 1475899 1420163 430060 423786 626754 627300 784168 771520 811793 811745 849678 865740 827782 911624 1955088 2050351 1219306 1058885 689576 674255 823396 820928 851088 863313 888917 898381 993096 992534 4723909 4924224 40.05 71.7 1
09:47:38 2024-01-26 645952 643921 201647 198013 328673 333906 351943 346620 213383 213117 266385 270178 305726 310753 4098901 4386314 6162043 5989989 1070605 1097567 293466 260032 274342 276556 320794 310549 307237 309365 208686 211245 675686 635845 1453144 1413951 427043 423822 626309 627300 788901 770428 807074 811745 854886 865519 822775 914298 1957878 2039711 1219172 1053340 686639 676753 821128 817985 850521 863012 887651 895066 988774 994011 4759610 4932416 40.05 71.7 1
09:47:39 2024-01-26 654905 643957 201647 197901 329372 336818 349469 346341 213713 212968 266198 271866 304874 308384 4096576 4427349 6171647 5989989 1066246 1099944 293182 260251 276065 278688 318892 313263 306988 307725 209339 211169 677057 637290 1465199 1415136 428093 427269 623885 627300 792825 768720 810061 816212 853071 865154 824125 916817 1960599 2053950 1228551 1046211 688105 680672 825703 813757 850485 865582 887805 890346 991653 997293 4803206 4933603 39.95 71.7 1
09:47:40 2024-01-26 653049 643926 201462 197978 327653 335868 350845 349559 213383 213153 266830 271451 304874 310277 4099409 4474925 6143510 5980557 1062331 1097604 292128 259892 275220 278101 320533 311274 306807 310100 208000 211521 678428 635011 1468493 1406946 427650 426292 620327 627116 792263 765084 808835 820965 854280 856541 822922 923586 1966201 2063117 1213726 1041072 688595 678709 820442 814983 856679 865510 883793 891687 994777 997330 4809264 4939457 40.05 71.7 1
09:47:41 2024-01-26 655206 643926 202282 196705 327158 336818 349469 347666 213383 213153 265568 273250 304874 309329 4105283 4418028 6162043 5997843 1047381 1097604 292325 258328 277374 277853 319681 314710 306807 309126 208506 211521 687580 641686 1497329 1410943 431353 423858 622121 628899 786560 765627 813919 818639 845606 861496 832014 920231 1960599 2076731 1242602 1048107 690067 674768 819922 819764 857287 863923 881171 895615 998199 996828 4746813 4926569 40.05 71.7 1
09:47:42 2024-01-26 645952 643476 201955 197635 329403 335868 351907 345578 212791 213751 265568 272316 304874 310277 4093057 4345804 6199783 5985709 1056058 1097604 295441 259448 276065 277853 320568 311092 307667 308420 208721 211429 684762 642341 1441147 1418149 430060 423858 627199 629084 784302 771520 811574 811169 847840 865519 830245 913610 1955088 2050351 1221155 1058885 690559 674768 821128 820928 852970 863923 886387 898269 995917 991096 4708523 4920712 40.05 71.7 1
09:47:43 2024-01-26 645952 645633 201497 198013 328127 333942 351943 346341 213417 213153 266198 270247 305796 310241 4096576 4405405 6171647 5990346 1066246 1097604 293466 259813 276029 276748 318715 313373 308542 307224 209304 211379 683637 635921 1461428 1414134 428093 427571 625422 627300 792825 768176 809485 815020 852800 863932 822922 919752 1960621 2056324 1249573 1049599 686639 680190 823396 811422 850484 865582 885287 890346 990248 999130 4799778 4933603 40.05 71.7 1
09:47:44 2024-01-26 651123 643930 201291 197974 329641 335868 351375 349278 213383 212819 266421 271038 304839 310022 4096362 4471433 6134132 5989989 1063033 1097604 292609 260617 275642 281761 320687 312892 306771 310100 208325 211169 680857 634102 1486109 1408943 426813 426329 620972 629084 791140 765627 808297 820965 854886 856577 822922 923624 1966201 2056826 1232248 1041906 688595 678228 819922 815597 856679 865582 883830 892994 993592 998739 4812605 4935935 40.05 71.7 1
09:47:45 2024-01-26 656301 640267 202635 197935 328441 336818 350562 347701 213748 213751 265568 272542 306942 309329 4099498 4421325 6171647 5989989 1047381 1097567 295262 259413 276913 282158 319716 312548 306807 310277 208686 211464 688990 643578 1474466 1410943 430706 426329 622732 628131 788306 765319 813919 819801 846570 861496 832014 922272 1963408 2071445 1221155 1046248 692036 677748 819922 819764 857287 864828 883830 895615 999380 991647 4752818 4935935 40.05 71.7 1
09:47:46 2024-01-26 645854 640299 202282 197970 329641 336580 351979 347142 213235 213751 265604 272698 304874 310350 4093432 4342598 6199783 5985709 1056813 1099944 295262 259849 276100 281577 320722 311564 308169 307689 208721 211393 686171 643102 1475103 1418149 430060 423894 627325 628131 786560 772651 811574 811745 847840 865762 830245 914298 1956929 2053261 1223004 1060392 690559 674804 822812 820928 853007 863923 886387 899603 995211 991096 4717902 4923057 40.05 71.7 1
09:47:47 2024-01-26 645952 643962 201322 198013 329399 333906 351943 347666 213713 213153 266866 270212 304874 311229 4096576 4395973 6171647 5999115 1071600 1097604 293878 260251 275255 276818 320426 311203 310728 308156 209193 211711 680857 638662 1449239 1416140 428735 428175 627199 627300 793388 770428 810638 815634 855221 863170 825329 916854 1960621 2056632 1228551 1051093 688595 680190 824344 814947 850485 865672 887971 890443 990248 991611 4792932 4935935 40.05 71.7 1
09:47:48 2024-01-26 651393 643967 201006 197944 329641 336342 351375 349313 213565 212819 266456 271038 305547 310350 4102423 4474464 6148501 5989989 1061572 1097604 291436 260251 276065 278459 320651 313373 306771 311377 208325 211429 672944 633670 1479710 1407944 426777 426329 621852 629084 791140 765627 807111 820382 854615 856577 822922 923624 1966201 2065809 1232248 1041794 688595 678709 818756 815561 855465 865510 883793 892961 993592 998775 4816043 4935935 40.05 71.7 1
09:47:49 2024-01-26 655167 640308 202631 197940 328710 336818 350315 347701 213417 213751 265533 272316 304874 309110 4102423 4414868 6171647 5989989 1050382 1097604 293835 258649 276949 276363 319716 314858 308542 308226 208686 211393 688990 643562 1452494 1410943 430706 426365 622732 629084 787748 764778 813956 819801 847241 861496 830245 922272 1960599 2076460 1165532 1048107 691543 677748 818699 818602 856679 864183 883164 895615 999380 998386 4752818 4935935 40.05 71.7 1
09:47:50 2024-01-26 645685 640303 201717 197802 329641 335868 352015 347178 212757 213751 265604 272316 304874 310350 4099498 4352017 6200309 5982706 1056912 1100725 295055 259448 276949 278048 321660 311457 308978 307224 209667 211711 686171 641686 1477193 1420163 430060 423858 626367 627300 785412 772651 813530 811745 850316 865807 828994 914298 1955538 2050351 1221155 1060392 689576 674804 823142 820928 850521 863313 887879 899915 993096 994011 4736659 4919548 40.05 71.7 1
09:47:51 2024-01-26 645657 645355 201682 198625 328669 333942 351979 346899 213713 213452 265639 270212 306258 310277 4084621 4405529 6179965 5990346 1066246 1100725 293431 260251 276100 276748 319457 311457 306988 307725 209158 211562 682026 638662 1444991 1414134 428093 427571 626309 627300 793388 769301 810638 816249 854010 862976 824745 920847 1966393 2058086 1226702 1049710 687616 680672 824567 813831 850521 865654 887879 890383 992392 997293 4802409 4928900 40.05 71.7 1
09:47:52 2024-01-26 651393 644892 201330 197974 327380 336580 350809 349841 213417 213153 266866 271451 306463 311009 4084881 4475039 6143510 5973165 1063033 1097604 293502 260617 275642 276783 320651 311457 306807 309126 208035 212673 700151 639892 1445702 1401723 427955 427269 624979 630501 792263 765627 810638 817443 852800 863322 826573 920886 1964245 2062627 1224619 1046730 690559 679708 816381 814983 857895 865582 880544 892994 1001580 997293 4762210 4935935 40.05 71.7 1
09:47:53 2024-01-26 654202 644003 201673 197291 328622 336342 350315 348751 213748 213602 266421 273567 304804 310350 4084881 4399109 6162043 5980557 1044742 1097604 293466 260068 277800 277463 320758 311493 306807 309630 208686 212164 672849 639579 1458685 1410943 428772 423786 622292 629092 784302 764778 811537 816249 848109 863932 828994 920733 1962014 2062468 1228551 1050457 690559 673742 818756 820538 857895 863313 881208 897665 999416 995418 4715373 4926569 40.05 71.7 1
09:47:54 2024-01-26 650128 645856 202282 197321 330489 335631 350881 345614 213896 213153 266012 273150 304874 310350 4096476 4339771 6218540 5989989 1057044 1100725 295262 259448 276754 278423 320687 312455 307202 307224 208756 211169 682026 643562 1469681 1420163 430706 423858 626581 627300 784302 772104 811537 811745 848146 865596 829656 914169 1955538 2050623 1243923 1060274 689576 674804 823322 820928 851763 863923 888917 896991 993096 993309 4727281 4919548 40.05 71.7 1
09:47:55 2024-01-26 645638 643967 200971 197966 329177 333870 351943 346655 213451 213452 267241 271451 304839 311928 4084881 4392792 6171647 5981433 1068712 1099944 292644 260801 275220 278423 321660 311603 306773 308191 208721 211204 672849 634556 1457990 1416140 427043 423930 626137 629084 790580 772104 807074 811495 854696 865555 823359 915477 1960621 2039982 1235513 1054244 688595 677748 824530 817985 852403 865474 887212 895615 992392 994011 4762210 4935935 40.05 71.7 1
09:47:56 2024-01-26 654951 643994 201964 198009 328414 336818 349787 347178 214079 213452 266421 272733 304839 310789 4096575 4439618 6180031 6000271 1069301 1099944 293431 259928 276100 276506 319716 312405 306807 308226 209339 211486 672004 636212 1460517 1414134 428093 426365 623003 627501 791701 767596 809485 818639 852250 863322 822959 925287 1964245 2058430 1230400 1044877 686639 679708 823396 815597 853043 865587 886387 891724 993367 998775 4821068 4928900 40.05 71.7 1
09:47:57 2024-01-26 652853 640263 201647 198039 325972 336342 351375 347701 212791 213751 266421 271327 305547 310058 4096576 4437218 6179965 5989989 1059841 1097604 293843 260320 275220 276883 320201 311493 306807 308226 208721 212375 705992 641723 1465124 1401723 427489 427269 623444 630948 791140 767053 811793 818639 851864 862713 827819 924626 1964245 2056881 1219172 1041653 692530 680190 817539 815597 857895 865546 878670 892994 999723 997330 4755417 4935935 40.05 71.7 1
09:47:58 2024-01-26 649484 643704 201673 197978 328938 333870 350881 348823 213417 213751 266421 272227 304344 310362 4084871 4399109 6172213 5980557 1053007 1097604 293950 260101 276065 281397 322411 312707 306807 309847 208035 211746 680857 641419 1456836 1410943 428735 423786 623922 630501 783157 765969 811793 813867 848109 862976 830245 918757 1955062 2058357 1226702 1053452 690559 672791 818699 820538 857287 861487 881245 898340 996787 992571 4688455 4919548 40.05 71.7 1
09:47:59 2024-01-26 646578 645364 201643 197665 327914 333942 350845 347178 214594 213153 266421 273285 304626 309913 4084772 4364715 6171647 5985709 1058659 1097604 292254 259563 276949 277463 320687 313596 306807 308191 208540 210719 672421 635921 1456078 1425334 428772 423822 624807 626855 784338 769338 810638 811495 852467 865519 824161 916254 1955013 2051777 1213760 1055091 686639 673266 827306 820928 848675 863923 889847 899603 987645 992607 4752818 4919548 40.05 71.7 1
09:48:00 2024-01-26 651164 643994 201497 197978 325941 335868 352015 346134 213451 213452 266234 271362 305796 309329 4096476 4402156 6181025 5989989 1065982 1100725 292290 260467 275220 276852 319716 310949 307237 307725 209193 211232 680857 638204 1449851 1415136 428772 428175 625693 627300 793388 770428 811216 816249 854280 864228 825403 916854 1963408 2053986 1228551 1052590 688595 680672 825279 814983 850521 865582 889178 891650 990556 991683 4792932 4932416 40.05 71.7 1
09:48:01 2024-01-26 651483 640299 201330 198004 327423 335868 350881 349278 213417 213452 266830 270758 305761 310058 4100080 4471091 6148501 5999422 1065484 1100725 292538 260539 275642 281667 320687 311457 306807 310100 208686 211415 678428 635011 1466855 1408943 426813 426365 620364 627300 791140 763662 808909 820965 852213 856613 822959 923624 1964245 2063154 1232248 1041818 688595 678709 821061 816249 856071 865546 883867 893031 993159 1000223 4809269 4938252 40.05 71.7 1
09:48:02 2024-01-26 654243 640267 202812 197970 328441 336818 350562 347737 213748 214052 265604 272542 305547 309329 4084881 4408568 6176617 5989989 1049630 1097604 295749 259266 276100 281631 319681 313411 306807 308261 208721 211239 682026 645408 1468194 1410943 430706 426967 622121 629056 788901 765355 813956 819801 847510 861496 830245 922082 1960621 2075260 1223004 1048260 692530 678228 821128 818602 856679 865474 883867 895615 1001580 991683 4756212 4935935 40.05 71.7 1
09:48:03 2024-01-26 645952 640339 202132 197944 327411 333978 352015 347737 213417 213751 265639 272542 305538 310350 4084772 4348572 6190943 5976283 1050754 1097604 293629 259885 276100 281667 320722 312486 307738 308191 208721 211781 700151 643562 1445206 1415136 429719 426365 626404 630501 786597 770465 811611 811745 847877 865798 830245 914298 1955013 2053684 1224853 1057380 692530 676790 821061 820346 854859 865145 886387 899640 995776 991133 4689766 4919548 40.05 71.7 1
09:48:04 2024-01-26 645947 643962 201186 198043 328673 333906 351979 346691 213748 213153 266456 270178 307411 311229 4090741 4386314 6162005 5986045 1072481 1097456 293395 259813 275220 277277 319930 311457 307667 307654 208721 211344 680857 636833 1433338 1414955 428699 428175 627199 627300 792263 771520 810638 813831 855221 864273 824708 917987 1960621 2056324 1251456 1047773 688595 680190 824567 813794 851088 865546 889551 891650 990248 996828 4787827 4933603 40.05 71.7 1
09:48:05 2024-01-26 655024 643926 201436 197905 329641 335868 350809 348715 213896 213117 266795 271038 304839 310241 4093057 4462000 6143510 5989989 1064459 1097493 292057 260215 276029 276294 319681 312369 306771 309559 208651 211133 677057 635011 1446949 1410943 428259 426329 621852 627300 791140 765627 807074 820965 855492 861423 824530 922929 1966201 2063932 1220375 1041794 687616 677748 820506 816175 855465 865474 885756 892994 995211 1000187 4809170 4933603 40.05 71.7 1
09:48:06 2024-01-26 655206 640227 202600 197901 329371 336818 350526 347701 213713 213602 265347 273341 304839 309074 4098901 4399091 6171647 5980557 1047343 1097456 293843 259230 277374 278244 319705 312369 306807 309126 208651 211796 679467 642341 1469899 1410943 431011 423858 621852 628131 787711 765627 815113 819801 846838 862713 832605 922892 1963408 2068371 1244521 1044689 690559 676753 819922 820928 857895 862931 882499 897531 997929 999093 4750205 4930085 40.05 71.7 1
09:48:07 2024-01-26 645952 640267 202277 197935 328632 335832 351943 346584 213383 214052 265976 272698 304839 310277 4084584 4339497 6199783 5990346 1057076 1100651 293594 259413 276949 278423 320450 313818 308942 307689 209339 211049 678077 639892 1454524 1423190 430669 423822 627199 627300 784265 772651 813530 813475 851557 865758 827819 914298 1954976 2048899 1240156 1058885 689576 674732 824567 820928 850485 863923 887175 898266 993096 993975 4739271 4924224 40.05 71.7 1
09:48:08 2024-01-26 645947 643926 201929 198047 328673 333942 351979 346584 213748 213153 266163 270814 305761 310277 4087224 4399094 6171647 5990538 1062105 1097456 293431 259448 276065 276783 318704 313818 308506 307224 209304 211379 682247 636703 1463523 1413951 428093 427571 625865 627300 792825 769264 809448 815020 854010 865154 822922 916817 1963408 2056591 1226702 1048107 687616 680190 824567 813145 849883 865582 887842 890346 991689 991647 4792932 4926569 40.05 71.7 1
09:48:09 2024-01-26 652587 640272 200971 197978 329641 335868 350809 348751 213383 213117 266830 271073 306978 309001 4087224 4462718 6134751 5980557 1059936 1097420 292538 260251 274991 278244 319705 313373 306771 309559 207966 212164 684762 637157 1459179 1401723 427043 426365 623174 629092 792263 765084 810638 817406 853071 856577 825329 921541 1966201 2065809 1228250 1044280 690559 678746 816430 813794 857895 865510 879257 890346 996517 999838 4759610 4933603 40.05 71.7 1
09:48:10 2024-01-26 653341 640195 201612 197321 328587 333942 349751 347701 213383 213153 265639 272733 303885 310789 4087224 4395942 6171146 5980557 1046231 1097493 293431 259813 277764 277463 321007 312298 306807 311818 208686 211796 687580 639892 1452867 1410943 429683 423786 627617 630948 787675 767596 813919 820382 851827 864918 832605 923586 1968432 2068371 1232248 1052367 694508 678709 823472 827796 864659 865582 888284 904940 1005622 1003127 4756996 4958201 40.05 71.7 1
09:48:11 2024-01-26 653316 649132 204263 199292 332185 338584 356525 354024 215514 214603 270662 275462 310059 312764 4124632 4392752 6251593 6033333 1070643 1122403 297416 262541 282702 284618 331350 320244 315712 317929 213197 215587 694627 653089 1469157 1436563 436315 431474 636648 643911 802497 784128 830444 833330 866341 885367 843701 936001 2011134 2124173 1238273 1069691 707193 692964 843086 841220 879850 886961 905038 916822 1023123 1021428 4839825 5036769 40.05 71.7 1
09:48:12 2024-01-26 667689 665017 209682 201875 340869 345908 368231 365456 219570 217052 276189 283415 314940 320177 4190097 4503365 6331085 6152280 1094543 1148549 302036 265373 291234 289444 338140 331317 323848 326658 216282 216944 692137 664381 1529346 1454977 442435 437724 637621 645740 813949 792724 837978 843445 868869 880505 848684 940859 2040381 2141042 1235089 1072741 712249 699740 845081 841220 884414 894793 899456 915053 1022397 1021359 4926538 5069181 40.05 71.7 1
09:48:13 2024-01-26 685562 675069 205484 201527 338887 347532 372136 368839 219570 217763 279446 284074 317396 321052 4224172 4616828 6377697 6188071 1132529 1160088 299086 264190 288599 291405 340121 330379 324798 324997 215288 215001 700315 658703 1492566 1464184 436506 437897 638559 639600 811828 792162 823165 829008 866305 878968 830208 922272 2031109 2120988 1247039 1080527 701882 690845 846280 839368 866278 883351 904394 907563 999723 1000661 4891288 5061293 40.05 71.7 1
09:48:14 2024-01-26 681864 676250 202313 199257 336706 344932 372136 366591 219228 216088 278513 282346 315451 320371 4228407 4537460 6396481 6188071 1116443 1161871 295862 265513 288311 290572 336582 328404 323619 322925 212048 215074 693366 660588 1501566 1465223 437247 431474 631009 635167 798069 781482 818784 816212 844376 865154 821025 904698 2016061 2117981 1234097 1068930 698391 680672 829067 829654 862211 867170 881208 898208 994777 988192 4811352 5050477 40.05 71.7 1
09:48:15 2024-01-26 682832 679885 199679 194833 334028 340672 366538 363089 216173 213642 274396 281521 311637 315482 4228795 4493885 6354686 6169206 1106347 1162143 291684 257817 284692 285882 335759 324392 316026 320415 208360 211605 689891 654953 1494710 1456009 431390 426329 618467 626411 783612 765319 802468 802379 829914 846823 804638 887777 2000446 2102696 1221155 1057211 688105 671002 814000 819764 848675 854229 863965 880447 978503 972952 4811389 5031773 40.05 71.7 1
09:48:16 2024-01-26 678380 675952 196201 193792 329386 337294 363841 358228 213508 213153 273145 277977 309590 311560 4228795 4493415 6340464 6152814 1103187 1155424 287190 254311 282906 281524 331852 320181 313498 315096 207279 208578 697351 650226 1485456 1447823 427955 421191 611211 618080 772205 756407 791450 793305 815991 836661 793365 871560 1979113 2068785 1211911 1056196 680264 663664 808931 807007 832827 842517 857800 867639 963016 960260 4793808 5026208 40.05 71.7 1
09:48:17 2024-01-26 678897 679488 195476 191926 325371 332823 360956 355508 211378 210464 270770 275211 307686 312149 4219336 4537578 6330190 6143435 1110094 1158778 287324 252671 281167 280010 327790 320303 312037 312095 206987 206313 686417 651156 1492388 1457043 425831 418687 608480 609027 765492 753585 783817 784110 814018 827571 778350 865130 1974070 2058430 1250278 1046992 670200 658972 802622 800215 824919 834791 850902 858313 947611 952006 4853666 5029588 40.05 71.6 1
09:48:18 2024-01-26 684287 678791 194278 190660 325019 333834 357313 354370 211052 209514 269829 273725 306258 309110 4242077 4557093 6349842 6152814 1121815 1158543 282019 252243 279369 278435 327260 318162 310829 312023 205105 206026 693218 641723 1492823 1457043 421588 418480 605550 605380 763559 744849 773390 777263 809281 818071 770433 858807 1971267 2063117 1223207 1041794 669712 659906 799744 791021 818689 836652 845721 847742 944680 946543 4892606 5029588 40.05 71.6 1
09:48:19 2024-01-26 690178 676286 193293 189424 324525 330473 357600 355508 210806 208546 268963 273603 305761 309547 4245411 4609937 6366650 6152814 1129041 1157685 282632 250824 276065 277625 325782 315487 310900 310100 204137 204713 691808 642848 1467603 1448766 418362 414917 602131 604887 760859 742399 765475 773301 800191 810829 767882 852472 1964291 2059816 1242602 1035776 664436 656572 795093 784110 815794 827562 837335 841551 939165 945014 4921876 5038953 40.05 71.6 1
09:48:20 2024-01-26 685739 676281 191782 188830 322072 329706 355419 352284 209597 208838 267312 272733 304379 306577 4257174 4651852 6312093 6144409 1119419 1157956 280376 249451 275958 276783 323727 314791 309816 307295 203175 203410 685027 643764 1464218 1445734 417735 417890 598112 599382 759171 736921 764622 772122 797499 800094 756785 850837 1963408 2062827 1219440 1025801 660758 653091 784182 781827 813991 820478 826910 837238 939201 937988 4865523 5042549 40.05 71.6 2
09:48:21 2024-01-26 691590 681699 191517 187617 323050 327727 355134 352284 208909 206455 266421 271901 302970 308933 4272745 4587492 6359221 6162193 1111818 1153753 279810 247495 273887 277853 323415 314528 306807 307259 202147 204717 687580 648371 1485663 1434527 417770 414809 590942 599973 751546 729432 763150 765915 784370 799171 756485 839695 1951375 2050623 1210023 1033966 660699 643627 779710 783492 806596 811572 823229 832896 928698 924849 4829098 5031773 40.05 71.6 2
09:48:22 2024-01-26 682832 683701 190460 187025 320050 327496 354352 351997 207899 205744 267551 269355 302479 305965 4272240 4583366 6375771 6152913 1108477 1154570 278623 245972 273781 275731 322662 312293 306807 306577 201126 204002 698701 647446 1466142 1447823 417140 409810 593015 594966 745282 729469 756328 755657 782047 793554 747007 829779 1944890 2025912 1225330 1033966 652792 643897 781369 772633 798037 811572 821110 823755 919817 926155 4921876 5048042 40.05 71.6 2
09:48:23 2024-01-26 690799 683706 189230 186113 318088 327727 354006 350935 206929 205744 263943 269990 304540 304069 4269292 4680281 6331085 6178639 1119345 1155424 278080 244670 274530 274923 318750 311600 305048 305715 200832 202332 678599 641723 1480620 1446796 413933 410735 587251 590420 743932 723564 747072 756835 775310 784396 740426 827971 1945661 2044782 1215673 1023197 653257 643897 772458 772086 798037 802450 811206 823059 920282 915748 4811427 5038953 40.05 71.6 2
09:48:24 2024-01-26 691973 684185 188010 189670 317648 324857 350881 348506 204938 208640 268565 266908 301419 302222 4283617 4667091 6348461 6174224 1126058 1152923 274726 241981 270155 272547 318821 310721 302239 302933 198133 201121 693063 641265 1466114 1445770 408731 408812 584870 586251 736564 718507 740061 746146 765995 774255 730506 816273 1926996 2035119 1223411 1016065 646787 636432 762995 764251 788869 793437 800747 815007 910623 906972 4797232 5041125 40.05 71.7 2
09:48:25 2024-01-26 689077 686123 187879 185069 316127 322006 351375 346655 204336 203078 264573 266839 299386 305101 4289730 4535051 6392174 6159774 1103976 1152923 273277 245975 270319 270439 321278 308388 299461 303146 196861 200398 704501 645408 1468358 1443721 408081 403976 577163 586177 727510 711273 737852 737450 760854 775382 728825 806963 1919839 2005518 1219705 1026566 641188 631080 765742 756154 779701 793509 801317 804566 901429 901511 4925391 5050477 40.05 71.7 2
09:48:26 2024-01-26 692809 686128 191125 184909 315783 322590 349523 345614 203634 203575 261280 266839 298897 301691 4302321 4682893 6302789 6174224 1119560 1152923 271542 241644 268909 268816 315735 310282 298449 299448 198350 198798 686171 637747 1476513 1442698 406183 402734 573935 579283 727815 705254 728632 738384 760316 766175 727792 807000 1918475 2030795 1223617 1013898 643473 627375 755985 758979 779701 784495 791890 802211 893281 893433 4860079 5029588 40.05 71.7 2
09:48:27 2024-01-26 686009 685196 186608 184491 313129 319894 348417 343436 203003 202405 261280 264786 298027 300026 4292693 4620582 6406115 6150341 1103976 1152776 271542 239776 268082 267336 314621 306257 300749 299428 197514 197832 698701 644946 1469789 1451885 407338 400299 576004 577914 720489 708295 730778 731664 755916 766441 717567 798900 1914390 2006689 1198463 1015342 636418 628299 755930 749874 776873 784531 783905 795357 893281 892093 4859599 5041125 40.05 71.8 2
09:48:28 2024-01-26 688115 686123 186617 182705 311863 318374 346567 343019 202787 201559 259634 265222 296158 301198 4305389 4563359 6368750 6169206 1096083 1152677 269716 239334 268459 267771 315621 306545 297439 300129 196406 197488 703030 640807 1462543 1442694 404459 399171 568113 577914 717081 698055 727865 727732 747173 763030 717022 793105 1903792 1986266 1213836 1020290 632352 623739 754342 746638 766074 780973 785650 791907 888451 888590 4881131 5050477 40.05 71.8 2
09:48:29 2024-01-26 696966 686944 186613 181770 314123 317933 344970 343195 205761 200927 259234 264860 294783 301660 4317826 4634933 6354056 6170630 1113408 1153497 269312 238452 265108 267771 314033 304609 296711 300099 194917 197179 697408 640036 1471199 1434364 401460 400300 568915 574505 717876 695809 719449 727216 740627 752720 713293 791609 1901294 1998943 1192706 1013898 634569 619232 747888 747081 762986 772540 782256 787266 877984 883369 4904991 5048319 40.05 71.8 2
09:48:30 2024-01-26 697978 685079 184942 181804 310255 318412 343418 343019 205120 200506 258065 263207 297198 297029 4317946 4687956 6373971 6169813 1122840 1150661 268862 237276 265085 267324 313998 304166 296085 297095 195500 195339 703030 637612 1477508 1443721 401801 399799 568513 570360 717081 697122 716236 723545 739255 747760 704224 783841 1905144 2004654 1200382 1004599 632802 621588 743039 742540 765134 766504 774685 785760 872845 874884 4865523 5038953 40.05 71.8 2
09:48:31 2024-01-26 689077 685232 184329 180614 309560 318187 344942 340949 205085 198664 257207 262673 293450 296439 4321025 4645937 6372239 6174818 1113263 1151958 266358 235484 263785 264327 313009 301768 294076 295615 194312 196758 711964 632635 1477030 1447823 398092 394449 566139 567028 708255 692026 709148 716408 738790 746164 701166 783780 1897245 1994046 1209924 998119 625281 612965 737200 736902 759176 766396 768361 783859 874904 865492 4802310 5041125 40.05 71.8 2
09:48:32 2024-01-26 690643 685336 183705 179735 308385 315355 344942 339849 200916 197940 255987 261532 293894 295362 4321025 4630031 6395661 6170409 1103976 1150220 267213 234361 263525 264291 310753 302788 292494 292197 193934 195007 708978 634102 1460639 1451940 397810 391985 562894 564361 705391 689418 708205 710716 734300 742878 697164 778039 1890677 1983891 1198186 996718 623503 614571 733871 733219 756476 761341 763186 779187 871374 865163 4809443 5035361 40.05 71.8 2
09:48:33 2024-01-26 690643 685340 182957 179168 307813 312973 343001 338313 200287 197699 255165 260336 293564 293690 4327191 4635008 6406986 6163551 1103187 1149403 265985 233117 263927 263447 309524 302661 292206 291787 192946 195007 697351 635921 1459729 1451940 396963 390815 559748 561963 701189 685451 706192 709318 733370 742947 693009 772215 1886652 1979878 1202099 997428 619967 611029 732833 728356 755939 762852 764077 775638 868223 861396 4806638 5041125 40.05 71.8 2
09:48:34 2024-01-26 691904 685331 182926 178411 306489 312023 342410 337803 200031 197218 255165 258289 292910 295362 4330377 4593042 6397869 6157853 1100827 1150220 264137 234860 261558 261909 309993 300134 290542 293195 191395 195007 705992 639892 1466064 1445734 396963 391763 559748 561963 698707 685826 707198 706308 725417 738323 687959 764558 1877406 1973654 1219836 998828 617660 608699 729656 726664 752198 757490 759659 769322 862500 856406 4835916 5041125 40.05 71.9 2
09:48:35 2024-01-26 691075 685300 181936 177442 306992 311479 340824 337531 198448 196431 254382 258289 292641 295570 4330377 4583783 6379010 6167326 1097679 1150146 262602 233361 261266 260278 310245 300425 291198 291858 190954 194119 698527 639892 1461279 1438603 394462 391137 558128 561166 697223 682647 705123 702066 723696 734590 683820 759359 1873477 1964595 1213852 998791 615956 607995 728862 723984 747241 756831 754868 764784 857193 856665 4844260 5048319 40.05 71.9 2
09:48:36 2024-01-26 689751 685268 181253 177569 306092 310717 339485 335667 198000 199635 253566 257468 291062 293806 4339651 4596307 6379010 6161916 1099214 1147461 262090 232257 260607 259992 309438 297387 288779 290564 190018 193436 686847 639892 1459221 1438603 392936 387876 555547 558640 693105 680231 698876 702600 719467 728962 681758 758111 1873515 1958685 1188405 997428 613600 606691 726489 720262 743790 754840 749002 761610 854397 847429 4845229 5051921 40.05 71.9 2
09:48:37 2024-01-26 688737 685228 180474 180648 304088 309524 337714 334622 197108 199249 255110 256261 290802 292875 4339651 4590303 6379010 6162193 1097686 1147461 261820 231447 259294 261016 308565 296443 288743 289031 189685 192860 700020 639579 1464523 1438603 391717 386605 552966 556695 690008 676758 697402 697141 718221 727639 676762 753618 1866833 1958685 1209862 995300 611589 603655 722581 719237 743140 748440 747062 756185 853039 847886 4840802 5046148 40.05 71.9 2
09:48:38 2024-01-26 688999 689217 180361 180451 304196 308120 337134 335895 196425 198899 252815 257627 289228 293593 4339808 4582330 6397661 6157798 1094521 1143704 261415 230294 258061 260210 306685 295466 288337 288766 188825 191647 688319 638662 1450035 1440597 389916 385447 551361 553269 688595 674736 691752 693023 713531 725875 675421 748590 1862880 1955214 1184493 990989 608362 600068 719642 715366 737790 746155 746506 753824 848004 843230 4838309 5048319 40.05 71.9 2
09:48:39 2024-01-26 689783 685300 179507 179927 302810 309547 336591 333753 195812 195016 252743 256011 288684 293923 4352182 4624841 6406986 6162773 1094521 1143704 257970 229113 257302 259190 305893 294672 287895 288766 189616 191409 688319 638204 1449411 1441623 390508 383916 548986 550410 684616 673280 692041 691886 710400 721336 671885 746488 1858876 1949491 1180580 988813 606630 596861 716550 711218 736990 745223 743961 753697 846266 841562 4821741 5048319 40.05 71.9 2
09:48:40 2024-01-26 690087 689213 178941 176280 301890 308674 334640 333969 195473 195042 251888 255225 287295 292209 4355287 4624105 6406986 6126777 1093779 1143704 257935 228367 256292 258573 304784 293520 286620 287738 189482 190408 686847 637290 1459612 1442694 389399 384831 546589 548283 681781 669619 688065 689926 708251 717106 669587 745379 1853605 1948109 1176668 986001 604475 596883 712430 710289 733881 740764 739415 750526 843871 836598 4816043 5048319 40.05 71.9 2
09:48:41 2024-01-26 694015 690264 178783 175543 301396 306937 336589 332778 195134 194300 250720 254685 287478 290737 4358395 4641998 6406986 6157798 1092980 1143704 258890 227465 255112 257268 302721 294959 286432 286088 189169 190172 689790 634102 1457527 1442694 387743 382909 544491 545395 678888 665186 682495 686024 707889 717473 666640 741566 1852141 1946458 1197893 979487 602404 594513 708373 707273 728299 736139 735085 746929 838332 829329 4803206 5046148 40.05 71.9 2
09:48:42 2024-01-26 693522 690264 177535 175793 301435 305320 335877 331448 194392 193958 249522 255225 287007 288284 4355025 4671510 6402004 6152814 1097686 1140390 258672 226217 256864 256442 301766 292674 284649 284236 189349 189006 685380 630036 1460925 1444745 385441 380933 542912 544284 677744 662326 679301 682182 704389 714938 664286 739876 1849667 1938129 1195898 978790 599733 592797 706368 705199 725722 730053 731844 746506 835887 829923 4816043 5048319 40.05 71.9 2
09:48:43 2024-01-26 691780 691267 181601 175193 299291 304963 333987 330361 193921 193651 249137 254408 291060 286714 4374091 4688493 6360359 6171183 1095967 1142892 257263 225483 254685 255440 301256 292201 282731 283185 188816 187856 674052 628233 1465484 1442694 382812 378682 541375 542668 678739 660305 674784 678805 699210 708896 663827 737769 1849667 1943985 1185924 980600 599769 585599 703836 704128 723669 727865 727516 742061 829845 827580 4811389 5046148 40.05 71.9 2
09:48:44 2024-01-26 691556 690742 181240 174670 297655 304035 333987 328915 193352 192725 247984 253239 290770 287715 4367785 4691259 6348499 6144301 1097602 1142892 255720 224786 254081 254088 301198 296844 281623 283383 187494 187856 674052 626434 1490534 1437527 381765 378610 540227 542247 677367 659297 673554 676739 696725 703345 656582 736892 1849601 1940297 1178624 977482 600721 589007 702344 702066 720494 725594 726820 736318 827879 820460 4839374 5038953 40.05 71.9 2
09:48:45 2024-01-26 691066 690788 177257 174391 297768 303075 333951 329723 192751 191861 247949 253091 290086 287567 4370900 4705816 6360359 6144339 1097873 1140390 254865 223400 258254 253309 300347 292050 280667 281427 187615 186557 672602 626434 1481878 1441623 381765 378882 537413 537859 673051 657317 670882 673151 695210 702247 654583 732858 1846870 1940297 1178624 978790 598658 588734 701738 699975 719596 721435 724754 734987 820863 819738 4839825 5046148 40.05 71.9 2
09:48:46 2024-01-26 691066 690259 176752 174048 295910 303464 332400 328719 192717 191826 247184 252043 290086 287365 4373978 4688379 6369685 6171572 1099202 1139545 252529 223400 253864 252498 298576 291637 280122 280999 186373 186816 691996 625113 1469317 1436408 380140 376197 536203 538657 673051 656384 667876 673409 691964 699812 653210 728558 1840421 1938351 1195898 977398 596105 587068 701166 699083 717558 720240 721522 732267 820693 819647 4839825 5046148 40.05 71.9 2
09:48:47 2024-01-26 691780 691271 176162 173529 295458 302258 331897 328683 196371 190586 246422 251272 285281 286275 4370667 4715152 6369685 6162380 1094409 1142045 252424 223365 252725 251340 300347 290778 279244 280144 185781 186231 664476 625113 1459986 1436408 379330 376209 535235 535853 669997 653095 663982 669491 689478 694223 652304 727828 1836387 1932485 1162974 973928 596455 583644 696214 699009 715527 718179 721522 728526 811650 811410 4878397 5048319 40.05 71.9 2
09:48:48 2024-01-26 691066 690886 175911 173219 294465 303018 329858 325616 196266 190574 246179 249773 284548 285601 4374091 4716763 6369685 6167170 1099985 1138504 250917 227788 252225 250746 299464 288590 279464 279257 185156 185485 676226 626897 1448752 1427083 376733 376209 534476 536586 667680 651173 664478 668470 687490 694646 649064 721384 1833778 1938463 1186423 975711 594760 576689 693155 697104 713916 717308 720973 728217 809250 810124 4877519 5048319 40.05 71.9 2
09:48:49 2024-01-26 693109 690255 175872 172079 295365 301201 327799 328182 192878 190384 244872 249498 284047 284250 4383363 4744561 6379010 6144339 1106076 1137089 249420 227432 250842 249424 297816 288409 279372 278409 184449 185067 657280 628240 1438663 1429383 377987 377005 532134 533364 668094 649259 664478 669839 685474 690168 645809 721544 1827114 1936502 1188945 973928 591342 577900 691492 690397 706359 715435 719403 727240 808071 811837 4891288 5057684 40.05 71.9 2
09:48:50 2024-01-26 696172 690264 175600 171528 294429 302161 325897 327718 192067 189987 249686 249289 283182 283761 4383383 4743493 6383314 6162305 1107064 1136284 250498 223140 248343 249459 296978 286754 279372 279358 183948 188893 696101 626451 1439216 1427356 376383 372742 527300 530956 664272 645199 659504 668470 681944 690205 648603 719965 1823021 1918150 1191477 978790 589602 577717 693913 691849 701993 710274 715468 720483 807200 811691 4915992 5050477 40.05 71.9 2
09:48:51 2024-01-26 701000 691267 174513 171262 292604 299098 326811 324812 191532 189321 245362 249773 281854 283303 4412474 4781070 6330341 6157536 1102301 1137710 249386 222827 249258 249148 294126 288545 277378 278965 183656 185376 666802 624224 1451358 1419156 374185 373029 523081 532075 661305 641086 660480 666078 674868 684137 643413 711671 1815717 1907820 1161986 979487 585891 573717 691983 687790 701161 712422 715978 717410 807090 808184 4938315 5064905 40.05 71.9 2
09:48:52 2024-01-26 697950 689244 174474 170990 292124 300736 325826 324992 191364 188989 245325 248149 281495 284023 4386611 4715411 6360359 6167170 1097686 1134484 248590 222096 247722 253725 295834 286598 276564 278573 182205 185376 662452 631661 1437179 1416140 375850 372766 523009 530497 656750 638418 662438 663607 676192 689195 643869 711671 1813722 1894520 1163981 979450 582983 574273 690022 679835 700052 710238 708196 715202 809250 809422 4881882 5061293 40.05 71.9 2
09:48:53 2024-01-26 699968 689254 174044 170541 292915 297924 325862 324992 190727 188726 243801 248908 280534 283121 4383288 4688304 6351034 6167170 1084433 1137895 250859 220145 248698 250124 293124 286719 275682 277790 182332 185082 658102 628240 1437021 1421299 373320 368700 523818 528925 649159 638381 656919 656832 673524 685995 638288 705932 1813125 1905112 1163981 970162 581964 574528 685565 681661 701197 711323 707188 714280 806058 801441 4851186 5048319 40.05 71.9 2
09:48:54 2024-01-26 689040 689249 173572 169840 291534 297563 326812 324042 190428 188066 243801 247233 280499 284261 4383288 4670434 6383788 6153407 1085207 1134484 249977 220370 247131 249245 295240 283828 275224 277595 181594 184823 659552 630486 1436309 1425334 373020 368628 523045 525727 651384 640263 653443 654633 674501 685726 635503 706863 1813722 1910682 1185372 963579 581134 572688 681758 680695 700162 703336 701000 716278 801291 793455 4821018 5048319 40.05 71.9 2
09:48:55 2024-01-26 692052 690264 173149 169371 290784 296978 325528 323777 189864 187770 243557 251955 279646 283039 4386498 4718021 6369685 6162773 1091443 1134484 249276 219648 247686 248092 294042 283629 274803 276515 181559 184307 658102 621081 1450939 1425334 370354 367556 523077 522662 652601 636507 649554 656095 672013 675316 634079 704781 1809023 1918113 1184180 968328 581134 568659 679754 680548 693109 702171 707188 712216 797305 797963 4896098 5059829 40.05 71.9 2
09:48:56 2024-01-26 699280 691492 172264 169042 290316 297678 324974 324498 188640 188486 241841 251920 279416 281732 4399066 4780690 6379010 6172138 1107027 1134212 248471 219000 244820 248896 292275 282729 274258 274790 181272 183176 666802 621969 1437815 1420928 369067 367298 518619 522907 651384 632948 647364 649006 667349 674330 636175 700327 1803520 1899874 1177232 975239 581964 570346 685191 681587 693904 702130 703030 707091 792821 799661 4953588 5060301 40.05 71.9 2
09:48:57 2024-01-26 694785 690295 172165 169389 288759 297468 324974 320678 189165 186922 242217 247714 277916 281848 4405193 4774212 6313732 6181503 1100039 1133679 246942 218777 245162 246947 291626 283196 271393 274825 181061 183106 658895 624224 1447708 1416140 369042 366418 517084 524391 651384 628821 648631 654077 662001 672363 631126 696832 1796029 1888992 1180638 972894 576188 565303 679827 675324 689939 702130 703882 706048 793418 792194 4939486 5057684 40.05 71.9 2
09:48:58 2024-01-26 699698 689281 171887 167966 288724 297025 323688 322045 188606 186759 241465 247233 277494 281641 4402114 4743012 6360359 6158379 1094559 1131233 246907 218214 244032 246531 290466 282386 272068 274562 180602 183141 656652 628688 1436273 1409942 370354 366159 514103 523378 647598 628784 649554 649387 658205 676110 631089 695805 1794975 1878781 1157248 970481 576897 568695 680309 673409 690526 700793 693636 702780 796829 791007 4883525 5054079 40.05 71.9 2
09:48:59 2024-01-26 694593 689985 172031 167936 294053 295942 324974 319060 188275 185720 241260 246887 277039 282167 4405193 4700007 6348499 6148759 1079041 1131233 246147 216896 244373 244604 290263 281403 270566 273950 179650 182527 658895 628309 1432128 1419156 368257 363641 518253 522907 643767 631121 645763 646492 663946 672363 625185 695805 1798286 1888930 1173162 956953 576623 566467 673506 673409 689976 693129 694227 702748 791067 788237 4874915 5055527 40.05 71.9 2
09:49:00 2024-01-26 691070 690788 170738 167974 288625 294233 323952 318097 188014 189870 241260 245336 277073 279608 4414545 4747934 6369685 6163342 1089890 1134484 246147 216188 244032 244981 289787 286783 270566 272055 179809 180836 655202 619310 1437937 1427356 366177 363939 514067 517867 640182 627896 638122 645542 658205 666315 622865 694742 1796741 1903522 1155717 959079 574222 562659 671487 673261 685895 692154 697282 702481 784131 788237 4919504 5047693 40.05 71.9 2
09:49:01 2024-01-26 701272 691008 170763 167218 293223 293571 322301 319096 187425 189941 239935 246887 275496 279536 4411479 4806005 6388335 6162773 1105486 1131270 245354 216188 243711 245394 288873 282135 271014 271190 180602 180801 651611 621081 1431853 1419156 366695 364087 512456 513684 643127 623780 639826 644595 656819 665341 624743 687620 1784648 1882464 1186868 969471 573329 558811 676862 671998 684658 694070 694659 696651 784156 788237 4900424 5057684 40.05 71.9 2
09:49:02 2024-01-26 700273 691983 171426 170951 293774 291929 320981 318812 186961 189941 238989 245542 275414 279536 4411479 4747062 6365150 6172138 1091419 1130395 244977 216153 243711 244604 287971 282135 269484 271001 178642 180767 659371 628240 1429599 1416140 367215 360961 510971 513526 639947 621980 640281 640282 654892 668658 618294 687547 1784685 1879798 1165022 958104 569329 558811 669697 665638 686607 696113 690368 699246 786451 779742 4818736 5061293 40.05 71.9 2
09:49:03 2024-01-26 691830 690783 170497 168432 288801 291485 321955 317172 187324 189533 239421 244240 275363 277361 4420845 4721034 6425712 6162305 1082081 1130395 245012 214850 243711 243273 287160 281072 269777 269729 178045 180607 651433 622858 1433490 1427356 366177 360871 512456 513739 636157 623780 634593 640282 656819 662073 612938 687313 1792646 1899857 1155717 958104 571225 557982 665843 667634 680782 685128 695148 698562 778300 781983 4928414 5065820 40.05 71.9 2
09:49:04 2024-01-26 701272 690259 169808 170751 287104 292126 319690 317066 186770 189197 238416 244993 276769 277823 4420845 4809422 6383788 6163342 1100827 1127921 243100 214815 241751 243104 292636 279612 268886 270739 179335 179593 656652 619607 1431266 1418149 364203 360871 509529 513012 638030 619237 632239 640955 649083 658349 617385 681937 1775695 1870631 1152813 964655 567710 556369 669059 663687 677895 688234 687684 694405 780879 781841 4890964 5067814 40.05 71.9 2
09:49:05 2024-01-26 689585 690597 168508 167965 284486 290564 319007 315978 186316 185275 238275 241896 275993 276935 4424347 4753827 6369685 6144376 1091568 1127958 241576 214116 242199 240840 287990 279055 269007 268055 178581 179194 660367 617105 1446692 1423044 360391 358377 509529 511887 634327 621710 630824 638400 649227 658349 616435 686038 1783816 1874611 1159870 958104 567306 553125 663891 663718 672425 680324 684052 690605 772888 775319 4942938 5060578 40.05 71.9 2
09:49:06 2024-01-26 699968 689851 168504 167496 284499 292007 317973 315157 185057 185003 236910 242640 273904 277608 4423897 4808220 6341709 6162773 1094559 1126288 241541 218216 241412 240840 285584 278718 268817 269218 178581 178463 645894 616948 1432319 1410943 360102 358377 504741 509179 634846 614102 629932 638131 649078 658349 615998 677297 1774438 1854921 1149487 959079 562055 549905 663741 656595 671589 685309 679997 688003 779327 774737 4886018 5070685 40.05 71.9 2
09:49:07 2024-01-26 693107 691001 168629 166919 284530 291487 319761 315575 185691 184898 237206 242605 274343 277662 4427157 4724679 6351034 6167170 1077763 1128463 242250 214228 241340 240737 285392 278218 267615 269218 178205 178800 651577 622858 1429735 1410943 360066 356369 504741 510657 628921 612897 632807 633864 650458 658083 608235 680194 1780766 1869396 1154084 947457 562890 555474 659594 659425 673386 680193 677325 689474 772888 770786 4888138 5056768 40.05 71.9 2
09:49:08 2024-01-26 692996 691987 167641 166422 283706 292191 318369 315870 185813 184171 237065 240347 274728 275557 4424238 4789506 6388105 6153145 1094543 1128463 239662 218298 239846 239965 287180 276424 267651 268840 177581 178360 649402 621081 1428017 1416140 361108 358053 504981 507598 634396 614319 626286 634313 643799 653009 612769 677223 1775698 1866747 1132463 960837 565293 549725 663381 659929 671589 678783 681229 680382 767697 770786 4939486 5061293 40.05 71.9 2
09:49:09 2024-01-26 698972 691225 169837 166408 283163 291366 317711 315906 184532 184171 237973 240982 273365 275135 4427157 4765713 6321044 6157222 1088307 1125264 239776 214228 239068 244391 284956 276056 266384 269218 176448 178394 650068 624719 1422998 1401723 359064 356405 504027 509142 632153 612320 631009 632696 640069 654437 610533 673202 1771480 1848359 1162987 955383 561602 549833 661654 653600 669688 680193 672789 679345 772495 766306 4863071 5055527 40.05 71.9 2
09:49:10 2024-01-26 688774 689985 169604 165715 283458 288757 318196 314652 184277 183622 236003 239441 273294 277758 4427157 4683083 6369685 6162193 1075901 1125264 239995 213592 239068 240357 286181 276020 265568 268238 176131 177799 650068 624643 1427254 1413951 360084 355299 505457 507367 625674 614612 624919 626440 640141 649083 606811 677223 1779487 1877271 1170254 946110 562816 551177 655103 657953 671589 676295 677325 682389 761571 766111 4892358 5056768 40.05 71.9 2
09:49:11 2024-01-26 697196 690223 171858 165732 282554 288739 315780 315726 184889 184241 236116 240244 272912 275441 4443093 4803569 6397217 6167326 1100039 1125264 244765 213627 237521 241211 284521 276742 266011 266781 176483 176960 647952 619310 1428107 1416140 359064 355299 501855 505287 627516 610545 623064 628285 639943 648313 607241 669451 1761406 1852295 1143256 953989 557617 547253 656263 653114 665327 676367 677288 681280 767733 765730 4898281 5067049 40.05 71.9 2
09:49:12 2024-01-26 698679 691012 172014 164923 282872 287990 315744 314766 185724 184066 236878 240728 272495 274223 4443244 4764242 6376796 6180950 1077104 1125153 242109 212220 238698 240357 282793 275826 264349 266816 176289 176960 653011 621081 1421571 1410943 358047 353848 500439 506722 623439 610134 624476 626273 640069 649335 601885 673020 1771480 1859917 1130428 940602 558411 550397 653247 652651 667794 670323 669993 681280 763798 762833 4881882 5057684 40.05 71.9 2
09:49:13 2024-01-26 692056 689208 167943 165496 280231 288025 315960 311648 183668 182901 236878 241109 272390 275441 4446165 4775872 6369685 6161930 1085207 1125264 240726 212114 238293 239481 283185 274333 264313 265555 176483 175572 654482 615788 1438892 1420163 356530 353848 501501 504301 625208 609703 621736 625520 641303 647520 605744 671221 1766452 1857553 1149487 951511 560003 546830 655103 654041 662395 671301 671285 674678 759171 766111 4938315 5061293 40.05 71.9 2
09:49:14 2024-01-26 694095 685295 167943 164782 279801 288025 314999 312193 184408 182566 234824 240770 271110 276615 4449344 4792137 6321232 6181224 1089794 1125264 238867 212256 236822 239136 281962 273914 262664 265962 175289 176160 652245 621081 1444160 1401723 355702 354598 498955 505645 622082 606979 621719 621965 636675 649263 604452 665981 1765198 1843229 1144033 950157 556034 548840 653247 648359 665798 673300 668089 676191 762684 757256 4823028 5061293 40.05 71.9 2
09:49:15 2024-01-26 692272 689213 167943 164421 280890 286669 315960 311648 187163 182277 234788 238845 271770 272822 4446363 4752162 6429246 6144063 1077390 1125153 240463 211444 236822 238204 282500 272589 264384 264300 175254 175815 654482 621081 1428953 1420163 357541 351857 496112 500089 619848 604649 616205 621728 637612 640321 594911 667987 1761369 1869396 1120412 946110 556034 540820 649526 651265 659585 667317 669516 672692 756324 761721 4953588 5067049 40.05 71.9 2
09:49:16 2024-01-26 693078 689208 167478 164321 278514 286822 314520 310820 187128 181999 234788 238149 270117 274488 4452733 4782855 6331085 6190329 1086718 1122039 237962 211486 236055 238098 281034 272624 261896 265271 174590 176092 646273 621081 1419560 1399736 353802 353848 495968 503857 623881 603696 621330 623357 631055 646873 599194 662027 1762207 1839165 1149269 948131 553240 546021 649519 645470 661901 668442 664194 672692 761361 755925 4823066 5057684 40.05 71.9 2
09:49:17 2024-01-26 693593 685295 167943 163547 280084 285085 314042 310922 186962 181666 234788 237751 270117 272042 4446139 4741907 6424872 6169206 1075165 1124466 238903 210271 236055 237649 282359 273431 262664 263860 174173 179605 655769 624860 1411217 1415136 356782 351857 495968 498569 616646 603696 613445 616528 631164 639348 596355 665235 1760955 1866747 1130796 944729 555015 541229 646660 646949 657684 665332 667756 673206 754744 758632 4923965 5064905 40.05 71.9 2
09:49:18 2024-01-26 699893 689249 166941 163734 278267 285321 313529 310233 186893 181666 234055 238149 269260 273499 4452115 4835615 6368305 6178639 1091381 1124800 237725 210236 235691 237397 278706 275372 261538 262432 174538 176316 643602 614037 1430476 1406946 351704 351821 494172 501223 621677 601954 618066 623798 632148 641677 594911 661099 1757206 1835318 1154847 946110 551463 543988 649060 644834 661925 667353 663105 670201 758634 748386 4813510 5063437 40.05 71.9 2
09:49:19 2024-01-26 692047 689244 166932 162794 279345 283582 313529 309510 186562 180805 233326 238420 269260 270342 4442601 4731931 6423958 6164798 1074104 1124000 237988 209732 235292 236594 280218 272275 261861 262405 173894 176563 644690 620497 1415492 1415136 354730 350194 495573 495391 616021 601954 612464 616455 631055 638441 599007 663003 1755958 1849670 1137026 945438 552811 541229 647648 645014 652836 662387 663105 667955 751661 754487 4940660 5057684 40.05 71.9 2
09:49:20 2024-01-26 694020 685259 166250 163290 279154 285321 312068 309258 182986 180805 233326 238253 268476 274614 4442601 4822159 6320201 6179514 1088077 1121892 236485 209914 236693 236124 279788 273045 259436 263088 173428 176034 644184 619607 1420010 1401723 350571 350230 495186 499310 618462 599594 615732 616455 628508 640249 593681 656772 1752935 1833960 1114148 943351 548722 539950 644053 640208 655718 662387 659755 668982 755811 748278 4857406 5061017 40.05 71.9 2
09:49:21 2024-01-26 689788 685340 165871 162768 278343 282757 313017 307821 183369 180485 232962 237437 268441 272234 4452115 4784513 6392659 6176799 1081753 1122403 237252 208606 236359 235725 279788 272514 261738 260217 174157 175053 645052 613426 1422787 1420163 351596 348255 494172 497515 618209 603377 612029 617835 630361 634170 594650 658715 1752935 1843091 1134949 948806 550678 538137 645711 643662 653201 664361 662128 665948 752653 754223 4895301 5062627 40.05 71.9 2
09:49:22 2024-01-26 693527 685259 165871 162244 278958 281821 312139 307321 182847 180451 232563 238086 267998 272655 4448941 4755454 6360359 6171744 1073639 1122292 237479 208391 236025 235760 279591 272936 261518 261308 172858 175473 651940 618275 1423895 1401723 352362 348705 494522 495621 612975 601447 611594 612673 629398 632764 585717 658678 1755958 1857553 1116183 935486 549894 538137 640378 640208 651352 658340 660181 666969 747874 748314 4924234 5057684 40.05 71.9 2
09:49:23 2024-01-26 699968 689254 165566 162206 277951 282682 311122 309065 182465 180210 231839 238420 266847 270630 4451953 4833783 6378766 6153990 1094559 1122018 235650 208647 233714 234928 279788 270455 261400 260147 172858 174878 642152 615259 1416751 1406428 350864 347528 487134 495147 616021 597545 612167 616375 622186 637784 592769 654297 1750445 1822136 1124323 940639 547552 540846 644053 637352 654755 659493 657807 665985 751509 745065 4816142 5045038 40.05 71.9 2
09:49:24 2024-01-26 690087 689249 165571 162214 277951 281357 311158 306964 182465 179597 231839 236654 269366 270558 4442601 4780244 6387865 6126777 1078770 1120413 236260 207556 234517 234531 279716 270346 260930 260989 173289 174320 655899 613426 1416396 1417974 351612 345405 492520 494702 615585 596020 609235 614631 622042 631308 585717 653001 1741693 1824718 1095070 943351 544450 534959 642194 630943 651352 658340 652435 659581 751661 744980 4863071 5057684 40.05 71.9 2
09:49:25 2024-01-26 687625 685038 165296 161405 277942 281852 310144 306463 182142 179597 231407 234799 266813 270594 4442601 4701926 6379245 6157798 1072443 1118827 234969 207556 234697 233691 278298 270274 260125 261725 171726 174913 642713 620497 1419004 1408708 351861 346026 489709 491547 609336 594604 605623 612856 628316 631308 590117 656848 1746682 1841586 1124565 947457 544450 531842 640378 635627 646651 658304 654399 659814 750597 746065 4881017 5057408 40.05 71.9 2
09:49:26 2024-01-26 690018 685223 164771 161484 277091 281321 310650 306964 182015 179280 231443 236445 266558 270630 4442601 4743613 6351034 6171108 1066095 1118753 234690 206300 234697 233656 277826 270635 259320 259389 172498 174216 639796 616758 1416330 1404711 350615 346113 490820 495257 608989 596203 604290 603974 622042 628503 585161 655052 1742929 1844575 1106008 938764 545998 531842 638532 640156 647639 657804 656836 658720 743025 747293 4947721 5059003 40.05 71.9 2
09:49:27 2024-01-26 697407 685201 164776 161031 277521 281348 308937 306428 181279 179597 230365 235525 265934 269725 4458306 4784214 6355832 6162773 1080966 1116044 233292 207232 232872 233217 278021 269730 259320 259423 170739 175053 644184 621835 1416602 1395128 351612 346737 487786 493783 610015 594115 607295 608906 627572 631236 585451 653374 1744291 1850982 1128719 931419 544027 530166 635687 634548 640114 652483 652700 658720 741974 745767 4942991 5070665 40.05 71.9 2
09:49:28 2024-01-26 696082 685264 164375 161439 275371 280893 307984 306964 181279 179031 230329 235162 271195 270558 4451953 4840659 6360359 6153145 1088194 1120413 233652 206265 233072 232937 276162 269730 259320 259524 171590 173352 651540 610802 1445185 1402431 348733 346737 488788 493820 608989 590453 606203 606546 618312 629244 581788 647985 1743644 1835355 1134949 930208 542376 531914 633776 630907 650320 650652 650552 660596 740093 738580 4891288 5057684 40.05 71.9 2
09:49:29 2024-01-26 689126 685304 163757 160633 275599 283075 307268 306964 181279 178467 230365 234077 266744 269101 4451953 4796746 6369685 6163342 1082020 1117133 232217 206300 232514 232025 278021 268486 258774 260072 171164 173386 646942 613426 1427810 1404953 346910 345441 490563 491438 608989 590443 603080 608906 617440 629179 587003 646881 1739331 1816730 1118218 938171 541188 536609 636620 632481 649510 655120 651172 661971 743478 737668 4839374 5055752 40.05 71.9 2
09:49:30 2024-01-26 688028 690698 163654 160460 274945 279578 308270 304882 181279 178779 229971 234403 271040 268860 4459305 4784364 6369685 6171108 1078727 1117133 232968 205876 233272 231795 276586 268073 258013 259524 170739 173196 647126 609931 1444498 1406946 346384 343334 486990 486679 604091 590411 600683 608277 616569 626699 584856 645737 1736858 1812650 1126642 940845 541352 531878 636657 631782 649517 652447 650469 660596 739224 741380 4839825 5057684 40.05 71.9 2
09:49:31 2024-01-26 687504 685043 163177 160667 273751 279896 308235 305169 181028 177905 229971 233879 267040 268446 4458306 4785024 6365150 6162773 1075864 1117133 232251 206763 232510 231473 276356 267849 257255 258796 171164 172543 652245 609931 1417147 1410943 346384 342843 486760 486643 605545 587109 599627 609235 617328 625669 586470 643862 1734353 1811364 1110078 936689 540967 534708 636211 629247 647673 649326 647294 657525 743025 736004 4874214 5054079 40.05 71.9 2
09:49:32 2024-01-26 688028 685336 162605 159978 273232 279896 307268 302995 180422 177871 228901 233602 266357 267210 4458306 4791834 6369685 6153990 1075598 1117133 232182 209062 231786 235261 274896 266991 256753 257638 171130 171943 641241 608874 1426355 1408943 344774 342627 486405 487616 603833 586278 595337 604606 611864 622294 581075 643095 1731799 1811111 1108043 938196 539813 533193 634823 629093 645837 649110 646687 654803 738794 730035 4866941 5056223 40.05 71.9 2
09:49:33 2024-01-26 687018 689985 162311 160113 272359 279896 306802 304440 180103 177032 228901 232639 266357 267174 4461305 4777332 6365150 6166212 1077470 1117133 232021 208733 231425 235154 274861 266394 256393 257999 169692 172097 641241 608006 1425655 1404953 342798 342843 485717 486236 603187 583758 596089 603287 614022 622294 580256 643590 1729467 1806456 1118218 935523 539502 531914 632541 627309 644007 647248 645043 655486 736985 730215 4888171 5064905 40.05 71.9 2
09:49:34 2024-01-26 690018 685300 163092 159578 272896 279896 306946 304490 179978 177188 228511 232247 266170 266354 4461305 4803569 6369685 6144339 1079041 1116044 235114 208991 230311 234589 274896 265985 255606 256887 169624 171977 642713 610481 1426384 1401723 343590 342843 483623 485204 602127 583002 596052 602495 609442 622294 577009 643095 1729467 1803520 1126358 931419 536752 529925 630533 626964 641473 645321 643927 653155 733784 730215 4888862 5050477 40.05 71.9 2
09:49:35 2024-01-26 688679 685340 162575 159324 271537 279896 306586 304916 179863 176719 228511 231856 265611 266354 4458306 4803569 6369685 6148759 1075640 1117133 235221 208955 230311 231256 274440 265541 255606 257206 169355 171704 642713 611314 1424146 1402964 343590 342843 483623 484861 600318 582956 593837 601936 611202 621382 581159 640207 1729467 1802390 1122288 931456 536752 529806 629452 625089 641473 647584 643540 653005 733228 733936 4887985 5064905 40.05 71.9 2
09:49:36 2024-01-26 688065 685259 162632 158965 271834 279896 306011 303067 179535 176753 228324 232133 265611 265572 4461305 4813740 6367363 6153990 1082020 1115252 235078 208698 228848 231145 274405 264692 255178 256729 169052 171125 649259 612550 1408405 1399736 344543 342325 478048 484518 602441 583758 595795 601936 612537 622294 578839 638770 1729467 1815624 1114182 925553 534471 527491 625222 623762 639915 641218 642096 652039 730365 731641 4895043 5067814 40.05 71.9 2
09:49:37 2024-01-26 697481 690022 162052 158594 272178 278645 305508 304382 178415 177311 226675 232605 264798 265094 4470657 4840807 6379010 6162773 1085207 1116044 230564 208662 228103 230821 273149 263881 255178 255592 170537 171091 642713 609818 1419726 1399736 342690 340739 477640 484532 600318 582038 599034 600164 610753 622294 574610 636951 1724563 1815624 1095833 924896 533262 525931 623858 623762 638523 640060 641639 650371 725385 729501 4919225 5060578 40.05 71.9 2
09:49:38 2024-01-26 697481 688609 162174 158498 271388 278181 305545 303173 178372 177175 229168 233439 264322 265280 4470657 4845413 6379010 6162773 1088307 1115772 235078 208409 227749 231251 273184 263881 255310 255378 172178 170548 646273 610240 1406852 1399107 342136 340499 478084 486236 598589 580301 597235 596002 607685 618185 571191 634556 1729467 1817604 1114182 921509 535230 527082 626282 621929 638559 641668 641845 650371 730884 730287 4933451 5062212 40.05 71.9 2
09:49:39 2024-01-26 696082 688074 161432 158999 270918 278592 304900 302605 178731 176164 226675 231109 263076 266318 4477627 4844639 6323058 6162193 1085132 1116044 231338 204739 228553 230462 271829 264692 253121 255522 170145 170514 638299 607969 1425697 1392503 340586 340188 479235 484824 596488 576897 594026 592528 604159 618320 567834 636322 1729467 1820777 1093798 924859 536752 525859 623858 626420 634707 640312 641845 645620 725435 730575 4947721 5062627 40.05 71.9 2
09:49:40 2024-01-26 694097 688673 161364 158460 270526 278002 304436 303475 178731 177950 226605 231649 263847 266283 4467671 4835959 6325111 6161968 1078928 1112809 230458 204739 228068 230104 271415 263846 253121 255557 169668 170785 643287 614911 1430163 1388558 341644 340463 477231 482626 594691 576969 594764 592528 609404 618114 572402 638279 1731653 1824755 1101938 924165 536371 526988 623858 625532 634813 640276 640864 644557 721156 729151 4947721 5057684 40.05 71.9 2
09:49:41 2024-01-26 692052 685904 161334 158288 271912 277663 304735 303045 178449 177950 225938 231007 263447 266808 4477037 4848110 6303140 6161930 1082013 1112845 230100 204551 227874 230104 271225 263811 251959 255129 169430 170007 643287 611783 1413642 1390529 341644 339675 476524 481908 593850 578761 593919 592783 608553 616740 567870 635907 1728240 1819487 1140857 922878 535230 522756 622094 623762 634813 639303 642096 642659 726379 728089 4947721 5061293 40.05 71.9 2
09:49:42 2024-01-26 694020 687095 160844 161852 269392 277432 304750 303045 178347 177950 228234 230972 262935 266212 4471579 4850351 6315685 6175516 1078498 1112845 230100 204166 227167 229355 270588 262785 251573 254773 169192 169973 633886 612218 1414193 1386591 341159 338650 477238 480513 592064 577941 592617 588971 604087 614938 567870 636432 1724527 1819487 1099903 922221 534397 521178 620300 622365 632121 637882 639780 641221 724177 729647 4945376 5057684 40.05 71.9 2
09:49:43 2024-01-26 692052 687095 160472 159673 268773 276443 303191 300456 178100 177666 227693 231166 262795 266176 4474422 4843856 6304407 6170718 1077877 1109585 229360 203810 227009 228679 269764 262601 251363 254738 168955 169670 643877 612218 1426086 1385248 340676 338615 475888 477737 585780 577941 592307 592364 604123 616750 570466 634482 1724490 1823361 1112105 920909 532027 519905 618440 621170 628889 636466 636460 641542 722641 725680 4947721 5067802 40.05 71.9 2
09:49:44 2024-01-26 695006 686128 160986 161177 269812 275562 301810 301123 177743 180400 230442 230332 262393 266237 4474422 4816344 6348385 6147706 1075446 1111159 230422 203488 225921 228999 270775 264369 251573 253143 168955 169367 642713 616065 1402982 1392503 340586 336036 474544 480476 593492 576915 591739 588971 604159 613244 568851 634234 1720221 1824655 1103609 923535 531752 519170 620263 620058 628445 640276 638231 641086 721233 725462 4891288 5061293 40.05 71.9 2
09:49:45 2024-01-26 694095 685310 160922 158264 269816 274491 302270 300456 176661 180274 225918 230366 261436 263622 4477946 4811152 6358913 6165727 1066246 1109622 231238 202602 225921 228609 269283 262199 251188 252931 169157 169685 643287 611675 1442131 1392503 341159 334486 475113 480440 592282 576843 586985 589900 602243 609621 567973 633633 1715307 1818162 1103798 926248 532027 520677 622094 621925 629370 640276 636497 641086 726465 726163 4888023 5056768 40.05 71.9 2
09:49:46 2024-01-26 686722 687316 160443 161303 268960 274719 302270 297699 177743 176214 230876 229273 261436 264652 4470859 4736967 6368600 6154447 1066246 1113130 229386 202672 225956 227900 271001 262956 252725 253108 168482 169367 640301 615183 1408973 1397752 341159 335565 475888 478083 593914 579171 587008 594115 604050 610981 567834 630935 1714626 1804948 1097567 927565 528734 519134 620263 614594 627521 638367 632645 640175 721278 717044 4806638 5051921 40.05 71.9 2
09:49:47 2024-01-26 690050 687582 160472 161151 269405 273844 302234 300447 177184 176708 230207 229273 261471 264023 4467671 4777672 6412468 6160394 1071842 1115508 229923 202354 226517 227547 269283 263582 251573 252711 169240 168762 646709 608156 1410393 1405949 340676 337382 477238 478422 593011 574642 583389 592987 602122 607838 568851 626694 1710975 1786262 1103798 929546 529007 522153 621654 612613 632121 638367 630815 641221 724690 720693 4858583 5051921 40.05 71.9 2
09:49:48 2024-01-26 683993 687095 160925 161486 269190 274719 302607 297699 177463 176214 230279 228922 261436 265515 4470583 4803569 6360359 6171744 1072481 1113130 228534 202036 226517 227291 270775 263473 252725 251946 168246 168864 649259 606038 1424405 1396463 338751 336307 475551 477068 592099 571223 585479 590130 599765 610552 567532 628550 1714626 1788084 1120412 923386 527506 520641 618223 614159 627521 634870 630551 639191 716284 718497 4888862 5057684 40.05 71.9 2
09:49:49 2024-01-26 690087 687100 159452 160969 269415 274719 300963 300447 176627 176214 225774 233352 261401 264023 4467671 4823269 6357931 6143483 1081854 1115470 228588 202708 225684 226387 270775 261513 252544 252711 168105 168578 644780 608627 1403767 1392503 339231 337621 471761 477744 590679 574200 587155 588935 600350 612345 565494 625289 1711861 1800322 1101721 915613 525600 518401 615093 614594 628889 631299 630815 640175 718383 717097 4919504 5057684 40.05 71.9 2
09:49:50 2024-01-26 694849 685192 159422 160861 269415 273844 301070 298602 176073 176585 225139 229626 260206 263732 4477037 4852302 6369685 6157910 1082081 1109585 228039 201895 225503 226950 270393 261477 252725 252711 168105 168461 639954 608332 1403719 1392503 338751 334486 469071 476619 592765 572875 586884 586591 598584 611129 563173 624366 1713408 1799837 1099644 916678 525973 518767 613820 614594 628408 631046 633699 639228 717296 717044 4924234 5057684 40.05 71.9 2
09:49:51 2024-01-26 696229 687095 159418 160857 269001 273043 301743 297664 176594 176091 225139 229626 260206 264023 4477037 4867083 6350750 6157798 1081976 1112809 227966 201542 229702 226950 268850 261405 252045 252711 168140 167696 639770 605800 1405268 1394136 337612 336668 472463 477744 586794 567901 585479 585138 598548 608693 562090 627139 1717157 1811584 1085658 917640 529007 516794 614218 614594 623849 631263 631000 632060 712111 718497 4939486 5057684 40.05 71.9 2
09:49:52 2024-01-26 692813 684185 159135 157712 268623 273043 299457 297699 176039 175722 225139 233388 259809 263287 4467671 4808104 6323676 6162773 1072481 1109183 226557 201542 225684 225791 268876 261585 250952 252711 167154 168695 642943 612399 1421645 1381893 338402 336668 468854 478114 585723 573721 583521 587127 602122 608729 565233 629927 1715845 1815624 1099644 916999 526010 512983 612952 613724 622085 633969 631000 631649 717333 719513 4891288 5057684 40.05 71.9 2
09:49:53 2024-01-26 694849 683930 159389 157054 269415 272139 301176 297879 175486 176113 224434 233259 259774 263650 4468479 4804536 6348499 6144126 1068725 1106552 228675 200910 225525 226141 268498 261585 251005 250373 167166 167730 640690 612713 1433825 1392321 337648 333433 473764 476995 585121 572008 583141 583813 599430 604195 558856 626250 1714304 1802390 1095491 922199 527131 516244 617914 614594 622966 632719 631000 631649 722664 718497 4872477 5055527 40.05 71.9 2
09:49:54 2024-01-26 685214 685904 162699 157383 267347 272139 301389 296544 176039 175148 224750 228645 259413 261725 4462206 4794297 6348499 6148510 1068147 1110961 226522 200280 225684 224364 268498 259790 250122 249226 166244 167050 643287 602946 1429989 1391763 335709 333830 468963 473243 586712 568151 583482 587054 594893 608544 563643 624247 1707724 1795741 1093414 914926 522330 513381 612296 608678 623849 625705 626795 634001 713912 712296 4900693 5051921 40.05 71.9 2
09:49:55 2024-01-26 694020 686123 162672 157163 267351 271274 300355 297807 174387 175687 222998 228965 259413 261328 4470657 4843043 6360359 6148426 1078928 1106824 226522 200910 224345 224398 268876 259973 250388 250939 166665 166969 639741 605695 1399299 1392503 336494 333830 466186 474033 587210 569580 584387 586907 595090 608837 562032 621104 1706535 1796709 1093414 914996 522702 513706 609386 609181 623849 630396 629582 634413 714509 712332 4928910 5057684 40.05 71.9 2
09:49:56 2024-01-26 695500 686908 162699 157163 266976 271345 299509 297951 175453 175113 223890 233388 258228 261653 4471679 4861561 6369685 6152814 1083561 1107979 226487 200245 224151 225093 267673 259754 250564 250586 166629 166489 635357 606031 1404781 1392503 335709 333595 466186 474302 586794 567968 582715 582842 594869 603978 558957 619528 1711434 1789770 1085150 912775 522702 516281 610735 608722 623849 626621 627314 632927 712936 712296 4927749 5057684 40.05 71.9 2
09:49:57 2024-01-26 695006 685638 162659 156944 266157 270861 299509 297531 174936 174569 223697 229285 258194 261725 4470859 4868476 6351034 6144126 1080928 1106375 225822 199896 224381 224867 266852 259536 249861 249883 166513 168430 642713 604206 1417983 1388558 335748 332855 470028 474266 585135 565526 581187 580324 593006 602495 557202 620750 1706952 1795203 1049528 910240 522702 515184 610735 610601 622819 628463 627240 632250 709830 712296 4938315 5048319 40.05 71.9 2
09:49:58 2024-01-26 693527 685863 162177 156909 265900 270896 297753 296868 174420 174378 222998 227937 258160 261725 4470657 4854659 6341709 6144042 1076217 1106824 225595 199583 224151 224364 265625 258373 249161 249708 166629 170095 646391 603774 1406481 1389543 333713 332351 468033 473559 583093 565526 578572 576933 593006 602459 556415 617919 1703875 1793815 1085107 912010 524194 513395 610301 610601 621975 627575 627093 630717 710372 712223 4944068 5055527 40.05 71.9 2
09:49:59 2024-01-26 691904 686123 159581 156631 265262 270483 297753 296868 174902 174413 222998 227937 257801 263278 4470657 4860117 6304407 6153407 1075817 1106824 224741 199270 223994 223637 266442 259353 247555 249883 165562 167714 646908 604738 1419482 1382302 332666 332855 467298 468724 576978 563857 577753 579189 593006 604001 558028 621662 1706087 1799003 1103019 911472 524194 511691 608534 608759 617739 622213 624831 626070 709868 711342 4938315 5047654 40.05 71.9 2
09:50:00 2024-01-26 693108 685863 162365 155397 266749 270883 297536 297113 174080 174535 222266 227937 257408 261176 4467671 4805491 6341709 6144042 1070946 1105255 224898 198993 222909 223292 266069 258120 248182 249708 164997 170200 637315 611675 1392214 1381322 335709 329773 466416 471448 577086 568773 577753 576825 592715 597220 555519 617993 1701729 1803668 1099076 915613 521586 510428 609003 610167 618177 629352 627024 627033 714400 712926 4881505 5050477 40.05 71.9 2
09:50:01 2024-01-26 686722 684185 159800 156096 265678 270883 298062 294438 174387 173701 223375 227583 259454 261689 4467671 4764833 6332383 6143435 1053019 1105255 224898 198336 224345 222913 265218 259171 246863 249708 165377 168159 635822 608193 1394161 1384591 333676 330808 468733 468616 578042 565526 574557 577959 593006 595253 558891 620779 1701729 1791925 1087184 920909 521958 510789 610320 607145 615369 625230 620511 626925 711886 707079 4843762 5056199 40.05 71.8 2
09:50:02 2024-01-26 682758 684185 161846 155393 265306 270883 298005 294153 174555 173944 222614 226143 257801 260593 4470657 4738662 6351308 6143435 1062443 1106824 225054 198923 222909 222226 266887 257641 246863 249708 164847 169976 641035 610877 1400527 1388558 333676 329809 466746 468564 577122 568371 575374 576982 594403 596694 559684 617993 1694387 1779703 1071414 919600 516790 508683 607278 601936 614681 623404 617619 628754 711446 707287 4801531 5056387 40.05 71.9 2
09:50:03 2024-01-26 688405 686050 159130 155259 265457 270501 296711 294438 178042 173701 222677 226844 257161 259167 4468033 4771444 6388335 6134676 1059415 1106039 225054 197716 222909 222260 265183 256749 248392 248343 164718 167281 640301 606592 1396064 1395772 333676 328813 467407 467225 580473 565526 574557 576933 591260 595253 555556 612927 1691281 1772383 1099369 918293 516790 510825 607595 604569 617254 623878 619449 629038 709830 707369 4864714 5048976 40.05 71.9 2
09:50:04 2024-01-26 685916 686050 158393 155666 263474 270811 297897 293329 174200 172874 222075 226143 256591 259717 4470657 4792137 6348574 6143435 1069022 1106039 223632 197750 222909 221541 265218 256749 246863 248343 164962 167164 637315 601410 1419386 1391516 332188 329809 467407 467900 578862 558658 572041 579600 586023 595403 556415 615298 1692483 1761883 1077518 913016 516790 510825 607278 602210 616614 622285 616196 625946 705355 703210 4865523 5048153 40.05 71.9 2
09:50:05 2024-01-26 691872 683930 158685 155259 264098 270620 296497 295324 173335 173805 221395 226143 257340 258368 4461958 4837220 6351034 6134676 1072793 1105255 222943 198647 222177 226014 265183 256319 246792 247960 164638 167047 645392 604069 1425739 1386591 331354 330540 462768 467238 577014 558924 573462 576861 585843 598479 556378 612932 1695626 1781746 1064800 910059 516057 509274 603280 600551 616155 618647 618094 626699 702367 703282 4887796 5041125 40.05 71.9 2
09:50:06 2024-01-26 693326 683930 158802 155126 264177 269977 296706 296767 174909 173840 220979 225969 258943 258226 4477037 4845151 6348499 6144126 1075579 1104471 223667 197716 220758 221883 264335 255925 246863 246850 164468 166697 633886 603993 1392625 1387574 331122 329275 462768 467591 577014 558924 574346 577959 586095 597148 549878 612964 1694889 1779961 1073448 906403 516021 508951 601452 603066 613037 620463 620844 626908 705854 703390 4905476 5048042 40.05 71.8 2
09:50:07 2024-01-26 693862 684185 158242 155328 263807 269833 297261 294118 175503 173252 221395 227250 258217 259388 4477439 4868625 6351034 6151729 1075678 1106824 223667 197681 221519 222226 262721 256319 246584 246779 165026 166313 641794 602270 1400345 1383283 331953 330370 464077 468343 574779 558029 574557 573776 584645 595403 549770 616035 1696904 1789955 1073448 908725 518997 509707 602956 605426 614246 618611 618057 623438 701798 703354 4930991 5046878 40.05 71.8 2
09:50:08 2024-01-26 690368 683701 158242 155220 262808 270501 296224 293919 175258 173113 221289 225900 258217 260629 4481011 4823231 6294518 6152814 1065854 1102051 222840 197716 221138 220893 263562 255925 245654 248343 163417 167047 647837 608044 1390188 1374063 330621 329275 460129 467900 574779 561891 574557 574660 589592 596275 549806 617569 1696904 1800397 1083030 907085 516790 503273 601025 602712 609377 618141 618094 623238 705355 703282 4877519 5050477 40.05 71.9 2
09:50:09 2024-01-26 692614 684185 158242 154901 264054 267673 297095 293186 177586 173113 220158 226566 257317 259681 4483841 4801682 6339430 6134676 1057935 1103651 223667 196448 221293 225697 262397 255925 245240 246850 164004 166546 635822 605724 1400817 1382302 331953 329902 465391 467238 573047 558851 568585 572488 585577 592860 549914 613843 1691281 1784002 1080953 917640 516790 504373 605559 601429 610275 621993 613436 621630 705355 700631 4821464 5041125 40.05 71.9 2
09:50:10 2024-01-26 682347 684185 158242 154411 263228 268876 295736 292889 177744 172325 220846 224089 261624 258333 4475796 4758931 6398840 6134057 1053769 1104471 223529 197474 221413 225519 263389 255103 246412 246117 164191 165850 629472 603998 1389765 1392503 330621 325778 464077 466577 578042 558887 568622 576325 584411 592860 549806 608538 1683237 1760622 1061239 915650 515944 507802 604489 598326 614681 620463 612568 622494 703859 701948 4867159 5038953 40.05 71.9 2
09:50:11 2024-01-26 682832 683925 158021 154691 262001 270501 295249 291688 177497 172136 220846 224459 261334 258297 4476817 4801569 6339505 6141278 1072329 1103651 223917 197372 220758 225204 263719 255033 245034 246019 163382 165850 634329 605724 1405203 1384628 331482 327786 461549 464529 576407 557207 572077 576325 582589 595253 549878 610578 1687610 1779998 1097249 907729 513011 504801 598530 601408 611992 613600 612568 623438 694228 698590 4895196 5031773 40.05 71.9 2
09:50:12 2024-01-26 692052 684185 157801 153991 262005 268840 295285 292889 177180 172839 219780 226178 257133 257537 4480009 4852302 6362813 6135365 1071767 1103858 222650 196926 220948 225836 261660 255103 244863 245359 164076 165815 637315 600552 1394161 1380484 330544 327521 461512 466247 571359 557628 570310 567847 583890 594577 550126 612116 1694889 1782738 1101489 906403 517419 504837 599412 602284 609377 614965 613472 617960 694192 701160 4921876 5038953 40.05 71.9 2
09:50:13 2024-01-26 688244 683218 157012 154364 261205 269290 293786 292578 177145 172136 219969 224748 257133 258368 4467471 4811577 6285756 6143483 1066246 1103074 221934 197406 219929 222582 262179 254962 244281 245812 162860 166197 637315 610079 1399731 1375424 332424 324762 460021 466285 574552 558887 569906 571142 583283 590307 547335 610615 1687684 1793196 1088247 909020 514887 501787 600792 602284 608910 618611 615764 619829 705355 702153 4867045 5040057 40.05 71.9 2
09:50:14 2024-01-26 682832 684180 157221 154227 261083 267566 295908 290767 177358 171674 220088 223986 257133 257899 4474050 4798019 6336587 6134057 1063467 1102015 223988 196277 220820 221399 262580 254535 244311 245672 163245 165675 642361 600552 1419976 1392503 329609 325707 462732 463073 574552 556374 567714 573616 581722 590207 551430 606938 1685630 1760824 1087693 911610 512646 503982 598859 597951 608408 613271 611403 619755 697187 697081 4881131 5035519 40.05 71.9 2
09:50:15 2024-01-26 692052 684185 157221 153697 261135 267566 294314 292542 173556 172256 218685 224020 256738 256674 4477037 4854635 6348574 6142074 1074142 1100418 221537 196243 219350 221958 261761 256310 244618 244947 163245 165144 637315 601410 1394161 1381893 329500 328041 460858 465113 571225 554730 566868 569378 580387 590792 545608 609272 1688301 1778367 1089260 904884 516312 502458 596171 594888 603987 613271 613326 614282 696693 699291 4919504 5042549 40.05 71.9 2
09:50:16 2024-01-26 689040 682144 156967 153807 260736 268166 292525 290802 173798 171674 219214 223525 255949 257502 4474050 4807371 6295082 6134057 1064723 1099944 222399 196107 219008 221301 260831 253470 243495 245738 162852 165571 639330 609205 1389981 1372620 330310 326818 458865 463546 570489 557877 568512 567811 585545 592897 550094 611703 1687610 1791925 1074723 901939 512646 501673 594412 595965 604656 613271 614200 615153 698155 700316 4877633 5046148 40.05 71.9 2
09:50:17 2024-01-26 691334 684185 157077 153423 261935 265856 294349 291779 173677 171674 218685 224020 255949 257502 4470657 4802582 6330454 6134057 1053891 1099602 222221 199511 220070 220647 260252 253505 242713 244473 162678 165318 640846 607026 1390078 1382424 329660 327115 459805 462653 568874 557571 565588 572027 583863 588200 550516 614053 1685630 1769386 1072646 914210 510462 501673 597680 594079 604984 613271 608245 619315 701229 693671 4787827 5033177 40.05 71.9 2
09:50:18 2024-01-26 686086 683182 157077 153271 261712 265927 294314 290325 173798 171401 218720 223295 255735 255850 4470859 4771444 6383314 6124678 1053881 1099565 221879 199687 219008 220647 261048 253470 243291 243517 163087 164605 636828 600622 1399905 1392503 329660 324672 462496 463970 571214 554585 565588 571216 580728 586131 548278 606672 1678755 1756421 1093414 909877 511917 503201 599783 594536 609970 613127 609188 616099 695215 694196 4870024 5033177 40.05 71.9 2
09:50:19 2024-01-26 687625 682217 156814 153305 260693 267531 292009 290493 177102 171129 219367 222916 255949 256244 4470657 4819691 6332383 6129682 1062887 1100454 221989 199582 218632 220268 261118 258245 242952 244268 162305 164789 640846 603131 1389059 1383283 328678 324816 456957 462431 573737 555813 569296 572027 577109 590685 545463 606273 1683538 1770189 1083030 899748 510462 503573 596469 594975 608957 613235 611686 619375 697113 698305 4910099 5042549 40.05 71.9 2
09:50:20 2024-01-26 692052 684185 156357 153339 260338 266487 293283 290290 173556 171129 218685 224020 254737 256674 4480231 4873233 6339505 6129682 1069149 1099602 222755 199651 218632 219960 259423 253505 242172 243687 162403 164227 640846 599268 1420605 1374063 327410 324692 458253 462653 567266 549910 564358 565253 582833 592023 545463 609740 1688859 1790471 1083030 902237 511552 499795 592623 594536 603850 612418 611689 614102 697187 694304 4881882 5046148 40.05 71.9 2
09:50:21 2024-01-26 691780 681958 156863 152745 260736 265927 292009 290555 173315 171163 218005 222607 255094 256459 4480231 4803014 6323058 6129682 1060133 1097604 225709 199827 217952 220612 258667 258245 242172 243687 162124 164490 639330 604069 1417874 1378387 328678 324816 458619 462616 567266 554462 562784 565508 580460 583409 546751 609343 1686208 1770594 1070570 912909 512646 500002 599321 591818 602059 613199 605211 612895 695907 695037 4820396 5044720 40.05 71.8 2
09:50:22 2024-01-26 682564 682181 156461 152639 260338 265484 292312 289814 173315 170823 218344 221921 255556 255850 4467671 4738662 6341709 6115299 1054067 1097604 222301 199160 217917 219241 259458 252716 242544 243313 162065 164192 637815 606592 1390362 1383283 328678 324816 457223 460830 568036 554730 562821 568792 576816 585378 544033 602652 1674453 1749995 1070570 915817 510100 503094 598896 591727 608253 613055 608357 616026 695178 690190 4868112 5031773 40.05 71.8 2
09:50:23 2024-01-26 682338 684039 156208 153025 260819 266745 291942 289075 173677 170552 218497 221853 255164 255169 4467671 4803569 6321269 6124678 1067910 1100725 221332 199827 217205 219583 260035 252716 242206 242939 162124 163736 642361 601410 1405169 1381322 327714 324816 456275 459746 567964 554896 567311 567183 575580 586348 540756 599221 1678390 1768120 1074723 902080 512281 503784 596044 595122 606598 609505 611871 615250 691944 694124 4921876 5047883 40.05 71.8 2
09:50:24 2024-01-26 686981 681699 155922 152995 259259 266567 291564 289233 172833 170823 218005 222573 254737 257250 4474050 4835080 6276431 6134676 1061798 1097604 221678 194939 217275 219241 259423 254145 241429 244268 161236 164525 645103 604440 1404783 1370171 327677 324816 456275 459638 565663 553130 566102 566746 583089 589665 540793 606374 1685630 1778330 1052271 902051 509737 495823 593928 594243 603006 611151 610061 613492 698670 694088 4873040 5042549 40.05 71.8 2
09:50:25 2024-01-26 686500 682495 156183 152499 261182 264194 292971 288698 172799 170958 217362 222916 253567 256244 4473845 4783590 6313732 6134057 1050520 1100725 221834 196029 218479 218220 259028 254145 242342 242939 161236 163736 646020 604069 1392111 1379364 327714 324359 457281 458732 567266 554462 562784 568389 577154 585378 546416 604650 1676371 1763114 1064339 908375 506454 495594 594668 585586 602059 612851 608469 617014 697991 691117 4799803 5033734 40.05 71.8 2
09:50:26 2024-01-26 682564 682181 155169 152779 264481 265201 292241 289027 172764 170046 217362 221204 254346 257470 4461305 4798131 6307676 6125311 1058861 1100725 221332 196029 217310 218372 259423 252680 240724 242531 161606 163701 631717 599696 1403157 1381322 324735 324816 456275 458732 567266 549659 562784 567987 577927 585054 544802 602261 1676371 1763114 1090888 901669 506059 498773 585789 585838 604656 605131 604318 611949 685178 692474 4891646 5039557 40.05 71.8 2
09:50:27 2024-01-26 692539 682004 155719 152609 260452 264300 290714 288934 172510 170889 218912 222573 254099 254707 4474742 4843043 6330341 6124678 1073867 1098787 221368 198810 217240 219053 259378 252716 240724 241787 161719 163144 634329 597137 1418665 1374063 324735 324587 455630 458201 563993 550218 562385 558942 573590 586239 542500 602355 1683237 1776362 1076800 894208 509737 498470 589502 590130 599700 606052 606045 610142 689090 690119 4894929 5051173 40.05 71.9 2
09:50:28 2024-01-26 689907 680039 156431 151807 261541 264865 290538 288654 172147 170552 216467 221853 253818 257105 4480231 4799816 6313732 6124678 1056023 1097604 221678 196065 216565 218560 259560 252716 242342 242159 161202 163426 646020 601915 1403694 1374063 324771 323603 457495 459709 563125 549378 558589 558942 575350 580761 540376 603976 1675974 1765615 1026338 913855 509014 495787 594668 585586 599811 607865 603182 608740 693141 689240 4816952 5025904 40.05 71.9 2
09:50:29 2024-01-26 686119 683950 155931 152123 261150 264089 290467 289023 172557 170415 217188 221750 253886 255619 4477037 4759709 6380262 6115946 1050772 1097233 221678 195303 217240 217881 260291 252644 242342 240711 161753 162657 639520 598841 1393251 1388558 324735 322622 457281 458732 566864 549270 558589 564636 574774 579073 540829 597781 1672530 1747227 1087184 903760 506814 500220 590914 588757 602059 605131 602754 611741 685106 685327 4859599 5028308 40.05 71.9 2
09:50:30 2024-01-26 689788 683182 155679 152541 260237 264053 292200 289435 171890 170992 218476 221716 253856 255654 4480231 4840659 6332383 6130303 1066629 1097604 219956 199089 220431 218220 260291 251861 240689 240711 160945 163171 639330 600763 1388030 1379364 324735 322849 453378 458237 567266 549659 562821 562970 574774 584698 540582 595685 1676371 1760581 1071868 894208 507570 499478 592260 591037 603154 605131 607039 610075 685106 690119 4921876 5031773 40.05 71.9 2
09:50:31 2024-01-26 686574 680221 154884 152293 258957 264230 292200 288892 172178 170347 216885 221102 252651 256568 4480823 4854131 6301336 6134676 1067533 1100834 220264 195303 215893 217846 259925 252430 241662 242566 160654 163439 645103 603841 1396834 1368230 324699 323639 453652 458732 559095 548183 561949 562140 575314 586348 540965 601890 1681769 1778953 1084527 896824 506454 492824 588890 585910 596162 606017 606045 608777 691148 692203 4881555 5028308 40.05 71.9 2
09:50:32 2024-01-26 684287 680184 155169 151766 259721 263386 290749 287922 172181 169742 218603 221682 255119 257835 4468033 4763839 6304407 6125311 1049294 1097604 220643 195303 218512 216926 259925 252644 241456 241787 160688 162937 641404 603993 1385750 1375460 324771 321906 453341 456106 565227 549028 559022 565471 575350 581649 540829 600441 1669244 1753933 1073925 906403 503692 495859 590497 588757 602059 608492 603182 612766 692126 685363 4835916 5029588 40.05 71.8 2
09:50:33 2024-01-26 680851 682918 154493 152499 258486 263456 290643 288124 172490 169439 216652 220490 253178 254281 4487765 4804129 6312660 6129682 1060021 1100834 219614 195577 220286 217473 259925 251081 242648 243012 160654 162657 637815 600627 1387264 1379364 324170 322622 451116 459383 565663 548069 561677 558906 573115 581060 538146 595979 1673991 1760617 1086647 894577 507570 495859 589726 585586 601597 604258 604746 608272 684840 691226 4925391 5038953 40.05 71.8 2
09:50:34 2024-01-26 682832 681436 154919 151309 258952 263167 290458 287395 171669 169321 221144 220830 252017 255099 4470657 4774212 6325111 6132137 1046904 1097704 220277 194852 215524 216798 260291 250657 240948 243012 161662 162622 641414 605295 1384178 1381893 324483 320635 454345 457435 564864 550438 556114 563802 574774 577343 540163 595484 1667111 1742245 1076046 907579 503802 495787 591242 587315 600286 606052 599322 610545 690356 685255 4842290 5022421 40.05 71.8 2
09:50:35 2024-01-26 680378 682954 154171 152115 257709 263565 289761 287279 171942 168936 216467 219812 252755 253890 4470657 4803569 6325111 6132787 1060294 1097530 218756 194888 217628 216659 259854 250866 241287 240474 160176 162475 636299 601414 1389809 1376992 322732 320932 451011 458010 563957 547294 559491 562140 572270 584518 538146 594184 1669207 1756421 1064339 893012 503802 495017 587224 588344 598521 603992 601685 608777 687045 689276 4905476 5026003 40.05 71.9 2
09:50:36 2024-01-26 689156 681436 154497 151347 258124 262615 289057 288124 171482 169439 221071 221170 251772 254281 4470657 4860117 6295082 6116283 1066170 1098485 218944 195060 216670 216844 258255 250902 240877 242670 161208 162972 635822 605599 1411190 1368230 324483 320896 450935 458083 559059 550048 561330 561212 574774 578474 536554 599811 1673991 1765688 1088767 902311 505342 492824 586149 588757 597725 605166 602886 605114 693214 689240 4853666 5029588 40.05 71.8 2
09:50:37 2024-01-26 680348 680184 154669 151245 258921 262545 288847 286436 171942 168368 221180 219778 251982 255064 4467671 4746076 6304407 6115946 1045036 1097604 219675 194473 217628 216253 258725 250126 240539 242329 161208 162485 639866 605724 1386424 1377411 324170 319890 451116 456106 564490 548881 557622 562140 573962 576463 537891 594184 1664744 1742282 1076046 903796 502618 495402 585753 585650 598557 605329 599654 608184 687532 683183 4850201 5020223 40.05 71.9 2
09:50:38 2024-01-26 680861 681699 154386 151279 257326 263421 288443 287108 171635 168785 221108 219440 252368 253501 4470657 4803569 6323058 6100273 1069414 1097604 219237 194756 215909 216496 258113 250406 241666 241541 160108 161966 637815 598832 1387290 1378972 324123 320718 450863 459136 559095 544870 558664 559367 570484 578474 531887 595723 1672068 1760617 1068493 897157 504590 495017 587785 588432 595046 602486 603294 604185 684653 685327 4914855 5031773 40.05 71.9 2
09:50:39 2024-01-26 683993 680180 154137 151212 257330 264843 294351 287935 171091 168767 220688 219846 251947 256762 4477037 4839299 6267105 6129682 1060171 1094494 218520 194176 216365 216125 257206 250269 240273 244915 160541 162756 634784 605724 1389297 1367753 324062 319748 451651 457945 561295 548772 556114 558832 574368 577658 535170 597160 1669483 1765822 1082406 900681 505490 493989 586113 585430 592196 604258 596961 604947 687045 681227 4816952 5022421 40.05 71.8 2
09:50:40 2024-01-26 679380 676322 154390 151032 258124 260978 294522 287077 170972 168902 220377 223934 252368 255438 4467671 4729390 6314378 6106580 1050141 1096825 218896 194141 219631 215790 258796 248689 240610 241649 162865 162103 631753 603993 1407174 1381893 325046 319157 450899 455669 558987 547148 555101 562408 567924 577226 537313 593845 1660292 1743165 1084262 903723 502260 494285 588890 583612 595082 603371 596080 604617 684098 680927 4853666 5022421 40.05 71.8 2
09:50:41 2024-01-26 682347 680225 154171 151037 257867 262615 288806 286875 171056 168402 220568 223899 252017 254573 4470657 4801291 6344490 6115946 1066629 1096825 218590 194212 215453 216091 257602 249496 240610 240970 158668 161586 639330 598841 1378473 1374063 321719 320125 451467 457293 562890 540824 558416 557932 567888 577244 536456 593697 1669170 1756421 1078166 895540 505490 493901 585526 587091 592651 599805 598787 604410 681577 684700 4915992 5022421 40.05 71.8 2
09:50:42 2024-01-26 685483 676322 153889 150559 257295 262545 288512 287279 170938 168635 216940 219440 251246 253501 4470657 4823597 6276431 6125311 1056814 1096048 217876 194141 215453 215825 256990 249531 239564 240970 162531 161957 642943 603993 1376706 1366293 323222 317924 448295 455748 558914 547002 557870 557354 571282 576269 535207 596385 1668499 1759672 1080286 899961 503334 492593 588730 584106 594137 600685 595126 602656 685588 683652 4806638 5022421 40.05 71.8 2
09:50:43 2024-01-26 679380 676322 154137 150303 257727 260944 294156 286526 170548 168635 216491 223707 251806 254213 4467671 4729390 6321030 6108547 1049387 1094458 218896 193528 216061 215628 256775 249110 240273 239586 162786 161037 634329 598565 1383793 1383283 322288 317960 451007 453407 558914 540407 552779 558832 568760 575243 538837 591374 1663166 1738681 1083030 899637 501903 492520 584240 580160 594659 597139 598541 606453 681744 681155 4868012 5036957 40.05 71.8 2
09:50:44 2024-01-26 689077 681958 153646 150311 257110 260978 288919 287189 170210 168902 215998 219812 250827 252783 4477037 4845413 6332383 6107230 1066246 1095271 217911 193970 214813 215190 256415 248689 240104 239267 162865 161294 636299 597137 1393637 1373089 322288 318923 448331 455426 559706 540824 555249 555950 565530 577226 531368 592705 1669687 1762175 1066416 895577 504051 493952 582006 583543 589021 600305 597845 600872 682094 681227 4876991 5018670 40.05 71.8 2
09:50:45 2024-01-26 688627 680221 153607 150311 257330 261500 288919 286079 170126 168635 215846 219778 250443 254573 4470657 4805016 6304407 6107230 1047381 1093682 219237 192848 216365 214937 255628 249496 238823 240632 162531 161294 641404 600552 1391084 1370171 320745 318664 452799 450660 556547 543797 551531 557252 568140 576819 536554 596661 1664744 1753933 1076046 904810 500723 490839 586771 580088 593837 602767 598578 610086 687945 683729 4804829 5029588 40.05 71.8 2
09:50:46 2024-01-26 680378 681218 153979 151111 256607 260944 294351 285089 170548 167869 216186 223899 250792 254573 4470657 4800156 6318557 6115946 1054282 1096048 217876 192883 215909 214455 257026 248305 239193 240295 162531 161037 642943 596782 1395824 1374063 321376 319665 447630 451727 558914 539231 553638 558832 569603 577226 536591 593428 1660362 1746424 1058109 890896 498350 492375 584240 583412 597272 599626 599544 606096 680878 686005 4910099 5022421 40.05 71.8 2
09:50:47 2024-01-26 692105 682500 153791 150727 256464 260944 289009 286114 170783 168368 216150 219592 249679 254573 4474050 4867083 6299205 6120310 1066189 1093609 217807 193288 215417 215052 255628 249424 238014 240801 160642 161003 642943 598415 1394516 1364843 321832 319594 449416 450732 554867 540558 555249 554712 567996 577226 531851 593435 1669207 1767207 1060186 892396 500834 489405 583872 583667 593576 603710 600716 601636 686449 685519 4863560 5036769 40.05 71.8 2
09:50:48 2024-01-26 682564 676250 153573 150244 257471 260727 288919 284348 170480 167835 216150 220687 250515 254752 4467671 4778572 6295082 6115299 1044816 1091250 217841 193187 215382 214054 256380 248654 238049 240632 160192 160969 636789 602345 1385969 1370171 322746 317853 447995 451591 558124 540896 552705 558832 568068 575089 536482 594690 1659987 1747227 1092579 901028 498350 492209 585641 580197 595501 600649 593791 603646 684653 680882 4867192 5027901 40.05 71.8 2
09:50:49 2024-01-26 682684 680833 153227 150139 256429 260978 287261 286141 170544 168082 216455 219561 250409 252675 4477621 4810405 6317896 6105921 1065168 1094421 216979 193458 213846 214421 255592 247087 239158 239515 160305 160746 634784 597546 1395910 1374063 321376 317889 448463 453319 559310 541270 553601 554284 566459 575494 532180 589422 1664744 1751376 1082406 892377 501190 492557 580469 580419 589420 594884 594284 596921 675862 681654 4907078 5039557 40.05 71.8 2
09:50:50 2024-01-26 688679 680828 153931 151188 256686 261315 287082 286378 169906 168368 215507 220814 250550 254051 4477037 4808257 6289673 6105921 1052255 1092834 218555 192240 215417 214386 254382 248689 238049 239887 160530 160746 631185 600622 1385221 1370171 322060 319163 449595 452924 553266 540407 548657 553075 567160 572086 531815 595113 1662382 1750948 1076046 904884 499413 486810 583959 578742 591196 599769 593407 601784 685103 676313 4794672 5024708 40.05 71.8 2
09:50:51 2024-01-26 681168 682767 152841 150689 255326 261869 288847 283609 170344 167469 215971 220022 249610 252711 4471679 4784102 6313732 6108271 1059652 1097604 215786 192543 214067 213723 255628 247122 238049 239312 160192 160489 641404 598841 1382695 1373089 321376 316965 446527 450696 558124 541270 555249 556428 566459 576783 532935 588555 1663563 1749707 1078166 889211 499767 492593 580437 582770 588678 595244 594284 599484 678851 680891 4907700 5029588 40.05 71.8 2
09:50:52 2024-01-26 685747 680530 152943 151603 255394 261797 287117 285147 170192 167734 215328 220070 250271 254391 4470657 4803279 6267105 6124678 1056023 1094458 216457 192848 214067 214203 255165 247887 237848 239515 159632 161003 638327 603562 1379255 1364843 323204 315973 447159 453370 554903 540896 553564 553075 567560 572122 531910 591628 1659987 1756421 1076046 895494 500834 489672 585526 576856 585996 597104 593636 598172 680026 676277 4816952 5023805 40.05 71.8 2
09:50:53 2024-01-26 688679 676286 153045 149797 255248 261869 287462 284632 169906 167502 215523 220462 251583 252423 4483841 4869363 6303140 6116283 1062218 1093645 216793 192543 214419 214180 254738 247504 236511 239515 159856 160252 638327 599261 1387381 1364843 320467 317889 447273 449918 549815 539739 551922 549892 564627 575530 531097 593085 1667111 1765615 1060705 890577 498350 486016 581311 580301 586068 597175 596264 599058 682022 681173 4860605 5020223 40.05 71.8 2
09:50:54 2024-01-26 681822 676286 153079 149284 255645 261500 288192 282815 169906 171251 215133 219561 249402 252747 4484201 4779287 6311567 6110938 1044073 1092846 216922 191599 214032 213689 255628 246360 237364 239232 159632 160489 636789 601840 1380750 1374063 321832 315938 448463 449249 556547 540788 549435 556741 564627 570446 532180 587721 1654495 1733077 1067564 898137 496938 491130 582974 576775 592487 595244 590471 599484 677890 675693 4839825 5013069 40.05 71.8 2
09:50:55 2024-01-26 681569 680148 153045 149317 254861 261869 285575 285027 169436 167502 215168 218879 249610 252603 4477037 4820585 6321344 6116578 1066208 1092797 216491 192205 214032 214180 256072 247362 237979 237598 159856 159944 641603 594561 1389226 1370171 319562 316929 447387 450588 550045 538178 549824 549784 563989 572963 529852 590158 1660479 1755176 1084527 890577 499767 486359 578875 576874 586762 595244 592277 598787 676164 680175 4853666 5029588 40.05 71.8 2
09:50:56 2024-01-26 686944 676061 152833 149284 255637 259524 287341 284025 169368 167305 214795 219706 249228 252675 4470657 4784028 6310769 6117077 1043533 1093031 216991 191495 213996 213028 255200 246396 237078 239029 159785 160867 636789 603131 1401016 1372115 322288 315973 447195 449381 556547 539991 548196 555962 567042 569974 533691 586774 1653465 1733114 1067564 896788 495422 490401 582151 577923 593460 595244 590471 597491 677890 675181 4839073 5013069 40.05 71.8 2
09:50:57 2024-01-26 682775 676322 152735 149184 254861 261869 285472 283843 169959 171505 215320 218234 249610 251821 4470859 4812842 6339957 6116245 1066502 1094585 216353 192065 213518 214283 253816 249191 237470 237598 159632 159502 636299 595365 1383503 1372817 319270 315973 446527 452048 549937 538178 549435 551237 562362 572122 529030 587643 1659987 1753933 1066416 890475 499767 488257 578056 579153 586347 595410 595178 595947 676092 676313 4853013 5013928 40.05 71.8 2
09:50:58 2024-01-26 682832 676029 152588 149014 254465 259961 287904 283282 169251 171335 214156 219868 248813 252675 4467671 4788667 6303403 6106580 1043907 1094474 216887 191791 213412 212335 254667 246255 236371 238598 159632 160354 645103 601915 1373676 1369200 321149 318001 447050 449246 554011 541270 547034 554284 566640 571282 533691 588096 1655498 1736802 1086082 897157 494373 486882 581370 577514 590325 595028 590434 597381 677890 674195 4844260 5014433 40.05 71.8 2
09:50:59 2024-01-26 679593 679749 152549 148709 253300 261685 285472 282033 169368 168813 214795 218199 249402 252247 4468602 4803014 6313732 6100273 1066359 1094458 216086 192263 212444 213552 254136 246149 237224 237658 159856 160098 633268 596264 1391606 1371645 319562 315802 445897 452274 553266 537470 550683 551237 559126 570410 527428 587379 1658112 1747227 1082406 890475 498350 486774 577610 577923 586174 593498 593488 592291 676931 676011 4863674 5022421 40.05 71.8 2
09:51:00 2024-01-26 686981 676214 153084 150133 255676 259925 285401 283750 168833 167170 213935 219561 248813 252211 4474050 4803014 6294270 6101566 1050853 1091250 216979 191297 213175 213288 252402 246875 236266 237754 159637 160252 638327 598832 1391366 1368724 320394 317589 448426 449161 550539 538178 546779 550456 563698 567960 531496 589385 1655824 1742971 1072070 900681 496902 483861 579697 574145 586594 595244 590162 597712 676164 671720 4778421 5010857 40.05 71.8 2
09:51:01 2024-01-26 679855 676286 152589 148503 254647 258760 286790 282108 169368 171230 214582 218879 248848 251857 4470859 4794023 6309931 6101566 1052604 1091287 216457 190961 213396 212335 253567 245946 236511 237459 158962 161145 639866 594561 1392370 1375552 318187 318487 447007 448184 549937 536026 550683 555013 563554 570517 532180 585156 1659300 1742699 1071805 889945 493525 488987 578056 576928 586068 596753 594755 598634 675019 678265 4900693 5015228 40.05 71.8 2
09:51:02 2024-01-26 683262 676286 151853 148474 253265 260363 285579 282885 168866 171195 214121 218234 248054 252711 4467671 4839223 6248455 6101015 1055607 1090477 215083 191431 212359 212404 253178 246118 235816 237834 159421 159978 639866 602270 1373928 1363131 321303 315622 441813 450841 552309 541233 550683 550383 565476 568176 527282 586400 1655749 1749707 1069685 894387 498622 484883 580401 577105 585298 598130 588651 596077 677890 672228 4804091 5007009 40.05 71.8 2
09:51:03 2024-01-26 674882 676029 152098 148609 254075 259560 286405 282850 169100 171159 213970 217663 248848 251821 4458306 4730198 6313732 6082069 1044391 1089669 216121 190961 212692 212335 253178 246153 236311 236168 159523 159401 639330 594561 1376909 1379364 318885 315586 447268 448391 553670 536650 546520 552019 558680 568104 530529 585330 1650776 1725607 1070570 895033 493911 485674 577023 574551 588573 590855 590443 597749 672822 673211 4859599 5018012 40.05 71.8 2
09:51:04 2024-01-26 690643 676286 152098 152511 253689 259560 285566 282024 168299 171195 213264 219561 248089 251041 4470657 4849932 6313732 6106580 1065967 1091287 215117 190996 212507 212404 251630 246118 236146 236533 159408 159147 644482 593712 1383204 1364843 318435 315021 444639 448928 550149 536650 549042 548607 562885 573006 528137 586701 1660210 1757173 1080286 888763 497555 486039 576385 577923 583972 596254 593502 597389 675068 675693 4853666 5011851 40.05 71.8 2
09:51:05 2024-01-26 680787 676214 152098 152472 253689 259524 286311 281095 169100 170969 214121 218234 249959 252603 4461305 4769204 6285756 6096542 1040290 1089669 215152 190996 212359 216195 253814 245567 235089 237633 158962 159334 633711 601410 1379130 1370171 319562 315802 444458 447027 550081 538214 547557 549892 564859 567946 531134 586924 1654569 1733714 1081750 898115 494021 486629 580482 574369 585708 594978 586912 595488 673956 673778 4840802 5011638 40.05 71.9 2
09:51:06 2024-01-26 682823 680184 152064 150128 253265 259524 283697 282850 168333 171159 213449 217860 248434 250829 4467671 4812842 6294158 6092194 1062655 1091250 214749 191466 211144 212335 252966 244741 236181 236498 158962 159147 639866 596264 1381756 1370171 318624 315802 444639 450632 550081 535000 546998 549677 559018 568212 522873 584157 1655749 1743630 1076046 890666 496366 486251 575460 575698 583644 589810 590213 593289 674432 672264 4878496 5022421 40.05 71.8 2
09:51:07 2024-01-26 687588 680833 152982 149460 254114 259342 284131 283282 168299 171195 212780 218234 248054 251077 4467671 4816269 6294420 6095905 1047686 1088384 215117 190061 213184 216044 252402 245910 234856 237065 158962 159401 635250 599696 1382158 1366293 319110 315802 444639 445619 549759 538178 546003 548974 563591 567960 530675 586816 1650962 1738033 1065444 894284 493319 485768 579623 575249 587288 597099 588050 598944 677744 673924 4821068 4989869 40.05 71.8 2
09:51:08 2024-01-26 679859 678713 151576 152300 252490 260363 284822 281953 168866 167859 214085 217184 248089 250829 4461305 4794297 6304407 6097215 1056605 1091250 213719 190996 211144 216231 252437 244570 235502 236168 158740 158894 630238 594561 1382185 1368230 318174 315802 441994 449246 550045 535000 546998 550456 559018 568212 522873 583742 1651037 1739266 1071805 884028 494648 486052 574756 575996 583681 592888 591338 593701 670816 674950 4907444 5022421 40.05 71.9 2
09:51:09 2024-01-26 686611 676214 152037 150444 253654 259489 283662 282024 168299 170885 213122 218047 248020 251077 4470657 4808407 6285756 6097215 1053797 1088384 215186 190395 211991 212152 251245 245325 234657 236533 158740 158928 636789 597137 1414459 1364843 318399 315802 446212 447976 548982 536586 544381 547349 559126 566143 528798 586811 1650804 1742245 1067564 898040 494648 484162 577201 571168 583972 593498 586641 597090 677670 671841 4786910 5004318 40.05 71.8 2
09:51:10 2024-01-26 679380 681532 151644 152442 252274 258326 285508 281510 169116 170814 213537 217556 248054 251041 4467671 4794297 6276207 6092194 1051144 1091287 214899 190361 211991 216044 252226 244570 235054 236288 158740 158928 636789 593947 1384203 1370171 317124 315802 442030 446505 549163 531810 546779 551053 559018 567111 529067 584572 1650804 1738033 1067564 887244 491917 483861 574756 575109 587178 590855 591767 593969 670997 672300 4923373 5022956 40.05 71.8 2
09:51:11 2024-01-26 680348 680819 151546 148139 252416 258365 285138 280955 168697 167895 213378 217174 247882 250865 4465282 4784140 6295082 6090938 1052642 1088934 214382 190361 211327 216008 252402 244023 234692 235803 158167 158784 628722 596264 1379626 1366293 317725 315802 439664 444109 550539 531955 547557 550456 558824 567987 528246 583742 1649559 1734357 1067564 883991 491917 483861 574756 576289 586939 588298 590568 593812 667187 672264 4905476 5011638 40.05 71.8 2
09:51:12 2024-01-26 685205 678828 151474 149952 252910 259381 283555 281025 168198 167895 213236 217348 249680 252423 4470657 4828935 6253325 6106580 1056875 1089669 213787 190395 210666 216079 251630 244776 234657 235768 157970 159147 636789 601410 1384945 1360977 319336 313957 442030 448293 548982 537946 546779 547276 559090 565745 522765 584572 1650804 1740975 1065444 892377 493948 482167 577201 571168 580505 590855 583380 591873 673992 667335 4787827 5004469 40.05 71.8 2
09:51:13 2024-01-26 680795 676254 151958 152081 253829 258041 284960 280884 168596 167777 212973 217382 249589 248927 4474422 4762198 6348499 6087850 1047343 1091287 215152 189784 211362 215973 251245 244399 234330 235076 158962 158041 646665 592864 1377397 1375460 315685 315358 441813 444326 549759 531026 542765 549677 555736 568212 528246 584572 1648613 1730625 1066769 890475 491917 483145 571408 572048 585632 588298 588688 592218 671034 670305 4877340 5011638 40.05 71.8 2
09:51:14 2024-01-26 686944 679969 151026 150063 251888 258725 283697 280899 168063 168341 212532 217885 249048 250898 4471916 4839082 6257780 6115299 1059415 1087858 213753 190257 210814 216008 250895 244399 234553 236533 158005 159181 642567 600124 1373059 1356967 317652 314554 439153 446674 547431 535000 546945 547312 559162 568212 522837 585078 1659031 1753933 1098764 889211 493319 483477 577018 574587 582965 594257 586948 590462 675974 673045 4827955 5013069 40.05 71.9 2
09:51:15 2024-01-26 677597 676214 151123 149495 252103 257928 283733 279779 168299 166958 213115 216140 252530 251356 4474742 4735693 6321706 6087850 1043907 1091250 214715 189235 210996 212938 250860 245774 235089 235076 158262 158389 636789 599334 1361787 1374063 315865 313921 442102 446505 550539 531846 542344 547349 555309 564048 525600 580252 1641584 1717210 1067564 893851 491917 483145 571372 567811 583827 586507 583147 593905 668262 667299 4839374 5003717 40.05 71.8 2
09:51:16 2024-01-26 683998 676250 151195 149469 252064 257928 283229 281989 167204 170885 211415 217149 252495 249070 4465282 4849392 6299568 6098757 1057113 1089955 214382 189235 211080 212769 250826 244570 232855 235959 158041 159982 635250 595863 1383081 1359049 315433 315580 440333 445656 545006 531026 544455 546234 558231 568212 522801 586424 1654323 1753662 1067564 884343 491917 481132 573097 573876 582106 592160 587781 590448 674505 672316 4832160 5011638 40.05 71.8 2
09:51:17 2024-01-26 676639 676214 151123 151838 251507 257496 282797 278540 168299 166725 212780 216175 252318 251041 4467671 4746076 6292335 6090020 1045847 1088273 214612 189131 210596 212640 250826 248846 234810 234797 157970 158212 653713 596264 1369888 1376992 315793 313004 441358 444326 549576 530616 541119 546889 556542 562824 522837 578536 1641584 1717210 1069685 893012 492694 484847 571372 567775 582554 586230 584637 593812 667789 667263 4844260 5011752 40.05 71.8 2
09:51:18 2024-01-26 686046 676281 150639 149869 251502 257531 282912 280240 167767 170302 211451 218656 252282 249491 4470657 4852302 6306259 6113021 1065371 1091479 216477 189923 210820 212393 252391 244776 233505 234843 158005 157417 633268 594136 1384731 1355623 315241 315536 438737 445160 544237 530243 544418 544083 557410 568212 522765 584610 1655498 1755176 1067564 883991 491917 480644 573944 572856 581248 591214 587049 590374 674469 672095 4840524 5003717 40.05 71.8 2
09:51:19 2024-01-26 681597 675666 150985 149495 251682 257135 284330 279568 167999 166958 212079 216847 248283 251005 4470657 4767405 6276282 6081148 1041137 1091509 214612 189658 210856 212428 251106 245081 234191 234937 157795 160592 635250 600552 1374255 1372115 317399 313158 441994 444290 549759 534733 541155 546984 554883 561568 522837 578946 1639074 1714778 1067454 891564 491568 483596 571408 569561 581695 586230 583807 592312 667317 667227 4840802 5013069 40.05 71.8 2
09:51:20 2024-01-26 681994 676214 151018 151838 252869 257712 281791 281756 167498 170302 211451 216175 248961 248685 4467471 4833783 6304407 6097215 1061954 1088091 214245 189945 209728 212584 250756 245427 234191 234540 157865 159532 638327 594561 1383434 1364843 315685 313957 441780 445401 548799 532066 543535 540950 555756 564878 522532 578536 1646231 1736802 1068890 885393 493319 483477 568086 567883 577131 586230 584729 587684 666067 667335 4879443 5013069 40.05 71.8 2
09:51:21 2024-01-26 686235 677455 151610 148875 252133 256884 281936 280667 167237 170625 211415 216661 248808 249455 4465282 4798656 6290600 6087850 1047724 1087612 214749 189166 210631 211904 252036 246295 234395 234832 157725 158070 633711 597546 1387816 1365692 315577 313742 441850 441647 544237 531062 540934 545915 560856 563977 522837 584572 1649923 1738061 1083916 894503 490173 480644 574529 569561 582188 589953 585886 593817 672420 667263 4790386 4990096 40.05 71.8 2
09:51:22 2024-01-26 677376 677936 150123 152089 249416 257064 282995 278470 168081 166958 212044 215470 249157 249455 4467671 4804095 6285756 6096542 1051893 1088384 212399 189727 209247 212238 250791 243702 233574 234248 157725 159493 633268 596691 1374134 1368724 315283 313265 440654 445256 548836 532066 544196 544815 555756 563977 522742 581064 1648593 1733041 1063324 881923 492968 484504 571312 571096 577181 586230 586029 587611 667317 667227 4900693 5011638 40.05 71.8 2
09:51:23 2024-01-26 685747 677936 151191 151703 251262 257064 281865 280240 167204 167309 211867 215505 248631 249384 4464672 4802739 6273039 6087163 1050792 1088384 214050 189131 209903 211869 251151 248810 232821 234540 156951 157008 633268 596264 1378083 1367232 317124 313122 440903 441575 540887 533234 541357 544146 558873 563156 524497 582839 1647422 1738061 1061204 895559 491917 477868 571336 567657 580400 589438 582904 590337 670997 664235 4769016 5004582 40.05 71.8 2
09:51:24 2024-01-26 678041 676178 150089 151764 250878 256274 283741 278505 167700 166958 212044 215470 248283 249034 4461305 4795773 6285756 6090210 1050360 1088384 212365 189131 209575 211834 252481 243702 233180 234282 157460 156791 645103 594561 1385702 1364843 314725 312968 440218 444833 547986 531919 544233 545476 556003 564699 522052 579997 1648687 1732521 1086082 881203 490299 483222 572087 571096 579651 583739 584637 589241 667281 667263 4895196 5008356 40.05 71.9 2
09:51:25 2024-01-26 685747 676977 151090 148454 251682 256633 281471 280010 167170 166958 211345 215794 247935 249420 4461487 4805054 6276064 6077092 1045885 1088384 214016 188503 210631 211207 251328 248810 232105 234248 156951 157117 633711 597119 1373122 1363875 315205 312933 440607 441228 541031 530207 541283 546691 559999 565149 525987 582241 1646342 1733125 1079585 894247 488599 477796 572216 568755 582950 590688 582645 592021 670961 667191 4797232 4990058 40.05 71.8 2
09:51:26 2024-01-26 676867 676178 149511 152015 251489 257064 281936 278475 167780 166725 211415 215401 248283 249034 4461487 4794750 6285756 6082822 1054142 1088384 212037 189131 208629 211503 250059 243414 232821 233526 157315 158901 633268 594561 1383310 1364571 314725 312055 439407 444254 547431 530973 543535 543974 555756 563977 521204 578509 1649512 1731219 1063324 881129 491917 483331 570466 571990 579651 585297 584637 585875 665597 669614 4895305 5015342 40.05 71.8 2
09:51:27 2024-01-26 685747 677941 151090 148663 251678 256059 281091 280205 167137 167192 210684 215505 247935 249420 4461305 4794413 6276431 6081299 1044391 1085227 213536 188207 211032 210877 250975 245081 232070 233921 156916 156758 632173 596264 1367990 1362908 314725 312019 438643 440153 540995 532102 537882 544011 555700 563580 522765 581150 1651559 1734320 1081750 893851 488176 477688 573750 569525 581297 589184 582756 590158 667079 665207 4810125 5004545 40.05 71.8 2
09:51:28 2024-01-26 676872 676721 151581 149217 251312 256633 281668 278012 167204 166454 211380 215252 247935 248649 4465662 4794297 6285756 6087163 1053881 1088112 213058 189131 208629 211869 251151 243702 234661 233167 157425 160914 636789 592864 1386554 1364843 313769 312019 437991 441430 544201 529062 539515 542056 553261 561497 519914 575900 1640276 1733114 1067564 884343 492931 481749 569548 569781 577564 584330 584526 587877 665684 666745 4848694 5011638 40.05 71.8 2
09:51:29 2024-01-26 678077 676986 150706 149252 251310 257100 281524 278241 167204 166457 211945 215114 247935 248265 4461305 4784102 6276207 6082069 1059415 1088384 213058 188965 209317 211834 250622 243702 232821 234684 156951 160775 639866 592441 1392875 1364843 313477 312019 437991 441394 541031 528688 539479 540229 553297 561568 519914 577643 1646252 1743119 1071805 883713 491917 477796 568449 568498 576783 582472 584637 585875 668989 669614 4843766 5009036 40.05 71.8 2
09:51:30 2024-01-26 683262 678865 152007 148939 250137 255273 282762 278672 167532 166958 210979 216105 247207 249034 4470859 4786136 6276505 6090519 1035491 1088384 213354 188800 209282 210877 252747 243666 232070 233921 156916 157183 630634 599696 1376706 1364843 315205 311038 437991 441611 546621 530207 537882 545237 556542 559032 522642 577643 1639333 1715496 1073088 892377 488437 482758 571372 567147 580464 585782 580353 590831 664853 662333 4833448 5004318 40.05 71.8 2
09:51:31 2024-01-26 684773 678906 150056 148875 252198 256097 280439 279748 166839 166958 210684 215401 247935 248191 4467671 4830484 6294195 6087850 1063202 1088384 212433 188877 208629 210512 249744 243702 232105 233167 156986 160663 633268 592018 1405532 1360977 312781 312019 439097 441755 542138 528315 539479 540905 552935 562753 522272 579804 1648593 1744752 1067564 881203 489130 477724 568449 569561 576083 586230 585469 586742 667115 667155 4825186 5005758 40.05 71.8 2
09:51:32 2024-01-26 680273 678530 150098 148875 252194 255381 281883 279457 167103 166132 211239 215298 247136 249455 4455823 4755454 6276431 6081299 1038074 1087612 212433 188207 208664 210547 250622 242909 232105 232808 156663 158678 632173 598841 1385469 1372115 314725 310095 438643 440773 546621 530598 537049 540878 553297 559198 522642 577947 1639333 1710452 1054215 891743 488783 482417 569695 565471 578829 580729 579457 586820 664235 662262 4825186 5008633 40.05 71.8 2
09:51:33 2024-01-26 686014 676178 151718 148249 252090 258003 282884 279643 166050 167121 210361 215367 247794 247776 4474050 4839863 6303403 6090044 1053881 1087612 212218 187946 208594 210547 250622 243666 232724 233561 156663 160740 614515 595863 1380145 1355623 313984 312019 438079 441489 540988 528688 539515 539213 556149 562393 521091 580215 1648593 1752375 1083916 882183 489130 476344 570503 569561 578010 586352 584637 585110 667079 666216 4825186 5003717 40.05 71.8 2
09:51:34 2024-01-26 678414 676986 149715 148359 249411 255451 281874 278724 167382 166178 211133 215298 247030 249349 4474422 4771639 6276431 6087163 1035491 1089955 214929 188503 208629 210218 251328 243287 231713 233201 156375 160922 630634 598907 1371101 1364843 314247 310095 439321 440045 545006 531349 537085 540914 554935 559198 521903 577910 1635844 1715496 1073088 890489 487708 481699 570503 565471 577221 584509 578600 585962 661933 665168 4832461 5001492 40.05 71.9 2
09:51:35 2024-01-26 682560 676178 149367 148772 251312 255487 279894 279319 166642 166725 210026 215160 247652 247634 4465003 4821665 6303421 6072368 1059040 1085272 212218 188241 208594 210449 249848 243702 232724 232161 156807 160593 635250 592587 1379958 1355623 311867 311983 437542 440081 540988 527905 539097 541288 555756 561533 520799 579356 1648593 1751132 1081750 881203 488437 475973 569695 568755 577601 586230 585886 585010 667042 666216 4837949 5001492 40.05 71.8 2
09:51:36 2024-01-26 674882 676986 149507 148253 255209 255059 280236 278352 167204 165392 211197 214585 246998 249245 4462206 4735740 6293570 6081532 1041413 1087612 214967 188627 209505 210183 250622 243287 231875 231896 156970 158457 631753 591173 1375255 1374063 311796 311466 438643 438987 541031 526715 537902 540806 550041 559198 523012 574236 1639146 1714778 1062263 887244 486786 477832 565640 565435 578829 583046 582527 587744 663914 663265 4863071 5001492 40.05 71.8 2
09:51:37 2024-01-26 686727 677931 149253 148667 250783 255451 280153 278248 166642 166457 210502 215252 246031 248475 4461305 4863712 6265434 6098757 1056818 1088236 216378 188469 208089 210365 249634 243378 233344 232126 155810 160852 635250 599268 1386953 1362346 314725 309373 438166 441683 540126 531349 537882 540905 554971 559198 517606 578435 1641547 1730066 1079585 885357 489130 477760 568086 565471 574747 584474 577707 584206 665866 663018 4772423 5001003 40.05 71.8 2
09:51:38 2024-01-26 679859 677945 149648 148145 255254 254667 280667 279136 166642 165993 210061 214735 247171 246321 4461305 4729849 6339066 6081299 1046632 1088310 212921 188146 209143 209680 250939 243251 231357 232161 156663 160663 633711 591136 1390917 1367753 313095 311764 439280 440397 540959 522941 538284 540770 553665 559887 523012 574236 1635511 1726390 1079585 883713 485873 477796 565640 567147 578646 582795 583807 586779 663878 664271 4874915 5001492 40.05 71.8 2
09:51:39 2024-01-26 684505 676982 153408 148456 250607 255059 280245 279136 166755 165993 210026 214436 246410 249280 4461305 4835728 6239129 6081148 1055964 1088405 213725 188400 207840 210372 249776 242765 233180 232057 156166 160635 633711 600330 1365454 1361992 315773 309519 438043 440773 541371 530598 539818 539758 550149 558805 516839 575493 1643802 1728839 1059083 887911 489130 477051 570098 565435 574304 581582 576037 584540 667048 662082 4756996 4992127 40.05 71.8 2
09:51:40 2024-01-26 678343 677941 149511 147533 249411 253886 280153 278940 166642 165924 210354 214104 246790 246321 4461305 4743705 6332383 6072596 1044905 1085239 214326 187774 209469 209575 250199 242801 233016 232057 156271 158492 643540 590331 1394939 1364843 313095 311983 438079 440227 544450 522905 536254 540806 550149 563880 522756 577088 1641665 1723909 1079585 881203 484769 477796 565640 567950 578010 584244 582941 586409 661933 663301 4881882 4994365 40.05 71.8 2
09:51:41 2024-01-26 682002 676182 150734 148247 250044 255059 279691 279136 166150 165959 209844 214436 246031 249070 4461305 4851146 6248455 6090862 1053773 1088384 216004 187911 207909 208956 249669 242999 233079 234684 155515 156542 641978 597975 1383117 1352592 314877 310860 437347 439843 541371 529062 539209 541105 556149 559816 517606 576789 1646402 1742245 1094338 883713 487708 477051 569827 567950 574747 584186 580317 584125 667460 662297 4811352 5003717 40.05 71.8 2
09:51:42 2024-01-26 675835 676986 153406 148042 250779 254945 280118 278316 166906 165392 210649 213739 246998 248649 4461305 4722211 6290600 6072596 1040670 1086841 212399 187616 208269 209200 249568 242738 232724 231344 156866 157869 633711 591873 1378083 1372620 313095 309989 439906 440067 542907 522761 536339 541288 548385 559198 519695 576790 1639333 1714778 1079585 886159 486786 477051 564442 563802 578010 580643 580765 585875 663878 661331 4863071 4990171 40.05 71.9 2
09:51:43 2024-01-26 682716 675190 151626 148010 250044 254667 279266 278940 166117 165808 209844 214070 245652 248649 4461305 4846485 6267110 6087850 1054067 1086841 216378 187747 207365 209235 249568 242738 231710 232161 155905 160188 635728 595016 1381789 1352368 313725 311225 436770 441647 539422 525791 539818 539648 553152 562362 518337 577234 1646342 1751237 1047206 879914 486254 473493 567243 567000 574747 585513 581288 584540 667789 663037 4825449 4997927 40.05 71.8 2
09:51:44 2024-01-26 675835 676029 153274 148051 250607 254276 279894 277534 166642 164862 210026 213408 246066 248301 4458306 4727318 6266830 6063909 1039928 1084499 216449 187322 207944 209282 249183 242154 231713 231344 155870 157829 633268 594283 1388746 1370171 311832 310273 439375 440911 544450 527404 535050 541252 548242 557374 521935 573001 1635879 1708029 1083916 885320 486092 479768 564768 558869 575968 579014 578537 586929 658029 662082 4836915 5004582 40.05 71.8 2
09:51:45 2024-01-26 686235 677456 153162 148253 250044 254241 279836 279136 166117 165658 209697 215286 246238 246391 4458126 4849932 6295082 6078484 1056023 1087612 216378 187322 207620 209235 249218 243702 231710 231896 156301 157939 638327 590752 1387845 1352480 313095 310566 436303 438951 538315 527404 539706 540461 553007 562362 518228 578621 1646342 1747927 1065444 880666 485873 473457 567644 567185 574455 583400 581177 584540 667789 662763 4827955 4994365 40.05 71.8 2
09:51:46 2024-01-26 675835 676991 153453 148038 250431 253886 279656 278051 166642 164862 210061 213408 246238 248440 4461305 4715411 6267201 6068250 1041413 1086841 212399 187322 207979 209200 249248 242531 232561 231184 156062 157608 629096 591173 1368435 1372115 312208 310095 438079 439774 539366 522833 535198 540905 547614 558982 520836 577445 1639375 1720300 1077419 885603 485400 476835 564504 563584 577192 582227 580390 586891 664272 663882 4863071 5003717 40.05 71.8 2
09:51:47 2024-01-26 676801 676803 149277 147733 250044 253886 279266 276720 166789 164862 210354 214070 246238 248649 4458306 4728948 6276505 6063909 1040884 1085301 212365 187322 207979 209200 249568 242154 232071 232058 156157 157498 633268 591173 1378572 1374063 312208 309121 438079 439462 540605 522833 534781 539758 546737 557589 519950 574483 1637006 1709820 1058109 884860 485400 478748 565709 561959 576302 580487 577634 587040 661824 662909 4856131 4986266 40.05 71.8 2
09:51:48 2024-01-26 686230 677936 152985 148150 249693 254553 279905 278352 166117 165658 209370 214070 245446 247621 4467671 4837744 6239129 6078484 1054142 1085264 212828 187322 207117 208839 248798 241948 232071 232092 155368 160334 638798 596712 1374823 1350555 313095 310060 433124 438723 538315 526751 536254 539376 550149 558213 516839 575937 1641584 1742282 1056963 882183 484806 474230 567243 566417 575337 582365 581959 582696 665757 663846 4824748 4990171 40.05 71.8 2
09:51:49 2024-01-26 675353 675069 153097 147602 250676 253851 278453 278352 165854 165277 209920 212749 245687 247118 4461305 4708548 6295435 6046584 1039187 1085202 216484 186735 207944 208548 248762 241778 232035 235529 155905 157169 632173 589489 1370118 1366293 311938 309626 437093 438636 539840 521989 533986 539758 546352 558411 519180 573667 1632364 1714778 1075253 882457 483676 474934 559108 562104 574747 577441 579084 586019 662317 663773 4852937 5005457 40.05 71.8 2
09:51:50 2024-01-26 681313 676950 150281 147489 249307 253851 279567 278065 167915 165207 209335 213408 245274 247882 4470381 4846485 6257505 6082144 1052306 1086841 212530 187288 206685 208560 248378 241367 231385 232057 154867 160593 635728 597975 1378516 1350667 313095 309157 433088 439883 538046 525972 535461 538233 550113 559198 516730 574236 1641739 1738033 1074712 881203 484806 474230 567243 565508 572611 580765 578575 581154 665830 662082 4829984 5000572 40.05 71.8 2
09:51:51 2024-01-26 675353 676982 150663 147420 249897 253711 278418 277925 165593 165357 209300 212386 246129 247429 4458126 4723203 6276811 6063909 1038446 1083690 213877 186735 207296 208513 248414 241572 232071 232058 155762 157134 633268 591173 1370228 1372115 311767 307997 437424 438841 539840 521657 533608 539376 545932 555951 518008 571967 1632364 1710452 1053956 883364 484020 474898 559108 558833 574747 577217 576890 585409 657565 658358 4844260 4989950 40.05 71.9 2
09:51:52 2024-01-26 688330 678421 148940 147593 249515 253781 279905 278208 165902 165484 209557 214070 244897 247118 4465282 4852302 6267201 6069822 1054030 1085301 212530 186769 206650 208368 248414 242190 231061 231344 154970 157608 635728 592018 1393405 1352480 311767 312069 435575 439774 536759 522531 536757 535018 549194 559198 513896 575859 1641584 1740610 1065444 876137 484709 474361 563138 564636 571327 582636 579084 584547 663914 663018 4831403 4994365 40.05 71.8 2
09:51:53 2024-01-26 676801 676803 150742 147602 249983 255366 281489 276506 166050 164724 209557 213933 245975 247776 4461305 4753395 6262886 6063909 1039928 1084495 216004 186735 206973 208368 248414 241197 232561 232058 154970 157721 625691 592864 1365726 1370171 312208 307685 437242 438531 540605 522061 532024 538233 545166 554318 516875 570199 1625223 1705611 1060409 884138 484020 474934 562308 558797 573899 577217 573453 584540 658182 658250 4821068 4990247 40.05 71.8 2
09:51:54 2024-01-26 684030 675952 152911 147593 249307 255366 279797 277638 166017 165344 209230 214631 245477 246286 4468195 4850080 6269018 6083510 1056418 1088384 212530 186769 206041 208368 248204 241403 230737 231379 155402 157608 627557 593710 1396601 1352480 311987 309373 433124 439152 536380 522833 536757 536641 549617 559198 513860 577162 1639111 1741012 1092125 876137 483363 474361 565240 563802 572611 581087 578637 581154 665903 662082 4825449 4994365 40.05 71.8 2
09:51:55 2024-01-26 674872 675073 152981 147390 249303 253073 279905 275837 166083 163844 209815 213499 245337 248365 4468195 4726109 6289935 6068136 1039928 1085227 216378 186667 209154 208049 248343 241162 231547 231895 155762 157025 621826 590331 1372619 1371681 311325 308151 436806 438571 539458 522934 531951 538160 547426 556433 516839 571893 1632290 1710452 1073925 884698 483332 476379 562105 561176 573862 576897 575557 584540 659581 658250 4854655 4990096 40.05 71.8 2
09:51:56 2024-01-26 684764 676982 152991 147598 249026 253427 279708 277463 165412 165079 208682 213705 244827 247429 4468602 4863259 6255134 6087163 1054030 1089955 212247 186701 206616 208333 247577 240618 231532 233859 154833 157829 644445 596287 1378657 1350825 312208 309086 432980 439152 536686 522869 536757 536947 550041 559198 513752 576119 1641722 1743155 1109744 879951 484364 474361 565640 563766 571291 581051 577262 580632 663841 662046 4820396 4990058 40.05 71.8 2
09:51:57 2024-01-26 673910 676029 150383 147326 249232 253038 279495 276648 165526 164564 209300 212024 244897 247429 4455293 4708321 6293293 6046400 1037948 1085154 216342 186537 206938 207586 247712 240333 231223 231895 155619 156915 630634 591334 1376806 1370171 310446 308186 436806 437301 539570 522934 531951 538196 547426 555915 518936 571930 1635844 1712278 1075253 883085 482645 473493 561707 558761 573862 577293 577640 584540 657993 658250 4839110 4992127 40.05 71.8 2
09:51:58 2024-01-26 682534 676977 149996 147254 248851 253427 279708 277498 165298 164828 208647 213192 244110 247464 4467671 4839374 6260104 6081503 1050382 1086858 212844 187185 207656 208478 247542 240654 231385 232058 155342 157469 636789 597546 1374543 1355623 312208 307750 436612 440397 536686 522797 531951 531901 547542 552584 512234 573593 1637006 1726390 1075253 887874 484769 474361 563536 560778 567933 577268 573695 580183 658137 655721 4749927 4995689 40.05 71.8 2
09:51:59 2024-01-26 677556 676977 153026 147364 249657 252263 279905 276718 165560 164828 208682 213192 244862 245941 4461305 4777448 6336129 6081114 1047343 1088236 212388 186633 206581 207655 248585 240440 231603 232058 155333 157354 632173 592864 1373124 1364312 311987 309086 432962 437183 539458 524148 535198 539758 546701 558805 516839 572514 1629608 1719646 1091767 876063 481959 476379 563138 562104 574710 580663 577707 584509 659114 658322 4881882 4990284 40.05 71.8 2
09:52:00 2024-01-26 681859 676024 152703 147495 248467 253073 279511 277498 165038 164828 208647 212715 244110 247847 4458306 4832198 6220478 6072596 1053394 1085202 212247 187487 207656 208374 247436 240476 231116 231986 155195 157573 630634 598832 1352412 1355623 312651 306257 435321 440475 536271 522833 531951 531865 550673 555610 514573 573186 1635844 1723873 1070922 885283 484390 474361 563138 559587 570053 577441 571994 579324 658065 654338 4745111 4985013 40.05 71.8 2
09:52:02 2024-01-26 674846 677675 150418 147739 249057 252052 279905 276419 165298 164678 208501 212715 244862 246286 4464672 4785024 6284993 6072596 1047052 1088384 211498 186571 207656 207621 248130 239996 231136 232022 154729 157099 635250 593288 1366735 1363348 312208 307650 431726 439152 539840 521989 536188 538921 547426 557554 512199 568475 1637643 1718427 1075253 874415 483332 474862 559072 563295 571291 577217 576594 578467 658316 658250 4879443 4995689 40.05 71.8 2
09:52:03 2024-01-26 684505 676029 153022 146843 249272 254737 278922 277889 164858 165242 208321 212715 244862 246286 4458306 4792939 6266702 6063909 1042863 1082119 213126 190012 207296 207505 246814 240583 230453 232603 154591 157469 628519 594561 1362113 1360327 312208 308670 435357 437501 534955 522797 531162 536568 548350 556433 518973 573556 1632438 1719646 1073629 889994 481959 472986 563971 559587 572575 577441 575365 582844 658137 656254 4784409 4982761 40.05 71.8 2
09:52:04 2024-01-26 675527 676977 149307 147224 246938 253038 279708 275766 165560 164529 208647 212352 244862 246286 4451953 4789506 6267105 6063909 1056509 1085202 212494 186701 210340 208333 246885 239837 231385 231732 154867 157134 633711 591873 1382514 1361805 312823 308010 432908 440397 538205 522898 533387 535147 546894 555416 513845 568512 1637045 1727540 1059083 878665 485400 475705 562467 562733 568842 577217 577004 577166 659581 658286 4832348 4990058 40.05 71.8 2
09:52:05 2024-01-26 676867 676503 152636 146920 249061 253427 277871 276648 165071 164678 208612 212024 245239 245906 4455293 4804979 6267199 6064131 1056098 1083653 212319 190225 210632 207505 245675 240414 230737 231407 154833 156697 633711 589489 1372362 1355623 310446 307926 433278 437874 535230 521236 533240 535073 546894 555736 516034 571782 1640543 1733677 1059083 876908 484709 472986 560911 562297 568695 577217 575113 579361 658101 660447 4825449 4989876 40.05 71.8 2
09:52:06 2024-01-26 680309 676507 152801 146640 248084 251877 278383 276386 165005 164793 208321 212715 244110 246321 4458306 4764833 6257780 6063909 1033282 1082082 211900 190118 210636 206606 247259 238892 230540 231732 154273 157134 635250 597119 1364568 1360977 312208 306222 433142 437219 538315 522833 531125 537743 548794 554006 515924 570547 1627744 1704116 1089912 886233 482645 477018 564504 559587 571327 577217 571994 581598 656750 653771 4822929 4990284 40.05 71.8 2
09:52:07 2024-01-26 681864 676507 152596 146877 248463 252228 278066 277925 168868 164828 207961 212352 244862 244771 4458306 4811689 6280515 6063909 1056813 1082119 211865 186449 210340 206606 246054 240245 229824 231407 154583 156697 638853 588650 1376489 1351783 310446 307685 431690 437301 531982 521456 533534 531828 547171 555951 512956 573593 1641674 1741925 1075253 876908 483676 472470 562904 562770 571266 580523 575964 578877 658137 658250 4821703 5008573 40.05 71.8 2
09:52:08 2024-01-26 678897 676982 149787 146498 248467 252263 278725 274467 165802 163740 208647 212024 243940 246356 4451953 4740987 6248455 6059571 1040846 1082119 211935 190083 210524 206640 246606 239130 231385 231407 154368 156915 637291 594561 1358026 1370171 311546 306789 435575 436566 539458 522564 530337 534946 546653 551000 513354 566758 1627760 1700053 1073088 885491 483295 476233 561272 558685 571266 575341 571773 580036 655568 656718 4825449 4989907 40.05 71.8 2
09:52:09 2024-01-26 684773 676982 152557 146877 248214 254286 278725 277268 168681 165092 207851 212749 244110 245527 4458306 4833783 6276431 6073088 1053797 1085264 211865 190118 207354 206606 246814 240583 229271 231732 154583 156806 625691 591173 1374586 1351783 310007 307220 432299 437219 531982 521087 532742 531756 547426 558946 515487 571930 1644521 1733114 1075253 875660 482645 471579 562069 562733 569979 580106 576967 581256 662390 657997 4831660 4982892 40.05 71.8 2
09:52:10 2024-01-26 677181 677306 150149 146662 248048 251877 279315 274467 165199 164329 208321 212533 244110 246356 4455923 4717939 6257780 6046584 1039928 1084993 212530 190083 210672 206571 246814 239837 230938 230688 154617 156697 633711 591173 1375342 1366293 310446 305759 433088 435986 537518 521456 530333 534982 545423 550578 513354 566795 1626533 1701258 1059083 883085 481959 474361 559287 558005 567969 573926 571736 583675 656448 656718 4829923 4999604 40.05 71.8 2
09:52:11 2024-01-26 685186 675069 149647 146567 247692 252819 278634 275517 164513 164494 207382 213408 243905 245457 4467671 4846485 6267164 6072823 1050890 1082119 211717 190083 210340 207330 246434 239802 229076 231895 154583 156915 637291 592587 1373506 1350667 310007 307220 431351 436325 531946 521087 531988 531382 547426 554246 513088 571930 1639407 1735571 1075253 875037 482302 472017 561309 558761 567969 577293 575324 577648 658065 660447 4831586 4996031 40.05 71.8 2
09:52:12 2024-01-26 675218 674923 150102 146705 248290 251842 278298 274958 164971 163775 208472 211370 244040 246078 4449824 4717549 6303852 6046584 1036930 1083690 212567 190012 210447 206571 246434 239095 230343 230759 154902 156191 638853 589489 1373414 1369200 309570 306720 433052 432741 535136 519946 528392 531937 544233 552656 513788 568475 1630167 1710452 1070922 880577 479910 473655 558101 558795 568005 575521 575365 580632 656750 656254 4839073 5002165 40.05 71.8 2
09:52:13 2024-01-26 682775 674964 149678 146468 246792 252855 278083 276207 164792 164266 207382 211990 243326 246250 4464672 4845337 6256937 6072596 1053797 1082082 210872 190118 207072 206571 246152 239095 229342 231732 153837 156915 624791 594561 1378497 1346717 310446 308343 430369 436529 532018 520485 533156 531828 546352 555098 513845 574483 1631958 1733077 1087699 876100 482302 472282 559108 558761 568842 577217 575365 577341 658065 656218 4810072 4985013 40.05 71.8 2
09:52:14 2024-01-26 673160 674818 150316 146606 248151 252855 278154 275624 164546 164391 208217 211268 244311 246078 4451953 4715373 6294691 6059718 1039928 1085301 212381 190012 210708 206537 246434 239466 229985 231083 154583 156260 638853 587812 1369590 1362908 309570 307185 432980 432746 535172 519578 528802 531937 543943 552691 513788 568073 1630074 1714742 1094338 876100 479910 473655 558891 559587 572077 576368 575365 580220 656750 657215 4860003 4986530 40.05 71.8 2
09:52:15 2024-01-26 678897 676242 152279 146852 247414 254286 277584 275517 164466 164391 207747 212250 243970 247705 4461958 4840990 6220478 6071965 1050980 1084458 211900 190323 206490 206606 246054 239095 229824 231245 154334 156697 638853 597988 1351608 1355623 311105 306789 433016 437874 532018 520852 529692 532121 546653 550365 511993 568512 1626109 1718427 1089912 883713 483676 472282 561309 557574 566832 577217 569456 575905 659324 654864 4740799 4985013 40.05 71.8 2
09:52:16 2024-01-26 678865 676507 152588 146467 248293 252409 278334 274695 164938 164550 208182 212182 243901 246574 4465003 4784961 6267105 6072596 1044816 1085264 210543 185138 207252 206537 246850 238689 230020 230759 154059 155948 638853 592018 1370140 1357933 310446 306257 429089 436855 537518 521456 533534 531937 545459 552656 512392 565120 1629939 1714742 1054215 874415 481959 475033 559720 558797 568842 573868 573695 574205 652904 654374 4878397 4990063 40.05 71.8 2
09:52:17 2024-01-26 682832 674592 149788 147025 246973 251877 277214 275802 168611 164300 207348 211877 243735 247587 4465282 4788712 6274384 6063909 1046904 1086070 212530 190074 210340 206537 244920 239588 229130 231083 153871 156587 635250 592864 1366483 1355623 310177 305794 433178 432741 531161 521456 526792 530225 547426 549350 512234 571451 1630074 1719646 1089912 885357 481275 468891 559000 556355 568842 577217 571994 579361 660048 653842 4762210 4985013 40.05 71.8 2
09:52:18 2024-01-26 676492 676982 149094 146882 246902 256968 278565 274083 166346 163775 207851 211370 244110 245527 4455544 4793806 6274813 6072482 1047899 1084495 210907 190118 205914 206365 246019 238284 230020 230526 154334 156305 640416 591873 1361613 1359049 310007 305794 430369 437338 536491 519946 531574 531792 541135 551000 511529 567826 1630079 1717210 1060939 874415 482302 474026 558891 559587 567234 573043 574443 577055 652832 654302 4860003 4992127 40.05 71.8 2
09:52:19 2024-01-26 682832 675073 149830 145925 248498 252499 277250 275802 168342 164300 206990 212058 243700 244806 4451953 4795651 6273039 6063795 1037948 1085313 211845 189976 207909 205683 245332 238892 228915 231194 153837 156553 635728 594561 1361613 1357933 311216 306068 431654 432669 532090 519718 528802 534946 545166 550578 513752 570199 1630074 1712278 1087699 883713 478798 472986 559072 558795 568077 577460 571589 580220 656750 655973 4812328 4961552 40.05 71.8 2
09:52:20 2024-01-26 677102 675073 152353 146609 246973 252263 276595 274923 168611 163775 207348 211043 244145 244771 4451953 4784368 6263606 6046504 1056613 1085313 211097 187632 207000 206399 244368 239324 229307 230007 154334 155939 632173 590177 1366046 1354408 309570 306257 430419 435896 533299 518847 529962 531367 544233 552656 513117 569355 1629608 1728140 1054843 875660 482645 468530 558101 559587 565631 576368 574956 575905 658648 654374 4816043 4988568 40.05 71.8 2
09:52:21 2024-01-26 677450 675069 149474 146366 246651 257004 278922 273246 166020 163740 207816 212024 243609 246286 4451953 4752063 6257780 6063123 1036466 1085202 211287 187703 207072 206399 245742 237477 229165 230546 153734 155775 637291 596264 1359835 1363875 310446 306644 431767 432741 536759 522194 527982 536288 545038 549124 513845 567789 1623107 1696443 1068756 883991 479910 474361 559720 556355 568842 573603 569456 577202 649159 653940 4825449 4992127 40.05 71.8 2
09:52:22 2024-01-26 684778 676214 152279 146609 246938 257366 277871 276225 168342 164828 211501 212024 243905 244395 4458306 4824524 6276431 6068250 1056813 1084495 211202 187191 206928 206330 245808 239731 228906 230582 154231 156122 629096 590331 1394326 1356967 309096 306008 430369 432782 532093 518920 531267 531367 544269 552620 513117 572106 1637006 1733935 1075253 874415 481275 468818 558621 559587 565631 576404 574140 575868 658392 655295 4825661 4994365 40.05 71.8 2
09:52:23 2024-01-26 686235 675073 152241 146647 246522 256786 277445 274502 168577 163775 207025 212352 242579 244806 4458306 4853278 6235309 6072596 1049294 1080606 210578 189781 205910 206216 244543 238355 228560 230178 153837 156309 637291 597975 1368321 1355623 310045 305710 430903 436384 533714 522528 530519 531754 545423 550185 510473 567233 1632958 1718427 1089912 882457 481959 468710 560514 556704 565631 573868 568174 575305 656787 653018 4750205 4972226 40.05 71.8 2
09:52:24 2024-01-26 676867 676721 152344 145720 246964 251789 277445 274047 168459 163478 211722 211077 243326 245531 4458306 4739474 6313732 6066056 1041808 1080551 211202 189409 206781 205255 245928 237618 229076 230007 153730 156226 638853 587812 1379213 1360215 308370 308234 432586 432525 531910 517894 531275 535147 544088 554862 515303 566051 1627760 1712278 1092125 876796 478798 472246 558101 558795 568732 576284 574548 578233 652904 654338 4867962 4982690 40.05 71.8 2
09:52:25 2024-01-26 681449 675069 149061 146567 246142 252855 276595 274467 168307 163775 207025 213535 242614 246286 4451953 4840659 6248455 6063909 1050792 1078986 209885 189710 206200 206181 244508 237618 228560 230723 153379 156587 625691 596287 1378455 1346404 310007 306608 427850 434972 534471 522011 532790 532875 547121 554079 510689 569612 1632356 1730532 1121221 876137 479910 471579 562867 560381 567767 577217 571994 576645 658538 654864 4803206 4975778 40.05 71.9 2
09:52:26 2024-01-26 673910 675064 149986 145930 246933 252144 276631 274083 168577 163775 206737 210102 243940 244771 4458306 4724265 6281282 6046584 1040394 1082155 211900 189542 210008 205860 245297 238355 228915 230007 154334 155289 635250 587812 1376806 1364843 306852 305794 431690 432292 532054 516581 526420 535147 540811 554043 515303 568449 1630063 1714058 1089912 879411 478367 473229 556524 558005 567133 573832 573436 578467 652868 653842 4859927 4988568 40.05 71.8 2
09:52:27 2024-01-26 680589 675073 148782 146375 245826 252855 276595 274502 165557 163740 211835 211043 243165 246286 4451953 4845783 6211626 6063909 1046399 1081279 210578 190012 205910 206181 244508 237653 228560 229329 153730 155411 637291 596264 1348170 1355623 309570 305495 431611 435918 530004 519982 528260 530616 541171 549919 509029 569184 1631187 1717748 1089912 883713 481959 468674 559684 554494 564613 574815 566494 575305 656787 649020 4740799 4985550 40.05 71.9 2
09:52:28 2024-01-26 675874 676716 149679 146719 246933 251435 277871 273246 168377 163513 211573 211223 243360 244430 4461305 4778376 6304057 6046584 1043330 1082082 210179 189542 206490 205255 245332 237582 228560 229329 153837 156226 625691 591173 1371699 1360013 309351 306789 429875 431988 532090 519211 529729 531865 541135 552232 513481 567826 1627760 1715812 1089912 874415 478798 472173 558891 559551 570053 572811 574399 578140 653902 654302 4886018 4990134 40.05 71.8 2
09:52:29 2024-01-26 682560 675064 149417 146237 246765 252590 275748 274923 168307 163775 211465 211189 242987 244771 4451953 4791266 6248875 6063909 1046269 1080551 211717 189409 205517 205717 243757 237653 228560 230007 153803 155974 644517 592441 1360864 1352480 309351 305602 432335 432439 530698 519211 526015 530616 544269 548637 513117 568475 1626697 1714778 1087699 885417 479824 470548 559610 555124 567197 574937 569713 578589 657999 652873 4769016 4975928 40.05 71.8 2
09:52:30 2024-01-26 675416 677936 149065 146613 245407 252144 277250 273140 168611 163478 207348 210718 243156 244395 4451953 4785024 6262751 6046584 1044740 1086070 209920 189746 204902 205575 244543 237215 228915 229258 153624 155446 638853 590331 1388087 1356967 309133 306789 429125 435298 531982 516943 528392 530616 539433 548965 507775 565224 1626604 1712315 1054215 874784 481275 472318 556524 556355 565662 573844 570447 574154 653196 655522 4855214 5005061 40.05 71.8 2
09:52:31 2024-01-26 684505 675069 149365 146710 247245 250936 276951 274012 168038 163775 211429 211956 242614 244395 4451953 4788667 6262369 6063909 1034717 1082234 210578 189445 206200 205401 245297 237653 227852 230365 153342 156117 637291 596862 1364401 1355623 310227 306357 429850 431389 532054 521456 526792 531828 545881 550185 513625 567789 1621919 1700714 1102957 882457 477123 472318 559720 555533 568842 573868 570949 574241 654551 649020 4809172 4986605 40.05 71.8 2
09:52:32 2024-01-26 678713 675915 149373 145896 246513 252855 275326 274730 166054 163602 207025 210068 243395 246060 4461305 4804866 6267105 6046584 1056813 1080514 210333 189409 206345 205221 243757 238724 228206 229293 153734 154945 626018 587812 1377499 1351708 306852 306033 427850 432768 530323 516871 528019 529866 541171 550227 510871 567671 1632438 1733935 1053253 873171 478798 467392 557312 558005 565631 573957 572068 575305 656787 652429 4826243 4994739 40.05 71.8 2
09:52:33 2024-01-26 677007 674959 148984 146023 246518 252000 276381 272306 168812 162661 207313 211009 242674 247550 4458306 4735621 6267105 6046471 1037431 1082082 211167 186879 206164 205186 244850 237547 228490 228512 153837 155186 635250 587700 1365277 1367753 306816 305926 430486 432256 531125 518158 527510 532121 539361 550185 513117 566028 1623120 1698848 1067564 879914 478514 471886 554880 553003 567234 569965 570300 575868 649123 653940 4841767 4985550 40.05 71.8 2
09:52:34 2024-01-26 684200 676502 148711 146195 246263 252427 276381 273871 166254 163568 208958 211268 242721 244736 4459305 4839863 6211153 6063909 1046632 1082233 210144 189604 205190 205683 243722 237547 227817 229258 153521 155904 642173 596691 1349080 1355448 309533 304958 430589 432755 531450 519578 527510 529080 541063 548722 508528 568635 1627760 1714705 1089912 883085 481275 468710 558101 553003 563093 573093 565184 574859 655713 649200 4738159 4982761 40.05 71.8 2
09:52:35 2024-01-26 677768 677680 149579 146031 246620 251149 277123 273105 166078 163340 207783 210650 242778 245806 4461487 4762198 6303697 6046584 1041808 1080477 209850 186309 205875 204867 244508 237144 227817 229223 153316 155688 635250 591173 1387347 1359049 308370 306789 428963 430969 531946 513927 527714 530972 541027 550964 513117 566028 1623107 1708029 1112007 873171 476712 468854 557312 557574 568037 571676 571994 577055 652088 654864 4874915 4975778 40.05 71.8 2
09:52:36 2024-01-26 677826 674795 148957 146103 244937 252590 275780 273765 165788 163464 207674 212786 242813 245457 4458769 4844298 6216444 6046546 1047381 1084542 211020 186617 205878 205506 243517 237547 227817 229258 153555 155220 631596 592441 1386599 1352480 308624 306357 431047 432439 530698 518003 525978 529044 541063 546952 510040 566758 1627848 1712879 1085486 884698 479910 467320 558101 549820 563925 573572 565184 577055 656213 649164 4750972 4980497 40.05 71.8 2
09:52:37 2024-01-26 674872 675073 149065 145862 245900 251223 276595 272723 168507 163182 211578 212574 243082 246429 4458628 4782704 6270758 6053650 1045885 1083616 209015 189639 205226 205654 244916 236778 228330 229223 153521 155688 637291 591173 1368625 1358513 306816 305926 428963 432705 531982 516907 528802 532121 540193 550185 508492 564347 1626609 1712879 1089912 871311 479910 471543 556131 557574 564723 569565 568576 573561 650426 654134 4874138 4989876 40.05 71.8 2
09:52:38 2024-01-26 682827 674592 149788 145120 246902 251400 276332 274047 168086 163592 211321 211009 242579 244360 4456224 4782704 6264715 6063909 1033509 1080477 209885 186560 205409 205960 244850 237180 227464 229972 153666 156082 631041 596227 1369830 1355623 309570 305926 429085 431272 531716 519946 528260 530972 544233 549410 510470 566028 1621967 1701258 1105220 881203 475664 468891 558891 554248 568842 572918 567482 576533 649051 649200 4806638 4973396 40.05 71.8 2
09:52:39 2024-01-26 676831 675073 148609 145866 245376 252144 274606 273246 168472 163444 211357 214682 242952 245878 4452115 4804129 6274384 6046806 1056842 1083734 210262 186309 205875 205010 242769 238441 227995 228512 153803 155220 629096 587812 1369509 1351783 306780 306523 430179 432597 529199 513855 527164 529044 541027 549350 510798 566795 1632254 1731293 1092125 873171 478798 466991 556524 556355 564759 573393 571552 574859 656714 654402 4820396 4982761 40.05 71.8 2
09:52:40 2024-01-26 675698 674083 149065 145960 246107 251435 276524 271511 168424 162627 211501 210068 242544 244806 4452115 4731582 6263606 6046433 1040832 1082965 210332 186369 205083 205083 243722 236778 228880 228547 153274 154945 635250 592864 1370824 1364843 308624 305495 432623 431952 531946 517772 525978 531367 539361 547758 510834 562710 1621967 1697019 1073088 880577 477800 468589 554880 549856 566431 568297 566458 576533 650426 649272 4822929 4990284 40.05 71.8 2
09:52:41 2024-01-26 674577 675453 148781 145214 246487 251187 276136 272758 168238 163520 211059 210068 243121 243770 4452733 4743493 6304407 6046546 1038812 1083350 209899 186132 205553 204838 244163 237074 228138 228371 153487 155048 637291 589489 1377059 1356856 306492 306789 429571 433030 532203 513783 525609 532121 540193 549968 513117 565224 1622986 1708029 1087699 874415 475628 468746 554880 555533 567234 570401 571110 577914 649015 653940 4859599 4975778 40.05 71.8 2
09:52:42 2024-01-26 678860 675069 148641 145756 244968 251967 274870 273210 168086 163182 211357 210102 242544 245492 4448941 4825599 6211153 6046546 1044742 1079164 209885 189374 204867 205721 243513 237371 227537 228621 153205 155083 635442 595985 1398151 1355336 306635 304565 432317 432633 529199 516871 525941 527969 540847 546076 508619 566833 1626533 1714095 1087699 883085 479910 468444 556524 549820 559027 570472 564915 574450 654751 648214 4728795 4971118 40.05 71.9 2
09:52:43 2024-01-26 675255 675069 148327 145820 245315 251046 276559 272342 168238 162695 211393 214682 242375 245705 4442601 4782548 6257780 6046546 1044816 1082233 208544 189471 204221 204902 244303 236082 227623 228193 153456 155411 627557 591873 1359196 1355623 306635 305782 428927 432502 533714 513711 530519 530616 538603 549797 504846 562452 1623070 1710452 1092125 871931 479837 468891 554880 555497 562262 567863 567698 571861 650426 649308 4860003 4975778 40.05 71.8 2
09:52:44 2024-01-26 682832 675073 149373 145043 246929 251400 275484 274626 167935 163706 207598 210102 242172 246372 4451953 4791834 6248455 6046546 1034986 1080514 209850 185918 205839 203880 243478 237180 226409 229258 152615 155220 634166 594136 1364813 1356228 308298 305172 430752 431841 531450 518260 527362 532838 540955 548385 512718 567380 1621967 1707106 1105220 881203 476075 468050 558891 553003 567817 572954 565221 576199 649087 649200 4806638 4976945 40.05 71.8 2
09:52:45 2024-01-26 674882 675073 148650 145629 245385 252144 274414 272758 168203 162661 211321 214577 242544 245149 4442601 4794713 6261824 6046806 1053056 1081279 209704 186298 204902 205010 242228 236813 227464 227804 153308 154936 634481 587812 1365228 1351783 307448 305926 430481 433682 528533 516285 528149 526924 541366 550077 508383 566722 1631224 1722086 1070922 871931 479230 468845 555258 554639 558991 570401 569860 573265 652868 653018 4822929 4975661 40.05 71.9 2
09:52:46 2024-01-26 676488 674804 148366 145393 245315 251435 276559 271476 167969 162695 211321 210068 241801 244736 4448941 4755454 6239129 6042188 1029576 1080514 209523 185918 204867 204549 243722 235682 227623 228512 152815 155186 627557 594561 1361088 1362908 308624 304530 430788 430969 531571 517637 525411 531111 541293 548479 508383 562489 1618445 1687651 1107482 882346 477050 468818 554917 549784 563962 568023 566092 574450 647342 647266 4816043 4979597 40.05 71.9 2
09:52:47 2024-01-26 682832 675073 148650 145389 245178 251450 274834 273210 164214 163592 207198 210102 242341 243770 4451953 4835043 6271169 6046584 1050797 1079164 209196 189303 204867 204549 243382 236778 226023 228902 152815 155186 632017 592441 1383499 1346679 306744 306357 428963 432331 527632 513891 528636 529117 541027 549968 510439 568337 1632386 1734506 1107482 873444 478115 467886 556378 555744 563491 572332 570264 571934 656915 649020 4813510 4980497 40.05 71.9 2
09:52:48 2024-01-26 673612 675069 149065 145629 245385 251435 275484 271511 168307 162627 211465 214612 242375 244565 4448941 4722214 6267124 6037834 1038409 1082183 210543 186179 205261 204583 242974 236813 227112 227839 153696 154377 626018 587225 1372087 1364843 306478 305710 430788 429650 531450 513024 525941 530616 537774 550185 510871 565224 1621807 1711402 1054215 876833 476075 468272 553684 552894 565449 572225 569236 576832 649015 653940 4839261 4968639 40.05 71.8 2
09:52:49 2024-01-26 680348 676425 148292 145726 244595 251435 275131 272377 165560 162921 211357 210068 241094 245320 4451839 4830484 6201828 6046584 1044704 1078949 209196 186309 204544 204799 242974 236447 227077 228352 152849 155186 635728 597119 1346963 1352480 306816 303177 427814 432597 530053 516907 525941 527478 540229 545344 507040 565224 1623163 1710452 1039363 881203 480167 469178 557631 553476 562857 572629 565620 571676 655052 649437 4728795 4970187 40.05 71.8 2
09:52:50 2024-01-26 675513 676029 148292 145900 245350 250658 275993 271511 167935 162921 211023 211684 242172 245495 4448941 4775752 6248455 6042188 1043330 1083653 208544 186179 204544 203948 243722 236047 227464 227874 152611 155078 635728 589910 1359365 1355623 306780 305030 427716 432597 532203 513891 527164 530616 540873 549374 504810 561838 1623070 1708029 1087699 869456 478175 468818 553279 555913 563836 568023 569249 570866 648441 649056 4869552 4972188 40.05 71.9 2
09:52:51 2024-01-26 682775 675073 149373 145081 246138 250975 274606 273210 164958 163182 207454 210102 241801 245495 4451953 4792270 6248455 6046546 1034421 1078949 209850 185398 205694 203880 242974 236082 226023 228547 152781 155078 634166 592864 1361037 1355623 306780 304566 428963 430619 529199 513963 525978 530616 541063 546988 510871 566028 1621967 1703123 1145069 878665 474721 465971 556524 549856 566431 571676 566898 575863 655084 650818 4805829 4977180 40.05 71.8 2
09:52:52 2024-01-26 678766 674918 148297 145218 244937 251113 273193 272377 165361 163045 207198 211528 242207 244591 4451953 4794297 6248455 6046546 1056058 1080477 209231 185918 204579 203948 241822 236848 226409 227645 152679 154686 635728 587393 1366186 1350825 305773 305926 428963 430903 527632 513060 527510 525917 539433 549797 507507 566028 1630074 1726390 1089912 871922 476375 464555 554097 554712 562262 570437 569148 571898 652868 649308 4826523 4968489 40.05 71.9 2
09:52:53 2024-01-26 673538 674451 148497 145222 244995 250832 275306 271027 168121 162142 211357 214727 241930 246538 4448941 4722059 6253325 6037871 1035491 1079164 209885 185918 204579 203948 242974 236082 227112 226396 152747 154686 633711 587774 1371914 1364843 306937 304566 427850 429762 529199 512266 523598 529117 538310 545380 508924 561042 1619664 1695205 1059083 876100 475664 466991 550023 549748 563998 568203 565221 575268 649506 649200 4811427 4983219 40.05 71.8 2
[truncated: 174,942 more chars]
