# Supplementary material for: Methods for Estimating the Detection and Quantification Limits of Key Substances in Beer Maturation with Electronic Noses
Source: Sensors (Basel). 2024 May 30;24(11):3520. doi: 10.3390/s24113520 (PMC11175341; doi:10.3390/s24113520)
Supplement: Supplementary file 1 [file sensors-24-03520-s001.zip › Data/Acetaldehyde/raw data/Day 4/500ppm5.txt]

Time Date R01 R02 R03 R04 R05 R06 R07 R08 R09 R10 R11 R12 R13 R14 R15 R16 R17 R18 R19 R20 R21 R22 R23 R24 R25 R26 R27 R28 R29 R30 R31 R32 R33 R34 R35 R36 R37 R38 R39 R40 R41 R42 R43 R44 R45 R46 R47 R48 R49 R50 R51 R52 R53 R54 R55 R56 R57 R58 R59 R60 R61 R62 T01 H01 Phase
09:59:00 2024-01-26 638491 637707 195899 193792 317088 322817 336697 334005 209597 207388 257604 261280 297957 302516 4102423 4399109 6122565 5955861 1056813 1085264 285557 251382 265550 268336 305869 300953 296085 295749 203876 203727 694351 628240 1426122 1392503 414520 412035 601480 603559 759171 737972 776515 786204 820896 825092 788585 886173 1923296 2018932 1225090 1020290 662583 653091 783910 783691 824521 829455 842882 855835 962869 955556 4740799 4910196 40.05 71.8 1
09:59:01 2024-01-26 640175 634888 195903 194405 318578 323835 338189 333969 209597 207388 257388 264789 298000 300811 4102423 4349123 6144526 5934748 1049761 1085264 284379 252154 265289 267360 310387 300316 296085 297360 203281 203761 691451 624224 1446864 1395472 413054 410549 605121 605380 756382 738548 773399 781500 820313 829804 793180 883903 1918739 2011101 1219440 1027577 661640 653613 789997 784048 821082 829491 849086 857092 957544 962983 4797232 4910196 40.05 71.8 1
09:59:02 2024-01-26 647521 635799 195895 193181 317092 323246 335649 334622 208874 207388 257604 263172 297541 303054 4099295 4361360 6155201 5938004 1038446 1084458 287324 256565 265923 267583 307045 299034 296919 296524 203636 203761 695674 633461 1436721 1399736 415403 409128 604693 606500 754873 740227 780440 782613 818496 833408 795378 879425 1916010 1995232 1145295 1031983 662583 653091 789997 782936 815758 834148 850857 853293 952425 955593 4774174 4914846 40.05 71.8 1
09:59:03 2024-01-26 643620 634902 200523 194098 315753 324821 338737 334005 209562 207353 257604 263172 297928 302222 4105928 4411348 6136550 5948487 1032547 1085264 286396 251768 265550 267324 308297 300740 295573 297635 202677 204395 698617 630038 1424083 1392503 414814 410259 602335 608860 753151 737146 778703 779577 816449 834625 798947 879557 1909427 2001129 1233006 1039877 665422 651095 791117 788150 813993 827307 857834 863410 950368 954772 4727004 4911340 40.05 71.8 1
09:59:04 2024-01-26 643851 637325 195733 194269 316096 322495 334640 337249 209200 207388 258001 262368 297957 302552 4105928 4475851 6108574 5947369 1050515 1082119 285521 252154 265072 268336 306402 301275 294860 296667 202323 204713 690001 628688 1434131 1383283 414226 411613 601053 608860 759208 736921 778113 784085 813442 826732 801076 887067 1918739 2025312 1209924 1028464 665897 650598 786064 788672 821015 829077 849403 864455 959467 954772 4660044 4895495 40.05 71.8 1
09:59:05 2024-01-26 638395 637443 200489 194098 316001 324857 336627 334005 210071 206455 258399 263172 297749 302552 4108224 4460637 6117899 5956735 1053317 1084993 285414 252154 265515 267771 307295 299952 295405 296632 202642 203761 695801 625113 1451653 1388558 413054 409775 599811 606500 758098 733489 773522 783529 816400 827571 796567 887750 1921712 2025312 1226973 1024617 668375 653054 786375 787519 822766 827562 847840 863147 961579 957511 4690740 4900844 40.05 71.8 1
09:59:06 2024-01-26 642184 637707 197976 194234 315880 322590 338224 334005 209597 206490 258137 263207 299750 299875 4105928 4404580 6136550 5947369 1056061 1082119 286409 250997 265550 272447 306331 300953 296085 295821 203779 203727 694351 628233 1425445 1392503 413969 412264 603192 605637 760859 738026 774694 784085 819565 826987 790822 889759 1926957 2018932 1225090 1021875 664000 654977 785816 783937 823350 829491 846671 860187 964271 961621 4740799 4911340 40.05 71.8 1
09:59:07 2024-01-26 640580 634902 195861 194098 316136 322853 336662 333969 210218 206455 256847 264247 298036 302688 4096576 4361515 6162118 5942241 1043423 1086841 285521 252405 266403 267771 308010 300953 295877 297570 202712 203410 667946 625113 1423062 1404953 415109 410549 602131 603559 754761 733951 774694 779577 819565 829536 789886 880568 1917605 2006110 1219440 1030916 664474 654946 791986 782789 818579 834256 850894 854544 957678 962983 4792932 4917204 40.05 71.8 1
09:59:08 2024-01-26 644122 635966 196542 194234 316092 324857 335649 334154 209235 207065 257388 263172 300085 303694 4105928 4399165 6109467 5942241 1035491 1085264 286432 251382 265958 267548 308297 300316 294482 296667 202642 203761 688007 631388 1428855 1392503 415109 410549 602335 608860 753830 737536 779294 779577 814091 834302 796733 876997 1912340 2008966 1213790 1038395 667801 652591 790897 789452 816421 828659 854642 861303 953136 955095 4734033 4900684 40.05 71.8 1
09:59:09 2024-01-26 640286 637707 195929 194269 316136 324857 335614 334657 209562 206490 258435 262953 297992 302332 4102423 4472671 6099248 5939076 1046320 1082119 286835 251768 264701 268525 307295 301166 296085 297180 203316 204998 671152 633085 1451890 1381322 416289 411649 600359 608860 756954 735876 780996 784110 814055 827801 797261 885023 1914390 2024681 1197743 1029740 665422 651095 786375 789680 824600 827489 846448 862528 960183 954772 4665653 4901968 40.05 71.7 1
09:59:10 2024-01-26 638089 636174 196478 194098 316132 323835 336662 334005 210071 206201 258001 263944 297056 301516 4098776 4386309 6127225 5938004 1044816 1087612 284738 251417 266145 267583 308261 299952 296085 297780 203458 203795 691451 622858 1423075 1400729 413933 410549 603838 604738 754144 738026 773288 779577 820181 829536 791044 881106 1914390 2007499 1221323 1031247 664474 656342 792240 782826 819815 834025 853057 858164 956592 961071 4817023 4910196 40.05 71.7 1
09:59:11 2024-01-26 644016 635760 196781 193827 316167 324821 335649 334693 209235 207388 258079 263172 298109 303946 4105928 4411441 6127225 5937728 1033282 1085264 286723 251382 266145 267360 308332 300953 295218 295805 202677 204219 688551 630486 1429203 1392503 415403 410549 602131 608860 753687 737146 778846 780485 815244 834302 797298 878873 1910567 2003233 1215673 1039877 668278 652907 788650 788525 816421 828659 855772 865110 953664 956122 4728795 4901692 40.05 71.8 1
09:59:12 2024-01-26 641996 636761 195831 194269 315880 323835 336697 334693 208909 207712 258001 262053 297992 301874 4103003 4483471 6104225 5946482 1047733 1082183 285592 254136 265143 267771 307080 300061 295218 297360 202677 204890 676951 629586 1444824 1381322 414814 411649 601244 608097 759171 735876 779331 784147 813442 827571 797899 886322 1914390 2025912 1209977 1028968 665422 652907 788272 788562 824521 827526 846448 864455 962562 957511 4675073 4905467 40.05 71.8 1
09:59:13 2024-01-26 638454 637443 200206 194198 317788 324326 337679 334005 210071 206455 257604 263207 297749 301234 4096576 4410990 6132182 5948246 1050792 1083690 286195 251803 266145 267771 305939 302557 294860 297780 203957 203444 679124 626451 1447642 1392503 414814 409846 600323 604915 756398 736921 774145 786478 818372 826403 793365 885023 1918145 2022691 1165532 1024654 668278 656305 786375 786278 821015 833435 849011 860075 964197 962713 4736659 4909458 40.05 71.7 1
09:59:14 2024-01-26 636732 635831 196551 193963 319138 324183 339457 333652 209597 206455 258471 263172 297928 302222 4102727 4395862 6145299 5939973 1048121 1085264 285049 252189 265958 267771 308936 300740 296823 296690 203636 203829 688551 624668 1448394 1395772 413054 409775 604947 607135 758365 740227 772426 781310 817758 829500 793365 883765 1919839 2008147 1219440 1026566 662583 656772 793152 787321 821015 829383 850865 858239 959273 965717 4790109 4913389 40.05 71.8 1
09:59:15 2024-01-26 648347 634902 196210 193216 317198 323835 337300 335702 209235 207712 257604 263610 298072 301905 4100080 4386427 6145875 5938004 1039928 1086841 288025 251417 265958 268525 307795 300393 297450 297390 203458 204713 684201 632291 1432384 1392503 415403 409810 604947 608860 755972 740227 781149 779025 815955 829572 793249 878568 1907853 1998980 1223411 1034934 662583 650028 795416 790762 820497 833835 853942 861991 955503 957401 4734033 4909739 40.05 71.8 1
09:59:16 2024-01-26 647789 637885 195895 194405 315218 324363 336662 336370 209597 208071 257604 263795 297607 301234 4103003 4448649 6118505 5943130 1047724 1082119 291741 251417 265550 271944 306830 301915 295534 295770 203281 203795 701559 633536 1435134 1384628 416289 411685 601480 609027 756990 735619 781589 786405 814091 825824 797936 886322 1914390 2023041 1223617 1028831 666872 651242 788053 792452 825693 829905 849011 863681 961470 955976 4668288 4898473 40.05 71.7 1
09:59:17 2024-01-26 641271 636652 197124 194955 316001 324592 337714 334005 210441 207469 258218 263610 297992 300847 4096576 4432819 6112687 5952488 1054142 1082183 285557 251803 266145 268336 307795 299903 294768 299160 203636 203761 680534 625113 1428849 1391516 414837 409846 599774 606275 759208 735876 775962 786405 817758 828261 793213 885061 1921998 2020176 1206365 1025384 667145 655340 784182 785572 823313 834616 850259 860763 964954 962983 4753513 4907838 40.05 71.8 1
09:59:18 2024-01-26 636548 636479 196474 194234 317057 323571 337442 333652 209283 207284 258471 263575 298145 302222 4114795 4399109 6127001 5947369 1053130 1082155 286432 251978 264736 268668 308261 300740 297338 297678 203412 203829 692901 627792 1443202 1395472 414226 413269 605022 607997 761398 738257 774731 784110 820181 828261 793365 889001 1920342 2013847 1221323 1022469 662583 648948 789726 784048 825693 836985 847617 858201 961470 962983 4742384 4919548 40.05 71.7 1
09:59:19 2024-01-26 643741 636312 198246 194304 316903 324291 338260 334005 210511 207388 257859 264825 297541 301763 4105283 4352237 6183177 5948246 1044816 1084458 286835 251032 267223 267771 307760 301052 296085 295805 203957 205571 671159 628688 1433048 1402964 416584 409487 602984 605380 755298 738840 779283 781864 821727 834302 792802 878531 1914390 2001041 1221155 1031761 664474 652691 792240 784048 818747 836470 857608 858774 958592 965901 4792099 4917204 40.05 71.8 1
09:59:20 2024-01-26 643666 635604 196380 194743 317793 324857 336662 334423 209632 207388 258221 264613 298109 301799 4102231 4408703 6126622 5937103 1032815 1083653 286920 251768 266367 267771 309161 299456 296085 296632 202677 204679 682208 632291 1426165 1392503 415403 409739 603838 609968 755298 737990 782702 779577 816400 836071 797863 879500 1910567 2005369 1217557 1038798 667324 653091 791117 790725 816372 829759 858835 865653 953701 957132 4739613 4914846 40.05 71.8 1
09:59:21 2024-01-26 643978 638153 196069 194405 318555 324676 338941 334693 208874 207533 258399 262856 300607 301832 4108224 4464714 6108574 5948487 1045885 1082119 286290 251382 265923 272603 307000 301805 294860 297780 203566 204361 692901 635011 1441023 1388558 417177 412264 602095 610592 758292 737444 782702 786368 815822 828225 797826 885616 1917112 2019569 1219440 1029562 666372 651242 786412 791021 823202 830087 851285 867510 963331 955976 4663937 4905279 40.05 71.8 1
09:59:22 2024-01-26 640783 636725 200492 194951 316005 324893 338046 335895 210476 206455 258183 263172 297607 303589 4102423 4435634 6130989 5947369 1053394 1083653 285485 252154 266110 268525 308010 302264 294939 297635 203744 203761 687345 625113 1435482 1392231 415109 410999 599737 607099 760930 737172 774658 786442 818335 829392 794335 886322 1922234 2023041 1225090 1025384 667619 654574 785853 784048 822766 833989 849086 861804 967524 962837 4735504 4914712 40.05 71.8 1
09:59:23 2024-01-26 636658 637848 197128 194063 316579 324063 339457 336333 209562 206386 258435 263979 297964 304667 4102423 4399109 6122565 5946482 1052195 1087340 286835 252154 264701 268902 310314 300740 297613 297780 203779 204361 694351 626897 1411976 1395128 414226 412228 605550 607997 761398 738257 774071 783729 820145 829428 793365 888218 1919839 2013847 1221323 1024654 662583 654946 790557 786278 823096 834293 849403 858736 964053 964959 4742346 4924144 40.05 71.7 1
09:59:24 2024-01-26 645768 635645 198260 194335 316574 324291 338699 333789 210406 207533 258101 264789 297957 303594 4105350 4343041 6154065 5946688 1048047 1084421 285294 252189 266332 267771 309197 300740 296614 297563 203744 204361 691451 624668 1450074 1396463 413933 409775 605378 607135 758598 740751 774658 781827 820761 829536 796186 883727 1919839 2010349 1219440 1028063 664474 656231 792802 784037 821015 834293 850253 860006 959125 967774 4805829 4920625 40.05 71.8 1
09:59:25 2024-01-26 645878 634675 197020 193912 318013 323799 336627 334693 209562 208152 258114 264494 297964 301728 4102231 4367553 6144526 5942241 1039928 1086804 286173 251932 266777 272411 308010 301592 297547 297678 203922 204713 700088 634102 1432503 1399736 417473 413758 606747 607702 756508 740421 783259 783729 818950 834265 795378 880443 1914390 1998292 1249048 1035440 662583 652166 793402 786368 819851 835471 855287 858313 956592 962837 4756030 4917110 40.05 71.7 1
09:59:26 2024-01-26 645207 636103 196440 194840 317467 324857 337170 334657 210218 207712 258730 265320 297699 303773 4084395 4414382 6140409 5939000 1032547 1083653 287324 251943 266925 267771 309630 300911 296085 297567 203281 204713 700088 630486 1431616 1392503 416289 409128 604947 610592 755436 736064 781589 781864 817611 836661 800201 878494 1910567 2008923 1238763 1038798 668094 653091 790557 790750 818109 828216 855970 864445 955914 957547 4734232 4911200 40.05 71.8 1
09:59:27 2024-01-26 641121 636543 196448 194269 318692 324280 336084 336173 209346 207353 258980 262891 298326 301430 4114191 4487113 6099248 5946482 1047724 1083653 286512 252189 265515 266304 307330 300874 296502 297780 203281 205032 672602 631388 1437870 1382302 416289 412264 602095 612056 760283 737967 781589 786405 815208 826758 800201 888852 1917112 2028789 1209977 1026529 666372 653091 787725 790460 824298 826978 848481 863793 963016 959581 4674520 4904186 40.05 71.8 1
09:59:28 2024-01-26 640360 637297 197684 194981 317788 323655 341146 333969 210218 207065 258399 263979 299964 300687 4096301 4414126 6127225 5965754 1049988 1083653 285753 252154 266145 268336 308936 300534 295218 296667 203566 203761 684762 625113 1434002 1391516 415109 410963 599863 607135 761127 737013 774694 787556 819529 828225 793213 886322 1918260 2023041 1213760 1026114 667619 654610 786412 785719 822838 829563 849086 857531 965786 961035 4744140 4910089 40.05 71.8 1
09:59:29 2024-01-26 639177 631114 196444 193918 319133 323655 337501 336043 209562 206386 258183 263944 298036 303867 4096576 4399213 6135960 5947369 1052753 1082119 285557 252964 265293 268525 309161 300897 296711 297780 203779 204395 691451 625113 1443839 1392503 414226 410999 605550 607997 759171 741312 774658 782973 819529 829500 795378 886322 1917112 2008111 1219440 1025528 662583 656500 792240 785776 822766 833435 851509 858313 957433 965225 4790476 4926381 40.05 71.8 1
09:59:30 2024-01-26 647699 636325 196269 194264 319594 322638 338557 337321 209422 208036 257604 264384 297399 302583 4108280 4368553 6189522 5942241 1041734 1084956 287845 251382 267223 268148 308226 301915 296403 296942 204601 203795 688953 630076 1435153 1405949 417177 409810 604693 606705 755972 740458 781589 783529 820761 835480 793365 881862 1917112 1995460 1225090 1033966 664436 654018 792240 785719 818689 836652 858411 858313 956592 961035 4769016 4923402 40.05 71.8 1
09:59:31 2024-01-26 643741 634721 196474 195175 317793 324748 337501 337321 210008 208077 258399 264825 297928 304451 4126613 4405411 6140984 5942241 1032889 1082119 286835 252154 266777 268525 310135 301166 296502 301366 203281 205032 697146 632291 1428855 1392503 417200 409775 604166 609063 756508 736064 782825 781864 817557 837844 800238 878531 1916195 2004654 1200818 1038835 668094 652388 791117 791021 818109 827014 857190 865097 955237 957547 4728795 4916908 40.05 71.8 1
09:59:32 2024-01-26 643372 637598 196444 194578 318692 324676 338737 336302 209353 207608 259055 263137 298444 301795 4107081 4474093 6099248 5947369 1047812 1082119 286835 252189 265550 272483 307760 301592 295906 297888 203960 205066 674052 631388 1422782 1383283 416584 415228 602131 610392 760283 738840 783259 788478 816400 828225 801373 888889 1919839 2029356 1225573 1029562 667108 653091 788608 792143 825540 827014 850296 866404 963052 957547 4665653 4907435 40.05 71.8 1
09:59:33 2024-01-26 639377 636663 197962 194880 315992 324821 337537 336333 210371 207250 259055 263803 298739 300847 4102423 4451216 6112687 5955861 1053797 1083690 285985 252189 266639 268525 307760 302019 293962 297567 203601 203761 691451 625113 1430550 1388558 415109 411035 601480 608343 761398 735876 774731 786998 818496 829464 796660 887586 1926371 2025912 1145295 1026114 669045 655572 786412 787519 823059 829563 848408 860043 965786 961071 4740799 4904575 40.05 71.8 1
09:59:34 2024-01-26 638245 636668 197307 194119 317022 324676 338082 336607 210043 207394 259455 264208 297887 304451 4099498 4414261 6140984 5951613 1047787 1086841 285530 252224 266181 268525 309161 300740 296250 297780 203601 204395 691451 625113 1452545 1395472 414226 409810 605550 608563 760283 741837 774731 782973 820145 833408 793213 884394 1917112 2010995 1196427 1031028 664474 656500 793402 784048 820697 836062 852141 860913 957433 965261 4809170 4911340 40.05 71.7 1
09:59:35 2024-01-26 645118 636663 197333 194119 319368 324424 336520 337616 209457 207897 258257 264173 297366 303427 4102344 4386540 6136550 5929514 1038446 1082155 291669 251768 266777 268525 308261 300642 297547 296237 203601 204395 690001 632291 1439130 1397752 417177 410999 606240 608860 755811 742399 783817 782973 818372 834265 797801 881143 1910567 1998906 1223207 1036414 662583 651242 793402 787482 819851 834616 855287 862141 957950 955556 4743425 4907838 40.05 71.8 1
09:59:36 2024-01-26 647329 638205 197962 194743 318178 324604 337537 336370 209896 208000 257859 265461 299722 301399 4095689 4405384 6109467 5947369 1037707 1085227 286835 256565 267259 268525 307045 300359 296085 295805 203601 204395 692901 632291 1470975 1391516 417770 409810 601208 608860 756382 737013 782495 784147 817180 829536 797899 885654 1914390 2012420 1219440 1029562 668094 651242 786412 791021 822766 829491 851360 861266 960183 957547 4658896 4891492 40.05 71.7 1
09:59:37 2024-01-26 636474 634938 198521 194703 317680 324676 339217 335859 210371 206386 259205 263584 299614 303484 4102231 4451364 6117899 5963533 1050043 1082119 285200 252224 265550 268902 307760 300911 296085 297602 203055 204429 700088 625113 1431994 1383283 414814 412264 603410 609027 761398 737967 780440 787843 817557 828225 801410 887842 1918145 2026483 1217557 1026114 669997 654610 788878 789864 825503 828799 849086 865615 965101 955629 4718617 4904340 40.05 71.7 1
09:59:38 2024-01-26 642110 636770 196376 194128 319024 324039 338485 336736 210113 207642 258293 262228 299174 303374 4101217 4401724 6136550 5942122 1057038 1085227 286432 251978 266367 266559 306366 301592 297870 296935 204566 206414 687345 628233 1451143 1395772 416584 413534 605534 607135 763559 740751 778703 787592 824713 827023 793365 889076 1920994 2021608 1221323 1022469 665422 654574 788878 784074 827883 836652 848481 860913 968902 963862 4737415 4907838 40.05 71.7 1
09:59:39 2024-01-26 641529 634902 196547 194405 316614 324338 339509 333789 209938 207932 257895 264683 297928 303589 4103524 4330466 6162160 5946482 1047569 1085264 286396 251417 267259 267771 308261 300698 296502 297888 203779 203727 664117 626860 1426596 1405949 416584 409810 605022 606239 754744 737698 779257 783529 824399 836661 793365 883062 1917112 1999667 1220988 1032495 665897 654646 793402 784048 820433 835378 855970 858313 957950 966663 4790386 4907838 40.05 71.7 1
09:59:40 2024-01-26 643173 634639 196551 194405 316132 324857 338151 336772 209938 208118 258293 264613 297366 303547 4097662 4405529 6140984 5930500 1038446 1086858 287328 251803 266777 268525 308261 299492 297374 296460 203316 204998 691261 632304 1444937 1392503 416584 411649 605587 609961 756990 738366 783817 781864 817758 836661 797863 879817 1910567 2003233 1213790 1038798 665897 653091 793402 791021 818165 829491 858411 864445 953884 959581 4727004 4900844 40.05 71.8 1
09:59:41 2024-01-26 643282 636807 196201 194397 318349 323475 336391 337543 209248 207973 259130 263032 298547 302259 4096211 4474936 6094907 5946482 1049766 1082119 286727 252224 265515 266559 307760 299029 296919 296702 203636 205351 680758 630486 1415828 1382302 416584 413207 602131 610860 760283 737505 783259 788150 816400 828225 802440 886322 1918475 2016705 1219440 1030474 667619 652628 787762 793268 823096 831686 850931 866367 963016 957547 4658896 4893338 40.05 71.7 1
09:59:42 2024-01-26 638395 636543 196508 195224 315183 324965 337714 334005 210595 207504 258948 264102 299964 303589 4101217 4445803 6127225 5960985 1054142 1084224 286173 252084 266777 269271 308261 300359 295821 297707 203957 204361 683352 625113 1430219 1392503 415403 411974 601480 606500 761398 737669 777008 788782 820181 829500 795533 889708 1926371 2023041 1211911 1026114 669997 656072 786412 785812 825540 834293 848173 862528 965793 963862 4736659 4900844 40.05 71.7 1
09:59:43 2024-01-26 638533 634938 196538 194401 316835 324857 337714 334005 210511 208940 258221 264578 297782 304852 4097662 4380305 6136596 5944228 1051595 1085264 286432 252787 266003 268525 309665 300485 296919 298949 203957 204713 688239 625113 1424965 1392503 414653 412264 606445 608860 761398 740421 776553 784085 820834 829572 795533 886322 1919839 2010995 1221323 1029562 664948 659169 793402 784074 822182 835471 853427 860006 960219 966663 4804906 4907838 40.05 71.7 1
09:59:44 2024-01-26 645036 632849 196850 194401 316176 324929 336697 334693 209632 207567 258948 264322 297747 305317 4107081 4399109 6136550 5931476 1039928 1083653 291669 251417 267000 269092 308226 300953 297158 295805 203709 205032 679851 632291 1439563 1393796 416880 413780 606445 609063 756990 739898 783817 783171 819565 836661 797899 881180 1910977 2003233 1225330 1035440 665422 653091 795385 791021 819851 829563 857152 862565 953884 961804 4731393 4900844 40.05 71.7 1
09:59:45 2024-01-26 645310 636321 196542 194401 319288 324857 337205 335702 209416 207781 258435 263294 300461 302798 4110623 4427564 6122565 5947369 1043832 1081465 286312 251417 266367 266593 307154 299903 296085 295840 203636 206124 692901 634102 1440338 1388558 417770 413498 603568 609924 759208 734010 782729 788782 817180 829536 800238 886322 1917112 2021608 1219440 1029562 667145 652628 788320 792705 825540 828835 850931 867021 964739 957547 4658896 4898473 40.05 71.8 1
09:59:46 2024-01-26 638153 636761 200527 195224 315183 324338 337714 334005 210511 207388 258435 263979 298442 303699 4102193 4439473 6128484 5956735 1055661 1085328 285521 252189 266777 272255 308261 302876 295253 297359 203993 204361 675298 625113 1431929 1391516 415403 412228 600783 607997 761398 736391 777008 788745 820798 829500 797298 888889 1923858 2021804 1211911 1026114 668094 656536 787762 785535 824882 835471 850931 861303 967843 964993 4739134 4907838 40.05 71.7 1
09:59:47 2024-01-26 636732 636538 197124 194410 317158 324857 338472 334154 210071 206421 259234 264014 297541 304778 4096135 4402156 6143510 5947369 1053391 1086820 286665 252752 265515 272064 309197 300200 297757 296460 203957 204395 692901 626434 1422063 1393796 414814 412300 606875 608860 762477 744015 777008 784110 823196 829572 795497 886322 1919839 2012420 1198276 1029562 664474 658469 793402 785812 824484 836062 853427 860043 961616 968031 4803206 4910196 40.05 71.8 1
09:59:48 2024-01-26 645854 634938 196542 194090 318565 324857 336662 336489 209597 207781 258435 264604 298027 304103 4102041 4383426 6152889 5929542 1037431 1083690 288017 252119 267152 269046 309875 300413 297793 297599 203993 204748 701559 633498 1426098 1395772 417473 411938 607306 609063 758585 744015 783322 784085 820761 836071 798909 883727 1913031 1998980 1223207 1038937 664000 653091 795658 789864 821015 836384 857190 861303 956720 961071 4746038 4900844 40.05 71.7 1
09:59:49 2024-01-26 647306 636802 195938 194951 316614 324857 337714 334728 209597 208431 258435 263207 298932 302840 4102041 4423939 6139129 5947369 1045404 1082119 292038 254136 266367 266524 307295 301632 296502 297743 203816 204713 691451 633987 1431616 1386321 417770 413570 602984 610860 761398 738352 783817 788782 816400 829500 802585 887152 1919839 2028936 1200818 1029562 667619 653091 788878 792705 825540 829136 850290 867639 964418 959581 4658990 4891492 40.05 71.8 1
09:59:50 2024-01-26 638454 636624 200391 194951 315179 324532 338224 334005 210511 207751 258435 264384 298027 300847 4084470 4439473 6132862 5963624 1054142 1083623 285557 252224 266938 269281 308226 302129 294653 297602 203636 204929 687345 625113 1444086 1388558 415403 412300 601706 608860 762477 737444 780440 786405 820181 829500 799104 885311 1923636 2023041 1213760 1025384 669521 656609 786611 787556 824919 834293 848825 862565 964418 963862 4734033 4900844 40.05 71.8 1
09:59:51 2024-01-26 636732 634938 196577 194401 317119 324857 337714 334189 210218 206421 258912 264384 298109 301763 4084659 4395938 6134751 5946255 1056397 1085264 287251 252189 265143 269588 309844 301166 297858 297599 204055 204429 694351 628688 1420045 1392503 415403 413887 606445 608860 763018 742925 777560 785849 824399 829500 795621 887777 1921712 2018284 1223207 1023197 664474 653613 791117 786405 825540 836652 848408 862179 965101 965261 4750205 4910196 40.05 71.8 1
09:59:52 2024-01-26 645694 634902 196508 194405 318308 322853 338735 334693 209632 208396 258037 264419 297992 301269 4087224 4345954 6144414 5952259 1044391 1086841 291669 251803 267858 272220 309126 301440 296711 297888 204601 206041 698701 630449 1433771 1402964 417770 410999 605613 607566 755848 741470 782702 784085 825297 836661 793213 882434 1918475 1995189 1202667 1035813 664000 653091 792839 787556 821015 835414 858411 859396 957397 961107 4755417 4903202 40.05 71.8 1
09:59:53 2024-01-26 645952 634929 196240 194955 316136 324965 337679 334657 210071 207746 257820 265603 298580 302124 4096576 4402024 6134132 5942827 1035342 1085313 287643 252224 267188 268525 310100 302300 295311 297567 203708 204963 693652 631388 1426806 1392503 416584 409775 604693 610356 755836 741458 783817 784085 818717 837844 801979 882360 1914353 2008966 1219440 1038835 669997 653577 792240 792452 819851 829455 858411 866984 958629 955327 4728795 4905467 40.05 71.8 1
09:59:54 2024-01-26 640300 637402 196504 194405 317092 324857 336401 335667 209562 207677 259162 263137 298897 302981 4096362 4484743 6114718 5942827 1047381 1085313 287854 252189 265550 267336 307760 301800 296740 297780 203851 205032 668252 634439 1438608 1383859 417770 413462 603410 609924 760822 737469 783817 788708 818717 832119 802548 888852 1918475 2025912 1222691 1029525 667619 653091 788878 793268 827883 829383 851509 867639 965101 960260 4656149 4896088 40.05 71.8 1
09:59:55 2024-01-26 637894 636761 200532 195498 315620 324893 338189 333859 210511 207388 258399 263979 298409 300811 4084659 4414126 6116359 5953176 1055054 1085313 285379 252084 266706 269281 308226 301805 294896 300311 203922 204679 690001 625113 1431246 1389781 415293 412880 603410 609027 763559 737448 780996 786962 818335 829428 802440 889076 1918475 2030795 1221323 1028464 669997 655536 791117 792143 827883 833668 851509 867639 967156 961071 4701888 4905467 40.05 71.7 1
09:59:56 2024-01-26 639757 636284 196508 194405 318039 323799 338735 334119 209903 207677 258399 263172 299386 301832 4096576 4408289 6150417 5952259 1056813 1085313 287207 252789 267045 268116 307760 300874 297793 297780 204640 204395 695801 628688 1434025 1396762 417770 414772 605550 608231 764642 743191 780403 787592 825568 829428 795621 893077 1923636 2020176 1228856 1022469 666835 655536 791117 785220 827883 837835 850296 863410 965793 966663 4737415 4905467 40.05 71.8 1
09:59:57 2024-01-26 643777 634818 196517 194401 317092 323799 339485 334005 210071 208512 257966 264825 297957 301480 4093057 4330674 6139109 5950916 1050886 1085313 285343 253212 266599 268831 309630 301166 296919 299305 203922 206450 692901 625113 1436573 1396762 415131 413758 607617 608860 761398 740421 778809 784085 823160 835480 796697 886322 1919565 2008111 1221323 1032495 666372 657697 795658 784048 820697 837835 855250 862831 959467 966663 4804906 4911340 40.05 71.7 1
09:59:58 2024-01-26 644122 634857 197432 194405 316871 324929 336662 334693 210036 207712 258876 264569 297928 303570 4096576 4383255 6140984 5943757 1037948 1085313 287980 252084 267045 269245 310863 301166 297793 298370 203876 205032 696778 632291 1447667 1392503 416584 412000 608045 610860 759171 740421 783878 784085 819565 837190 800238 882397 1914353 2006075 1211907 1040313 667108 654018 795658 793268 819851 829527 860248 867510 956592 955556 4740799 4907838 40.05 71.8 1
09:59:59 2024-01-26 644122 636761 196504 194951 317123 324893 336662 336715 209527 207746 259016 263663 299350 302547 4102423 4464714 6099881 5963738 1046557 1085313 288861 253991 267045 270040 308085 302876 296919 299573 204244 204813 692901 635921 1451660 1387217 417110 413171 603410 610592 760247 738042 785622 788708 820725 834302 800238 888889 1919839 2019444 1221323 1031761 669997 653091 790297 793268 825503 834293 853427 865097 965786 959581 4658990 4896088 40.05 71.7 1
10:00:00 2024-01-26 636511 635835 196517 195498 315840 324965 338699 334005 210806 207533 259198 264789 298825 301728 4084621 4440047 6117904 5968392 1053797 1085313 286329 252859 266822 269281 308156 301653 295726 298227 203566 204713 677186 625113 1451964 1387217 415403 413534 604693 611820 764543 736391 782702 788745 818299 829500 802585 890438 1919839 2030452 1226973 1026114 669997 656572 790557 790762 826711 829491 850857 867639 967156 963594 4715249 4898473 40.05 71.8 1
10:00:01 2024-01-26 640071 636761 196547 194405 318052 323835 338472 334388 210218 207746 258980 262918 299350 301728 4096576 4399184 6127225 5953708 1056418 1085313 286656 252119 267045 269056 309219 303305 296848 297780 204530 204679 679124 628233 1444377 1398955 416584 412264 602984 607797 762477 739991 779257 791057 823196 829464 797863 891682 1926371 2021608 1195570 1023197 668094 656536 788878 786368 829225 837835 848408 862565 967917 966663 4735583 4898473 40.05 71.8 1
10:00:02 2024-01-26 637206 634857 196551 194405 317092 324857 338189 334119 210511 206455 258399 264825 297506 304346 4078711 4380432 6118142 5939973 1056813 1088368 287131 253212 265816 269660 309055 301420 296978 297780 204245 204679 703030 626451 1415863 1396762 415256 411613 607269 608860 761398 744286 778921 784085 823160 835480 797826 886322 1919839 2012420 1221323 1031945 666372 656572 795658 784074 823096 839363 855896 860006 960183 966663 4803206 4901968 40.05 71.8 1
10:00:03 2024-01-26 643629 636502 197162 194410 317123 324893 336662 334728 209889 208036 258399 264384 297749 305511 4096362 4389684 6109505 5929514 1037873 1088368 288752 252084 267081 269245 308156 302129 297469 297780 204424 204929 698617 632291 1452096 1395735 417770 414639 607306 611460 758598 745070 785345 785560 820761 836661 799031 885654 1908925 2001777 1225330 1035440 665422 654018 795716 793268 820433 829563 860140 866367 956592 955556 4725520 4898473 40.05 71.7 1
10:00:04 2024-01-26 645859 636770 198102 194951 317053 324893 338224 334657 210511 208687 257851 264789 298932 301618 4096576 4408252 6127225 5947093 1043122 1085239 288306 254136 267868 269660 308085 303846 296107 299464 204424 204929 692901 634102 1423458 1392503 417735 414639 603728 610592 760785 736064 785585 791200 820145 834302 800238 891579 1918145 2016705 1221323 1031761 669045 653091 788878 793268 825503 829527 853390 867639 963052 960260 4652825 4892320 40.05 71.8 1
10:00:05 2024-01-26 640360 636057 196547 194410 317053 324857 339760 334005 210511 207712 258001 265603 299335 302187 4093057 4327629 6154638 5938004 1044816 1085227 286074 254675 269186 269138 309524 302557 296596 299464 204459 204963 703030 625872 1434052 1405709 416584 410999 606728 609136 761283 740458 780996 784085 829439 839030 793213 885023 1919839 1998980 1210094 1033966 667619 655572 795658 787249 821015 837806 858411 862756 957397 966663 4774174 4907838 40.05 71.8 1
10:00:06 2024-01-26 642147 634906 196542 194951 316123 326477 337442 335667 210218 207746 258399 265603 297091 303657 4093057 4392791 6127225 5929514 1038446 1085227 287845 255037 267761 269703 309887 301093 297865 297563 203816 205568 704499 634556 1459010 1396463 417770 412880 607306 612394 762444 744542 783878 784085 820761 838615 801831 882987 1914390 2009809 1215673 1040332 667619 648948 795716 793268 821015 829527 860861 867639 956684 961035 4731393 4898473 40.05 71.7 1
10:00:07 2024-01-26 638236 636312 196551 194951 317092 324965 337452 335702 210218 207567 259234 263575 298653 300847 4093657 4460488 6099248 5929514 1049294 1082119 287238 254855 266528 269968 310314 302986 296351 297599 204280 205603 674052 633670 1431004 1384844 418960 414444 604517 610897 762477 741344 783878 791021 815991 829536 804793 889718 1919839 2032235 1221661 1029562 669045 652655 788878 793268 828046 829491 852141 870152 967843 955629 4658896 4898473 40.05 71.8 1
10:00:08 2024-01-26 638190 636761 195899 194951 316614 324363 339485 335714 210511 207746 258435 264825 297607 301234 4093057 4408289 6127225 5947369 1055304 1084499 287238 252964 266974 269138 309438 303735 297865 297527 204746 204895 681943 626434 1429880 1396463 417177 413462 604050 608428 763559 742135 782702 792180 825568 829464 796530 893940 1923724 2025912 1217458 1025528 669045 657967 788878 786368 829058 839547 850290 865097 969324 966663 4737415 4902515 40.05 71.8 1
10:00:09 2024-01-26 636732 636507 196995 194405 317123 324893 338224 334388 210806 206455 259016 264860 297992 304088 4093057 4380397 6114482 5938004 1050360 1086569 286195 252999 266777 272291 311047 301409 297433 299464 204280 204963 694351 624643 1449002 1397730 415403 414300 608599 608860 765185 745070 780591 788253 825568 835480 796697 887985 1926371 2013847 1223207 1028063 665897 659439 795658 790460 825540 836002 856271 862565 963052 970922 4784409 4907838 40.05 71.7 1
10:00:10 2024-01-26 644934 634902 198241 194405 318565 323571 338224 335702 209597 208431 259084 264825 297747 302761 4096476 4342940 6150819 5945495 1041413 1083690 288752 252189 268047 266593 309197 302551 296452 297743 204998 204929 687345 632291 1422569 1401723 418960 412085 608131 609646 756954 742741 782729 787682 824216 839030 796660 885691 1918739 1998980 1225090 1035914 664474 653091 796316 793268 823096 835471 857800 867639 957950 962465 4728016 4901968 40.05 71.8 1
10:00:11 2024-01-26 645685 636312 196508 194891 317057 324195 337714 336208 209562 208431 258980 263207 299141 302876 4093394 4433291 6108574 5942241 1045885 1082082 292564 252189 266181 267964 307760 301800 296740 299464 204033 207032 704134 632291 1430573 1383283 418960 416409 603728 613201 761398 738585 783951 790762 820969 834084 802585 891579 1918475 2025912 1221323 1029562 668094 654018 791117 793268 826711 829491 852747 869495 965786 955593 4652825 4892596 40.05 71.8 1
10:00:12 2024-01-26 638543 637443 200313 195365 317643 324893 338699 333652 210806 207567 258435 264384 298673 300847 4093057 4410844 6130989 5951781 1053797 1082119 285557 252224 266996 266559 310423 299903 296085 300129 204317 206450 701559 626021 1464970 1390177 416289 413354 604910 612330 765728 738059 781589 788745 820932 834625 802585 890378 1923724 2029596 1225090 1026114 671430 658506 788878 790750 827883 835471 850931 865134 967156 965225 4724641 4898473 40.05 71.8 1
10:00:13 2024-01-26 636732 631285 196858 194405 317123 324268 338224 334657 210218 206455 259234 264384 297957 302455 4087224 4383331 6118006 5942241 1047787 1082082 286835 252964 266332 267116 309665 303239 297158 296667 204317 206741 694351 625538 1448206 1396463 415403 412737 608562 611621 763485 742411 778666 784110 824983 836393 800158 891616 1922271 2013847 1223207 1028026 665897 659439 795658 789864 825540 836038 853427 861915 963052 964606 4784409 4910196 40.05 71.8 1
10:00:14 2024-01-26 644778 634902 196547 194085 318828 324857 338151 336479 210071 208396 258435 264860 298827 303442 4093057 4355329 6141500 5930500 1040290 1085301 286990 251978 268459 266593 310913 301836 297374 295805 205284 206450 695801 632215 1443327 1405709 419557 412121 607269 609968 761081 747150 784860 785812 826738 837226 797737 885505 1919839 1998292 1165532 1035440 664235 654610 795093 788708 821082 838469 857628 862528 960219 966663 4761933 4900844 40.05 71.8 1
10:00:15 2024-01-26 645081 634938 196542 195224 316614 326803 338735 334657 210511 208216 258471 265975 298444 302761 4096576 4401836 6136550 5938004 1035379 1082119 287328 252964 268909 272255 309197 303427 296502 301528 203957 204890 701559 630038 1427147 1394136 417770 410892 605085 612070 759198 739555 786017 786873 819529 837851 804867 887067 1918475 2013847 1221323 1038937 671908 654646 793402 793268 821015 834616 860248 867639 960183 961071 4723909 4892596 40.05 71.8 1
10:00:16 2024-01-26 636732 637300 196551 194951 316609 327265 337170 334423 210511 207388 259234 264384 298932 301728 4089829 4444893 6099248 5947369 1053797 1085264 286517 252964 267000 266593 308297 300911 295698 298297 203957 204855 685916 625986 1428873 1389781 417140 414009 605550 613201 765162 740065 783430 789717 822793 834265 804867 891794 1926957 2032235 1210062 1026529 671908 658360 791117 791021 827883 834293 853328 867639 966513 966627 4715249 4898473 40.05 71.7 1
10:00:17 2024-01-26 636548 634938 197124 194392 318114 323835 338462 334423 210218 207746 259785 262769 298128 303694 4087224 4389337 6127225 5937728 1054142 1084495 287427 252964 265923 272434 309232 301915 297649 296667 203993 204713 692901 626451 1422533 1398111 415293 414484 608131 610592 765728 742558 779072 788279 825421 836661 797298 887865 1923636 2018136 1221323 1029562 666198 659439 797355 788708 825540 835378 855933 865097 963016 964570 4799778 4907838 40.05 71.8 1
10:00:18 2024-01-26 645227 634902 197124 193823 318569 324893 336733 336479 209632 207781 258435 264542 298688 304125 4093057 4387319 6163060 5925268 1038446 1082155 292636 252154 267823 272291 308297 301632 297865 297390 205284 205566 691451 632291 1417959 1404427 419856 414639 609235 610592 760819 746620 786755 788553 825150 839030 797863 886322 1913031 2007263 1213790 1035776 664948 654018 798790 793194 823096 833581 858411 865134 962297 963862 4727281 4896088 40.05 71.8 1
10:00:19 2024-01-26 645952 637443 196542 194951 317084 324699 338462 334728 210218 208756 258399 264639 299141 302088 4084917 4386540 6127225 5938004 1035379 1082119 292152 251768 268684 266593 308010 300851 297027 299428 204422 205032 673487 634102 1460652 1392503 420155 415228 604836 612292 760137 741118 788300 789717 822358 836589 802437 891579 1919839 2016838 1200818 1033230 670474 648948 790557 794676 826711 836062 855970 867639 965786 960804 4661630 4891492 40.05 71.8 1
10:00:20 2024-01-26 636732 634934 196542 195498 317347 324965 339438 333652 210806 207423 259234 264604 298932 301516 4093057 4420090 6130989 5949446 1049204 1082119 286432 252999 267223 266593 309657 300816 296711 300845 203993 204890 677715 625113 1451008 1388558 416289 413865 605883 612330 767088 740158 781440 789753 823596 835335 802400 892317 1927847 2026483 1215609 1029043 671908 659439 788878 791021 828598 836652 853427 866404 966476 966663 4727281 4900844 40.05 71.7 1
10:00:21 2024-01-26 636765 634893 197124 194410 317163 324857 338735 334693 210658 207100 259234 265603 298444 302718 4093057 4373945 6109505 5938004 1049316 1082119 286432 253387 267188 266593 310206 300344 297793 297888 204422 205032 694351 625113 1437966 1396762 415403 414639 610217 612292 764495 744138 780292 787992 825458 838400 801076 891391 1922234 2016705 1225090 1030038 666372 660373 795753 787556 826868 841898 857800 864482 963052 964606 4803206 4907838 40.05 71.8 1
10:00:22 2024-01-26 644122 636507 197750 194405 318119 324965 337170 336444 210218 208106 258471 264825 298444 303642 4093657 4373870 6122602 5928639 1038446 1085029 291813 252224 267259 267371 310314 301166 299230 299362 203993 205671 707112 632291 1433115 1395128 417772 413534 610292 612330 761789 748854 787738 788211 823050 839030 801226 886210 1917112 2004654 1229168 1037984 667801 654909 798046 793268 820734 835807 862663 867639 956008 963862 4727281 4900844 40.05 71.8 1
10:00:23 2024-01-26 644122 636275 196987 195087 317123 324929 338260 336786 209597 208431 259016 263795 299386 302332 4090741 4421333 6112687 5938004 1043646 1082119 287216 252189 267259 267778 308010 300887 296919 301366 204601 205066 694351 634439 1425974 1390529 419423 414809 605022 614074 764073 742260 789578 793268 820035 836625 804185 892664 1925308 2023041 1223207 1031028 669521 656499 791117 793226 830235 829563 853942 868635 966549 961071 4652684 4898473 40.05 71.8 1
10:00:24 2024-01-26 641505 636312 195899 194405 317163 324363 339760 334154 210511 207781 259198 264825 299840 301874 4084917 4405642 6109467 5947369 1053896 1085264 287238 252259 267223 272434 309438 301768 296919 299573 204735 204429 681943 626451 1422736 1393796 417177 413887 604161 608860 763953 742260 781291 795561 827287 829392 797753 894149 1930798 2027350 1228856 1024654 668094 659615 792240 788672 830235 838469 850894 866222 970771 964570 4734033 4907838 40.05 71.8 1
10:00:25 2024-01-26 641244 636543 196551 194405 317158 324929 339795 334005 214286 207781 258435 265320 298027 301799 4087224 4330499 6140110 5938004 1043423 1085301 286432 252259 268459 272291 309701 300993 297583 299573 204315 206621 694351 625113 1437917 1404953 417177 411649 606409 608860 760819 745439 782874 787358 829991 841407 797885 888852 1919802 2010077 1223207 1033966 668094 658506 797885 788516 823096 838505 858411 863147 965786 964606 4789513 4907838 40.05 71.8 1
10:00:26 2024-01-26 642262 631326 197162 194955 317123 326803 337714 335702 210218 208071 259234 264604 297712 304667 4093057 4392926 6136035 5938004 1038074 1084495 291741 252787 268047 267371 310859 301166 296776 298054 204315 205706 672958 632291 1426982 1392503 414763 413534 604168 612701 760819 746201 788300 787358 823378 838370 806011 884874 1916010 2011093 1219440 1041808 669997 655572 795753 796378 823059 834293 859530 871582 962038 963594 4724641 4898473 40.05 71.8 1
10:00:27 2024-01-26 636875 636312 196542 194410 316649 326803 337679 334763 210511 207423 259634 264014 298688 303190 4087224 4451401 6103950 5947369 1050792 1082155 286835 252999 267188 269173 308332 300570 296823 300311 203993 205066 688775 626621 1431760 1387574 416289 413534 603229 611349 765185 738585 781291 791926 825721 836958 802474 894091 1930798 2028789 1216764 1026114 671430 659942 788878 791886 830235 837835 854679 866404 968345 969585 4727281 4900844 40.05 71.8 1
10:00:28 2024-01-26 636732 635604 197467 194405 318119 324929 338497 334693 210806 206524 259234 264860 298479 302718 4087224 4374020 6135361 5942241 1051107 1085227 286835 253777 267152 267708 310171 302019 297865 297635 204601 205032 692901 624668 1437947 1396463 415403 413462 608599 611460 765274 746657 780630 788478 828074 838218 801682 892664 1925308 2018932 1225090 1031983 666372 660373 796789 791021 829225 841128 855859 863793 965786 972151 4797232 4911340 40.05 71.7 1
10:00:29 2024-01-26 645494 634630 196820 194063 319047 324821 337679 336680 210183 208396 259016 264754 298897 302151 4093057 4352258 6126963 5927725 1037707 1082082 286711 252154 268011 267336 309197 299868 297079 297888 205068 205066 694351 634102 1441798 1401723 418031 413462 608957 610787 760283 746408 786218 788516 828222 838884 802440 890045 1920105 2003259 1221323 1039877 668278 654946 797355 792705 823059 840099 860585 865023 960183 965944 4746813 4907838 40.05 71.8 1
10:00:30 2024-01-26 649171 634897 196346 195087 317092 324929 338699 335667 210658 208546 258364 264825 299350 301759 4096576 4405524 6122119 5937103 1035491 1082183 287643 252189 268909 267336 308261 301273 296919 298246 204244 204998 703030 630486 1430917 1392503 418326 412228 604693 610860 759664 740933 788529 788745 824548 838920 805826 891354 1921473 2018932 1225090 1038395 671908 654909 792240 793268 825503 836985 860248 870115 965786 961071 4693520 4897227 40.05 71.8 1
10:00:31 2024-01-26 637470 635835 196547 194955 317163 326803 337134 336208 210658 207746 259677 264384 298932 301728 4096476 4469761 6099248 5946205 1047724 1082082 286750 253564 267152 267929 309197 302050 297757 298506 203696 205671 690001 628688 1434854 1383283 417177 414809 605550 613569 765728 742925 783878 793033 820145 835809 807009 896499 1925308 2037450 1219440 1031983 672866 656354 793365 795524 830235 834256 855735 873343 968602 965261 4697473 4892596 40.05 71.8 1
10:00:32 2024-01-26 640300 636543 196547 194951 318600 324821 339724 334657 210658 208361 259234 264287 299840 302761 4090139 4405257 6122565 5946482 1058584 1085272 288228 253531 267259 268969 308226 300359 297613 296667 205068 204890 676306 628688 1432288 1396762 417770 414881 608599 610592 766070 742668 783817 792180 825019 834302 800084 896499 1930798 2025039 1206365 1026114 668278 656354 794812 788672 830235 838469 850894 865653 972110 969402 4738982 4905467 40.05 71.8 1
10:00:33 2024-01-26 640175 631258 197124 194951 317119 324929 340273 335895 211100 208361 258399 265603 298616 303227 4087224 4336749 6126963 5942241 1044910 1085227 286396 252929 268424 266559 310135 300324 297158 297602 204601 205066 674368 625538 1443374 1404711 417177 412228 607306 608860 761398 742595 782145 784110 826841 838478 798909 890605 1926957 2019869 1225090 1035402 668278 659256 797922 788174 825467 838505 858411 862528 962869 969796 4792932 4911340 40.05 71.7 1
10:00:34 2024-01-26 644765 631245 197741 195228 317163 327265 338199 336208 210511 208396 259198 264789 297852 304630 4093057 4373870 6127225 5928639 1039928 1083653 286277 252787 267823 267743 311078 301166 297793 299464 204244 205528 695674 635011 1428787 1392503 417770 413498 609031 613526 762477 745070 786218 784074 822578 842526 804867 887067 1918973 2010312 1152379 1041720 669712 656808 797885 796655 825107 835471 861400 869495 959162 964349 4728795 4907838 40.05 71.7 1
10:00:35 2024-01-26 645227 636275 196508 194951 317128 324893 338699 339236 210218 208431 259234 263979 298932 303054 4084621 4439618 6099248 5938004 1047761 1085459 286746 252964 267188 268151 308261 300780 297338 297567 204422 205637 694351 633536 1432631 1383283 418362 414772 605550 613600 763559 740787 787372 792742 820761 836661 804730 889796 1923084 2020330 1202667 1033628 671430 654946 792587 796655 828046 838099 858411 867639 967843 962837 4662229 4898272 40.05 71.7 1
10:00:36 2024-01-26 636732 636538 196824 199001 316092 324929 338735 334622 210806 207712 259598 264789 298897 301516 4096576 4420255 6117899 5947369 1053317 1084993 287036 252929 267223 267708 309161 303846 296647 298018 205248 205032 670202 626451 1428168 1395128 416584 414444 604087 610392 765728 738475 782702 792180 824983 836071 802585 892477 1929707 2031076 1190123 1029043 672111 659796 790897 790800 829573 838984 858221 867639 968602 966663 4738159 4909229 40.05 71.8 1
10:00:37 2024-01-26 637865 634902 198800 194405 319082 324857 338806 334657 210806 207746 260216 263172 298897 303620 4090139 4396075 6140409 5947093 1053806 1083616 287868 252752 266813 268559 310387 299903 297793 296874 205248 205032 699426 628688 1449447 1396762 417770 414845 608599 610158 766033 746261 783817 790786 825056 835480 799031 892989 1927759 2021804 1225090 1027729 667324 658789 796752 790910 830198 841398 856384 866329 965111 969402 4765785 4911064 40.05 71.8 1
10:00:38 2024-01-26 646499 634761 197158 194976 318052 324327 340309 337285 210511 208721 258435 265723 298932 304930 4084584 4321152 6164526 5947369 1043330 1086804 288138 254587 268873 267336 309665 302300 297793 297567 204924 204395 670202 628688 1446288 1405709 418326 412300 607306 608860 760283 745070 783878 786405 826221 838478 796660 886322 1919839 1999667 1226973 1039839 667801 656808 797688 790874 825107 842590 863321 865728 961309 966663 4760022 4907838 40.05 71.8 1
10:00:39 2024-01-26 641244 635654 197124 195224 316614 326803 338189 335667 210511 208071 259234 266348 298673 301728 4096476 4395581 6127225 5942241 1032509 1083653 286590 252964 269889 272447 310100 302766 296919 298506 204601 205351 691451 630486 1433337 1392503 417770 411938 606445 612194 759171 741312 783914 788745 824983 838478 803464 888852 1919839 2017279 1225090 1041362 673788 657705 795621 794959 825693 836507 862705 871319 967985 963862 4715297 4896088 40.05 71.8 1
10:00:40 2024-01-26 636732 634897 198660 195189 317158 324604 336697 337223 210218 208361 260036 263979 299350 301269 4087224 4458168 6089923 5929514 1044630 1082082 286078 252964 266777 268525 308297 300816 297338 299392 204422 205671 684564 632635 1427827 1383283 418362 414845 605121 614511 763559 738293 788529 793305 820798 835122 804069 891720 1920990 2027350 1223207 1034195 670191 656772 793365 797221 830235 834148 855747 872601 968493 964507 4652825 4895495 40.05 71.8 1
10:00:41 2024-01-26 638543 634929 196577 195976 318687 326803 339521 334154 214286 207712 259198 264604 298897 303915 4084343 4417115 6121644 5939000 1049501 1082082 286517 252964 267259 267336 309121 302300 296502 298959 204279 205066 680534 625113 1429835 1388558 417177 414772 603838 610824 765764 740751 782702 791057 825568 836661 802585 894336 1927741 2026446 1221155 1026114 673074 660117 792587 793231 830235 839021 856431 867489 971284 968607 4728695 4905279 40.05 71.8 1
10:00:42 2024-01-26 636202 635826 197441 194410 320426 324712 338735 334693 210658 208071 260071 264384 298688 303606 4087224 4386309 6132182 5942241 1053797 1085264 287122 253777 267000 267743 310171 301804 296680 297567 204601 205386 694351 625113 1454450 1396491 416584 414480 607622 610824 765728 746340 782702 788782 827324 837815 801979 890378 1923641 2018136 1225090 1032495 668094 662101 800158 792452 827773 841152 859560 866835 965675 974220 4802404 4909874 40.05 71.8 1
10:00:43 2024-01-26 645494 636396 197604 194405 319047 324352 338224 337495 210511 208581 259198 264860 298932 305428 4081665 4370927 6141584 5937103 1038446 1084394 286990 252224 268459 268151 311403 300947 297130 297324 204924 205671 694203 634102 1431342 1395772 417735 414153 609413 612664 762477 745481 790887 785293 825568 838442 802585 890308 1914390 2004654 1231087 1037322 668094 656772 800158 796544 825693 839021 861220 868801 959310 968645 4732302 4890483 40.05 71.8 1
10:00:44 2024-01-26 647292 636284 196512 195361 317092 326803 338450 335561 210511 208036 258114 265603 299350 302552 4093057 4402209 6117899 5941965 1037948 1082119 288689 252154 268873 268116 308226 303882 296704 298054 204985 205066 692901 634556 1447452 1392503 419027 414736 604693 610824 762477 740751 788567 793033 824983 837844 804867 890485 1918145 2017315 1202667 1032495 670952 652691 793152 797751 830407 837799 857651 870580 967806 962983 4656149 4892596 40.05 71.8 1
10:00:45 2024-01-26 636511 636668 196512 199005 316868 324929 338771 336534 211396 207746 259198 264860 298653 300811 4087224 4407856 6117899 5947369 1051026 1082155 287243 252964 268047 267964 308261 304277 296215 299464 204924 206741 672518 625538 1425110 1392503 417770 414480 605316 608860 764642 741873 782702 793305 826573 834302 801979 895741 1929111 2026483 1213760 1023582 669997 659439 792240 790276 833780 841398 855162 867452 974869 972115 4727281 4914846 40.05 71.8 1
10:00:46 2024-01-26 640356 634902 197132 194401 317982 324929 339795 333652 214286 208071 258435 265975 297712 301728 4108604 4342940 6149680 5938004 1044816 1083690 286396 252964 268648 272327 309918 302986 297194 297637 204924 205032 674368 625538 1433845 1404711 417770 412264 608167 608860 761901 745070 783817 786405 827462 838514 797863 888218 1918403 2005555 1211910 1035440 669521 658506 798046 792690 825693 843784 863246 864333 961433 968374 4758753 4907838 40.05 71.8 1
10:00:47 2024-01-26 641771 634902 197432 195356 319138 327265 337962 335702 210511 208257 259234 265975 297992 301763 4093057 4392697 6127225 5938004 1032547 1082082 291849 252999 268909 272255 309918 302729 296919 298471 204458 205386 691451 630943 1422736 1392503 418365 412264 604947 612664 760283 742399 783951 788782 823196 838478 804638 890905 1919839 2019716 1202667 1038060 671908 654574 793402 793268 828139 836434 862592 872601 965675 963753 4711997 4901968 40.05 71.7 1
10:00:48 2024-01-26 636511 636312 197158 195219 317982 328191 337643 338486 210658 207712 259892 264789 298932 301763 4087224 4451364 6099248 5947369 1053829 1083690 286920 253777 268047 268151 311403 302515 297338 299413 203993 205528 691451 626451 1456262 1386591 417177 414772 604693 612664 765507 740787 781620 792180 825568 836661 804645 895647 1927365 2029356 1226973 1029562 672866 660410 791117 793268 830235 840460 858221 869928 971284 969329 4732302 4905467 40.05 71.8 1
10:00:49 2024-01-26 635592 636761 197737 194955 319770 324784 339485 335702 211031 208396 260657 264208 298897 302718 4087224 4398991 6127225 5942241 1054142 1084458 291443 253777 267000 267929 310824 301623 297095 297602 204960 205066 694351 624643 1434532 1397752 416584 414809 609413 610860 765162 747701 781589 788782 827911 837226 801410 890179 1923636 2018136 1227209 1032495 668094 661346 798046 788745 825540 843784 861977 866928 969051 972151 4792099 4911200 40.05 71.8 1
10:00:50 2024-01-26 642226 636798 197428 194955 319368 327423 338189 336173 210511 208216 259234 265355 300358 305317 4099089 4386540 6127225 5929542 1039928 1084187 291741 252999 268082 267929 311854 301166 297685 298297 204601 205740 670668 633536 1424455 1395128 418067 414480 608983 613605 762986 744776 788529 784147 825568 838550 804867 888889 1917112 2007499 1217557 1040313 669045 654646 798046 794948 824298 836652 865789 872526 964776 963716 4726072 4898272 40.05 71.8 1
10:00:51 2024-01-26 640212 635799 197354 195224 320127 326513 339698 336751 210658 207746 260036 264604 300399 302614 4105662 4447186 6099248 5943130 1049387 1082155 286839 253352 267188 267778 308332 300570 297583 300311 203957 205706 692901 626434 1430932 1383283 417473 414845 606875 614548 766070 744015 783988 793305 821996 836071 806459 895647 1926371 2035119 1221323 1029562 671908 658641 793402 793226 830235 836002 855970 872212 971210 972780 4716639 4907691 40.05 71.7 1
10:00:52 2024-01-26 638996 636725 197741 194405 319087 324893 339509 335561 210806 208361 259853 264565 299840 304335 4087224 4395825 6109467 5938004 1052381 1084458 291741 253553 266777 268185 310171 299903 296680 297567 204960 205066 695801 628688 1427704 1396762 417177 414556 608946 610860 766033 745870 782702 790799 826841 835976 800238 893026 1923729 2019716 1226973 1029562 668094 660410 799744 789864 827883 838505 857628 868169 967524 974837 4801531 4914712 40.05 71.8 1
10:00:53 2024-01-26 643901 634684 197785 194405 319279 326803 338224 337483 210658 208396 259198 264860 298027 303642 4093057 4380305 6122863 5932869 1038446 1082119 286312 252259 268495 267743 309665 301166 296715 299428 204637 207324 695674 632291 1432384 1393796 417772 414153 610527 614511 763559 747187 788567 785849 826738 838622 802585 887586 1917112 2008111 1236844 1041053 669521 655572 798046 794948 824335 836652 861400 869289 967524 967774 4719321 4901774 40.05 71.8 1
10:00:54 2024-01-26 641276 635645 197020 194955 317163 327727 337714 335737 210630 208007 260036 264754 298545 301763 4096476 4456166 6094907 5947707 1047569 1082119 286929 252224 267223 268185 308297 300359 297793 299887 204924 205671 694351 634439 1418936 1383283 419359 414881 605587 614241 764642 740421 788567 793305 823196 836047 804675 894336 1923724 2021139 1225090 1032495 671430 654646 793402 796710 829813 835471 855324 871838 971173 968188 4673396 4900684 40.05 71.8 1
10:00:55 2024-01-26 641271 636579 197059 195189 318534 324893 340595 334728 211424 208658 259634 264825 299805 302516 4092758 4402022 6162718 5943130 1060205 1084495 291669 252999 268082 268747 308261 301309 296680 297707 205319 205066 687345 629586 1437956 1396762 417110 417300 608167 608565 767770 746127 782766 793305 828668 835809 800238 895647 1926371 2023041 1203822 1024654 668094 657538 795093 791021 832238 838577 853427 865097 969361 972041 4728681 4910089 40.05 71.8 1
10:00:56 2024-01-26 643099 631109 197063 195498 317942 324821 340345 334433 210806 208396 258948 265355 298897 302187 4083285 4305745 6144563 5938004 1043413 1083690 291499 252259 268909 266559 309918 300570 297793 297602 204960 204713 669299 627792 1471084 1406946 418362 412916 607306 608860 760819 742595 783914 787592 827498 838622 800084 887110 1923636 2001814 1211910 1035813 669997 659439 798046 792143 825540 843090 861437 865134 963016 968716 4762692 4911388 40.05 71.7 1
10:00:57 2024-01-26 643025 631109 197063 195498 317017 328154 338735 336479 210630 208396 259634 266171 299931 303657 4087224 4392751 6117899 5928639 1031079 1083690 291741 252964 268459 267336 311113 300780 297583 298994 204637 205671 701559 631388 1423763 1392503 417772 412300 604168 614548 761398 745346 787969 788187 823196 843366 806459 887777 1919839 2013847 1221323 1043278 673550 656572 796916 793226 827883 836002 857628 869252 966476 963862 4686799 4897185 40.05 71.8 1
10:00:58 2024-01-26 636880 636626 197642 195498 316987 328191 338628 334693 214321 208174 259853 264860 300461 304088 4086903 4429336 6108574 5947369 1050792 1085301 286835 252999 268047 268151 309665 300851 296711 300736 204637 205101 694351 626004 1445162 1390529 417473 414809 604947 609961 766070 741873 783817 793305 827324 836047 804867 894573 1924301 2026483 1199201 1028063 671908 660410 792277 792143 829646 838505 858411 868913 972220 964570 4728643 4910089 40.05 71.8 1
10:00:59 2024-01-26 636464 634748 199844 194300 320912 324748 339617 336031 210806 208106 260107 264014 298862 304409 4084312 4386255 6122863 5938004 1058017 1085301 286315 252999 267223 269004 309665 300395 296922 297602 205319 205101 692901 629135 1431945 1397752 418365 417300 609449 610860 767770 746608 782766 792180 827462 835423 801410 895010 1927365 2020176 1226973 1028063 668094 660153 797481 791021 829058 838577 857665 867363 965830 972952 4800639 4919333 40.05 71.8 1
10:01:00 2024-01-26 645854 635690 197741 194958 319912 324784 338319 337625 210658 208721 259634 265417 299350 306079 4093057 4348861 6109505 5929542 1038446 1083690 287181 252964 268459 268151 309883 299939 299441 297567 204998 205706 694203 634439 1421928 1395772 418399 414254 609449 614511 763559 746966 790325 788516 825568 838550 802329 887814 1912110 2010496 1233006 1038835 668094 654610 800040 796147 825503 836652 862737 871801 963052 966663 4717902 4902067 40.05 71.8 1
10:01:01 2024-01-26 642547 635645 197638 195189 318684 326622 338011 337590 210700 208361 260000 264789 299560 301692 4095978 4464714 6099248 5929514 1046940 1082082 286711 252964 267223 268969 309161 302264 297793 300311 204889 205921 678401 633536 1453246 1383283 418990 414881 607034 614475 765728 740385 788529 793305 823509 835351 806994 894977 1923724 2035119 1213815 1031761 671430 655536 793402 797238 832596 836652 855896 871801 973562 966663 4691064 4909114 40.05 71.8 1
10:01:02 2024-01-26 644740 636658 197681 195325 318905 324748 341965 336809 210736 208873 259455 266348 299315 302647 4086903 4318043 6157685 5942241 1043423 1088384 292492 253140 269288 267708 310135 300816 297793 298054 205068 205032 674315 626434 1440096 1406946 418326 413498 609031 610158 762477 744739 783878 788150 829877 838550 799031 890158 1923724 2003233 1190123 1035440 668094 658004 798046 793268 825656 838505 861363 867021 963016 966663 4736659 4901470 40.05 71.8 1
10:01:03 2024-01-26 645541 636668 198800 195325 317022 327655 338557 336538 210371 208547 259820 265833 299786 304125 4087224 4399245 6129757 5937103 1034986 1082082 287845 252964 268459 266559 311078 302729 297793 300523 204566 206026 701559 631397 1428513 1392231 417110 412880 608167 614511 761398 745856 787372 788708 823160 843366 805852 887586 1918475 2013847 1221323 1041794 672866 657967 796789 795474 825503 839547 861363 870525 965786 966663 4699144 4896088 40.05 71.8 1
10:01:04 2024-01-26 638885 637983 197604 195356 317977 328154 338046 336302 210736 208471 260441 264648 301281 303620 4092758 4447496 6108574 5951613 1053139 1086804 287238 253742 268011 268185 310135 300851 297338 299413 204279 205494 694351 626451 1439201 1387217 417177 414881 607736 614511 766070 741873 785945 793305 824363 836661 806386 895647 1926371 2035119 1210062 1028026 673826 660410 793402 794395 829777 836002 856346 869252 971458 969402 4715221 4898473 40.05 71.8 1
10:01:05 2024-01-26 637942 636663 197642 194739 319801 324712 339617 336067 210736 208437 260409 264173 301068 304778 4081627 4389621 6127225 5947093 1057113 1085227 287796 253352 267188 269004 309630 301836 297095 297359 205633 205528 695801 628688 1422397 1396762 417110 417300 609377 610824 769402 747136 783914 793033 829218 837253 801410 895647 1929111 2021608 1221323 1026114 668094 660410 798046 793268 829058 838505 860248 870152 966513 974328 4797232 4907838 40.05 71.8 1
10:01:06 2024-01-26 645685 636427 197647 195072 320515 326513 338592 337625 210588 208943 259638 265794 301032 304409 4084659 4361167 6136550 5938004 1035491 1082082 287181 252706 268459 267743 309630 300359 297580 299392 205248 205706 701559 634102 1438689 1397752 418990 414412 610779 614475 763559 747136 790850 788441 826738 838478 804867 890378 1917112 2007499 1210023 1038835 669045 655073 801447 796637 824298 837835 864542 870525 962297 966663 4731393 4891492 40.05 71.8 1
10:01:07 2024-01-26 637092 636729 197303 195321 319248 328009 338319 336573 211213 208257 259928 264613 299419 304235 4089523 4457319 6102953 5946482 1050792 1082119 287036 253742 267823 268151 309665 302876 297613 299413 203922 205921 691451 626897 1441095 1386232 417770 414881 607896 615419 767733 741617 786181 793305 825297 836661 807067 896924 1926371 2037921 1211907 1029562 673826 660410 795658 793226 830235 837217 857152 869252 972183 969402 4728016 4905467 40.05 71.8 1
10:01:08 2024-01-26 636437 631294 197741 195047 318803 326513 339509 337799 210736 207608 260697 265869 299347 303926 4093546 4383265 6135960 5946536 1055533 1086804 291741 252964 267188 269004 309413 300359 297757 299428 205284 205528 674368 628688 1434154 1396762 417074 417300 609413 610860 768313 746572 783322 792180 827462 837844 802016 895238 1927741 2021608 1226973 1028026 668094 661346 798046 793268 827883 838505 860861 867639 967156 972952 4799778 4904982 40.05 71.8 1
10:01:09 2024-01-26 645947 634897 197441 194814 319805 324568 339748 337993 210406 208943 259455 265461 299210 303978 4091166 4355479 6145600 5938004 1037948 1083690 287216 252964 268873 270312 309665 302766 297580 297635 205752 205671 700088 635973 1439857 1401723 419656 414772 610743 613164 763018 747701 790288 791057 825019 842526 804296 889076 1918475 2008923 1226529 1038835 668094 656036 800311 795510 825233 835378 865232 871801 962297 965643 4724641 4895495 40.05 71.7 1
10:01:10 2024-01-26 644122 636284 196991 195498 318083 327011 339474 338503 210413 208943 259892 264428 299699 303804 4096476 4433909 6109505 5938004 1046904 1085264 287975 252964 268047 268594 310314 300851 297613 301635 205248 205706 697976 634439 1418166 1386591 418954 417300 607306 616329 765617 742668 790887 793226 823160 836661 809431 897564 1925230 2035577 1233006 1032221 673346 659439 795658 795510 832201 837217 857800 870562 972147 969402 4715259 4891492 40.05 71.7 1
10:01:11 2024-01-26 639377 634938 197570 194946 319475 324604 340262 338277 211228 208804 260477 263838 299699 303463 4084470 4395676 6131552 5939000 1057113 1085313 291853 252964 267259 269004 309197 302264 297545 297602 205284 205386 685916 628688 1438190 1397752 417699 417300 609413 610824 768857 747002 783951 793305 829841 837844 801979 897965 1929255 2023041 1226973 1027296 667821 660410 798046 793268 830235 838577 859635 867639 965793 972952 4793808 4907838 40.05 71.8 1
10:01:12 2024-01-26 645494 634857 197746 194405 320054 324965 338735 339256 210595 209686 259785 265496 299245 304483 4094092 4358243 6150417 5932869 1037707 1084499 288861 252224 268873 268151 309883 300359 299695 298246 205284 205671 695801 634102 1424455 1397752 419387 414772 610311 614040 763061 749385 791119 788187 827911 838550 804867 889745 1916839 2007499 1234925 1038305 669045 656267 800311 796674 824882 836652 863965 871838 963052 966663 4722021 4886791 40.05 71.8 1
10:01:13 2024-01-26 645952 635831 196824 195361 318083 324965 339760 337460 210266 209492 259785 264507 299699 302578 4097662 4411848 6110132 5946482 1041376 1082082 288054 252859 268873 268559 310094 305078 297793 298506 204700 205494 699607 635011 1425863 1392503 419656 417033 606875 614475 765728 742756 790887 795583 824399 837844 808821 895647 1927833 2038156 1215735 1032495 671908 657967 795093 797876 832827 836002 855933 872488 972183 969402 4688582 4901968 40.05 71.8 1
10:01:14 2024-01-26 641271 635835 197158 194951 320277 324857 340309 335702 210806 208804 259785 264472 301312 303867 4088243 4386465 6118207 5947369 1056908 1084458 292080 252999 268622 269087 308226 301309 297793 299623 205752 205785 680534 627783 1434713 1396762 418326 417300 608759 609924 769438 744813 783914 793226 829645 836011 802585 895657 1929111 2022770 1204516 1028063 668094 661346 798046 793268 830235 838577 857591 868876 966549 972952 4799778 4907838 40.05 71.7 1
10:01:15 2024-01-26 645036 634902 197776 194405 320054 324929 338771 337495 210218 208902 259785 265727 302042 305534 4088243 4351309 6145875 5920800 1041413 1085227 287181 252787 268909 270564 310135 301309 297919 297671 205897 205494 674368 632291 1445670 1401723 419692 414809 610311 610897 763559 748796 788567 792180 828668 843366 802585 890378 1919839 2008966 1165532 1038853 668094 656536 801447 797677 829058 838433 861400 869252 963016 969132 4728016 4898473 40.05 71.8 1
10:01:16 2024-01-26 645772 635835 197132 195498 318083 326803 339521 337259 210218 209082 259853 264542 300469 303363 4097662 4414951 6127225 5942241 1043870 1085190 287216 252224 268459 268969 308156 303846 297577 300311 205104 205706 692901 636249 1436408 1390529 419656 416970 606445 614911 765728 744542 790887 793263 824363 839520 809395 898204 1926371 2038009 1216934 1032495 671908 658506 795093 797275 833810 835967 857190 871838 972220 968460 4701699 4898473 40.05 71.8 1
10:01:17 2024-01-26 641285 635871 197158 194392 320019 324929 339795 335441 210806 208721 260036 264014 299593 304778 4084470 4386540 6137883 5938894 1057935 1086783 286990 253742 268873 269414 308226 303085 297580 297567 205897 205528 687345 629586 1431118 1397752 418031 417890 608946 610824 770091 745517 783951 793190 829877 837226 804867 895647 1929116 2021608 1223207 1029289 669045 662284 799177 792143 829646 838541 859493 867639 965830 972952 4799778 4904340 40.05 71.8 1
10:01:18 2024-01-26 645854 634634 197785 194951 319566 326803 338462 337259 210806 208721 259853 265789 299386 305566 4086912 4373757 6143510 5928639 1039032 1085202 289487 252964 268873 268220 310171 302300 300113 298506 205104 206347 695674 634439 1440003 1395501 419323 414845 610311 615892 764642 746730 790887 788150 827324 844558 804069 887777 1917112 2008147 1221323 1041053 669997 656536 800311 796674 826711 837617 862700 871838 965786 966663 4717902 4887017 40.05 71.8 1
10:01:19 2024-01-26 639302 636534 197167 195224 318600 327727 337714 336751 210806 208071 260107 264825 299595 303841 4096362 4462000 6105326 5947369 1049294 1084965 287666 254132 268011 268594 309918 301520 297203 299342 204279 206026 692901 628240 1437561 1387574 417770 414881 606875 614511 768313 739971 785622 793305 825568 836011 806422 900404 1927328 2032235 1190123 1028794 675407 662284 793402 793190 830235 838541 858411 872166 974980 964642 4727281 4898473 40.05 71.8 1
10:01:20 2024-01-26 638085 634902 197750 194951 318569 326803 339760 334693 214471 207793 259817 266348 298688 302718 4086988 4367827 6128808 5939076 1057150 1085227 292038 253566 267223 268969 309701 301845 297337 300311 205177 205706 695801 629586 1427403 1396762 419557 417300 610348 610897 768313 747701 783914 792180 829877 837851 802585 895647 1929111 2017315 1226973 1029562 669045 661720 799744 792143 829646 838541 859493 869532 965830 972952 4801463 4901968 40.05 71.8 1
10:01:21 2024-01-26 644122 634639 197819 198470 319087 327265 338224 337259 210511 208396 259817 265603 298932 304105 4086912 4389693 6134132 5925154 1037669 1085264 287181 252964 269036 268864 309883 300780 299441 297671 204998 206209 692901 634102 1434210 1397752 419619 414254 611211 614511 764642 747737 790887 790799 826221 838550 804867 891720 1917605 2008111 1229168 1038835 669045 656072 801175 796710 825540 836002 865232 871875 964418 966663 4724641 4891492 40.05 71.8 1
10:01:22 2024-01-26 638320 636312 197776 195361 318542 325712 338462 336208 210806 207746 260071 264860 299840 302187 4078749 4455335 6105326 5952259 1053947 1083690 286835 253812 268047 270611 311854 301238 297793 301161 204422 205785 702175 626434 1432763 1388558 417770 414917 606604 613605 768313 743035 783878 793305 827194 837226 804712 895647 1932956 2032235 1226702 1029562 673826 662284 793402 793190 833453 838577 857190 868635 975629 972229 4731393 4898473 40.05 71.7 1
10:01:23 2024-01-26 638538 631294 197741 195224 319087 326803 340273 334657 214691 208396 259634 264786 299313 302683 4084312 4363749 6143510 5942827 1053985 1085227 287238 254167 267823 267964 311881 302360 297757 298506 205284 205671 674368 625076 1457560 1397752 417770 414809 610348 612231 766070 749385 783817 791057 828668 838550 804867 894336 1925008 2018265 1226973 1034703 669997 662284 800311 791888 827297 845145 862737 867021 965786 972684 4794899 4907838 40.05 71.8 1
10:01:24 2024-01-26 642184 631285 197467 195224 317194 327727 338735 336715 210806 208396 259853 265975 298444 304667 4083692 4389739 6134132 5933394 1040922 1088384 286711 253175 268684 268151 312075 302551 297580 300311 204960 206347 694203 635921 1428046 1393796 418399 414845 610311 615825 765185 747353 790887 788745 820378 845589 805852 887814 1919839 2012420 1152379 1043278 670952 656609 800311 797876 827612 836038 862737 871875 967156 967014 4695110 4889108 40.05 71.8 1
10:01:25 2024-01-26 638395 634902 197467 195224 318123 327727 338189 336715 214436 207781 260473 264860 299350 302187 4102723 4459625 6106655 5942827 1047381 1085313 286946 253529 267858 269004 309197 303735 297757 298506 205248 206135 694351 633536 1445530 1384591 418067 417300 607306 616329 768997 745144 788604 793263 824983 836661 809431 898241 1923724 2035614 1221323 1029289 673826 661346 796223 795547 831024 838505 858411 869252 971458 964642 4717902 4891492 40.05 71.8 1
10:01:26 2024-01-26 636732 631321 197780 195224 318604 326803 339760 336444 214286 207602 260473 265603 298688 303642 4077872 4377108 6139129 5946650 1056061 1085117 288657 253742 267152 268969 310135 302354 299865 300845 205319 205706 695801 628688 1449429 1401001 418990 418185 610311 611275 770020 749113 786254 792069 829877 838442 802585 895652 1929218 2020176 1226973 1030437 669997 663224 800311 791021 830235 845743 860789 870302 966513 975090 4802315 4905467 40.05 71.8 1
10:01:27 2024-01-26 643666 634666 197854 194951 319082 327727 338462 336751 210806 208721 259670 265417 298688 304105 4084312 4374020 6141631 5929637 1037948 1086657 289041 253636 268909 268185 309883 300851 299865 300420 205034 206135 692732 634439 1459449 1398111 419547 414772 610779 612231 762986 750984 790613 792180 827462 843366 804867 890415 1918475 2010995 1213790 1040313 668094 656072 801447 797876 825540 837842 867736 871875 963016 966663 4728016 4891492 40.05 71.8 1
10:01:28 2024-01-26 643099 636321 197432 195224 318604 326803 338497 337803 210806 208396 260647 264825 299386 301763 4077872 4460488 6112687 5929476 1049630 1085313 287691 254026 267904 268934 309630 301520 297951 300311 204998 206209 669702 633214 1450115 1383283 419692 418076 608167 616329 766070 742595 792014 795547 824983 836047 810617 898734 1929111 2038537 1221492 1032495 673346 660085 795716 793263 832201 838505 858411 870289 972220 964642 4722135 4898473 40.05 71.7 1
10:01:29 2024-01-26 636271 635871 197815 198474 319570 324965 340309 336479 210946 208431 260876 264825 299386 303393 4080781 4399600 6131552 5946536 1059083 1085117 288454 253636 268730 269650 308297 300851 297865 299428 204998 205820 697251 628688 1438337 1395772 418067 418262 611594 610897 770020 747136 786218 793084 829914 834800 802585 898999 1927741 2021608 1228856 1026566 668094 660410 798907 793268 830235 843357 857628 867639 966549 973676 4790386 4900844 40.05 71.8 1
10:01:30 2024-01-26 645036 631290 197167 194405 320834 326803 338771 337768 210218 208721 259634 265603 299386 302718 4077872 4358437 6150605 5942274 1037948 1085080 287112 252859 268766 268864 310029 300851 299339 297743 205897 207324 694351 634102 1430565 1401723 420323 414845 612228 613501 764642 749929 790887 792180 829950 843366 804867 890452 1918182 2008111 1221323 1038835 668094 656572 801447 797275 825540 837842 866502 871875 963052 966663 4725520 4891492 40.05 71.7 1
10:01:31 2024-01-26 645854 636312 197162 195224 318569 326803 339795 338278 210071 209117 259634 264860 299593 300847 4083692 4402352 6117899 5929362 1037948 1085313 288861 252859 270011 268830 309055 302297 297865 300523 205104 205706 695801 635921 1485528 1392503 420955 414881 606875 614401 765185 742961 792014 793305 827324 838514 807030 895647 1923858 2021767 1226973 1034703 673826 656072 793402 797714 830235 838505 859530 871838 969361 966394 4658896 4891492 40.05 71.7 1
10:01:32 2024-01-26 636279 634893 197192 199120 317092 327265 341111 334728 214656 208106 260036 265603 299595 302222 4087224 4414126 6127225 5959646 1056119 1085117 287607 254096 268766 268864 310029 301625 297757 301494 205248 205706 695801 627333 1432229 1393145 418365 417300 604168 616329 770419 744148 787409 793299 828668 838478 804712 895647 1925629 2029821 1217458 1029562 674306 662284 793402 793268 831931 838577 858411 869289 974980 970136 4727281 4897352 40.05 71.7 1
10:01:33 2024-01-26 636732 636053 197776 198547 319082 327265 339760 338007 214621 207712 260071 266348 299386 303642 4077872 4361473 6109467 5940935 1060600 1088373 288861 254061 267116 268934 310029 302876 299478 298365 205248 205992 695801 627344 1435396 1400438 417770 414772 611211 612701 765691 746892 782766 791057 829914 838586 804682 894373 1926464 2017315 1226973 1035813 669997 661815 800311 792143 827297 842316 865232 867021 965786 972989 4776733 4900844 40.05 71.8 1
10:01:34 2024-01-26 642189 631294 197785 198726 317194 327727 338771 337259 210960 208431 260036 270461 298932 302718 4075592 4392900 6127225 5938130 1040922 1087631 288861 253459 268766 268081 311006 302661 299845 301312 204926 206382 705992 633987 1430952 1395772 420155 414700 610726 616329 765728 747039 790776 788782 825568 845154 807067 889783 1918242 2013847 1219440 1043278 673070 658506 800311 797876 827883 837253 862737 873116 966513 966663 4695793 4889108 40.05 71.7 1
10:01:35 2024-01-26 636311 636321 197475 195361 318158 325712 338735 336751 214321 207781 260107 264860 299840 302222 4096854 4444671 6098893 5938004 1053394 1083502 286987 253671 268280 268864 309993 303649 296978 300834 204711 205888 687345 626451 1435710 1387217 417431 416974 608994 615349 769402 742925 788188 795561 826738 835976 807067 898208 1928838 2036563 1188307 1029525 674787 662953 795658 794911 832005 838469 859635 872788 974289 970099 4726056 4896088 40.05 71.8 1
10:01:36 2024-01-26 636281 635572 197746 195241 319530 326767 339760 336173 210806 208036 260840 265603 298897 303606 4083692 4386384 6118207 5937103 1052255 1086783 286987 254916 268280 270791 312744 303415 297541 300311 205493 206032 688239 625986 1443798 1397752 417770 414543 612464 613061 766033 747039 782729 793054 829841 838514 804867 893746 1929111 2017279 1228856 1035440 670952 662284 801447 792705 827883 845743 863928 868169 965786 972916 4777582 4901692 40.05 71.8 1
10:01:37 2024-01-26 643557 631258 197741 195493 318052 327959 338735 337223 210806 208721 260000 266656 298653 304778 4078711 4374237 6117899 5932869 1034017 1085818 288897 255865 269036 271018 311881 302619 297757 299307 204424 206209 695801 632291 1426122 1392503 418362 414117 610292 617695 763559 747187 790850 790984 826628 845752 808784 889039 1919839 2016705 1223207 1041794 673826 659439 799589 797876 829058 838397 862737 873737 966244 969402 4688266 4892596 40.05 71.8 1
10:01:38 2024-01-26 638538 636280 197750 195498 320682 326661 338189 336715 210806 208036 260840 264825 300491 304562 4078711 4460871 6107944 5946482 1052293 1082183 287261 254347 269186 270802 309993 303919 297757 300217 204782 206175 680534 626823 1435982 1389189 417770 417264 608957 617583 770637 743978 788529 793263 827690 841407 806422 898204 1932883 2032235 1211911 1028794 674787 662284 793402 794080 834044 838541 858411 869252 976786 972193 4731393 4905467 40.05 71.8 1
10:01:39 2024-01-26 639451 634857 197746 195365 319082 326974 340513 334693 214726 208396 259817 266348 298897 302683 4077234 4355329 6118170 5938004 1044914 1085264 286987 254311 269451 270384 311774 303919 297757 299062 205105 206175 684487 626434 1437121 1405709 418662 414444 609413 610591 767832 746929 783841 791057 833517 845411 802585 892989 1923724 2011242 1202986 1035813 671430 661815 801447 793268 827883 845743 865195 867639 965786 972648 4755417 4901968 40.05 71.8 1
10:01:40 2024-01-26 644852 634861 197441 199001 317163 327727 339770 336715 210806 208867 259598 265188 298932 301480 4087224 4395581 6117899 5929888 1032509 1082082 286746 253921 269641 269968 311301 304166 297757 301125 205070 206244 692901 631850 1421059 1396463 418954 413534 607306 615419 764073 744101 790251 792742 825568 845154 808064 891682 1922197 2020139 1228856 1041794 675269 658469 796916 797238 832238 837806 860140 874359 970734 965944 4649504 4892596 40.05 71.8 1
10:01:41 2024-01-26 636732 637443 197162 199287 317123 327496 340824 335947 214621 208396 260036 265603 299805 301305 4084791 4407856 6130989 5947369 1053797 1085227 287733 253564 269036 270802 309887 304340 297757 299272 205754 205568 683352 626434 1463438 1396463 419856 414845 607306 610860 768377 745378 785585 796674 831676 836661 802327 899651 1933021 2028936 1188307 1025528 669997 660410 796789 793268 834708 845145 857800 867639 974980 974328 4739134 4901968 40.05 71.8 1
10:01:42 2024-01-26 640146 634902 197746 195498 319047 326803 340824 334657 211658 208721 259598 264970 299350 304557 4084584 4340132 6144713 5939000 1047302 1085264 286835 253812 268837 270384 311301 303735 297469 298818 205141 206209 694351 624972 1460655 1400438 418662 414628 611175 612664 766033 749733 785942 792180 831640 843330 804867 896499 1927741 2016705 1226973 1035440 671633 662284 801447 793268 827883 845743 865195 867639 965786 972916 4774174 4900844 40.05 71.8 1
10:01:43 2024-01-26 642902 636658 197746 199041 317163 328191 339485 336751 211241 208825 260000 264970 298897 302683 4086209 4395758 6127299 5937103 1034017 1086804 286312 253352 270119 267708 310829 304382 297685 300076 205105 206209 694351 631839 1436267 1395128 420155 413937 608994 616292 763559 747187 791739 793054 827324 845752 809395 889708 1925308 2018136 1225090 1043278 675269 659906 798046 796674 830235 838469 862663 871838 970734 966663 4661630 4896088 40.05 71.8 1
10:01:44 2024-01-26 637410 635567 197354 199220 317123 327959 339795 335667 214656 208216 260071 265603 299595 303657 4083692 4416842 6121644 5947369 1053896 1085264 291874 253777 268684 268969 310135 304423 297649 303993 205611 205923 684762 626434 1431511 1395128 419520 417083 607699 614511 769983 743035 786218 796618 829527 838406 807030 900277 1937368 2035119 1201016 1029562 675269 663040 793402 793190 833453 838577 858411 870289 976363 972916 4731393 4898473 40.05 71.8 1
10:01:45 2024-01-26 638320 634866 197785 198819 319047 327265 340273 334657 214806 208361 260036 264970 299350 302718 4083692 4361548 6109467 5938004 1041703 1086841 287036 253777 268873 267964 311113 300816 297577 301271 205650 206175 695801 625538 1441293 1403428 418960 414434 611631 612330 765728 747002 783914 791926 834994 844558 802585 893026 1925831 2010995 1211910 1035813 671908 662284 802350 793268 827883 845743 866502 867639 965786 970136 4762210 4898473 40.05 71.7 1
10:01:46 2024-01-26 642070 634897 197613 199041 318052 327959 339760 336715 211424 208756 260071 265222 298897 302187 4077872 4383372 6117899 5929656 1032926 1085264 286746 253352 268909 268559 312059 300816 297793 302174 204963 207580 700088 632759 1425785 1396463 420155 414628 611793 617494 765148 745833 792014 790460 828998 846766 809395 889081 1919839 2018932 1202667 1043278 673826 659439 799744 797840 830235 838433 862663 873737 971458 966663 4674810 4892596 40.05 71.7 1
10:01:47 2024-01-26 636732 635563 197785 195498 317158 328423 338735 336173 214771 208216 260473 265603 299104 302187 4083692 4449499 6099248 5946482 1051781 1084458 287238 253599 268459 268781 309665 303630 296459 299236 204963 206141 677186 627226 1434418 1391165 418960 417119 608404 615825 771188 742668 787335 793226 827426 841334 807047 897657 1932883 2027858 1223004 1029562 674787 662284 793402 793084 831613 838577 857665 870525 976363 971238 4731393 4898473 40.05 71.8 1
10:01:48 2024-01-26 637868 631258 197776 195220 319051 326803 340309 335702 214691 207746 260071 267086 298932 304667 4077872 4367764 6127458 5938004 1048205 1084495 286920 253564 269739 268116 311113 302729 296715 300099 204963 206141 695801 629135 1438975 1405709 419557 414628 611631 611099 767906 750377 783914 791057 834144 846188 804730 895703 1927741 2015850 1203822 1037543 671908 663224 802622 793268 829646 847720 866502 867639 966471 972989 4764796 4900844 40.05 71.8 1
10:01:49 2024-01-26 641951 634902 197785 199036 318088 327509 339521 339476 210806 208721 260071 265222 299350 304778 4081665 4392846 6127225 5937103 1034479 1082119 286173 253564 270155 267929 311113 302227 297793 299448 205104 206141 692901 631850 1427916 1396463 420155 414592 608562 615672 763485 746017 790102 793305 825019 844558 809420 895218 1923599 2020176 1226973 1042361 675751 657538 798046 797840 832201 838167 860140 874396 972183 966663 4652825 4891492 40.05 71.8 1
10:01:50 2024-01-26 636543 636012 197167 199178 317158 326803 340824 334728 214921 208431 260071 265975 299840 300882 4084312 4398597 6162718 5947369 1053354 1085799 291741 253777 268909 268594 309232 302723 297322 300311 205897 205101 686171 627755 1445586 1399107 419557 414736 607269 612084 770091 742485 787176 797876 831676 835387 804867 904637 1935631 2029356 1190123 1026995 673550 661815 795658 793268 837077 845145 857190 870885 974939 974364 4734033 4898473 40.05 71.7 1
10:01:51 2024-01-26 641960 634818 197776 198691 319087 326803 341580 334728 214656 209164 259817 265188 298932 302683 4077872 4308805 6131552 5932869 1044816 1083623 292492 253387 269739 268151 310895 301520 297095 300892 205284 205386 683352 627755 1439261 1409710 421078 414628 610763 612330 765728 749312 788075 790910 833517 845752 802585 890415 1928852 2003233 1223004 1036025 672111 661002 800311 793190 829058 843357 864579 869289 967156 964606 4735812 4902743 40.05 71.8 1
10:01:52 2024-01-26 642116 636053 197647 199041 317861 327727 339795 336786 211389 208721 259530 265188 298932 301763 4087224 4392458 6108574 5929234 1032547 1083653 286251 253599 268873 268116 310580 301273 297793 301161 205203 206026 691451 631388 1427489 1397116 420155 414326 610763 616619 765185 745759 791828 793268 827837 847546 810617 889076 1923478 2016705 1225090 1043278 674787 660554 800311 797913 830235 838469 862663 874983 969361 966663 4673714 4882140 40.05 71.8 1
10:01:53 2024-01-26 636094 634902 197467 195498 317158 326661 339795 336208 214656 207781 260657 265099 299840 302683 4083692 4429336 6099248 5947369 1053797 1083690 287243 254063 268873 268594 310171 301768 296495 300358 205248 205950 680534 626004 1445077 1393145 419557 417010 608838 615709 769873 744432 789426 796692 829049 838478 809358 897023 1924301 2040075 1195570 1029562 675407 657997 796551 795547 832238 843357 857665 870562 975324 971506 4738347 4901968 40.05 71.8 1
10:01:54 2024-01-26 638275 631294 197819 198691 319051 326803 340309 335702 214691 207746 260071 266348 299615 302718 4084772 4373926 6136550 5938004 1044816 1086841 287122 253777 270306 268151 311586 302766 296680 298959 205319 206026 694351 626451 1424422 1407429 419856 414520 613373 612330 767906 750377 787738 790874 835809 845643 802585 891724 1926371 2012531 1199419 1037655 671908 662284 802585 793226 829058 844549 866502 868635 966476 964606 4736659 4901968 40.05 71.8 1
10:01:55 2024-01-26 645952 634893 197128 199076 318119 327265 340273 336715 214585 209082 259234 266348 299558 300811 4087224 4386525 6118006 5938894 1036466 1084458 286347 253387 270608 268185 310171 302439 297367 301271 205284 205992 675777 632291 1485544 1392503 422558 414520 609347 615709 765728 742485 793143 796692 829049 838406 809395 895182 1922359 2027563 1225090 1035776 675269 656536 795658 799343 830235 838505 862050 874433 970734 966663 4662224 4891492 40.05 71.8 1
10:01:56 2024-01-26 636511 634938 197785 199041 317194 325712 340560 334693 214656 208216 260036 265603 299595 303657 4083692 4420255 6108574 5947369 1054649 1083690 291741 253777 268909 268594 310895 302723 297583 301271 205752 205563 676687 626434 1426325 1392503 420155 416974 608479 614511 770091 742521 787176 797730 832119 839335 805974 902511 1932883 2030795 1213067 1025801 671908 662284 795716 793268 837004 845743 858411 869495 974980 974364 4734033 4898473 40.05 71.8 1
10:01:57 2024-01-26 645675 634902 197647 198757 319087 324929 341892 338756 211276 209117 260036 264384 299386 302683 4083692 4321401 6155201 5938004 1044816 1085301 286542 252999 269775 268185 310641 303359 297649 298089 205897 205066 675298 629586 1449569 1405949 420918 414556 611160 613714 765617 749746 790139 793231 832119 845643 803472 893940 1926371 2004654 1219306 1038827 671908 660373 800311 793226 830407 845145 864617 870525 966471 971646 4727281 4891492 40.05 71.8 1
10:01:58 2024-01-26 645952 636538 197132 199010 318600 327265 339795 336715 214286 209152 259817 265603 299840 303054 4072888 4386540 6117899 5929542 1038297 1085029 287391 252224 269513 268781 310314 304166 297685 298959 205248 206026 695801 635268 1441677 1395128 420955 414772 608994 614255 765617 744776 793105 796692 829086 843185 809247 895517 1926371 2023041 1228856 1038395 675751 656572 795753 800215 834708 839021 860140 876964 973598 968716 4646744 4889108 40.05 71.8 1
10:01:59 2024-01-26 639831 636321 197319 199081 319594 324965 341892 334728 214621 208396 260036 266161 299840 303054 4069942 4392184 6127225 5938894 1054550 1084458 286329 253387 268909 268969 308261 302227 296680 300099 205897 205528 695801 628688 1423754 1395772 420155 418185 608994 613464 772285 749238 786070 797825 832781 839030 804756 902057 1935631 2029356 1211911 1026566 672111 663818 798046 793190 832238 846179 862700 872826 969361 975779 4783553 4904340 40.05 71.8 1
10:02:00 2024-01-26 645952 636538 197750 194962 320570 324604 339521 338278 210981 209082 260071 266161 299840 303606 4083692 4358437 6137129 5928639 1039928 1082082 287251 253387 269323 268781 310677 300851 298484 299464 205897 206347 694351 634439 1446417 1398743 420918 414556 612546 616035 765654 752514 792956 791851 832181 844449 808882 894149 1921473 2012420 1219440 1040313 670191 660554 804904 800215 827297 838469 867513 876340 965786 964570 4715501 4898473 40.05 71.8 1
10:02:01 2024-01-26 642184 635876 197776 198901 320495 327265 338735 338313 210658 208756 260876 264860 301441 304162 4084772 4455335 6089923 5929542 1047724 1082119 286990 253812 268231 269004 310171 303447 297793 299203 205319 206451 676951 630763 1448665 1383283 419692 418480 608994 617204 771187 748706 792919 797165 828074 840812 811081 900770 1930798 2041429 1225090 1031761 676367 663077 797885 798773 834708 838577 860061 875716 973974 972916 4715221 4896276 40.05 71.8 1
10:02:02 2024-01-26 636279 634893 197776 194951 320090 326803 340584 336751 214286 208756 260876 264604 299386 305986 4061297 4373926 6113288 5938004 1054104 1083690 286312 254593 267259 270644 311840 302551 297580 298541 205319 206026 695801 626621 1440069 1395772 417110 417300 611248 615387 770091 752588 787101 793157 829768 844449 806547 895498 1930798 2019569 1226973 1033966 669997 661756 804194 793268 830235 843357 861400 872601 969361 977680 4799778 4900414 40.05 71.7 1
10:02:03 2024-01-26 645952 635604 197776 194951 320796 326803 339831 338278 210658 209117 260071 265975 299038 302683 4078749 4327419 6141500 5928639 1038446 1085301 288194 253387 270155 268781 309923 302802 297615 297602 206187 206026 692901 634102 1446687 1401723 421289 414917 612546 614040 765492 753585 792956 795450 832624 845679 806884 893073 1919802 2017015 1215673 1041520 669997 658506 804194 797730 829646 838577 866502 873153 964991 964642 4714979 4891492 40.05 71.8 1
10:02:04 2024-01-26 647218 635871 197158 198901 318823 327265 339831 336751 214432 209772 260036 265975 299911 300847 4072925 4389506 6122937 5938004 1041554 1081316 287888 252999 268909 269414 309197 301803 296680 298994 205319 205740 700151 634439 1426411 1390529 420991 418480 604168 617204 767733 747261 792956 799529 827140 838370 810433 899486 1928051 2036003 1221492 1033966 673346 658506 795658 802342 834966 837181 857665 876340 974906 964570 4649504 4889108 40.05 71.7 1
10:02:05 2024-01-26 645952 634938 197780 194959 321056 326803 339795 338278 214136 209082 260876 270011 299875 303606 4077872 4345964 6140984 5929694 1041911 1085301 287216 252999 269775 268594 310641 301520 297545 301366 206477 206061 680534 632291 1432634 1402964 422849 414953 612546 614074 765728 751444 792817 793157 834400 846766 807158 892878 1925308 2010312 1223207 1041720 669960 659169 802622 799648 829225 843187 867736 874396 965101 969219 4728948 4891492 40.05 71.8 1
10:02:06 2024-01-26 646776 635871 197471 198793 319087 327727 339831 338586 210658 209590 260369 264860 299911 301763 4102723 4417637 6100503 5937728 1044779 1084458 288919 253777 268459 269004 309701 303846 297685 298994 205633 206347 694351 632291 1430542 1383283 421588 418185 607157 617204 767770 746127 793143 798847 826518 841370 811510 900868 1929074 2043804 1227249 1033892 674787 660410 797481 797876 834671 844980 860861 874359 974980 972229 4715221 4901692 40.05 71.8 1
10:02:07 2024-01-26 636281 634893 197815 195250 320054 326803 340788 337495 214621 208902 261244 265900 299630 305645 4072850 4389692 6130989 5938004 1054254 1084458 286312 254689 267823 268969 312023 300816 297580 301635 205284 205992 695801 626004 1436155 1397752 418365 416938 611248 614475 769402 750991 783914 793305 833808 844990 806399 898462 1930798 2023874 1228856 1035402 671908 664166 804904 793268 830235 847319 867119 869495 969324 975779 4783553 4898473 40.05 71.8 1
10:02:08 2024-01-26 642226 631249 197815 195498 319553 328191 339283 337732 210806 208721 260071 265975 299335 304105 4077872 4373832 6105122 5927725 1038162 1082119 287146 253564 270080 268969 312095 300816 297130 299483 205248 206347 690001 632291 1432648 1392503 419656 414881 612029 617204 765728 747002 793143 792180 828074 848000 811765 892552 1922534 2018063 1226973 1045017 675269 660227 800311 799907 830235 838469 865789 876927 973202 968031 4687073 4894981 40.05 71.7 1
10:02:09 2024-01-26 636275 634902 197613 199005 318088 326696 339760 336208 214621 208216 260438 265603 299805 304395 4077872 4432484 6098973 5939076 1050792 1083690 291705 254167 268837 270802 310135 303520 298009 301801 204601 206382 692901 628412 1439698 1387217 417735 418480 608946 616909 770565 744776 790887 796710 827426 841334 811765 900657 1934607 2036526 1213760 1031247 677199 664129 797318 796037 833417 844549 860140 875021 977749 974110 4728795 4897962 40.05 71.8 1
10:02:10 2024-01-26 636732 637443 198405 195365 320539 327265 340824 336715 214585 208756 261464 264825 299805 303606 4083692 4377071 6113817 5937103 1053769 1085227 286312 254167 267634 269825 311854 300851 297615 300561 205608 206026 681943 629586 1425913 1397752 418399 419072 612546 613605 772285 750836 787372 793263 832302 843366 809420 897979 1930761 2023874 1145295 1037379 671908 664166 803725 793194 830235 844955 865232 869271 971284 975743 4805096 4901968 40.05 71.8 1
10:02:11 2024-01-26 644016 631258 197854 199005 318565 328423 338806 337768 214397 208721 260071 266161 297957 303677 4084772 4389654 6117899 5928639 1031959 1082119 287391 253777 269323 268151 312059 303698 297793 299483 205284 206313 692901 631388 1426126 1396491 419692 414809 608480 617204 764642 747395 792014 793305 826805 845000 811805 895821 1926957 2019569 1228856 1044021 676716 661236 800196 798824 832005 841252 865269 875679 973319 969402 4684841 4889108 40.05 71.8 1
10:02:12 2024-01-26 636723 636807 197780 199041 318123 326696 339795 336479 214621 208216 260657 265603 299595 302647 4072850 4426375 6099248 5942241 1053797 1086569 288192 254167 268873 268969 310171 301732 297419 300358 205284 206026 699970 625113 1432612 1389781 417735 418185 608167 616329 770565 745070 788567 795583 829914 838586 807030 902694 1939073 2041366 1223004 1031983 676458 664129 796186 796655 834966 844549 862663 871838 978326 975779 4715259 4898473 40.05 71.8 1
10:02:13 2024-01-26 636732 634893 198452 195365 319825 327265 340824 336751 214400 207781 261244 265975 298932 304105 4072850 4377036 6112687 5929542 1047302 1085227 287036 254380 268873 268185 311586 300816 297130 300892 205897 206313 699788 625113 1449047 1399736 419581 414845 611248 613605 767733 751518 785867 792180 834144 844558 802329 895647 1930761 2021804 1145295 1037655 671908 663894 802585 795487 830198 846814 867736 867639 967156 976987 4772942 4898272 40.05 71.8 1
10:02:14 2024-01-26 643557 631222 197810 195498 318604 327959 338771 336751 211276 208756 260036 265975 298444 305317 4077872 4380397 6117918 5923497 1035826 1084458 287181 253777 268909 269004 312130 300570 297095 299448 204771 206382 691451 632291 1444519 1392503 419656 417033 611211 617642 765728 749385 793143 793305 825056 846227 810617 890378 1922101 2018265 1225090 1044765 675751 660300 802016 799427 832005 842590 865195 876310 971422 964570 4681022 4888014 40.05 71.8 1
10:02:15 2024-01-26 640360 636312 197741 199076 319087 328655 338735 337768 214585 208431 260876 264860 299104 303657 4083692 4455335 6089923 5932869 1050141 1082119 291741 254380 268495 269004 310606 303735 297095 300252 204601 206817 692901 628688 1430354 1386232 418399 418776 609145 618080 770565 747261 790887 797876 828400 838514 811805 899651 1929218 2042978 1195570 1031983 677199 664166 797119 797788 836749 838361 862090 874359 974903 972916 4715259 4898473 40.05 71.8 1
10:02:16 2024-01-26 638543 635835 197810 195361 320081 326803 340824 336751 214471 208721 261280 264789 299523 304630 4077872 4377030 6117913 5929542 1057904 1085264 286312 253387 267858 269859 310859 300851 299441 298541 205897 206026 680181 629586 1428513 1397752 418399 419072 612113 614511 772205 751741 787409 793299 831088 844558 804675 897564 1929218 2026121 1165532 1037155 673074 664166 802585 796089 832596 848137 865046 872128 969324 975779 4792099 4898473 40.05 71.7 1
10:02:17 2024-01-26 644016 631114 197819 198762 318569 328191 339760 337768 214436 208721 260071 265975 298932 305534 4096854 4377179 6117899 5925382 1038446 1082119 288543 253777 269513 269004 310859 300359 297650 300845 205319 206382 698617 635011 1449849 1396762 420955 417300 612979 618080 766070 750303 793143 791057 829254 846823 809395 890452 1918256 2014844 1204516 1045833 673826 659329 802585 800067 830235 842590 867587 876815 966513 964606 4724746 4892596 40.05 71.8 1
10:02:18 2024-01-26 639130 636663 197746 199041 319087 326661 338771 337448 214585 208431 261280 265603 299946 302435 4077872 4442785 6089923 5929514 1047803 1082082 286711 253777 268047 269004 310171 301964 297865 300948 205284 206416 676951 630800 1429840 1383283 419692 418480 609031 618080 769438 745833 793143 797950 825056 838478 811765 902511 1927741 2038537 1228856 1034369 677683 663077 799627 797730 836154 843140 862052 877827 974869 972916 4712582 4896088 40.05 71.8 1
10:02:19 2024-01-26 636732 636507 197673 195498 320085 326803 340824 336715 214321 208756 261280 264789 299840 303606 4077872 4370819 6117899 5932869 1054142 1084187 292564 254167 267858 268594 311586 302986 300020 298959 205319 206026 695801 626004 1463382 1399736 417110 418480 612979 614511 770565 751444 783951 792629 834735 845154 804069 897564 1926371 2017279 1204516 1039098 674511 664092 802585 795524 830235 848137 867625 870040 968456 975779 4764796 4901968 40.05 71.8 1
10:02:20 2024-01-26 642907 634859 197785 196460 317946 327509 338806 336751 214471 209234 260071 265188 298932 304162 4078824 4374046 6117745 5928639 1034017 1086233 286312 253812 269323 268185 312059 300887 296680 301011 205248 206204 692901 632291 1424093 1393759 419692 414809 609449 617204 764642 747172 791375 792742 826258 845000 811805 892354 1922271 2017315 1204516 1043944 677683 661126 802477 800067 831415 838361 865639 876153 971284 971426 4683079 4889108 40.05 71.8 1
10:02:21 2024-01-26 638089 637439 197780 199005 318941 326696 338771 337259 214656 208251 261058 265603 299734 303657 4074967 4442092 6089923 5938004 1053896 1083690 286056 254202 268945 269004 310641 301768 297793 300076 204637 206169 681943 625986 1447249 1388558 419557 417890 607306 616329 770565 742668 787409 795583 831713 838550 807067 899651 1937007 2032235 1208279 1031761 676716 666227 797885 797147 836967 845670 862090 876220 980530 975597 4728016 4900414 40.05 71.8 1
10:02:22 2024-01-26 637865 634893 197888 195678 319825 327691 340824 336751 214621 208251 261096 266348 299174 303642 4077872 4361435 6105085 5929542 1046248 1083690 291258 254593 268684 268969 312095 300851 297580 299203 204963 206026 695801 625113 1450198 1397752 417772 417010 612464 614548 770020 750873 786218 793084 832302 845154 806459 897564 1927852 2023041 1165532 1035813 671908 666018 805738 795376 830235 848137 867625 870078 970594 975633 4783553 4900414 40.05 71.7 1
10:02:23 2024-01-26 645578 631258 198707 198592 320052 328191 339509 338408 214585 208756 260473 266161 299386 304568 4077872 4355105 6118006 5912557 1037707 1085264 287251 253422 269739 268781 310859 301309 298519 299532 205319 206784 695801 634717 1434418 1397752 421886 417300 613578 617204 765492 752092 791973 792180 829681 845154 807067 895647 1918440 2013847 1219440 1041053 671430 659439 806011 802342 830407 838397 870176 875567 967769 971426 4718617 4885622 40.05 71.7 1
10:02:24 2024-01-26 645768 636400 197776 199018 319082 327459 340309 338682 210511 209117 260657 264860 299875 302761 4077872 4399154 6108574 5937291 1042901 1082119 288089 253387 269323 269414 309665 301803 297793 299203 205319 205740 677186 634439 1430918 1390529 422222 419072 607622 617642 768997 745481 791936 799684 825019 838514 811805 896690 1929218 2041429 1237311 1033230 674787 660410 799021 802156 838537 841361 860861 876852 976326 972151 4670618 4889108 40.05 71.8 1
10:02:25 2024-01-26 639757 636479 197466 195493 322087 324965 341569 336244 211396 208902 260876 265975 300681 302510 4074967 4383106 6109467 5935722 1053797 1084458 291813 253777 269323 269004 310776 302475 296680 298297 205897 205563 683352 627792 1442383 1396762 419656 418480 608946 610933 771387 747136 787372 797950 834735 838514 802329 899688 1924264 2026446 1210062 1028063 670952 661815 800311 797751 836349 846756 863321 872601 971312 978471 4773234 4900844 40.05 71.8 1
10:02:26 2024-01-26 645680 636658 197647 194951 320764 326803 339831 338824 210630 209492 260071 266161 299911 302683 4077872 4342940 6136550 5923497 1040670 1082155 288089 253387 269775 269004 311113 304437 298519 299887 206187 206347 698617 634102 1447220 1400729 422222 417300 612979 616329 766070 753195 791973 793305 831713 845000 807067 895647 1922234 2013847 1234925 1040870 671908 658506 804333 801350 830088 844980 871343 876852 967806 972151 4729038 4891492 40.05 71.8 1
10:02:27 2024-01-26 644122 638345 197677 199076 319082 327727 339831 338824 210511 209492 260732 264860 299875 302222 4084772 4414884 6117913 5929514 1037948 1084458 287888 252787 270191 269825 309701 302510 297721 301161 205897 206347 694351 635796 1450246 1393145 422222 414881 608094 616329 765162 744248 792862 795583 827498 843366 809431 894148 1929111 2026446 1165532 1035040 675407 658506 797481 802488 838537 843187 863246 878616 977749 973530 4682856 4896088 40.05 71.7 1
10:02:28 2024-01-26 641271 635862 197642 196011 320290 324929 341892 337259 214506 209117 260762 265798 301491 302187 4078937 4380078 6122863 5929542 1058659 1085264 287391 253847 268945 269894 310135 303447 297650 300099 205897 206026 679124 628233 1423414 1396762 420155 419368 611248 613605 772753 751028 789726 795620 834144 843366 804638 896386 1932956 2023041 1210062 1032495 670952 665508 802622 792629 830235 849865 868268 870586 968530 975633 4782666 4901968 40.05 71.8 1
10:02:29 2024-01-26 642226 634671 197780 195714 318834 328218 339760 337495 214321 209082 260071 266580 298791 303677 4074967 4383521 6117899 5921141 1037707 1082155 287251 253588 269739 269038 311586 300570 299865 301271 205284 206382 695674 634102 1426260 1395772 420918 416974 612979 618080 767227 750873 792535 792490 829877 846859 809431 891757 1918260 2013847 1217557 1044021 673826 659906 804904 800215 829646 838541 867475 880267 970520 972151 4725444 4895215 40.05 71.7 1
10:02:30 2024-01-26 642226 635790 197750 195498 319047 327509 339987 338789 210806 208902 260876 264789 300664 304088 4074327 4445956 6080598 5929627 1045885 1082233 287853 253777 268586 269825 311193 302191 297685 301271 205572 206347 695801 634102 1427935 1383283 422185 418776 609031 617642 769402 747261 792498 799044 829233 838442 811805 899651 1926459 2041429 1243179 1034703 674306 661310 798046 799907 835891 843321 860637 877601 979023 976221 4731032 4905703 40.05 71.8 1
10:02:31 2024-01-26 647497 634825 197785 195498 320539 326803 340537 338756 211396 209013 260036 264384 299523 304483 4077234 4373983 6121644 5937103 1053694 1082082 286746 253742 269703 269859 309161 301732 297997 300470 206187 206313 687345 631388 1430904 1397752 420286 419665 611211 613962 772753 750229 789689 797275 834735 843793 803464 899947 1929130 2023041 1207520 1032495 671908 663664 802585 793268 833147 845743 864542 873735 974011 979539 4792099 4909305 40.05 71.8 1
10:02:32 2024-01-26 645841 636320 197750 194955 320985 326803 339760 338539 210560 209048 260402 265975 299595 302647 4083692 4340000 6136550 5929627 1038872 1084421 287853 252999 270119 268781 310824 301732 297545 299573 206477 205992 688775 633649 1445273 1404711 422185 417264 612979 614475 765581 752476 793143 793226 829877 846948 810580 895647 1919839 2010958 1215673 1041818 671908 659439 804904 801919 829058 838541 870213 876964 968308 971280 4725520 4895034 40.05 71.8 1
10:02:33 2024-01-26 646738 635617 197673 195498 319047 327496 340788 338753 210750 209597 260000 264825 299875 301692 4083692 4414587 6099248 5925268 1043608 1080477 288728 252964 268909 269790 309197 301768 297870 300948 205717 206347 685916 634439 1432145 1392503 422222 419072 608910 618080 769983 747002 793061 799044 827911 838478 811805 899043 1929111 2041429 1215673 1034703 675751 661815 798046 797876 835891 844549 860103 874396 979758 976950 4715107 4895847 40.05 71.8 1
10:02:34 2024-01-26 636391 636511 197707 195498 320504 327496 340824 336715 211072 209457 261648 265975 299805 306079 4084227 4380207 6130989 5937103 1053503 1086841 291813 254984 268424 269004 312095 302729 299441 299168 205897 206347 695801 626451 1446357 1397752 418031 417890 612979 615856 770565 752092 786218 795561 832302 845752 805815 898438 1929111 2023041 1165532 1035440 671908 663664 802622 793268 830235 846814 867736 872788 969361 977680 4782666 4905279 40.05 71.8 1
10:02:35 2024-01-26 643099 634859 198297 196047 319047 328655 339485 337732 214585 208838 260553 266348 298862 304105 4077443 4373832 6117992 5927725 1035142 1083653 286946 253777 269703 268969 312059 302876 297130 300461 205284 206347 692901 632291 1426126 1392503 421956 414881 611211 618080 765728 747002 793143 792742 826221 846227 811192 892354 1922359 2016705 1223207 1044765 675751 662284 800879 799611 832596 838541 865232 876964 972183 972743 4689576 4888853 40.05 71.8 1
10:02:36 2024-01-26 638320 635654 197711 196056 318651 327154 340238 336208 214956 208071 260992 265869 299770 302647 4085447 4433904 6089267 5937103 1050792 1082045 291705 254167 268873 269636 310171 301732 297130 300780 204664 206347 688551 626434 1431994 1387217 418362 419141 609844 618080 773080 744813 792014 798923 826805 838478 811805 900968 1929204 2035614 1225090 1032495 677367 664166 800040 796637 834671 845743 862050 873079 978430 975053 4731521 4900684 40.05 71.8 1
10:02:37 2024-01-26 636422 634711 198573 195909 320584 327351 340752 336751 214621 208361 261244 266171 299770 304533 4074327 4380400 6117899 5927725 1053391 1085227 286312 254557 268011 269004 311586 302766 297615 300736 205897 206817 685916 626897 1467267 1397752 418362 418480 613578 615856 771658 752092 786776 793263 836240 845752 804638 897018 1929111 2017008 1210062 1036660 673826 662691 802440 793268 832596 847410 866464 866751 972183 977852 4800639 4907691 40.05 71.7 1
10:02:38 2024-01-26 642079 631114 198573 196047 319393 328655 339342 337732 211100 209082 260438 265975 300886 306005 4081853 4370430 6117913 5925268 1036967 1082082 287216 253742 269703 269226 311078 300816 298519 300736 205752 206347 700954 634102 1432750 1397752 421551 418185 613848 618080 766804 751560 793097 792742 829914 846227 810005 894336 1919839 2014694 1234925 1043278 673346 660410 804333 802342 830235 838505 870213 876964 965111 969832 4722021 4904186 40.05 71.8 1
10:02:39 2024-01-26 643978 635681 197716 196047 319872 328154 340380 338646 210806 209082 261244 264860 299875 304667 4092000 4430850 6109193 5937103 1044391 1080514 288246 253564 268873 269859 310135 301520 297130 301161 205897 206347 695801 635921 1419254 1386591 421551 419665 609377 618080 770565 747136 793143 800251 827426 841297 814113 898678 1929111 2041429 1205671 1033230 677367 663695 799744 797913 837077 845743 862663 874396 975629 975053 4714993 4914620 40.05 71.8 1
10:02:40 2024-01-26 639182 634784 198336 195498 320883 326658 341160 339680 211396 209013 261208 264825 299840 303393 4084772 4377036 6118179 5937103 1056397 1082183 287190 254522 268047 269602 311550 302729 298032 299168 205897 206347 679300 628240 1431346 1397752 418362 417300 612979 616329 770091 752588 787372 793305 834735 846349 808158 899635 1927741 2021608 1145295 1038798 671908 663664 804333 794959 830235 847181 867736 872203 969324 977852 4774174 4910950 40.05 71.8 1
10:02:41 2024-01-26 643975 630844 198923 195909 319908 328619 339307 338610 211396 209048 260438 266161 299350 305968 4086606 4367896 6117918 5919273 1038446 1082082 287181 253564 269739 269004 311804 300324 298260 299448 205284 206416 695858 632291 1426596 1397752 420584 418185 612464 618080 767697 754605 792535 793305 828632 847456 811805 894336 1919839 2016705 1242602 1044765 674992 660410 804333 801350 830235 838541 867736 876964 970698 970136 4701810 4916974 40.05 71.8 1
10:02:42 2024-01-26 643829 636515 197707 196034 319652 328423 338628 338646 211361 209714 261208 264825 299840 303657 4081740 4445956 6094536 5928639 1047892 1082183 286729 254202 268424 269602 311078 301768 297095 301002 205284 207026 691261 630763 1426725 1383283 420314 419072 609377 618080 771658 748854 792882 799081 827462 838550 811805 901646 1928945 2038537 1223207 1032495 677367 661720 800311 796674 834671 845743 860674 871875 978503 975779 4743195 4895148 40.05 71.8 1
10:02:43 2024-01-26 636539 636668 198616 195768 320397 327192 341160 337554 211396 208943 261288 265603 299172 303606 4073812 4361398 6118006 5932593 1053918 1084458 288752 253777 268047 269859 311113 300851 298519 300845 206212 206347 687345 630036 1429880 1397752 419027 419665 612979 614548 772753 752476 787969 795314 833517 845752 806994 899635 1931510 2021608 1145295 1035440 671908 663664 802622 793268 830235 846814 867736 870525 969324 975779 4774174 4894995 40.05 71.8 1
10:02:44 2024-01-26 644778 636469 199296 195798 320428 328655 339855 338646 211396 209562 260477 266834 299350 304568 4061199 4367778 6125386 5925382 1038446 1083653 288089 254017 269739 269414 311113 301768 298937 300208 206187 206382 695801 634439 1451092 1400729 422185 417300 613848 617204 766070 752514 793134 793305 831713 846948 808211 895647 1920967 2012420 1233006 1041794 671908 659439 807214 801350 830235 838541 870213 876964 965793 970099 4718617 4895148 40.05 71.8 1
10:02:45 2024-01-26 646663 636668 197673 196287 321864 327691 341630 338646 211213 209597 260477 265426 299699 301692 4074327 4386762 6108574 5925268 1035342 1082082 287216 252752 270414 269414 310171 303397 297793 299448 205752 206382 699970 634102 1460364 1392503 422820 417890 609413 617204 767154 747261 793134 797913 829291 844558 811805 898336 1929204 2032235 1145295 1035440 675751 660410 798046 801919 837077 838505 860103 876964 977046 972952 4681673 4892596 40.05 71.8 1
10:02:46 2024-01-26 641728 636663 197677 196011 320954 326694 341713 337590 211544 208943 260697 264683 300784 304815 4068520 4373930 6108574 5938004 1056813 1083690 286746 253777 269667 269859 309918 304166 300240 300311 206477 206169 671997 628688 1441050 1397752 420286 419665 610743 614040 773849 749892 790288 800251 834735 838586 804675 896686 1932883 2026446 1165532 1029562 671430 662691 801447 796674 832238 846814 866502 869289 970771 978544 4797232 4898473 40.05 71.8 1
10:02:47 2024-01-26 643666 635760 199440 195980 319836 328254 339652 338408 211396 208943 260661 266686 300607 306965 4077872 4361167 6117899 5927725 1037707 1082183 287181 253777 269513 269672 312059 300816 299441 299448 205284 206416 694203 633987 1453616 1395772 421253 418185 612979 619565 767733 749892 793097 793305 828632 847262 811805 893026 1922234 2017242 1221323 1044784 673826 660410 802622 801350 830235 838577 867736 876964 970771 969868 4689766 4879742 40.05 71.8 1
10:02:48 2024-01-26 637703 636668 197677 195976 319805 329280 339902 337625 211692 208908 261136 265869 299664 304815 4074967 4437066 6081257 5928639 1047892 1081316 286746 254167 268459 269414 310171 301768 297130 299448 205284 207061 694203 631839 1427028 1383283 419692 419665 609880 618080 771658 747664 793143 799684 827426 838550 811805 902288 1921463 2041429 1188307 1031761 677367 663195 800311 797876 838265 845743 862700 874396 978466 975090 4718617 4889108 40.05 71.8 1
10:02:49 2024-01-26 636732 634671 198534 195976 320771 328009 341569 338419 211396 208292 261540 266277 299210 304389 4073001 4377240 6126009 5929438 1053116 1084495 286781 254557 268873 269602 311840 300816 298310 300736 205897 206347 685916 626897 1465584 1397752 418362 418480 612979 615856 772285 752092 787372 794948 835919 844964 807104 899064 1929111 2015850 1145295 1038937 673826 663195 804904 795510 830235 846254 869593 871181 967954 975090 4746813 4891492 40.05 71.8 1
10:02:50 2024-01-26 647237 634902 197776 196585 318839 328277 340573 338408 210409 208978 259928 265926 299734 303510 4083692 4383524 6126009 5920837 1032547 1084421 287452 253812 269739 269004 313044 302766 297130 300394 205319 206416 692901 632759 1422397 1395772 420955 414917 611248 617347 764915 751028 792535 793305 828632 847492 813535 895372 1926371 2021608 1204516 1044280 677367 662284 802622 801350 833490 843784 866502 878214 974289 964606 4671008 4886710 40.05 71.8 1
10:02:51 2024-01-26 636543 638600 197845 199076 318874 330053 340537 337483 211988 208762 261320 266348 299734 304446 4081740 4446742 6102953 5929514 1049930 1086841 287391 253777 268459 269825 310641 304129 299441 299483 205897 207026 686847 632635 1427374 1383410 422222 419665 609413 619838 769729 747664 792862 800251 827426 838586 814113 899706 1927365 2041429 1226973 1032495 677367 657961 799744 797913 835891 845743 863965 875056 975629 975779 4715259 4891492 40.05 71.8 1
10:02:52 2024-01-26 636732 634902 198707 199032 320796 328045 341088 338028 211953 208978 261576 265496 299699 305857 4075227 4380387 6134865 5938004 1056023 1088384 287391 253812 269549 270495 310171 303735 298519 301161 206332 206347 690204 629586 1449429 1397752 421956 419665 612979 614511 773849 752092 790887 799118 835919 844558 805852 899651 1935705 2025912 1165532 1032495 671908 665420 802622 794349 832238 847483 867736 869289 972183 978544 4799023 4886198 40.05 71.8 1
10:02:53 2024-01-26 644778 634902 198707 195498 321061 327546 340023 339563 211290 209820 260848 266313 299699 304425 4078824 4348994 6127170 5914125 1037707 1086858 287879 253599 269739 269414 310322 300851 298972 300845 205852 206347 707112 634102 1434052 1397752 422222 418212 613848 618080 768313 753263 793134 793226 828668 847492 811805 893063 1923636 2013847 1223207 1046730 674787 660410 802622 801919 829850 843357 867736 875971 972147 970136 4708624 4888831 40.05 71.8 1
10:02:54 2024-01-26 638524 634902 197810 199041 319122 327154 339509 338028 211953 208838 261396 266176 299770 302611 4073001 4448413 6089923 5938004 1050792 1083623 288133 254905 268909 269825 311113 303951 296680 301026 205248 206347 685916 627792 1462378 1388558 419323 419072 607658 618080 772753 746657 790887 797913 833554 844558 809431 899688 1935631 2035614 1223004 1031761 676404 663159 798046 794349 839455 846850 860103 871801 975665 977852 4724641 4898473 40.05 71.8 1
10:02:55 2024-01-26 645398 634897 197819 198757 319730 324965 342410 337519 211769 209785 260369 267096 300350 303499 4073001 4305701 6145875 5938004 1043292 1085264 289041 253777 270414 268781 311586 301768 297580 301161 206477 205671 670202 628688 1437111 1406946 422222 417300 612501 614475 766070 751444 793143 793226 834994 845000 807030 895741 1923636 2013847 1223207 1041906 671430 660410 805476 801919 830235 843357 869387 876964 967524 970136 4711883 4889108 40.05 71.8 1
10:02:56 2024-01-26 644570 636352 197475 199041 319122 327242 340860 338575 210630 210148 260992 265355 300646 302313 4069792 4411793 6108574 5932869 1044391 1083690 289404 253671 269739 270426 310135 304166 297580 300358 205897 206382 695801 635796 1421291 1392503 423120 419665 609413 619565 770565 747172 795464 801387 827498 838586 813205 902325 1932956 2042820 1215735 1033966 674787 661815 799177 800061 838265 843357 861363 879654 975665 975510 4689766 4892596 40.05 71.8 1
10:02:57 2024-01-26 641280 636316 197819 198687 321092 326803 342699 337732 211953 209492 260992 265355 300504 303978 4073001 4380392 6110132 5944541 1053797 1084458 287391 253812 269595 269448 309232 304598 297130 299203 206332 205706 680534 626434 1436677 1396762 420584 418480 609413 613605 771658 749312 790325 801387 835919 838586 804675 904329 1935705 2029356 1210062 1028063 671908 663224 800879 797876 836484 845027 865232 873116 973598 973620 4784409 4898473 40.05 71.8 1
10:02:58 2024-01-26 645952 634897 198439 194951 320254 327727 339795 339347 214471 209785 260589 266206 299629 307062 4078824 4339378 6122863 5925382 1038911 1085264 289351 252999 270129 269309 311113 301768 298519 300420 206477 206382 694351 634439 1446711 1401723 422222 417300 613848 614548 766253 753585 793134 794984 832338 846227 811188 895647 1923636 2013847 1211907 1041818 671908 659942 804904 801919 830235 838577 866884 876964 968639 970099 4711997 4879742 40.05 71.8 1
10:02:59 2024-01-26 640323 636993 197815 199081 319825 328191 338735 338789 214321 208791 261396 265355 299629 304667 4079492 4443135 6098140 5921027 1048407 1082119 287216 253847 268459 269755 310206 303846 297721 302810 205319 207061 672602 632635 1437037 1384358 419692 419368 611248 618080 772753 749659 793143 799684 829291 838586 813535 902325 1927365 2035651 1190123 1031028 677367 663195 798046 797275 837077 848767 860177 874433 979926 975779 4739792 4889108 40.05 71.8 1
10:03:00 2024-01-26 636548 635567 197854 198757 320085 327727 340824 336786 214876 207781 260912 267212 301430 305783 4073001 4367778 6127225 5932869 1052767 1086532 291741 254628 268909 269038 312646 301520 298957 299448 205897 206382 695801 625113 1477576 1399736 418399 417890 613848 616329 770565 752514 788567 793263 835335 846859 804675 899710 1929218 2008147 1226435 1038097 674511 661756 804333 795547 830235 844991 869593 871875 968675 974401 4736659 4889108 40.15 71.8 1
10:03:01 2024-01-26 645943 634902 197785 199282 318828 328191 340309 337768 214691 209492 260036 267025 299629 303731 4084772 4377181 6110564 5920190 1034911 1084458 287181 253777 270644 268594 311845 304488 296680 300798 205897 206416 703030 631388 1423743 1393796 422550 414917 609413 618080 766033 747701 792919 795583 829914 845036 811805 894111 1928838 2026483 1165532 1038941 677367 660139 799177 802488 838265 838613 862737 878536 975629 970136 4639366 4879742 40.05 71.8 1
10:03:02 2024-01-26 638418 636798 197167 199138 319118 327496 342410 336751 214726 208902 260876 270082 300469 302834 4072737 4386540 6103970 5938004 1054067 1087594 291669 254167 269739 269448 311149 303360 297541 301097 205936 206347 680534 626004 1449611 1391516 419692 419396 607658 616329 772753 745870 789726 801238 833554 843366 809468 896727 1936309 2035651 1224853 1032495 677367 664206 797775 795547 839455 847483 860140 871838 977083 973584 4722021 4891492 40.05 71.8 1
10:03:03 2024-01-26 640249 631294 197810 198906 320834 327727 342410 335702 214796 209082 260071 265810 299840 305571 4077443 4324414 6132862 5928639 1045049 1086820 291840 253777 270572 268220 312095 303735 299478 299483 205897 206529 695801 626004 1429133 1406946 420918 414917 612276 612701 768313 751028 790887 792666 833853 847456 804675 895647 1927476 2007227 1165532 1041053 670952 660410 802477 797876 831649 844396 867736 874433 972183 974364 4715259 4885622 40.05 71.8 1
10:03:04 2024-01-26 645915 634929 197638 199147 318863 325747 340584 337768 214656 209082 260036 265222 299629 302798 4075486 4370468 6123457 5932869 1032034 1081243 288788 254099 270572 268559 311078 302687 297757 300217 205897 206347 674368 631388 1423754 1392503 422185 414881 608480 618080 767421 748854 793134 797275 832302 845752 811805 896690 1927829 2026410 1165532 1035776 676367 659439 798046 802306 838265 838505 861363 879467 975592 971470 4656149 4886710 40.05 71.8 1
10:03:05 2024-01-26 639358 635826 197604 199041 320050 326803 342374 336715 214656 209048 260840 266348 300752 301924 4077443 4383521 6121658 5946482 1054074 1083653 286312 254703 269523 272066 311113 303361 297793 302162 206369 206135 684762 626621 1430221 1396463 420584 418480 608883 615825 771658 746966 789726 801387 835919 838550 805815 905085 1937007 2032235 1211911 1028026 673346 664166 800311 796674 837077 846182 863928 871801 974289 979128 4778421 4898473 40.05 71.8 1
10:03:06 2024-01-26 647056 634893 197819 195498 321061 326803 340956 338515 210806 209556 260036 266899 299840 304778 4079651 4333179 6142894 5937022 1044579 1084421 288054 253566 270319 269379 311760 304493 297685 298506 206951 206244 692901 632291 1449681 1406946 422820 417890 612979 615419 767697 754121 791936 795510 833517 846191 808784 898204 1922571 2013847 1219440 1042536 671908 660410 806048 802488 830235 843321 869313 876964 966513 970099 4715249 4892596 40.05 71.8 1
10:03:07 2024-01-26 636548 636284 197810 195498 321025 327727 341580 336751 211658 209082 261684 264825 299840 303606 4071422 4380241 6128484 5929514 1059841 1084421 287051 253777 269929 270817 310100 302404 298205 298506 206477 206169 660410 628688 1436089 1399736 420918 419665 612546 614475 774398 752476 791450 799648 836512 844558 806422 902014 1925593 2028936 1210062 1032495 671633 664639 802622 794349 832238 847447 867736 870525 972183 978544 4787827 4896088 40.05 71.7 1
10:03:08 2024-01-26 643164 636275 198405 199280 319087 327154 340273 338551 214585 209082 260840 266348 299350 304568 4073113 4373930 6124110 5912367 1037948 1086767 287216 253742 270119 269414 311301 302788 300926 301161 205897 206992 697146 635688 1446030 1397116 422222 418480 614718 617204 767346 753585 794552 793226 832265 847492 810580 894564 1923599 2018136 1221323 1044021 673826 661346 806048 802488 830235 843357 870623 879467 969288 972193 4712582 4883224 40.05 71.7 1
10:03:09 2024-01-26 638454 635799 197746 199010 320050 326661 338771 338824 214621 208756 261464 265603 299840 304451 4076024 4446486 6097290 5929438 1049312 1085313 288492 253777 269513 269894 310171 304414 299296 301801 205897 206347 695801 635466 1431616 1388558 421892 419665 610311 619838 771658 752223 795427 801387 828632 843366 814113 900671 1932883 2044326 1217557 1033966 677367 663159 800311 800215 837077 846340 862700 876964 975592 975779 4709768 4889108 40.05 71.7 1
10:03:10 2024-01-26 636548 635835 197845 195498 321025 327727 341340 337495 214621 209082 261684 265975 299840 304069 4061199 4370730 6124753 5942827 1061359 1088405 287055 254309 269739 270460 310171 304382 300070 298924 206433 206204 688775 629586 1450886 1400729 420918 418424 613883 615419 774948 752092 792014 801387 836512 845752 806994 899688 1937007 2026410 1210062 1033230 671908 665652 804904 795510 832238 847519 867736 873079 972147 973584 4787827 4891217 40.05 71.8 1
10:03:11 2024-01-26 644122 634857 198673 195767 319570 327648 340513 338824 214691 209556 261244 265338 298545 304604 4068520 4367519 6124753 5921027 1037948 1086858 288387 254799 270119 269379 311586 301273 301175 300979 205897 206957 701559 634439 1447303 1400438 422820 418480 614718 619347 769402 752588 795501 793305 833517 847492 811805 895647 1923636 2016705 1215673 1043525 673826 661346 807158 802488 832596 843357 869350 878499 970464 972916 4718617 4889108 40.05 71.8 1
10:03:12 2024-01-26 642262 636766 197854 199107 320310 325747 339760 339813 214621 209117 261684 265975 301101 302683 4068520 4437166 6121506 5942827 1040922 1086858 290762 253636 270644 269755 310641 304598 297793 300989 206298 206382 677186 635011 1492703 1395128 422038 417300 609413 618080 766070 746572 793134 797876 832302 846948 811805 898974 1929111 2030452 1145295 1038060 677367 659906 799177 802230 839455 838577 862013 878499 975629 972916 4646744 4886710 40.05 71.7 1
10:03:13 2024-01-26 642184 636761 197746 199427 320090 327496 342735 336715 214911 209082 261244 264786 300752 302259 4068520 4383594 6107588 5945544 1053797 1085313 288454 254417 269559 269790 311760 302227 297721 301308 205431 207430 688775 627792 1449047 1388558 421354 419665 609377 618080 773578 747187 792014 799081 834735 845752 810617 899354 1938384 2035614 1226702 1032495 677367 664675 798046 795510 839732 847483 860103 873079 978503 978544 4718617 4889108 40.05 71.8 1
10:03:14 2024-01-26 641919 634938 197858 199185 320539 328191 342929 336173 210110 209082 260876 265995 299350 304630 4074327 4324525 6122119 5930099 1050996 1086858 287890 255200 269975 269685 313009 304326 298275 299483 206187 207072 695801 625113 1445103 1399736 419619 418226 614718 616329 772205 753729 789314 793226 836552 847456 804712 898204 1932956 2013847 1219172 1038320 674787 663664 805476 796710 832596 847519 866811 873774 970011 975779 4736659 4889108 40.05 71.8 1
10:03:15 2024-01-26 647329 636507 197780 194841 319790 326661 341376 337768 214656 210429 260438 266348 301209 301728 4068520 4373926 6112687 5943757 1043160 1085313 289809 253636 270392 270509 310606 304598 297580 300323 206187 206175 681943 636249 1424858 1395772 423420 419665 611631 618080 770565 749201 796595 801387 829254 844558 813780 904698 1932883 2044326 1233398 1032839 676094 662284 799744 802488 838265 845743 862700 878214 977046 975779 4709218 4882140 40.05 71.7 1
10:03:16 2024-01-26 638153 636663 198396 199001 321061 327265 341616 337768 214691 209082 261464 264825 300752 303642 4064338 4361473 6116512 5943757 1056738 1086694 288969 254417 270355 270509 309993 305501 298032 300736 206477 206382 680534 630038 1435996 1399736 421551 419665 612029 614401 774948 751523 792868 802525 834120 843366 807030 902139 1926996 2030795 1211911 1029562 672866 664166 802622 800178 835891 847447 869593 875056 974289 979164 4793808 4901968 40.05 71.8 1
10:03:17 2024-01-26 645036 631294 198712 198726 320796 328655 340309 338824 214621 209556 260876 264970 299840 305284 4073113 4361649 6122793 5920800 1037948 1086858 288825 253671 270428 269720 311881 304598 299146 301161 206187 206382 694351 636605 1447607 1401723 423163 418480 615121 618043 768857 754264 795427 795547 833517 847528 811768 895745 1926371 2016705 1219440 1044133 673826 662013 806048 802488 832005 843357 869350 875971 970771 972916 4703020 4883224 40.05 71.8 1
10:03:18 2024-01-26 641234 636284 197810 199242 320539 327189 338771 338860 214621 209082 261324 265975 299911 302683 4061161 4441943 6080598 5959860 1047381 1083771 288194 254417 269144 270509 312518 304488 300113 299448 206033 207315 683905 633536 1448587 1383283 423120 418424 610311 619838 771548 747701 794862 802525 829254 843366 813168 903648 1932883 2041429 1221323 1033966 677367 661683 800311 800215 838265 846939 863965 876964 975629 975779 4705857 4881865 40.05 71.7 1
10:03:19 2024-01-26 636732 635826 198712 199005 321061 327727 341892 337768 214991 209409 261720 264901 299875 305534 4064961 4361660 6117904 5940935 1061322 1086858 289104 254764 270011 270957 309993 303767 300749 299307 206477 206382 679124 629586 1442383 1401723 421850 418616 613413 615892 776600 753159 793143 800251 836512 845752 807067 898715 1935705 2025912 1210062 1032495 671908 665652 804793 795547 833417 847555 867736 871838 972183 973656 4774174 4891492 40.05 71.7 1
10:03:20 2024-01-26 643173 631254 198431 199076 320050 327189 340273 338313 214621 209082 260840 266490 299298 304604 4068520 4364524 6108574 5929627 1040178 1085117 287984 254061 270201 269755 311443 303520 300926 301911 206187 206416 679663 634439 1452537 1400438 422038 418480 614246 619398 769438 753511 795427 793305 832338 847528 811805 895647 1923724 2014806 1219440 1044021 673826 661346 806035 802230 830235 844549 869387 878499 970771 972229 4708523 4889108 40.05 71.8 1
10:03:21 2024-01-26 643099 636316 197854 199041 320054 326661 339795 339849 214656 209082 261500 265975 299911 306102 4074327 4439324 6085588 5912292 1047305 1085239 287949 254487 268766 270544 310971 302580 300185 302015 206079 207315 672602 634102 1429573 1384628 422558 420556 611211 619027 772753 751407 794862 801956 829877 843793 813205 900671 1927107 2041429 1209369 1032495 679296 664639 801447 799648 839183 846218 865269 876964 981351 977607 4715259 4889108 40.05 71.8 1
10:03:22 2024-01-26 636732 636502 198712 198861 320535 327959 341340 337768 214621 208396 261684 264786 299875 306079 4058265 4361548 6108574 5922016 1056813 1088405 288824 254452 268541 270544 311916 303846 300640 299307 206405 206278 687345 630486 1448958 1398743 421354 420781 614718 616329 774487 754264 790739 797913 834735 845000 810617 898336 1932883 2025912 1211911 1038060 673826 665182 804894 795510 831024 847555 869387 871181 970771 978544 4755417 4889108 40.05 71.8 1
10:03:23 2024-01-26 643557 631294 197810 199218 319051 327189 340824 338278 214802 209082 260876 266029 299595 302683 4077872 4367628 6109286 5928639 1034986 1085239 289108 254703 269631 269274 312901 302580 299478 301166 205754 207211 694351 632291 1435772 1397752 422222 417010 612979 619398 766070 751407 794653 797258 829914 847564 814113 895647 1926464 2023041 1228856 1042058 678331 663695 802622 802488 836484 846179 867119 878878 976363 964642 4642872 4879742 40.05 71.8 1
10:03:24 2024-01-26 636732 636498 197815 199322 318828 327684 341856 336715 215097 208756 261280 266525 299911 302718 4068520 4401598 6099248 5938004 1056738 1088131 288346 254703 269595 269720 311916 303503 299065 300884 206441 206244 659892 626897 1426969 1395128 419656 419665 610142 618080 774948 746572 792014 800104 834735 844558 810580 903270 1932661 2035614 1213760 1032495 677683 665182 799177 796710 839455 847519 862426 871875 977083 973548 4715259 4891492 40.05 71.8 1
10:03:25 2024-01-26 641207 634897 197854 199072 320535 325747 342965 336208 215062 209117 260473 265222 299875 303393 4055371 4306078 6112687 5928639 1044816 1089955 288012 254738 270392 268899 311952 303551 300113 300905 206405 206244 697251 626434 1431662 1406946 421951 417300 614246 615387 769402 752092 792968 793263 838887 847564 805852 895913 1932684 2008111 1211911 1041813 671908 662284 804904 800215 834708 844991 868268 876964 969361 974364 4718617 4882140 40.05 71.8 1
10:03:26 2024-01-26 646319 634934 197573 199112 319087 328191 340860 338824 214436 210247 261454 265603 300787 301763 4074967 4386309 6108574 5921027 1039854 1084431 289814 253566 270283 270215 310064 302616 299550 301161 206079 206244 695801 635921 1430848 1392503 423420 419368 609449 619838 770565 747664 795464 801387 830263 843366 813817 899354 1932883 2044326 1223411 1035440 675444 662027 800311 802488 838265 845145 862737 880671 975665 975779 4705141 4889108 40.05 71.8 1
10:03:27 2024-01-26 636732 634893 197810 198680 321056 327265 340860 337259 214621 209048 261756 264860 299875 305645 4061199 4367912 6117899 5924412 1054254 1085227 288824 255130 268622 270250 311952 301661 300713 299377 206480 206278 695801 627792 1442330 1400729 419692 418212 614718 616072 772285 753585 790325 795583 836552 850549 804712 898241 1932883 2012420 1220988 1038835 675751 663195 804904 797876 832274 846254 868732 876964 970807 975779 4728016 4888831 40.05 71.8 1
10:03:28 2024-01-26 647521 635862 197471 199251 319570 325747 340860 337803 214691 209772 260071 267400 300752 302761 4061199 4377036 6108574 5929542 1040633 1083838 291462 255540 270355 270250 309923 305464 299901 300252 206441 206888 677715 635921 1451172 1396463 423420 419665 609880 617583 772285 749918 796632 801387 828668 845045 813817 903648 1924227 2042877 1215735 1035440 675444 661815 801298 802488 839455 843357 862663 878536 979619 975779 4677681 4885622 40.05 71.7 1
10:03:29 2024-01-26 640336 636312 197815 199076 321056 327265 342410 337495 214876 209117 260912 265603 301419 302222 4068520 4374133 6108574 5934748 1052567 1085264 286981 254738 269903 269650 309958 304108 297757 300252 206441 206244 663382 627783 1433979 1398448 421551 419072 609413 614511 772205 751518 790288 802525 835299 838622 808306 904973 1926996 2032235 1190123 1028831 673826 661756 802016 799611 836484 847447 867119 874433 974980 979200 4780994 4898473 40.05 71.8 1
10:03:30 2024-01-26 645957 634929 198392 195228 321097 327509 340309 338860 214436 209590 260876 265004 299911 304304 4068520 4333412 6117899 5912769 1039187 1084499 289351 253812 270355 270594 311809 304598 300822 300275 206913 206278 676306 635011 1427856 1405709 423647 418480 614718 617808 768350 755686 795427 796110 834144 847190 811657 892843 1923636 2011827 1215673 1041906 673826 660410 806071 802488 829850 843357 869424 878499 969361 974096 4708472 4888007 40.05 71.7 1
10:03:31 2024-01-26 641317 637443 197815 199076 320085 325747 340045 339610 214506 209117 261720 265603 299911 304562 4067038 4439324 6076269 5928639 1046194 1082155 286746 254593 268945 270250 311336 303183 300288 301801 205141 207245 689790 632291 1442111 1387217 421703 420556 611211 618153 773849 750910 796467 802525 829914 844990 813205 904142 1932883 2041429 1189442 1032495 678813 664675 802052 800215 837993 846218 864617 876964 981351 977680 4718617 4888007 40.05 71.7 1
10:03:32 2024-01-26 636502 631294 198439 198901 320796 327727 341376 337732 214656 208251 261316 265004 298616 304319 4066266 4358362 6113651 5924412 1049446 1085227 286312 254984 268909 269650 313850 303735 300713 299272 206115 206278 681943 625076 1454831 1400438 420155 419332 614718 617204 773385 754121 791685 797825 835919 846227 811229 900657 1925629 2023041 1210062 1038835 673826 665652 806071 795547 831649 847555 869387 871838 970771 977852 4755417 4889108 40.05 71.8 1
10:03:33 2024-01-26 644963 634902 197776 199187 318569 327189 340345 337768 214691 209082 260876 266433 299840 302683 4073113 4377366 6109193 5912557 1038099 1084458 287216 253847 270191 269636 313270 303909 300076 302871 205682 207424 697146 634102 1441050 1398175 422038 418076 613774 619398 767227 751822 795427 796618 829877 847564 811481 895652 1928051 2021608 1204516 1041800 678331 657961 802622 802488 834708 846179 867736 877875 976363 971579 4648219 4882140 40.05 71.7 1
10:03:34 2024-01-26 636732 637475 197854 199072 319082 327684 340860 336751 215027 208465 261280 270047 299911 302718 4073113 4417115 6099248 5933771 1054142 1086569 286990 254415 269739 269859 311840 304414 298957 301060 206298 206922 697251 628240 1434418 1395737 419510 419665 610763 619838 774398 747039 792014 800251 834479 845752 811805 902588 1932476 2035651 1226702 1032495 677683 665182 798046 797311 839455 847555 863691 874433 979889 973620 4728016 4898473 40.05 71.8 1
10:03:35 2024-01-26 645685 634893 198495 199112 320575 326803 343001 337259 214841 209772 260473 265257 299875 302754 4066266 4303079 6127001 5928639 1043423 1085264 287216 253777 270644 269038 312095 305133 300076 303993 206262 206106 672944 629135 1450942 1409710 424979 418003 613809 614291 768240 753548 793143 795510 835662 847420 808138 898204 1926957 2016705 1226973 1041794 671908 662013 806606 802488 830235 845743 871279 879467 966513 972916 4709768 4890597 40.05 71.8 1
10:03:36 2024-01-26 645952 637894 197776 196340 319069 328191 341821 337732 214956 210065 260621 264786 300752 301692 4067862 4377092 6107944 5921027 1035304 1082082 287617 253352 270608 269790 310135 302687 299550 301905 205794 206784 694351 635921 1444627 1396463 424586 419300 611631 617970 771187 749312 796595 801238 833771 848109 813535 903797 1929111 2028752 1210062 1037299 677367 660373 801175 804199 839455 843357 862626 879748 978466 975053 4662229 4886710 40.05 71.8 1
10:03:37 2024-01-26 640249 636271 197785 199005 320736 327265 342615 337460 214841 209048 260876 266348 300153 301692 4064961 4373926 6126159 5937103 1056851 1085227 287391 254167 270119 270425 310064 303662 298484 301161 206588 207580 679124 630038 1427830 1400438 421703 421749 615282 615672 776600 753693 793143 800251 836248 846729 808784 902251 1935631 2031076 1213760 1032495 672866 665616 804904 796674 833453 847555 870213 871801 974980 979128 4781836 4896088 40.05 71.7 1
10:03:38 2024-01-26 643173 631249 197845 199180 319087 327154 340273 338753 214621 209082 261244 267086 299263 304533 4068520 4367333 6108574 5918346 1032820 1082082 287146 253812 269831 269414 313264 301520 297615 302015 205647 207430 674368 635011 1449179 1398448 422038 417745 613738 620719 770091 751872 795390 794349 829914 851078 814970 898297 1929111 2025912 1165532 1044133 678813 663224 802622 802488 837077 845743 867736 879504 977056 971506 4646744 4889108 40.05 71.8 1
10:03:39 2024-01-26 638089 634893 197815 194841 320010 327437 342929 337223 214991 209082 261648 264970 301209 302417 4068520 4380425 6108574 5942241 1054067 1085227 286746 254557 269929 270167 312510 303610 297793 300323 206262 206175 671573 628233 1430210 1398448 420735 419629 612066 616748 773739 751518 792014 802525 836516 844558 811150 906909 1932550 2037883 1215609 1029562 673826 663628 802585 797714 839455 847519 864542 874396 975665 978897 4738159 4896088 40.05 71.8 1
10:03:40 2024-01-26 645943 634897 198405 199251 322000 327265 342735 338789 214621 210247 261244 265188 299840 302683 4068520 4305816 6136550 5929627 1044910 1086841 287216 253812 270680 269825 312023 302687 298275 302124 206477 206141 672944 629962 1442122 1410906 423310 417745 614246 614328 770091 753436 794765 796692 836516 847528 807030 901798 1929218 2010995 1211911 1043204 671908 662284 804904 801350 837077 844955 869593 876964 969324 975779 4715259 4889108 40.05 71.8 1
10:03:41 2024-01-26 645952 635794 197750 199387 320014 328423 341580 338561 214656 210065 260036 265188 300752 301692 4070093 4380207 6108574 5925268 1034708 1085227 287181 253529 270680 269790 310171 305658 299550 302015 206187 206382 695801 635921 1474758 1399107 422973 417119 610763 618043 768997 746781 797679 799611 833481 846227 815244 903270 1931857 2026446 1210062 1038849 678652 661346 800311 802306 839455 844281 862663 879785 978466 974328 4665564 4889108 40.05 71.8 1
10:03:42 2024-01-26 641160 636284 197741 199081 321408 327727 342929 337223 212251 209082 261280 264970 301209 301269 4068520 4373926 6126009 5937103 1056813 1086804 287391 254167 270155 270684 310135 304598 298484 299168 206477 206347 680534 629924 1439571 1404427 421892 421450 612870 615713 776600 754117 792429 802414 835853 845752 808211 904973 1940772 2029320 1188307 1031761 674787 665145 804904 797876 834671 850430 868974 873774 974980 979200 4804318 4898473 40.05 71.8 1
10:03:43 2024-01-26 644122 636396 198880 199180 320535 327648 340788 338789 214956 209842 261244 265154 299840 305033 4070164 4361548 6117899 5918346 1038446 1086841 287251 253777 270345 269790 312753 300816 298519 301398 205897 207026 695674 634102 1434025 1399107 423163 419665 616026 619838 769255 755962 798515 797258 834589 847456 813535 897023 1931084 2016705 1215673 1043278 674787 662248 807214 804770 831613 845145 872549 879748 970047 975090 4715249 4885622 40.05 71.8 1
10:03:44 2024-01-26 642147 636321 197815 199256 320530 328655 340788 339575 214921 209117 261166 266161 300716 304125 4074327 4436578 6080598 5924989 1047532 1082119 290495 254202 268909 269859 310859 302227 297580 301161 206477 207315 701559 634439 1436782 1388792 424138 421377 611065 621160 772679 749053 799389 804534 832624 845752 814970 904973 1937007 2046710 1234925 1035776 677367 661720 802585 801919 838860 844955 865232 877565 978466 978544 4718617 4892596 40.05 71.8 1
10:03:45 2024-01-26 636460 636770 198707 196264 321061 329202 341856 337768 214841 209117 261756 266161 299875 304319 4073113 4367764 6117899 5937103 1052642 1085264 286990 254949 268909 269859 312095 302766 298484 299448 206045 206382 697251 626004 1444169 1400438 421354 420488 616352 618006 774948 755297 790701 799300 837031 849947 811155 899651 1935631 2031039 1165532 1038395 674787 666667 808882 797876 833453 847591 870660 873737 972183 973584 4762210 4891492 40.05 71.8 1
10:03:46 2024-01-26 642542 634857 198405 199493 319532 327419 340824 338515 214656 209082 260876 265995 299560 302718 4065621 4361323 6113637 5927725 1034017 1086841 287216 254557 270572 269038 313044 304166 297580 301201 205897 207498 694351 632291 1442383 1397752 421892 416974 613949 620608 768997 751259 797369 797825 831849 847383 816430 898204 1929218 2027289 1165532 1044765 679296 663695 802477 804199 834671 845743 866884 878499 977056 973676 4684992 4886710 40.05 71.7 1
10:03:47 2024-01-26 638395 634902 197845 199220 319570 327684 340549 338753 210076 208721 261720 265188 300890 303393 4068520 4433944 6080598 5927725 1047831 1085227 286312 254557 269513 269859 311113 302227 299441 301272 205319 207315 681092 630486 1435727 1387574 421354 420744 614246 621086 774948 748484 795406 801277 834552 846240 814002 905085 1936585 2041429 1221155 1033892 679296 665652 799177 801200 839455 846218 864579 876964 981388 973620 4724641 4892596 40.05 71.7 1
10:03:48 2024-01-26 637480 634866 197845 199351 320539 327437 341892 336208 210692 208902 261244 265995 299840 304768 4059168 4346121 6117899 5929514 1054142 1086841 286981 255377 268873 270181 313009 301768 300822 301161 206332 206416 687345 627516 1433521 1399736 419619 420447 616389 620232 774800 756370 790701 799529 836994 850549 809211 903346 1935631 2025912 1211911 1038320 674787 667066 807214 795510 834966 847591 870660 873116 972183 979200 4765611 4891492 40.05 71.8 1
10:03:49 2024-01-26 642226 634893 197854 199318 319082 327684 341053 338824 214841 209590 261464 266029 299840 305428 4069665 4380455 6117899 5912557 1039928 1085227 287216 254167 270381 269825 312934 303415 300288 300815 205897 207026 697146 634102 1421168 1397752 422820 419368 615479 621565 773665 754006 797050 797258 833371 853454 816157 895587 1927741 2021608 1226973 1047789 678652 663224 806035 804199 833966 845670 869387 878536 974980 975779 4704862 4889108 40.05 71.8 1
10:03:50 2024-01-26 639975 636770 197845 199382 320539 328179 339795 338551 214991 209048 261720 264786 300752 304778 4067000 4438787 6089923 5937103 1051886 1085264 286312 254984 269703 269859 311586 304598 297615 301731 205284 207026 685916 628688 1431634 1388287 420547 419665 610726 620645 774837 751134 793143 801277 834625 847546 811657 903461 1936803 2038537 1228551 1033966 679623 666965 800311 797840 841842 850137 863321 874396 980656 973656 4722021 4882140 40.05 71.8 1
10:03:51 2024-01-26 640360 636507 197849 199076 320796 325712 342929 336715 214982 209117 260657 266399 299840 303642 4065621 4308852 6140335 5928639 1044816 1088112 291745 254380 270608 269379 311265 301768 300713 301161 206332 206382 687345 626897 1428065 1408432 422185 418185 613848 615713 772285 755196 792919 797825 839483 847420 808882 898954 1930798 2013847 1215541 1040313 675751 666018 806048 800178 834671 847447 873946 876964 972183 975779 4717902 4889108 40.05 71.7 1
10:03:52 2024-01-26 647144 635835 197973 199395 321408 326696 341856 338313 214726 210394 260621 265188 300752 301728 4061161 4387040 6108574 5927725 1035342 1084458 287391 253352 270716 269859 310859 304598 297580 301587 206332 206416 688953 633670 1494721 1395772 423763 418480 610311 618080 771187 750340 799960 801240 832155 848146 815234 904029 1937363 2036563 1190123 1035813 677367 664254 800274 804770 839455 845145 865752 881073 980620 975779 4684366 4889108 40.05 71.8 1
10:03:53 2024-01-26 640336 636275 198435 195803 321025 327496 342410 337768 214841 209082 261464 264533 299452 302683 4064961 4361548 6108574 5929542 1056912 1085227 287181 254835 269965 270614 309665 302759 301936 301271 206477 206347 681943 628688 1433317 1398743 422185 418652 612979 616329 776526 752216 792956 802340 839483 846911 808637 907021 1940124 2028789 1211911 1032495 673826 665616 807158 797876 835891 847519 867736 876347 974980 979200 4783553 4898473 40.05 71.8 1
10:03:54 2024-01-26 644016 634902 199054 199076 320179 327189 340824 338824 214656 209117 261684 265188 299369 306723 4061199 4361548 6117899 5923497 1038446 1084495 288194 254380 270414 269636 313009 303447 299216 300815 205897 207349 697146 634102 1428770 1397752 422820 419368 615442 619027 770565 754043 799960 797788 834845 853490 815234 898129 1930798 2025312 1226973 1047326 676404 663224 808882 805641 833417 845743 870660 881867 973282 975779 4698458 4885622 40.05 71.8 1
10:03:55 2024-01-26 638226 634929 197845 199183 320800 327684 339795 338824 214991 209082 261756 270461 300787 305261 4074327 4435634 6080598 5932869 1049387 1084458 292018 254593 269739 270426 311113 304598 298032 301766 205284 206451 695801 628688 1435657 1388558 420584 420259 611248 618759 774018 746744 795257 802304 836291 848146 814039 904142 1942890 2045087 1217458 1033966 679296 665688 800311 799833 841842 847447 865195 876964 986122 981045 4728016 4889108 40.05 71.7 1
10:03:56 2024-01-26 639905 634934 198889 199076 320535 328655 342699 336715 211052 209117 261280 266029 299840 303642 4067301 4327629 6117899 5925268 1052642 1085264 291741 255377 270119 269859 313044 302227 298519 301161 206477 206416 697251 626434 1449486 1399736 419656 419368 616062 618080 773849 755196 791753 800098 836921 850549 811045 903496 1934607 2031224 1213760 1040313 674787 666667 807214 799492 836947 852386 869387 873737 974980 982710 4774174 4891492 40.05 71.8 1
10:03:57 2024-01-26 644016 634938 198707 199395 320054 327684 340860 339585 214691 209152 261684 265188 299630 304354 4073132 4377328 6117899 5912557 1039652 1086841 288045 253812 270608 269859 312059 301732 299216 301161 205897 207061 694203 634556 1430005 1397752 422820 419368 614718 619027 771658 754264 797802 796618 834994 854170 815826 898129 1929424 2019569 1226973 1049242 675751 662284 807214 802306 834966 845365 870623 879785 974289 975670 4708523 4882140 40.05 71.7 1
10:03:58 2024-01-26 638353 636770 197841 199112 320800 327684 339795 338860 209862 209082 261720 266348 300787 302683 4073113 4438787 6089923 5929542 1047268 1085264 286590 254593 269739 269859 311586 304598 298275 301766 205319 207026 679300 628688 1452141 1388558 420584 419665 611248 617644 774948 749892 793134 802379 834994 846729 816356 906188 1940124 2046710 1193754 1032384 680748 665652 800311 800215 841529 850959 863928 876964 983476 973620 4718617 4889108 40.05 71.8 1
10:03:59 2024-01-26 636732 635599 197854 199076 320831 325747 341616 337259 215027 208396 261500 265222 299840 305317 4068520 4349235 6109198 5928639 1050360 1086569 291669 254984 269775 269414 313009 301803 300906 300358 206477 206382 689489 625113 1457034 1399107 419692 418358 615626 618080 774948 755196 790887 797950 839372 850512 813502 903624 1934607 2027313 1228856 1040619 675973 667611 807214 797876 833417 854161 874255 874396 972183 973620 4746038 4892596 40.05 71.8 1
10:04:00 2024-01-26 645079 634929 198491 199498 319158 327419 341856 338824 215062 209737 260657 266619 299911 302470 4065621 4361360 6108574 5925382 1035491 1085264 287216 254202 270381 269038 313520 301768 298032 301447 205897 206451 692901 633987 1423754 1396762 422527 418185 613848 619064 769438 753049 797235 795583 833216 852961 816319 899977 1931829 2028789 1211911 1044765 680264 664166 802622 802488 838265 842580 868750 880410 975629 972952 4639843 4879742 40.05 71.7 1
10:04:01 2024-01-26 636732 637443 198435 195668 320085 325712 342965 336786 215062 209117 261684 265188 301209 303699 4061199 4380078 6117904 5938894 1053797 1085227 286981 254593 270572 269859 309918 304109 299865 299483 206951 206347 678077 628688 1428841 1399736 422222 419343 611248 616329 774948 751407 793143 802340 836552 845533 811188 908891 1937989 2034558 1213760 1031983 674787 666055 804631 800215 837077 847483 870026 877563 974980 981349 4793808 4898473 40.05 71.8 1
10:04:02 2024-01-26 645685 634938 199054 199045 321097 326661 340824 338860 214656 209590 261280 264786 299875 305033 4073113 4342666 6117899 5912557 1036967 1085264 288965 253812 270572 269859 311113 302227 299461 300948 206332 207174 691451 634439 1452534 1399736 423420 419072 615791 618080 770020 755334 796632 794984 834465 852961 813891 896770 1929424 2019260 1225090 1047855 675751 663188 807029 804770 832238 845743 871935 881905 972147 974364 4711883 4882140 40.05 71.8 1
10:04:03 2024-01-26 642262 638345 197815 199147 320570 327158 339831 339849 214656 209082 261720 265975 300752 302683 4070206 4421212 6085588 5921027 1044391 1082119 288763 253387 269965 270649 310171 302687 297615 301161 206187 206382 695801 634439 1435239 1388558 423420 418652 611248 619269 772753 749929 797235 802525 829914 845154 817518 908745 1939073 2048501 1202667 1035440 679137 665582 802585 802305 839455 842580 864617 879280 981351 978274 4705857 4889108 40.05 71.8 1
10:04:04 2024-01-26 637516 634938 197845 198757 320696 327496 342050 337803 214726 209117 261792 265603 300787 303606 4067301 4364660 6109193 5922016 1057113 1083690 287090 254202 269549 270719 311323 302687 300713 299448 206477 206382 679124 630036 1436337 1397752 422222 418723 614718 617204 775222 754658 792535 801387 836516 846263 809468 905284 1939073 2028789 1210062 1035440 673826 665506 807195 797788 837386 847555 867736 874470 975434 979200 4783553 4891492 40.05 71.8 1
10:04:05 2024-01-26 643855 631285 199054 199076 320090 327419 339795 338539 214656 209117 260912 264820 299630 306477 4082527 4361660 6108574 5895665 1039928 1086841 288194 253777 270608 269859 311586 304110 299461 301161 206187 207026 700088 635796 1440832 1398743 423420 419072 615626 618117 770565 755334 797235 794422 832964 852431 814082 898462 1929707 2024681 1171997 1047329 677683 664129 807195 804770 834966 846939 868732 878536 976128 976294 4684916 4882140 40.05 71.8 1
10:04:06 2024-01-26 636543 637434 197854 199112 320085 327719 340309 338824 214726 208756 261756 264786 299911 302718 4065621 4423231 6094907 5938004 1050792 1084993 291741 254628 269775 269859 311804 302475 299710 301308 205897 206382 685916 626897 1435982 1392503 420918 419665 610366 618080 774948 752223 792014 801956 834120 845154 811805 904637 1945661 2040349 1224853 1032458 679022 665506 800238 799492 843039 847591 862700 875716 981388 982600 4725520 4888014 40.05 71.8 1
10:04:07 2024-01-26 637868 634938 199023 199147 321061 326661 341856 336786 215132 208838 261720 266029 299875 304568 4065621 4349209 6108319 5938197 1052344 1085301 287216 254984 268909 269894 312095 301768 299461 300341 206477 206451 697251 627792 1447541 1399736 421281 418480 614718 617143 772753 755334 791685 795583 837808 847600 807030 894111 1936033 2016829 1219172 1039877 675751 665782 806621 799427 834966 850540 869350 876964 972220 977680 4725406 4877509 40.05 71.8 1
10:04:08 2024-01-26 643201 631330 197854 199282 319122 327189 340896 338824 214726 209117 261324 266433 299386 302718 4056941 4364721 6108574 5912557 1037336 1084495 287251 253847 270608 269636 313520 303232 299978 301272 205997 207061 691451 632597 1434025 1393796 422222 418804 613848 619064 769475 752092 795464 797913 832338 847600 813817 894111 1927402 2029596 1188307 1044793 679780 664166 802585 802414 838786 846902 868899 880410 975665 972952 4640112 4872513 40.05 71.8 1
10:04:09 2024-01-26 638543 635862 197854 195150 320085 327727 342965 336786 214796 209082 260912 264969 300787 302296 4049629 4377245 6108574 5929542 1053503 1085264 286347 254369 270191 269636 309918 303682 297757 299483 206477 206026 659892 626897 1439444 1396762 421923 419483 610779 615892 773301 751028 792014 802379 836552 843366 809431 907705 1937007 2038899 1217458 1030512 675751 666055 802585 797730 839418 851745 866315 875679 974939 979237 4769016 4894981 40.05 71.8 1
10:04:10 2024-01-26 645533 631137 197854 198726 322822 327496 340824 338824 214321 209590 260912 264786 299911 302718 4064961 4320968 6118505 5910838 1035491 1085264 288089 253777 270572 269825 311769 302652 302577 300311 206477 206141 692901 634401 1448692 1401723 423420 419368 617103 619398 769947 755870 796595 795547 836240 852395 813535 897657 1926371 2021139 1204516 1047329 677199 663658 807195 805914 834966 845597 872699 883239 974980 975779 4711845 4883224 40.05 71.7 1
10:04:11 2024-01-26 636511 634857 198949 199109 321061 327727 342109 338242 210076 209556 261756 265975 299875 307191 4055334 4367764 6108574 5936380 1050958 1086804 287216 255341 269288 269859 312533 301768 299426 301801 206477 206382 697251 628688 1434317 1399736 420250 419665 616062 618464 774948 755808 792014 797913 838957 850439 810580 901609 1926959 2020176 1205671 1041362 677683 669377 808919 799427 836475 852952 874570 875492 974048 977680 4744420 4897373 40.05 71.8 1
10:04:12 2024-01-26 642226 634820 198811 194769 319087 327189 341580 339550 214691 209117 260840 266029 299875 302187 4058302 4367764 6108574 5927725 1036466 1084421 287391 253777 270680 269825 311078 306482 297580 301061 206332 206416 697251 635011 1497589 1396463 424623 419665 611175 619398 771187 749289 799543 802525 832265 846227 816161 903610 1927033 2038009 1210062 1039563 679137 663040 802585 805914 841842 845670 867027 883239 981924 978544 4693771 4886710 40.05 71.8 1
10:04:13 2024-01-26 642147 637693 198681 196047 321186 327496 341892 338005 212322 209082 261648 265975 301209 302718 4064961 4358362 6108574 5928639 1059343 1085227 287181 254380 270345 270649 310171 302687 298972 299413 206768 206382 688775 629586 1432974 1400729 422222 419606 614718 617204 775149 755734 794274 802525 836516 846191 810580 903648 1935631 2029356 1211911 1034195 675751 669377 808306 797693 834966 852805 872699 877125 974832 982006 4774174 4896088 40.05 71.8 1
10:04:14 2024-01-26 643620 635567 198716 196251 320361 327684 340824 338789 214956 209556 261648 265154 298580 304568 4058265 4364695 6108574 5918346 1037299 1084956 287993 254557 270345 269825 313009 303410 298712 301272 205897 207026 701559 632291 1434369 1397752 423120 418480 613848 619027 769438 752514 796632 796710 832302 852395 814970 899613 1929130 2025912 1210062 1044765 681779 664092 804768 804770 837345 847501 870176 881980 977676 974911 4661630 4877509 40.05 71.8 1
10:04:15 2024-01-26 638543 635835 197815 199395 320740 328533 339795 338789 215062 209527 261684 266348 299840 302718 4058227 4429521 6089267 5932869 1050792 1083623 292564 255163 269703 269825 311804 302687 297615 301942 205248 206416 679124 627792 1433764 1389543 420882 419665 610311 619838 774948 749385 792825 801387 837105 844964 811805 904254 1932550 2039982 1232248 1033230 678813 667950 801906 801200 841245 850540 868154 878140 983256 981282 4721988 4881008 40.05 71.8 1
10:04:16 2024-01-26 638320 636688 198780 199356 321061 328191 342749 338789 210076 209117 262643 266348 299805 304069 4052405 4371057 6108574 5921027 1059377 1083653 288559 254557 270572 271097 310171 302687 300713 299413 206477 206347 679124 630036 1430563 1399736 422820 419606 615121 617204 775186 755334 792498 802525 837699 846191 811192 903648 1938384 2026446 1211911 1034703 673826 667950 808306 800061 838537 852348 871455 876577 976216 984104 4791248 4892596 40.05 71.8 1
10:04:17 2024-01-26 645854 631249 199019 199041 321025 327684 340501 339670 214991 209556 261280 267102 299875 306440 4064961 4361649 6108574 5919273 1038446 1085459 288054 254703 270572 269825 312095 303232 298972 300358 206187 207315 697146 635011 1426805 1399736 423420 419665 615589 619579 772753 755270 797839 795510 832302 852431 815584 898241 1929204 2025912 1206365 1046582 679296 663159 807029 806413 837345 848137 872699 881980 976711 975633 4699144 4879742 40.05 71.8 1
10:04:18 2024-01-26 640323 637552 198677 199320 320050 327684 340273 338575 211988 208902 261720 266348 300434 302683 4064961 4440299 6080598 5919273 1047892 1082082 286746 254557 269513 270460 311586 302723 300288 301026 206042 207638 693652 631698 1432882 1387217 422820 419312 612979 619976 774487 752588 796632 802525 833517 845752 814970 903312 1926996 2044782 1211911 1033966 680264 665616 802622 802304 839732 850467 867625 879392 983329 980588 4720694 4886710 40.05 71.8 1
10:04:19 2024-01-26 636474 636663 199058 199320 321738 325747 342374 338824 211988 208396 261720 265188 299840 305534 4064961 4371094 6108574 5929627 1053056 1086034 287181 253777 268909 270719 312059 302191 299426 301271 206477 206382 693218 630038 1442037 1399736 421886 418687 616062 618080 775149 755734 793143 800819 836552 847927 811192 903154 1935631 2026446 1209369 1038060 675269 668593 807214 799492 839732 855373 871927 874247 976290 983407 4792939 4894981 40.05 71.8 1
10:04:20 2024-01-26 644760 634902 199479 196594 320054 327648 340824 338539 214956 209597 261280 265222 299805 304568 4068520 4361660 6108574 5895627 1039928 1085264 288527 253777 270608 270460 311840 304326 301248 301161 206187 207026 688551 635011 1433480 1399736 423420 419665 616499 619502 770565 756407 797802 795547 834144 853635 815244 898297 1927741 2021608 1226973 1047329 677367 663224 806035 802306 836749 847991 872587 883239 976290 975597 4688115 4883224 40.15 71.8 1
10:04:21 2024-01-26 637443 637439 198232 196598 320985 327684 340273 338789 215027 209082 261576 264786 300752 304778 4061161 4435634 6080598 5938004 1053503 1084993 291741 254593 269739 269636 311113 302687 300020 301978 205248 206416 692901 628240 1439320 1392503 421216 419665 610743 619398 774948 749312 793143 801956 835299 845036 811805 906909 1932550 2038537 1232248 1033966 679022 666631 800311 798442 842965 854767 867027 877601 981204 982710 4730153 4896088 40.15 71.8 1
10:04:22 2024-01-26 641882 634818 198751 196598 320883 327900 342929 336715 210726 209890 261396 266735 299840 303606 4058302 4309137 6108319 5923497 1044816 1086971 286277 254202 270644 269825 312789 302475 298519 299780 206332 206382 695801 627344 1434621 1409942 422222 419072 614718 617204 772753 755334 793171 797311 838993 852431 809431 894111 1934256 2013847 1165532 1043390 674306 661720 806035 802488 837077 850467 874467 880572 972000 978507 4715145 4896088 40.05 71.8 1
10:04:23 2024-01-26 645952 634929 197642 194841 322639 328655 342374 339778 214771 210464 261684 267096 301244 303190 4068520 4386375 6126196 5927725 1040633 1085264 288965 253777 270644 270460 310171 303646 297580 300040 206477 206416 700695 636452 1443456 1396762 424101 418652 611248 619838 772753 751518 799580 802525 832302 845000 816235 904973 1931307 2044782 1243179 1035822 677367 664055 802585 802342 841245 846756 868268 882887 983321 980624 4697774 4895148 40.05 71.8 1
10:04:24 2024-01-26 642189 636770 198681 196335 321061 328619 342965 337732 215062 209117 261280 266525 301103 301763 4062063 4361510 6108574 5928639 1056152 1086841 287181 254344 270572 269859 310135 303610 300288 301271 206879 206416 681943 628688 1450458 1399736 422222 421974 612979 616329 775186 753585 793143 802267 837772 845752 810617 907668 1932748 2032235 1211911 1032495 673826 665616 805765 800215 837077 847591 871964 880305 976835 981897 4792099 4895034 40.05 71.8 1
10:04:25 2024-01-26 645952 636021 198401 195493 322790 328546 341329 339813 214886 209772 261280 265188 299558 303926 4059168 4324033 6122863 5921240 1039928 1086841 288527 253742 270608 269825 311586 302687 300402 300523 206768 206141 695801 633649 1459892 1402964 424021 419368 617103 618080 770565 756407 796632 799648 836833 847528 811805 894111 1926371 2017279 1211907 1041906 674787 662284 807214 802342 833453 845743 871972 883164 975434 976987 4708359 4888853 40.05 71.8 1
10:04:26 2024-01-26 643025 636720 197819 199112 320535 325747 340262 340220 214886 209082 261720 265975 300434 305645 4061161 4421325 6085588 5928639 1047724 1082119 288597 254593 269323 270684 311113 304598 298484 300358 206332 207349 672958 634439 1439117 1386591 422222 418723 612979 619940 774487 752092 795464 802525 832302 845752 813817 906263 1932883 2048688 1211911 1032495 680264 665652 802622 800061 839455 846218 867736 880572 981887 979747 4707207 4888853 40.05 71.8 1
10:04:27 2024-01-26 635945 634721 198988 199045 321097 327959 341856 338539 214831 209409 261756 266161 299734 305968 4068520 4371057 6108574 5928639 1057295 1082119 287146 254522 268873 269894 312059 303698 298937 301161 206477 206382 697251 630315 1451829 1399736 420918 418652 616062 618023 775113 756407 792578 800251 835889 850476 811805 901646 1926996 2028936 1209369 1038835 675269 667611 807214 797840 834401 852386 871935 874433 974048 983924 4754369 4888014 40.05 71.8 1
10:04:28 2024-01-26 643557 634684 198919 199391 319082 327684 340824 338824 211953 209632 261648 265995 299805 303642 4074327 4358222 6108574 5919273 1034017 1082119 287652 254380 270345 269414 312539 302227 297580 301308 205897 207026 692901 632291 1427700 1396762 422820 418185 613846 619027 769544 752092 795464 797275 833517 847564 816161 896690 1929353 2028936 1188307 1044602 680264 662284 802622 804046 839455 845743 867736 882401 979686 976987 4644739 4886414 40.05 71.8 1
10:04:29 2024-01-26 640146 634748 198301 195344 319759 325712 342929 336751 215062 209785 261576 265154 300752 300847 4061011 4373926 6117899 5938004 1051886 1084458 286981 254557 270608 269894 309918 306121 297615 301161 206477 206382 671159 628240 1450122 1399464 422222 419665 611248 616329 774948 753385 793143 802342 837772 845752 808821 904712 1927185 2032235 1211911 1029562 673826 663664 804904 801350 837077 850467 866811 876964 977056 985501 4792099 4890521 40.05 71.8 1
10:04:30 2024-01-26 645915 637120 198612 195909 322489 327959 340824 338824 214585 209772 261396 265154 299875 303357 4064338 4324033 6109505 5921141 1043089 1085264 287914 253777 270644 269636 311840 302687 300288 301271 207059 206382 679124 634102 1440425 1406428 424623 419665 616062 617583 770565 754571 796632 799648 837289 847564 813535 901836 1926371 2016705 1236844 1043302 674787 662284 808931 804652 833453 845743 875814 881036 971458 975779 4725520 4888014 40.05 71.8 1
10:04:31 2024-01-26 645854 634721 200490 196598 319908 328655 341821 338515 215027 210394 261143 266990 299734 301728 4068520 4370747 6108574 5921027 1033509 1083653 288595 253777 272284 269414 311367 303184 297580 301308 205897 206451 699788 632291 1437809 1395772 424623 418480 610726 619398 769438 750451 799012 801387 834735 846263 814113 902325 1924227 2029356 1188307 1037322 677367 661053 801447 804046 841245 845743 865232 882127 980583 977160 4674520 4895148 40.05 71.8 1
10:04:32 2024-01-26 640087 636625 197638 196807 320847 327006 342749 337697 215027 209117 261316 264820 302238 302363 4055821 4367741 6099248 5928639 1052392 1085264 286347 254167 270572 269859 310135 304145 297580 299413 206477 206347 684762 627792 1440754 1397752 422222 419483 611248 616329 774398 751370 793143 802340 838364 845752 809431 907668 1932661 2032235 1213760 1029562 674306 663700 804625 800215 837077 847519 866848 876964 977056 982042 4788522 4900684 40.05 71.8 1
10:04:33 2024-01-26 643904 631109 198958 196047 322082 329586 340645 339849 214771 209444 261244 265004 299593 307169 4049555 4336398 6104225 5909908 1038446 1082082 287993 253812 270608 269859 312095 302766 299426 299236 206187 207465 695674 634722 1427343 1397752 423420 419665 616228 619502 772753 755334 797839 795547 833874 853635 816198 896386 1926371 2022770 1228856 1044874 679296 662691 804858 802306 837077 844991 866884 879160 977505 972952 4664484 4891278 40.05 71.8 1
10:04:34 2024-01-26 639182 634748 198569 196460 319428 330053 341713 337318 210110 209082 261720 264820 300434 306885 4064961 4411522 6089923 5938894 1053797 1083690 286312 254557 269867 269859 311840 302759 296680 300461 206477 206382 666946 626897 1437108 1395772 421886 419665 610779 617204 774398 749892 793143 802379 836589 844558 809431 904637 1936622 2038193 1217458 1029562 675751 664639 802622 801350 839455 847591 867736 876964 975629 982042 4742231 4900414 40.05 71.8 1
10:04:35 2024-01-26 643938 636361 198612 196322 320878 327655 342857 337590 211840 209737 261244 265625 299875 305298 4073113 4296745 6126726 5925268 1043330 1085264 291946 254380 270644 270802 312130 302475 298519 300358 206477 206347 687345 627963 1443778 1408943 423420 418480 614283 615825 770565 754264 793143 797913 837772 854238 809395 894111 1927402 2012420 1211911 1043390 673826 657961 807214 802488 835891 847447 871935 878499 970771 977763 4708472 4894614 40.05 71.8 1
10:04:36 2024-01-26 647586 635690 197716 194799 320432 328655 341677 338373 211692 210253 260876 270082 301244 301516 4060501 4370908 6104225 5910838 1038372 1082119 289000 253034 270608 269859 310357 304598 299441 300394 206332 206416 685916 635796 1435523 1393796 424623 418029 611248 619398 773849 749892 799617 802525 831713 844405 816198 904973 1934330 2044782 1225330 1032839 677367 661756 801447 801739 839732 846218 865232 878536 979926 973584 4703177 4890955 40.05 71.8 1
10:04:37 2024-01-26 643287 636470 198608 196047 322381 327727 342749 338135 211988 209562 261504 265603 300787 304378 4058524 4361660 6108574 5920190 1060096 1084495 287216 253777 270572 271132 310135 305339 298972 299448 206768 206347 687345 629586 1448095 1397752 422222 419642 614718 617204 775186 754733 793134 802525 837772 846227 809383 903685 1926996 2026483 1190123 1034195 674306 667611 806642 797876 835891 854833 870660 874433 974980 982042 4775010 4880931 40.05 71.8 1
10:04:38 2024-01-26 645854 636400 199544 196056 320914 329586 340681 338682 211692 209597 261320 267096 299805 304604 4056362 4352169 6116021 5912670 1037707 1084224 288089 253777 270608 269859 310575 301803 301601 301353 206187 207026 692901 634102 1442602 1399107 424322 419665 616499 618080 770565 755150 797802 799684 835919 852431 814113 901190 1926464 2017315 1221323 1043278 675751 662284 807214 803478 833453 845743 874568 881147 973598 975779 4709218 4881122 40.05 71.8 1
10:04:39 2024-01-26 645742 636668 200340 196598 320653 328655 342266 339670 211692 210618 261058 266722 301067 303657 4068520 4386658 6108574 5921027 1035342 1083690 288595 253387 272284 269859 310859 304109 298275 301272 206187 206451 695801 635011 1474551 1395772 424623 419665 611248 618117 770565 750377 800186 802253 834735 847492 813817 904973 1935802 2036563 1211911 1038097 677367 661558 802622 804652 840784 844955 866502 883458 981388 980077 4677681 4886897 40.05 71.8 1
10:04:40 2024-01-26 642001 636668 198815 196331 322048 328191 342821 338171 210043 209597 261504 266029 301067 304267 4059168 4348936 6108574 5929542 1056912 1082119 287216 254347 270608 271097 310135 304598 299216 301271 206477 207094 680534 629586 1433660 1399736 422820 419937 614718 615825 776319 754658 793134 802525 837772 846227 810617 905085 1927033 2026483 1211911 1033966 674787 667648 807158 799081 835891 853626 870660 875716 974980 981313 4770769 4882140 40.05 71.8 1
10:04:41 2024-01-26 642262 636658 198889 196598 320546 328533 341196 338682 211692 209451 261540 267096 299474 306515 4055334 4364615 6113544 5919273 1035826 1083690 288194 254380 270414 269859 313520 303735 299441 301308 205897 207384 692901 632291 1426806 1395772 423420 418480 614571 619976 770565 753195 797839 796784 833808 852431 816198 899011 1927365 2026483 1210062 1043278 679296 661720 802622 802073 839455 845743 867736 881110 977602 974364 4633493 4872788 40.05 71.8 1
10:04:42 2024-01-26 637703 636663 197673 197151 319805 329317 342821 337625 210043 208978 261356 267284 299734 303995 4056941 4367590 6089648 5933771 1049204 1082155 286347 254202 270191 270404 311840 304598 296680 301097 206187 206382 675298 626621 1466969 1393796 422222 419665 611248 616035 774398 750303 792817 804120 839030 843775 810654 904712 1936585 2035651 1217458 1028831 675407 664675 802622 800215 839455 847627 867736 876964 975665 983468 4755417 4888007 40.15 71.8 1
10:04:43 2024-01-26 645036 634938 198677 195838 322723 328546 341232 339706 211248 209960 261540 267096 300610 303499 4055057 4320949 6109505 5919273 1035491 1081279 289000 253777 270572 269825 311774 304598 300926 299377 206477 206416 692539 634439 1457912 1401723 424322 419665 617374 619838 772753 755734 798974 797311 835919 854842 813168 900277 1927745 2019569 1228856 1046544 677199 663695 807214 802306 834892 846939 871898 881073 974980 975779 4692445 4877481 40.05 71.8 1
10:04:44 2024-01-26 639029 634897 198405 196598 320776 330521 340537 338682 211988 208943 261576 267096 300540 304483 4067862 4424504 6084263 5919729 1045404 1082045 289351 254557 269703 270649 311078 304598 298484 300815 206477 207494 692901 634439 1453938 1388287 422820 419606 612979 619976 774948 753478 796632 804236 834735 846948 816198 907556 1926996 2044782 1213760 1033966 681233 667102 802622 802488 841245 850430 867736 879467 985570 979164 4718617 4886710 40.05 71.8 1
10:04:45 2024-01-26 636732 636400 199019 196598 321745 328546 342605 338539 211988 208721 261576 267471 299699 304425 4059125 4349219 6108574 5929627 1053881 1085165 287181 254984 268873 269859 312059 301732 299181 301271 206477 206416 697251 628688 1441741 1399736 420882 419368 616062 618080 774398 759422 792868 797275 838993 852395 809395 896653 1932883 2016705 1210120 1040415 676885 665616 807214 800215 835891 847555 873872 876964 974289 978544 4725406 4879742 40.05 71.8 1
10:04:46 2024-01-26 643941 634852 197819 194833 320740 329820 342086 338539 211953 210218 261100 267659 300504 303510 4069405 4374168 6113477 5918346 1034986 1082082 287993 254557 270644 269004 311555 304598 297545 301905 206187 206416 694351 631388 1438535 1396463 423163 418480 611248 618991 770529 750991 797161 800251 834735 847492 813817 902968 1935631 2030795 1211911 1041053 679296 663224 802016 804652 841842 845743 866502 882364 980583 975779 4646744 4879742 40.05 71.8 1
10:04:47 2024-01-26 638454 636725 197776 199147 321061 328277 342677 338468 211953 209925 261540 267096 301067 303589 4069405 4374133 6098834 5929514 1053394 1085264 292681 254949 270345 269859 311586 304598 296887 302225 206332 206416 687345 627792 1442054 1392503 421850 420708 611211 618080 774948 749892 793143 802379 837105 845000 814113 904973 1940713 2041429 1226702 1032495 679296 667611 801175 799008 841343 847555 863928 876964 982779 981276 4715249 4883224 40.05 71.8 1
10:04:48 2024-01-26 639689 634603 198716 199427 320834 326661 342677 338756 212583 209785 261504 268591 299629 304520 4065794 4318383 6107588 5947030 1053391 1087631 287216 254593 268873 269859 313009 303846 300926 300358 206477 206382 687345 626897 1446147 1397752 420882 418322 617541 618080 774948 756407 792014 800251 840542 847528 811768 902325 1935631 2023041 1197385 1040313 676404 667611 807214 800178 834671 852386 873213 876964 974980 981502 4737415 4883224 40.05 71.8 1
10:04:49 2024-01-26 646776 634866 197810 194794 320539 326661 341892 338539 211769 210148 260589 267096 301015 303804 4069405 4373433 6099248 5928639 1036466 1082183 289041 253742 270355 269859 310859 303646 297580 301026 206477 206416 677186 636149 1476390 1397752 424623 419665 611248 619398 772205 750991 800186 802525 833517 847456 814970 901312 1935631 2041429 1211910 1037424 678331 661720 802052 805865 840748 844955 867119 881147 981388 980808 4674734 4882140 40.05 71.8 1
10:04:50 2024-01-26 640300 636275 197845 199112 322036 327473 342929 338539 211988 209820 261396 265763 301314 304196 4065794 4361583 6108574 5937103 1056889 1082183 288946 255022 270572 272082 310641 304598 299181 299448 206477 206382 679124 630036 1449109 1399736 423420 419937 615589 619125 776869 755870 793171 802525 838957 847226 811805 904973 1938458 2029007 1213760 1035440 674787 667611 807214 799044 836484 854229 871279 875679 976363 982468 4771602 4889108 40.15 71.8 1
10:04:51 2024-01-26 643099 631294 198707 199287 321565 327684 340465 338551 211953 209967 261396 267400 300886 305894 4070093 4367676 6108574 5913753 1038446 1082119 287853 254703 270428 269859 313256 301273 298972 302124 206187 207349 695674 634439 1436118 1397752 423420 419665 616062 619940 772481 754658 799012 796710 834735 853635 816198 899947 1929111 2023041 1165532 1048219 680264 663195 804904 804199 839455 846218 866848 879785 977738 974364 4642872 4873852 40.05 71.8 1
10:04:52 2024-01-26 637216 635840 197845 199291 319087 327684 341892 339476 210110 209457 261396 266990 299629 302611 4063595 4395758 6093608 5929514 1053797 1083653 286312 254949 269595 269825 311113 304437 297721 301731 206187 206416 679124 626897 1429514 1392503 421551 419665 610311 618080 774948 749856 793143 802525 836516 845752 813502 909649 1938384 2035614 1226702 1031945 677367 665652 801447 800215 841245 852155 866502 876340 978466 979128 4731393 4882140 40.05 71.8 1
10:04:53 2024-01-26 645952 634630 197849 199107 322031 327265 342410 338824 214656 210113 260992 267400 301348 305534 4063595 4302205 6109467 5921027 1041413 1085762 287216 253777 270355 269720 311804 302687 298921 299448 206768 206313 668831 630937 1432578 1408943 424623 419072 614283 617204 770565 755723 795427 799684 834084 847564 811805 902288 1926464 2016705 1223207 1043278 674992 662284 808358 804046 833417 846939 874494 881073 970771 974328 4709218 4879742 40.15 71.8 1
10:04:54 2024-01-26 645036 636211 197854 199251 320314 327473 340824 340363 214286 209820 261432 266135 300469 304667 4063816 4424270 6093822 5911554 1038334 1083002 287181 253352 270716 270404 310029 303646 297580 301928 206187 206416 677715 635011 1471509 1395472 424351 419665 611211 619398 771658 749892 801104 802525 832338 846227 815584 904973 1925321 2041429 1217557 1035813 677367 663695 802016 804652 841245 844991 866370 881073 981388 973584 4703177 4883224 40.05 71.8 1
10:04:56 2024-01-26 638454 634893 198712 199041 321774 327727 342410 337768 214876 209082 261563 265355 302275 306297 4063595 4365372 6114718 5921027 1058694 1083653 288559 254202 270608 270614 309887 305501 298519 299413 206477 206347 683352 628240 1450458 1397752 422820 419865 613848 617204 776283 753049 792498 802073 838957 845000 810617 903350 1936585 2029356 1213760 1032495 674787 666965 806035 801350 838265 852422 869387 876689 977934 982042 4780994 4882140 40.05 71.8 1
10:04:57 2024-01-26 644122 631249 199093 196616 321056 328974 340824 339575 214691 209737 261684 265188 299593 305247 4061011 4358243 6115374 5919273 1040884 1085239 288194 254522 270608 269825 313741 303085 298972 301272 206332 207349 698617 634102 1428172 1397752 423420 420708 616062 619976 772753 755334 799012 797751 834735 854842 814970 900957 1927884 2023041 1165532 1048107 678331 663159 808931 804652 836484 846218 871972 881110 977056 975779 4680387 4879742 40.05 71.8 1
10:04:58 2024-01-26 637225 635826 198716 199214 321808 328215 340309 338278 214991 208721 261756 270236 299875 304372 4067984 4424509 6077859 5919273 1047957 1084431 289649 254557 269703 270495 311586 302723 300325 301978 205897 207857 692901 629586 1448123 1386591 421551 418687 613578 619940 775149 750451 793171 802525 836833 846227 812630 904068 1935334 2038266 1223004 1032495 679296 667611 800158 801350 841842 847483 865232 876964 984013 979200 4705141 4879742 40.05 71.8 1
10:04:59 2024-01-26 636732 634639 199023 199282 321021 328423 341616 337768 210726 208431 261684 265810 298580 305354 4056362 4344803 6114718 5928639 1054142 1084458 289482 255200 268873 269825 312095 301520 300749 300463 206477 206416 691812 626897 1437055 1398743 420918 418687 616499 618080 774948 756407 792014 800251 838993 847564 811805 902325 1926996 2021804 1211911 1040313 676404 666594 807214 800061 834708 853626 873213 876340 974289 980316 4746038 4882140 40.15 71.8 1
10:05:00 2024-01-26 643099 631294 198707 194837 319794 327189 341892 338789 214691 209590 260438 266433 299875 303589 4065074 4374171 6105996 5921027 1032547 1084458 288861 255130 270572 269379 313080 302687 299550 302871 206115 207026 692901 632291 1428787 1395772 423420 418480 613848 619976 770020 752129 797802 799081 834144 851681 815584 898002 1927365 2029356 1211218 1043390 680264 663224 802622 804689 840748 842580 868974 883066 978503 975053 4634027 4872788 40.05 71.8 1
10:05:01 2024-01-26 638144 635835 197785 195137 321061 327496 342965 338205 215027 209082 261500 265004 299593 302688 4056362 4387031 6109686 5932869 1054202 1084458 286981 254382 270319 269825 310135 304109 297615 299483 206951 206278 676687 627792 1429197 1398743 422820 418652 612546 617204 774948 753159 793143 802342 839030 842553 811765 909687 1932550 2035119 1213760 1032495 674787 665145 804904 801350 838265 847519 869350 876964 974251 983504 4783553 4892596 40.05 71.8 1
10:05:02 2024-01-26 645854 631249 199058 199041 322031 326696 340860 339849 211658 209737 261720 265222 299875 306223 4067984 4345804 6124753 5895476 1038446 1082119 288685 253812 270392 270544 312023 302687 302896 301161 206768 207245 695801 634439 1442546 1404953 424623 419665 617374 618117 771658 756222 799617 799684 834120 854238 813205 896418 1929111 2020176 1244521 1041616 677093 661720 808931 804689 834708 844991 874531 882401 974980 975779 4701737 4879742 40.05 71.8 1
10:05:03 2024-01-26 638190 636658 197845 199462 321025 327755 340345 339849 215027 209117 261756 266348 299911 302718 4057510 4436947 6092269 5920951 1046632 1082155 288790 254380 270191 271266 311113 303361 300076 301308 206477 206819 684762 634439 1444103 1387574 424021 419606 612979 621366 774948 752092 799343 802379 834735 845000 818008 904712 1935631 2044819 1145295 1035440 680748 665652 804333 802488 839455 847555 866848 878499 984173 979164 4708472 4882140 40.05 71.8 1
10:05:04 2024-01-26 636502 634902 199218 199072 322031 325747 341892 338278 214991 208756 261720 265188 299840 305751 4059168 4367438 6116021 5933394 1056813 1084458 287391 254344 268945 271301 311774 303662 299426 301161 206477 206416 697251 630038 1434345 1399736 422558 419937 616499 618080 776319 755711 793134 801956 837772 847528 811805 903648 1938458 2026483 1191938 1038060 675751 669377 809505 799044 834708 853626 873250 875716 974980 980620 4755417 4882140 40.05 71.8 1
10:05:05 2024-01-26 643666 631294 197854 194833 320054 327684 341892 338551 214876 209152 260876 266433 299911 302222 4059168 4373930 6111013 5920913 1032398 1084458 287888 253847 270608 269414 313234 304203 300185 301942 206033 207026 695801 632291 1441344 1396762 423420 419396 613848 619976 770020 753195 796632 800251 834735 852431 815620 898678 1927107 2029356 1211911 1043390 680264 663224 802622 805829 839455 843766 868974 884426 979926 975779 4633493 4872788 40.05 71.8 1
10:05:06 2024-01-26 637480 637439 197785 195145 321056 327727 343001 337768 215062 209737 261684 267400 301138 302724 4059168 4367827 6095981 5929155 1053722 1085313 286277 254557 270155 269894 311586 305405 297505 302190 206187 207174 688775 626451 1432119 1392503 421886 418358 610779 618080 774601 749892 792817 802525 836552 844369 814113 907595 1940713 2039711 1224853 1032495 677367 667139 802477 800215 843242 852422 864617 876964 983902 981313 4701737 4879742 40.05 71.8 1
10:05:07 2024-01-26 638320 634938 198712 199076 321016 326696 342965 336515 210144 209117 261280 266029 299593 304981 4037917 4322113 6116021 5912405 1053279 1085313 289005 255163 269323 269859 312130 301768 301050 301710 206477 206416 687345 626451 1446534 1400438 420918 418029 616499 618080 774054 755675 792578 800251 840217 847600 811805 899317 1934256 2024155 1211911 1038941 676885 667648 808358 800061 834708 852422 873250 876964 972220 980352 4746038 4879742 40.05 71.8 1
10:05:08 2024-01-26 643741 631254 197854 195137 320090 327684 341892 338551 215027 209152 260509 266029 300822 304199 4079314 4364694 6112409 5920951 1033509 1085313 288194 254808 270608 269038 312095 304598 299478 302828 206477 207494 694351 633536 1426806 1398448 424021 418480 612979 620682 770565 752092 797802 800251 834735 851717 815620 902139 1931510 2030795 1209369 1040313 680264 663224 802622 806436 842375 845743 867736 883732 981388 976257 4640112 4872788 40.15 71.8 1
10:05:09 2024-01-26 637967 634893 197785 199214 321056 327727 343001 336786 214831 209152 261500 264786 300787 300847 4056276 4358437 6098834 5934338 1052218 1085313 288539 255200 270345 269859 311586 304598 297372 301941 205972 206416 675298 626897 1432321 1391516 422075 418358 611248 619398 776563 749929 791973 804236 837180 845036 813205 907595 1938161 2041429 1204648 1033691 678331 666631 802052 800215 841416 852422 866502 876964 981388 981349 4715249 4882140 40.05 71.8 1
10:05:10 2024-01-26 644016 631294 198431 199291 320479 325712 343001 337732 212322 209772 260876 265810 299911 302754 4053387 4290718 6125300 5916790 1047936 1085313 288133 255271 270392 269379 311738 304166 298972 300358 206333 207286 697251 625113 1448670 1401723 421588 419665 616062 617642 773849 755686 793143 797950 841480 852431 809431 900731 1932883 2013847 1219172 1041053 677093 664675 807214 801350 835891 847555 871972 878878 974980 973584 4717902 4879742 40.15 71.8 1
10:05:11 2024-01-26 645952 637248 197810 199254 320054 326696 341616 337803 214761 210100 260912 265222 301491 301516 4059168 4358437 6107588 5912443 1031626 1086858 288861 254808 270392 269650 313449 302652 299441 301166 206187 207430 703030 632291 1425788 1396463 423420 418854 613848 619940 769947 753159 797802 800178 834735 847564 816161 901646 1929218 2030758 1211911 1043278 679623 662284 802622 805792 841245 846939 870213 883658 978430 975743 4637338 4877331 40.05 71.8 1
10:05:12 2024-01-26 638345 636203 197785 194833 321056 328191 342965 337732 210076 209702 261648 265154 301420 303178 4061499 4358491 6091301 5938580 1053787 1085313 288418 254987 270355 270509 311881 304382 297130 302365 206187 206382 690204 628240 1438083 1392503 423162 420854 611065 618080 775149 750192 794274 804046 838328 847546 814113 908888 1940676 2039982 1224853 1032495 678331 668323 801447 800178 841842 852386 866502 876964 979889 980547 4709768 4886710 40.05 71.8 1
10:05:13 2024-01-26 645394 634866 198707 199431 321025 327727 343001 337697 215027 209737 261024 265995 299840 302683 4061569 4293584 6122119 5920800 1044742 1085313 288861 254808 270464 269720 312830 302545 298902 300780 206650 206382 688775 628262 1432032 1409942 423120 419396 614718 617057 772753 755334 793097 800215 840812 853635 810543 896653 1935631 2013847 1213760 1043390 674787 662655 806606 802488 837077 847447 871242 882364 971458 978544 4705065 4881865 40.05 71.8 1
10:05:14 2024-01-26 645943 634888 197780 194630 320764 327154 342374 338753 214806 210723 261244 265775 301173 301692 4049480 4367827 6099248 5939000 1034986 1085313 288861 254764 272908 269720 310935 305862 299260 301237 206187 206416 691451 632291 1450115 1396463 424623 419072 611248 620608 771658 750991 801326 802525 835919 847492 813744 904973 1932883 2032235 1211911 1038060 678813 663224 804194 807007 841343 846939 867736 883658 981044 975779 4637338 4879742 40.05 71.8 1
10:05:15 2024-01-26 638418 635835 197746 199427 321021 327727 342929 337495 215062 209556 261684 265188 300855 301269 4049517 4364615 6112299 5944228 1055661 1085313 288657 255236 270392 270509 311881 304180 297541 302908 206477 206382 666946 626897 1427613 1397752 422784 420556 611175 617642 776698 751523 793143 804689 838993 845752 811768 907369 1936585 2035614 1217458 1029562 677367 665616 802622 802488 839455 852386 867736 876964 978430 981970 4756996 4893878 40.05 71.8 1
10:05:16 2024-01-26 642262 637439 197849 194668 320535 327684 339760 339300 215027 209082 261720 266348 299875 302683 4055596 4423398 6071272 5915788 1049555 1085202 289041 255022 269559 270544 312739 304806 300179 301095 206369 207638 688319 631839 1436283 1385829 423837 419865 613848 619976 774800 754658 797839 804807 834735 846948 818317 904674 1935631 2044782 1226973 1035165 681233 665652 804333 802488 839455 847519 867736 880872 984173 973620 4701420 4879742 40.05 71.8 1
10:05:17 2024-01-26 636276 631254 198889 199251 321056 326696 341856 340198 214991 208396 261720 265188 299386 306297 4037917 4355408 6099248 5920027 1056738 1085165 288861 254452 268730 270992 311662 305890 301102 300217 206732 206278 687345 629586 1428508 1399736 422257 422048 617374 618080 775149 755675 792982 801387 837699 847528 812958 902325 1927033 2026446 1211911 1038245 676404 668593 808358 799008 834708 854833 873797 876964 974289 979164 4746813 4882140 40.05 71.8 1
10:05:18 2024-01-26 643557 631249 197810 194841 322022 327154 342374 338278 211658 209082 260621 265222 299911 301728 4059168 4364694 6099248 5927725 1037390 1085202 288824 254026 272716 269720 310971 303966 300113 302871 206405 207211 695801 632304 1448513 1397752 424623 419483 612464 620278 771658 752092 802250 802488 835919 847492 813780 901953 1934256 2032235 1217458 1038199 679296 663224 802016 806436 841380 848767 867736 883658 983476 979930 4657930 4872788 40.05 71.8 1
10:05:19 2024-01-26 640300 637439 198716 199251 322484 328191 343001 338753 215062 209737 261684 266161 301455 302647 4049480 4358491 6099248 5923497 1059454 1087282 288910 254916 270464 271146 310029 304524 301832 299342 207351 206888 680534 629586 1448325 1399107 423420 420744 613809 617642 774948 753159 793097 807098 838993 846948 811192 909904 1935408 2035119 1215609 1029562 675751 665145 806048 802488 839455 852386 870387 879467 975592 984895 4774174 4889108 40.05 71.8 1
10:05:20 2024-01-26 645685 634861 199023 195498 322000 327419 340824 340327 214991 209772 261684 265188 299911 305968 4055596 4333412 6103254 5900543 1039928 1088368 289361 254738 270392 270544 311916 304598 300195 302015 207023 207499 699607 635921 1426746 1405709 425720 419665 618214 620719 772205 758558 800186 800251 838887 854842 813744 899688 1929218 2020176 1221323 1044765 676885 663396 809505 805829 834671 844991 874531 883658 974980 977852 4706392 4877331 40.05 71.8 1
10:05:21 2024-01-26 640336 636543 198401 194894 320570 328144 340824 338789 215027 208902 261756 267086 299875 302718 4049816 4418046 6071272 5895589 1047724 1083623 289113 254738 269867 271266 310971 303254 300822 302657 206833 207823 695541 634102 1427982 1384391 424623 422974 613413 623373 774948 752439 800186 805766 834589 846948 818588 909645 1936272 2050623 1165532 1035440 680264 665616 804631 802488 841245 847519 867736 882159 984173 979164 4708624 4879742 40.05 71.8 1
10:05:22 2024-01-26 635986 634857 199019 199076 321450 328423 342651 338789 215027 209117 261792 267086 299840 304533 4049816 4358491 6108574 5925268 1057904 1082119 288861 254738 270093 271680 310971 302580 301248 301587 206913 206888 697251 630486 1434002 1401723 423420 419937 617541 617859 778556 756407 795464 802525 841174 853144 811805 903275 1937007 2032235 1170883 1035440 675751 669067 808931 799648 836484 854833 873213 876964 975629 982042 4764796 4892596 40.15 71.8 1
10:05:23 2024-01-26 642226 631249 198712 199322 320090 327719 340824 338789 214991 209737 261500 265995 299523 304667 4064961 4357945 6108574 5918346 1034754 1085227 287251 254703 270319 270439 313675 302580 300288 302083 206260 207390 683951 634102 1428508 1399443 424021 419072 615121 619976 772917 755334 800112 800251 835919 856743 817392 898817 1924227 2032235 1190123 1041616 681233 662727 804904 805829 839455 846182 870213 883658 978503 975779 4634027 4877331 40.05 71.8 1
10:05:24 2024-01-26 636993 635826 197854 195450 321016 327727 343001 337768 215062 209117 261720 265222 301209 302172 4061499 4364660 6108574 5930500 1053797 1085309 287055 255130 270319 271611 310864 304822 299719 300884 207351 206278 678077 628233 1440810 1400438 423420 418687 612979 619125 774837 754621 795406 804689 841407 844735 811045 907595 1940713 2036862 1215609 1032495 675751 665652 804858 802488 839455 852422 869350 878840 975629 984626 4771602 4891492 40.15 71.8 1
10:05:25 2024-01-26 645943 631294 198988 198870 322525 326661 341580 340602 214806 209737 261684 265222 300752 305534 4059168 4324054 6118006 5910838 1038446 1085264 288527 254167 270355 270439 311809 303909 299355 302124 206441 207569 688551 635845 1434986 1402431 424623 420556 617374 619940 772753 757779 801326 797275 834735 855382 820109 899947 1927741 2025912 1205671 1049710 678813 663628 807214 804652 838265 846182 871972 883695 975629 977852 4688455 4879742 40.15 71.8 1
10:05:26 2024-01-26 636543 636275 198405 199458 320796 328711 340824 338561 210110 209082 261756 265188 299875 302754 4068520 4423398 6080598 5928639 1053985 1082119 291853 255377 270093 271041 313405 304414 299647 302543 206079 207245 679124 628688 1436221 1391165 422038 419901 614718 620013 778183 752514 797679 804807 837105 847456 817392 910149 1949897 2044326 1224853 1035440 681233 668593 801447 801350 843839 852422 865232 880872 984871 982042 4715249 4879742 40.05 71.8 1
10:05:27 2024-01-26 638992 634938 199062 199462 321061 326696 342410 336751 210726 209082 261684 266399 299734 305534 4059168 4330387 6108574 5918346 1047381 1085264 288264 254984 270572 269650 313234 304598 301175 301060 206913 207245 697251 625986 1464910 1405709 422038 419629 616499 618080 774398 756780 795257 800178 841407 854842 811805 902626 1926996 2013847 1219172 1041794 678331 665688 807214 802488 837077 852311 873872 878499 976363 973620 4717902 4876522 40.15 71.8 1
10:05:28 2024-01-26 645952 636396 197849 195437 320796 327189 342410 338551 215027 210394 260876 265188 301209 301480 4070206 4374209 6104225 5912557 1032472 1085264 287216 254380 272247 269602 312758 307253 299260 303731 206624 207245 695801 632291 1449265 1398448 424248 419629 612833 619903 771658 752092 798974 802451 837105 847600 816198 905894 1937007 2035119 1213760 1041906 679623 661720 802622 807044 842608 844991 866848 886289 982779 977852 4643426 4879742 40.15 71.8 1
10:05:29 2024-01-26 640323 636807 197973 199467 320704 328423 343001 337732 210110 209737 261720 265222 301209 303178 4037955 4361286 6108574 5932869 1057044 1084458 287173 254593 270644 270460 310171 304322 301175 302620 207607 206922 687404 630036 1429189 1402431 424979 422646 614718 618080 777455 753659 793134 807060 840035 846191 811805 906269 1938013 2032235 1213760 1032495 675751 668593 807214 802488 839455 854229 871279 875971 975665 984895 4796379 4891492 40.05 71.8 1
10:05:30 2024-01-26 645036 636543 199405 196335 321805 327684 341616 340363 215027 210065 261720 265775 299875 305284 4059168 4345992 6108574 5912557 1038446 1086841 288965 254380 270608 270460 312059 302759 302529 301015 206951 207465 694351 635921 1444509 1405709 425528 421194 618214 621602 772753 756817 801326 800098 839372 854238 815850 904440 1929111 2023041 1244521 1044788 675751 662691 811842 806436 835891 847447 876438 883695 974289 979383 4708624 4882140 40.15 71.8 1
10:05:31 2024-01-26 643557 636807 198431 199431 320435 326661 341376 340949 214621 209918 261720 266348 301899 304162 4059168 4417970 6080598 5919273 1049256 1085264 288194 255377 270342 271286 311586 304598 300537 301024 206951 208113 683905 634102 1446940 1389189 424623 422646 615084 623373 777152 753693 800186 804689 836182 849237 818552 908240 1937007 2053050 1226973 1035813 680748 665652 804904 802037 840748 847555 869593 879785 983284 979164 4699144 4882140 40.05 71.8 1
10:05:32 2024-01-26 636920 634902 199062 199076 321810 327972 342929 338824 214796 209152 261829 265188 299875 307151 4055596 4352440 6108574 5919273 1057263 1085264 287181 254593 269288 271288 312095 303662 299426 300567 206951 207430 675298 630486 1428841 1400438 422075 422048 618214 621602 778257 756209 790814 801956 838957 853899 814076 904935 1927033 2031076 1211911 1040587 677367 669067 809505 800215 835891 854833 874531 876964 974980 981811 4743425 4883224 40.05 71.8 1
10:05:33 2024-01-26 643026 634857 197819 195141 322271 327189 342086 338789 215062 209737 260876 266029 299911 301763 4049517 4371094 6108574 5923450 1032547 1085264 287129 254557 270644 269602 314247 302723 299441 302013 206298 207465 704501 633649 1443085 1398448 424623 419332 613735 622487 772371 753582 798974 801387 837105 852431 819885 903610 1932883 2032235 1211911 1044765 681233 657997 802622 807044 843242 844396 869593 884991 981351 975779 4633493 4879742 40.05 71.8 1
10:05:34 2024-01-26 639089 636316 197785 195141 321097 327727 343001 339476 210110 209737 261720 265625 301244 301728 4056276 4361548 6108574 5928639 1053896 1085264 287181 254557 270608 269894 310171 305238 297615 300252 206768 207107 681943 628233 1452242 1400438 423347 421450 613809 618006 778257 755121 793134 804689 840848 845036 811654 909396 1936747 2035651 1219306 1031411 677367 667611 804333 801350 838966 854833 869593 876964 978503 984199 4759610 4889108 40.05 71.8 1
10:05:35 2024-01-26 645952 637443 198712 199076 323046 327959 341928 340363 214841 210247 261684 265810 300541 303606 4059168 4303947 6136550 5929627 1044910 1088384 287181 253812 272284 269859 312130 302723 300926 300744 206477 206347 669299 629586 1441798 1413150 423010 419665 616463 618043 774413 757966 796834 800215 842672 854842 811805 903543 1926996 2013847 1201016 1043944 676716 664639 807214 802488 838265 847555 874494 879785 974289 979200 4712582 4879742 40.05 71.8 1
10:05:36 2024-01-26 645694 634929 197854 194837 320800 327189 341892 339849 214691 210906 261684 264820 301244 302222 4059168 4380356 6103254 5919273 1047569 1082183 289000 254202 270155 271097 311113 305612 298484 301963 206477 207061 697251 637290 1431246 1393145 426769 421749 613811 621562 774948 751909 802174 805951 834699 846859 818625 909980 1938110 2044782 1225330 1037572 679137 664370 802622 804689 842608 847483 867736 882401 982779 979200 4690740 4869543 40.05 71.8 1
10:05:37 2024-01-26 640291 636321 197888 199147 322072 328191 342965 337803 215062 209117 261324 265975 301244 304778 4037955 4355367 6099248 5928362 1059527 1083690 288874 254557 269323 271132 312059 302439 299426 299518 206648 206451 688775 630038 1448401 1402431 423200 420420 617775 619347 778810 758558 795406 803926 838957 847600 813535 904973 1941841 2029356 1211911 1038798 677683 669104 809505 800215 835891 854229 873872 877939 974980 982042 4746038 4882140 40.05 71.8 1
10:05:38 2024-01-26 643173 634902 197841 197160 320045 327719 340860 338824 214726 209737 261684 266839 299350 302754 4058602 4355396 6099248 5895665 1035054 1082155 287251 254202 270608 269859 313520 301768 300076 301343 205897 207061 695801 632635 1428247 1400438 424476 420228 616463 622487 772132 755261 799963 799949 834589 855446 817429 899011 1932463 2025912 1165532 1044874 680264 667002 808358 804689 839455 847483 870660 882438 977774 975779 4661630 4872788 40.05 71.8 1
10:05:39 2024-01-26 636765 635871 198707 199187 319992 327755 341892 337803 215132 209082 261756 265188 299911 302718 4058602 4401598 6080598 5923497 1052567 1082119 291867 254593 270572 269929 311840 304598 298009 302013 206477 206175 681943 626897 1435435 1397116 421928 421749 613811 621602 778257 749746 796542 804199 841870 847456 813205 904637 1940087 2044326 1208279 1034703 680264 667950 802622 800215 843242 853626 866502 876964 984173 982042 4705857 4882140 40.05 71.8 1
10:05:40 2024-01-26 641244 634675 197888 199322 321092 326731 343001 336751 210076 209737 261280 266433 299069 304630 4053387 4302221 6144788 5919273 1044073 1085301 287181 253812 272284 269859 312095 302687 298519 301061 206477 206382 667750 628688 1455739 1413726 424476 420149 616389 618043 772679 755808 797679 800104 840035 854733 811805 901042 1924264 2019719 1211911 1044765 674787 661756 810654 804622 837077 847519 874531 881110 972220 973318 4705857 4879742 40.05 71.8 1
10:05:41 2024-01-26 647237 636807 197884 199258 320836 327189 342410 338789 214726 210464 261684 265188 301244 303804 4059168 4367764 6099248 5921027 1039928 1082119 288965 253564 270716 270684 311113 303646 300190 301272 206477 206922 695801 637747 1428238 1397116 426739 420447 614246 621602 773812 751296 802393 804770 837068 853650 816198 907668 1935631 2036862 1213067 1038835 680264 661720 802622 806861 843876 844991 867736 885028 984173 973656 4675073 4879742 40.05 71.8 1
10:05:42 2024-01-26 641496 636802 198712 199178 322072 327959 343001 338539 210110 209590 261756 264786 301702 302435 4059168 4361560 6108574 5920190 1056889 1086896 287391 254557 270191 271321 311550 304166 299461 299518 206768 206382 688775 630036 1438535 1399736 424175 423246 618214 619727 779364 758019 796484 804807 842018 847383 815207 906263 1937007 2029596 1165532 1038798 675751 669578 808931 801240 837077 853113 873872 876964 974214 983504 4755417 4879742 40.05 71.8 1
10:05:43 2024-01-26 644016 634938 198707 194871 320085 327684 342410 338824 212322 209737 261720 266873 299875 302470 4058602 4364879 6099248 5895627 1032815 1082155 287051 253812 270608 269859 313520 302227 297650 301131 206332 207528 694203 632635 1423743 1397752 423721 419556 616426 623373 772132 755734 800000 799537 837031 854769 818441 900360 1932883 2029356 1213760 1044779 680958 661792 804894 804622 841842 846850 866884 883695 980656 975779 4634027 4870377 40.05 71.8 1
10:05:44 2024-01-26 636538 636663 197815 195476 321025 325747 343001 337768 214831 209152 261756 265222 300787 302273 4060867 4361660 6099248 5920190 1053045 1086841 287016 254984 270608 269859 311113 303894 300076 300850 206477 206382 671573 628240 1448401 1397116 422820 422048 613373 619690 776660 751946 795131 807098 841272 848146 814039 909961 1942598 2038537 1226702 1033457 678813 667611 802622 801350 843639 853626 869593 879654 980656 982079 4740799 4889108 40.15 71.8 1
10:05:45 2024-01-26 645952 634929 198578 199147 322556 327727 342410 339610 214691 210429 261720 265222 299911 302718 4059168 4302637 6131552 5921141 1043423 1085264 287251 254237 272284 269894 312130 302759 298972 300798 207059 206382 680857 630486 1444608 1409942 426163 419665 615960 617933 772842 757779 797491 800104 838847 854769 814039 903383 1931583 2020176 1228856 1044695 676404 662891 810654 805258 834708 847374 877062 883066 972220 977852 4716757 4876522 40.05 71.8 1
10:05:46 2024-01-26 646583 635871 197875 194871 321061 326696 340584 340674 214656 209590 261238 266161 301280 304778 4046669 4427199 6071945 5895386 1046977 1082155 291498 254557 269775 271097 311113 304598 298519 301343 206477 207528 688551 634439 1439443 1386591 423420 419973 613665 624261 778257 755734 798826 806824 836401 849310 820506 908589 1941142 2047718 1215609 1035440 683525 667913 804904 802488 843039 852204 868974 880763 986969 982006 4708472 4879742 40.05 71.8 1
10:05:47 2024-01-26 636732 631249 198993 196300 321021 328400 341892 338753 210076 208431 261720 265775 299805 304533 4052008 4333397 6099248 5918346 1047750 1085227 292564 255377 270536 269825 313009 302227 299181 300780 206477 206992 687345 626451 1473582 1400729 421850 420708 616499 620608 774837 757779 795219 800519 840666 852250 815197 904749 1938831 2029320 1213760 1041794 677683 668447 810957 801350 837077 854833 875628 878840 974980 980584 4734033 4883224 40.05 71.8 1
10:05:48 2024-01-26 645816 635826 198392 195276 320990 327383 342893 338789 215062 210394 261244 265775 300752 301763 4037917 4355142 6089923 5918346 1036466 1085190 287993 253777 272668 269859 311331 305464 297580 301731 206477 207753 687345 634102 1471309 1396463 425831 419665 612979 619465 773936 753585 804263 805379 836438 853144 818756 907406 1940124 2037737 1211911 1038835 679780 664092 804768 807007 843205 847537 867625 886252 985298 978544 4637338 4873852 40.05 71.8 1
10:05:49 2024-01-26 638454 638340 197776 199218 321056 328386 343001 338242 210110 209556 261684 265188 301667 302688 4046231 4358356 6102953 5927725 1052293 1083653 287216 254593 270536 269894 310135 304109 298240 300358 207059 206382 663382 628688 1436782 1399736 424021 418687 613848 618080 778361 756317 796429 808209 841297 848146 811657 908476 1940231 2039946 1215609 1032495 675751 665616 807195 804770 839455 852386 870623 881313 977738 984895 4764796 4883224 40.15 71.8 1
10:05:50 2024-01-26 646776 634866 199058 199289 322036 328400 341580 340363 214956 209737 261648 265188 299875 307625 4052008 4324033 6099248 5895551 1038446 1082082 288527 253777 270608 270937 312023 302687 301248 300948 206768 207026 692901 635973 1427321 1401723 424623 420259 617812 621454 772753 759599 802250 801238 839483 854733 816430 906158 1930798 2021804 1217557 1044765 675751 661720 811803 808209 836484 846814 876438 886400 974980 981502 4701888 4873852 40.05 71.8 1
10:05:51 2024-01-26 642216 636284 197849 199467 322504 327154 341293 340602 214921 209556 261792 266348 301209 302647 4058490 4408441 6081257 5909516 1042863 1083653 289264 253777 270608 270684 311542 303610 300402 301237 206477 207315 687345 636249 1420530 1392503 424623 419937 613848 621329 774676 753049 801065 808172 836777 849346 819640 907144 1940124 2051593 1215673 1037359 680264 665616 804904 806949 843766 847519 869593 880410 982596 981276 4688191 4879742 40.15 71.8 1
10:05:52 2024-01-26 636732 636284 199023 199395 322031 328423 342893 338561 215027 209117 261792 266348 300752 306079 4037917 4349219 6099248 5918346 1056397 1084458 287391 254949 269513 271286 312753 304129 299496 302052 206768 207026 679124 630937 1426000 1400729 422820 420859 618251 619838 778183 756780 796429 802340 843067 854093 816430 904824 1940124 2033076 1213760 1043278 677329 669541 809505 802342 839455 856042 874494 876964 979758 984895 4764796 4883224 40.05 71.8 1
10:05:53 2024-01-26 644016 634825 199027 194867 320539 327684 341856 338789 215062 209737 261684 266873 299875 304902 4058490 4336484 6099248 5926053 1032903 1082119 288054 254557 270608 270649 313998 302439 298937 301978 206332 207673 692901 633670 1429538 1399736 424322 420259 616499 621806 772753 756407 801326 801808 836884 857080 818441 902424 1930798 2028191 1211911 1049991 681233 665109 807214 805792 839732 847918 871898 883695 979889 977742 4661630 4867952 40.05 71.8 1
10:05:54 2024-01-26 638089 638210 199014 194837 320014 327684 342965 337495 210726 209514 261684 265222 299875 302683 4049065 4383414 6102953 5927725 1053045 1086804 287391 254593 270572 269894 311840 305464 297545 301026 206913 206416 678077 626897 1429573 1397752 423420 418687 612979 618080 776698 753159 792862 809397 844266 848000 814039 908476 1946750 2044892 1217458 1031983 677683 667066 804904 802488 841731 854724 870623 880909 978466 985464 4759610 4876522 40.05 71.8 1
10:05:55 2024-01-26 645694 634902 199183 199467 321750 327727 342929 339539 214956 210247 261648 265960 299875 302718 4049816 4302628 6109430 5909908 1043089 1085264 288317 253777 270680 270425 312095 302723 298972 301758 207497 206382 698701 632759 1467772 1406946 424439 420259 617374 619398 772205 758424 798974 801956 839409 855382 816282 905085 1930798 2021804 1225090 1047000 677199 663982 811229 807007 835891 848027 877062 884954 974289 977852 4705742 4877331 40.15 71.8 1
10:05:56 2024-01-26 643629 636734 198707 196598 321025 327154 341616 340878 214621 209702 261756 264935 300787 302718 4049629 4399326 6089923 5912557 1037948 1082082 288965 254052 270608 270649 310859 303610 300397 301272 206768 207349 687345 636249 1425145 1392503 425528 422011 613413 621329 774948 753159 801897 804689 837521 850476 822848 908326 1940124 2053050 1227249 1039877 679623 667002 805775 804652 842608 851671 866848 883620 984173 982006 4688229 4872788 40.05 71.8 1
10:05:57 2024-01-26 637029 636312 199027 199247 323768 326696 342929 338860 210110 209772 261792 266348 300787 305645 4037917 4361758 6099248 5918346 1057150 1086841 287792 254593 270345 271511 312023 304129 301138 300358 206768 207072 688775 630486 1436433 1399736 424021 420599 617762 619398 778556 756780 795464 802525 842402 854170 813891 905941 1940124 2034558 1215609 1039877 677683 670380 811229 801350 837077 856647 877700 879467 975592 984163 4755417 4879742 40.05 71.8 1
10:05:58 2024-01-26 643358 634866 198889 195442 320539 327684 342133 338824 215062 209737 261684 266839 300664 302647 4061499 4361614 6099248 5908328 1035491 1084458 288089 254593 270090 269859 313998 302687 298484 302190 206187 207673 692901 632291 1430904 1397752 424322 419665 614534 621769 772205 754799 800186 800251 837373 854587 821091 905374 1937363 2034558 1211911 1047855 683178 666055 807158 806700 841343 847447 872587 886289 980345 977852 4631747 4870377 40.15 71.8 1
10:05:59 2024-01-26 637443 636770 197849 195476 321092 328509 343001 338789 210110 209737 261756 265775 300752 302259 4046231 4361660 6082144 5927725 1053317 1082119 286990 254593 270608 270839 311804 304598 297095 301978 206477 206416 678077 627792 1445396 1395472 423420 418723 612546 618285 776869 751407 793171 806436 841444 845000 815085 912714 1945661 2042096 1223004 1031687 679623 667428 804867 802342 843876 854833 867736 879280 985570 984590 4715899 4883224 40.15 71.8 1
10:06:00 2024-01-26 642073 634866 198846 199431 321774 327189 344674 337732 210144 210065 261684 266619 299875 304594 4046502 4290644 6135361 5915788 1044999 1085264 291849 255163 270644 269859 313044 304382 299181 301237 206477 206451 694351 626434 1445849 1401723 422222 419665 617374 618080 774948 755575 793134 800251 843903 856051 811765 903954 1939073 2016065 1213726 1043241 677683 665470 809494 804733 839455 847591 874494 879785 977565 979092 4715297 4883224 40.15 71.8 1
10:06:01 2024-01-26 647511 634902 197849 195412 320575 327154 342651 338539 210110 210464 261244 265222 301209 301763 4064961 4361609 6108574 5921141 1035491 1082119 287112 254593 272668 269825 312059 304773 297615 301660 206477 207026 695801 630486 1427827 1395772 424623 419665 612979 619940 772205 751407 801897 802525 835889 847564 817444 910018 1940456 2037450 1165532 1042361 681233 664129 804867 809360 843839 847181 867736 886289 986122 979128 4646744 4879742 40.15 71.8 1
10:06:02 2024-01-26 640336 637434 197854 199353 321774 328191 343001 338278 215062 209556 261720 265775 299523 301480 4059168 4358653 6107944 5929514 1053391 1086569 286746 254593 270572 270684 312095 304323 301380 301272 207059 206416 678077 626897 1437758 1398111 423120 418723 612113 618117 777455 751407 793134 804689 839030 847456 813780 912601 1945928 2047618 1230400 1035440 681570 668447 804867 802377 844238 854833 869937 880872 984173 984750 4722135 4889108 40.05 71.8 1
10:06:03 2024-01-26 646078 635826 199222 194668 322000 327727 343001 339575 214911 210429 261684 265995 299911 305645 4037917 4293310 6136550 5919273 1043488 1082119 288798 254202 272284 270460 312095 304598 299181 299166 207351 206382 688775 631397 1456517 1409942 425720 418064 616499 618080 772753 758998 799580 801956 839030 855446 813205 899317 1936309 2026121 1206365 1047747 676716 665833 811805 808784 836930 850540 877062 884991 974980 979017 4705857 4877509 40.05 71.7 1
10:06:04 2024-01-26 645952 638340 197845 196892 321056 327648 342929 338824 210110 211088 261280 265222 301244 303227 4055596 4361609 6099248 5919273 1038334 1082119 288089 253777 270716 270649 310859 306816 298275 301308 206226 207026 695801 635684 1447577 1397752 425831 422048 612979 619465 773849 752092 801897 804014 834735 847528 818625 907593 1936309 2047618 1225090 1040619 680264 665582 805738 807060 844238 850540 869593 883732 984173 980584 4693771 4881495 40.15 71.8 1
10:06:05 2024-01-26 641519 636729 197854 199147 321745 327727 342965 338789 210076 209737 261720 264786 301244 301763 4049816 4352150 6099248 5921027 1054254 1084421 287181 254593 270414 269894 311113 304145 297580 300780 206477 206382 668831 628240 1437121 1399736 423420 418687 614718 618080 775149 754264 793134 805902 843306 846227 811805 908923 1935297 2043252 1217458 1033457 677199 666485 807195 802414 841842 853481 872699 880760 981388 984895 4769016 4886897 40.15 71.8 1
10:06:06 2024-01-26 645906 636770 198712 198731 322525 326661 341892 340638 214806 209737 261684 265810 299523 304069 4055708 4304201 6117899 5912557 1041901 1084458 288054 253777 272284 269859 312059 302723 298519 300850 206768 206347 681943 630486 1458298 1408943 424623 419665 615626 618080 771658 756780 797802 801387 838993 854842 814113 901498 1927365 2016838 1210062 1046926 677199 664166 811805 806838 837345 850540 876913 884916 974289 978544 4688441 4879742 40.15 71.8 1
10:06:07 2024-01-26 645394 634271 197819 194837 321097 327189 340860 340363 214956 209737 261756 264786 301209 304667 4037917 4418042 6090569 5910838 1046413 1082119 289404 254557 270155 271097 311078 304598 298519 300707 206477 207026 703030 637157 1430221 1388558 424623 420563 614718 622930 775186 754264 800186 804725 835919 848000 820405 908923 1938458 2049621 1213067 1036841 683036 667465 806011 804770 843365 851603 871418 883239 986269 981136 4697774 4879742 40.05 71.8 1
10:06:08 2024-01-26 637252 636663 199400 199183 322036 326731 342615 338824 215062 209117 261792 265222 299840 304568 4049816 4336596 6099248 5909908 1052344 1086841 288089 255377 269739 270684 312467 302227 299461 300288 206768 206416 688775 628240 1448387 1399736 422222 418652 617812 618153 776869 756780 793097 801387 843306 854842 811805 899317 1935631 2017279 1211904 1044340 679623 669377 810617 802451 838463 854084 876251 881980 977749 979200 4714751 4882140 40.05 71.8 1
10:06:09 2024-01-26 644580 634897 198647 195450 320570 327684 342688 338539 214831 210065 260876 266433 300787 303442 4055596 4358491 6089923 5909908 1035454 1083690 287251 254557 273054 269859 312059 304344 299695 301766 206477 207061 687345 632291 1435057 1397752 424623 419665 612979 620013 772753 752092 802468 802306 836552 847600 817481 909001 1927033 2035119 1210062 1043855 681570 664092 804296 808041 844238 850270 868862 886103 985460 979128 4656149 4877331 40.15 71.8 1
10:06:10 2024-01-26 641960 636798 197845 195077 321678 328423 343001 338824 212322 209772 261756 266161 299664 303357 4055708 4346128 6108574 5921027 1053045 1084458 287216 254593 270644 270649 310171 304109 298519 300850 207351 206416 676687 628688 1432612 1401723 424021 419937 614283 618080 777455 755113 794862 806473 842076 846227 811805 909036 1936585 2032235 1193754 1033457 677683 667950 808882 804770 841245 852277 872699 881942 980530 986987 4778421 4889108 40.05 71.8 1
10:06:11 2024-01-26 645036 636770 199088 196318 322381 327684 340824 340363 215027 209772 261720 265257 299875 306477 4059168 4336549 6109198 5904753 1035491 1085264 289000 253812 270680 269894 312059 304598 301175 299448 206913 207026 695801 635343 1448769 1404390 424623 418652 616686 619027 772753 756853 801326 801387 836552 856051 815006 901906 1927476 2021608 1223207 1044765 677916 666018 811803 806897 836967 849938 876987 884805 976945 979164 4699144 4877331 40.15 71.8 1
10:06:12 2024-01-26 641197 634902 198811 199256 321893 328179 340309 339885 214991 209117 263042 264786 299911 302683 4049816 4411763 6071945 5914125 1046339 1082082 287831 254557 269739 271097 311113 302759 298519 301272 206477 207707 688319 633536 1428941 1386591 423420 420563 614718 621842 777455 754121 797876 804689 837105 847456 818625 910261 1942129 2044782 1215609 1033966 682654 670696 804867 804659 844238 852277 869556 882962 986933 986348 4708624 4873863 40.15 71.8 1
10:06:13 2024-01-26 636728 634866 199054 196247 322036 329317 342749 338824 215097 209444 263310 265775 299875 306885 4046931 4349219 6099248 5921141 1056023 1086841 287181 254656 269965 271546 311367 304598 299461 301697 207059 206451 679124 630486 1432974 1399736 424021 420895 617374 618080 778593 756780 796632 802342 841444 847600 814113 907668 1936548 2032235 1213760 1035845 676885 669358 811803 802342 839345 855969 873946 880722 980530 984750 4778421 4873863 40.05 71.8 1
10:06:14 2024-01-26 645915 634902 199474 199041 322754 327189 341641 340495 215027 210247 261720 265625 300822 304533 4059168 4324054 6117913 5912689 1040670 1086841 288527 253812 272016 270684 312130 302759 299181 301271 207351 207061 695801 635011 1443002 1406946 425831 418652 618503 619838 772753 758461 800186 801956 838993 854238 815006 905085 1927402 2023041 1219440 1044765 677367 663700 811803 809360 838537 850540 876950 884879 977676 979894 4708624 4872788 40.05 71.8 1
10:06:15 2024-01-26 643866 636770 198396 194638 321097 328711 340860 339706 210110 209117 261756 264786 300504 304778 4037955 4411801 6066950 5942768 1046035 1085264 288763 254593 270381 271321 311113 304709 300288 301308 206913 207349 677186 634439 1432194 1388558 424322 420895 614718 622760 777152 754264 800756 805865 836512 847456 819824 908923 1938384 2050623 1213760 1032802 681233 667648 806584 806893 844238 852952 870213 880999 984100 984104 4688078 4879742 40.15 71.8 1
10:06:16 2024-01-26 636543 636657 199062 199176 322036 325747 342929 338539 210625 209772 261829 266348 299911 307797 4037992 4352300 6099248 5919273 1053955 1087612 287391 254593 269549 271476 311804 304166 302467 301161 206477 206451 688775 631839 1431929 1399736 423420 420599 617374 617970 778593 756333 793208 802525 839066 852961 812630 904973 1936585 2029356 1213067 1038835 676885 669578 809505 802342 839073 855860 873723 879430 979138 986866 4773234 4879742 40.15 71.8 1
10:06:17 2024-01-26 643666 634855 199479 194803 320045 327719 341856 338824 211988 209925 261720 266839 299069 302754 4055596 4352295 6099248 5909908 1031041 1083690 287652 253812 270644 269414 312758 302723 297615 301978 206187 207061 694351 632291 1431474 1395772 424021 419072 613848 620013 772753 753729 800186 801387 834120 853635 817737 901953 1934256 2030795 1213760 1043390 681233 661720 804333 808209 844497 847991 870064 885509 981204 977779 4622036 4863436 40.15 71.8 1
10:06:18 2024-01-26 639066 635862 197673 195077 321061 328191 343001 338278 214761 209925 261720 265004 300787 302724 4040464 4349235 6099248 5910838 1055304 1085264 286981 254202 270608 270684 310135 304058 298554 299518 206913 206382 683352 628240 1427484 1397752 423420 420563 614283 618080 778042 753123 795294 804725 841480 847492 811805 906306 1932587 2032235 1213760 1033457 675407 668120 807214 802488 839345 855860 874533 880722 979834 984786 4773234 4882140 40.05 71.8 1
10:06:19 2024-01-26 644122 634671 199931 194765 320535 328179 341376 338860 214726 209967 261540 266029 299421 305645 4035043 4346070 6094907 5900543 1038446 1084224 288124 254557 270680 270684 313520 303846 301545 301272 206332 207707 703006 634102 1428855 1399736 424623 418687 617374 621842 774398 753970 801326 799684 836512 853351 818625 902325 1931510 2026446 1165532 1044763 681929 665182 807214 804689 841134 851745 873946 885766 981204 977087 4641179 4873852 40.15 71.8 1
10:06:20 2024-01-26 641207 634893 198850 199218 321745 328546 343001 336751 215097 210100 261491 266515 299911 302754 4049816 4293732 6118207 5909908 1043330 1086070 287029 253847 272247 269859 312789 302723 298554 301272 206477 206382 664414 627333 1437151 1408943 424439 417442 616499 618080 772753 754571 796632 800251 841480 852751 811805 898002 1932883 2013847 1213760 1044133 675407 664092 809505 804083 836484 850503 877700 884464 975434 979930 4688078 4882922 40.15 71.8 1
10:06:21 2024-01-26 647641 634938 197849 195224 320575 329586 342929 340327 214506 210464 261720 264820 300363 301799 4037917 4361548 6097953 5908967 1036466 1082045 287814 253777 272668 270460 311078 303646 300076 301272 206468 207026 695801 634620 1470903 1396463 426133 419602 612979 619429 773301 752092 802468 804689 837105 847528 817935 907556 1938384 2042501 1213760 1038798 680264 662655 804904 807007 843802 847410 869369 887717 986122 982710 4673396 4876982 40.15 71.8 1
10:06:22 2024-01-26 641267 636684 197819 194799 322525 328509 342821 338753 210076 209702 261684 266509 302776 304446 4037917 4361660 6099248 5918346 1056818 1085227 287181 254311 270608 271097 310135 302723 299426 299448 207059 207382 680534 630036 1428163 1399736 424021 421155 616499 618464 779697 756886 796029 802342 841444 847528 813535 910299 1932513 2032235 1215609 1035440 675751 669541 810610 801350 838860 856042 871935 880153 977602 986900 4777450 4881008 40.05 71.8 1
10:06:23 2024-01-26 645347 634866 199644 199347 321372 327648 341533 340734 210076 210030 261684 265591 301441 307751 4049816 4324033 6099248 5895778 1036967 1083653 288965 254132 270126 269859 312095 302723 301138 301271 206768 207638 694351 636249 1435214 1404711 425528 418652 618214 619940 773849 758424 801897 800251 838072 856051 816161 902511 1929111 2025912 1225090 1048219 678331 663664 811229 807918 837077 847447 876438 887034 979322 982701 4715373 4873939 40.15 71.8 1
10:06:24 2024-01-26 645611 636579 198362 194807 321025 328445 340788 340591 210076 209082 261756 265188 299875 305044 4055596 4420673 6065246 5912519 1046632 1082082 288965 254167 270155 271196 311113 304847 300614 301272 206477 206992 694351 636427 1440607 1388558 424623 421191 614718 624261 776869 754264 800186 805865 836512 847528 819824 908589 1932513 2050623 1215609 1035440 682205 668593 806035 802306 841380 852422 870834 881036 986785 986163 4708321 4885564 40.05 71.8 1
10:06:25 2024-01-26 638543 636325 199370 199284 322484 327154 342893 338789 211988 209737 261756 266348 299875 304069 4055596 4349219 6099248 5912557 1056813 1085227 287181 254557 270608 271546 312075 302687 301248 301801 206768 206416 680710 630036 1438761 1400729 424322 421227 617374 619398 780473 756209 795427 804083 841407 847528 815271 904637 1934034 2032235 1215609 1037379 676885 669541 810654 801919 838265 853943 875777 879504 977602 986900 4773234 4886414 40.15 71.8 1
10:06:26 2024-01-26 646240 631100 199966 196598 321638 327684 340824 339849 211693 210148 261720 265222 299523 307169 4054189 4333412 6099248 5896336 1037707 1082082 288930 253812 270608 269894 312023 304709 301815 299448 206477 207026 700088 635011 1428408 1401723 424623 418652 616686 619976 773849 759562 802468 800251 835299 853952 816198 900694 1929111 2023041 1206365 1048070 678813 663664 809505 806971 838265 847447 874531 884991 977046 979747 4699037 4877170 40.15 71.8 1
10:06:27 2024-01-26 640832 637942 198884 196598 320883 327613 340824 340878 214956 209807 261504 266171 300716 304778 4051191 4420673 6071272 5908967 1045885 1085227 288194 254557 269739 270684 311550 304345 298937 301026 206477 207707 672602 633536 1424568 1387574 424021 420859 615121 622723 777142 755334 799912 804689 835263 847492 818625 908016 1942092 2047681 1213760 1035440 682205 669541 804904 804199 843839 852422 866848 880410 984745 983431 4715899 4879434 40.15 71.8 1
10:06:28 2024-01-26 636695 635390 199879 196447 322835 329353 342615 338789 210076 209117 261792 266990 299523 305968 4046231 4348945 6089923 5914125 1057263 1085227 287216 254949 269288 271097 312095 304382 299496 300989 206477 206992 679124 628688 1413639 1400729 424050 418652 618251 619027 775186 756780 792919 802525 843903 854842 811805 904973 1938110 2017315 1204882 1041813 678813 668797 809505 802488 838265 854833 877062 882205 975629 980584 4738146 4881008 40.15 71.8 1
10:06:29 2024-01-26 643975 634716 198923 196598 320847 330521 341821 338789 215027 209918 261684 267811 299593 303606 4049816 4348908 6099248 5895891 1038446 1084458 289149 254202 270644 269859 313009 301732 301175 301308 206262 207673 687101 635011 1436777 1398743 424623 420595 617374 621806 774948 756407 801897 801238 835925 855228 817972 899651 1928332 2023041 1228856 1049599 679296 664639 810382 807007 839455 847447 874531 884991 975665 973584 4696286 4879434 40.15 71.8 1
10:06:30 2024-01-26 642070 636588 198884 196594 322571 329586 341160 340878 214991 209737 261756 265154 299452 302611 4049816 4411649 6080598 5919273 1047094 1082082 288089 254949 270345 271097 311586 303397 298519 301272 206477 208079 673607 634439 1425023 1386591 424021 420859 616228 622723 777455 755196 800149 805902 837467 847492 818588 909738 1938384 2049170 1217458 1034703 683178 669541 804904 802306 843839 854229 866884 881110 989044 983468 4712520 4880898 40.05 71.8 1
10:06:31 2024-01-26 636695 635654 199544 196318 322115 328655 342749 338646 210076 209737 261829 267086 299243 305211 4052008 4338917 6089923 5909908 1056397 1084458 287216 254771 269703 271062 312095 302191 299461 302015 206477 206416 679124 628688 1427827 1400729 423120 421191 618251 619027 778556 756817 793097 802525 840812 853635 813168 902595 1938384 2031898 1213760 1041160 677367 669541 810079 802342 838860 853979 876438 878214 975629 984626 4755417 4888489 40.15 71.8 1
10:06:32 2024-01-26 645920 631105 199583 196460 321857 330287 341160 340184 211988 209925 261684 265222 299805 306440 4061499 4339602 6108574 5895589 1035454 1084458 289755 254380 270644 270614 312059 302687 300336 299483 206477 207673 700088 635921 1452202 1401723 424623 418616 617558 621329 773849 756817 802468 800251 835925 857204 816198 896653 1931473 2023041 1183995 1044689 678813 664639 809505 807007 839455 847519 875814 884991 977046 973584 4684878 4879016 40.15 71.8 1
10:06:33 2024-01-26 643557 636139 198915 194803 320918 330338 341160 342281 212724 209381 261756 265154 300752 302683 4059986 4417115 6071272 5915054 1050515 1082082 286312 255341 270345 270684 312059 303397 298519 302650 206187 207494 687345 628688 1441095 1390529 422820 419937 612979 620013 778556 752588 795464 804083 838993 847564 816282 907558 1938124 2041429 1234097 1035776 681233 669067 802622 801350 845072 854833 867736 881575 985570 983431 4709218 4877624 40.15 71.8 1
10:06:34 2024-01-26 639195 636663 198949 194773 321884 329586 342857 337590 212739 209890 261504 266584 299840 303606 4049065 4296745 6114718 5912670 1041667 1085227 287238 255198 270608 269825 313520 302227 299236 301272 206768 207026 687345 626004 1474455 1401723 422820 419665 616315 618080 774948 756259 793097 801387 843903 856051 811805 905085 1935631 2016705 1219172 1041794 679022 667139 809505 802488 838860 852422 875814 881073 977897 979164 4711997 4859842 40.05 71.8 1
10:06:35 2024-01-26 643745 636654 198819 195373 320397 328533 342785 338682 211988 209973 261100 266735 300716 302435 4049816 4355396 6098060 5895976 1039187 1085264 287251 254593 270572 270649 313741 303735 299426 301941 206477 207707 700088 634102 1428513 1397752 425417 418723 617812 623643 773849 756407 802468 800251 834120 853988 820442 900170 1932883 2026446 1210062 1048219 681233 667378 806642 804652 840711 847555 871972 884991 981388 977852 4639843 4867035 40.15 71.8 1
10:06:36 2024-01-26 639377 636216 199440 196892 320914 329528 341713 338682 210625 208943 261612 267471 300786 303606 4049816 4411535 6061947 5912670 1047864 1083653 288089 254557 270155 271321 311586 302759 300288 301308 206915 207997 674052 633987 1442983 1388558 423420 423875 615626 622760 778593 755196 799617 807060 836516 847492 818625 910294 1939073 2047718 1244521 1035440 682691 669541 804588 802342 845072 853626 869593 880535 986175 984895 4711997 4877331 40.15 71.8 1
10:06:37 2024-01-26 636437 636663 199753 196460 324759 329353 342821 338717 210043 208943 261612 267847 299699 304425 4049816 4345964 6099248 5912557 1052306 1085227 287216 254557 269739 271511 312095 302475 301892 300815 206913 207349 688775 630937 1448771 1400729 423420 421227 618235 619027 779733 758461 795464 802306 842439 853635 813205 903275 1936585 2032235 1217458 1040415 677367 669578 810654 801919 837077 853979 877062 880872 975629 984895 4746038 4879742 40.15 71.8 1
10:06:38 2024-01-26 642226 636211 198845 197151 320740 330521 341749 338717 211988 209925 261576 266770 300327 304603 4055596 4351702 6099248 5914125 1033282 1084458 288089 254557 270644 269859 313998 302723 299441 301978 206187 207315 675777 632291 1437465 1397752 424322 419665 615626 621806 772205 755334 800186 801956 834120 854842 819824 901386 1926996 2032235 1213760 1045022 681233 663664 806035 808798 841380 847447 870660 886289 982779 977160 4627932 4863436 40.15 71.8 1
10:06:39 2024-01-26 637480 636761 198538 197433 320286 329550 342749 338135 210950 209632 261612 267659 300575 304174 4058490 4377372 6080322 5925268 1046895 1082119 286277 254771 270155 270817 311586 302687 297615 302685 205897 207061 687345 628412 1439246 1391516 422820 419937 612979 621528 778593 751407 795464 802379 839030 847636 813817 908240 1942129 2041429 1232248 1034703 680748 668593 802622 802488 845072 854833 867736 877875 984173 986289 4705857 4876712 40.05 71.8 1
10:06:40 2024-01-26 639810 634893 198716 196594 321524 329513 342641 338135 211276 209416 261540 266701 299699 304389 4051731 4318383 6089923 5930306 1047787 1085264 286729 254984 270155 270425 313234 301979 300713 300815 206768 207026 688775 626897 1470661 1400729 422222 418723 617812 619027 778593 756817 793134 802525 843903 854842 813535 904973 1937007 2023041 1213760 1041794 678331 669067 810654 802488 838537 854833 877062 877875 976363 982042 4724641 4862576 40.15 71.8 1
10:06:41 2024-01-26 641992 636507 198885 194833 320771 330053 342122 341376 212610 209960 261136 266735 300400 304562 4050567 4361795 6089923 5909908 1036188 1083653 288194 254914 272668 269602 312095 304598 297615 301978 206477 207349 695801 631388 1434002 1397752 424623 419665 612979 619976 772753 752476 802468 802525 836552 852431 819302 907593 1935705 2035119 1213760 1041794 681233 662691 804333 809408 843876 847483 870213 886289 985570 979164 4646744 4872788 40.15 71.8 1
10:06:42 2024-01-26 641197 637707 197845 194841 323766 328546 342713 339563 212407 209960 261612 266313 301314 303463 4056362 4352300 6099248 5925382 1053891 1084495 287216 254593 270608 270649 310135 303682 298972 301061 207059 206382 676687 627792 1447228 1401723 424021 419901 614283 618080 777455 755113 795464 807081 843306 847492 812958 912587 1942129 2038156 1217458 1032495 676404 667139 807214 801702 839455 854229 871972 879785 979926 984895 4778421 4879742 40.15 71.8 1
10:06:43 2024-01-26 645036 631285 199370 199216 322036 329820 341605 340627 211953 210891 261576 267659 300646 306951 4050567 4327143 6112729 5895627 1041639 1085313 288290 254202 270716 270460 312095 304663 300822 300567 207497 206416 680534 632291 1450106 1408943 426702 418687 617374 619398 772753 759034 800186 802525 839030 854842 813817 901953 1927365 2017279 1225090 1044877 676404 665652 811842 808835 837077 847519 877062 885658 977203 973620 4688229 4870377 40.15 71.8 1
10:06:44 2024-01-26 644122 636312 198439 194845 321052 327648 341329 341142 211988 210148 261648 266909 301103 304520 4054189 4424580 6098834 5910838 1043646 1085313 289404 253812 270608 271097 311078 304598 299865 301308 206915 207349 695801 636249 1434915 1391516 425831 422257 614283 622723 775186 754264 802468 808821 835919 847528 821025 908664 1936309 2050623 1221323 1037322 681233 665688 805765 804652 843242 852386 868732 881830 983476 982042 4696465 4872788 40.05 71.8 1
10:06:45 2024-01-26 636279 634929 199019 199112 322036 325782 342410 339050 211988 210148 263056 266722 299734 304461 4050567 4355360 6099248 5918346 1053056 1084458 287949 254380 268945 271321 312095 306047 299496 300815 206477 207533 687345 630486 1442688 1399736 423721 421191 616419 618153 779181 759034 795464 804236 841210 852431 813817 904973 1938384 2031964 1213760 1038835 677367 669578 810610 801350 837077 854015 877062 878878 975396 984199 4746038 4873031 40.15 71.8 1
10:06:46 2024-01-26 643666 634675 199062 199322 321056 327719 341376 340076 211988 210148 261504 267623 298928 305391 4050567 4332151 6108574 5908967 1038446 1084458 288763 254274 270680 269894 312130 302759 299461 299448 207059 207061 695801 635343 1447994 1402964 425831 418723 618030 619233 773849 759034 801897 802525 838400 856051 816235 903685 1921537 2021139 1219440 1044280 677367 663664 811842 809360 837077 847519 877062 885658 974214 973354 4699819 4873852 40.15 71.8 1
10:06:47 2024-01-26 642184 636802 198889 194833 321097 328711 341663 339610 211988 209492 261540 267400 300961 303499 4059986 4417820 6080598 5919273 1050272 1082082 286981 255916 270428 270719 312130 302759 298972 301905 206187 207349 697251 630486 1455761 1389543 423420 419973 613848 622487 779733 752588 797839 804725 838993 852320 816235 907632 1938124 2041429 1243341 1035813 681233 669578 802622 802488 846000 853943 867736 878499 984745 985464 4705857 4870377 40.15 71.8 1
10:06:48 2024-01-26 640360 634893 198742 194837 321061 328191 344698 338561 214796 210218 261432 268601 299629 303534 4054189 4287218 6127225 5912571 1044546 1084458 291946 254593 270536 269825 313044 302439 301035 301308 206768 206451 687345 626897 1440952 1408943 423420 418029 616499 618080 773665 756780 795464 801387 843903 853988 815432 899317 1935631 2013847 1221155 1044877 676404 665688 808931 804083 839455 852422 875814 882401 974251 979200 4701737 4863436 40.15 71.8 1
10:06:49 2024-01-26 647237 634893 197845 195145 321088 327225 342929 339575 211728 210793 261432 266802 302275 303473 4048404 4358475 6099248 5908328 1035342 1083690 287391 253777 272668 269755 311113 305612 297615 301308 206332 207061 695801 632291 1450123 1397752 425831 418064 613848 619976 773301 753585 802468 802379 836552 852431 816235 907322 1937007 2038193 1213760 1038835 680473 663195 804904 809408 845072 847483 868974 886289 983281 980584 4658896 4870377 40.15 71.8 1
10:06:50 2024-01-26 640071 636663 198707 199187 322036 327727 343001 337803 215062 210100 261468 266615 302740 304451 4047500 4348898 6099248 5895400 1054491 1082082 287216 254380 270644 271076 310971 304145 298484 302015 206768 206416 676687 626897 1433060 1397752 423420 418723 613848 618080 776319 755334 795228 807117 842709 847456 811805 909999 1935371 2035651 1217458 1031761 676885 667648 807214 802488 841380 854833 871972 878536 979926 986289 4765611 4883224 40.15 71.8 1
10:06:51 2024-01-26 645494 634866 198716 198762 323046 327419 341928 339885 214656 210100 261720 267847 300504 305349 4054189 4314341 6122984 5900543 1045100 1085227 288492 253812 272092 269894 311809 303290 298972 300567 207059 206382 670202 630036 1436319 1408943 426096 418358 616499 618080 773301 759034 799617 802525 840848 854842 813205 903648 1927365 2020176 1210062 1045059 676404 665182 811842 807044 836484 847519 877062 883732 974980 973620 4693520 4879742 40.15 71.8 1
10:06:52 2024-01-26 644778 636798 197879 194875 321061 327189 340860 340949 214691 209772 261792 264820 300504 304667 4054189 4408566 6095933 5918346 1048407 1082183 289000 254557 270119 271321 310758 304488 299146 301237 206977 207638 677715 634439 1425023 1388558 424623 421555 614718 623164 778556 755870 801326 807081 837105 847492 820988 908923 1941217 2050623 1215609 1035440 683178 669067 806035 804770 843039 852422 866848 882364 984745 983395 4703177 4877054 40.15 71.8 1
10:06:53 2024-01-26 636728 631249 199019 199251 322000 328655 342615 338789 210076 208867 261756 268113 298545 305211 4054865 4345703 6108423 5927725 1057150 1085202 289645 255024 269252 271097 312095 302227 301601 300780 206768 207417 679124 630486 1426128 1399736 423120 421191 618251 618991 779108 758461 793134 802525 838957 853635 813780 906909 1931141 2032235 1213760 1040550 678331 669541 811803 802488 838265 857253 877062 879467 975324 984163 4743425 4877331 40.15 71.8 1
10:06:54 2024-01-26 642189 631294 197845 195145 320736 327684 341856 338824 210076 209737 260840 266433 300912 304567 4051964 4355209 6100287 5908967 1031738 1085272 287984 254522 272364 269825 313044 304709 299858 302507 206477 207026 692901 632291 1435745 1397752 424623 419665 615559 621769 772205 754121 800186 802525 839181 854842 818552 904973 1935631 2035119 1213760 1043278 681233 661720 804904 808225 843839 846814 868695 886289 984683 978544 4627932 4870377 40.15 71.8 1
10:06:55 2024-01-26 638153 636275 197776 194841 322489 327437 343001 338789 210076 210065 261684 265188 301209 302420 4057770 4348936 6090096 5929514 1053045 1082082 288892 255200 270500 271231 312059 304598 297580 303827 206913 207026 681943 628412 1451400 1396463 424021 419901 612979 619653 777455 753159 796798 807044 841444 847528 814970 909961 1942129 2041429 1226702 1032495 680264 669067 805476 802488 845072 856042 870213 880760 984173 984895 4701699 4879742 40.15 71.8 1
10:06:56 2024-01-26 644085 632777 199019 199431 322489 327727 343001 339849 214991 210394 261684 265995 299875 302718 4054586 4293011 6132862 5918346 1042550 1084421 288255 254703 271957 270614 313441 302723 298937 301587 207643 206416 680534 632291 1457570 1407944 426133 418687 618251 619838 773578 758998 800186 802525 838993 856051 814933 901237 1929111 2023041 1225090 1044877 676885 663664 811842 808188 838551 847483 877062 885658 974980 979237 4688191 4870377 40.15 71.8 1
10:06:57 2024-01-26 644769 636284 197845 194841 321061 327684 340788 341405 215062 209702 261756 266348 299875 304125 4049065 4421333 6077859 5917408 1044114 1080477 289000 254557 270428 271441 311042 304598 298554 301272 206733 207355 697251 635796 1428727 1390529 425831 421227 614718 623201 776489 754264 801897 807044 836512 847492 821025 908923 1938458 2050623 1188307 1038060 681233 667575 805998 804046 842608 853626 869350 881110 986269 982006 4703177 4867035 40.15 71.8 1
10:06:58 2024-01-26 638358 637452 199019 199220 323010 326661 342929 338789 215062 209702 261720 265975 300752 305497 4045392 4339378 6105326 5914530 1057138 1083653 287993 254557 270319 271645 310570 305247 299391 300323 207059 207430 688775 630486 1426805 1401451 424623 421227 616062 619838 779733 756511 796632 805865 843269 847528 814113 908923 1941217 2035119 1215609 1033966 676367 669541 809505 802488 841245 857194 873835 879123 978466 984895 4775010 4876522 40.15 71.8 1
10:06:59 2024-01-26 645859 636021 199023 199005 323010 327154 341580 340842 215027 210100 261684 265591 299452 304497 4049816 4309260 6124753 5914530 1044391 1084919 288194 253777 272247 270439 313405 304345 301138 300358 207351 206382 684762 632291 1441264 1408432 426133 418687 616499 619398 772753 758998 800149 802525 839030 855446 813744 904524 1929111 2023041 1225090 1044280 676716 663159 811842 807044 837077 847483 878663 885621 974980 978544 4696465 4870377 40.15 71.8 1
10:07:00 2024-01-26 644769 634866 198396 194828 321061 327648 340752 340363 214991 209750 261756 264786 299875 302718 4040464 4411725 6099710 5895438 1037948 1084421 288930 253777 270680 270649 311301 305899 298484 301694 206477 207026 681062 637747 1453100 1396762 427043 419937 614283 619976 774948 754733 802468 805865 835919 847528 821025 907294 1931293 2049170 1223617 1038213 680264 665383 804904 807007 843839 847519 870213 884991 985570 982006 4681928 4877331 40.05 71.8 1
10:07:01 2024-01-26 638418 635427 199027 199211 322751 328655 342929 338824 210076 209737 261756 265975 300752 302718 4046231 4348924 6090900 5923962 1053684 1086858 286972 254557 270572 270649 310641 306807 299865 300990 207243 206347 671573 627792 1431827 1399736 424021 420927 613848 618080 775186 754733 795464 809397 843903 847420 814113 909961 1941841 2035614 1217458 1031761 677367 667611 806943 804199 841842 854229 871898 881376 979889 986987 4759610 4879742 40.05 71.8 1
10:07:02 2024-01-26 646776 634902 198984 198974 323768 327189 341856 339849 214771 210100 261684 265775 299875 304069 4049816 4318951 6133502 5921141 1043608 1086858 290640 253777 272055 269859 312095 302687 301175 300217 207059 206313 676687 629586 1473200 1409710 425831 420556 617103 618080 773301 756780 799580 801956 841174 854842 813780 905085 1931857 2023041 1228856 1047474 676404 663664 811842 807007 837077 847483 878938 884991 974980 973584 4701921 4877331 40.15 71.8 1
10:07:03 2024-01-26 644122 635835 197858 199222 321025 327648 342374 340842 214436 209772 261756 264419 300890 302435 4049816 4370664 6107588 5895957 1034986 1083734 289005 254382 272668 269825 311586 303646 297580 303846 206262 207315 677186 632291 1430591 1399107 424623 419665 613848 621329 772753 754196 800186 802525 836516 852431 818625 906263 1926996 2039336 1193754 1041794 681233 661720 804904 810513 843839 846182 870213 886289 984173 973584 4637338 4867349 40.15 71.8 1
10:07:04 2024-01-26 638089 637889 197854 195450 321056 328423 343001 338278 215062 209117 261720 265222 301209 303190 4046231 4355394 6090058 5929155 1050679 1085313 288418 255200 270165 270614 312059 302687 297580 302685 206298 207107 690740 628233 1444714 1392503 423310 419937 612546 619027 777455 753659 793134 804689 840217 847963 813780 910254 1938124 2041429 1203967 1033966 680264 669067 802622 802488 846000 854833 869593 882130 984173 983994 4709218 4874205 40.15 71.8 1
10:07:05 2024-01-26 639228 631249 198707 194841 322027 328191 343001 337768 215027 210065 261464 266029 300752 303357 4046231 4281267 6111971 5924919 1050515 1085313 287976 255271 270428 270509 313485 302439 299391 301272 206477 207430 692884 626451 1467990 1401723 422820 420854 617812 619838 774727 758558 794862 801387 845100 853988 814082 903648 1927033 2016705 1235946 1044021 679296 668120 809505 802488 839455 854833 877062 880410 974903 981313 4708523 4873852 40.05 71.8 1
10:07:06 2024-01-26 645541 634897 198716 195137 321025 327684 342651 338789 215027 210394 260876 265591 301209 301763 4049816 4349219 6098834 5895962 1032435 1084542 289005 254452 270428 269755 313998 302687 298484 301024 206477 207528 704501 632759 1440997 1397752 424623 419665 616463 621842 772205 756407 801326 801956 835889 854842 819824 902734 1932883 2032235 1213760 1044765 681233 663700 806035 807044 841380 847954 870623 886289 982779 977852 4627932 4860070 40.05 71.8 1
10:07:07 2024-01-26 636732 636396 198401 195442 320050 326661 342929 337768 210110 209117 261720 265188 299875 300811 4047690 4361560 6076969 5920913 1052969 1086858 288861 255200 270392 270509 311443 302687 299605 302685 206187 206451 680534 628240 1458573 1392503 423120 419901 613809 619940 777492 752092 793171 806436 840812 847456 813817 911322 1942129 2041429 1226702 1032495 679623 669067 804333 802488 843876 854833 870213 877838 984173 984895 4701737 4879742 40.15 71.8 1
10:07:08 2024-01-26 644016 631258 198559 199418 320254 328191 343001 337768 214876 210065 260876 266029 299875 304778 4043430 4277953 6117899 5925268 1043218 1085313 288595 254452 270464 269685 312866 304709 300926 301237 206477 206451 687345 625877 1428855 1409942 423126 419665 616937 617933 774948 755675 796632 801387 843903 853988 811805 899354 1935631 2016705 1217458 1044021 675751 666965 808931 804046 839455 852422 874531 883029 974980 980584 4703177 4870377 40.15 71.8 1
10:07:09 2024-01-26 645952 635826 197785 194837 321025 327189 342688 340363 214621 210429 261720 270082 299558 302187 4046931 4355142 6089923 5921027 1037207 1085313 287949 254061 272102 270544 311408 304180 300076 301731 206733 207026 695801 635921 1489168 1397752 427043 420927 613848 619940 774948 753729 801143 809445 837105 847528 821025 910291 1936585 2050623 1245136 1038835 680264 667102 806642 807044 843876 852422 869350 886289 985570 982042 4689766 4866756 40.15 71.8 1
10:07:10 2024-01-26 640336 636766 198707 199112 322556 328423 342965 338824 214761 209737 261720 265909 300787 302683 4049816 4346128 6099248 5922016 1054905 1085313 288861 256592 270464 270957 310029 304465 299285 301131 207059 207094 675298 628688 1429870 1402431 424623 420528 614718 617748 780473 755638 796595 807044 843903 847528 814113 910291 1936585 2035614 1215609 1033966 677367 667611 809457 802342 838966 854833 874494 881073 979926 987686 4778421 4879742 40.15 71.8 1
10:07:11 2024-01-26 644765 631294 199722 199147 322238 327719 341892 340878 214841 210065 261720 265222 299875 304604 4046315 4333453 6099248 5907546 1037873 1085313 288869 254452 271871 270957 311916 305714 302205 300217 207059 207315 683057 634439 1447574 1406428 426436 419606 619972 620013 774398 758262 802468 801956 839345 855830 816198 901005 1931857 2024476 1223207 1048070 679296 665145 810654 808225 838265 847483 877062 886289 978215 973620 4696465 4874205 40.05 71.8 1
10:07:12 2024-01-26 642262 637439 198746 194837 321092 330251 340824 340638 215062 209082 261792 264970 299911 304088 4046465 4418165 6066950 5911554 1046904 1084431 289404 254452 270237 271787 311443 305174 298796 301131 206441 207280 695801 635343 1427827 1388558 425757 421676 614718 624772 777455 755334 801214 806473 834084 847492 821025 910254 1938458 2043252 1211911 1035813 682691 668593 807214 804014 842608 852422 869387 881110 986269 983199 4699819 4872788 40.05 71.8 1
10:07:13 2024-01-26 636511 631294 199054 199076 321774 326661 342663 338824 215027 208937 261792 265188 299875 304319 4046231 4333397 6089923 5911554 1056818 1085202 288861 254808 269595 271406 311916 302580 300195 300673 207351 207176 680534 631397 1430550 1399736 424476 421712 618251 620719 779733 758461 797654 802379 842709 852961 813205 909001 1932550 2032235 1170214 1038060 677367 670527 810654 801350 839455 853979 876438 878214 974214 984199 4746038 4870377 40.15 71.8 1
10:07:14 2024-01-26 641951 631258 198712 194833 320054 327684 342410 339538 215027 209772 260876 266653 299875 303915 4032134 4361609 6099248 5905695 1034595 1084431 288946 254738 272139 269720 311952 305427 301399 302295 206405 207499 695801 632291 1440660 1396762 424623 420781 614718 621769 772753 754264 801677 804807 837772 854238 821091 907593 1935631 2035119 1215609 1044021 681233 663159 804904 809408 845671 847447 868732 886289 985570 979164 4634027 4863436 40.15 71.8 1
10:07:15 2024-01-26 640323 636761 197776 194841 322516 328191 343001 338824 212322 209737 261720 266490 301244 303657 4046931 4352300 6099248 5908328 1054905 1085239 289059 254916 270500 270544 311006 304465 300325 300884 207059 206888 686171 628688 1450458 1400729 424322 419642 614571 618080 775149 753970 795464 809298 843903 847492 814113 911387 1942129 2035651 1217458 1032495 677093 667611 807214 802488 840748 854833 871972 879822 980620 986987 4762210 4872788 40.15 71.8 1
10:07:16 2024-01-26 645489 636663 199023 199076 323050 327454 341892 340914 214656 210100 261684 265257 299911 304069 4045392 4305275 6104225 5900543 1038446 1088405 288663 254738 270428 270320 311952 302580 301138 301837 207351 207211 697251 635921 1436319 1405949 425831 418723 619972 620608 773849 759071 800871 801387 839483 856469 818625 901005 1932956 2024476 1165532 1049599 679296 664675 810654 808225 838860 847519 877062 886289 978466 979164 4679741 4854084 40.15 71.8 1
10:07:17 2024-01-26 637865 635862 198862 199218 321092 328746 340824 338860 215097 209117 261792 264786 299875 302683 4049816 4405131 6069100 5900543 1041376 1082854 290361 254738 270392 271301 310971 305464 298413 301201 207059 207534 687345 635921 1437055 1392503 425831 421191 614718 625150 775149 754264 802468 807081 836921 847528 821025 910291 1938458 2050623 1211907 1038835 680264 667476 804894 805902 843839 852422 869387 883458 984173 983504 4693771 4870377 40.05 71.7 1
10:07:18 2024-01-26 636511 634902 199054 196340 322525 326731 342929 338824 214761 209737 261829 265975 299875 304105 4040464 4327269 6089923 5901486 1052269 1083690 288861 254703 269677 271301 312646 302580 299355 302124 206771 207355 679124 631388 1439225 1400729 424021 423846 616686 619727 778447 758424 796066 802340 841480 853526 813205 907668 1932661 2030795 1213760 1038849 677367 669578 811570 801919 838265 855218 877062 879617 977056 984199 4736659 4872788 40.05 71.8 1
10:07:19 2024-01-26 641728 635608 198435 194833 320570 327684 341928 338824 214726 209737 260876 266653 299770 302761 4046231 4349219 6089923 5909908 1032509 1080514 287251 254703 272378 269650 311845 306816 300113 302083 206441 207753 695801 632291 1448401 1398448 424623 419665 613578 620013 774487 754264 801897 802342 837503 854129 818625 907556 1927033 2031964 1165532 1040313 681233 662691 804194 807081 842608 847447 870660 886289 984173 980113 4614736 4861012 40.15 71.8 1
10:07:20 2024-01-26 638320 635835 197785 194867 321097 327959 343001 337803 214796 209117 261720 265188 301122 303178 4046231 4346121 6099248 5910838 1052293 1082082 287051 254738 270175 271076 311745 304394 298866 301801 207351 206313 676687 628688 1452857 1400438 424322 421155 614246 618080 779364 756811 795427 807117 843030 847492 814039 909312 1936585 2035651 1215609 1032495 676404 667648 807214 803777 840648 854833 873213 879859 978539 986987 4771602 4872788 40.15 71.8 1
10:07:21 2024-01-26 636579 636275 198439 194833 321582 328711 342327 337803 210144 208756 261792 265188 299911 302718 4040464 4389337 6071272 5911554 1049336 1082119 286347 254593 270608 271076 312495 303645 300397 303004 206115 207569 697251 628688 1439554 1391165 423310 421048 615121 622723 779463 753585 798826 805865 838920 847564 818625 912212 1942129 2045924 1221155 1033966 682205 669578 802622 802488 846643 854833 867736 879822 984745 984895 4701888 4867187 40.15 71.8 1
10:07:22 2024-01-26 637216 634893 199088 199322 321132 326696 342688 338824 214796 208431 261792 265625 299595 304568 4037585 4324265 6089923 5912670 1052306 1082155 287216 254593 268945 271132 312539 305081 299250 302981 207059 207245 688775 630486 1426467 1400438 423347 421048 618251 619465 779181 758461 797445 802379 841444 854238 814430 905969 1932587 2029356 1215609 1040581 678331 669578 810654 801919 838265 855893 877062 877875 974214 982079 4727281 4872788 40.15 71.8 1
10:07:23 2024-01-26 642079 634671 197884 195145 320090 327684 341928 338824 214761 210065 260912 265995 299840 302761 4040464 4339885 6080598 5900543 1031041 1081848 287391 253812 270680 269414 312503 304414 300906 301976 206333 207280 694351 632291 1435057 1400438 424623 420556 614718 621769 772753 753585 800186 804807 837735 854238 819824 904637 1937007 2033676 1191938 1042536 682902 661756 804904 809408 843876 847447 866884 886289 984173 973620 4624629 4854084 40.15 71.8 1
10:07:24 2024-01-26 639414 636211 197810 199280 321061 328045 343001 338278 210110 209890 261684 265222 300752 300811 4040684 4336670 6074957 5915054 1052302 1082183 287077 254593 270608 269929 311840 304358 299865 302634 206805 207107 684762 627792 1430865 1396463 424314 422048 613774 619838 777455 753195 797035 809397 843903 847456 813205 912960 1937777 2039982 1221155 1032495 679296 668593 804894 802488 843876 853979 869369 879785 982779 984895 4740799 4872788 40.15 71.8 1
10:07:25 2024-01-26 645952 634938 198500 199098 323086 328191 342929 340638 214691 210282 261563 265810 299911 303393 4049929 4290267 6109193 5895589 1040253 1084495 290637 253812 272284 269859 312130 302759 302467 302406 207643 207141 686171 631839 1437946 1411716 426739 420854 617337 619838 773849 758410 800756 802253 843666 857262 814933 901990 1924264 2023041 1225090 1041690 676885 664055 811842 808262 837077 847555 876104 886014 974980 973656 4681494 4863436 40.15 71.8 1
10:07:26 2024-01-26 644122 636239 198405 196589 321025 327383 341580 340878 211424 210030 261684 264533 301209 302611 4039746 4383425 6080598 5904753 1037948 1082045 288781 254408 272019 271062 311078 304109 300288 301694 206915 208079 695801 636833 1453075 1398448 427043 422946 614644 622930 777152 754227 804185 807044 836512 852357 820951 908886 1937007 2049621 1231442 1038802 680264 665616 806035 807007 843839 847555 869350 885658 986269 982006 4674960 4867952 40.15 71.8 1
10:07:27 2024-01-26 638222 634888 198854 199320 322881 328655 342929 338789 210043 209702 261792 265975 299875 304630 4036865 4324725 6089267 5914125 1056322 1081279 287216 254557 269739 271511 311550 304631 300336 300567 207243 209049 700332 631850 1459704 1400438 424623 422009 619736 621602 781584 760717 797839 803478 843633 855382 816430 907556 1935297 2034558 1217458 1038023 677367 670527 811805 801919 838265 855182 877062 879467 978466 984895 4746038 4867035 40.15 71.8 1
10:07:28 2024-01-26 643629 634603 199335 199431 321021 327684 340824 339849 215027 209737 261720 265557 298998 304568 4039746 4319738 6099248 5895381 1037707 1084421 288965 253777 270644 269859 312059 302723 299496 299448 207425 207430 695801 636833 1431374 1406708 426436 421749 620009 622213 774911 761761 802468 804236 838364 856656 818756 904254 1929218 2021139 1200818 1044765 678331 664133 811805 808747 838265 847483 877062 886289 975592 978860 4690420 4867149 40.15 71.8 1
10:07:29 2024-01-26 644016 634893 198707 195111 321088 327383 341232 340878 214991 209117 261720 266348 299523 302647 4040464 4408441 6066950 5901054 1044391 1081279 289000 253777 270572 271476 311542 303610 298937 301308 207059 207465 697251 637290 1449086 1392503 426436 421084 616026 623459 779090 755047 802393 807044 835299 847528 822848 913104 1938384 2050623 1223207 1039877 681233 667102 805998 804652 844164 852386 869387 883658 985570 983431 4701888 4867035 40.15 71.8 1
10:07:30 2024-01-26 640067 634897 199023 199045 322979 328655 342893 338789 210076 209737 261756 265975 299875 302718 4040464 4339946 6089923 5895957 1056148 1083653 287181 254593 270608 271476 310171 304486 299216 302134 207059 206416 683352 630038 1447228 1402431 424623 421676 616463 620278 779550 757853 799085 808188 843866 847528 814113 910486 1942524 2035119 1215609 1034195 677683 669541 808931 801702 841245 855182 874456 879785 978466 986987 4771602 4879742 40.15 71.8 1
10:07:31 2024-01-26 644122 631033 199648 199427 321056 328179 341856 340363 215062 209772 261756 265775 298998 306515 4040549 4336549 6089923 5891177 1037707 1081812 288728 253777 270644 270649 312095 304709 300741 300323 206768 207494 700088 636833 1450705 1405739 427043 422048 619569 621118 774948 760717 802356 804733 838957 856051 816198 905931 1934830 2023004 1221323 1041653 678652 666055 811842 809408 838265 847519 878663 886289 977056 973620 4688191 4870377 40.15 71.8 1
10:07:32 2024-01-26 643557 634893 198707 194841 321774 328675 340824 339575 210076 209422 261756 265154 300646 304594 4049816 4414261 6065524 5904753 1046632 1082082 288597 254522 270155 271511 311586 305031 298972 301679 206477 207638 687345 634439 1436457 1389781 427390 423846 615589 623459 778257 755261 803537 809397 836994 847456 821025 910901 1940456 2050623 1242602 1038060 681233 668901 807214 806436 843839 853626 869350 883695 984173 983431 4690740 4870377 40.15 71.8 1
10:07:33 2024-01-26 636732 634893 198988 199251 322525 327189 342929 339575 215062 209737 261792 264786 299875 305534 4046231 4324200 6093608 5908967 1056813 1082045 287391 254167 270608 271476 311078 304598 301175 300815 207425 207026 690204 630486 1430550 1403428 424513 423232 618214 621160 780729 759636 799960 808698 843720 851754 815271 909999 1941841 2040534 1217458 1033966 677367 668557 811528 803478 838966 854833 874531 880447 978503 987686 4771602 4873031 40.15 71.8 1
10:07:34 2024-01-26 644776 635835 198880 199005 323504 326696 341892 340878 214956 210212 261684 265775 299770 304630 4046231 4295897 6108574 5904753 1041413 1083653 288798 253742 272247 269894 311586 304598 298972 301161 207351 207395 697251 632759 1441683 1408943 427043 422048 619699 620608 774948 760680 801177 804770 838579 855978 816161 904935 1929111 2023894 1223207 1044765 677367 663664 811842 808614 837077 847483 878312 886289 976784 973584 4689766 4870377 40.15 71.8 1
10:07:35 2024-01-26 644016 636284 198396 194794 321061 328445 341580 340602 215097 209556 261829 265154 301899 302683 4046235 4420408 6071272 5895589 1047798 1082045 288947 254593 270378 271286 311586 302723 298972 301272 206768 208357 679489 633987 1432049 1387574 424439 424147 617718 625150 779550 756370 800000 809397 839760 852357 820803 909923 1938384 2049170 1221155 1035440 683178 669578 804904 806787 846271 854833 870213 882401 989083 984895 4688153 4870377 40.15 71.8 1
10:07:36 2024-01-26 636732 636507 199023 194664 322031 329477 342929 337768 211344 209737 261648 266804 299875 304594 4036865 4312240 6089923 5914125 1044816 1082119 288634 254949 270644 269859 313520 302723 299426 301272 206913 207349 687345 626897 1439145 1406946 423721 421712 618214 620335 778810 760131 797679 802451 844953 859083 814002 904935 1927001 2014806 1206463 1043944 677367 667611 809505 805766 841245 853626 877062 883029 975665 981774 4705857 4877331 40.15 71.8 1
10:07:37 2024-01-26 647699 635799 198707 195450 321061 327684 342965 339849 210110 210758 261720 265775 301455 303804 4046502 4349219 6089923 5912557 1033943 1081279 287112 254593 273054 269859 312095 304323 300402 302898 206477 207349 697251 632291 1448667 1397752 425831 420744 614571 622896 774800 755261 804758 806524 841272 853950 818441 905815 1937007 2035119 1214916 1043594 683178 663628 804904 809408 847849 847519 870213 888856 984013 979164 4634550 4870377 40.15 71.8 1
10:07:38 2024-01-26 639084 635831 197815 194803 323014 327473 342965 339527 210110 209737 261720 265975 300398 304594 4046231 4339946 6089267 5909908 1056818 1085459 287216 254984 270644 271511 310171 303397 299426 300569 207059 206416 681943 630036 1430221 1401723 424623 422486 618177 621086 782697 762681 797691 806934 843793 852213 816408 912751 1936710 2038156 1217458 1036414 677683 669541 809505 804199 840711 858804 875777 879785 980620 987686 4764796 4870377 40.15 71.8 1
10:07:39 2024-01-26 644016 634857 199683 199395 322018 328374 340824 340363 211918 209737 261720 265995 299840 306988 4055708 4330321 6089923 5887130 1037707 1085264 288492 254557 270680 270649 312059 302687 301060 301161 206477 207494 692901 636249 1440188 1401723 425831 419937 618214 624261 774837 762192 804758 802451 839483 859691 820506 901126 1934607 2023041 1210062 1046992 681291 667066 811805 809408 839455 847410 877062 886289 978466 979200 4681456 4861012 40.15 71.8 1
10:07:40 2024-01-26 638153 636658 198431 199322 321774 328675 341616 340638 210110 209514 261792 265188 299523 302683 4045392 4411122 6061947 5909908 1047761 1082119 286312 255163 270572 270684 312059 304598 299216 302650 205897 207707 677715 628688 1443253 1390529 423420 420563 614718 624261 781144 755270 800826 807098 842018 847420 819339 908476 1937976 2041429 1234097 1035776 683036 670417 804904 802488 846271 855182 871418 879785 984781 984895 4705857 4874205 40.15 71.8 1
10:07:41 2024-01-26 638089 631285 199427 199287 322031 327189 342965 338551 210726 208721 261720 266029 299805 304319 4040464 4324228 6089923 5900543 1052455 1085264 287181 255341 269703 270684 312095 301768 299496 300989 206768 207026 690025 628688 1424308 1401723 423163 418687 617594 619502 779364 760056 797641 802488 846262 857262 813424 907668 1940124 2017279 1231882 1043278 679780 669051 811842 804199 839455 856042 877700 883870 975665 982006 4716680 4870377 40.15 71.8 1
10:07:42 2024-01-26 645809 634893 198703 195450 321061 327684 342651 339813 210726 210247 261360 266029 299523 303915 4032134 4336484 6089923 5905419 1037395 1082082 288824 254202 273054 270649 312095 304323 298484 302225 206794 207528 697251 632291 1429870 1397752 427043 418687 614718 621806 774800 755150 805795 809123 841272 854769 819640 910149 1940124 2042501 1215609 1041794 682205 664639 807195 810557 846871 847483 870213 890446 984708 979200 4640112 4867035 40.15 71.8 1
10:07:43 2024-01-26 637967 636400 197845 197429 321092 327189 343001 338789 210726 209737 261756 266180 300752 302688 4040684 4358693 6084263 5919273 1053054 1083653 286946 255081 270644 270649 312095 304609 297615 301766 206913 207061 686171 627792 1439059 1397752 424623 422609 613848 618153 777455 755649 798781 811127 845026 850549 816430 912774 1937976 2042353 1221155 1032495 679296 669541 808033 802267 843839 853943 871279 881830 984063 986987 4747577 4882140 40.15 71.8 1
10:07:44 2024-01-26 645805 635835 198880 199116 324488 325747 342651 340878 214691 210429 261720 265995 299911 302718 4040464 4289952 6108574 5895589 1043292 1082082 288089 253812 272247 269894 312095 303646 299181 300040 207351 207251 675298 630038 1445872 1409942 426436 418687 617979 619838 773849 760139 802250 804051 843993 857262 818174 901879 1930798 2025039 1225090 1044877 677367 664675 811842 809261 838265 847519 876104 886289 977441 973620 4684841 4870377 40.15 71.8 1
10:07:45 2024-01-26 645027 636770 197854 199422 321025 327154 342688 340878 214656 210100 261756 270461 301348 305797 4040549 4358121 6089923 5914125 1041413 1082082 289000 254167 270608 271511 311113 305792 300713 301766 206768 207061 667827 636249 1441060 1392503 426436 421227 614718 623643 776283 755334 804609 809397 838145 847420 823285 912339 1940129 2055969 1215673 1040313 681233 667139 806035 808784 845671 853590 870004 884991 986122 984713 4693771 4870377 40.15 71.8 1
10:07:46 2024-01-26 636732 634929 199374 199076 322783 327154 342965 338860 210110 209737 261829 267086 299875 306278 4040464 4324190 6089648 5909908 1053019 1082119 287216 254557 269775 272095 312095 304166 301175 300709 206913 207349 679124 631110 1459364 1400729 424623 422486 618503 621528 780839 760146 797839 807060 845468 855869 817592 910261 1941105 2034558 1215609 1040619 678331 671478 811842 802488 839732 856424 877062 881538 975629 989786 4746038 4879742 40.15 71.8 1
10:07:47 2024-01-26 642907 634857 199019 194841 320575 327719 342375 339849 210110 210065 261720 266839 299805 304162 4040464 4342976 6089923 5902081 1032547 1082119 288194 254557 270644 270495 314211 304598 299426 302685 206477 207707 692901 632291 1443076 1397752 425528 418652 613181 623679 774127 755675 802468 802340 839409 859618 822664 904861 1935984 2034558 1215609 1049242 684641 665652 808358 807007 844299 847410 873213 886289 984173 979764 4621328 4861012 40.15 71.8 1
10:07:48 2024-01-26 637480 636275 198880 195484 321092 326731 344942 339347 210726 209772 261756 265591 300716 301269 4043346 4352300 6089267 5914125 1053045 1082119 286946 254593 270644 270684 311621 304573 297615 301308 206768 206451 676687 626897 1434902 1397752 424623 420895 614283 619838 778220 754264 797235 810019 843646 851717 817481 912488 1940808 2043804 1221155 1033892 679623 668593 807214 802306 843242 857107 871898 880410 981388 987686 4742537 4872788 40.15 71.8 1
10:07:49 2024-01-26 645496 634902 198880 199467 322525 327727 343001 339849 214726 210429 261500 265995 299875 302683 4046329 4281267 6117899 5905695 1040846 1082082 289000 254202 272284 270649 312059 304598 298972 299518 207351 206416 680534 632291 1447980 1408943 426436 418687 616686 619027 773849 761260 801326 802525 843666 856474 819885 907481 1929079 2019532 1223207 1047747 678652 666055 811842 809408 837077 851564 877972 886289 974214 973656 4699819 4860771 40.15 71.8 1
10:07:50 2024-01-26 645952 637752 197879 194841 321088 327684 341616 340949 214621 209772 261756 266899 300787 302683 4045392 4373907 6089923 5904753 1038334 1082082 289000 253742 270680 271097 310641 303646 298310 301308 206477 207349 687345 636249 1430470 1392503 426436 421191 614718 621842 775186 754733 802082 808262 836516 852961 822553 914202 1938743 2053050 1210062 1038395 683665 668410 807214 805865 843876 853626 875820 883658 984708 983468 4701888 4867035 40.15 71.8 1
10:07:51 2024-01-26 636548 634938 199435 199116 322525 326696 342965 338824 215062 209117 263042 265975 300752 303606 4040464 4339946 6089923 5912670 1055398 1082119 287630 254557 270572 271097 310171 303184 299216 301697 207059 206416 681943 628688 1449009 1399736 424623 422189 616499 619838 779733 756246 797876 807081 843903 852961 815085 912864 1943906 2034558 1217458 1035402 678652 671763 810617 804770 841245 853979 875195 881703 979159 986987 4777640 4870377 40.15 71.8 1
10:07:52 2024-01-26 644113 631294 199370 199178 321097 328711 341892 340363 214761 209807 261720 265222 299840 306297 4037670 4333453 6089923 5891177 1035491 1082119 288562 254557 270680 269894 312095 304493 301175 300604 207279 207673 690001 634439 1436089 1401723 425831 420963 618540 622760 774948 760146 802317 802525 835335 856505 824797 905931 1936309 2028789 1210062 1050234 683178 667950 809468 808761 841380 847591 875814 888595 984173 978544 4658339 4860735 40.15 71.8 1
10:07:53 2024-01-26 636732 634893 198716 199318 320090 328977 342688 338824 210144 209117 261792 266180 300752 303180 4046931 4389337 6056092 5901486 1049387 1080551 286711 255938 270191 270684 312095 302759 300713 303146 205897 207384 688775 628240 1434805 1390529 423420 420563 614718 621842 779733 753585 797839 805902 841480 853635 819922 912714 1949828 2047229 1208279 1035440 683178 671405 807195 804162 847472 855218 869593 880535 989073 986289 4701812 4870377 40.15 71.8 1
10:07:54 2024-01-26 640030 634902 199062 194833 322296 326696 344698 337768 215062 209737 261720 266433 299911 303393 4040563 4275188 6158323 5908328 1044257 1085264 291745 254593 270680 269859 313556 302687 300288 302191 206477 207430 697251 626434 1430891 1406946 424021 418652 617799 618080 775186 757925 796669 801387 842881 856469 814113 905936 1939073 2021678 1206463 1044765 679137 667428 810617 807060 839455 854229 877062 883695 981614 982006 4688266 4870377 40.15 71.8 1
10:07:55 2024-01-26 645952 636071 197845 195310 321097 327684 342929 339575 214796 210464 261500 265188 301383 301728 4046231 4351740 6089923 5900543 1033943 1082082 287888 254415 272668 269859 311621 304109 299441 301978 206477 207349 679653 631388 1435401 1397752 426436 418652 613848 621806 773849 753892 801748 806473 834084 852431 821025 911561 1940087 2049076 1213760 1039877 681233 667002 806011 810410 845524 847519 868732 886289 986122 984104 4678414 4866905 40.15 71.8 1
10:07:56 2024-01-26 641996 635871 198742 199116 322560 325747 343001 338824 215027 209590 261720 265975 300787 304667 4040464 4324190 6089648 5895665 1051022 1082119 286746 254593 270608 270460 310206 303682 300402 300040 207059 206451 684762 630036 1431588 1399736 424623 421227 614718 617970 779733 756407 796669 808262 843903 849838 814113 909312 1945666 2038862 1216764 1034703 677683 667501 809494 805914 842766 856042 874494 881073 978539 988864 4764796 4867073 40.15 71.8 1
10:07:57 2024-01-26 645952 635604 198439 199076 323082 325782 342410 340674 214691 210100 261720 265625 299840 304778 4040563 4293011 6108574 5891177 1039928 1082119 288089 253777 272284 269894 312095 304493 300288 299518 207059 206451 690204 632291 1443592 1406946 426436 419937 616686 618153 773936 760146 801326 802525 839030 853351 818008 904973 1930798 2024681 1228856 1049242 677683 666055 811805 809224 838191 851745 879565 886289 976363 973656 4693771 4853117 40.15 71.8 1
10:07:58 2024-01-26 646776 635871 197845 194837 321092 327454 341928 340914 211658 210100 261829 264786 300928 303442 4046931 4389834 6080598 5895665 1038372 1082119 289000 252999 270716 270719 309418 305247 298519 301766 206477 207061 687345 636249 1454083 1397752 426739 420599 614718 620013 774948 754658 801748 808299 835335 847564 821025 912036 1931178 2052538 1228856 1039877 683178 667465 807195 807060 844238 854724 872699 883029 985570 983468 4703177 4870377 40.15 71.8 1
10:07:59 2024-01-26 638089 636585 199088 199147 322560 326731 342929 338860 214911 209152 261829 264786 299875 303642 4041894 4336863 6094907 5900543 1053731 1085301 287181 254557 270155 271511 311149 302723 299496 300815 207059 207026 680534 630486 1440033 1400729 424623 422486 617594 618153 779733 756853 799912 804725 843306 852431 813817 907595 1936585 2035414 1215609 1039839 678652 671441 811805 802488 839455 859074 878200 880872 977774 984895 4769204 4872788 40.15 71.8 1
10:08:00 2024-01-26 644016 631146 198751 199458 321021 328675 341892 340124 214761 209807 261720 265222 298932 305571 4040563 4327419 6084389 5878687 1035491 1078949 288527 253812 270680 269894 311586 302475 299496 300111 206768 207095 691451 634439 1435194 1401723 426436 419642 618503 621806 774398 759071 801143 800819 836516 856469 821025 902362 1932883 2027563 1210062 1050740 683178 667195 809505 806897 842440 847410 873686 885472 981314 973584 4672950 4863436 40.15 71.8 1
10:08:01 2024-01-26 637967 636661 198612 199318 320054 328711 342688 338313 210110 209117 261360 265188 299875 303694 4040464 4399255 6061947 5895891 1044816 1080514 287391 254593 269739 270684 310798 304598 298972 301308 206359 207742 681301 631735 1439257 1387574 424021 421627 615626 623238 779733 754264 800186 807117 838993 847564 819243 910291 1941217 2043334 1221155 1035328 684153 670307 804867 804770 847398 855932 869444 884502 986837 984895 4706392 4870101 40.15 71.8 1
10:08:02 2024-01-26 638543 635536 198923 199251 321543 326696 342651 337223 210726 209013 261464 267209 298897 303642 4039746 4318261 6080598 5900543 1050360 1082082 292564 255059 269703 269825 312753 302227 301181 300815 206477 207417 687345 625113 1449851 1399736 423120 419606 618251 620249 777455 758410 794825 802525 846298 857444 814113 906909 1926996 2020176 1215609 1044340 679623 669284 811765 802414 839418 856610 876875 881942 977676 981276 4708523 4874129 40.15 71.8 1
10:08:03 2024-01-26 642226 631213 198707 196598 319730 328179 341856 339813 214956 209737 261720 265995 299615 304105 4040464 4339693 6089923 5895381 1035454 1082082 287251 253812 270090 270460 313009 301520 301175 301308 206332 207528 693082 634102 1426621 1397752 424623 419937 618214 623643 774948 756780 802468 801387 836254 856433 821025 902325 1924190 2026410 1210062 1049205 683665 667950 809457 807771 841842 847410 875195 885435 982405 978544 4642872 4867149 40.05 71.8 1
10:08:04 2024-01-26 637666 634857 197879 199427 320918 328711 341340 339575 215027 209082 261756 264786 299875 304667 4036865 4399109 6061672 5900543 1045885 1082082 287251 254557 269739 271062 311113 302723 298972 300672 206768 208322 680758 634439 1429552 1386232 425831 421227 614718 623679 777419 755334 801143 807081 837735 852431 821025 910254 1932550 2047718 1217458 1034703 685129 670270 807158 806413 846124 854724 871455 884502 989776 986841 4696465 4861980 40.15 71.8 1
10:08:05 2024-01-26 636732 636470 199027 199147 322783 328655 342929 338824 214726 209117 261829 264970 299595 304069 4040464 4324153 6089923 5908967 1054142 1084458 287181 254344 269775 271546 311331 302687 299461 299518 207059 207026 693956 630486 1431444 1400729 424623 422189 617558 618153 781028 758998 799012 804689 843903 854238 815584 906232 1932513 2030795 1215609 1038561 677367 671258 813540 802342 841842 857253 874345 881351 980530 984750 4764796 4874129 40.05 71.8 1
10:08:06 2024-01-26 645854 631213 199023 199005 321412 327684 341569 340220 211658 209737 261684 265591 299840 304568 4040464 4317738 6099248 5887130 1035491 1081279 288728 253812 270644 270460 312059 302687 301175 299483 206913 207026 699607 635796 1428674 1404953 426436 419901 618503 619940 774948 760680 802468 802525 839030 855191 818008 904698 1929218 2023041 1225090 1044765 678813 664639 814120 810513 839732 851142 879528 886140 977713 981319 4697125 4867624 40.15 71.8 1
10:08:07 2024-01-26 647061 636658 197810 199462 321774 327419 342363 341767 214585 210534 261756 266348 300752 302222 4045392 4361398 6089923 5904753 1035342 1082183 288728 253387 270680 270684 310824 303646 298310 301308 206477 207026 687345 636212 1462715 1396762 427043 420563 614718 621366 774948 755240 803829 808262 835889 847564 822775 912864 1937007 2049170 1219440 1038849 681233 667611 808306 808209 846643 854120 872699 883546 985496 987048 4688540 4860070 40.15 71.8 1
10:08:08 2024-01-26 640075 636361 200647 199427 320736 327727 343001 338551 211988 209444 261684 264820 300787 301728 4031112 4333234 6080598 5909908 1050787 1082119 286746 254380 270608 270425 310171 303646 298972 301027 207059 206416 683352 627333 1425785 1397752 423800 421191 615121 619838 779733 757351 797235 808262 843903 847564 814113 912212 1942129 2035119 1193754 1032495 677367 669377 808358 805803 842965 855823 873065 883239 980530 986841 4767991 4863436 40.15 71.8 1
10:08:09 2024-01-26 644016 636211 199505 199180 321738 327648 340860 339885 211953 209632 261500 265222 299840 306079 4037665 4317868 6089923 5891177 1035454 1082119 288124 253742 270608 269859 312059 304493 301601 299483 206915 207349 694351 635796 1445735 1401723 425831 420963 618503 621806 774948 759034 801711 802525 836516 855866 821025 902325 1932883 2025912 1210062 1048107 681233 665652 808931 809360 843002 852952 877073 888074 981168 978507 4660044 4860735 40.15 71.8 1
10:08:10 2024-01-26 636723 631258 198850 196598 320054 327755 341892 338551 215132 209451 261792 266145 300752 302718 4046231 4399222 6061947 5909908 1047103 1082119 286142 255903 270345 270684 312095 302759 298554 302898 205897 207061 687345 628688 1459468 1390529 423420 420563 613848 621806 779733 752514 797802 805865 841444 852431 816198 908923 1942129 2041429 1234097 1035440 681233 669578 804858 802488 848453 857107 870026 881980 986933 984786 4712073 4877738 40.15 71.8 1
10:08:11 2024-01-26 636732 631258 198811 196594 321996 326661 342410 337768 210726 208838 261540 266433 299333 303606 4040464 4316973 6089923 5900543 1047750 1084458 286781 255163 269739 270460 312789 301768 300713 301061 206477 207026 678596 626451 1430905 1399736 423120 419642 617558 619940 777492 758410 795464 802342 843903 854842 811445 907593 1935631 2023542 1215609 1041794 679296 669578 811266 803628 838537 857107 876838 881830 977749 984104 4716639 4874015 40.15 71.8 1
10:08:12 2024-01-26 643557 631294 199058 196598 320918 328640 341580 340124 215027 209772 261468 267471 299350 306005 4040464 4333412 6089923 5900543 1035491 1082119 288089 253812 270608 270460 312059 301520 299496 301026 206477 207673 698617 635921 1429889 1399736 424623 418723 616686 622283 774948 756780 802468 800251 835925 855832 820405 902288 1929111 2025912 1209369 1048107 681233 665688 807214 807044 842608 852952 876446 887034 981168 978507 4650612 4839063 40.15 71.8 1
10:08:13 2024-01-26 637179 634934 198435 199427 320811 328569 340788 339253 214691 209082 261756 266990 299734 302647 4040464 4401724 6061947 5895589 1047798 1080514 286746 254593 269703 270684 311113 304975 298972 301272 205897 207742 694203 630486 1441719 1386591 423420 420563 616062 623201 779733 753729 799012 805902 838993 847528 818719 907294 1942129 2041429 1228551 1035142 682691 669578 804333 802488 846271 855773 868750 881867 986822 984750 4688115 4867549 40.15 71.8 1
10:08:14 2024-01-26 636732 630997 198885 199116 321056 329550 342785 338753 214991 208431 261756 265222 300886 305968 4033987 4340071 6089923 5895589 1053391 1081848 287216 254167 268909 271097 312130 301768 300603 300394 206768 206451 687345 629586 1444440 1401723 423420 421227 618030 619027 779181 757834 794899 802379 842672 854842 815006 906647 1927033 2026483 1215609 1038941 679022 669578 811842 802488 838860 855218 877700 880572 977565 985501 4742384 4870015 40.15 71.8 1
10:08:15 2024-01-26 643904 632911 199366 199147 321774 327719 341569 340914 214991 210183 261756 265625 299386 305140 4040464 4324033 6098893 5878687 1035491 1082119 288527 254202 270644 269894 312059 302759 300864 300727 206768 207528 703030 634439 1446387 1401723 426769 419937 618503 622283 774948 759071 802207 801956 838993 856505 818588 898678 1927093 2023041 1228856 1045468 679296 665420 811842 809408 839455 847591 877062 890401 980456 982637 4685137 4860596 40.05 71.8 1
10:08:16 2024-01-26 642079 635645 197815 194837 321097 328711 340860 340627 215097 209082 261756 265004 299875 302683 4040544 4399109 6053320 5900543 1044630 1080514 288378 254380 270155 271511 311149 304598 300288 301766 207049 207349 675298 634439 1452172 1387574 424623 422257 615626 623679 778593 756407 802468 809445 836516 847564 821025 911624 1936585 2049170 1215609 1032839 681233 668593 807214 804689 843876 854833 871935 884426 986822 986900 4697774 4895530 40.15 71.8 1
10:08:17 2024-01-26 638543 635654 198928 199149 322787 326731 343001 338824 211988 209820 261756 265692 299875 303606 4046329 4333782 6089923 5909908 1054142 1084458 287391 254380 269775 271546 311840 304166 300372 300815 207059 207209 679124 629586 1442012 1399736 424623 421856 617594 619027 779733 758998 797839 804725 843903 854842 813817 907794 1938458 2029085 1213760 1038060 677367 670527 811803 802488 839455 855857 877062 878536 977330 986900 4754369 4877624 40.15 71.8 1
10:08:18 2024-01-26 645878 631078 199548 194833 319699 327719 341856 338860 211621 209632 261684 266365 299615 306014 4044784 4339806 6080598 5895778 1037395 1082119 288089 253812 270090 269859 313520 301768 301138 302013 206187 207707 695674 634439 1427830 1397752 424623 419937 618214 623643 775186 756817 801143 801956 838109 853988 821025 901953 1932883 2030795 1213760 1041727 682205 665652 807214 806774 842608 847555 871972 886289 983321 979054 4612882 4839139 40.15 71.8 1
10:08:19 2024-01-26 636695 634458 198746 196598 320014 330521 341928 337768 214867 209457 261576 265188 299805 302455 4035378 4383192 6061947 5901486 1050792 1082082 292672 254380 270381 270460 311586 304598 297165 302261 206477 206416 673908 626451 1434095 1393759 424021 419937 612979 617885 778593 754264 795501 809445 843306 847528 815006 912960 1935408 2042782 1224853 1031761 679296 668593 804904 804059 846271 853979 869593 879822 984745 986628 4703020 4863062 40.15 71.8 1
10:08:20 2024-01-26 638320 631114 198958 196460 321853 327154 342699 337294 210760 209082 261396 266296 299350 304778 4021760 4312129 6076269 5892134 1051144 1082155 286347 255019 269739 269894 312682 303846 300713 300815 206477 206451 697251 626434 1437815 1397752 422222 419937 617594 619064 776905 758497 793171 802525 843903 854842 814113 904973 1934256 2017315 1193754 1041053 677367 668593 809505 802488 839455 854833 877062 878499 975629 980620 4715259 4866537 40.15 71.8 1
10:08:21 2024-01-26 641813 631105 198919 196322 320397 330053 340824 338539 214691 209117 261280 267588 298897 305645 4037670 4336837 6080598 5874490 1038446 1078986 287216 253812 270644 269894 312095 304806 301138 302442 206187 207384 695674 634102 1424486 1396762 424623 418723 613181 622760 774948 755711 802468 800251 834084 855866 820442 899576 1927365 2023041 1210062 1044653 681233 665182 807214 805865 838966 852422 871972 885658 981351 975779 4642199 4853656 40.15 71.8 1
10:08:22 2024-01-26 636695 635458 198327 196603 320653 330287 340645 338278 214991 208756 261756 264820 299629 305013 4034789 4399109 6052621 5891177 1044942 1084495 287251 254984 270381 271581 311840 305640 301175 302721 207059 208357 676951 634439 1447956 1389781 427043 423786 616937 626411 780473 756853 804437 811745 842709 854842 821759 915326 1951375 2058357 1245806 1041794 688071 674255 811842 811708 853007 861487 878312 889713 996045 994011 4724746 4907691 40.15 71.8 2
10:08:23 2024-01-26 645854 643136 201327 197188 326993 333383 349572 343506 212723 213153 264754 271038 305182 309147 4081853 4314745 6188094 5966100 1060369 1109183 295785 260251 278459 277886 321982 311381 310149 311796 210030 213270 690399 649297 1463602 1426344 433571 427685 632157 636520 794577 776732 823202 820611 855978 870379 838869 926297 1989772 2092656 1258989 1063588 699884 681363 829693 834547 870109 874776 895713 912831 1011755 1000661 4743719 4985334 40.05 71.8 2
10:08:24 2024-01-26 661893 658698 203805 199110 333956 340014 360740 356007 216855 215903 272759 277818 310281 313424 4143336 4383331 6314060 6063909 1091443 1138136 297279 260904 283205 285561 329849 319992 316504 316526 212749 213238 689196 656824 1471047 1447823 437197 432459 635713 636334 801470 784201 827809 825416 859727 879625 839464 923475 2011134 2111983 1239644 1074359 703887 685931 836493 838178 870073 874415 894235 910295 1008140 1003127 4762692 5013550 40.15 71.8 2
10:08:25 2024-01-26 668561 668781 202344 197910 336863 340528 365128 360974 216821 213389 273557 278932 311697 315482 4162579 4416953 6351034 6106580 1097686 1146023 295012 265513 284290 285597 332931 319956 316828 318704 210065 213905 711715 656824 1470443 1447823 435695 430190 630371 636520 796939 776939 818784 820965 851864 863012 826610 915199 2011134 2122668 1254917 1062659 695911 681638 827306 829559 864046 869981 883830 899915 999723 996828 4829098 5013550 40.15 71.8 2
10:08:26 2024-01-26 669821 669472 199548 195339 331798 339208 365128 359237 214915 213277 274027 278156 310317 312472 4183310 4477594 6285756 6105921 1094474 1151252 290798 256953 283165 282956 328551 322086 314453 316013 207966 210831 687806 653489 1523014 1446524 433843 428175 617994 627300 784265 765355 809448 813475 834735 847456 815271 899317 2003291 2114979 1234506 1053745 690559 674732 818119 815561 850484 861450 870004 881110 986269 982006 4840576 5004582 40.15 71.8 2
10:08:27 2024-01-26 673355 671639 196444 194198 328455 333654 360884 356257 212542 213082 270698 277272 307122 311891 4183310 4474093 6312778 6096542 1096121 1149547 286277 253317 282144 280018 326464 319129 310584 313705 206768 207673 687806 651156 1521690 1438603 428735 422784 610311 618080 774948 753659 795464 797876 822541 837844 795399 882397 1981927 2082630 1210062 1049953 680264 662284 804904 808798 839455 844549 855287 870525 966513 963109 4763435 4990284 40.15 71.7 2
10:08:28 2024-01-26 675490 671373 195572 190950 324870 329528 355882 351997 212881 209117 268963 273285 303851 309985 4173931 4434885 6331753 6086425 1100769 1146956 284623 251288 277800 276748 323679 313500 306988 307940 205284 204395 683637 644946 1472233 1447823 425528 419665 607269 608860 763559 751523 782702 784085 816400 828741 779490 866741 1968432 2049133 1165532 1044021 667619 656536 800311 795524 821015 837835 851509 855152 948281 951970 4810125 4983043 40.15 71.7 2
10:08:29 2024-01-26 680190 671363 192773 189256 320883 329586 354506 351997 210525 207746 266421 271171 304325 305463 4171393 4535246 6276431 6081299 1113408 1143704 281126 249701 274342 277853 319930 311600 306771 306793 202677 205005 688990 640807 1460950 1438331 420918 419665 601208 603522 763559 738024 773390 780719 808950 811437 770396 864477 1966201 2056808 1223207 1026529 664474 652655 789997 784074 821015 829455 833623 846499 948317 948431 4810970 4986605 40.15 71.7 2
10:08:30 2024-01-26 673501 673391 189987 187480 318692 327387 351798 347107 209165 206031 263908 269355 303222 303657 4196175 4506851 6267164 6087163 1106938 1148732 277492 245804 272668 273210 318704 311161 303195 305715 200494 202649 682993 638067 1493078 1447823 418365 411613 594696 594088 747288 732862 760749 764560 795771 802531 757430 844053 1947656 2029356 1221155 1031761 658548 646469 784182 774828 802576 819215 830435 834083 928352 933877 4883525 4975627 40.15 71.7 2
10:08:31 2024-01-26 680194 670943 189170 185715 318242 324712 349572 346584 206929 205456 264091 268911 301419 302578 4206434 4528560 6253325 6096542 1107064 1143432 276680 244841 272668 272793 317039 310282 300776 305500 199066 202295 683352 635796 1476513 1427083 414520 411613 588505 596176 747104 721919 755841 762935 784297 793410 758511 841492 1944890 2056963 1231442 1023925 655065 640222 773826 777190 801438 809381 819932 830337 925652 921083 4782030 4990362 40.15 71.7 2
10:08:32 2024-01-26 675527 672950 187941 186630 315371 323619 349255 346915 206682 208751 263391 266839 299350 301539 4220825 4534103 6285756 6086155 1116443 1143704 275500 243543 270572 270649 316969 306581 300336 302190 198374 200993 690204 632597 1480047 1434527 411740 409969 588918 590420 737835 723527 745902 753214 780834 790093 742599 831672 1938384 2032235 1217654 1016789 648627 638340 769415 767240 799168 808239 809476 821006 922962 921083 4816137 4992692 40.15 71.7 2
10:08:33 2024-01-26 675835 672909 187352 185352 315559 320651 348483 345374 205439 205295 261684 266619 298000 301941 4227186 4477632 6285756 6081299 1094559 1143704 274463 243355 269513 269602 315792 305503 298728 300358 198489 200049 700088 641265 1449527 1429383 411776 408236 585554 590531 733894 719017 745189 744794 770632 784396 738516 819839 1919839 2008651 1185540 1024654 643473 634253 768290 761168 784233 800049 809439 811394 911915 910488 4863071 4996268 40.15 71.7 2
10:08:34 2024-01-26 685363 672941 186639 183740 313944 319716 346896 345655 204131 204148 260804 266348 297509 303054 4225380 4529157 6258212 6090938 1091419 1143704 272147 240930 269415 268151 313162 306473 297870 300736 197931 198729 689457 637157 1451383 1428369 409308 403337 578083 585238 727815 710307 741076 744561 763830 782120 738137 816004 1914390 2005444 1223617 1023197 642101 628263 765742 760055 781914 798034 802345 806931 901429 907867 4867192 4986835 40.15 71.7 2
10:08:35 2024-01-26 682766 674773 186839 183564 310806 320444 346406 342839 203464 202831 259892 267061 296148 300281 4228516 4537384 6285756 6090900 1103187 1142892 271542 240486 265550 266593 313009 304323 295798 297359 196959 197626 704501 639579 1450992 1425334 408045 404545 575597 581756 726269 706253 737935 742344 761393 770885 731577 805171 1908925 2007499 1200382 1022469 643015 626417 761375 756726 775154 790642 797830 802361 893621 902213 4879632 4982892 40.15 71.7 2
10:08:36 2024-01-26 683601 674773 186064 182681 309648 319539 344869 342284 202834 201876 258837 265426 294966 297563 4232476 4560357 6282471 6090862 1097611 1142082 270490 238593 264666 268148 310171 303382 296192 296690 196406 196530 703030 640349 1444029 1425334 407338 402061 568149 579554 720489 700030 734049 737462 755880 766477 727792 800075 1899668 1995460 1217749 1020290 637326 623261 758135 752074 773817 784459 791927 795320 886792 898595 4874915 4990284 40.15 71.7 2
10:08:37 2024-01-26 682827 674809 184919 181780 310478 318115 342749 340734 201440 201138 257426 264173 294345 297347 4242903 4565013 6285756 6097215 1102399 1143704 267960 237820 263012 266727 310973 300816 293066 295090 195130 195882 700088 638067 1445411 1416140 405033 400264 570126 577840 718608 698111 727806 732700 747869 761784 719267 795481 1898320 1989775 1209924 1016065 635511 619839 753776 747610 767701 779905 788520 791632 879122 892277 4874024 4982761 40.15 71.7 2
10:08:38 2024-01-26 684764 675069 184594 180461 310039 315591 340573 339706 202041 200123 256634 262625 294288 297239 4266499 4560554 6276431 6087850 1100039 1137126 268556 235624 263591 264503 309401 301166 292253 295383 193970 194629 701559 637157 1453918 1416140 403278 400881 566869 573548 714546 692515 723659 728765 739183 752994 715389 787858 1889334 1984859 1209924 1013177 631902 616315 749476 745052 763527 773120 783808 786695 879882 884619 4867962 4975661 40.15 71.7 2
10:08:39 2024-01-26 682338 675064 182926 179666 306811 314559 340262 339716 201373 198975 255024 261392 293840 295154 4251403 4570882 6267105 6064410 1100039 1137710 266091 234629 261630 262852 306331 300279 290613 292480 192642 195281 694203 636249 1438235 1418149 400820 396817 562894 569552 709401 689907 718318 722449 741275 748485 710385 781784 1882749 1975671 1183110 1010262 626991 613701 744093 739337 756922 771929 778104 779187 874467 880327 4853126 4988208 40.15 71.7 2
10:08:40 2024-01-26 684769 675064 182470 178535 306559 312615 338450 339236 199974 197698 255722 259335 290921 295254 4257507 4580248 6284191 6087163 1097619 1137052 265683 233186 261190 262345 306829 297640 288921 290427 191429 194154 704499 635921 1460839 1420163 399017 393784 559748 565353 703324 683925 714461 717507 734409 747814 705721 774584 1876036 1967878 1186449 1004599 620849 608299 737559 732627 752198 766432 773380 776277 871374 871727 4816048 4982761 40.15 71.7 2
10:08:41 2024-01-26 683734 675069 181585 177413 306092 308156 337679 337523 199127 197664 254782 258185 290003 293777 4257785 4560130 6267768 6086463 1082013 1136516 263478 237006 260750 259123 306829 297243 288865 290021 190457 194154 672602 632291 1444130 1419891 396963 391674 561336 564481 700202 685703 709111 708816 729938 739472 695046 773041 1877406 1955214 1191190 998138 620576 611029 735433 728347 752198 763930 763250 772146 869452 866387 4797232 4976945 40.15 71.7 2
10:08:42 2024-01-26 676835 676494 180650 180683 303271 308120 336391 334005 198345 197080 254782 258535 288983 293777 4253724 4541628 6320201 6076945 1090640 1136247 262411 231732 259037 258009 305536 295682 288865 287504 190192 192189 687345 625538 1466989 1429383 396014 391210 556551 557886 696236 680713 700972 705236 731260 739364 692973 773315 1877406 1965091 1196230 986001 615079 603843 725731 724571 746713 755144 757357 773833 863109 857271 4734033 4971118 40.15 71.7 2
10:08:43 2024-01-26 677413 676991 179520 180446 302191 306937 336391 332994 197554 195039 252707 258137 288544 288369 4270517 4576574 6285756 6072411 1103911 1137710 259153 232053 257515 259809 304891 293560 287234 288563 188963 191785 691261 627344 1441158 1420163 393251 392040 556282 556237 698212 678787 696824 705236 720998 729250 687922 767913 1872146 1971440 1186948 986001 615956 605403 724191 726393 747256 748404 755571 764835 854248 854175 4811190 4966309 40.15 71.7 2
10:08:44 2024-01-26 680378 676986 178403 179801 301353 309328 333987 332490 196766 195427 251924 256046 289059 290229 4269064 4622539 6292479 6078484 1107160 1134862 259084 229755 255183 262906 301308 292809 286718 286942 188894 190478 679851 624668 1433410 1418149 390852 387840 548986 552654 691148 672473 693264 702139 720594 727958 687922 764003 1858913 1970671 1195547 987406 612024 594829 719642 718192 738726 745070 755136 763319 847442 847429 4806360 4966309 40.15 71.7 2
10:08:45 2024-01-26 685739 676982 177256 176289 298629 305535 333951 331628 195812 199600 249522 256046 285493 287684 4276093 4641368 6227919 6081299 1092724 1131196 258604 228972 255077 257303 300062 291544 284056 287037 188551 190345 656652 628688 1454636 1406946 388846 387222 547435 552921 690988 668635 691752 698129 712485 721372 681426 754500 1853614 1949491 1184493 992473 611589 597504 721176 718488 732847 742869 750363 754658 843871 847392 4868998 4975661 40.15 71.7 2
10:08:46 2024-01-26 682832 676150 181356 175516 296789 306397 332364 329947 195134 194917 249172 254443 290247 288622 4263876 4598829 6274384 6081299 1083511 1132838 262973 227414 254224 256837 298541 297164 282735 284565 188551 188978 663798 626823 1446001 1410943 389676 382499 541072 551191 680026 663236 689411 690433 707288 721444 680792 747035 1844075 1928368 1168843 988813 603187 593823 715536 710289 728816 744697 745444 751134 846266 844494 4806638 4973120 40.15 71.8 2
10:08:47 2024-01-26 682832 676982 181245 174286 296754 302190 332904 329723 194258 194335 247566 254259 285895 287154 4270999 4573149 6265866 6072482 1081938 1130358 256868 226217 253302 254588 301660 291843 280977 283679 187113 188653 651611 630036 1429199 1414955 387743 383670 545854 549558 680332 665693 688110 687449 703201 717106 670610 744323 1845659 1929464 1172755 981766 602330 595392 711424 708276 730697 739391 735642 746929 838961 839039 4778421 4966309 40.15 71.8 2
10:08:48 2024-01-26 676639 675060 180916 173802 297768 302119 330858 327358 193352 192736 247775 251237 284752 287306 4277313 4551621 6312065 6064145 1083194 1130871 256868 225099 258108 253698 297187 290898 281532 280632 187362 186884 685651 621081 1447228 1425334 386371 381042 542180 544049 676452 660451 679524 682904 703201 718365 669624 745379 1843038 1941593 1170799 972507 595864 590597 705368 703630 726480 734581 735085 746966 836484 828745 4724641 4947431 40.15 71.8 2
10:08:49 2024-01-26 678822 676977 176761 173187 296269 302161 330625 325655 193017 191826 246422 251272 283614 283192 4285195 4593046 6282471 6063833 1097686 1131675 253519 225344 252653 252463 299500 288554 279271 281273 186528 186523 685651 621969 1425978 1412721 384241 382660 541029 542394 679296 660451 678335 681904 701793 703417 664065 739913 1840421 1940297 1185924 971869 599364 584559 702308 706272 724694 728251 735085 743757 825535 828165 4797232 4947305 40.15 71.8 2
10:08:50 2024-01-26 681864 674741 176025 172393 295320 302435 326776 325388 196508 191726 245421 249704 282420 283157 4289730 4661780 6260104 6081262 1094543 1130031 253095 223296 251654 251937 296978 288662 278747 279257 185226 187467 675502 619310 1447850 1400729 378745 378610 536006 542779 674469 652207 675102 680249 694755 703345 663637 736591 1825711 1916103 1181934 982501 598156 585138 705368 701038 717049 726060 731844 736283 823164 829923 4867962 4966309 40.15 71.8 2
10:08:51 2024-01-26 681864 675069 174996 171932 292640 301307 325826 324992 195957 190586 244460 250249 280569 284995 4285157 4608848 6259130 6072558 1082006 1125116 253908 224398 250875 251201 293913 287419 278159 278409 184580 184522 667850 624073 1470231 1406946 381498 375861 532999 540452 665866 649405 672321 674791 691144 703417 662404 728521 1816726 1901902 1177945 978790 590513 582933 701243 692950 712421 725517 725786 731747 826190 825137 4792932 4966309 40.15 71.8 2
10:08:52 2024-01-26 678814 675073 174517 171219 292604 299428 327305 323023 195751 189918 249474 249670 279681 285550 4277313 4524471 6281282 6046282 1078760 1127625 252389 223105 249398 252207 295061 284862 278943 278929 183784 186157 658758 622858 1414678 1418982 378709 375283 532999 534561 664272 652133 670002 671538 693246 703043 652737 726347 1822555 1912716 1177197 961880 589237 581066 693192 690397 713916 719226 719403 734987 823091 811482 4717902 4940221 40.15 71.8 2
10:08:53 2024-01-26 678340 676977 174447 170693 291573 296654 325528 322534 192201 189321 245362 247770 279764 283002 4283617 4599580 6262751 6046320 1097679 1128810 251033 223575 248941 251002 295548 285837 277235 278110 183481 185341 663902 619310 1417965 1406946 379600 377276 532244 534342 667826 649405 667329 672491 685210 693318 651325 725721 1821929 1925601 1169965 966028 590522 577900 691983 694495 710300 716054 723451 728526 810430 811374 4792932 4972489 40.15 71.8 2
10:08:54 2024-01-26 682959 676986 173360 170118 291066 298032 324974 324042 190895 189390 243801 247392 278832 281299 4292969 4676375 6257780 6072596 1093689 1125812 251314 222195 248172 249910 291485 285699 275962 276408 182644 184718 655899 617105 1430286 1399736 376383 372813 527547 533207 664309 641661 664404 668360 682126 689211 651325 719338 1812683 1906223 1169965 973928 589237 574273 695229 690921 706359 716452 718346 721361 808035 811482 4865523 4961552 40.15 71.8 2
10:08:55 2024-01-26 682832 674809 172787 169541 288991 297924 323988 322760 190762 188692 243386 246605 277951 281931 4292969 4616506 6257780 6063909 1075742 1122872 252095 220957 247683 249767 290599 283956 274661 276408 181778 184459 650182 620052 1418395 1401723 376383 369884 523045 531781 656714 639285 661163 662344 676160 693626 645529 716422 1807506 1886471 1166887 967403 584642 576266 691983 685090 704325 712422 709139 717158 813986 811117 4790386 4964031 40.15 71.8 2
10:08:56 2024-01-26 675527 675069 172195 168887 289101 295828 324444 319060 191063 186888 243043 247233 277073 282167 4292969 4540712 6285481 6046584 1075854 1123668 250859 219991 247265 248698 291379 284540 275118 274228 181490 183583 649528 618719 1419890 1416967 376006 369884 523081 528126 652868 640914 656698 660470 682090 689086 644016 718316 1812683 1907361 1155149 960153 585891 574601 686087 685918 703329 707387 708097 718212 804881 802324 4787827 4954665 40.05 71.8 2
10:08:57 2024-01-26 677376 676507 171618 167970 293080 296071 322480 319060 189896 186888 242217 245784 276653 279572 4302321 4639338 6267105 6046584 1091227 1118790 248471 219000 244820 248476 291375 284101 272880 272867 180881 182677 657329 613275 1439550 1405709 372838 369704 521524 525881 654325 635949 651982 660176 674978 682765 639979 716295 1800019 1895671 1159991 967403 582983 567788 686087 681867 695183 703408 708097 713773 797830 802360 4839407 4964031 40.15 71.8 2
10:08:58 2024-01-26 680897 675069 171039 167932 287836 294233 320981 318578 188936 186888 240716 245749 275328 281262 4302321 4608514 6248455 6046306 1078928 1117170 248662 218249 243282 246911 288032 286783 272012 272902 180241 182538 650182 622858 1428108 1401723 373966 369076 519978 525881 650462 633845 652980 657793 673487 685995 641138 707123 1796741 1876110 1149281 963285 578654 567825 684667 676812 696204 703408 701000 709545 805997 802721 4797232 4958088 40.15 71.8 2
10:08:59 2024-01-26 674877 675073 170886 167926 288151 293429 320981 317657 189234 189976 241260 244958 280173 281031 4302321 4553361 6290600 6046584 1072793 1118827 247705 217385 243997 245429 288575 281936 272258 271415 180566 181707 655899 616279 1434515 1410943 369623 366861 520014 522490 648627 634708 649517 654077 671029 680202 634565 706974 1803437 1902173 1166294 956953 577831 565485 676945 678768 693182 700227 707188 713266 793418 793455 4799778 4964031 40.05 71.8 2
10:09:00 2024-01-26 684626 676977 170458 171061 287301 292169 319974 318543 187783 186595 239157 245749 280338 276935 4308460 4689916 6220478 6063909 1081816 1118717 244600 217315 243711 244775 287090 281267 270561 272245 178890 181340 651540 619726 1417038 1396122 370880 367413 516903 525099 650777 632625 652220 656869 669241 676376 636626 699553 1790918 1868275 1154007 963211 573329 564867 678865 672931 689487 700684 698830 706551 799730 793347 4804091 4967573 40.05 71.8 2
10:09:01 2024-01-26 679371 676503 169918 168380 286830 290353 320909 315978 187357 189834 238918 244762 275184 277787 4311535 4575595 6257780 6046509 1069549 1119217 245148 216153 243711 243818 288172 279075 269296 271155 180094 180732 650852 620497 1430017 1408432 371408 366858 519207 519663 644953 630456 646696 649004 667130 674941 628199 700861 1795465 1901225 1152012 951511 574552 558847 672588 675772 689976 694394 700392 709107 788306 792629 4804091 4954366 40.15 71.8 2
10:09:02 2024-01-26 686235 676986 170555 170646 285494 290705 320184 315978 187029 189763 237644 244206 274763 276016 4317550 4696502 6211153 6068250 1081753 1116044 243065 215783 243260 243408 287787 279111 269990 270931 179083 180732 646273 620535 1416120 1388558 367736 367041 516428 521026 647706 627328 647451 649664 664304 674114 631837 697638 1780752 1862830 1154007 961819 570954 562045 674959 667597 685519 697983 691780 700295 793381 792338 4797232 4964031 40.15 71.8 2
10:09:03 2024-01-26 676478 674079 168575 167033 284494 296047 318454 315275 186498 185522 237644 242640 273541 276935 4308460 4566184 6267105 6046509 1069549 1119217 243848 214781 242882 242254 287180 277329 270181 268838 179083 179559 641606 618427 1425247 1406946 368257 363939 513909 516550 641188 626963 641081 645291 663833 667182 625002 696572 1789736 1890490 1184791 950157 570954 559074 668749 669527 682991 689687 697889 703511 784229 784333 4816043 4964031 40.15 71.8 2
10:09:04 2024-01-26 686722 676029 172316 167096 283702 290785 316499 315942 186118 185522 237206 243191 273279 275628 4320907 4661667 6220478 6046546 1080469 1116044 242284 214781 241340 241882 285512 277755 268440 268838 178152 179593 647952 618938 1414395 1386232 367215 364859 510971 513720 640400 622514 641845 641841 656454 667218 623638 691966 1781592 1872113 1162987 951511 567710 558772 667803 667226 685822 692713 689147 698238 788599 781679 4721988 4954665 40.05 71.9 2
10:09:05 2024-01-26 674613 676024 171928 166795 281980 288910 316788 313583 185955 184933 236839 241086 273053 274329 4311673 4643263 6257780 6046584 1088077 1116044 241878 218441 240219 243417 286164 276056 268817 269218 178205 178429 643035 613426 1410918 1397752 365069 363682 510249 513739 638518 619792 635981 643243 656947 665282 623221 689394 1776526 1862793 1161947 959395 568518 555474 669697 663650 679818 695128 693513 694673 779701 784343 4806638 4961514 40.15 71.9 2
10:09:06 2024-01-26 686193 676020 171787 165732 281625 288874 315960 312460 184794 184381 234688 241956 271355 272620 4327191 4685251 6234016 6046546 1076990 1112809 240064 214228 239032 240034 283653 275211 266607 267673 177049 177799 646502 618427 1420890 1388558 364481 359931 504981 511814 633049 616357 633620 634548 649011 663622 617310 684008 1777325 1864135 1204521 947574 563206 554080 661898 660250 680746 685345 682523 693650 779664 774739 4734033 4962025 40.15 71.9 2
10:09:07 2024-01-26 674449 676982 167939 165312 280960 287108 317480 311175 184633 183762 234688 239578 271355 274881 4321025 4634933 6248455 6046546 1083521 1113598 244765 214228 237591 240890 283653 273878 265976 267227 177014 177205 640176 612988 1408089 1396463 360681 360799 505017 507634 634846 615484 630561 635517 649078 656353 617310 680415 1766452 1860184 1155717 956676 563206 551959 662874 658309 673497 684935 685363 690382 775149 777746 4807324 4964031 40.15 71.9 2
10:09:08 2024-01-26 675527 674804 168410 164518 280306 286669 315702 309945 184667 182855 234688 238845 270117 273874 4321025 4575632 6276431 6037834 1066502 1111983 239662 212958 239068 240695 281940 272695 266011 265519 176289 176926 643035 613426 1399795 1401723 360681 356476 505457 504634 627553 615484 627286 632966 648097 653445 611001 681380 1770221 1874611 1118218 943600 563206 549979 658798 657305 672542 680121 683867 690144 772642 774533 4825223 4970841 40.05 71.9 2
10:09:09 2024-01-26 681280 675073 167470 164306 279914 286727 314007 312401 183482 183145 234824 240770 269260 273455 4327191 4654420 6248025 6046546 1071077 1109585 241064 212440 237188 240357 280999 273495 263909 265555 175533 176126 643602 617024 1421171 1392503 360645 357873 501855 504706 625710 610134 630523 629211 645765 656317 608701 677223 1761369 1852295 1132463 939507 558411 551848 656462 654858 672394 680121 677176 689399 774911 770190 4750205 4954665 40.15 71.9 2
10:09:10 2024-01-26 675379 674959 166629 164365 278073 285356 314734 308217 183482 181954 234824 237751 269038 273499 4330279 4665300 6257363 6046546 1085299 1112845 240016 211662 236055 239869 280899 272173 264313 264300 175289 175539 646502 610652 1430238 1392503 360084 356119 501855 505287 627516 608851 623555 632034 640105 649335 611001 673238 1757206 1845741 1122288 948531 556825 546866 656727 650972 668062 681704 679068 685176 770455 771629 4803241 4954478 40.15 71.9 2
10:09:11 2024-01-26 677450 674809 167041 163439 278422 284379 313171 307786 187102 181666 234679 237388 267998 273693 4324106 4569880 6257780 6029829 1064946 1111195 240388 211225 236586 238168 280571 273045 263285 264265 174695 179640 643602 613426 1398500 1399736 360084 353701 501855 504571 623881 609236 624396 625520 643835 649299 607241 675227 1765198 1865424 1124323 938233 558014 546139 652285 653114 667285 674896 679031 687199 765617 767738 4820396 4961596 40.15 71.9 2
10:09:12 2024-01-26 681093 675064 166366 163079 279163 284902 312068 310158 186927 181954 234055 238947 269745 273353 4330279 4645379 6225369 6046546 1072329 1109585 238199 210930 235327 238133 278479 273806 261096 263456 173824 179570 637675 615183 1400803 1383283 359828 353171 496076 504571 622117 605444 624691 624683 638197 649335 604592 672024 1752186 1845741 1167918 934105 553670 547217 649519 649350 665291 672282 669312 681868 770054 763425 4763801 4961874 40.15 71.9 2
10:09:13 2024-01-26 674969 674928 165654 162986 277561 283657 312754 306463 184513 180599 233983 237718 267591 270558 4330377 4661780 6248455 6046806 1083561 1109585 238129 210054 239349 237886 278444 272275 261826 261848 174138 176316 646502 609496 1420992 1390529 357035 354598 496004 501186 623439 604588 619898 621965 636675 647365 607241 668025 1747960 1829971 1137026 945165 551563 540892 653247 644978 662395 672054 670947 676228 766070 765028 4795392 4964205 40.15 71.9 2
10:09:14 2024-01-26 672546 674659 165688 162592 278190 283030 310579 306393 186893 180485 233326 236739 266744 270630 4336557 4596307 6276170 6042188 1064534 1108763 238164 209252 235128 236629 278026 272275 261061 260615 173860 175911 635435 608156 1404474 1401723 357035 351857 496040 498569 617989 606303 617116 623419 638161 641677 600999 672024 1752149 1857553 1124565 936838 553670 540482 647684 647443 660052 667353 671322 678920 760967 763409 4857558 4976902 40.15 71.9 2
10:09:15 2024-01-26 680609 673457 165162 162363 276533 283369 309714 309065 182974 180771 232364 237437 266339 271944 4339651 4661183 6248455 6046584 1066397 1106824 238199 209398 239409 236664 279001 270707 260195 261630 173271 175543 639252 613426 1427173 1386591 357035 351460 495222 501577 613105 603696 621295 621082 638318 647401 600999 670405 1752186 1843091 1122288 931533 553670 543988 647648 648469 661901 667281 668052 676191 755811 758701 4790386 4964086 40.15 71.9 2
10:09:16 2024-01-26 686338 674814 165166 161629 276568 281680 309497 309137 182292 180633 231229 238086 266304 268860 4342309 4731931 6220478 6047070 1074675 1109971 235203 208856 239036 235137 277695 270707 260050 261048 172841 175298 636352 608193 1403548 1381322 351740 351857 495573 501577 622117 600872 621295 620691 631091 643518 599137 663040 1746719 1833923 1118218 936838 549894 539190 645883 642097 660520 666306 663811 676191 761361 756995 4774174 4958201 40.15 71.9 2
10:09:17 2024-01-26 673905 675463 164498 161971 275508 281980 309064 306892 182905 179903 232185 235420 267856 268680 4339808 4674645 6254174 6046584 1081976 1106824 235237 208530 234697 235899 278217 270599 259402 259960 172721 175053 637318 605599 1420393 1386591 354602 351290 492739 498569 618462 600145 617591 622034 631055 643589 600999 662064 1742929 1819487 1154007 936838 548722 540747 644820 641152 659585 665296 661622 673243 760417 752693 4752818 4954665 40.15 71.9 2
10:09:18 2024-01-26 673603 675069 163650 161458 274630 282875 310872 306280 182326 179495 231300 235386 267069 270652 4351975 4671660 6266289 6054449 1082013 1106824 235168 207556 233600 234448 278217 268900 260635 259208 171932 174495 640702 606462 1393820 1386591 351704 350194 492043 495849 613141 594906 614351 620131 632148 640321 599137 660080 1738714 1815587 1130428 936564 547552 541229 645883 640208 659585 667703 660181 670713 756954 748314 4736659 4960492 40.15 71.9 2
10:09:19 2024-01-26 673612 674513 163688 160890 274914 279578 308270 305813 182153 179569 230834 235386 266847 267890 4351190 4671623 6257780 6046584 1077470 1110159 234924 207590 233272 233691 278021 268450 260089 258993 171863 173940 646709 608193 1411330 1386591 351632 350759 492391 495053 615585 596277 613986 618308 630361 640321 599968 660629 1738714 1811584 1116183 936838 547552 540463 645611 638327 658652 664361 660144 669895 754476 747153 4717902 4956956 40.15 71.9 2
10:09:20 2024-01-26 675527 674800 163654 160377 274914 279896 307984 305205 181348 179031 230763 234685 266073 267747 4355167 4679037 6248455 6046433 1076584 1106824 233361 207556 233413 233448 277436 268262 259502 260255 171283 173784 636352 607760 1395406 1386591 350571 349702 492557 493966 613843 594554 611089 612915 625742 637662 596318 654872 1731926 1811584 1125863 936838 545998 538137 644053 637352 654792 662387 658817 667443 748165 747293 4715221 4933150 40.15 71.9 2
10:09:21 2024-01-26 673612 675073 163126 159641 273303 279896 307268 304205 180969 178467 229810 234042 265576 266951 4358109 4671660 6246676 6046546 1075446 1109369 232968 207198 232837 232256 277436 267214 259287 259854 171045 173352 644184 606462 1396230 1387574 350864 348577 487098 492534 612975 594664 614416 615282 627621 637479 593809 657238 1732884 1810300 1116183 934105 544450 537809 642194 634548 654257 659529 658817 668174 752193 745767 4728016 4956956 40.15 71.9 2
10:09:22 2024-01-26 673612 675069 163088 159641 274684 279699 307233 303316 180707 178275 228936 233844 265576 267138 4351769 4673434 6242648 6046395 1078928 1106824 233258 207783 231501 233193 275668 266768 258774 258796 170739 173094 637802 605800 1400798 1383283 350366 346482 486760 495053 612975 594133 612464 614631 622114 636546 591896 653833 1734390 1815624 1126642 929546 542797 531878 635649 634726 651132 656344 653935 665985 750516 746822 4787827 4943817 40.15 71.9 2
10:09:23 2024-01-26 673391 674328 162610 159104 271537 279896 306730 303280 180707 177591 228901 232605 264763 265537 4346020 4681532 6264992 6046400 1078722 1106676 232829 205876 231786 232256 273950 266768 258090 258436 170739 172251 639252 604738 1397513 1384844 349870 346447 487062 495053 609839 592114 608883 609181 620256 631308 588024 652963 1733746 1826135 1110078 922199 544450 534996 636620 636416 651352 657305 656873 663751 739511 739409 4799778 4963754 40.15 71.9 2
10:09:24 2024-01-26 682832 674592 162532 159410 272368 279073 306514 304597 179819 178433 227449 234265 264322 265466 4358433 4744561 6230853 6072520 1069549 1103504 231722 205772 231211 231726 273985 266136 255570 259524 171588 172799 633150 609496 1394467 1372115 348879 347719 486405 491729 605545 589894 608846 608751 625511 632800 588854 654835 1733746 1827379 1108043 920855 543641 531842 634859 630943 649510 654428 654937 661526 740364 739337 4799778 4960492 40.15 71.9 2
10:09:25 2024-01-26 682564 674115 162086 159070 271502 278217 306083 302959 179535 177714 227414 233682 263918 263948 4336367 4742841 6220478 6046282 1072367 1103858 231400 204848 230887 233101 273043 266181 255394 258543 169624 171670 639770 605674 1415280 1377411 347893 345370 486405 490998 603577 589537 604791 606321 620354 631308 585453 652870 1733157 1819487 1099903 921509 543672 531806 634409 630907 649510 652447 654900 660048 738199 739264 4792932 4947343 40.15 71.9 2
10:09:26 2024-01-26 682832 674592 162013 158649 271088 278217 305796 302359 178970 177311 226744 234032 263514 264688 4361618 4743613 6220478 6046584 1072367 1106178 233132 206763 230725 232916 273043 265994 255002 258401 171347 171925 635357 607327 1397848 1374063 347647 346409 484993 486679 603187 585928 604327 606003 623496 631308 587191 652870 1733746 1824792 1108043 924896 542028 530985 633026 634726 646615 650581 652971 661104 736600 738708 4818562 4968940 40.15 71.9 2
10:09:27 2024-01-26 684505 675073 161530 158422 270899 277986 304865 302074 179377 176787 227414 232605 262673 264688 4358433 4727318 6211153 6046584 1066132 1102833 232044 206472 230028 232049 272867 265178 253864 257857 170625 171532 640301 609061 1409709 1374063 346910 343334 484687 486679 602145 587937 604910 603962 620354 630383 585764 652907 1731926 1820777 1112113 922163 541352 529793 631236 632930 644921 649326 652971 658720 736273 740965 4818299 4964031 40.15 71.9 2
10:09:28 2024-01-26 677817 673127 160990 158359 269816 277364 303902 301159 178970 176231 226709 231879 262237 265572 4358433 4696369 6211153 6046584 1066465 1103615 235114 208698 228848 234589 272034 266582 254931 256887 170217 171532 638299 608799 1403512 1372620 348843 342375 482149 486607 602127 585604 604050 602958 623606 623887 580292 648981 1729467 1831877 1119373 922199 539046 525895 629452 630620 640368 649326 649099 650917 729886 738872 4832122 4966309 40.15 71.9 2
10:09:29 2024-01-26 682560 672136 161505 161408 271088 275597 303262 301086 178372 176753 230623 231660 262089 263877 4355287 4664386 6244007 6046546 1047625 1102869 235078 208263 230079 230462 271450 263881 253191 256097 170385 171395 635357 609205 1387960 1379930 346764 342771 483587 485401 601908 590453 599516 606321 619990 623887 585161 649480 1722667 1811584 1112105 931473 536600 525627 629452 625532 638559 649326 643777 652968 738722 734600 4718617 4964031 40.15 71.9 2
10:09:30 2024-01-26 678933 674323 160477 161521 268995 275404 301388 300948 177811 180506 230550 229694 262237 264023 4364672 4734459 6257780 6046584 1069414 1100491 231176 204452 228103 230140 268977 263442 252416 253602 169668 169469 632003 600552 1389823 1374063 342726 342591 482001 485291 598882 581819 599885 599686 614709 625778 579623 646733 1723892 1815624 1103973 919513 539046 527419 626553 627362 638486 643790 649211 651335 731513 736677 4863560 4966309 40.15 71.9 2
10:09:31 2024-01-26 680893 673122 160472 161221 268995 275597 301352 299615 177811 180506 230189 230366 261037 264952 4348819 4674885 6239129 6042226 1050792 1100454 230852 203844 228659 229496 269318 263074 252346 254347 169311 169704 633453 605291 1405891 1377411 342798 341531 482258 483040 595974 583503 595462 601893 612992 621676 582546 645468 1721958 1812650 1091763 929546 535230 522756 629416 624905 636617 646109 641845 649447 730210 733324 4756996 4956956 40.15 71.9 2
10:09:32 2024-01-26 674863 672872 160477 161074 268995 274299 301388 300484 177620 180148 230243 229660 261436 261725 4358433 4665715 6303403 6037871 1060443 1100454 231176 203524 227909 229034 269729 267365 252205 253178 169668 168898 636828 600552 1394329 1388558 342690 340499 481917 483546 599880 576987 594030 601392 610011 621562 580261 638094 1715093 1789992 1093798 927493 534688 525677 627443 622806 640332 644450 642787 653117 733674 730575 4793928 4961739 40.15 71.9 2
10:09:33 2024-01-26 676831 673091 159452 158264 269795 274456 301316 299474 177184 176708 225990 228729 261002 263614 4348781 4729390 6248455 6047070 1069512 1099944 229421 203453 227132 229355 270013 263954 252135 252368 169192 168864 633453 600552 1389306 1374063 341306 340703 477940 484445 594508 579582 593837 594207 609404 621956 574574 641771 1723670 1813243 1101938 918782 536217 525867 623785 626346 636617 640312 643741 648414 726374 733963 4870024 4966631 40.15 71.9 2
10:09:34 2024-01-26 678819 670816 159380 158043 269380 274684 301316 298115 177184 176708 225774 228922 259809 264023 4364653 4706594 6252479 6046509 1056908 1099944 230817 202849 226622 229159 270013 263582 250804 252402 168718 169215 635357 606805 1456738 1374063 341618 338341 478048 483382 594270 576915 592719 592528 611202 613280 573689 640170 1714352 1807215 1111096 923460 535070 521750 626517 623615 634777 646669 643927 647511 733945 729665 4788522 4971118 40.15 71.9 2
10:09:35 2024-01-26 673134 671083 159351 157712 269001 272972 300367 298253 177430 176461 225918 229446 260291 264023 4358433 4624105 6289860 6037834 1057113 1099602 230100 202176 226622 227900 270013 261729 251329 251141 168718 168296 637802 600552 1388105 1387574 341582 337594 479575 477737 598070 578761 590407 595231 604123 613777 574574 633959 1706572 1777033 1079553 922199 532027 524341 625555 621170 636617 643899 638196 648265 729423 726537 4780994 4954800 40.15 71.9 2
10:09:36 2024-01-26 672657 672316 158469 157718 267753 273879 302170 297807 176661 175968 225810 229782 259740 261653 4374091 4710845 6248455 6046509 1072608 1097604 229190 202495 224526 227935 270013 261585 250804 251141 168482 168296 642713 601415 1393567 1378387 341644 338341 477238 481908 594399 577532 593919 594682 604050 614903 567834 632577 1713408 1797649 1087693 911610 531648 522893 621214 622939 636580 642093 643282 645399 726476 729610 4866855 4971118 40.15 71.9 2
10:09:37 2024-01-26 678823 672316 158503 157613 268404 273513 298932 297178 176594 176214 224959 233516 259017 261689 4364653 4687492 6243133 6046546 1055492 1100725 229421 201542 228247 227900 268876 263210 252014 251560 167776 167797 639770 603993 1390314 1374063 341644 337594 477267 477435 589415 577941 588207 590710 608507 614310 573689 636396 1709724 1795203 1103798 924504 531648 519905 623858 617762 629370 643003 634060 642689 728184 726678 4728681 4961874 40.15 71.9 2
10:09:38 2024-01-26 677450 672402 158427 157383 268623 271274 301316 298266 176627 176179 225103 229606 258228 261360 4377139 4692300 6239129 6046509 1058861 1099565 227543 201542 225886 226264 269254 261365 251729 250791 167741 167764 632415 598054 1422108 1381322 339712 338377 476562 478083 589153 573721 589167 595451 602243 613280 573689 632577 1706952 1777115 1100146 918293 527881 521009 619944 615465 631227 634607 632677 644053 722567 720150 4795392 4971306 40.15 71.9 2
10:09:39 2024-01-26 679157 672397 158188 156954 267133 273572 299618 296728 175486 176091 224205 229395 258160 261000 4361281 4757207 6252479 6046546 1066502 1097604 227225 201366 229702 226299 267485 261621 251129 250024 167741 167464 632415 598841 1406918 1370171 339712 337086 474507 479294 588877 573721 589951 585622 603553 613280 567834 634482 1713408 1802390 1101684 912909 530514 519134 617347 616383 627521 631046 634547 640138 720453 721336 4839261 4983219 40.15 71.9 2
10:09:40 2024-01-26 682200 672686 158394 156234 267651 272415 300253 297309 175386 175880 223625 229285 257980 261581 4377139 4689991 6239129 6037834 1044816 1097667 226997 200910 229630 225599 269254 259973 250564 250791 166629 167730 639330 605724 1408012 1374063 341372 334521 474507 477068 590248 577123 586017 591618 604014 609621 567870 631833 1696867 1787561 1091337 918015 524038 513815 618223 610979 627485 636502 631000 640175 721161 718497 4715444 4954665 40.15 71.9 2
10:09:41 2024-01-26 671721 673538 159505 157139 265617 272800 300751 294802 176215 174918 224219 228115 259815 260593 4377139 4688379 6238854 6046509 1068749 1096825 226487 200875 224855 225763 268274 259135 250564 251115 166898 166705 632415 601208 1382397 1374063 339231 334521 471797 478422 589488 571186 588660 585910 601199 609657 568815 627213 1701729 1787301 1099644 907621 526010 518365 614690 616338 629370 634870 635213 641542 718347 720693 4850201 4967573 40.15 71.9 2
10:09:42 2024-01-26 675837 667241 162137 156403 265015 273186 297464 296372 175662 174952 222855 227956 257305 261436 4380232 4701572 6243133 6048506 1056739 1096011 226487 200245 225049 225564 267227 259754 249861 251077 166478 166671 628001 606462 1390082 1370171 340193 333830 473168 478422 587237 574642 585895 586834 602122 606061 565421 630898 1701729 1802390 1075483 912943 527131 513815 617347 617213 626507 635535 632714 637757 723664 720312 4797232 4966823 40.15 71.9 2
10:09:43 2024-01-26 671154 670857 162150 155865 266069 270883 297933 293919 176148 174221 223761 227621 258943 261436 4373790 4633681 6267105 6034114 1050792 1096048 226945 200036 225525 224711 267446 258337 250952 250410 166443 166638 629472 602270 1380191 1382302 339231 333830 473837 475346 586244 567937 584231 589721 600314 605565 568412 625497 1694889 1774919 1093414 918293 525691 516830 617347 610979 628445 633680 631000 640175 722567 718497 4776733 4961852 40.15 71.9 2
10:09:44 2024-01-26 672390 671120 161771 156375 264019 270483 297644 294403 175453 174256 223504 227484 259307 260266 4389651 4725045 6255600 6046546 1070529 1097604 225858 199931 223958 225024 266567 258230 249861 250410 166371 170333 632415 599080 1404548 1372115 337794 336053 469035 477068 588042 567829 586312 587127 595109 607802 562090 624809 1701729 1788084 1077518 903760 525227 513851 612952 613724 625679 631263 632193 636400 715522 717008 4859599 4964031 40.15 71.9 2
10:09:45 2024-01-26 677302 667308 158685 155048 264234 270883 297513 295977 174387 174500 222266 227390 261921 259714 4380147 4701704 6242100 6046471 1045885 1096825 225089 199340 225417 224329 265271 259171 248321 249883 165605 168220 628001 601410 1382031 1370171 337794 333830 472500 472818 583446 567937 580326 586296 601660 604267 567170 631600 1696867 1788047 1093414 918293 523630 513725 614690 609145 620291 631263 625390 632274 717296 712260 4712582 4940184 40.15 71.9 2
10:09:46 2024-01-26 673125 671115 158912 155363 264424 269895 297933 293919 174387 173944 222266 226531 261737 259496 4377139 4692961 6246676 6046358 1064534 1097493 224359 200036 224115 223447 266852 258052 248214 249848 165492 170025 629472 600124 1382695 1373089 336768 333830 468070 473930 587210 569580 585895 588377 599303 607838 562920 625360 1696094 1779639 1093414 904058 521215 512225 607595 608715 626236 628458 631000 636326 715522 716470 4834854 4964031 40.15 71.9 2
10:09:47 2024-01-26 675835 667277 158247 155397 263176 270692 295901 293919 174522 173979 221883 226493 257494 260773 4370667 4688304 6242062 6046815 1051886 1096143 225613 197647 224517 223533 264194 257903 247590 249708 165492 169753 635822 601415 1383690 1370171 336768 333830 468963 468724 580423 568773 577717 582842 599266 603380 564187 627176 1696830 1784764 1093414 916951 522702 512273 613820 603902 619305 629415 623510 631800 711881 710148 4728740 4961852 40.15 71.9 2
10:09:48 2024-01-26 673120 671124 158242 154867 264019 269532 296490 293265 174080 173425 221537 226143 257494 258105 4367548 4688379 6239129 6053650 1064836 1099267 224568 199444 222766 222844 265634 256537 248005 248759 165113 167281 637315 598907 1379735 1371130 335564 333523 466746 474591 585549 567566 583631 585430 593255 604267 561272 621662 1697300 1777033 1069379 904996 519735 513362 608140 603938 623407 628317 627277 633515 713462 712296 4840802 4956956 40.15 71.9 2
10:09:49 2024-01-26 668708 667272 158242 154334 262808 269065 296152 292613 178062 173391 221156 224089 257314 258297 4377137 4661168 6276431 6029213 1050792 1094458 224359 197681 222944 224961 264089 256466 248037 247294 164858 166778 625883 597975 1373498 1381893 333568 331597 468194 470525 581777 564654 575566 584559 593006 600622 558590 619347 1688028 1765872 1089728 911359 519365 513362 609386 605426 621645 623842 622612 631800 707220 709908 4793808 4964031 40.15 71.9 2
10:09:50 2024-01-26 678631 671120 157801 154330 262773 269065 295042 293471 177744 173944 220123 225410 257133 256710 4370705 4763093 6220343 6046584 1063393 1093844 222754 197750 222177 222226 263562 255889 245618 249264 164191 166929 634784 603993 1391724 1358276 336226 331704 465795 472570 581330 567822 580289 581983 595037 604267 558562 625751 1697300 1797018 1085107 903224 519735 504873 605781 606714 615553 623878 625390 629038 711446 712223 4797232 4964031 40.15 71.9 2
10:09:51 2024-01-26 673612 667281 157691 154201 262328 268426 297133 290767 175188 172325 220193 225410 255914 258297 4367271 4632516 6248455 6029213 1047798 1096825 223632 197681 222525 222226 263562 254676 246584 247924 163907 166814 637315 603144 1372151 1376531 333496 330254 467702 470561 581847 565417 576976 582624 592824 598864 559317 617919 1683237 1761374 1076800 912909 518997 510825 608929 604704 620291 625669 621430 632250 709293 708405 4783221 4947305 40.15 71.9 2
10:09:52 2024-01-26 674918 671147 157256 154077 261935 267638 293453 293059 177462 172839 219969 224089 256020 256244 4386611 4729886 6229804 6046268 1061685 1092871 223171 197681 221986 221541 261118 256319 246032 246571 164170 165850 635822 594555 1376706 1362908 331623 331561 465245 470525 577041 562788 578659 577886 592897 602279 558240 622398 1696094 1789218 1073448 902311 521178 510031 604665 605169 615553 622285 622352 625256 706354 709406 4825186 4964031 40.15 71.9 2
10:09:53 2024-01-26 679306 667277 157766 153339 262555 266745 294314 292097 177145 172839 219438 225061 255556 257070 4386489 4691110 6229804 6029255 1044073 1092834 222943 197063 222944 225697 262864 255139 245069 246814 163417 165850 642361 600627 1379735 1364843 332630 329809 465428 467238 576151 565995 574298 581173 594760 598757 561235 621277 1688338 1775666 1074723 911610 515944 504765 605559 601022 614681 622285 617582 627143 710834 703138 4715221 4943542 40.15 71.9 2
10:09:54 2024-01-26 669692 670861 156714 154514 260299 267602 294385 289748 177710 171947 220123 224182 255985 256674 4377137 4701572 6229804 6029213 1062710 1094458 222067 197509 220758 225555 263088 253505 245240 246019 163665 165850 643877 597202 1387220 1368230 331659 329738 460129 467190 577014 558887 576454 576861 590969 603292 556801 617047 1686767 1772234 1085107 899397 516643 508374 603201 604354 617254 622285 621673 627033 705854 708905 4857558 4964031 40.15 71.9 2
10:09:55 2024-01-26 677028 667205 156710 153663 260304 267602 292525 290696 177392 172101 219402 224020 255164 257466 4380259 4722842 6225346 6037871 1045885 1091287 222943 195801 220793 225555 260866 254843 244281 246399 163121 165618 631343 597137 1376395 1364843 331659 328778 465428 466577 574336 562751 571598 576325 592132 595253 557633 619408 1688338 1775592 1080953 914210 516312 504391 605486 600928 610992 622069 615250 623252 703169 702148 4716639 4954665 40.15 71.9 2
10:09:56 2024-01-26 669546 667272 156714 153271 260304 265892 294331 288969 177111 171674 219249 223640 254950 256279 4373827 4688304 6229804 6029213 1060294 1092834 225780 197029 220497 225168 262284 253470 244451 245262 163200 165318 635822 597137 1379469 1366293 332424 328742 460021 467900 578862 558815 574309 578779 586095 600658 553025 616109 1685630 1769748 1083030 899397 517050 508870 603164 603066 617301 620892 623099 628942 703639 707369 4867159 4971118 40.15 71.9 2
10:09:57 2024-01-26 674618 671120 156496 153458 261739 267566 292284 290290 173798 171982 218720 223295 254381 256674 4370705 4688304 6220478 6029213 1047381 1091016 222943 195801 220070 225519 260286 254285 244193 245262 162860 165318 635822 598841 1404597 1363311 332424 327750 465062 467238 573084 558851 573558 573776 589520 594156 553062 617043 1686828 1774808 1080953 911610 516057 504054 606332 599613 611992 620247 615951 621519 707156 703790 4727456 4933150 40.15 71.9 2
10:09:58 2024-01-26 672657 672592 156724 153029 260299 265165 293176 288969 173729 171401 218720 223295 254169 257674 4380345 4708662 6229804 6029556 1058547 1090477 222599 196243 219881 221337 261118 253470 243700 245021 162678 165053 633210 597137 1375150 1364843 331953 329275 459985 464165 576000 558814 573741 577959 586023 596275 555556 614172 1678464 1764584 1080953 899748 511917 504018 597518 597951 612943 618376 619474 626441 702002 704288 4824748 4961874 40.05 71.9 2
10:09:59 2024-01-26 677445 667277 155853 153059 260819 266238 292170 288969 173798 171401 218497 223261 253427 256279 4373865 4708548 6226402 6029213 1050820 1088368 222599 199547 220070 221337 259493 254072 242952 245307 162305 164823 629850 598480 1387277 1360977 331409 327220 463750 463400 570919 559606 567744 575286 586131 593507 554307 615658 1678464 1769748 1076800 910314 512646 503131 600332 597036 608444 618611 614200 621630 705355 700972 4701548 4957117 40.15 71.9 2
10:10:00 2024-01-26 670081 671635 155896 152854 259510 264300 292525 288058 173798 171433 218615 222607 253921 255099 4383384 4710845 6229804 6042709 1057319 1091287 221989 195801 219385 220647 261083 258245 242987 243757 162271 164789 631343 596352 1372883 1364843 330544 328281 458619 462420 575370 556410 572041 576325 583640 595253 553879 612762 1678390 1765688 1089260 898470 512646 501751 597660 596258 611211 614031 615286 621577 699178 699117 4820477 4966523 40.15 71.9 2
10:10:01 2024-01-26 677367 669729 155134 152930 260783 265528 291698 288829 173556 171095 217970 223421 252790 255885 4386511 4718021 6202314 6029213 1053054 1088384 225780 199827 218702 221337 259028 258281 242206 243757 162158 163770 629850 597137 1403274 1360977 330544 325743 462732 464492 568036 558023 566467 567883 587059 591114 549383 615634 1678427 1767207 1076800 908375 513320 501709 601642 597177 607586 614965 612455 618384 702257 699328 4715373 4951254 40.15 71.9 2
10:10:02 2024-01-26 672196 671117 155931 152435 261182 263904 291352 288937 173417 170992 218239 222401 253392 253501 4373865 4701775 6246727 6029213 1059983 1089706 221989 195767 218327 220458 260286 252716 242748 243517 162012 163736 631343 596287 1378936 1364843 330310 325743 456544 464857 574779 556410 572041 572893 583890 596446 550516 609557 1677562 1763114 1076800 890301 511796 502883 599011 594888 611175 614067 615839 621630 693926 700138 4849204 4943780 40.15 71.9 2
10:10:03 2024-01-26 675523 667200 155203 152541 259471 265608 291994 288937 173176 170992 217258 222127 252651 256960 4386611 4708667 6233788 6011833 1046632 1088384 225515 198950 219788 219925 259062 254145 240758 243722 161606 163736 627798 598480 1373218 1360977 330310 325252 458619 459444 568000 558023 565266 572893 582450 592059 549878 613735 1676371 1759334 1082406 903488 509737 500257 598933 591545 607232 618376 610716 619829 702330 694268 4715259 4926130 40.15 71.9 2
10:10:04 2024-01-26 667725 667232 154635 152533 258916 264010 290679 288793 173279 170381 217830 221682 252686 256415 4389651 4709760 6229804 6029213 1060443 1089706 221537 199231 217275 220612 259028 252716 242206 242193 161753 163736 632836 594136 1380483 1362908 329376 324727 457258 464630 568108 553130 568585 567775 581758 590864 547262 608292 1675797 1764364 1078877 895663 512646 503844 595328 598024 608910 613271 614378 617923 696200 702481 4853051 4956956 40.15 71.9 2
10:10:05 2024-01-26 675866 667840 155169 151732 260086 264265 289356 293954 172764 170586 216989 221238 252511 256342 4392789 4708548 6223961 6024909 1040922 1088384 221989 199125 217952 218961 261761 252499 241464 243313 161202 163770 631753 601414 1367153 1363875 330310 324816 457258 462727 571127 556410 564395 572488 583981 588236 548557 606938 1669207 1749707 1062263 904996 509014 501709 595127 594572 607586 614965 610273 621188 701265 694340 4776365 4947604 40.15 71.9 2
10:10:06 2024-01-26 673344 667268 154669 151313 258957 262615 290679 288124 172730 170046 216652 221887 251246 254281 4383363 4645055 6246676 6028528 1045607 1088273 221883 198879 217310 219053 259925 252644 243675 243012 161236 162883 624753 594136 1380774 1372620 328214 324816 457938 458955 568874 553458 564495 567811 577082 586069 550126 604612 1667986 1744752 1087184 898137 507570 502861 596391 590529 604023 611438 607076 617536 693214 692207 4784409 4943780 40.15 71.9 2
10:10:07 2024-01-26 674918 667277 154884 151313 260009 262615 290218 293746 171669 170823 220832 221170 252017 254213 4389579 4770611 6197390 6046358 1056912 1088273 220431 196402 216798 219031 259818 252608 242342 242124 160911 163460 628357 600604 1362289 1355623 330076 324816 457098 463311 568471 555980 565157 567987 583029 585974 544765 606901 1673991 1760581 1049029 901028 510462 498737 597200 593713 604656 613271 612828 612399 700166 694268 4772423 4958201 40.15 71.9 2
10:10:08 2024-01-26 667465 666966 154850 151245 259685 262580 289523 288413 172421 169977 215980 219778 251947 255510 4386511 4689158 6284993 6043353 1047381 1091509 220502 195196 217777 217706 260291 251645 243363 243698 161066 162972 631679 592441 1381105 1364719 327387 324568 456275 459383 568874 550438 565842 571216 580419 588271 550479 604645 1669207 1756421 1070570 894921 506059 499442 592683 589261 605513 607829 608874 616974 691821 692100 4806638 4961739 40.15 71.9 2
10:10:09 2024-01-26 677450 667200 154137 151279 258446 264656 288794 287886 171993 169826 221180 221170 250409 255637 4392749 4752855 6183177 6024834 1052293 1088384 220326 195674 218512 218773 258547 252072 242136 241851 160843 162972 629850 600983 1372905 1360215 327873 323830 458253 461960 565371 553057 562710 565435 577118 583337 546363 606901 1669207 1760162 1070570 904548 510100 495859 595254 592747 602059 613235 610906 613091 696200 690154 4750972 4954665 40.15 71.9 2
10:10:10 2024-01-26 669463 667169 154532 151003 258921 262545 288610 287279 171635 169473 221071 220456 251737 252675 4373827 4704862 6224796 6029175 1047713 1088384 219237 195994 220323 217846 259196 250795 242819 242724 162117 162485 637815 594561 1372825 1363348 326961 324672 454842 461341 568874 551218 566102 567626 579605 586059 540793 604405 1669207 1759672 1070570 893012 509014 500184 590987 595062 605513 609148 611953 616040 691076 694268 4856525 4967573 40.15 71.9 2
10:10:11 2024-01-26 675527 668790 154103 150761 258071 262580 288919 287804 171601 169439 221071 220303 250967 254752 4392749 4723203 6220478 6029815 1045885 1088384 220608 194141 217275 217811 258475 251825 240948 240711 160176 162903 625371 597975 1377505 1367819 327496 324672 456275 458298 564609 553568 561765 568682 580419 586239 547262 612573 1672765 1753859 1056914 899748 504516 497501 592205 588757 603801 612300 606106 615466 694083 690154 4750205 4954665 40.15 71.9 2
10:10:12 2024-01-26 669660 667169 153577 151250 256468 261743 288847 286409 172027 168902 221071 219744 250967 254213 4386423 4724414 6229804 6029175 1061198 1088384 219732 194793 215859 217881 257206 251046 242002 242159 160654 162188 622484 592018 1397573 1356190 324483 324564 455824 460941 562979 549586 562673 562789 578037 586131 544427 604538 1673991 1765615 1076800 893068 509014 495715 589465 590094 599700 609395 607002 611854 689090 690154 4820396 4947268 40.15 71.9 2
10:10:13 2024-01-26 674882 666907 154107 150307 258482 261869 294351 287683 171022 169708 216977 220456 250374 254573 4392749 4689803 6220478 6020533 1035840 1086034 219886 194756 215893 217135 258362 249460 241662 240607 159598 162069 633268 598907 1376050 1368193 326681 322359 455953 458408 568288 551890 562934 566854 577628 582625 545975 599147 1662498 1738681 1066416 901028 505305 495859 593827 589680 604656 609577 605012 615126 692878 689095 4775834 4952361 40.15 71.9 2
10:10:14 2024-01-26 673616 669264 153607 150610 257043 261743 288070 286526 171056 168902 216904 224369 250792 252639 4386489 4747934 6233788 6020533 1056813 1087612 219202 194176 217592 217100 257783 251081 240104 239905 161506 161586 623319 592441 1381022 1348634 324663 324323 451080 458462 558987 549659 562821 565210 580501 588688 543893 606560 1674239 1770631 1062263 892664 506211 494652 592260 589261 599663 611083 609225 611741 695178 690119 4791342 4933150 40.15 71.9 2
10:10:15 2024-01-26 666281 668047 153821 150278 256859 260909 288919 285744 171447 168199 220999 223985 249644 254213 4386611 4645187 6257780 6007620 1044910 1088384 219732 194106 215893 216426 257783 250198 240610 241649 158778 161586 634784 589489 1391341 1360977 323678 324587 451043 456070 564791 547258 561116 565471 573626 586239 543961 601036 1667477 1752865 1064339 892526 503692 497501 589809 590430 603154 607604 607002 613643 685142 689890 4844260 4954665 40.15 71.9 2
10:10:16 2024-01-26 671917 667133 153113 150727 255716 261743 288450 286164 170548 168902 216608 224405 249644 254573 4386423 4715297 6224443 6024834 1041376 1086841 219237 193493 215893 216091 257170 250269 239900 241988 158558 162069 633268 597119 1368087 1355623 324699 322359 453704 455669 558865 550438 557763 565471 577082 582768 545864 605378 1664744 1749707 1072906 899397 503692 495280 592243 587850 601026 610688 604159 613990 691419 689204 4775834 4952361 40.15 71.9 2
10:10:17 2024-01-26 667716 668781 153113 151821 255575 261778 288106 285298 171056 167869 216868 220176 249644 252639 4386489 4729390 6229804 6012340 1060133 1085264 218733 193764 220250 216125 255628 250621 240273 240970 158778 161003 629850 591173 1369441 1353701 322696 323865 452255 457435 559706 546448 559418 558368 574774 582481 542500 603117 1669170 1770815 1060186 889174 504051 493290 588817 589445 598997 608828 605464 608556 691980 691080 4786631 4954778 40.15 71.9 2
10:10:18 2024-01-26 668438 668130 152913 149763 256429 261869 289009 284001 171054 167768 216904 224369 249228 254177 4386489 4639711 6248455 6003299 1041413 1087575 219202 193323 220250 215156 256415 249074 240104 240632 158998 160712 633268 589910 1403104 1364843 322171 322359 453704 454698 559095 545372 556041 562970 572674 582768 540793 601509 1660024 1739779 1084527 894284 502618 493600 586055 585394 599366 604565 604285 613379 686789 685146 4801531 4961874 40.15 71.9 2
10:10:19 2024-01-26 679106 668781 152977 150037 255456 261761 287963 285254 170480 168334 216150 224510 248848 252603 4399066 4769204 6183177 6029213 1050797 1083690 217841 194142 215757 216241 255628 249074 239564 240970 162759 161670 633268 598766 1359555 1355373 324170 319890 454683 457759 559706 548456 555648 559624 574774 577441 539744 598759 1659987 1751413 1062263 896114 504516 493989 589726 585357 594476 604258 598399 605114 685178 687950 4716528 4948902 40.15 71.9 2
10:10:20 2024-01-26 670081 671363 153011 149696 255535 261132 288716 284268 170480 167835 216239 220000 249575 252567 4380147 4709910 6220478 6012621 1048084 1086841 217165 193799 215079 215156 256775 247887 240063 240295 162759 161003 626864 592864 1368166 1356967 322696 320860 449631 456788 559095 544870 561606 558797 571427 580616 538110 595942 1660325 1747227 1044959 889211 503766 493518 587040 587091 602675 604222 603390 606869 684098 689276 4839148 4957171 40.15 71.9 2
10:10:21 2024-01-26 677176 668781 152977 151073 255326 261833 286571 285276 170310 168368 215471 220176 249228 252603 4389642 4711213 6220478 6011946 1041338 1085227 218520 192543 220286 215558 255592 248689 238752 240970 160305 161037 633268 595985 1370306 1355623 323186 320375 451614 450732 559706 547294 556829 558906 574774 577450 540563 601332 1659950 1747227 1056032 892977 500478 492593 588890 584530 599848 607857 599050 610075 689090 685182 4777119 4945305 40.15 71.9 2
10:10:22 2024-01-26 671409 669362 152909 149663 255394 261833 286168 284596 170226 167768 215819 219421 249506 251677 4389617 4756387 6220478 6020533 1056813 1088384 217619 192848 215757 215087 255592 249039 237979 240295 160305 160857 623878 591173 1369547 1346404 321683 321609 448295 454746 558124 545676 557799 561212 574774 581913 539362 602224 1667111 1767244 1073925 889843 502618 491861 588473 587315 595245 604282 604041 606640 690064 685291 4775834 4945384 40.15 71.9 2
10:10:23 2024-01-26 665586 667844 152833 148953 255399 261284 286938 284977 170242 167801 216043 218739 249125 252495 4380044 4648387 6275641 6003487 1045885 1085264 217841 192543 216061 214754 255592 247887 239158 240295 160305 160523 633268 589489 1383945 1355623 321719 321609 447909 453518 558987 540702 556150 558906 572270 579180 541348 597048 1657852 1742245 1060186 885320 499767 493290 585641 586260 595046 602026 604470 608184 683542 685327 4853240 4952361 40.15 71.9 2
10:10:24 2024-01-26 665766 666894 152308 148576 254075 261869 285441 282850 169940 166872 215507 218879 248434 251041 4405368 4747248 6236815 6021196 1060096 1084431 217026 192508 215043 214421 253814 248480 238244 239374 160305 159978 622578 589489 1379385 1350555 322288 320375 449025 450769 556153 540788 556607 556428 571427 578261 537349 597781 1665101 1760819 1064339 885283 500834 486846 584619 584530 592979 603371 599322 604113 685106 684700 4778421 4945300 40.15 71.9 2
10:10:25 2024-01-26 667730 667372 152098 148399 254079 260144 286226 281533 170244 171159 215507 219220 247848 252211 4386489 4647477 6246400 6027719 1043350 1084421 217772 191634 215453 214591 254740 247536 238014 239277 160192 159502 631753 590320 1391346 1360977 321376 320375 449279 449918 558519 541270 554855 559624 568032 577663 539488 594184 1661272 1740500 1058109 889843 498350 491166 580478 581947 595245 600685 601063 605114 683059 683219 4818375 4933150 40.15 71.9 2
10:10:26 2024-01-26 672657 665932 151963 149316 253296 260949 285436 283133 169402 171540 214156 219303 248054 252639 4386611 4715411 6215662 6011796 1037948 1086858 216991 191460 215917 213620 253991 247504 236877 239586 159785 160653 628722 594561 1362486 1353701 323204 318639 449734 450841 556547 544029 554855 559624 573694 577226 539744 595979 1661272 1739298 1071805 893012 497644 490783 586356 580233 595855 603335 596080 606009 686073 683729 4769016 4939457 40.15 71.9 2
10:10:27 2024-01-26 668103 667363 152098 152477 253296 261132 285000 282293 169956 171195 215133 218199 253169 250441 4386611 4739638 6229804 6034703 1061298 1085313 216840 192100 214412 214318 253073 247780 237103 237930 159856 159435 633268 589489 1385039 1352592 322288 318923 447050 452085 554084 541123 555890 554749 568104 577223 534932 598961 1663563 1756872 1066416 884972 499767 486774 582151 582215 591232 600721 599654 603943 687748 682702 4775834 4945300 40.15 71.9 2
10:10:28 2024-01-26 665465 665953 151958 150124 253867 259925 285472 281104 169705 170850 215133 218726 252495 252211 4383383 4639518 6239129 5994707 1038446 1085202 217597 191791 214844 213655 253921 246255 237707 237930 160305 159368 629669 588488 1369437 1360977 321149 320481 448260 451591 556255 540504 551959 558041 564699 577154 538183 594787 1650962 1738033 1073925 889945 496902 490401 577316 577032 594659 598891 599617 608620 680026 680198 4807995 4945300 40.15 71.9 2
10:10:29 2024-01-26 671191 666895 151191 152725 252481 259961 285014 282108 169368 171470 214121 218726 252530 252425 4395841 4720117 6202314 6007620 1045885 1083690 216457 191634 213846 214215 253357 247429 236998 237825 159408 159877 630238 592864 1377879 1353113 322288 317783 448927 450552 553229 539991 550250 555950 567852 572927 531887 594220 1655749 1742282 1076046 892871 499767 486774 582151 577923 585780 599805 592569 604915 685588 679944 4712582 4939457 40.15 71.9 2
10:10:30 2024-01-26 665586 667840 151170 148543 252279 259961 285525 281095 169233 170885 214156 218199 252707 250617 4386213 4710845 6211153 6007620 1052306 1081316 216121 191634 213696 213757 252402 246153 236912 237100 159785 160693 630238 589640 1371100 1353113 321376 317783 446977 453518 554453 539593 552742 549892 563833 577226 530211 594467 1655498 1752338 1040889 885603 500834 486395 579697 576861 585996 596266 598541 599189 682058 682135 4778421 4948829 40.15 71.9 2
10:10:31 2024-01-26 669124 666900 151157 149989 252490 258326 285472 280240 168866 170920 213749 218726 248773 250829 4383288 4654721 6220478 5994524 1038446 1082119 216887 190996 213696 213028 253213 245946 237279 236568 159594 159181 620645 589489 1366189 1366259 321303 318901 449734 450547 555578 539666 550066 556209 565549 573227 534896 590370 1649559 1727540 1076800 890489 496865 486846 579286 577923 591923 595244 595694 605420 676056 680212 4806360 4954665 40.15 71.9 2
10:10:32 2024-01-26 676695 667840 151094 149923 252274 258760 284565 281707 168833 171075 213449 218199 248283 251041 4398976 4764833 6198376 6011946 1049018 1082082 216491 191431 213360 213358 252016 246325 235781 237668 158962 159435 628722 592864 1375035 1351517 321376 316929 449808 452122 553670 543569 548511 553587 568870 571577 535207 595579 1650850 1741735 1071805 891527 498350 488000 581121 577105 586104 597175 593933 602825 684062 676241 4728795 4954665 40.15 71.9 2
10:10:33 2024-01-26 667043 667835 150639 149914 251682 258760 284565 280240 169100 170611 213785 217521 249223 250053 4386498 4733713 6220478 6011950 1054142 1083690 215152 190996 213175 213392 251595 245531 236511 236568 159408 159181 629850 587812 1370570 1351783 320241 316965 445994 449954 550045 538178 551665 553550 565439 576748 533691 593738 1658037 1750412 1060186 885603 499730 485225 578875 576825 588010 599964 597412 600835 681059 681654 4787827 4947604 40.15 71.9 2
10:10:34 2024-01-26 667675 666221 151157 152055 252314 258508 285330 279779 168833 168330 213115 218164 248283 251041 4395841 4651105 6220938 6003299 1035454 1084495 216155 190695 213360 212370 252402 245531 235781 235968 158962 158641 625059 588650 1363242 1362908 319971 316416 448463 449565 553229 537798 547034 553111 564062 571685 535170 591309 1651037 1724531 1057169 890031 495784 486215 578019 576106 590637 594789 592532 602228 677890 679799 4803206 4933187 40.15 71.9 2
10:10:35 2024-01-26 675527 667372 150605 152120 251673 258326 283811 280275 168265 170695 212745 217860 247242 249527 4386333 4755454 6162230 5995235 1045885 1078949 215186 190395 212507 212404 251420 245360 235089 236899 158851 159147 632511 592441 1387748 1349868 320467 315717 448145 447950 552028 539358 546998 549784 564663 569574 532935 593423 1648390 1738607 1071805 894809 499691 486222 580482 574442 588667 599330 590287 599041 681023 674159 4712520 4941583 40.15 71.9 2
10:10:36 2024-01-26 665807 667372 150712 149918 250912 257893 284095 279761 168299 167449 212780 217057 248283 249455 4386611 4715449 6211153 6003337 1053896 1082119 214749 190395 212543 216489 250826 245567 235089 235803 158962 158389 622668 587812 1357701 1347957 319562 316451 445267 449565 549163 536622 550323 548201 564568 573877 532935 592122 1654323 1752375 1060186 882457 496846 486112 577909 579416 587947 598905 596875 597344 682712 676169 4787827 4948829 40.15 71.9 2
10:10:37 2024-01-26 668029 667102 150847 151879 251712 257135 284605 279214 168366 170421 212745 217184 247935 250265 4386498 4635008 6225369 5994707 1035491 1081316 215152 190361 212692 216453 251630 247168 235054 235111 158962 159382 623588 587812 1381610 1362637 319110 315717 447159 446626 550045 535000 546152 549964 562326 570446 531779 588170 1647314 1721470 1061239 887911 493911 486838 576385 574624 590517 594385 593687 601943 677031 676025 4811844 4948829 40.15 71.9 2
10:10:38 2024-01-26 671805 665948 150364 149325 252905 257751 282762 280201 168149 170576 212561 217243 247101 249527 4395841 4753005 6165066 6003299 1044391 1078949 215152 190395 212182 216524 250826 244811 235054 236533 158518 158422 617347 591173 1374304 1348634 319562 315021 446030 449294 550539 538178 547557 550456 565658 567960 531803 591762 1646193 1736802 1069685 892215 495422 484847 578875 572893 586762 594956 590434 598671 681670 674877 4715183 4947712 40.15 71.9 2
10:10:39 2024-01-26 667434 667799 151803 149782 250494 257135 283229 278540 168299 167554 212639 216627 247935 248721 4399052 4722672 6220478 6007620 1054142 1085264 214451 190061 211991 216327 250442 244399 235089 235076 158740 158137 629850 587812 1364665 1349868 319110 315021 441777 448672 550149 535000 547034 549677 562362 571801 529103 589459 1650804 1742282 1069685 881203 496902 484847 575570 576289 583863 594370 594021 595947 675544 676083 4792939 4957117 40.15 71.9 2
10:10:40 2024-01-26 676059 667661 150504 149295 252553 256958 282656 279674 168130 167660 212235 217162 246857 249245 4398918 4785024 6181025 6011669 1044779 1078949 214692 190193 211179 216453 250826 244228 234330 235803 158370 158279 630238 594561 1363839 1349868 319562 315284 445582 448001 549759 537798 547557 549677 563591 568212 528283 588587 1646252 1735571 1069685 889861 495422 484847 577201 572416 583863 594147 586460 593731 677890 672570 4701609 4938252 40.15 71.9 2
10:10:41 2024-01-26 665492 666895 149650 149815 252873 256636 283378 279887 168164 167426 212270 216337 247066 248543 4386272 4715297 6215336 6020066 1057073 1082295 214348 190026 211109 216160 251328 244517 234261 235006 158226 157676 623878 586975 1360614 1346404 317652 315802 442030 447364 548982 534333 546538 548900 559126 570410 530190 588550 1650938 1742245 1056032 881203 494725 482430 574720 576252 583827 593462 594188 593969 678851 675657 4782666 4942982 40.15 71.9 2
10:10:42 2024-01-26 667228 665953 150330 148767 250873 256239 282762 279529 168096 167215 212461 216349 247030 249313 4386276 4654666 6220478 6003262 1032398 1079164 214841 189624 212076 212946 250826 248918 233900 234282 158483 156758 624812 587356 1363782 1359867 315793 315802 445897 445617 550539 531810 546003 549748 558982 567960 532557 586774 1646252 1719646 1069685 885015 492617 485534 573466 572820 588010 592851 593029 598597 674432 674195 4816142 4952361 40.15 71.9 2
10:10:43 2024-01-26 671880 665957 149785 148947 250494 257029 281436 279546 167733 167320 211380 216105 246509 250330 4414795 4735542 6226918 6003355 1040371 1080494 215014 189062 212288 213095 250059 246470 233435 235875 157715 158103 625691 592441 1358924 1349274 318776 315802 444603 443964 548982 536550 546779 549554 564823 568212 532180 588550 1641547 1728839 1054843 887874 491917 483441 578019 573434 587178 595410 588614 596792 677890 673760 4761466 4935854 40.15 71.9 2
10:10:44 2024-01-26 666947 665948 149818 148772 250843 257064 280544 278470 167965 166958 211380 215252 247171 247673 4386423 4755454 6227919 6028774 1049219 1081465 213719 189131 210631 212733 252445 243953 232105 235076 157825 157217 632173 589489 1369953 1336999 317616 315802 440643 445329 547394 534964 546961 550066 563989 570410 528246 589187 1650730 1749707 1067564 880577 493633 482758 577201 576252 585517 595832 592187 595230 678370 673211 4773234 4945024 40.15 71.9 2
10:10:45 2024-01-26 664392 665953 151795 148212 250489 255487 281436 277999 167700 166375 211380 215126 246790 248614 4392749 4657857 6254174 6018287 1034911 1079017 214761 189028 211257 212499 250059 245081 233539 234832 158337 156650 623878 585129 1394726 1355623 315541 315802 441633 444290 549370 532102 544381 550456 559628 568212 530639 585005 1641510 1723909 1065444 883085 491219 484847 571336 572416 586205 589989 590499 595451 672420 671684 4816043 4942982 40.15 71.9 2
10:10:46 2024-01-26 670961 665948 153444 148663 251489 256239 281078 278435 167780 166958 210684 215436 245996 248824 4386460 4715297 6210670 6025230 1042577 1078251 214979 189062 211151 212655 251328 245774 233145 234282 157460 159006 635250 590752 1360392 1356154 317616 314914 444639 444254 546439 531846 542728 546853 559126 565709 529030 586625 1641547 1728839 1054215 890475 491917 481699 574756 570369 583918 592851 586912 595030 678851 671111 4724641 4942982 40.15 71.9 2
10:10:47 2024-01-26 664387 667363 153270 151593 251136 255695 281633 278940 167700 166725 211345 215068 246410 247585 4386630 4725568 6215487 6011871 1055623 1082183 215231 188993 210491 211763 250975 245774 234532 234470 157615 159006 628722 586975 1365804 1345577 315721 315802 440499 444555 545740 531026 547168 546853 558982 568704 527941 587040 1649765 1747227 1056660 879336 491917 481323 574756 573703 583482 591758 590162 593812 676931 671720 4775834 4938332 40.15 71.9 2
10:10:48 2024-01-26 664392 665948 149814 148456 255218 255451 280972 278940 167700 165959 212165 214769 246410 248614 4386611 4645187 6238686 5986714 1035454 1081465 213719 188503 211080 211622 252000 244899 233401 234505 157320 156758 635250 586385 1377348 1354075 315505 315802 441958 441719 548982 532102 544270 548534 558552 567907 529067 584313 1641510 1723909 1065444 881203 490521 483477 571336 573579 585950 592160 590397 593549 667151 675133 4825449 4945300 40.15 71.9 2
10:10:49 2024-01-26 671513 665953 153379 148497 250783 256239 280153 278248 167204 166958 210684 215401 246410 249034 4399066 4715297 6215336 6007583 1034017 1079164 213685 188503 210961 211538 249261 243702 234496 234797 157180 159605 632173 593712 1363612 1350232 317507 314477 441119 441250 548872 535452 544418 550456 562326 567412 530456 585977 1639333 1722086 1063324 888763 489130 483208 576385 567847 586347 592997 585106 595207 670961 667335 4772423 4939457 40.15 71.9 2
10:10:50 2024-01-26 667716 665953 149344 148010 251825 256274 279691 277625 167170 166842 210979 214735 246790 247082 4386423 4750450 6219529 6007583 1052218 1081376 213388 188993 209973 211869 251328 248773 232036 234248 157205 159121 624176 589332 1368995 1343243 317576 315694 441743 444809 544020 534370 546631 547093 558946 568212 522873 585971 1646156 1747227 1054048 879914 491917 480608 575383 572675 582069 591722 589528 592932 675938 673045 4769016 4939457 40.15 71.9 2
10:10:51 2024-01-26 664392 666626 153519 148042 255362 255059 280153 279136 167204 166492 211014 214070 246410 247882 4395883 4661168 6239129 5994707 1034986 1080514 213719 188503 210302 211538 251328 243702 232139 233921 157425 160663 633711 586140 1372352 1355623 314725 315550 443072 445075 548338 531313 543961 549531 557230 568068 528848 584424 1641473 1723946 1065444 881203 488909 482953 571312 567919 584799 587778 588504 595118 670449 673045 4825449 4945384 40.15 71.9 2
10:10:52 2024-01-26 671400 665478 153270 148249 250783 256089 279922 279529 166906 166725 210354 214735 245652 248230 4395841 4722173 6201828 5994707 1037948 1079164 213719 187911 210631 211538 250622 243702 231713 233596 156349 160887 632173 591173 1372366 1346404 315757 313921 441299 444161 544201 535092 543677 548219 562885 565964 528101 587073 1641711 1724494 1059083 889100 489093 477868 574350 567775 585441 591235 584655 595616 672968 667299 4755417 4933603 40.15 71.9 2
10:10:53 2024-01-26 664392 665693 150840 148362 249833 255487 280118 278316 167170 165959 210684 214070 245652 246321 4386460 4728705 6197579 5994707 1047892 1079164 212071 188207 209282 211207 250270 243630 232724 234684 156663 160628 630634 589489 1382414 1336999 314689 314878 439943 441394 540995 530598 544381 544367 557338 567924 525913 586052 1648687 1747927 1053956 876908 490484 477580 572123 571879 580392 590235 586912 592084 673298 672059 4766415 4935935 40.15 71.9 2
10:10:55 2024-01-26 664558 663531 150742 147533 250571 254241 279266 277498 167170 165357 210719 214070 244862 247499 4392749 4644483 6229804 5998473 1034247 1079164 213024 187877 209938 210877 250372 243494 231875 232195 156568 160299 633711 584710 1364896 1352480 313733 313993 441628 440953 545813 529062 540316 547312 558265 566542 526683 584542 1640585 1725085 1061204 881923 487561 481178 568851 571179 583195 586158 587975 592562 669683 671111 4824748 4945300 40.15 71.9 2
10:10:56 2024-01-26 667958 665295 152920 147808 249781 254667 279231 278743 166609 166306 209991 214104 244897 247882 4395841 4728411 6183690 5994707 1044391 1079164 212433 188670 209282 211538 249919 243702 231713 233167 156628 160545 633711 590752 1373010 1346404 315463 312090 441764 441719 540995 532102 539442 540842 555736 561497 522729 584572 1639333 1726390 1061204 890031 491457 479509 572087 566964 579651 585870 583622 591868 673639 667721 4709218 4943009 40.15 71.9 2
10:10:57 2024-01-26 664392 667107 152841 148253 249653 254136 280227 277925 166642 165773 210061 214070 245446 246356 4392709 4724265 6210670 5990973 1048639 1079164 212399 187946 209247 211686 249533 243458 231919 232126 156489 160558 630238 585129 1359968 1348634 314725 313921 438027 444290 541067 529062 544453 540842 556542 566542 523012 582463 1641584 1730588 1069685 876137 491917 477796 570503 571068 578719 589669 587900 588495 671584 667191 4781855 4945300 40.15 71.9 2
10:10:58 2024-01-26 669660 665957 150949 147702 250044 253604 280580 277925 166150 166410 209920 214735 244145 247118 4386460 4661442 6210878 5994707 1032034 1075892 212399 187781 209282 210631 249919 243458 232070 232057 156266 158049 630238 588719 1373009 1357088 314247 312019 439987 440153 541104 529062 537918 544047 554935 561568 527446 578946 1635918 1709240 1060186 882457 488437 477868 568046 567147 577091 582472 584378 591757 665538 669614 4790090 4952441 40.15 71.9 2
10:10:59 2024-01-26 665299 665880 148837 147663 249089 254918 279231 277037 165950 165623 209991 213705 245099 246078 4399066 4738662 6211153 6003299 1052293 1079164 216752 187877 208594 210365 248169 243494 233051 232057 156375 157829 633711 586140 1364656 1342744 313256 312933 438699 441300 540126 528315 541652 540009 556542 564914 521993 583705 1641443 1736802 1059083 874784 488783 476272 568888 569561 578010 586230 584729 588518 672427 667227 4772423 4938252 40.15 71.9 2
10:11:00 2024-01-26 667760 665843 153242 147603 249901 255847 281489 276470 166575 165205 210214 214036 244110 247082 4392789 4639995 6229804 5977571 1032034 1078399 212365 187288 209282 209855 249744 242531 232724 231896 156663 157134 635250 584710 1364060 1354662 312561 312019 437813 441537 541067 527123 537502 544047 554935 563220 522837 579393 1632364 1714778 1059083 881294 486254 477796 567243 567950 580396 586230 583526 591633 667789 667191 4809170 4938257 40.15 71.9 2
10:11:01 2024-01-26 669218 664425 150486 147804 248983 254421 279905 277977 166050 165819 209850 213933 243935 247358 4395841 4724618 6193150 6003299 1036466 1077634 216752 186701 209282 209708 249147 242909 232071 234024 155905 160264 635250 590752 1353819 1344495 313805 311510 439097 440397 541371 530598 537085 545915 555736 561568 522837 582876 1635844 1720865 1054843 883713 485493 476344 568050 566818 577091 586471 582941 591633 667115 664235 4755417 4928900 40.15 71.9 2
10:11:02 2024-01-26 664558 665948 152667 147565 248463 253886 279797 277569 166887 165645 210438 213272 244722 245836 4402215 4746425 6207012 5994744 1049144 1079090 216646 187616 208304 210183 249183 243666 232071 232092 155870 157829 630634 586557 1364543 1337184 312816 312713 437733 440953 540988 528793 541119 540842 554847 564445 523012 584542 1641510 1738033 1059083 874784 487708 476308 568014 569561 578010 586060 583380 587728 667151 667191 4769016 4938337 40.15 71.9 2
10:11:03 2024-01-26 663654 665487 152778 147364 249781 253427 278453 277534 166642 165242 209662 212544 244412 248326 4399052 4663133 6261824 6015083 1037207 1079164 216413 188761 208629 209575 249776 241948 232071 231896 155653 157976 632173 583571 1380292 1346404 313292 312493 437242 440415 541067 527532 540736 544047 555756 564481 522765 577680 1632327 1717210 1036563 874415 484427 477832 568449 568755 577055 584545 583416 588605 663878 667191 4832655 4935935 40.15 71.9 2
10:11:04 2024-01-26 670679 665684 150207 147119 248494 253851 279118 277303 165593 165658 208716 213374 243735 245562 4386196 4728833 6197466 5994669 1028003 1078127 216342 187740 208344 208985 249919 242154 231928 232092 155489 158014 630634 592018 1353181 1346717 314283 310131 438699 438450 541104 530598 539248 544047 554883 559424 522361 577643 1630016 1708029 1092125 883713 484769 477868 570503 565471 577018 585369 579457 586871 664853 661331 4769016 4939457 40.15 71.9 2
10:11:05 2024-01-26 670081 665957 150216 147524 249061 253038 278853 278352 165593 165427 208647 212749 244145 244565 4386460 4769963 6208885 6027719 1047381 1079106 212679 187288 207296 209270 248414 241697 232035 232092 154867 160222 626353 591873 1358567 1332157 312816 311510 436530 439951 538685 529098 539897 540009 556542 562789 520431 581150 1631995 1736802 1089912 876063 486254 474898 568888 568352 576375 586230 582645 585010 666537 663301 4759610 4928900 40.15 71.9 2
10:11:06 2024-01-26 662501 664032 152841 146774 249272 252333 279511 276648 165560 165357 208682 212058 244145 245527 4386489 4661168 6244741 6018831 1037207 1077572 213513 186633 208490 209061 248969 241162 231873 231379 154970 157608 627207 584438 1373360 1346404 312781 313216 436729 440997 541031 527532 539515 540950 554543 563220 521957 576789 1631133 1718427 1079585 873793 484709 477760 567243 567950 576982 582134 585469 586779 662904 666216 4843983 4938252 40.15 71.9 2
10:11:07 2024-01-26 670444 664041 152486 146886 248534 253639 278334 276949 165332 165242 208682 212783 243700 245320 4395841 4730995 6197735 6010587 1031463 1079106 213055 186633 208490 208444 248237 241599 231278 233695 155229 157608 629096 590752 1353155 1345449 315325 312218 437711 439152 539366 530328 539818 540914 556542 559852 521590 579393 1631233 1714778 1112007 881203 484020 476786 568888 565035 577055 586230 579494 588335 665866 665039 4759610 4928900 40.15 71.9 2
10:11:08 2024-01-26 664171 665012 152459 146852 248305 253462 278334 276454 165593 164862 208682 212386 244604 244806 4386805 4738662 6197579 5994744 1044886 1076870 212615 187151 207770 208991 248130 241769 230630 233366 155299 157329 630634 586826 1379171 1337294 313095 311510 436588 440507 539239 522725 537429 539758 554935 561568 520540 579430 1632691 1735571 1049023 873171 485529 475705 567243 567147 576375 583328 583807 584596 667789 663337 4769016 4928900 40.15 71.9 2
10:11:09 2024-01-26 664383 665218 149647 146439 248502 252263 278922 274538 166083 164300 209335 212681 243360 246286 4392749 4645224 6220478 5989923 1032034 1076107 216004 190358 207764 208548 248130 241117 232103 233366 155662 156880 625691 584293 1383775 1350836 313095 311368 438043 439774 542138 522869 536043 540806 549932 559852 523012 575900 1629988 1715311 1056963 876063 484020 474934 564467 564636 578010 581904 582941 586816 661933 662763 4809170 4938252 40.15 71.9 2
10:11:10 2024-01-26 668671 664037 152212 146920 247697 252333 278725 276225 165412 164862 208321 212715 242614 246321 4392749 4714966 6183690 5994707 1039928 1075308 213303 186701 206973 209171 246642 240690 231385 235457 154867 157359 630634 589897 1392654 1344458 313984 309954 439284 441647 539312 526533 535013 538994 553334 557589 522002 580235 1632393 1719646 1054843 883713 487480 474033 565640 558797 574304 582831 577510 585046 666845 658322 4696885 4919548 40.15 71.9 2
10:11:11 2024-01-26 664120 665012 149269 146946 246938 252263 279118 274958 165104 164564 208501 212058 243360 244806 4395841 4722672 6201828 5977645 1044740 1077634 213077 190260 207117 209200 246850 240618 231873 231895 154936 156915 625691 584293 1357774 1344803 313539 309847 435972 441670 539385 525163 538284 538014 549473 562362 517826 575456 1632364 1727614 1043572 874415 487326 475369 563536 563802 573704 581051 581214 584540 663878 661367 4769016 4928900 40.15 71.9 2
10:11:12 2024-01-26 668178 663568 149579 147060 247705 257040 279511 276386 166519 164828 208031 212715 242614 244842 4386460 4654758 6197413 5994196 1030563 1076070 212530 190083 206938 208368 247577 240414 231710 231732 154867 156915 627207 585129 1354387 1354662 313539 308222 437770 439659 542065 525637 534903 541252 548278 558231 521351 575795 1626587 1701697 1065444 878702 484020 474633 564467 562297 576375 577441 577335 586019 661452 662082 4778421 4928900 40.15 71.9 2
10:11:13 2024-01-26 673910 665957 149307 146333 247677 251877 278334 275344 164891 164713 207996 213374 242614 244771 4395841 4775910 6162268 5990435 1039928 1076070 211935 185394 210852 209019 246850 240583 231061 235457 154902 157211 630634 591173 1369464 1340875 311359 307936 437588 441021 538315 522941 535235 537905 549824 556482 520637 578621 1632481 1718968 1032409 883639 486786 475669 565640 558833 571363 581904 576855 586354 665323 658250 4692414 4928900 40.15 71.9 2
10:11:14 2024-01-26 663719 665684 149159 146096 246938 257040 279118 274730 165104 164300 208031 212024 243156 244054 4395841 4720117 6201828 5977613 1041703 1074509 211935 186701 210744 208874 246850 239837 231630 231895 154936 156915 626070 585129 1369104 1343154 312873 309121 435688 439023 539840 522833 536424 537779 549194 559198 513932 575077 1632265 1723308 1063324 875660 486107 477054 562756 563150 572077 578872 579457 582881 661933 661792 4782855 4938306 40.15 71.9 2
10:11:15 2024-01-26 673835 665478 149057 146567 246797 251456 277871 274923 164612 164300 207382 212352 242544 244736 4386460 4764833 6162343 5998197 1038372 1072118 212247 190314 210856 208188 246019 239837 230307 231732 154613 156697 601704 588488 1380736 1342589 312873 310443 437424 440085 536722 522833 534365 536568 550041 555488 517606 575900 1630074 1718427 1068756 883085 484733 472659 566111 561028 573704 582278 577004 585714 664707 657997 4708231 4933603 40.15 71.9 2
10:11:16 2024-01-26 664383 665843 148707 146774 246452 252855 278334 274012 165005 164300 207996 211990 242579 246582 4395841 4728411 6197655 5977608 1050515 1074472 211900 190216 210816 207829 245262 240414 230701 231407 154867 156697 627207 584293 1351325 1340687 311987 309121 433088 439152 536686 523937 536757 536568 548385 559198 518374 575937 1632364 1728839 1052722 871931 484709 473363 562271 563332 571291 582911 581959 584243 668205 663846 4784295 4943009 40.15 71.9 2
10:11:17 2024-01-26 666281 663959 149265 146024 246898 252855 278778 274012 165005 163775 207996 212024 242579 247770 4399180 4661780 6233788 5977608 1029094 1074472 212530 190012 209006 207684 246814 239802 230701 231407 154902 155974 619061 583458 1349262 1350555 311325 309086 436498 437605 539458 522934 534365 540522 546772 557266 519950 575300 1626604 1709240 1075253 875791 482645 475705 562105 558869 574747 579855 579457 583380 658065 661792 4819612 4939477 40.15 71.9 2
10:11:18 2024-01-26 670275 663823 148952 146543 246691 251491 277409 274467 168681 164058 209622 211922 242103 245527 4386460 4728986 6197579 5978177 1033509 1072858 212530 189675 206938 207505 245847 240210 230020 231795 154334 156697 629096 588650 1350300 1342589 313267 308116 435575 436221 536722 522833 533534 539488 550005 557589 519987 574236 1623107 1710452 1068756 881203 481959 473655 565640 558567 574747 583046 575150 585372 663878 661383 4768800 4933037 40.15 71.9 2
10:11:19 2024-01-26 669811 664830 149230 145957 246761 252819 276381 275395 164154 164127 207313 211009 242579 245495 4405255 4767483 6197655 6005406 1044391 1074509 211533 190083 210856 207649 246272 239095 229307 232058 154334 156697 632603 587812 1357653 1332451 312208 308186 432639 437920 537518 522869 537520 537399 550113 559198 513860 576519 1631233 1727614 1105220 874415 483676 474361 565640 562104 568077 579100 576853 582121 663841 658250 4750205 4935658 40.15 71.9 2
10:11:20 2024-01-26 662195 664318 149338 146048 246722 252641 277266 274361 164626 164222 207244 212581 242406 246153 4386611 4675148 6239129 5977608 1034754 1072951 211533 189976 210816 206571 246399 239095 230343 231407 154085 156260 623039 583458 1373786 1344495 312208 309555 432299 436221 538315 521254 536757 539758 549998 559198 519107 571967 1623144 1710452 1096551 870655 480933 475705 559108 562104 575337 575717 579457 583710 658648 662082 4837347 4935935 40.15 71.9 2
10:11:21 2024-01-26 669970 663500 149065 145862 245935 252711 276310 274639 166353 164287 206633 211302 242068 246153 4386272 4725482 6184042 6002755 1027047 1076041 211202 189710 210524 206359 246606 239130 229307 232058 153837 156587 624480 590331 1367486 1344495 312208 307185 433016 435262 538315 522833 534094 539758 550005 555488 519143 574483 1623120 1701258 1085486 879326 479910 475369 564805 558725 574710 582227 575365 584540 659828 656290 4759610 4926569 40.15 71.9 2
10:11:22 2024-01-26 666008 664506 148961 145965 246487 252711 275677 274047 168646 163809 211573 212872 242371 245484 4386347 4756387 6201828 6006284 1047381 1074472 211202 190012 210672 207586 245535 240210 229271 231245 154300 156226 616414 583875 1357701 1331176 311105 308186 432335 438111 532054 519718 535198 536568 549968 559198 513630 577984 1624920 1731293 1070922 871301 482645 471616 563175 562067 571291 579350 578739 581118 662904 658358 4772423 4928900 40.15 71.9 2
10:11:23 2024-01-26 663450 663996 149044 145857 246690 252144 277409 272984 164858 163478 209834 210718 241801 244395 4399066 4656498 6246207 6002755 1032034 1072951 211865 187155 206546 206503 246019 238892 229342 231407 154196 156260 625691 583042 1355300 1346404 311105 310346 433120 435913 538315 521456 534744 537868 547578 559198 518410 573186 1623107 1710452 1073088 871931 481275 474361 559072 562733 574710 576773 578637 584540 659581 662082 4825449 4934734 40.15 71.9 2
10:11:24 2024-01-26 669734 664041 148650 145866 245728 252677 276330 274206 168377 163809 207025 211370 241801 244565 4412474 4721401 6199783 6008854 1028516 1075276 211167 189905 210708 206181 245640 238882 229165 231732 153803 156260 627557 590331 1370339 1342707 312208 309251 433106 432741 537138 522567 533571 539376 550005 555134 519180 574149 1621901 1706239 1085486 878628 479910 474361 564805 560381 574304 579314 575365 583791 657993 656254 4759610 4935935 40.15 71.9 2
10:11:25 2024-01-26 664789 665012 148645 145393 246642 252855 275291 273210 168611 163740 211537 210102 242172 243770 4412474 4753827 6207012 6019109 1042826 1075845 210367 187311 207510 206434 245707 239024 228595 231407 153837 156197 618114 587774 1376453 1335288 310446 309871 433580 437074 532018 522194 535161 534982 548385 558411 513824 575300 1631511 1733935 1051927 870692 482302 471543 562308 558869 568077 578907 577298 581081 661933 658250 4765611 4935935 40.15 71.9 2
10:11:26 2024-01-26 662473 663063 148985 146307 246138 251789 276595 272793 166054 163069 207348 210102 241094 244360 4386460 4635008 6229804 5997692 1033680 1077535 211724 186964 207656 206434 245707 238547 229130 230582 153948 156226 629096 582626 1362214 1346404 310739 310273 432603 432867 537554 521087 533799 538050 546701 558375 518374 571893 1623107 1708029 1073088 871311 479910 473990 561038 558833 573015 577293 577298 583710 656458 658286 4807958 4935935 40.15 71.9 2
10:11:27 2024-01-26 669463 664000 148336 145626 245350 252499 275520 273246 168307 163626 211465 211043 241094 245935 4392749 4725045 6183177 5977608 1036466 1071396 212282 186893 207584 207446 244675 238988 229130 230582 153734 156052 625691 588208 1352518 1342589 311546 306720 435688 435226 535230 523676 529925 531937 547964 552691 519132 575300 1623107 1710452 1068756 881203 479910 471886 562308 558005 568041 578501 574031 583710 658173 656254 4734232 4926569 40.15 71.9 2
10:11:28 2024-01-26 664392 664815 148641 145385 244968 252499 276136 273210 168611 163592 207025 214983 241129 243770 4395841 4741190 6201828 5986691 1049968 1072951 210957 189542 210044 206571 244228 239217 229024 230440 154376 155584 619629 583458 1372057 1338383 310337 308684 431510 437016 531946 521087 534365 531828 550424 555664 513752 574891 1630074 1733751 1068756 869419 481275 468854 561309 558833 567969 577072 576001 580183 658137 658250 4768738 4928900 40.15 71.9 2
10:11:29 2024-01-26 665230 663531 148332 145393 245935 251789 276559 272633 168681 163182 211645 210718 241094 244019 4386805 4632170 6220478 5989923 1030563 1072951 211533 189507 210412 206503 245262 237653 229271 230723 153837 155480 618114 583588 1379214 1350232 309170 308045 432872 432773 535747 520671 530191 536568 547426 555951 516839 572514 1623780 1705574 1094338 871931 479570 473313 558891 557939 571327 577221 576001 583675 657716 658250 4809170 4939457 40.15 71.9 2
10:11:30 2024-01-26 667689 664005 148408 145625 245153 252144 275713 273210 168273 163626 211429 210718 241094 244360 4399066 4729390 6183690 5998473 1038372 1071294 211202 187155 206781 206537 243757 238319 228560 230526 153589 156053 627557 587812 1382035 1343243 309972 308960 436287 436420 534471 522898 531275 535147 549755 553297 516767 573593 1623209 1710452 1047687 881092 481959 468782 559036 556355 568842 577812 573695 581154 658101 652888 4701699 4928900 40.15 71.9 2
10:11:31 2024-01-26 663450 665688 147403 145521 244521 251435 276136 271511 168307 162956 211501 210102 241060 243770 4402114 4726834 6201828 5977608 1047052 1072988 210543 189542 206781 206537 243757 237618 229076 229293 153696 155220 625691 582626 1352258 1342589 310007 306720 430517 436928 534471 519691 532591 533631 545735 554955 513808 571709 1631224 1720189 1056963 869419 482645 468854 559340 560381 567234 576810 574300 577684 661602 657678 4769016 4938252 40.15 71.9 2
10:11:32 2024-01-26 667703 663273 148114 145393 244595 251435 275291 272758 168004 163217 207481 215018 240656 249582 4395841 4743209 6180590 5977571 1031223 1069807 211202 185918 210192 205683 243757 237653 227887 230007 153342 155289 627557 587812 1345246 1340687 310446 305794 431807 432633 531161 522194 527982 535110 546772 552656 513860 573334 1625375 1711402 1066591 878784 478367 468638 562504 559085 572077 577145 573251 581118 658065 653347 4743425 4922855 40.15 71.9 2
10:11:33 2024-01-26 663921 664037 147885 145427 243840 251435 275713 272082 168342 162956 211429 214717 241060 243770 4395841 4731931 6201828 5994196 1044826 1074509 210214 189374 206490 205895 243478 237547 228365 228937 153563 155220 633711 581795 1349990 1337184 309570 306222 430071 432782 530413 518442 530410 530225 545881 554282 515524 573892 1626604 1720812 1056963 870059 482191 470548 558891 559514 567160 576188 576147 579152 659471 655757 4765611 4939457 40.15 71.9 2
10:11:34 2024-01-26 664125 663022 148331 145277 245535 250658 276136 271286 168038 162956 211429 214858 240656 245185 4386498 4648163 6207012 5984831 1029094 1072951 210578 186179 207252 205221 244303 237381 228560 229329 153589 154945 627557 581795 1357158 1346404 308660 306292 433200 432342 532054 518039 528766 531937 545074 554054 513824 569759 1620769 1704366 1068756 871931 478551 471579 557523 558971 572077 576843 576594 580933 656568 659512 4815288 4928900 40.15 71.9 2
10:11:35 2024-01-26 666745 665397 148405 145231 244486 251435 274834 272151 165592 163114 210762 214717 240287 249582 4386498 4728986 6193150 5994196 1028516 1072681 210396 185918 210044 205255 243552 237582 227572 229972 153308 155255 626018 587812 1351997 1336999 310227 306789 430405 431997 531161 521456 530407 531973 546772 551809 513824 571967 1621807 1704366 1068756 874821 477123 468818 561309 558005 568041 576928 571736 580822 658894 656254 4758532 4926529 40.15 71.9 2
10:11:36 2024-01-26 664558 664005 148543 144713 243879 251789 275202 271926 168273 162695 211429 214462 241060 243589 4386498 4735295 6197301 5977608 1044391 1072155 209885 189038 206200 205654 243757 237618 227112 229329 153202 155220 624176 584293 1368023 1331507 310007 306257 427850 432840 530112 519982 532024 531828 545130 555098 512062 571967 1627760 1723946 1105220 868802 479910 468416 560911 559587 568037 577293 574214 575941 658029 658542 4762980 4928900 40.15 71.9 2
10:11:37 2024-01-26 662055 661905 148746 144658 245210 249848 274870 271546 168004 163069 207674 211387 241060 243661 4377028 4669736 6229804 5976026 1029539 1071396 209934 185918 206490 205221 243792 236848 227852 229258 153443 155220 626018 581380 1361788 1340838 309133 309092 427814 431952 532018 518076 530410 531937 545881 554282 513788 568475 1618514 1704366 1066591 866880 477086 468891 558928 558005 567969 573832 575365 578950 652832 654374 4817353 4938252 40.15 71.9 2
10:11:38 2024-01-26 670761 663354 147751 144786 243696 251220 274201 274374 165361 163114 207454 214877 240253 245149 4395883 4719086 6187061 5993376 1028238 1072987 210473 185398 206927 205186 243313 237547 227429 229223 152781 155044 627557 587646 1348483 1340034 310007 306789 429800 431272 532203 521924 527164 531828 547426 550929 513752 571009 1620815 1704881 1087699 875660 477050 468516 561309 556319 570457 577217 571515 579324 658648 654864 4750205 4917204 40.15 71.9 2
10:11:39 2024-01-26 665590 666212 148094 145086 246666 251220 273818 272201 165592 163237 207710 211317 243237 243445 4392749 4750325 6196407 6002755 1044354 1072878 209669 186582 205875 205221 243347 237547 226725 229223 152849 154699 624480 583458 1359865 1333395 309570 306789 430179 432669 531450 519946 531162 531382 547426 554798 513845 571893 1627760 1723909 1087699 866880 479910 467320 559720 558795 567234 576955 574956 578326 659581 654302 4756996 4926569 40.15 71.9 2
10:11:40 2024-01-26 662468 663810 148123 144615 244863 250336 274936 272060 165753 163213 207747 210727 240720 243589 4399180 4661780 6239249 5993376 1034986 1074472 209196 185918 206019 205152 243757 236778 227782 229223 152781 155151 626018 583571 1366349 1342589 308551 306222 430179 431272 531982 517637 529962 531865 545038 552656 513715 567196 1620815 1701258 1089912 866843 476338 468854 558101 558005 570053 573760 575365 577611 649123 655953 4818562 4933603 40.15 71.9 2
10:11:41 2024-01-26 668178 662051 147676 144846 243840 251011 274095 271891 165304 163203 207274 211725 240818 243445 4386031 4711769 6179815 5991627 1024117 1071323 209669 185918 205878 204446 244250 236778 227042 229258 152781 155151 621403 589489 1358447 1340687 310007 306573 429054 430630 531946 519946 527982 531901 547426 553479 512956 568242 1613887 1694466 1100695 876284 476753 468854 560514 554676 570053 575485 569419 577341 652868 652521 4750205 4923948 40.15 71.9 2
10:11:42 2024-01-26 668066 664005 147680 144445 243809 250622 273122 271511 167935 162558 207198 210993 240991 242904 4399143 4753001 6194276 5993376 1041413 1072858 208917 185918 205190 204867 242939 236082 226165 229152 152781 154940 626353 587812 1351024 1327300 308624 306789 428963 432597 530323 518406 529962 532121 546325 552656 513117 570163 1623200 1723909 1085486 866843 478514 466627 559324 558005 565339 575521 574140 577914 658648 653311 4756996 4926569 40.15 71.9 2
10:11:43 2024-01-26 661962 662051 147882 144619 243774 249812 273994 271062 167935 162367 207927 210209 240287 243734 4395883 4652288 6227919 5989989 1033795 1072914 209196 185328 205875 204549 243478 238929 227429 228512 152781 154557 627557 581914 1375525 1342318 306816 306789 429875 430024 531125 513927 528766 531828 541135 552620 514938 566321 1618241 1701258 1089912 866965 475664 470548 557312 558005 568842 572954 574956 577166 648893 653806 4811502 4928900 40.15 71.9 2
10:11:44 2024-01-26 668671 664005 147650 144619 243800 250658 273087 271062 164672 162661 206871 211563 241796 243625 4392749 4730198 6197579 6004560 1028478 1072114 209056 185222 206412 204481 242735 236743 226918 228902 152645 154798 650251 587646 1347833 1337184 309570 306249 430483 430024 531826 519946 527164 531756 546653 549932 512956 569318 1619664 1701258 1085486 874415 475255 468050 559720 554676 569649 578921 569823 577611 654751 653018 4750205 4917204 40.15 71.9 2
10:11:45 2024-01-26 665536 663815 147645 144381 243809 251011 273122 271027 164901 162873 206871 210797 240287 243246 4383383 4738662 6179852 6001107 1043907 1076041 209056 185812 205083 205083 243343 237004 226234 228886 152747 154514 632603 585723 1355919 1335174 306744 306789 428963 432373 529199 516690 528802 531367 545845 552584 512392 570163 1623144 1724679 1087699 866965 477800 465899 558101 557574 565631 573922 573695 576086 658182 653083 4750205 4924224 40.15 71.9 2
10:11:46 2024-01-26 661498 662060 147235 144411 243770 249076 274117 269790 168086 162073 207634 210650 239518 243698 4383383 4636665 6210878 5974618 1029094 1072839 209899 185116 206023 205888 242869 235976 226972 228336 152713 154514 622281 582332 1355618 1340801 306780 306789 430106 432453 531233 513783 528260 530972 541063 553297 512788 565120 1613924 1701258 1039363 868728 475628 468380 554917 555497 568037 572078 575227 576757 649123 654864 4806638 4919548 40.15 71.9 2
10:11:47 2024-01-26 667006 658227 147205 144619 243026 249848 273122 270649 164672 162661 206580 210797 239919 245149 4395841 4720117 6183177 6001885 1036466 1069807 209969 185398 205190 205049 243734 237300 226832 228017 152679 154549 634166 585129 1349521 1339335 309130 306379 430333 430969 529199 516871 526840 530616 544196 548565 513481 568475 1620751 1705574 1085486 878004 477800 465935 557312 549820 565195 573836 569860 575868 656714 649236 4698868 4910196 40.15 71.9 2
10:11:48 2024-01-26 663649 662051 146714 145152 242652 249883 273122 269790 167935 162073 207270 210650 240052 242868 4392749 4720117 6188801 5994196 1047102 1071323 208835 185398 204867 204549 242193 236813 226374 228266 152645 154411 627557 582332 1368468 1333633 306672 306789 428927 433682 529016 518047 528729 531367 545459 550964 511664 571698 1623070 1721433 1066591 867583 477123 467776 557706 556355 565631 573832 571994 575268 656750 654864 4750205 4917204 40.15 71.9 2
10:11:49 2024-01-26 670081 662091 147166 144389 243434 249848 272705 270649 164214 162401 206435 210797 239518 243246 4386460 4711921 6170995 5989101 1022656 1071331 208869 185398 205010 203880 243347 236047 226409 228803 152256 154686 627916 588650 1347393 1338753 309011 305460 430752 433030 534471 519654 528599 534875 544893 549653 513661 567566 1613735 1689631 1118907 874415 475059 468566 557918 552772 568439 572118 566859 576869 649051 652202 4745111 4916908 40.15 71.9 2
10:11:50 2024-01-26 669688 664078 147170 144755 243400 249076 272705 271476 164214 163035 205928 210797 239518 241738 4399180 4770574 6162155 5996811 1041413 1072914 207894 185398 204544 204515 244225 235682 226409 227804 151835 154901 624480 590331 1355023 1329218 309788 304744 428963 432597 530698 519211 530407 529948 543943 549122 508419 568984 1620751 1706018 1085486 873097 478798 466591 558101 549856 562262 574250 565184 574585 652832 649200 4674697 4919548 40.15 71.9 2
10:11:51 2024-01-26 664392 664073 147543 144147 243600 248063 273158 269825 164672 162107 206580 210187 239552 242868 4386611 4708662 6184381 5984831 1044391 1072225 208544 185410 204579 204867 240745 235682 226409 226396 152535 153880 630634 581795 1377036 1335154 306744 305926 428694 432597 529199 513421 528260 528670 539397 550185 508669 568300 1623061 1712842 1070829 866965 478367 467886 553684 554066 559027 569965 571147 574859 652868 654792 4751930 4926569 40.15 71.9 2
10:11:52 2024-01-26 662666 662051 147405 143943 243395 249041 273158 268934 164763 161961 207052 210503 239518 243698 4392749 4647185 6201828 5984831 1026091 1069807 209634 184775 205190 203880 242193 235647 226374 227098 152535 153666 624480 580965 1359029 1352295 305773 306357 430179 431229 531450 513024 527238 532121 540574 550185 513117 566065 1613924 1700892 1033003 871301 476075 469215 553412 553711 567087 573034 570962 577691 651164 653018 4800639 4919548 40.15 71.9 2
10:11:53 2024-01-26 667434 662091 146597 144285 242280 249041 272705 269825 164214 162107 206580 210650 238785 243445 4386611 4722173 6175553 5984831 1024117 1069944 208329 184481 205226 206164 241822 236047 225989 227839 152151 153880 622941 587536 1350571 1343666 306852 305030 428963 430619 529199 517637 527510 532121 544269 549410 513551 566758 1613887 1696443 1033003 871931 474721 467813 557487 554730 567160 572811 569137 577728 655052 649020 4754638 4917204 40.15 71.9 2
10:11:54 2024-01-26 668103 663596 146722 144368 243021 249251 271423 270544 164214 162142 206580 210209 240086 241908 4392749 4747939 6179965 5993920 1041413 1069944 207616 185233 203900 203914 241990 235318 226058 228352 152253 154544 624791 587812 1349223 1328222 306816 306356 427414 430969 528825 516907 527164 530241 543965 549350 508887 568036 1619664 1715775 1033003 866917 476001 465280 556524 554712 564987 574656 572172 572858 654642 649128 4740323 4926569 40.15 71.9 2
10:11:55 2024-01-26 662142 663063 147271 143850 243600 248272 272670 269825 167563 162107 206435 210257 240184 241702 4386611 4688493 6188801 5984831 1036466 1071359 207212 185398 203543 203914 242193 239208 226409 226431 152290 154154 634166 584293 1344349 1340687 306744 304922 427716 431344 532203 513783 527164 529080 537845 549410 504846 562747 1618514 1701258 1105220 866348 477086 468050 550059 553003 559063 568203 568137 571861 649439 654202 4778242 4928900 40.15 71.9 2
10:11:56 2024-01-26 671253 661915 147476 143748 243774 248063 272254 270614 164214 162681 205784 210797 239151 242904 4386611 4703172 6188801 5984831 1026166 1072225 208835 185233 204544 203948 242025 234662 227112 226747 152086 154154 627557 585129 1341357 1347957 306744 304566 430179 431694 530698 513421 525158 530616 537809 546952 510871 562747 1611556 1685259 1050602 873793 475397 465935 550059 549324 563962 568203 565221 576123 648587 648707 4776365 4928900 40.15 71.9 2
10:11:57 2024-01-26 669493 663127 146589 144279 242887 248898 272529 270910 164214 162073 205964 210503 238090 243445 4386489 4711272 6178714 5984831 1031959 1069944 209196 184610 205226 203564 240745 236047 225325 227265 151801 154154 627557 585129 1360683 1337184 306167 304994 428963 430314 528041 513927 525568 530323 541099 548988 512754 566357 1613851 1698848 1102957 873793 474383 466563 556524 553476 565631 570472 565184 577130 652832 649200 4751160 4909874 40.15 71.9 2
10:11:58 2024-01-26 663211 664327 147580 144147 242908 249705 272113 270910 164076 161937 206256 209414 240115 242078 4395841 4747934 6188147 5985654 1041413 1069944 207859 184775 203900 203598 243012 234592 224594 227610 151597 153906 627557 585307 1368820 1329621 305773 305710 427414 429348 526072 513024 527510 528706 541063 550185 509320 568475 1620815 1717210 1083273 865116 474284 465245 554917 553075 562226 570472 569419 574859 653827 649308 4756212 4917204 40.15 71.9 2
10:11:59 2024-01-26 661737 662055 146727 143846 243896 248756 272876 270874 164603 161454 206472 209414 239048 243445 4399180 4655133 6220478 5987338 1029094 1071396 208544 184844 204544 203282 241451 234592 225674 226431 151801 153666 632603 580137 1361712 1345577 306575 305926 427716 430010 529199 510754 526015 531367 541293 550185 511993 565224 1612706 1696406 1033003 865116 474046 465935 550059 549928 566065 567067 569860 574859 649506 649272 4797720 4919548 40.15 71.9 2
10:12:00 2024-01-26 667228 661792 146688 143814 241528 248308 271423 269379 163973 161902 205642 209929 241118 243102 4386309 4711807 6175403 5993376 1024117 1069944 207894 184505 204544 207015 240780 234592 225226 227098 151696 153666 621403 587812 1354674 1339391 306672 304066 427716 428795 529199 513891 525646 531367 541099 547023 510907 566028 1612701 1692064 1081890 873171 473372 465244 556838 549748 565594 570437 564313 575268 650426 646320 4743425 4917204 40.15 71.9 2
10:12:01 2024-01-26 664084 662060 146688 143452 242280 249076 270596 268969 164214 161590 205964 209553 239351 242329 4383024 4747062 6181025 5985654 1040670 1072987 207824 184739 203579 203595 240780 236982 224803 227098 151801 153590 631041 583986 1348366 1325423 305343 305066 427112 431229 523112 512266 527510 527550 540991 550185 508297 568672 1618514 1717210 1083273 864399 475397 465245 553279 549856 559063 569601 568342 571898 649159 649272 4750205 4910196 40.15 71.9 2
10:12:02 2024-01-26 662464 658290 147043 144150 242280 247889 271873 274044 164214 161075 206029 209553 238785 242904 4377137 4646781 6214105 5980557 1025580 1069944 208869 184189 204221 205094 241886 234523 225639 226396 151835 153199 627557 580137 1355680 1342589 304378 305030 427716 430010 529199 512314 524377 528342 537396 549410 510834 564384 1611556 1696443 1083273 865577 473372 464519 551333 552655 563925 568203 568174 574450 649966 649236 4797232 4919548 40.15 71.9 2
10:12:03 2024-01-26 667228 662060 146450 143914 240862 248098 271423 269345 164100 161590 205315 209623 243107 243661 4386668 4724265 6179307 5990178 1034421 1069833 209021 184470 203864 203248 242257 234627 224942 226819 152914 153484 622941 584710 1351917 1335288 306096 303604 428963 430010 523112 513024 522413 525954 540229 545344 509320 566536 1612701 1696443 1105220 874415 474383 464916 553279 549640 559099 569601 564748 573265 649123 645447 4699144 4910196 40.15 71.9 2
10:12:04 2024-01-26 662195 662051 146450 143681 242909 248691 271458 273972 164100 161041 205928 209191 243555 241398 4386489 4722672 6175478 5996811 1045772 1072188 207720 184505 203402 203180 242024 235577 225308 226203 151801 153666 626018 580965 1351598 1332451 304556 304780 423786 430924 522932 513040 526015 525917 539397 549919 504918 566982 1618514 1714778 1052722 863886 474721 464916 550023 549856 559027 570174 568576 571898 649123 649236 4750205 4919548 40.15 71.9 2
10:12:05 2024-01-26 661493 661860 146649 143951 242280 247680 272028 269388 164214 161041 205964 209553 243178 242868 4386489 4637873 6201828 5966950 1027877 1069760 208265 184201 203758 202864 243048 236349 225803 226221 152188 153028 624480 580965 1352010 1343154 303879 304780 428515 429559 528415 512314 524946 529080 539835 548601 510076 562747 1611285 1692770 1105220 866880 473372 464519 549979 549748 563925 568203 566932 574450 649046 648707 4783553 4917204 40.15 71.9 2
10:12:06 2024-01-26 662666 658299 147101 143292 240797 248308 271423 273936 163986 161332 205315 208900 238785 241363 4386498 4731931 6183177 5985378 1043646 1069807 207829 184224 202620 207160 241006 239208 224768 225802 153345 153279 624480 581380 1351477 1334669 306283 305051 426365 430887 526010 513040 525904 522887 536605 548215 507666 566028 1617365 1713528 1066591 865079 475260 464588 550552 549820 559674 567071 566895 571050 649051 649164 4760586 4910196 40.15 71.9 2
10:12:07 2024-01-26 664120 658326 146688 143414 241908 247471 271873 268723 163724 161410 205315 209588 243143 242904 4383363 4643263 6188094 5966950 1025853 1069807 208184 184154 203543 206980 240676 239099 224976 224963 151801 152884 623878 581914 1346271 1349594 306065 303035 428624 429937 527114 511948 521860 527332 537820 545309 509320 562747 1609268 1687995 1081060 866348 472700 466417 551260 551982 562298 568203 566932 574042 647671 648250 4792932 4919548 40.15 71.9 2
10:12:08 2024-01-26 664753 658259 146216 143452 240831 247889 270596 274008 163724 161556 205135 209588 243178 243625 4386489 4719086 6165066 5984147 1031997 1069944 208835 184119 203319 207015 241684 234558 224559 226010 151280 153165 617546 584710 1353847 1331103 305271 302892 428478 429484 526010 515225 521049 525736 541366 545903 508706 565879 1613848 1696406 1102957 875385 473972 464552 550023 548863 559027 567915 565833 573598 649051 644885 4709218 4911340 40.15 71.9 2
10:12:09 2024-01-26 662195 658299 146182 143418 240762 248272 271388 269388 163803 161007 205315 208685 243484 240614 4383383 4720117 6177716 5983997 1044316 1072858 207177 184154 202549 207270 241684 234558 223589 225626 151280 153165 627557 581380 1351275 1329850 304577 304530 424075 430010 522932 512856 525236 527423 541293 548036 504666 565916 1620751 1715274 1066591 862510 474383 463896 552115 549748 562421 567987 565984 570167 649051 648934 4746813 4917204 40.15 71.9 2
10:12:10 2024-01-26 661456 658254 146513 142938 241874 246744 271994 269388 164214 160895 205315 208865 243072 242114 4389617 4644483 6201828 5975465 1024594 1069944 207859 183861 203401 206945 242024 234688 224750 225661 151767 152884 622941 580663 1354307 1342589 302955 303070 427414 428116 527364 510866 521268 528260 537550 546665 509455 564972 1611439 1694857 1105220 867583 473036 466160 550516 550346 559027 568203 566638 571898 647342 648178 4787827 4919548 40.15 71.9 2
10:12:11 2024-01-26 666281 662051 146037 143444 240758 247471 270561 270148 163689 161041 204956 209191 243377 242868 4386611 4715411 6179965 5976026 1028516 1069944 207616 183570 203900 206909 242024 239400 223624 226010 151172 153165 623229 586805 1353847 1337184 305522 302785 426510 428116 523040 512266 522043 527887 539168 543779 509320 565625 1611285 1696713 1081890 873791 472029 466527 554864 550346 564308 568167 564665 571713 647634 643455 4753433 4910196 40.15 71.9 2
10:12:12 2024-01-26 667629 664323 146520 143018 241533 246744 269737 268969 163501 161444 204633 208865 243519 240578 4386489 4753827 6164526 5985654 1040670 1069944 206567 184189 202549 206980 240642 239027 224247 226396 150727 153453 602959 586938 1350596 1328222 306240 302858 424002 430619 526035 513421 525706 522959 539813 546111 503991 563509 1613848 1705574 1115435 866843 475736 465026 555221 552655 559674 568203 564301 571000 650899 646615 4675665 4907435 40.15 71.9 2
10:12:13 2024-01-26 663810 663500 146438 143262 241874 246673 272840 269922 163689 161298 205099 209191 243413 241122 4380119 4701775 6161879 5975465 1045885 1069944 207177 184025 202584 204090 241006 239099 224247 224963 151280 152884 622941 581497 1345344 1333395 303879 303142 424111 430010 522738 510866 523598 522375 538310 546952 507077 564384 1617365 1710452 1068756 862658 474046 462551 550126 551591 559095 567987 569273 572073 651311 650964 4749072 4914846 40.15 71.9 2
10:12:14 2024-01-26 660488 658254 146411 143410 243688 247188 270939 268974 164214 160561 205603 209245 240105 242661 4380259 4642636 6201828 5974618 1026128 1069944 207894 183605 203223 206909 242024 239027 224247 225626 151523 152918 622941 580551 1352636 1341638 302955 304030 424111 428455 527260 510866 522376 528260 538091 546988 508528 561838 1610411 1692064 1081060 865116 472029 465245 549737 551200 562821 567367 566021 571898 646849 650320 4815288 4920625 40.15 71.9 2
10:12:15 2024-01-26 667228 661606 146339 143296 240758 246744 270561 270148 163414 161386 204957 209191 243342 242527 4380006 4715297 6162155 5979729 1027235 1069944 206602 183023 203543 206585 241684 239232 223335 225661 150761 153165 626353 585129 1348613 1335530 304842 302185 424111 427475 523004 511905 524946 527478 538603 543743 508528 564384 1609268 1692064 1098432 870692 470690 464588 554880 549640 562226 568203 564486 571898 649046 643455 4747823 4926529 40.15 71.9 2
10:12:16 2024-01-26 666456 658155 146282 142887 243210 247294 270892 270112 163132 161041 204633 208214 243249 241576 4386511 4743683 6162155 5984831 1038409 1069944 206533 183605 202231 203864 241515 234688 223175 225696 150727 152884 627916 585449 1362391 1327964 304764 303142 424002 428795 521425 511589 524377 522923 537809 546988 504580 565224 1613924 1712278 1098432 862658 473372 462311 549986 551200 559674 568203 566589 568443 648065 646320 4747823 4909114 40.15 71.9 2
10:12:17 2024-01-26 662211 663856 146412 142782 241973 246568 270869 269317 163483 161420 204742 208726 240442 240374 4386489 4688966 6197353 5975465 1029502 1069944 206347 183570 202549 206585 240642 234688 223624 224963 150761 152884 622941 584293 1362900 1337184 306065 303177 423966 427439 527223 512314 523969 527478 538310 547794 507775 559344 1609268 1694466 1078847 862658 470690 465245 550552 550199 558991 566569 565184 569726 643840 646775 4816142 4917204 40.15 71.9 2
10:12:18 2024-01-26 667703 658259 145904 143920 242796 247606 270856 270572 163030 161342 204778 209052 240105 241184 4386309 4712370 6164526 5977161 1025580 1069944 206567 182988 203543 204123 241006 238990 223520 224963 152270 152884 624791 585129 1355812 1331139 304592 301726 424038 426197 522968 511605 522043 527478 537809 543743 507775 564051 1611556 1692064 1121221 870037 470690 463896 550059 548863 559027 568203 564449 574269 649506 643455 4735583 4914846 40.15 71.9 2
10:12:19 2024-01-26 664171 662051 146001 143220 243251 246744 269703 270148 163414 161386 204814 208442 240922 240471 4386371 4756387 6179890 5993376 1040670 1069944 207004 184013 202231 206620 241684 234688 223520 226010 152270 153167 624791 586140 1360066 1326334 304764 303106 424632 428795 521425 512314 524377 522923 537809 546952 504382 564384 1617365 1714778 1033003 862658 473036 462515 550023 551591 559674 568203 564349 568041 649051 646775 4738159 4907838 40.15 71.9 2
10:12:20 2024-01-26 659549 661788 146177 142955 240762 246328 270561 268974 163689 160561 205244 208214 239998 241827 4392789 4635157 6209162 5976302 1031463 1071331 206533 183570 202549 203091 242024 234652 225382 224929 149915 152922 618114 580551 1380799 1339335 302919 303106 424002 426836 523076 510108 523825 526697 538310 546147 507775 561005 1609268 1689667 1125849 862658 470690 464916 549590 550419 559027 566569 564748 571013 644749 645375 4802310 4910196 40.15 71.9 2
10:12:21 2024-01-26 666281 658263 145707 142980 245862 246779 269772 269388 163167 161041 204454 208249 243377 241827 4377066 4728948 6179965 5985709 1025580 1069770 206602 183442 202620 203581 241684 234688 223296 225277 149812 152884 629478 587536 1345368 1335288 304806 301726 424038 426197 523004 513040 521268 525954 537396 542909 509714 562710 1604704 1689667 1121221 869419 470357 463568 552115 548863 558991 568203 562479 571013 647634 645774 4738309 4910196 40.15 71.9 2
10:12:22 2024-01-26 664134 658290 145936 142946 245974 246709 270320 269768 163019 160561 203953 207925 243107 240205 4377028 4748968 6178714 5986295 1040922 1072151 207154 183686 201913 203661 241006 234688 222797 226152 151381 153130 615248 586140 1348711 1326716 306065 302451 422738 428795 523040 510754 524377 522851 537809 546147 503246 562747 1611599 1714242 1109650 865116 473036 463896 550023 550419 558882 568203 564486 566362 649506 647327 4728462 4910196 40.15 71.9 2
10:12:23 2024-01-26 668708 658254 146376 142485 240827 246328 269292 273936 162940 161410 203988 208900 243036 241157 4386611 4712035 6179965 5975465 1024848 1072858 207437 183581 202196 203946 241684 233848 224490 224825 149915 152994 632365 587646 1342056 1344495 304842 300915 423822 428198 527596 512314 519723 522887 536230 540522 504382 557258 1602296 1673677 1093008 871311 472029 464552 548571 546393 559674 562780 562339 569323 640074 644863 4762210 4910196 40.15 71.9 2
10:12:24 2024-01-26 671439 662096 145707 142989 245867 245949 269772 269199 163167 161041 204454 209407 242696 240241 4386489 4764833 6140984 5984831 1034986 1068212 206567 183605 201702 204161 240828 234508 225525 225406 150727 152755 621403 588067 1346580 1335530 306065 302083 426510 429706 521022 511589 521962 524180 538310 540108 504677 561838 1611439 1696172 1100695 871931 473372 462515 550163 547432 556515 566569 559408 567201 647671 640294 4662224 4900844 40.15 71.9 2
10:12:25 2024-01-26 661737 663058 145665 142980 241845 246328 270974 267843 163167 160527 204454 208249 243036 240614 4386489 4709760 6179965 5976302 1043646 1069944 206355 183023 201596 206729 240011 234688 223520 224721 151145 152680 616599 580965 1351500 1335530 304548 303369 423488 428576 523777 509315 521195 522583 535204 543743 505392 563136 1613887 1701918 1052722 861934 473372 459841 547408 548863 556515 564472 565288 569077 647634 643491 4750205 4910196 40.15 71.9 2
10:12:26 2024-01-26 664392 658254 145703 142686 245903 245192 270974 268408 162906 160527 203953 208900 238428 240614 4386611 4661780 6188801 5966950 1022656 1069807 207177 183290 201631 203091 241006 234688 223175 223576 152484 152531 621403 580247 1351912 1343713 303685 302940 427052 426052 525264 507661 520849 525927 531905 541696 504774 558912 1604704 1684887 1058740 865116 470023 463241 547177 545476 559674 561595 564048 568480 643803 645318 4774174 4910196 40.15 71.9 2
10:12:27 2024-01-26 667885 661828 145568 142728 241675 245949 269515 268974 162646 160527 203953 208070 238428 240650 4386611 4722163 6171146 5966950 1030488 1068427 207212 182699 201913 203091 240330 234688 224748 224234 149708 152605 619864 583458 1339595 1332879 302990 302940 423822 425907 522925 510793 518668 523694 538237 541135 507547 561618 1609944 1695815 1012623 871931 470469 459697 549517 543974 558092 566569 561645 568333 647671 643499 4699144 4900844 40.15 71.9 2
10:12:28 2024-01-26 660327 658254 145231 142917 241167 245949 269515 267771 163201 160272 203988 207601 239645 240205 4386489 4729390 6179753 5976302 1044391 1069944 206211 182988 201631 202844 239958 234688 222797 223611 149812 152393 626018 580663 1368730 1328222 302034 301197 422404 427173 522025 508665 522706 522843 537331 543600 503523 560895 1613811 1710943 1033003 861935 470690 459805 548183 548863 557909 567403 563678 566362 647671 643491 4743425 4915033 40.15 71.9 2
10:12:29 2024-01-26 661498 657641 145699 142485 241845 245914 269737 267360 163201 160238 204454 208070 238428 241363 4386611 4655133 6197768 5966674 1028361 1069944 206360 182664 202407 203091 241006 234358 223520 224234 152399 152401 619864 578486 1360707 1335154 302034 302360 422702 423728 522968 508992 519723 522923 536522 546544 507547 559896 1609147 1688268 1100695 860707 469876 464442 549311 550309 558689 563211 565288 566763 643436 645064 4816043 4923057 40.15 71.9 2
10:12:30 2024-01-26 669567 658290 146345 142485 245898 245914 270130 269388 163013 160929 203632 208249 239574 239868 4386489 4720728 6169457 5975465 1017297 1068427 206389 182988 201314 202524 241006 234028 222487 224581 153387 152639 629478 586805 1345750 1337184 303665 300319 423370 423800 523040 511951 519417 522959 538310 540522 504774 558084 1603493 1686052 1105220 872545 470654 465172 551025 543865 559674 562997 561784 568821 641960 640258 4752725 4907838 40.15 71.9 2
10:12:31 2024-01-26 671513 662441 145459 142451 241167 245668 269292 268632 162906 160527 203489 209407 239097 240066 4386498 4771639 6136550 5976302 1034247 1069185 205856 183058 200612 206504 240668 234028 222831 223611 149605 152182 619864 587812 1326409 1332451 304764 299373 424002 428795 523035 510866 517744 522213 536375 541171 502980 558516 1604704 1693969 1098432 869402 473335 459588 549590 545878 554726 563896 558164 565921 644604 640042 4665564 4898473 40.15 71.9 2
10:12:32 2024-01-26 664084 658218 146089 142388 242185 244745 272424 267629 162578 160204 203801 207566 239097 240170 4380081 4701737 6162080 5974618 1043646 1069944 206244 182954 201244 203661 239887 233956 223486 223507 149812 152115 626018 580137 1350477 1335288 303901 302438 422666 428080 522295 507806 519246 521843 532049 542112 502857 558479 1611556 1701258 1083273 862008 473372 459769 546598 547203 556001 565540 563715 566981 644568 645665 4749802 4914846 40.15 71.9 2
10:12:33 2024-01-26 662436 658223 145665 142648 241666 245668 270456 267508 162872 160238 203953 208041 238428 241122 4380232 4625054 6191473 5970357 1026091 1069944 206567 182502 201878 203091 240837 233956 223141 223576 151842 151975 619864 578486 1365972 1335977 303041 301268 423298 423691 522124 507539 518074 522779 532121 542112 503955 558044 1604667 1689667 1081060 862658 469320 462900 546212 547203 559278 563175 564449 569077 644806 646012 4815288 4914712 40.15 71.9 2
10:12:34 2024-01-26 668362 662441 145493 142747 241894 245914 270510 268596 162338 160827 203562 207497 238923 240543 4380006 4719235 6155201 5974618 1025580 1069944 206498 182340 202195 202772 240295 234286 222110 223576 149398 152148 627916 584293 1347986 1333395 302919 300283 422666 423655 522295 510830 516576 522779 537930 541814 504738 560571 1604575 1689667 1121221 867583 468951 459733 550552 545622 559278 567501 560636 568407 647598 640258 4741708 4924144 40.15 71.9 2
10:12:35 2024-01-26 664046 663160 145566 142782 241944 246532 270022 268382 162838 160809 203918 206921 239097 239920 4392807 4728411 6164526 5975465 1035416 1069944 205787 182954 201209 202949 240499 234652 223629 224199 149502 152148 619864 581795 1357851 1324202 304332 301232 421074 426197 521556 510830 521232 522953 537550 543290 504320 561005 1612701 1710452 1098432 861433 470761 459769 550552 548863 556515 566497 564011 566801 647634 644132 4735504 4900414 40.15 71.9 2
10:12:36 2024-01-26 664171 664060 145898 142517 242526 245052 270603 268417 162927 160871 203740 208006 239697 238984 4386235 4698232 6182532 5983997 1029502 1069944 204897 182791 200928 202488 241006 233191 222831 223542 149398 152115 627557 583458 1358288 1337184 302458 300319 420151 427439 526010 509352 521970 522815 532121 543672 503250 558490 1604631 1689667 1100695 857586 471421 463896 547408 548863 557697 561488 561070 565995 642180 643953 4773234 4911340 40.15 71.9 2
10:12:37 2024-01-26 668671 658259 146354 142470 243133 244912 270711 269138 162441 160939 203420 208517 238323 240400 4386309 4712370 6172769 5968392 1025361 1069944 206211 182375 201103 202949 240668 233227 223520 223507 151629 152359 621403 585129 1337681 1342782 302919 299373 423966 426161 522932 508560 519370 521236 535225 540790 505392 556755 1602296 1672491 1052722 866348 470023 462515 545754 540878 557836 559843 561070 566726 640038 640258 4769016 4907838 40.15 71.9 2
10:12:38 2024-01-26 671556 658290 145394 143018 241167 245500 270701 268596 162571 161783 203669 208587 238146 240436 4386516 4758721 6127225 5974618 1033834 1068427 206211 182744 201139 203091 239923 233992 222642 223542 151629 152148 621595 585129 1395182 1329218 302458 299373 424038 427439 521556 509315 518264 521474 535168 539613 503213 559308 1608125 1694466 1098432 871931 472029 459733 547408 540842 554835 563175 557322 565089 647329 639213 4665653 4901968 40.15 71.9 2
10:12:39 2024-01-26 660488 658223 145596 142628 241167 245122 270130 266095 163132 159473 203953 206921 238428 240614 4383383 4641217 6199247 5980279 1031652 1069944 206037 182409 201244 202172 240757 233227 222762 223507 151488 152115 624864 579274 1365663 1337294 303685 302383 420778 423619 521389 504914 519650 522779 532121 542112 503210 559285 1604575 1687238 1062259 860173 468750 459877 547408 547239 559278 561488 563611 566289 639515 645318 4806360 4911340 40.15 71.9 2
10:12:40 2024-01-26 666733 658254 145394 142821 241131 245914 270130 268424 162465 160494 203276 207890 238428 241122 4380119 4708548 6178714 5980557 1023188 1069797 206217 182814 201420 201818 240668 233756 223629 223576 151914 152333 625249 586805 1343952 1336346 304580 300177 422369 423619 521353 511682 518110 522779 537550 541171 503991 558950 1602296 1682870 1126717 869419 467919 462247 549737 544011 559278 564833 558580 567384 640074 640222 4731393 4907838 40.15 71.9 2
10:12:41 2024-01-26 662510 662023 145403 142825 241331 245914 269371 267771 162612 160238 203276 206886 239097 239426 4383383 4729390 6162268 5993687 1040846 1069038 205753 182849 200963 202915 239374 233084 224065 224512 151276 153047 608264 586103 1345148 1326258 303901 300951 422194 426197 519864 509963 519650 522583 536754 541850 503213 560137 1611556 1707992 1081060 862045 470357 459409 548959 548050 556085 564640 562774 565995 647140 643953 4728795 4900844 40.15 71.9 2
10:12:42 2024-01-26 659553 662051 145596 142722 241845 245122 270510 267736 162612 160494 203454 206886 239097 239090 4383383 4667116 6201828 5966100 1027668 1072094 206291 182675 201667 201995 240188 233612 224784 223404 151736 152013 618114 578412 1359615 1337394 303470 301232 422793 423511 523777 504914 522297 522007 531833 542909 503210 558378 1604667 1687238 1096170 861396 467955 462515 548735 546816 558882 561524 562848 565089 639064 645318 4812605 4910196 40.15 71.9 2
10:12:43 2024-01-26 667992 658223 145192 142451 241131 245157 269371 267736 162093 160238 202672 206989 238428 240134 4383288 4708548 6161991 5974618 1019742 1068427 205856 182664 200753 201609 240757 233468 224381 224634 151629 152469 610537 588412 1354010 1335530 304764 299232 422369 423655 522702 510830 519554 522815 536754 541171 504383 559285 1603268 1680487 1109650 866880 467551 462515 548959 543938 558882 563175 558220 566801 639965 639663 4731393 4907838 40.15 71.9 2
10:12:44 2024-01-26 665799 658295 145394 141936 241131 245122 269335 268560 162093 160016 202708 206886 238428 239090 4383383 4752348 6173315 5979453 1037669 1069185 205011 182375 200578 202453 239586 233227 223158 224721 151970 152367 613710 586805 1378956 1326258 303901 302866 422231 425980 519900 507661 519650 522583 536522 541696 502921 562520 1611556 1710185 1116592 861935 470023 458368 548571 547203 556246 564436 562339 565593 646190 643953 4731393 4907838 40.15 71.9 2
10:12:45 2024-01-26 660782 658254 145354 141827 241167 244745 270130 267324 162612 159507 203597 206243 238428 240170 4380119 4628338 6197579 5974618 1032034 1069185 205713 182664 200612 201853 240330 233203 222144 223473 153317 151870 629478 580551 1360705 1339335 302747 302866 422830 423475 523035 507321 521220 524437 531905 544233 506109 558527 1604631 1691600 1100695 857586 467919 462639 546598 547093 558092 560665 562774 565995 641001 643953 4791248 4911340 40.15 71.9 2
10:12:46 2024-01-26 669456 658227 145673 141966 241845 245122 269371 267807 162127 160494 202672 207532 238428 239797 4386489 4700435 6148908 5975465 1019742 1068427 205890 182664 201056 202453 241006 232863 222110 223542 153211 152148 626353 587774 1337860 1337184 302919 300731 424331 423439 525264 510538 519702 525554 535023 542408 503067 556607 1599848 1673677 1121221 870382 469357 463605 546416 540770 556049 559009 556068 567570 639458 640150 4750205 4907838 40.15 71.9 2
10:12:47 2024-01-26 671432 662051 145192 142319 240962 244916 269940 267548 162093 160016 202637 208214 238226 239090 4386489 4769963 6136550 5975465 1034247 1069770 205251 182954 199984 202807 239551 233227 222076 223473 153282 151870 629478 587646 1329381 1332414 302656 298431 422702 426836 520083 508560 517968 519672 531833 538495 500084 559136 1608002 1694857 1096170 870059 471694 459697 547021 540770 553198 564741 558009 565154 640146 639699 4665555 4897962 40.15 71.9 2
10:12:48 2024-01-26 660561 661797 144692 142686 240410 244745 270130 266504 162465 159507 203276 206886 238428 239090 4386489 4701572 6164526 5976169 1041301 1069944 205536 182375 200018 202135 239807 234322 223158 223128 151417 151836 629478 580137 1346569 1326164 303041 300319 420151 423728 519348 504914 518879 521474 535168 540522 501463 561195 1613698 1710943 1109650 860707 469506 460021 547299 546211 554835 563140 561940 567756 645205 640006 4728795 4907838 40.15 71.9 2
10:12:49 2024-01-26 658547 658263 145504 142427 241126 244368 269940 266727 162093 159540 202637 205922 238428 239594 4383383 4655210 6210670 5970357 1026166 1069944 205251 182418 200647 201642 239586 233191 223158 223162 151417 151898 631041 578486 1365177 1329291 303470 300319 419888 422951 523035 504950 518110 521236 532049 541316 504677 556755 1602296 1690397 1073591 858183 469084 459697 545259 546284 555867 561920 560452 563729 638518 640186 4776365 4910196 40.15 71.9 2
10:12:50 2024-01-26 669697 658038 145300 141781 241167 243582 270130 267736 161834 160494 202319 207711 238226 239797 4386611 4688493 6162343 5956735 1024117 1068427 205890 182086 200018 201853 239551 232501 224748 222131 153424 151626 624480 581795 1344001 1343154 303544 300379 422702 423619 522295 504842 516426 522213 530000 538025 503250 555138 1599637 1672491 1041495 865116 467919 461328 544427 544293 556187 559189 559262 567570 642106 639848 4794672 4907838 40.15 71.9 2
10:12:51 2024-01-26 666124 661976 144722 142175 240215 244916 269371 267182 162093 160016 202637 206886 238226 240650 4386511 4725958 6180139 5974618 1025580 1068427 205822 181763 201244 201362 239180 233191 223158 223473 151311 151975 616787 585053 1342398 1329255 303470 298919 420814 422320 519814 508596 518264 522953 535168 540409 503670 557616 1602296 1685259 1118907 866348 466156 458045 547408 540842 556515 565540 561993 568304 645795 638170 4739096 4911200 40.15 71.9 2
10:12:52 2024-01-26 665729 661797 144957 142266 240997 244912 269191 268596 162093 160016 202602 206742 238323 238684 4380157 4757207 6154638 5976302 1038446 1069185 204863 182375 199949 202312 239180 232501 223158 223542 151544 151975 628283 586103 1343233 1323346 303041 300456 421037 423691 520083 508992 518146 521474 536522 540522 501755 558479 1609268 1705853 1116592 862658 469357 458403 547408 546393 554603 564003 560672 564352 643803 645489 4715373 4907691 40.15 71.9 2
[truncated: 146,505 more chars]
