# Supplementary material for: Methods for Estimating the Detection and Quantification Limits of Key Substances in Beer Maturation with Electronic Noses
Source: Sensors (Basel). 2024 May 30;24(11):3520. doi: 10.3390/s24113520 (PMC11175341; doi:10.3390/s24113520)
Supplement: Supplementary file 1 [file sensors-24-03520-s001.zip › Data/Acetaldehyde/raw data/Day 4/6000ppm15.txt]

Time Date R01 R02 R03 R04 R05 R06 R07 R08 R09 R10 R11 R12 R13 R14 R15 R16 R17 R18 R19 R20 R21 R22 R23 R24 R25 R26 R27 R28 R29 R30 R31 R32 R33 R34 R35 R36 R37 R38 R39 R40 R41 R42 R43 R44 R45 R46 R47 R48 R49 R50 R51 R52 R53 R54 R55 R56 R57 R58 R59 R60 R61 R62 T01 H01 Phase
14:21:00 2024-01-26 617488 613190 196576 192841 306847 313890 315708 315497 201714 202653 246387 250818 286973 290737 4078396 4445956 6089923 5930825 1037352 1078339 281493 247984 256546 259262 287378 279432 279730 280501 199344 201625 685091 644946 1441931 1387217 420845 414845 604947 611725 756089 734797 786181 791021 825568 837190 806584 894368 1910567 2007499 1247092 1044689 666372 650744 783033 786332 822252 828180 853390 867639 957397 955374 4646466 4886710 40.25 72.2 1
14:21:01 2024-01-26 618403 613154 196438 192941 306955 314847 315960 313107 202901 201700 246387 251237 286677 291427 4083692 4432671 6107305 5948487 1044826 1079069 278431 248787 256151 258752 287697 279396 279730 281715 199205 201942 678020 636249 1467745 1385555 418960 417228 607306 614475 759135 736034 783817 790423 824326 836661 806994 897564 1914353 2023041 1249048 1044021 668094 654537 784182 784048 824882 829419 850894 868876 962979 955556 4711845 4896088 40.25 72.1 1
14:21:02 2024-01-26 619009 618219 200139 192806 308728 312866 316464 313583 202761 202747 246422 251237 287242 290291 4083285 4386540 6121644 5929286 1046154 1081232 281828 248787 256546 258716 287037 281122 279730 280701 199866 201134 698527 637157 1445038 1392503 420155 417083 606240 611460 756917 735876 783107 793305 828632 836661 804867 900277 1919839 2016705 1260785 1041813 665897 654946 783033 781236 826711 836062 850641 863830 965786 963109 4734774 4901968 40.25 72.1 1
14:21:03 2024-01-26 620050 613154 197303 193106 306454 313890 315600 313107 203600 201735 247022 252429 286677 292118 4083692 4361360 6121644 5936827 1041376 1081413 279329 249030 257121 258317 288802 279360 279730 280788 199831 201767 678020 636249 1458492 1396463 418365 414448 608810 609888 756914 736027 779294 787433 829841 838514 802548 892317 1915750 1998906 1249048 1051093 664474 654762 788878 780683 820433 837835 858411 862565 958629 963826 4793808 4905467 40.25 72.1 1
14:21:04 2024-01-26 620186 613669 200456 192183 307128 314368 315960 314143 202621 203007 246422 251859 286573 293471 4083692 4386654 6117918 5923497 1029094 1080643 281273 248903 257231 258752 287791 278538 281746 280626 199552 202437 660639 645408 1450531 1392503 419619 414881 611594 616292 755836 740409 785585 784085 827214 843366 804638 887740 1907853 1998292 1263722 1057099 664474 651205 790860 786332 818689 829491 860861 867639 953541 958903 4725406 4887017 40.25 72.1 1
14:21:05 2024-01-26 625734 613190 196300 193451 306987 314589 315960 314760 202935 202370 245972 252851 288915 290773 4083692 4389551 6108574 5927725 1025398 1077597 280026 248645 258025 257777 287477 279468 279730 281576 199587 202084 686024 641723 1457937 1392503 419583 414772 605809 614949 755336 735839 783878 788708 825531 838406 807030 890415 1910567 2005369 1249048 1051581 668094 651242 784182 783827 821015 829455 858411 870115 957360 959991 4687073 4892596 40.25 72.1 1
14:21:06 2024-01-26 617798 613154 200103 193111 306419 314847 315694 315720 202655 202370 247149 251062 286494 291275 4077234 4458168 6089267 5927725 1041413 1077597 278536 249240 256439 258609 287535 279324 279730 281286 198650 202154 670665 639579 1440562 1383859 418290 418480 607306 616292 760159 738552 784935 792180 824363 835387 809247 898204 1914353 2025912 1245136 1045022 668094 652655 784182 785776 828046 829419 852104 872128 963016 961621 4681418 4889108 40.25 72.1 1
14:21:07 2024-01-26 621468 613226 196576 192976 306992 312901 316756 313583 202969 202688 246387 251272 287443 290254 4108604 4395581 6121644 5946688 1043907 1079164 279119 248755 257231 259008 286893 281013 279694 280840 199866 201344 697034 637290 1442102 1394854 419856 417228 605809 610860 759135 737083 782702 793305 827426 836047 806011 897452 1919839 2020139 1248359 1044765 668094 655536 783033 782381 825467 836062 853427 866367 967156 963145 4738159 4898473 40.25 72.1 1
14:21:08 2024-01-26 618292 617043 200143 192980 307343 313890 315960 314796 202935 201829 247184 252043 286278 292946 4083692 4373870 6112687 5932869 1044910 1075929 279349 249736 255898 259372 288694 279288 281312 281363 199901 202190 688077 637157 1457674 1396463 418960 417708 611631 613569 760283 738257 782961 789675 828596 838514 807306 896499 1918475 2007499 1251004 1051093 664948 656536 790557 782936 820697 836652 858411 866367 959467 966663 4802390 4896088 40.25 72.1 1
14:21:09 2024-01-26 623853 613154 195903 192537 307378 315326 315960 315978 202935 203007 249174 252043 287277 298426 4083692 4370710 6109467 5918346 1029094 1079164 281311 248755 257083 258858 288017 279324 282144 282729 201755 202119 702820 645408 1440573 1402431 421965 418067 612501 612627 755836 743035 786218 793054 828596 844558 804867 892317 1913870 1998292 1259733 1055804 663527 652166 791117 785928 821015 835471 860861 866984 958629 955593 4735583 4898473 40.25 72.1 1
14:21:10 2024-01-26 625290 613154 196576 193586 306843 315807 315600 314796 202969 202688 246422 252886 286338 292118 4084772 4398889 6108574 5927725 1026166 1076033 280332 248929 257912 258495 287990 280977 279694 281610 199796 202227 675078 641723 1441683 1393145 421354 414592 608994 614328 754365 737967 783914 786405 829049 845752 809321 890457 1908253 2008923 1249048 1056949 669521 652655 787530 786368 820433 829419 860103 872128 958225 960260 4721988 4892596 40.25 72.1 1
14:21:11 2024-01-26 619483 615452 200139 193185 306419 314559 315960 314915 202307 203007 246387 250853 287077 291184 4083692 4427590 6108574 5932869 1037207 1076070 281984 248545 256687 259587 287180 279685 279730 281574 199796 202049 678020 646333 1455919 1389189 422674 418003 607699 614928 757454 735876 788567 792742 825056 838104 806994 895647 1914353 2010349 1251004 1051093 668094 651205 784182 788077 823059 834293 857190 869495 962979 960260 4652345 4892596 40.25 72.1 1
14:21:12 2024-01-26 617406 613154 200139 193181 306739 315807 315708 314096 202969 201770 247149 251237 286573 291875 4083692 4451216 6099248 5929514 1039891 1079164 279349 249736 256257 258858 288130 279576 278479 281821 200885 202721 672670 644946 1441033 1381893 421703 419629 608984 617057 760545 737476 786739 793305 824946 838255 810396 898204 1917112 2023041 1258631 1048107 666372 653091 784182 788113 825656 829455 854642 869870 965101 959581 4655872 4892596 40.25 72.1 1
14:21:13 2024-01-26 618094 617422 196304 194098 306992 314883 316022 312892 203600 202688 247149 251832 286764 291257 4078674 4407856 6121644 5938004 1044779 1079164 279810 249350 256723 259766 288102 282265 279569 280999 200005 202014 703006 638662 1473734 1395128 420155 418371 607269 613385 762444 736810 783817 793305 828632 838442 808070 900854 1923939 2023041 1262742 1045720 669997 656500 784182 784074 826711 833952 854642 870152 965786 963826 4715297 4898473 40.25 72.1 1
14:21:14 2024-01-26 618292 616505 200246 193150 308059 313854 316535 314796 202969 202865 247149 251307 287478 291184 4083692 4386540 6118006 5938004 1047381 1079164 280271 248965 256758 259405 286942 281303 279730 280109 200075 202119 692556 639579 1470299 1396307 421054 418371 607970 613201 760164 737930 783430 795561 829841 836011 804638 902587 1922571 2017279 1264698 1043278 668278 655536 784182 782936 828470 837835 853792 867639 968530 966627 4735583 4898473 40.25 72.1 1
14:21:15 2024-01-26 616541 613118 200210 192841 307374 314847 316022 314574 203003 202228 248258 252043 285896 292946 4077872 4392846 6126009 5932593 1041845 1079164 281900 249736 256723 258858 288833 279576 279236 280999 199866 202330 676549 636833 1484806 1399107 420155 419665 611065 612554 762367 742142 782553 790566 831640 838478 804867 897018 1924175 2010349 1251004 1041616 664474 658678 790557 784048 824298 837835 857800 866891 961616 968716 4783553 4898197 40.25 72.1 1
14:21:16 2024-01-26 626703 613226 200215 193146 308125 312901 316499 315053 202969 203078 246422 252077 286399 292118 4072850 4333712 6145875 5928639 1035454 1079164 281095 248545 257912 258858 287990 279576 278418 280201 200669 201837 686584 642117 1452916 1406428 421928 416974 610490 613201 756508 741690 787738 790237 833064 845752 802585 890420 1912110 1995423 1251004 1057211 662583 652407 790557 784048 821015 837835 860103 866367 957397 962429 4736659 4889108 40.25 72.1 1
14:21:17 2024-01-26 625620 613226 200170 193757 305956 315879 315960 314796 203003 203007 246457 252921 286278 291875 4077872 4386335 6108574 5923497 1026166 1078399 280236 248965 256723 258495 292784 279612 278159 281878 199692 202295 686024 641723 1447967 1395128 421956 417931 612029 617093 757994 741118 789426 788553 827837 848109 809395 890383 1910567 2007572 1239267 1058847 665422 653091 793152 788708 821015 834293 861363 870152 956592 955363 4724641 4892596 40.25 72.1 1
14:21:18 2024-01-26 622971 613006 200166 193451 306913 314883 316718 315053 202969 204004 246387 251272 287478 290327 4081853 4401836 6108574 5932869 1036466 1077634 282086 248197 256723 262941 286978 281303 278387 281227 199692 202649 676549 646984 1450561 1388558 422863 419483 608994 617358 760819 737930 788381 794959 827177 842956 810396 898204 1914390 2020632 1230368 1051093 668094 653091 784182 791888 829058 829491 857800 871144 963052 960260 4652825 4892596 40.25 72.1 1
14:21:19 2024-01-26 618292 616513 199822 194410 306987 315843 316499 314567 203634 202723 246457 251832 287242 292118 4081740 4417115 6099248 5929514 1045607 1078399 278571 249736 256687 259405 287787 279649 279766 281980 199379 202330 686584 637157 1455656 1387217 418362 419186 610142 616946 764044 737003 786615 793268 827837 841407 811616 902057 1919839 2025912 1252961 1049242 670952 656500 786574 786368 828985 835794 854642 869252 967156 963862 4709218 4889108 40.25 72.1 1
14:21:20 2024-01-26 620858 613298 200563 193181 308059 313669 318240 314096 203430 203043 246457 251692 287513 290737 4072850 4392458 6117904 5930500 1044391 1079164 280123 248965 257335 260131 287203 282135 278422 280963 200075 202330 694048 638067 1464507 1396762 420882 419072 608994 613464 762991 741299 785494 796692 833371 840217 807121 906082 1923895 2019753 1238763 1041362 668000 655536 786412 784048 829058 839021 853390 867639 966513 966663 4731393 4891492 40.25 72.1 1
14:21:21 2024-01-26 620664 614649 200246 193181 307347 314883 315766 313143 203668 202501 246457 252851 286573 292739 4061236 4346121 6112687 5925268 1044816 1075855 280063 249772 256257 259405 288599 279540 279041 281733 200005 202330 676549 636249 1442945 1392503 418722 418480 611248 615825 762986 744286 783272 790313 832119 843221 807158 896775 1921198 2008923 1252961 1051247 666372 660280 792240 784048 824882 835967 860674 867639 962297 969402 4798022 4898473 40.25 72.1 1
14:21:22 2024-01-26 623890 612969 200639 192971 308345 313669 315766 315978 202795 203683 246457 252043 287478 292118 4077872 4327508 6122602 5919273 1031298 1079164 281752 248581 257551 259405 287990 279612 279236 280109 200832 202295 676549 644484 1476180 1401723 422222 418212 611248 614074 756434 744379 790554 792070 830979 846911 806510 896650 1915239 1998292 1247092 1056591 664474 653870 792802 787050 821015 836652 863208 867639 957397 962429 4728016 4889108 40.25 72.1 1
14:21:23 2024-01-26 625734 613190 199827 194098 306196 315843 315960 315053 203003 203007 246387 253451 287007 291760 4077872 4386654 6108574 5932869 1026166 1076070 280236 249315 258129 258677 288512 279685 279766 281892 199692 202426 681514 641723 1447135 1392503 421551 414917 608759 616329 755725 737870 788263 791926 829991 846911 811657 896650 1916010 2010828 1251004 1057380 669997 652655 788650 788672 821015 834293 861400 873847 960899 961035 4715259 4882140 40.25 72.1 1
14:21:24 2024-01-26 618025 613226 200210 194370 306384 315951 318233 314132 203951 202688 247566 252043 287295 292209 4077872 4426375 6099248 5930500 1043646 1078399 279349 249701 256508 262906 288102 279649 278457 282718 199205 202649 676549 636833 1437846 1383283 419619 419665 608994 617658 763288 736427 788225 794848 828938 842562 811657 900770 1918739 2031076 1251004 1047747 671430 656536 788320 788478 828561 834256 855933 871838 967156 965680 4701609 4889108 40.25 72.1 1
14:21:25 2024-01-26 620867 613226 200277 193792 307813 313890 317013 314574 203459 203043 247184 252077 287513 290327 4077872 4383106 6108574 5929514 1044816 1079164 280201 249561 257119 262870 287180 282246 278405 281091 200494 202012 695541 637157 1442941 1392503 420918 418480 608599 612701 760283 737990 781254 796581 834994 840108 807158 904034 1922534 2020367 1260785 1043855 668094 656500 786412 784048 830407 839363 853353 867021 966549 966663 4724641 4886009 40.25 72.1 1
14:21:26 2024-01-26 618292 616642 200246 193181 307382 313567 316057 315053 203600 202324 247219 252640 286573 297865 4073001 4380387 6120741 5926800 1044816 1078190 279775 250299 256437 259587 288919 279576 279661 281561 200005 202578 690709 636249 1434499 1392503 418362 419072 612509 614475 761361 744088 784935 791021 834363 846188 808770 898054 1921473 2011101 1252961 1052241 666372 658433 792802 784048 824262 838838 860749 867601 961543 969402 4795392 4896088 40.25 72.1 1
14:21:27 2024-01-26 623853 613118 196201 192941 308275 314847 315960 315942 202935 203043 247665 252043 286903 293678 4077234 4371011 6117283 5908691 1030563 1076033 282041 248929 257480 259405 288228 279612 279635 280039 200797 202295 685091 644484 1445517 1400729 423420 418804 612979 614475 756508 743978 790251 793305 831052 847328 808158 896499 1915239 2000413 1241223 1056837 666372 653944 793365 787482 823350 837835 863171 870656 962222 963109 4728740 4886710 40.25 72.1 1
14:21:28 2024-01-26 626182 613154 200315 194335 308280 315807 317748 315497 202969 203007 247149 253593 286538 292118 4067862 4386531 6099248 5918346 1024705 1077597 280236 249315 257299 258823 287125 279649 279766 281962 199379 202261 683598 641723 1473200 1392503 421514 414881 610006 617642 756508 738548 787932 789864 828632 846729 814082 895821 1915972 2011101 1247092 1060119 671871 656808 790897 789790 822766 835471 863928 874359 960958 961035 4707207 4886710 40.25 72.1 1
14:21:29 2024-01-26 619014 613190 200456 194028 307347 315253 316022 315978 202621 203647 247530 251272 287225 291683 4067000 4427199 6080598 5925965 1037207 1079164 282019 248929 257480 263383 287288 281267 278422 281593 200005 202295 676549 644946 1466379 1386555 423420 420259 609031 618080 760785 737469 790887 794911 827911 838478 813854 903238 1921712 2032693 1251753 1050740 669712 656808 788613 790576 830235 829527 857152 874396 966513 962768 4662807 4889108 40.25 72.1 1
14:21:30 2024-01-26 620050 616473 200320 193757 306410 314589 317747 314060 203600 203007 247149 252429 287443 290291 4061199 4392458 6116657 5932869 1044742 1078362 280201 249490 257263 259587 287288 282135 278387 281201 200040 201942 692556 638067 1472092 1392503 421514 419072 609031 612181 760819 738512 784935 795510 834735 841261 806584 904845 1926957 2020367 1232287 1043984 666372 658210 790897 786204 832596 838433 855859 867601 968345 969402 4731393 4905467 40.25 72.1 1
14:21:31 2024-01-26 625328 613118 200422 193146 307378 314847 317013 313547 203917 203043 246422 252851 286625 292196 4074327 4311916 6144117 5923497 1035491 1079164 279740 248929 258093 258858 288915 279612 279236 281678 200040 202295 678020 637157 1442766 1405709 421813 417890 611211 612664 759664 741800 783878 788708 836512 845000 804638 896240 1920342 1999667 1215609 1056346 668278 658210 793152 783542 823350 838397 862700 866329 957397 969292 4764796 4898473 40.25 72.1 1
14:21:32 2024-01-26 621430 613087 200527 193586 307347 315843 315960 315720 203285 203043 247149 252077 286538 293960 4069905 4361285 6112299 5908967 1029828 1079127 281716 248965 257480 259694 287990 279576 279983 280536 200005 202897 670665 645601 1446426 1396463 422185 419072 613413 618080 756917 745070 792014 788708 829841 846948 809395 895694 1913705 2005369 1257738 1053717 666372 654909 793365 790762 824521 837134 862551 872751 957950 961401 4716639 4891636 40.25 72.1 1
14:21:33 2024-01-26 626703 613118 200139 194063 306419 315879 317523 315053 203251 203007 246457 253593 286573 292205 4068520 4386654 6093822 5904753 1029094 1077634 281108 248929 257480 259587 288395 279504 280218 281574 200005 202968 664780 645141 1442081 1392503 423464 419072 612979 618080 759709 742925 790887 788708 829877 847420 810543 894391 1910567 2007500 1247092 1058988 668278 656808 793365 790837 823935 837726 865789 872638 957950 963109 4726072 4886710 40.25 72.1 1
14:21:34 2024-01-26 625365 617342 200179 194063 306883 315362 316022 314694 203566 203968 246352 253724 287478 290291 4074327 4383331 6099248 5918346 1029094 1078399 281056 249224 258891 259587 287990 281900 279766 281892 200005 202932 678020 641723 1464747 1391516 423420 417890 609031 617204 756917 738059 792578 793305 828632 845752 811805 898475 1917112 2012531 1252961 1056761 672111 654445 790334 790200 828046 836507 863321 873847 965065 955593 4669477 4883224 40.25 72.1 1
14:21:35 2024-01-26 616541 615970 197684 193722 309447 315915 315960 315978 203600 203043 247949 252008 288128 292118 4061124 4444893 6071272 5927725 1041376 1077597 279775 250510 257253 263311 288508 281267 279236 283397 199657 202968 686112 638067 1466217 1383283 420882 418616 611594 618080 764642 737341 788529 793263 830079 838550 811805 899465 1922571 2026446 1258829 1047672 673074 660554 788650 790488 830198 837690 858225 875096 970283 968031 4709768 4896088 40.25 72.1 1
14:21:36 2024-01-26 617997 613154 196448 193626 308345 314523 316499 315053 203566 203683 247913 251237 287478 292685 4061124 4377036 6108574 5927725 1047803 1079164 280859 249736 256472 257754 288508 279612 280122 281392 200459 202790 678020 639892 1453080 1396463 420882 420854 613848 616495 764642 744505 783878 793305 835919 844887 806994 899651 1922571 2013260 1256873 1049953 667324 660554 793365 788516 829573 841398 858262 870003 965639 972151 4769016 4896088 40.25 72.1 1
14:21:37 2024-01-26 624115 613118 195899 193005 308349 313926 316753 315978 202969 203968 246422 252429 286494 292186 4070765 4327233 6130989 5908967 1032472 1077634 282059 248894 258346 259587 288017 279612 278422 280999 200669 202119 680963 642341 1450975 1401723 424021 418480 611211 614003 758659 745070 788529 791619 834735 846191 804638 895615 1917112 1995460 1233006 1057343 666372 654835 793152 788516 825189 841398 865789 867452 962038 968608 4738159 4896088 40.25 72.1 1
14:21:38 2024-01-26 624738 612933 200315 194234 309374 315518 316022 315690 203425 203078 247357 254195 286573 292118 4074327 4374046 6102953 5912519 1028077 1076033 280894 249525 257480 259587 286916 279347 279236 281958 199379 202968 683598 641723 1437946 1392503 422185 418480 611248 618080 756917 740751 790850 788745 828632 847456 813502 894298 1910567 2004654 1247092 1066684 670191 656772 792827 793017 823350 836912 865046 875096 959273 965033 4715259 4891598 40.25 72.1 1
14:21:39 2024-01-26 625218 612965 200143 194063 307128 315296 318537 315497 203566 204290 246387 252464 287199 290737 4061199 4374020 6108574 5918346 1026091 1077326 280755 248929 259144 259730 288232 281701 281312 281892 200040 202790 694048 643562 1463561 1389781 422185 418185 607622 618080 756508 738026 788529 793305 828632 846823 814113 895731 1914353 2010958 1243179 1055407 671430 654835 791423 791888 825693 835326 867603 875759 964776 965717 4725901 4879742 40.25 72.1 1
14:21:40 2024-01-26 615299 613190 200559 193792 307808 315584 315708 315798 202969 203043 248396 252043 287478 292118 4061236 4445956 6071272 5909632 1038334 1077597 280845 249772 256687 263013 287990 279649 279236 281734 199692 203537 666251 640807 1434002 1382302 422185 418652 610275 619398 763559 737068 789689 795277 828010 838514 814113 902288 1919839 2026446 1254917 1046544 671908 658469 790860 791888 830088 838173 858262 875492 968530 966445 4701585 4882948 40.25 72.1 1
14:21:41 2024-01-26 619953 617780 196133 192760 308314 313890 317013 314401 203815 203078 247530 251717 288080 292118 4064961 4361398 6099248 5918346 1047381 1079164 280894 249925 257515 257974 287180 281267 279661 280767 200669 202613 692556 639435 1479554 1392503 422185 419901 611248 614511 765728 739825 786144 794948 835919 843330 806422 899688 1919839 2013847 1256873 1046544 666372 659906 793402 788441 830407 842553 860173 869383 965675 971390 4773132 4892596 40.25 72.1 1
14:21:42 2024-01-26 623890 616210 197545 194335 309197 314919 317084 314060 203600 203365 246457 253204 287639 292209 4064961 4306004 6144713 5918346 1035491 1078399 280236 249525 259681 259587 288508 279612 279236 281821 200040 201695 713457 637574 1451381 1405709 422820 418480 612464 613569 759135 742925 786181 791057 837373 847456 804033 895647 1917112 1996875 1250278 1054090 668094 656500 792240 785506 825656 843784 867647 867527 962038 969292 4758532 4892596 40.25 72.1 1
14:21:43 2024-01-26 619711 612179 197684 193746 307343 315627 315960 315497 203425 203365 247700 252640 286573 292489 4061161 4386713 6108574 5914125 1030563 1077455 281192 249736 257515 258833 293026 279540 279661 281856 199692 203537 672136 643562 1463561 1392503 422222 419368 612979 617849 760283 742925 792014 789900 829218 847262 814113 894935 1910567 2004654 1251004 1061903 669997 654574 793365 791021 822766 836398 868268 876347 959310 967198 4715373 4886710 40.25 72.1 1
14:21:44 2024-01-26 623587 613190 200355 193476 309597 315807 317979 315275 203425 204290 247318 252572 287478 291184 4068245 4383372 6099248 5921160 1025580 1077634 280894 249350 259109 258858 288473 281701 278387 281892 200005 202932 676549 641723 1440034 1392503 424021 418185 607586 617204 758902 736027 792014 793305 828632 846948 814113 899523 1914390 2012384 1254917 1054305 671908 654482 788878 790423 826711 836985 865134 876310 967524 964349 4682577 4881008 40.25 72.1 1
14:21:45 2024-01-26 617762 613226 195895 193927 308063 315627 315888 315978 203566 203043 247949 252043 288106 292118 4061199 4441943 6079928 5919273 1037873 1077597 280271 250510 256723 262900 288102 281303 279236 282718 199379 203537 675078 639892 1457696 1383011 421886 418687 611211 619838 765185 742925 790288 795547 829877 843366 814113 903648 1919839 2029356 1258829 1048107 672866 660373 789997 790460 830235 836652 859411 876974 972591 969292 4688078 4886414 40.25 72.1 1
14:21:46 2024-01-26 620482 613186 200527 194098 307347 314883 320227 314359 203883 202690 247530 252816 287478 291039 4068520 4389337 6093822 5927725 1045885 1078399 280236 249772 257912 263347 288802 282135 279766 282803 200389 202932 695541 637157 1479970 1392503 423149 419665 609031 615419 764100 738548 785867 797913 836512 838550 807030 901990 1926103 2023041 1256873 1043390 669045 659169 788841 784110 832596 838505 857800 870548 973282 971280 4723925 4886565 40.25 72.1 1
14:21:47 2024-01-26 616357 616210 196205 194150 307843 315843 316499 315726 203712 202653 247913 252816 287478 298352 4067862 4361398 6107944 5919273 1044166 1077597 281091 250546 256687 263049 288802 279576 280367 281624 200880 202932 689570 636249 1428618 1395472 420286 419673 614718 617204 764642 742631 783878 793047 834735 846349 807030 896801 1920342 2008111 1256873 1051093 667145 660410 795385 784110 827883 838469 861363 868598 967524 973419 4782666 4920208 40.25 72.1 1
14:21:48 2024-01-26 622339 616039 197684 194028 310076 313926 317048 315275 204029 204148 247149 252851 288566 292118 4061161 4321487 6127225 5919273 1033980 1078399 281629 248965 259463 260131 288630 279685 279661 281856 200669 202154 692556 639892 1468766 1404711 424021 418776 613809 614475 758659 747629 789689 791619 839349 847456 805852 895647 1917112 1996875 1258829 1056591 666372 654610 792240 787249 824262 838505 865232 869495 961244 968460 4756140 4888014 40.25 72.1 1
14:21:49 2024-01-26 623113 615603 196444 193892 307347 315410 315960 315720 203425 202796 247913 252782 286573 292613 4064253 4373979 6099248 5895589 1030563 1076687 281126 249736 257515 258473 292990 279540 279661 282002 199866 203537 674640 644023 1436319 1392503 423120 419665 613848 618795 761398 742925 792578 791057 829877 847334 814113 895647 1910567 2004654 1252961 1062504 669521 654610 793402 792143 821859 836652 867119 873737 957397 965643 4715107 4888853 40.25 72.1 1
14:21:50 2024-01-26 623302 617351 197545 193892 309601 315843 318276 315053 203600 204290 247700 252712 288115 291239 4068245 4386654 6099248 5912594 1026166 1076070 281192 249736 259144 258858 288392 281936 278422 282757 200040 202968 676549 641265 1450519 1392503 424021 418480 608910 618080 758902 738585 793143 793226 831713 845752 811805 898937 1917112 2013847 1256873 1050944 671430 652691 787725 792143 828046 835378 860140 873737 967156 962465 4664739 4882922 40.25 72.1 1
14:21:51 2024-01-26 617983 616360 196448 194067 308169 315771 317748 315762 203634 203043 247984 252572 288544 292739 4073113 4441943 6065524 5895589 1041376 1075271 281984 249772 256723 259123 287990 281540 279537 282006 200494 203537 665093 643764 1468647 1383283 424322 419606 610311 618338 763559 737951 793143 796710 828632 843366 813780 902065 1919839 2030795 1257738 1049953 670952 656536 788878 792143 832005 834025 858411 876964 970734 966663 4662198 4888853 40.25 72.1 1
14:21:52 2024-01-26 620050 616360 197541 194264 309378 315404 318312 315239 204058 203683 247949 252851 287377 290770 4065621 4386540 6098606 5928639 1046783 1078892 280236 249808 257912 263013 288508 282135 281114 281927 200669 202649 710845 636249 1446545 1392755 421551 420259 607622 617642 765185 737469 786218 793226 834735 844558 811805 904524 1926371 2023041 1252197 1046582 670191 659906 787725 785220 830235 838469 861296 871801 972183 972335 4714993 4891522 40.25 72.1 1
14:21:53 2024-01-26 612686 613046 196474 193621 309104 315404 319097 315353 204131 203683 249201 252043 287303 297792 4064961 4373979 6108574 5918069 1044816 1078399 281308 251111 256723 263084 287055 279612 280122 281624 200669 202968 678020 636249 1432525 1392503 420918 418358 614718 617204 765185 744322 783914 792957 835263 846227 809431 898974 1918145 2008111 1233006 1053340 668094 659615 793402 784037 826711 838577 862700 869252 965101 970099 4784409 4897962 40.25 72.1 1
14:21:54 2024-01-26 624430 615594 196235 193311 309612 314445 318646 315870 203464 204290 247184 252572 287478 292118 4061274 4330471 6113928 5895627 1034717 1078399 281519 248965 259109 262906 288395 279649 279696 281949 201160 202249 695541 639892 1452458 1401723 424623 419072 611248 614511 758598 745070 789990 792742 836833 847456 806994 895647 1914390 1998020 1254917 1057211 665897 654111 791986 788672 824298 838505 865232 872203 962979 966663 4731393 4891636 40.25 72.1 1
14:21:55 2024-01-26 621741 616231 197545 194089 309164 315446 317748 315575 203815 203506 247771 252816 286573 298030 4069405 4374133 6099248 5905695 1026580 1076070 281126 249736 258310 257720 288172 279612 279271 281927 199866 202968 676182 641723 1463489 1392503 423120 418480 612979 617849 758548 743035 792578 792180 829877 847334 815271 897564 1914390 2005406 1251004 1061147 671908 656572 792240 792143 823096 839203 867736 875679 961579 966663 4701699 4888489 40.25 72.1 1
14:21:56 2024-01-26 625365 617960 195869 193922 309342 315663 318915 315906 202868 204183 247807 252290 287443 291669 4061430 4395676 6107588 5910540 1027047 1077634 281744 249350 259509 263347 292347 282135 279236 282028 200494 202968 676549 643562 1484642 1392503 424623 419072 609377 618080 760013 740227 791936 794385 832338 845000 813535 899317 1918145 2018136 1256873 1050833 671908 653613 788878 793268 829816 836002 861400 875641 966513 963826 4633493 4872036 40.25 72.1 1
14:21:57 2024-01-26 617836 617342 198102 194123 308204 315807 317523 315654 203956 202866 248400 252466 288041 293037 4065621 4448127 6081864 5914125 1041413 1077634 281555 250370 257515 258009 288512 282265 279709 281892 200494 203822 668668 642848 1443374 1383283 424021 419937 611211 619940 764073 742399 793143 797950 829877 844558 815665 904973 1922234 2032235 1271702 1050815 671908 658469 791117 792705 832005 839658 858411 876964 971495 968716 4668026 4879742 40.25 72.1 1
14:21:58 2024-01-26 619903 617347 198102 194123 310258 315218 318348 314910 204166 203541 248574 253276 288211 290797 4064961 4405903 6099248 5929514 1044779 1078127 279845 249808 257912 257974 288395 281303 279464 283282 200040 202968 680963 636249 1470555 1390529 421886 418358 608946 617204 765728 737141 786218 797876 835919 843366 811805 904674 1926371 2023041 1252197 1040951 671633 660410 788878 786368 832596 838505 858411 871838 973598 964606 4724641 4883224 40.25 72.1 1
14:21:59 2024-01-26 616932 616476 198241 194049 310478 317287 319097 315834 204131 202689 248364 253418 287269 294156 4061386 4354805 6101822 5917408 1047649 1079127 281484 249736 257515 259088 287895 281267 280514 281574 200669 202897 681698 640807 1464921 1395472 423763 419901 614718 617204 765728 746731 789652 795547 837105 848146 809969 902251 1922571 2010349 1258829 1051093 668278 662013 795093 788708 829646 838505 861326 872751 967843 972879 4765594 4886710 40.25 72.1 1
14:22:00 2024-01-26 624775 612933 198102 194420 310464 314559 320454 314874 204097 203970 247771 253796 287338 292800 4049447 4302856 6135361 5920027 1035491 1079164 279775 249898 259073 259912 288802 281032 279761 281856 200634 202968 673607 637157 1453930 1405709 423420 419072 613848 614511 762477 745599 787895 793305 837699 847528 806994 899584 1919839 1999710 1242040 1053867 669997 659439 795473 786332 825430 844549 867736 870115 964830 970099 4765611 4886710 40.25 72.1 1
14:22:01 2024-01-26 620149 612655 200527 193746 310464 315591 318051 315762 203815 203827 247807 252712 288879 295028 4069405 4357869 6116657 5895665 1031463 1078362 281984 249701 258310 263198 288802 281267 280977 281392 200669 203537 694834 644946 1444236 1397455 424623 420259 615589 619838 761361 744739 794840 793305 834735 847456 811805 896889 1914353 2007499 1257738 1057343 668094 654501 796789 793017 829058 838397 865195 874359 961579 969402 4719321 4886710 40.25 72.1 1
14:22:02 2024-01-26 625365 613154 200420 194951 309055 315627 318769 315690 204029 204005 247424 254267 287338 291936 4063397 4386384 6112299 5918146 1027140 1078362 281406 250510 259509 259587 287600 282135 279236 283582 200634 202968 686584 641723 1473200 1392503 423420 419072 610652 619838 759977 738220 792014 795561 829877 847456 813744 900920 1918475 2019154 1252961 1058885 673826 656500 792240 792143 825619 839021 867736 876964 965786 966627 4701609 4867035 40.25 72.1 1
14:22:03 2024-01-26 622389 613177 195899 194375 308279 315807 318051 317657 204029 204006 248574 252466 288002 292592 4065794 4449265 6081337 5912670 1034948 1078339 283278 249736 258310 259088 287990 282135 279891 282682 200985 203394 697968 645408 1444152 1392503 424623 419901 611175 618991 764642 741470 793061 799044 831052 845752 816161 907021 1919839 2030758 1225573 1052702 670952 657465 790557 793268 832596 836652 860861 876964 972110 966663 4656714 4877331 40.25 72.1 1
14:22:04 2024-01-26 618292 616361 195903 194383 308314 315326 317084 315209 204063 203828 248258 253453 288886 291039 4055413 4373832 6107305 5926800 1041766 1079164 280985 249772 258310 257940 287990 282734 279236 281878 201266 202790 697034 638067 1474565 1395472 423420 420854 611138 616329 765185 740385 788256 800251 837699 845752 809358 908963 1927741 2021571 1262742 1044788 668094 659439 793365 787482 833417 845145 861296 869252 972183 972879 4715259 4877331 40.25 72.1 1
14:22:05 2024-01-26 620050 612857 198260 194199 308310 315843 317013 314538 204983 203365 248764 254127 287338 293850 4065794 4355209 6099248 5918346 1039412 1079164 280231 250755 258275 263347 287971 279649 280122 281856 200669 203537 680779 636249 1458492 1397752 422148 419665 614718 617204 763559 747261 787335 793305 838920 847420 809395 899651 1922571 2010496 1258829 1054090 669997 661495 795658 786332 827883 845145 867119 870525 967156 972193 4778421 4886710 40.25 72.1 1
14:22:06 2024-01-26 622626 613596 196517 194084 307843 315951 317748 315978 203883 204006 248432 253479 286990 294721 4066715 4367676 6099248 5895476 1029094 1077597 282899 249921 258239 257974 288802 279649 280977 281856 200494 203537 669194 644946 1477349 1396463 424623 420556 615589 619465 763018 747187 794840 792742 834735 847528 815271 899486 1914353 2007499 1265717 1060119 669997 656500 797885 793268 827297 838433 867736 875679 962708 968716 4715335 4879742 40.25 72.1 1
14:22:07 2024-01-26 626800 613190 200563 194405 307813 315915 316978 315942 204092 204147 247665 253950 290440 291378 4069405 4370315 6107305 5911563 1026166 1076033 281519 250475 258310 260135 287997 281701 279236 283582 200634 203537 696349 641723 1444618 1392503 424021 419072 611211 620719 760785 739861 793143 795561 832302 852359 815547 902282 1917112 2013260 1251004 1061903 673826 658469 793365 793017 827883 837806 869593 879467 966471 969132 4729290 4879742 40.25 72.1 1
14:22:08 2024-01-26 618292 613190 196478 194370 308349 315951 316718 315978 204234 203683 248716 252607 288904 292813 4073001 4443135 6084263 5912557 1040884 1075997 281949 250546 257480 259088 288779 281990 280087 282718 200950 204108 668668 645408 1440636 1383283 424623 420528 611248 619940 765185 742925 793097 800251 833517 845752 817355 907556 1923599 2035119 1227249 1051093 673826 659402 791117 793268 833669 837181 860103 879467 973562 969402 4672324 4877331 40.25 72.1 1
14:22:09 2024-01-26 620050 612969 195903 194203 309245 315326 317973 315460 204200 203683 247949 252640 288983 291826 4069504 4374046 6109686 5923497 1047102 1079053 281599 250475 258346 258693 287180 282715 282144 281856 201336 202968 694048 638067 1454780 1395472 423721 420528 612979 617204 765997 745033 790251 800215 837699 846948 811728 907556 1927741 2017279 1260785 1048070 668094 659906 793402 788672 833453 845474 862090 871801 970734 971506 4715259 4886710 40.25 72.1 1
14:22:10 2024-01-26 622477 613150 196342 194370 308310 314883 319484 315497 204063 204290 247530 254017 287199 293593 4067984 4311902 6132862 5918346 1035491 1079069 281856 250263 259691 263383 287055 281267 282543 282902 200950 202330 707485 638979 1450505 1406946 424623 419665 613848 616292 761398 746408 792014 793305 838957 852395 808784 899651 1919839 1999710 1252961 1057380 669247 658469 795658 788708 827883 844549 869593 870525 965101 964570 4740799 4883224 40.25 72.1 1
14:22:11 2024-01-26 624205 614539 195929 194951 307347 315518 316978 315978 203917 203745 247184 254478 287443 292118 4073812 4377259 6109096 5895589 1030563 1079164 282563 250260 258310 258693 287962 279612 280157 283161 200845 203822 667722 644484 1445038 1392503 424351 418652 615589 619976 763559 746127 794615 793305 833517 854238 814356 898204 1912722 2007499 1251004 1063306 671908 657697 795658 793268 825467 837181 870213 876964 962942 966663 4709768 4879742 40.25 72.1 1
14:22:12 2024-01-26 622966 613154 195895 194405 308314 315879 316535 315598 203425 204290 248432 252077 288281 292532 4064338 4398995 6108423 5918346 1029754 1076033 282846 249415 259402 258693 288102 282534 279661 282753 200832 203431 705992 646485 1471683 1392503 425831 419637 611211 619838 763604 743035 793134 800251 832265 848292 816161 903350 1922354 2028789 1249759 1051093 671908 656500 791117 793190 833417 839203 859456 881414 973562 969402 4662807 4879742 40.25 72.1 1
14:22:13 2024-01-26 617889 613154 195903 194410 308380 314883 318008 315942 204092 203683 247984 253348 288281 292310 4058524 4370672 6090862 5933394 1044391 1077597 281174 250899 258096 261195 288802 281900 278422 283617 200950 203491 680963 637157 1450505 1390529 423420 418687 611211 618080 767360 740495 788150 800215 836516 845752 814113 907558 1927741 2025641 1266654 1045022 671908 661815 790860 788672 834708 844549 857628 874396 977749 972952 4711845 4879742 40.25 72.1 1
14:22:14 2024-01-26 616918 613118 196551 194405 308345 315879 317048 315756 204302 203043 248506 254195 289059 291984 4046594 4353938 6105326 5912367 1050382 1079164 281984 250546 257696 259519 289334 281953 280941 281958 201301 202968 680963 641265 1445451 1396463 424021 421191 616499 618080 768277 747100 792014 797876 837699 847492 811805 901312 1923599 2014806 1260785 1050796 669997 663224 796880 788404 830235 845743 867119 871181 965793 975474 4778421 4893878 40.25 72.1 1
14:22:15 2024-01-26 634305 613154 197162 194405 308349 315951 316499 315978 203917 204004 247984 253628 287242 294746 4049480 4367519 6115374 5895438 1028516 1079164 282832 250334 258346 257974 288694 281122 281480 281834 200704 203822 670665 646797 1456917 1396463 424623 418687 617374 619976 763559 746572 793134 793305 837105 852284 815850 896690 1917112 2006075 1218734 1056987 669997 656536 798046 793190 829058 838433 870213 879504 965786 969402 4701699 4879742 40.25 72.1 1
14:22:16 2024-01-26 619829 613222 196551 194234 311096 315362 317084 315942 204446 204004 247984 252077 288351 292118 4049517 4358437 6107588 5929400 1047343 1078980 281599 251288 258310 258009 287125 282135 278422 283467 201512 203394 697034 637157 1445346 1395128 423310 419937 611160 619838 766070 742135 790850 797913 836516 845000 814113 910299 1929111 2028936 1232623 1049599 674511 662284 790557 789864 834634 843357 861400 875679 976363 972916 4712582 4883224 40.25 72.1 1
14:22:17 2024-01-26 618292 614722 197167 194234 308349 315879 317013 315978 203951 203068 248542 253416 287478 292429 4052705 4355180 6117115 5923962 1050382 1079017 281923 250720 258930 259519 288017 282135 280977 282209 201724 203466 694048 640807 1450942 1396762 424227 421676 614718 618080 768277 747187 791685 799081 838364 846823 811805 904030 1927467 2016705 1258829 1050346 669997 663423 796880 788708 830235 844549 867736 874396 966549 975779 4785878 4887017 40.25 72.1 1
14:22:18 2024-01-26 625730 613190 196542 194063 310224 315584 317048 315157 203634 204576 248432 253628 287225 293811 4059168 4324033 6131552 5923962 1034986 1079017 283009 250332 259767 260868 287094 282135 280157 281892 202135 203289 697034 641723 1449987 1406946 425831 421777 616062 618080 763018 747664 793143 796710 836516 852395 814113 901646 1919839 2004654 1243179 1060392 669521 656536 799177 793226 827883 838469 870623 878499 964381 969402 4715335 4886433 40.25 72.1 1
14:22:19 2024-01-26 623890 613190 196517 194410 308345 315951 317084 315762 203600 204864 248019 253759 288684 292532 4064961 4386465 6107588 5924919 1028516 1076650 281940 250857 260571 260318 288802 282734 279271 283617 200985 203679 679676 641880 1464824 1392503 425528 419665 612436 619940 763018 741019 793134 797876 835919 847492 816198 904973 1922271 2020176 1236844 1053979 673826 656536 793365 794911 832864 837806 866464 882167 971422 968716 4643969 4873852 40.25 72.1 1
14:22:20 2024-01-26 618071 613190 196372 195224 310478 315951 320013 315275 204904 204290 248542 253451 287295 292209 4059168 4383192 6081299 5929324 1044316 1079017 281086 251144 259102 259380 288824 282388 279661 284250 200075 203537 707485 638662 1452402 1387217 423420 420859 615121 622930 768277 742925 793143 800251 838714 846191 814970 907593 1924301 2030795 1246440 1050346 675269 663224 790557 792996 833417 843357 862700 876964 973598 972916 4711997 4879742 40.25 72.1 1
14:22:21 2024-01-26 618020 613190 197167 194098 309971 315915 317084 315978 204268 204147 249137 252429 288386 294500 4058490 4355217 6098973 5912292 1050382 1079053 282112 250968 258966 260173 288563 282624 281273 281958 201970 203537 692556 641265 1474630 1397752 424623 421856 614718 617583 769255 745481 793143 801387 839030 847963 811805 904600 1929111 2019753 1238044 1045431 669997 662284 795658 792143 834708 845743 862663 873116 970047 972952 4735621 4883224 40.25 72.1 1
14:22:22 2024-01-26 623927 616099 196551 194410 308389 314589 318972 315712 203951 204720 247984 254017 287513 292946 4055596 4299799 6127225 5929627 1037670 1079090 281646 250403 259802 260684 288802 281953 280836 283017 201266 202932 701513 637120 1454383 1409710 424623 420556 614718 618080 763529 745759 792014 793263 839030 853635 811765 903797 1922234 1998906 1262742 1060232 669521 658506 795658 792143 829058 846670 869313 873774 965786 971506 4734033 4879742 40.25 72.1 1
14:22:23 2024-01-26 616485 613190 195929 194946 307808 315951 317048 315978 204063 204290 247601 255225 288316 292118 4082230 4367764 6089923 5915888 1028516 1080643 281914 251180 260607 260318 288802 282624 280372 283989 201020 203822 688077 641723 1467351 1397116 424623 420259 614718 621806 762477 744564 796542 795547 834735 852431 818588 905085 1919839 2016705 1260785 1060232 676131 658506 793402 793268 829646 838505 870213 880872 968602 964570 4680387 4877331 40.25 72.1 1
14:22:24 2024-01-26 630082 613190 196551 194405 308385 318187 316057 315690 204268 204042 249137 253628 288281 293507 4059168 4426375 6070616 5903097 1042413 1080643 283012 251180 258203 260027 288910 281990 280836 284045 201477 204538 666428 643764 1474981 1383283 426769 421084 612979 622412 765455 745070 799658 802525 834735 846227 818625 907595 1924730 2035119 1261727 1050912 673826 661075 793402 795510 834708 838505 862663 878499 974980 971506 4694831 4872788 40.25 72.1 1
14:22:25 2024-01-26 619269 613190 196547 194098 310224 315843 318008 315978 204268 204290 248752 252043 288789 297654 4055596 4367900 6099248 5914125 1050268 1080643 281773 251037 259001 260208 288707 282026 281264 281715 201959 203431 705992 639892 1469993 1395472 424623 424176 616499 618080 769983 747261 793143 802451 838993 847492 811805 903993 1926464 2016705 1260785 1051093 669997 664166 798046 789827 830235 845743 867736 876310 969324 975779 4787827 4882948 40.25 72.1 1
14:22:26 2024-01-26 622530 613154 197467 194410 309285 315951 317013 315854 204268 204290 248716 253950 287949 292733 4055596 4361587 6104225 5895778 1030563 1080643 283931 250648 259477 259380 288802 282026 281764 281746 201477 204027 670665 646333 1446006 1399736 425831 418687 618600 619940 763559 747002 795427 796581 839211 852395 813780 902325 1918475 2007227 1269707 1059638 669997 658469 799021 793153 827883 838577 869387 878840 965786 964570 4701775 4876264 40.25 72.1 1
14:22:27 2024-01-26 625365 613190 196508 194405 308349 315951 317084 315978 203634 208423 247984 252886 290178 292118 4055484 4376935 6099248 5914125 1031997 1080643 283896 249487 259695 261788 288802 282934 280258 283043 201653 204073 713142 646797 1443180 1392503 426739 421191 612979 621602 765728 740385 796632 801956 834625 847456 819787 908963 1923636 2035119 1270841 1053452 672866 658506 792240 797876 834671 838469 862013 878536 974980 970099 4668288 4879742 40.25 72.1 1
14:22:28 2024-01-26 619273 613262 196504 194401 309754 315843 318748 315978 204302 204290 248752 252921 289263 298081 4073490 4364613 6099248 5912557 1047381 1076696 281737 251037 258930 261522 288395 282934 280836 282687 202147 203431 695541 639892 1455442 1397752 424623 421227 613848 618538 772002 747187 792014 802525 841444 847767 811805 907294 1927741 2018265 1262742 1044689 669997 661815 796789 791021 834671 844991 862700 873737 974289 975779 4731393 4883224 40.25 72.1 1
14:22:29 2024-01-26 625291 613190 196585 194405 309998 315362 319439 315157 204268 208387 247984 254017 288386 298141 4058893 4315206 6127225 5895665 1035491 1079164 282019 250612 260499 261016 289915 282026 280893 283140 201653 202827 708978 639579 1452333 1409710 426436 418687 615626 618080 765581 746892 794840 795547 838957 855382 815271 899317 1919839 2004654 1254917 1060044 669997 658469 799177 793190 829225 838577 870623 879504 965101 964606 4701699 4870377 40.25 72.1 1
14:22:30 2024-01-26 625981 613262 196542 194401 308385 315951 317119 315978 204092 208751 248752 253451 289263 292982 4049555 4389692 6090569 5909908 1038334 1077634 284180 251037 258894 261788 288852 283063 280871 283511 201688 204108 689570 646797 1475640 1389189 427043 421227 613848 620571 765728 744394 797802 802525 834735 847492 820877 907632 1926376 2035119 1243774 1050912 673826 660373 793402 796710 836484 841361 862700 879785 976363 970136 4665555 4870377 40.25 72.0 1
14:22:31 2024-01-26 619610 617956 196517 194405 309967 315879 318489 315978 204302 204601 248752 253663 288781 292214 4037497 4361560 6099248 5909908 1049298 1079164 282019 251111 259294 260865 288694 282316 281623 282611 201829 203466 692556 641265 1461455 1398448 425831 423082 616937 619398 770565 746744 794981 801387 840812 847528 814113 907331 1927741 2016705 1262742 1051093 669997 661756 798046 791021 829813 845743 870213 876340 969361 977852 4794861 4883224 40.25 72.0 1
14:22:32 2024-01-26 623587 613154 197642 194405 309754 317738 317013 315192 204092 204576 248874 254017 288386 293358 4049929 4342790 6104225 5895589 1029465 1079164 284387 250582 259545 261419 288802 282316 281658 281781 201864 204108 689570 646333 1458627 1404427 427650 422048 618637 620719 765185 749856 798818 797840 839483 856051 816125 906177 1919839 2010349 1243179 1059969 671908 659615 799744 796637 829646 838505 871242 880763 968530 970027 4701661 4877331 40.25 72.0 1
14:22:33 2024-01-26 620181 613159 196517 194405 309683 317738 316499 316552 204234 204720 249312 253056 289193 293569 4037917 4427291 6070590 5908967 1038297 1075920 283393 250965 258346 259880 288694 282279 282943 283334 201477 204073 679492 645408 1455858 1387803 427650 421937 614283 621379 766816 745033 798781 802414 834662 847383 820951 907558 1927741 2038009 1253748 1054090 673826 660373 795416 797238 837077 838469 863890 879748 977477 972843 4667988 4877331 40.25 72.0 1
14:22:34 2024-01-26 619237 616007 196512 194375 310149 315843 318936 315978 204870 204864 248716 252816 289554 292946 4052106 4361436 6102953 5918346 1047381 1079164 282086 251288 259545 259519 288395 282715 282943 282866 202324 203431 721604 640807 1444199 1400438 425831 422306 616426 619398 770565 745847 793143 804622 843196 847420 814692 908886 1932463 2023041 1264698 1048070 671430 662284 797355 793268 836484 848137 863890 875604 974980 975779 4722021 4886710 40.25 72.0 1
14:22:35 2024-01-26 623956 613118 197432 194951 309719 315879 319676 315978 204870 204864 248332 254443 288351 298426 4046557 4302856 6127075 5918346 1035491 1079164 282103 251075 260750 259269 287962 282135 282943 284188 201724 203610 715510 641723 1454161 1409710 427043 422048 617337 619272 765185 747100 794840 796674 842489 857204 814113 902288 1927357 2004654 1238044 1061903 670952 659439 799177 793190 829963 844549 871242 881500 967156 972595 4712582 4877331 40.25 72.0 1
14:22:36 2024-01-26 625730 613190 196538 194946 309250 317738 317973 317281 204727 208787 248296 253416 289088 292739 4061386 4361398 6097953 5909908 1030212 1078362 283967 250475 260531 259553 288802 282934 282943 283798 202006 204253 689570 646333 1471071 1396463 427955 423246 613701 622487 766836 742558 798974 802525 837969 851644 821016 910261 1928380 2035119 1238763 1057211 674787 659906 793402 797840 837077 838239 864505 881073 977056 970099 4656149 4877657 40.25 72.0 1
14:22:37 2024-01-26 618292 612960 196205 195361 309033 315951 318936 315978 204904 204290 249101 253982 288684 292082 4058490 4374096 6097953 5918346 1045885 1079164 281519 251288 259509 259484 287761 282934 279828 283966 201689 203788 700020 637747 1443386 1396463 424623 423246 613298 619801 770091 745309 792578 804807 842636 847963 815850 914169 1931857 2028752 1246440 1048219 673550 663224 795093 792143 838265 844955 862626 875641 975592 975779 4712582 4877331 40.25 72.0 1
14:22:38 2024-01-26 619121 614695 197432 194951 309719 315951 318677 315497 205223 204388 248716 254977 288281 291984 4049390 4321152 6093822 5908967 1047052 1079164 282125 251288 257877 259519 287940 281936 281602 283037 202183 204575 691063 640807 1478723 1398448 426069 422604 618214 621602 771187 751444 791647 799044 840181 854238 817592 907556 1926098 2016705 1264698 1055804 671908 663359 799177 790387 830235 847410 869313 873737 968530 975779 4766851 4877331 40.25 72.0 1
14:22:39 2024-01-26 622664 613082 197746 194405 309250 317738 316756 315598 204268 204576 248955 253982 287478 293500 4052008 4355209 6098606 5891339 1029094 1079164 283812 250863 259545 259484 287822 281936 281870 282726 201747 204431 673607 647260 1468189 1400438 426739 420783 618251 624261 765728 751444 799960 796674 835853 855191 821054 901656 1922571 2013847 1256873 1066376 674787 660373 799177 795510 830235 838541 869350 881073 969288 970099 4688229 4873576 40.25 72.0 1
14:22:40 2024-01-26 617798 613159 196824 194951 309276 318637 316978 315978 204870 204290 249487 253834 288684 293923 4058490 4430893 6074917 5895665 1041376 1079164 283710 250965 258310 259553 292645 282934 280745 283617 201336 203441 675701 645408 1441422 1387803 427650 422937 614718 623459 769544 747113 799960 804807 837105 847456 821025 913328 1929111 2038500 1257738 1055501 677683 662284 795416 797275 837077 843285 865195 879785 977477 975017 4703177 4876522 40.25 72.0 1
14:22:41 2024-01-26 624331 613226 196991 194405 310219 315843 319007 315978 204870 204864 249065 253628 289554 292123 4049202 4367826 6097953 5918346 1047381 1079164 282112 251288 259509 259519 288395 281367 281629 282718 202253 203679 696475 639579 1448937 1399107 425720 421048 614209 619838 768989 747113 792993 805951 843196 847420 814692 909961 1926996 2028789 1242602 1047288 673074 664166 796789 793017 838265 847410 864542 876302 975592 977852 4712582 4883224 40.25 72.0 1
14:22:42 2024-01-26 628332 613123 197124 194951 309719 315951 319455 315942 204904 204576 248332 255225 288351 293557 4052008 4290649 6126009 5895589 1037225 1079164 281091 251288 259910 258693 288636 282135 281405 283710 201758 204108 689570 638067 1466338 1406428 424476 422048 618214 619347 768441 750910 792993 798960 843720 855382 814113 904973 1929707 2010349 1233404 1058885 673826 664166 799744 793268 832005 847410 871898 875641 966513 975743 4736659 4867035 40.25 72.0 1
14:22:43 2024-01-26 621710 613118 197162 194951 308349 317340 317013 317621 204302 204290 248716 254764 289034 292634 4055596 4355396 6089923 5899589 1032034 1079164 283242 251288 259545 259519 288400 281867 281602 283582 200985 204573 661002 644946 1448826 1399107 427006 423246 619972 623018 767360 751444 799960 797825 839483 855942 816161 903648 1919839 2012531 1243179 1061558 671908 660373 801906 796637 829646 844549 873213 880410 967156 970063 4688191 4867952 40.25 72.0 1
14:22:44 2024-01-26 622971 616505 196542 195087 309967 315951 318008 316552 204234 204864 249101 252886 288579 293042 4055596 4386540 6089923 5908967 1030488 1079164 284259 250510 260348 259519 288802 281367 282743 284015 201970 204108 689570 646984 1466591 1393748 428259 422646 615559 623373 764543 746054 799120 801808 839483 852213 821277 907369 1926371 2024169 1264698 1057099 675751 659402 793402 800061 834671 843321 870133 881073 974980 964570 4634027 4863551 40.25 72.0 1
14:22:45 2024-01-26 617416 613190 196542 194942 308270 318637 317048 315978 205223 204147 249237 253840 288106 293960 4049816 4408252 6079249 5912278 1045885 1079164 281667 251996 258891 259484 287125 282734 280166 285459 201077 203965 688077 637612 1458478 1387217 424322 424448 616315 624705 771511 742485 796542 804534 839483 852961 821091 912864 1935631 2032235 1250278 1051275 677329 663159 793365 793268 835708 845743 867081 882121 977056 975779 4703177 4873852 40.25 72.0 1
14:22:46 2024-01-26 642225 613154 197750 194405 310940 315951 318454 315978 204870 204290 249558 253628 288281 292911 4046231 4345800 6102953 5914125 1047897 1079164 282846 251819 258310 260131 288400 282135 281870 283167 201653 204313 691063 638067 1442957 1397752 424623 422486 620580 621565 772285 750651 792466 799501 842852 854696 817592 908963 1926376 2019481 1240683 1060232 673826 663591 800158 792143 834299 847483 869313 875679 972183 978544 4774174 4873852 40.25 72.0 1
14:22:47 2024-01-26 622016 612969 197746 194955 309280 316674 317048 315633 204302 204576 248752 254195 287513 292911 4046231 4352225 6089923 5895778 1030563 1079164 284180 251288 259946 259519 287962 281737 281905 283401 201336 204395 672136 645601 1447982 1396463 425831 421191 619972 625150 767832 750007 797654 797825 839483 859083 820506 905322 1923939 2011827 1233006 1064671 675269 660373 800311 797677 830235 843176 873213 881110 966476 971238 4703177 4873852 40.25 72.0 1
14:22:48 2024-01-26 621137 613154 196824 194955 309276 317738 319060 316809 204234 204576 249487 252851 288886 293715 4049541 4418051 6076269 5895665 1034986 1078399 284614 250899 259727 260131 288428 282934 280941 283617 201794 204108 681698 646523 1458682 1388558 427043 423416 614718 625150 771462 749385 801104 804807 837031 851754 822590 912751 1930798 2038500 1251004 1050833 675751 662248 795658 796674 837941 843357 865046 880410 975592 975743 4693771 4870377 40.25 72.0 1
14:22:49 2024-01-26 619190 613231 197132 194410 310224 315915 318454 315978 204904 204720 249522 252816 288684 298352 4052008 4348973 6089923 5895665 1049159 1079164 282850 251288 259545 260312 288508 286378 281834 282718 202288 203822 688319 639892 1467082 1397481 425831 423416 616499 619838 773385 751245 795257 804807 843756 847420 816430 911449 1933551 2023041 1264698 1051093 671908 664018 800196 793268 837077 850577 867736 876852 974289 978544 4750205 4879742 40.25 72.0 1
14:22:50 2024-01-26 625250 613001 196850 194370 310695 315879 317973 316075 204268 204864 248716 254408 288281 298352 4049816 4300914 6117918 5904753 1035491 1081465 282130 250899 260750 259123 287997 282135 282743 283617 201935 202968 704499 639892 1450962 1406428 427043 419901 617374 619398 765185 751407 797566 800098 843122 857262 815197 901804 1928051 2006782 1242602 1061903 671430 660373 799589 794959 832005 846814 874494 876974 969324 975053 4724641 4873852 40.25 72.0 1
14:22:51 2024-01-26 625587 613154 196917 195502 309245 317738 317973 315157 204904 204720 248506 255618 289228 292982 4052106 4364863 6089923 5908967 1024705 1077597 282059 251288 259910 257974 288873 282534 280205 284236 201336 204144 686584 641723 1442522 1395472 426665 419570 614718 622723 764642 745906 797604 801808 839335 857262 820840 901804 1928051 2019495 1242602 1063151 677367 660117 796279 799455 834634 844549 866848 880837 974832 970099 4643426 4867035 40.25 72.0 1
14:22:52 2024-01-26 613991 613226 197432 195333 309316 317861 317013 315157 204938 204290 249558 254017 289026 298315 4049816 4414126 6061947 5895627 1041376 1079164 282019 252531 259109 259553 287888 282734 281405 285027 200985 204717 686584 640807 1441078 1386232 424623 423426 616499 625043 772205 746929 798781 804520 838703 852961 823248 915590 1930798 2042353 1260785 1054053 677367 661720 798046 793190 839732 848137 867736 880872 978466 978434 4703177 4872788 40.25 72.0 1
14:22:53 2024-01-26 617149 613190 197815 194951 310802 317738 318713 315192 204938 204290 250296 254017 289026 293564 4049118 4358491 6098606 5908967 1047883 1079164 283278 251288 258346 260312 287125 282334 281905 283149 202005 204108 692556 640807 1447134 1397752 425831 423750 620022 619940 772205 751370 792498 802379 844843 854170 816430 912100 1931940 2026751 1242602 1052993 671908 663591 799744 793268 834966 846182 870213 878840 973974 980460 4778421 4872788 40.25 72.0 1
14:22:54 2024-01-26 623890 612933 197776 194405 310259 318369 317048 316110 204302 204864 249101 254443 289228 293770 4049816 4317011 6099248 5895381 1029828 1079164 284180 251111 259982 259553 287962 282734 281870 281927 201970 204430 691063 645601 1465804 1399736 427043 421191 618503 622687 765728 751370 798974 797311 839372 858973 821091 902176 1921473 2016951 1271702 1067973 675269 661815 800311 797714 830235 845579 873835 881073 966513 971961 4703177 4863436 40.25 72.0 1
14:22:55 2024-01-26 617927 613226 197141 195220 310872 317738 319548 316587 204302 204720 249522 253628 289026 293928 4055596 4423939 6061947 5896829 1039928 1078399 283746 251641 258382 260347 289070 282734 280977 283724 201653 204717 668668 643764 1447556 1383283 427043 423118 615121 623679 769168 745870 797765 802342 836921 852357 820730 914019 1930798 2038009 1271702 1053266 677683 664129 796789 796674 838537 845743 866970 880373 975629 975779 4703177 4873852 40.25 72.0 1
14:22:56 2024-01-26 617226 613226 197475 194405 310224 315951 318489 315157 204904 204720 249558 252851 288824 292875 4046507 4349219 6089923 5909908 1050792 1079164 283278 251641 258346 260382 287962 282246 281905 283494 201970 204108 691063 641723 1462297 1397752 424623 423786 619378 620013 771658 751616 792817 801956 843306 854624 818645 907032 1931820 2019569 1252197 1056761 673826 667002 802585 792705 832238 852422 873871 876116 972147 973584 4764796 4879742 40.25 72.0 1
14:22:57 2024-01-26 621576 612965 197746 195228 309280 318637 317084 315633 204938 204864 249137 254443 288351 292911 4037917 4358491 6089923 5895381 1031298 1078892 283746 251641 260018 259553 288225 281737 282879 284015 201970 204717 662633 646523 1446293 1397116 427650 421856 619414 623643 766033 752092 800186 797913 838957 856541 823434 906833 1928051 2016065 1258829 1066194 675973 662211 802585 799008 832201 845145 874531 883546 972147 975053 4688078 4870377 40.25 72.0 1
14:22:58 2024-01-26 618071 613190 197569 195224 310007 319088 317084 315889 204904 204290 250104 254052 289263 298426 4037917 4460354 6061947 5900543 1039854 1078399 284840 251288 258962 260710 287125 282534 281113 284051 201970 204717 665682 645141 1448119 1383283 427650 423786 615589 625043 769438 746436 800186 803850 836480 847564 825975 912375 1936309 2042353 1247092 1053792 677683 664329 797885 798861 839455 845743 867736 884324 979834 977852 4693771 4877331 40.25 72.0 1
14:22:59 2024-01-26 618572 613262 197638 194405 311166 315951 319007 315157 204938 204720 249522 253137 289263 291913 4052817 4355408 6089923 5895665 1047381 1079164 283278 251641 259946 260347 288802 286952 281440 283282 202606 204348 694048 639892 1465585 1397752 426436 423786 617374 619027 772753 747701 793097 802342 843903 852395 813205 909698 1930761 2027918 1266654 1047662 673346 666055 801113 795524 836930 847410 867736 876964 976823 980460 4752844 4889108 40.25 72.0 1
14:23:00 2024-01-26 625734 613006 197158 194951 311166 315685 319007 315157 204302 208423 249137 254834 289263 298426 4046231 4282897 6118006 5909908 1035491 1079164 283278 251288 261190 259338 288435 282734 281405 283653 202465 203537 707485 639892 1476012 1406946 427043 420563 617812 618117 765728 750266 795427 800251 843306 855228 816161 904973 1926957 2013200 1244521 1063416 671908 662211 800196 795243 832596 850540 873835 876964 969361 977408 4724641 4879434 40.25 71.9 1
14:23:01 2024-01-26 620222 613154 197462 195502 308380 318637 320001 315157 204938 204864 249522 256011 288268 298081 4049541 4355545 6089923 5895665 1028077 1079164 283402 251288 260567 259553 291813 282135 281440 284761 201160 204573 685091 643562 1443360 1392503 426436 420563 618251 623679 766033 747664 799580 799081 837735 856469 821025 904973 1924175 2024681 1264698 1064595 678652 662248 799058 799492 833780 845633 873176 883695 972183 974328 4687950 4869543 40.25 71.9 1
14:23:02 2024-01-26 624163 613222 197467 195361 310224 317738 317048 316587 204336 204864 249558 253628 289263 298352 4055596 4450747 6071945 5895627 1036466 1077634 285049 251288 259763 260347 287125 286819 281475 284587 201970 204144 689570 646984 1456812 1391516 427955 423786 616499 625523 770565 747701 800186 804689 836552 852431 824530 912638 1929111 2040349 1249048 1053680 677683 664166 797922 800031 839418 845633 867587 883658 978503 977852 4688455 4877700 40.25 72.0 1
14:23:03 2024-01-26 621505 618112 197475 195087 310948 315951 319490 315157 204938 208342 249522 254478 290585 292982 4045392 4358491 6089923 5912864 1044877 1081413 282846 255699 260018 259950 288032 281438 280977 284525 202288 204108 701513 638979 1453903 1397752 426133 422486 616062 619502 770565 745833 792899 805865 845699 847564 815584 915011 1935631 2031039 1250278 1050759 675269 664166 799058 795524 841842 852952 866839 879355 979159 973620 4712520 4873852 40.25 71.9 1
14:23:04 2024-01-26 620491 617080 198724 195224 310255 317738 318748 315978 206217 204576 249746 255618 288386 293089 4040464 4336857 6089923 5904476 1044816 1079164 281808 255735 259545 259553 288943 282135 282160 283653 202417 204430 689570 636249 1452392 1399736 424623 421856 619414 621806 770565 752092 793143 801115 844376 855228 813817 909649 1929130 2010995 1234097 1060876 675751 666965 802585 795524 833780 847374 874345 879355 970698 978544 4750521 4883224 40.25 71.9 1
14:23:05 2024-01-26 622053 614113 197638 195997 309745 316969 318008 316145 204938 204864 249522 255751 288386 293089 4032134 4361660 6089923 5900543 1031298 1079164 284291 251479 260384 259950 288873 281737 281923 284485 201970 207472 661002 645601 1466509 1397752 427043 422486 619451 625523 768277 751560 801326 799081 837772 856541 823359 904973 1918145 2016705 1254917 1066414 679623 663548 802585 797730 836749 846902 872699 884539 976253 971506 4649504 4867952 40.25 71.9 1
14:23:06 2024-01-26 618025 613190 197746 195498 310905 316898 318489 315122 205576 204290 249347 254443 288684 298352 4046931 4392352 6071272 5912864 1043646 1078399 282055 255699 259581 260131 287796 282734 280584 285410 201336 204144 692556 637157 1450050 1388558 424623 423118 615791 623238 771658 744248 793097 802525 843633 852431 818625 913071 1932883 2032235 1236390 1051275 678652 666018 795584 794959 839455 848137 866315 881980 982596 979857 4712582 4881008 40.25 71.9 1
14:23:07 2024-01-26 616541 613006 197785 194951 310949 318448 318043 315122 204938 204290 250120 254443 288421 293089 4040464 4336866 6099248 5901486 1044816 1079164 283313 255699 258346 260131 288978 282135 281905 284086 202288 204108 705992 638067 1428618 1397752 424623 423488 619414 621806 771658 753659 793143 801956 845699 853988 815620 906269 1927847 2018265 1238763 1057380 675751 666965 802477 793998 834966 847410 873946 876815 972000 982440 4771602 4882922 40.25 71.9 1
14:23:08 2024-01-26 623817 613082 197810 194942 312378 318564 320344 317031 204870 205151 249487 254799 288991 293913 4046231 4336398 6089923 5890515 1029094 1078362 284667 251288 260348 259915 289255 282934 283140 283114 202253 204717 686584 646523 1451885 1400729 428259 422414 620816 624527 767970 753159 801326 799611 840181 856505 821025 904973 1923599 2013847 1256873 1066578 675751 663003 804194 802342 833891 846866 876913 885879 971247 976294 4688191 4869543 40.25 71.9 1
14:23:09 2024-01-26 628067 616695 197124 195498 310188 318637 318489 318664 205223 204399 249101 254408 290143 293361 4049118 4367971 6097953 5895551 1027140 1079164 283675 251996 261630 259484 288400 281403 280941 285018 201970 204430 689570 643102 1446296 1397444 428259 421155 615589 623643 765728 747359 801897 802525 838957 856051 821025 909886 1929111 2025912 1245240 1056912 677367 661310 797885 802342 839135 847159 872039 884502 977676 974911 4639366 4858573 40.25 71.9 1
14:23:10 2024-01-26 618025 618228 197707 195498 309250 316969 318454 315762 205765 204290 249487 254408 289088 291949 4040464 4399109 6061251 5891339 1039928 1079164 283278 251996 258927 260312 288172 282934 282943 284015 201301 205005 666251 641896 1441152 1384396 426436 423786 617374 625523 771117 747664 798700 804652 837735 852395 823359 914710 1929376 2038009 1244521 1052590 679296 663664 798046 797552 839732 847991 872077 883870 980530 979857 4705772 4867952 40.25 71.9 1
14:23:11 2024-01-26 616541 617956 198663 194951 310877 317738 318972 316075 205302 205153 250084 253982 288873 293913 4046231 4352036 6093608 5899589 1049219 1078362 282921 251288 259763 261109 287055 282934 282695 283821 202429 204108 692556 639885 1464747 1396463 426931 423822 619378 619940 773849 752092 795427 804807 845100 854842 816161 908923 1932846 2020139 1238763 1054090 673346 667913 802585 793017 837345 852915 873871 880371 974832 982710 4787722 4877331 40.25 71.9 1
14:23:12 2024-01-26 623550 613082 198819 195361 310184 319088 317048 316110 204904 205151 249101 254408 288281 293770 4046231 4342790 6080598 5890210 1029094 1078362 284379 251288 259982 259519 288172 282135 282961 283546 202324 204717 672136 645601 1446489 1397752 427650 423484 619378 625006 767697 752092 801326 800024 840812 856469 820369 904973 1921712 2013847 1252961 1065691 674787 662284 802350 800178 834929 847380 877700 885472 972665 977134 4699037 4864480 40.25 71.9 1
14:23:13 2024-01-26 620932 616473 197432 195087 311863 317362 318972 315978 205365 205151 249487 253525 289655 292678 4042629 4339529 6080598 5908967 1045885 1079164 283388 251996 259946 260096 288802 281552 281834 283582 202606 204108 697034 639892 1442122 1397752 427043 423786 617374 619940 773849 749856 794862 805829 846298 852395 816161 914298 1932883 2029984 1268610 1051093 673826 663628 800311 797640 837671 847483 872549 881163 978215 983833 4765349 4886414 40.25 71.9 1
14:23:14 2024-01-26 622339 613154 197776 195498 311310 315663 320174 316774 204904 208787 249487 254799 288904 294494 4049118 4293325 6108574 5901054 1034717 1079164 283821 251288 261374 259553 288979 282934 281834 284250 202606 203822 701513 640807 1441365 1406946 427078 422117 617591 619940 765764 753159 797802 801387 843903 856469 817355 907556 1923599 2010958 1251004 1063416 673346 662284 802622 800178 832448 845743 877700 886362 970446 974871 4698412 4867549 40.25 71.9 1
14:23:15 2024-01-26 627731 613154 197167 195498 309719 318637 321135 318215 205046 203833 249101 254443 289075 293610 4040464 4358507 6080598 5899589 1024896 1079164 283393 251288 261630 259519 287857 281548 280941 284720 201935 204573 689570 643562 1453080 1398448 427416 421191 615589 623606 767360 747100 802468 804807 838993 856051 821025 910254 1929111 2025912 1264698 1055804 677367 661815 795658 801350 839455 845579 867736 887034 980382 976221 4622314 4858117 40.25 71.9 1
14:23:16 2024-01-26 618182 617333 196542 199041 308345 315518 319455 315834 205542 204998 249487 254443 288991 292127 4042629 4358491 6059647 5895551 1040633 1079127 281984 255735 259144 259915 287962 282934 281637 285681 201125 205005 678020 638067 1470033 1387217 427006 423750 617812 625523 772753 746929 797765 804689 840775 852431 823359 914823 1937007 2036563 1246440 1052702 679296 667305 795658 795474 837671 846778 870213 879748 983284 980460 4698613 4867149 40.25 71.9 1
14:23:17 2024-01-26 616357 616467 197673 194951 311202 317738 318936 315598 205336 204864 250260 253982 288684 293287 4046231 4333471 6084263 5899589 1050005 1079164 283278 251288 259545 260745 288172 282934 282731 283383 202737 204395 700954 640807 1453333 1396789 426739 426061 617374 619940 774398 749856 794825 806986 846298 852431 816161 912751 1932463 2025912 1242602 1051093 673826 664639 800040 795524 835891 847447 870623 880760 975397 983297 4767991 4879434 40.25 71.9 1
14:23:18 2024-01-26 625328 616472 197681 194845 311787 315951 320624 316809 204870 205368 249137 254408 289193 292268 4039605 4295897 6108574 5891452 1036654 1078399 283821 251288 261328 259519 289333 282934 281637 283185 202642 204108 694048 644946 1472016 1406946 427453 422153 622121 621329 766033 754264 800149 801956 843903 856433 819750 910299 1919839 2012384 1249048 1063416 673826 661815 802622 800782 832596 845743 877062 885621 972147 977680 4703020 4870015 40.25 71.9 1
14:23:19 2024-01-26 626204 617342 197642 195772 310082 318412 318713 316809 204268 208716 250046 253950 289352 293471 4038810 4373690 6080598 5891339 1028212 1077597 284233 251288 261374 259915 287125 281544 280977 284490 201970 204573 682434 647446 1462129 1392503 428396 423416 616499 623643 768313 747100 802468 804652 838957 854842 824530 909999 1929116 2037845 1266654 1055804 677367 662284 797355 801771 839455 845743 870213 886289 978430 974785 4633657 4867549 40.25 71.9 1
14:23:20 2024-01-26 618219 616324 197677 196598 309573 319313 320646 315978 205576 204864 249522 254909 289686 291949 4040464 4373926 6079249 5908967 1045885 1079164 282011 255663 259946 260131 287997 282934 280227 285428 202253 204144 694048 638662 1459357 1392503 426436 423750 615589 619976 772753 747187 793134 806436 845699 851681 818552 916908 1938384 2032235 1226267 1048107 676367 664639 796789 794959 841975 847555 867736 881500 981314 979164 4712520 4863437 40.25 71.9 1
14:23:21 2024-01-26 616394 616030 197711 195467 310082 318528 318830 316549 205223 204004 249558 254799 288983 293358 4036865 4339693 6080598 5895381 1047616 1079164 283746 255699 258346 260347 288435 282334 281905 283905 202288 204430 680963 638979 1478723 1397752 425528 423822 620291 621806 773385 753585 792498 802525 846298 855191 821054 908166 1929111 2020139 1266654 1060082 675751 665688 802622 793268 834044 853359 875777 879467 973562 979164 4769522 4882922 40.25 71.9 1
14:23:22 2024-01-26 627150 613046 197707 194256 313095 318564 318794 316995 205049 208569 249522 255190 289088 295411 4040464 4302949 6107944 5891452 1033943 1079164 283843 251288 261190 259553 288430 282934 281602 284286 202642 203822 692556 641723 1457411 1409942 427453 421820 617994 619940 765997 754658 797839 801387 843903 856505 818588 907285 1920870 2010496 1256873 1062659 673550 661346 802622 800215 832596 845743 877062 884954 969324 974328 4703020 4873031 40.25 71.9 1
14:23:23 2024-01-26 626682 616320 197363 195498 310082 319051 318794 317729 205086 204818 249101 254230 288983 293471 4041704 4361758 6093608 5895381 1026091 1075892 283402 251288 261594 259519 286977 281544 280745 284920 201970 204573 679492 643562 1444209 1392503 428057 421227 616499 623679 767906 747187 802468 804807 838993 856051 821025 910901 1929111 2023041 1266654 1056591 677367 661815 796789 801350 839455 844549 868268 886289 978466 975743 4627932 4863551 40.25 71.9 1
14:23:24 2024-01-26 618071 612825 197063 196327 309139 318564 321899 315942 205725 205116 250026 254443 289193 292739 4037497 4367764 6089267 5895665 1044391 1077634 282967 255699 260348 260347 288260 281539 280122 284956 202465 204144 698527 638067 1441812 1392503 426436 423118 616062 620890 772753 746436 793134 807991 843149 852431 817392 916908 1938384 2032235 1248359 1048107 675751 664018 798009 793190 839455 847519 869593 878226 975629 979164 4747577 4879016 40.25 71.9 1
14:23:25 2024-01-26 626691 613082 197707 195709 310553 315410 320281 318439 205228 205440 249169 255155 289088 291984 4044037 4284311 6108574 5900543 1035491 1078399 282846 252265 261190 259519 288575 282934 281834 284485 202288 203822 711964 639435 1455524 1408943 428259 423846 618467 619903 766033 750991 797802 801238 845570 856541 815584 909001 1929111 2007499 1250278 1061903 673826 661720 802622 797840 834708 847410 874494 881073 972183 977852 4699819 4867035 40.25 71.9 1
14:23:26 2024-01-26 623601 616440 197711 196327 312019 319539 320044 318439 205439 205440 249344 255870 288671 298081 4038810 4355396 6090096 5878687 1030563 1078399 283746 251288 261328 259950 288873 281936 282006 284929 201794 205148 669194 645408 1448826 1396762 428259 423452 620853 626411 769983 752092 801897 800215 839372 856577 822304 904712 1923599 2017279 1260785 1065857 679296 664166 800311 799943 837077 844955 871279 884954 977518 972916 4640112 4856592 40.25 71.9 1
14:23:27 2024-01-26 618108 617956 197612 195502 310118 319320 317867 318215 205439 204793 250505 254267 289123 292284 4036865 4414126 6046433 5890210 1039854 1076070 283998 251996 259144 260713 287160 282934 281519 284485 201970 205148 667175 643489 1444562 1383283 427453 423894 617812 625192 771658 747664 801326 805865 838957 854842 822922 915326 1929111 2041429 1249048 1053904 678813 663159 798046 797876 838860 846814 869593 881147 979852 982040 4688191 4857549 40.25 71.9 1
14:23:28 2024-01-26 617488 617342 197638 195219 314191 317630 318865 317766 205262 205440 250117 253453 289317 294615 4040464 4336558 6080598 5895589 1047381 1079164 283278 255663 260018 260312 288658 281403 281905 283755 203245 204144 695541 639892 1467342 1399736 427650 423894 618251 619976 774948 751523 795464 806473 844973 854238 818317 914672 1932883 2025912 1244521 1047736 673826 664639 801447 796674 837345 847555 871972 879822 976363 982042 4778144 4873852 40.25 71.9 1
14:23:29 2024-01-26 625036 616476 198850 195329 310953 318637 317867 316960 205154 205440 249380 254267 288847 294740 4040464 4332663 6089923 5891177 1030868 1077634 285134 251288 260384 260312 287779 283319 283198 283582 202606 204717 676549 646523 1453704 1400729 427453 423118 621242 625486 768277 754264 802468 801387 842672 861459 821025 904973 1923636 2015276 1254917 1069362 675751 663224 802622 801350 834044 844991 875814 886289 974980 975779 4693771 4851646 40.25 71.9 1
14:23:30 2024-01-26 622053 617080 197673 195838 310446 318455 318348 316995 204801 205440 250153 253877 289792 294494 4042629 4386540 6076269 5900543 1034986 1077634 285579 251288 260384 260347 286977 281539 282943 284485 202606 204717 689570 646523 1436201 1392755 428735 423750 616937 624564 768326 747100 803909 804689 838993 856051 824530 912100 1929111 2035119 1268610 1056591 677367 662754 796880 801919 839455 844360 869350 886289 980620 978544 4681022 4861012 40.25 71.9 1
14:23:31 2024-01-26 620858 613226 197573 195360 311863 317485 319725 317766 205439 205151 249925 253311 289884 294267 4042629 4346024 6093608 5900877 1045885 1078399 283591 252176 259982 260131 288833 281539 281905 283617 202642 204144 695541 638067 1462510 1397752 427043 423858 618251 620890 774398 750991 795464 807044 845606 854842 818008 916254 1935631 2028973 1244521 1051093 674306 666928 801447 797840 837077 847555 873872 880874 974903 983431 4781836 4873852 40.25 71.9 1
14:23:32 2024-01-26 623890 613190 197884 195352 311390 319204 320454 319566 205439 205440 250189 255085 289123 294525 4044037 4324033 6089923 5892608 1031298 1079164 285285 251288 260750 259553 288435 286378 282987 283383 202998 204717 679492 646523 1458774 1401723 428093 423592 622121 624600 768857 754658 802468 802267 843903 856577 822775 904637 1923084 2016705 1269707 1065063 675751 663224 804631 801919 833453 846340 877062 885729 972183 975779 4693771 4863551 40.25 71.9 1
14:23:33 2024-01-26 614738 613190 197471 195502 310691 318455 320908 319566 205125 205440 250013 253912 290038 293777 4046929 4405459 6081375 5904753 1028516 1078399 283746 251288 261630 259553 288172 281403 280977 285174 201970 205077 689570 643654 1478191 1392503 428735 422153 617541 624600 768277 747039 802468 804689 842402 855191 822775 912960 1929218 2028701 1266654 1057380 677367 662284 796880 801919 841245 845743 867736 886289 981081 978544 4656149 4861012 40.25 71.9 1
14:23:34 2024-01-26 619939 613226 197158 195224 311166 315699 319690 317657 205371 205189 249451 254090 290379 293777 4041148 4348572 6076908 5909908 1044391 1079017 282846 255663 259659 259915 292686 281473 281440 284286 202606 204144 702447 638067 1451788 1396463 427043 423750 616937 620013 772753 749127 793134 807081 845606 854238 817392 916908 1935631 2029356 1270567 1047773 674787 663700 800311 797876 838265 847555 871935 879785 974903 983468 4759610 4870377 40.25 71.9 1
14:23:35 2024-01-26 623922 613118 197785 194401 311202 318006 320454 319566 205336 205368 249415 254871 289123 294747 4046929 4320823 6098834 5891376 1033943 1079053 284379 251288 261374 261788 288435 286765 281905 283755 203245 204144 694048 643283 1449052 1406946 428699 422486 619378 623336 768313 754264 801326 802525 843903 861496 821025 907294 1923636 2012420 1252961 1063151 673826 662284 804904 801919 832827 846939 877062 886289 970698 978544 4684841 4861012 40.25 71.9 1
14:23:36 2024-01-26 622971 613226 197171 195493 310255 318637 318489 319566 205017 205368 250081 253383 290038 293777 4046840 4386654 6080598 5899589 1031997 1077634 285143 251288 260384 260347 288730 281403 281546 284485 202288 204573 689570 646984 1463204 1392503 428735 423858 617374 625523 771187 747664 802468 807044 838993 854842 825095 914298 1929390 2041429 1253748 1056318 677367 663695 798046 800215 839455 844991 866848 884991 980620 973584 4684088 4863436 40.25 71.9 1
14:23:37 2024-01-26 617873 613195 197776 194951 311675 315951 318748 315854 205371 205368 250822 253737 289800 295286 4035378 4345954 6080598 5900543 1047381 1077634 283618 252351 259982 260962 292614 286952 281905 283185 202677 204144 692556 640347 1461678 1398743 427650 426329 618467 621806 774948 753729 797198 805865 844376 856051 818588 914298 1932956 2023041 1266654 1053340 673826 667102 802585 793226 837077 852915 873250 877838 976363 982042 4764796 4863665 40.25 71.9 1
14:23:38 2024-01-26 623922 612929 197823 194946 311675 318637 318008 317066 204699 205368 249308 254553 289492 293734 4041148 4320454 6089923 5921520 1030563 1079164 285049 251037 260499 259553 288575 286765 282483 283185 202606 204573 700954 645601 1444236 1402100 428093 422522 620291 621806 766226 755334 801051 802525 843903 856577 821025 907369 1923636 2013847 1275691 1063416 673826 662284 804333 801350 832238 846939 879565 886289 970771 975779 4690420 4861012 40.25 71.9 1
14:23:39 2024-01-26 622530 613226 197638 198797 310224 318187 318043 317172 204302 205368 250046 253772 289897 293868 4035378 4386736 6065524 5902081 1027047 1074509 283388 251288 261342 261788 292686 281548 280584 284201 201970 204430 679492 645408 1470408 1392503 430399 422522 616499 624600 769438 747664 801748 807081 839030 854842 825329 918488 1924227 2038537 1274911 1055841 677367 663396 798046 800215 841245 846218 866848 884991 980620 973656 4688098 4860183 40.25 71.9 1
14:23:40 2024-01-26 619792 613154 197741 195498 311166 317738 319455 317766 205508 204864 250010 253737 290303 294046 4041148 4339860 6082220 5901054 1044391 1079090 282090 251996 259946 261788 290864 281539 280315 284885 202360 204108 700020 637612 1442602 1395472 427043 423556 616463 620817 772753 751899 794825 810550 845533 852359 818552 915364 1936272 2033261 1260785 1048107 675751 664602 800040 795474 839455 847519 869930 881376 977056 981970 4750972 4881122 40.25 71.9 1
14:23:41 2024-01-26 625698 613118 197711 195502 311603 315879 319679 316039 204904 208716 249276 255301 289897 294537 4046929 4286518 6114051 5890210 1038287 1079164 283675 251641 261558 259519 290545 282751 281834 284698 202571 204217 713830 640347 1463892 1408943 428021 422450 619547 619976 768240 754196 800112 802525 847228 856541 819750 908849 1926459 2013576 1262742 1068975 673826 663224 804904 801350 833380 846778 879565 884954 971840 975743 4691064 4867149 40.25 71.9 1
14:23:42 2024-01-26 625734 612582 197441 199001 310184 318637 318972 317584 205365 209080 249312 255225 291989 293141 4050567 4344765 6081375 5890210 1032034 1081413 283675 251996 259946 260096 289514 282243 281729 284685 201935 205005 672136 644946 1469457 1396463 428259 423118 619852 627028 768277 751487 802468 801387 841407 861423 824088 910336 1926594 2021139 1268610 1065820 680264 663628 800311 800024 837077 847537 874531 886252 977897 975510 4647976 4858573 40.25 71.9 1
14:23:43 2024-01-26 618292 613190 197741 195493 312161 319088 319512 317066 204904 204864 250296 254373 289263 294046 4039605 4405405 6077021 5887243 1031463 1075929 285307 251252 260715 260710 288428 282934 281623 284644 201935 204538 691063 646984 1459360 1392503 428699 423822 617374 626411 772753 746966 802468 807044 838920 854842 825329 916254 1929111 2039946 1255743 1053904 677367 664166 798046 800782 842129 846778 870213 885621 980583 981502 4674810 4860070 40.25 71.9 1
14:23:44 2024-01-26 620989 613190 197475 195224 311131 315951 319419 315978 205223 205151 249522 253628 288983 293923 4045392 4349272 6077021 5908016 1044391 1076033 282563 251960 259910 260278 288575 282934 280745 285107 202360 204108 698527 638067 1451704 1396463 427043 423714 616499 621806 772753 749819 795427 808835 847500 852395 818552 916908 1926959 2032235 1266654 1048107 675751 665579 798046 794875 839455 852915 871455 879711 977738 981970 4732120 4867952 40.25 71.9 1
14:23:45 2024-01-26 623885 612929 197432 195224 310188 315879 319939 315598 204904 208716 249276 255190 289438 291984 4038810 4282375 6081375 5890210 1043330 1079164 282064 252562 259802 260278 289141 282135 282086 284450 202360 204610 679492 636249 1461448 1397752 426436 423714 620327 623606 772753 754227 793134 802525 848036 856541 816198 911133 1929111 2008111 1260873 1060392 675751 665616 804333 795474 834671 847555 878938 880373 974289 979930 4715249 4861012 40.25 71.9 1
14:23:46 2024-01-26 622016 613118 197772 199145 309285 316934 318972 316517 205399 208533 249558 256764 288684 291984 4030146 4345319 6081375 5886232 1029828 1077597 284450 251996 260866 260606 288260 282135 283163 284712 201970 205257 672136 645370 1450519 1399736 429175 423750 622121 627300 770529 754227 802468 801387 842636 861496 822922 907556 1926371 2019569 1262742 1068170 679296 664018 802622 801919 837077 848137 874494 886289 977749 975779 4658896 4855108 40.25 71.9 1
14:23:47 2024-01-26 619425 613154 197750 198914 310219 319088 317048 317066 204938 204864 250296 254195 288983 292883 4030374 4411725 6081375 5895665 1032940 1077560 285485 251111 260750 260900 288802 283535 281900 284920 202429 204573 691063 648655 1458945 1395472 428735 426866 617812 625486 770565 747664 804185 806986 838957 855446 825329 914298 1929339 2038009 1270841 1055841 677367 663695 799473 801350 841842 846182 871455 886289 981351 973584 4674960 4861012 40.25 71.9 1
14:23:48 2024-01-26 611026 613190 197780 194951 311885 317738 318972 316110 205542 208533 250084 252886 289075 293089 4033987 4348811 6081375 5905097 1045062 1079164 282810 251996 259982 260312 290436 284137 281020 284450 202606 204108 697034 638787 1458959 1396463 427650 423786 617979 621329 772753 749289 795427 808225 847804 854238 818552 916908 1937007 2032235 1236408 1049599 675751 665616 799744 795510 839455 847555 871242 879785 977738 983395 4725406 4860070 40.25 71.9 1
14:23:49 2024-01-26 621980 612897 197750 195502 310219 317471 319974 315978 204904 205151 249101 255618 289228 291931 4024629 4286459 6090096 5878498 1041413 1079106 281716 256421 259910 259519 288908 282279 281764 284091 202253 204430 679492 636249 1452674 1401723 426436 423082 620327 622931 772205 753693 793097 802525 846838 856577 816198 907256 1929339 2008966 1251456 1059288 675751 664639 802622 795339 834671 852422 877062 878499 972147 973354 4725520 4853117 40.25 71.9 1
14:23:50 2024-01-26 620222 612650 197819 195228 310184 319277 319512 316110 204904 204864 249522 254443 288351 293806 4027224 4315747 6107588 5887243 1032940 1079106 284303 251108 260715 259519 288730 282934 281834 283369 203424 204108 695541 643562 1486204 1409710 428735 423118 620291 622246 769507 755334 800756 802525 843903 856505 822502 908886 1922571 2010349 1231087 1063141 674787 662284 804333 801350 832596 846939 877062 886289 971422 975779 4690143 4858573 40.25 71.9 1
14:23:51 2024-01-26 625365 613154 197158 195498 309971 317738 318713 316517 205289 203833 249522 254408 289905 293042 4031112 4355503 6081299 5895665 1025580 1078339 283578 251888 261486 259123 289329 282934 281104 285071 202147 204717 688077 641723 1462297 1396463 428259 422117 617812 626411 767697 749164 801326 804807 842636 856433 824530 913298 1927741 2025912 1244521 1060392 680264 662284 798046 802488 841842 845743 869350 888186 979889 975779 4618527 4851646 40.25 71.9 1
14:23:52 2024-01-26 617587 615447 197158 199189 308349 318637 319714 315978 205223 208307 249522 255012 289263 292982 4029330 4352300 6046433 5882737 1037948 1078994 283101 252529 259366 260676 287962 282934 281834 284601 201372 205257 676549 641723 1435888 1387217 427043 426147 617558 627300 774398 750266 802468 807044 841407 854842 824125 916254 1927107 2041429 1256873 1054090 681233 667102 798046 797876 841842 847519 869989 882364 984173 979200 4696465 4860070 40.25 71.9 1
14:23:53 2024-01-26 616541 613006 197819 194955 311166 317738 320454 315598 205399 208387 250521 254017 288789 293287 4027500 4330674 6076945 5904819 1043907 1078214 283754 252315 260204 260571 288910 281403 281405 283617 202642 204108 698527 639892 1450942 1399736 427650 423858 619532 621806 774948 751444 796595 809174 846802 854842 818588 916908 1926996 2028789 1246440 1051093 674787 665907 802016 797803 839455 847555 873797 882755 977056 983431 4759610 4860070 40.25 71.9 1
14:23:54 2024-01-26 624811 615286 197741 195007 311635 315951 318454 316552 204302 208716 249137 254966 289228 291984 4031112 4283659 6094463 5906081 1034986 1077450 283101 251371 261010 260173 290549 282734 281602 283617 201970 203822 708978 639120 1447336 1408943 428057 422450 620853 623373 768240 752056 797802 802525 848887 856577 818552 910336 1923724 2007499 1268610 1063151 673826 663224 806048 800178 834634 847410 877062 884324 969324 975779 4684366 4851646 40.25 71.9 1
14:23:55 2024-01-26 627517 613118 197441 199005 309905 318412 320190 315818 205223 205151 248332 255012 289088 292532 4027500 4324153 6070590 5896829 1023062 1077572 283145 251924 261112 261052 290554 282861 280514 285321 201970 204573 678020 641686 1459599 1395472 428259 421227 618177 626745 766033 749312 800186 802525 844266 856433 824530 911587 1926464 2025912 1244521 1060392 679296 662284 797444 802488 841245 846340 868695 888186 980382 975779 4609121 4845736 40.25 71.9 1
14:23:56 2024-01-26 617416 613118 197158 199147 308314 318419 318972 315395 205399 204576 249137 254443 288684 293507 4021760 4358437 6046660 5887349 1037873 1075808 282846 252315 259402 260782 288802 282624 281693 284450 201758 203129 667722 641723 1438497 1385829 428259 426292 617558 627079 774948 749892 801326 807081 840812 856051 824708 916908 1929111 2038500 1266654 1052590 680748 665652 800311 797876 839455 847519 869387 881110 984173 980584 4687073 4851646 40.25 71.9 1
14:23:57 2024-01-26 616541 615363 197780 195228 310908 317738 318489 315978 205223 204864 250120 253416 289228 292466 4030097 4330674 6074917 5891567 1049159 1079106 283136 251924 259802 261005 288513 282861 281826 283440 202606 204108 680963 639892 1454780 1400726 428259 423786 617812 621769 774948 750725 795427 807081 845570 854238 818280 915326 1932883 2027350 1244521 1046992 674787 663664 801447 796674 837345 847519 873213 881073 977749 983431 4759333 4861012 40.25 71.9 1
14:23:58 2024-01-26 625053 613123 197810 194951 311202 317738 317048 316587 204762 204864 249137 254408 288671 293913 4027500 4295897 6080598 5873662 1030136 1079069 284587 251180 260607 260173 290467 282897 282554 283008 202501 204717 680963 645601 1447336 1401451 429480 423714 622121 623643 768277 755950 803612 802525 843903 856577 823359 907595 1922234 2013847 1269707 1063416 675751 663224 804904 801919 834044 847410 877062 886289 972110 975779 4674772 4848188 40.25 72.0 1
14:23:59 2024-01-26 622966 612929 197124 195224 310224 318412 317973 317066 204268 208387 249312 253416 289075 293042 4021760 4355396 6071272 5877869 1028614 1077224 283582 250755 261046 260208 288824 283735 281469 284307 201829 204681 689570 645408 1474078 1395472 430706 423498 616937 623643 769402 746966 804758 806436 838993 856051 823541 914298 1929111 2032235 1240683 1056591 679022 662284 798046 801919 841245 846939 870213 886289 981314 980771 4656149 4844732 40.25 72.0 1
14:24:00 2024-01-26 618292 614544 197124 195361 310255 315951 319007 315978 205188 204890 249137 254443 288983 292200 4021002 4330674 6046660 5890210 1045404 1078301 281773 252207 259584 260208 288802 282897 280941 285574 201794 204969 691063 637612 1465045 1389543 427376 423534 617374 623643 774398 747187 796998 807098 845699 854842 821025 916908 1935357 2030795 1236390 1051093 678331 666833 796843 793190 840711 852422 867736 875971 979926 979200 4677312 4839252 40.25 72.0 1
14:24:01 2024-01-26 617798 612219 197437 195361 309714 317738 318008 315053 205576 204290 248816 255225 287975 298214 4012408 4285124 6061947 5861849 1044073 1077498 282598 251780 258096 260208 288802 281555 281729 283569 202254 204538 678020 639435 1475813 1396762 426436 427001 620072 624261 774398 754264 793097 804670 846862 856656 817972 912864 1929707 2020176 1266654 1054202 673826 666631 802350 793268 836484 847519 871935 880872 974980 980584 4756212 4839214 40.25 72.0 1
14:24:02 2024-01-26 623620 611322 197776 194405 311885 315951 317013 316075 204234 204864 248716 254017 288150 298638 4012408 4289483 6071272 5862186 1026128 1072858 283498 251037 260096 261604 288802 282026 281729 281786 202501 204075 691063 645408 1450544 1401723 428093 423416 621852 625150 768240 754658 801897 802525 845194 856577 821025 907021 1919839 2008111 1271702 1064784 674787 662284 802622 801350 832238 845743 877062 886289 973562 975743 4665555 4835681 40.25 72.0 1
14:24:03 2024-01-26 621576 612969 197167 195228 309245 318369 317084 316587 204092 204864 249137 252851 288789 292946 4021760 4361585 6056092 5872447 1022656 1072914 282598 250824 261086 261788 288824 282897 280444 283909 201829 204681 702820 644023 1491100 1395472 428699 422486 616499 625252 769538 749385 802468 802342 839030 857262 822775 911624 1925096 2024169 1266654 1055841 677367 661815 795658 801200 838265 845743 869350 885621 975592 974785 4599716 4835380 40.25 72.0 1
14:24:04 2024-01-26 614759 612650 197162 195502 308275 318637 317048 315978 204938 204290 248752 254017 288789 293997 4020725 4361560 6029401 5880831 1035416 1072914 282055 251996 258858 261896 288477 282515 281383 284307 201231 204969 691063 640807 1438368 1385829 427955 423858 618251 626855 773936 751407 800149 805829 840181 853635 825281 915326 1927741 2036563 1242602 1047500 680264 665616 796916 796710 839455 847483 867736 881073 981388 973584 4661090 4838829 40.25 72.0 1
14:24:05 2024-01-26 615601 612219 197750 194951 312015 315951 317084 315978 205015 204576 249558 252886 288351 292429 4012408 4324562 6052621 5861811 1046632 1074472 282055 251288 259545 260935 288698 282316 281658 283123 202501 204108 692556 639892 1465166 1400438 428259 426786 619342 621769 774398 753585 798781 804689 844973 854842 817972 912900 1929111 2020139 1242602 1047736 673826 665652 800311 793190 835891 852422 873213 879504 974980 980584 4746813 4860562 40.25 72.0 1
14:24:06 2024-01-26 622053 613674 197750 194401 310259 315951 317013 315818 204234 204720 248332 253663 288115 291984 4010371 4277139 6071272 5853716 1026128 1076033 283512 250334 259581 259123 288730 281844 281702 281645 202501 204108 679492 644484 1440631 1404674 429480 423570 620327 622723 766070 756191 801972 802379 843903 856505 817972 908641 1919839 2004654 1262742 1062566 671908 661346 802622 799044 832005 846340 877062 883029 966549 974328 4654646 4832916 40.25 72.0 1
14:24:07 2024-01-26 623890 612897 196707 194951 310478 315951 317048 315978 204268 204864 247949 253628 288351 291669 4009549 4321128 6046660 5863081 1017983 1069844 283017 250934 259144 257974 287997 281446 282543 284236 201548 204538 685091 641723 1453424 1395128 428259 423570 620406 626411 767733 750991 801326 801238 841870 856541 823359 904973 1921473 2010995 1258829 1065857 676885 661053 801447 799611 834671 845743 874494 886014 974289 975053 4654983 4832916 40.25 72.0 1
14:24:08 2024-01-26 616582 612728 197128 194976 308385 315951 316022 315157 203951 204290 248752 252594 287225 292209 4009549 4383576 6046660 5863081 1024117 1069807 282019 249961 259982 259123 287990 282135 282543 283369 201724 204002 687951 644946 1474073 1394136 429175 421676 616463 623861 767906 747187 801897 802525 843666 856596 821025 909961 1918781 2019532 1264698 1053904 677367 660410 796752 800782 839455 844549 866848 886289 975396 972916 4595978 4818365 40.25 72.0 1
14:24:09 2024-01-26 615163 611286 196995 198757 307843 317738 317048 315497 204904 204004 248716 252921 288487 292739 4012408 4355367 6029401 5878950 1034986 1070601 281555 251288 258061 259303 288599 281936 281012 284236 201055 204933 696349 639892 1451058 1383612 427043 423714 618214 626263 773227 751035 797802 804689 838957 854776 824493 914261 1923724 2033966 1244521 1050346 679296 665616 796880 797275 839455 847447 867736 880447 981351 981502 4671623 4839365 40.25 72.0 1
14:24:10 2024-01-26 615837 612219 197707 194405 310224 315951 317013 315978 204268 204290 249137 252464 287478 294229 4003056 4302944 6037744 5863081 1038372 1069944 281647 250899 258962 259123 287180 282334 280122 283005 201724 203645 697034 639120 1456274 1395472 427043 423642 617337 622006 773227 750910 793134 805865 845699 852924 818682 914298 1927755 2023041 1218734 1049912 671908 661720 799177 793226 836806 847483 871935 878499 974980 983399 4742890 4835380 40.25 72.1 1
14:24:12 2024-01-26 620222 610166 197780 194278 309785 315951 316022 315978 203634 204004 247949 252851 287277 293997 4008769 4260015 6061947 5844350 1028361 1071089 282019 249736 259144 258009 288512 281303 282674 281856 202288 203537 692556 640958 1455399 1407109 428869 421712 618251 620719 767906 751444 797679 798861 845100 856505 814393 905931 1922571 2001129 1264698 1060392 672111 661595 800311 796674 831649 845743 874257 881073 965793 974364 4658896 4818403 40.25 72.1 1
14:24:13 2024-01-26 618806 612560 196372 194951 307843 315951 316057 315978 203668 204004 246457 253840 287094 291330 4003056 4308769 6042339 5844350 1023248 1069807 282019 250582 259109 258762 287997 279576 280236 283830 201020 204144 662452 641419 1468194 1395128 428869 425353 620890 625302 768989 751909 801103 800098 843067 856469 820988 905085 1917568 2010349 1275691 1064784 674787 662438 803622 797840 830235 845145 876363 884679 966476 972193 4656149 4832452 40.25 72.1 1
14:24:14 2024-01-26 622995 610965 196508 194976 308279 315951 316943 315942 203600 204864 247704 252594 288281 291596 4005114 4314912 6038253 5857893 1019742 1072987 282068 250736 259073 257905 288802 281231 279236 283848 201125 203822 685091 640807 1468647 1393748 428259 423846 619972 624524 765728 753504 798789 800668 839483 860909 823359 901879 1917112 2013260 1252677 1062354 677367 662284 800158 800630 830235 845743 875739 883620 969018 972879 4656149 4832916 40.25 72.1 1
14:24:15 2024-01-26 623587 613857 196542 195087 308279 315879 316464 315978 203425 204720 247913 252605 289368 291596 4008769 4326263 6042339 5852695 1019016 1069944 281849 250475 259910 257940 288802 282099 279236 283617 200985 203965 668252 639892 1463908 1392503 427043 423846 616352 625150 767360 747150 799960 802414 841870 856547 822590 911599 1919839 2014769 1242602 1056912 677683 659906 795658 797640 837345 845743 869313 882364 974980 971925 4605357 4823550 40.25 72.1 1
14:24:16 2024-01-26 616269 613423 197132 194405 308314 317738 315763 315720 203917 203007 247949 252043 287443 292082 4002258 4373979 6007770 5844134 1031959 1069944 282846 250299 257877 259519 287990 281267 279696 282775 201301 203822 676549 643562 1449250 1382302 427416 423786 617756 626488 771187 745686 801177 807098 839446 847383 824419 915477 1922571 2032235 1253748 1055252 675751 662248 795658 799008 839732 846179 867736 883658 975592 975017 4619011 4825552 40.25 72.1 1
14:24:17 2024-01-26 617149 612984 195925 194405 308279 314883 316978 314215 204058 203647 247566 252816 287478 290291 4005114 4305708 6020721 5862074 1038409 1069944 280306 251288 258275 259088 288395 281341 279466 284450 200669 203537 688077 635796 1440808 1383283 425831 423750 617374 624889 774487 746767 798818 805379 841870 847420 820766 914056 1928014 2027350 1248359 1049167 679623 667002 793365 793190 838265 847991 870176 882130 978466 977852 4665649 4826992 40.25 72.1 1
14:24:18 2024-01-26 612911 613408 197132 194370 309276 315807 316499 315497 203600 203647 248332 251272 286973 292946 3998027 4299694 6029363 5862074 1039187 1069770 280663 250510 258093 257974 288711 281900 278387 282718 201266 202968 685376 634439 1448937 1390529 426436 422450 614718 619027 772285 747002 796429 807098 844953 851754 818174 914037 1930798 2021571 1246440 1045022 674787 664018 796789 793268 839455 847447 864441 876852 977046 978544 4662198 4823550 40.25 72.1 1
14:24:19 2024-01-26 612404 612126 197132 194370 308341 315843 317748 315017 203600 202370 248396 252816 286573 292955 3993704 4294139 6029401 5852695 1037948 1069944 281332 250510 258346 257974 286705 281900 279888 281392 201971 202968 694048 636249 1461262 1392503 426436 426025 616499 618991 771658 748905 795219 808084 845589 851754 816430 914112 1924671 2021804 1244521 1044765 671908 663695 797612 793017 839455 847447 866464 877601 979797 978544 4669665 4830437 40.25 72.1 1
14:24:20 2024-01-26 613779 612555 196551 194405 308345 315879 316499 314096 204234 202653 247739 252851 288649 292946 3993704 4285200 6038022 5852695 1041667 1069944 281091 250510 258310 259303 287180 279685 280514 281589 201794 203537 691996 638067 1457105 1392503 427043 423858 617812 619027 773006 749127 796998 807023 846671 853490 817592 911912 1925271 2020367 1242602 1051093 671908 663628 799177 797147 836749 847338 870213 878840 974105 979128 4721988 4830437 40.25 72.1 1
14:24:21 2024-01-26 619866 611248 196551 194405 308310 314847 317747 314538 203566 204004 246422 252851 287077 292082 3996553 4237949 6046660 5844134 1029539 1069944 279858 250899 258310 262941 288833 279612 280122 282130 201125 203537 678020 632759 1477198 1396463 425528 421227 618467 619940 768277 751444 793143 801808 846078 857080 818174 910111 1921473 2012531 1240683 1058608 673826 663628 801447 793268 835119 851745 874419 876964 968602 979164 4715259 4823550 40.25 72.1 1
14:24:22 2024-01-26 620222 611252 197167 193761 309719 315843 315960 315496 202969 203647 247530 252782 287007 292946 3999404 4258382 6056243 5853716 1029094 1069944 281091 249772 259109 263013 288508 281433 279661 281892 200985 202968 711964 635011 1469250 1401723 427043 421191 618251 619838 765728 749385 793097 797913 843610 859581 816258 904786 1920105 1998993 1260785 1062068 671908 660373 798046 794312 832201 847685 871204 882017 967843 972879 4652825 4825552 40.25 72.1 1
14:24:23 2024-01-26 620932 611252 195933 194951 307097 315843 315636 314538 204029 203043 246352 253416 286677 290737 3993704 4299443 6029646 5833937 1022656 1069672 281607 249701 258310 257940 288802 279075 280521 281900 200075 203822 666251 641265 1437529 1392503 427043 421227 618251 623679 765728 746966 798974 797275 838109 858329 824610 908532 1916010 2011101 1238763 1063379 678859 662174 797922 797238 832596 843357 872587 882327 972147 970063 4639561 4797711 40.25 72.1 1
14:24:24 2024-01-26 616541 612723 196210 194375 307808 315807 315960 315978 202969 203139 247530 251237 286973 291184 3999404 4361548 6018362 5843316 1021851 1069944 281949 248929 258927 257974 286978 281303 278387 282605 200950 203537 685091 643562 1471683 1390529 428467 422486 614718 621329 765728 746127 801104 802525 837105 854776 823434 908326 1921198 2023837 1240683 1050647 675751 660929 795621 797803 838265 838541 867647 885729 977749 971470 4579857 4797636 40.25 72.1 1
14:24:25 2024-01-26 611106 611252 196517 195245 306415 315879 317748 313804 203883 202688 247704 252043 286677 291633 3993704 4333508 5990585 5839149 1032034 1066839 281205 250299 256723 257974 287584 279576 279236 281856 200705 203965 658895 640807 1433844 1380343 427955 423462 616062 625006 768313 747187 798974 804670 837698 852395 824308 909698 1923084 2028191 1266771 1050684 675751 660227 796752 800061 838265 838505 867736 884464 977749 970063 4580905 4825552 40.25 72.1 1
14:24:26 2024-01-26 612911 611257 196346 194951 306415 315879 316499 313804 203917 203007 247566 252043 288793 291221 3999404 4330387 5995310 5839149 1032034 1068390 281201 250510 257119 258728 287584 279649 279871 281892 200985 204108 651215 640807 1430571 1381322 427955 423822 616499 625523 768340 747187 799543 804807 838293 847528 823359 912375 1921398 2034558 1247092 1052553 677199 663151 796752 799833 838155 838505 866464 882364 977528 974328 4599716 4807986 40.25 72.2 1
14:24:27 2024-01-26 611818 611261 200346 194951 306415 315843 317566 312851 203600 202688 247149 251832 286677 290327 3984076 4305708 5977757 5833937 1030563 1066839 280350 249736 256723 257974 287297 279576 279437 281821 200040 203965 666251 639435 1429208 1380456 426739 423786 616499 624564 771658 745304 796632 804807 835263 847528 822502 911587 1923084 2030452 1240683 1049991 677683 664129 796186 796655 837345 838361 865158 881073 977056 974874 4624853 4810954 40.25 72.2 1
14:24:28 2024-01-26 616040 611257 200527 194405 307338 314847 316278 312851 203461 203007 247149 251832 286677 288554 3990038 4302944 5977757 5833937 1030488 1066047 279893 250475 257480 263049 287787 279576 279407 281892 200005 203537 683598 635796 1443423 1383283 425528 423750 616499 623679 770565 744849 795427 802525 837699 847528 820988 912923 1919839 2027563 1242602 1050745 678374 664166 793365 795487 837345 843176 865009 879748 976363 974328 4643969 4797636 40.25 72.2 1
14:24:29 2024-01-26 617204 612993 195895 194098 308279 313890 317748 313189 202969 202725 246422 251028 286973 290327 3990038 4293584 5999497 5848521 1034986 1066839 279775 249350 257119 262941 287288 279612 279372 282399 200459 202932 694048 632291 1454573 1387217 424476 422450 613413 619976 769402 743978 793143 801387 841407 847564 816198 908923 1923599 2021767 1213760 1050740 675751 663834 793365 791996 837345 846829 865662 879116 980715 975743 4654477 4814185 40.25 72.2 1
14:24:30 2024-01-26 611111 611033 198521 193751 308314 313890 315960 313583 202969 202688 246457 250249 286364 291184 3984352 4290408 6012096 5844350 1033509 1066839 279810 249714 257515 262941 287288 281267 279766 281427 200669 202649 688870 632291 1440034 1390529 426436 422153 613848 619838 767154 746201 792578 804807 843903 847420 815271 911624 1919839 2016705 1246440 1047329 673074 663040 796514 790874 838823 849938 865789 877752 976740 975779 4652684 4804632 40.25 72.2 1
14:24:31 2024-01-26 610842 610820 197967 193782 308314 314883 315960 314060 202969 201735 247739 251622 287863 292532 3984352 4282261 6012096 5844350 1033509 1069944 280275 249736 257912 263013 286414 281303 278387 281427 200985 202613 695541 634102 1447132 1392503 426436 422450 614718 619838 767697 747187 793143 802342 843903 847492 815271 915854 1919839 2014769 1236844 1047329 672111 663003 797318 792340 838191 848137 865789 875492 976253 978274 4646744 4821059 40.25 72.2 1
14:24:32 2024-01-26 612795 610393 196210 194370 309492 314883 315694 311648 203566 202370 246352 252464 290709 291221 3980673 4265584 6007808 5830470 1035491 1066084 280271 249525 255898 257940 287990 279075 279687 280864 200985 202968 676549 635466 1466899 1392503 424623 423750 617994 619502 770565 750910 792014 800215 841407 854238 814970 904637 1914353 2004654 1264698 1050796 673788 664055 800158 791888 834561 848100 870176 876740 971284 978434 4715249 4815279 40.25 72.2 1
14:24:33 2024-01-26 620659 610997 200599 193792 307097 313639 318196 311872 202795 203007 246144 251832 285706 291047 3980673 4222670 6021285 5824559 1029281 1065292 278510 249736 257480 258858 288268 279022 278496 280999 200075 202968 676549 632291 1444170 1392503 424623 420563 617374 618080 765728 747664 791647 795547 843903 856051 811805 902325 1910567 1990496 1252197 1055252 669997 661089 799589 793017 832184 850996 872699 874210 967009 976294 4681456 4806672 40.25 72.2 1
14:24:34 2024-01-26 618108 611950 196517 193586 307308 314883 315960 314395 202341 202688 246352 251272 291118 292946 3983513 4253842 6038022 5829777 1023211 1069944 280345 248197 258310 258858 287180 279540 278387 280999 200669 201977 700020 635921 1444701 1400729 427043 419937 616062 618080 763559 747701 795154 797311 841444 856051 813168 904291 1909209 1994046 1247092 1057380 669521 658469 800158 793084 832485 846756 873253 876815 968493 974220 4662807 4804820 40.25 72.2 1
14:24:35 2024-01-26 615601 608737 200637 193586 306406 315362 315443 312785 202553 202370 246352 251237 290601 292118 3980673 4259977 6029631 5816254 1021719 1065292 280337 248161 258093 258858 287180 278682 278387 279913 201020 202295 679492 638067 1458858 1397752 427043 423246 616499 619398 763559 749819 793134 797714 841444 856051 814113 903610 1909209 1992056 1260785 1057380 669521 658469 799744 793084 832485 846179 871305 879392 967083 972151 4645018 4807324 40.25 72.2 1
14:24:36 2024-01-26 617195 609508 197545 193958 306987 315843 315702 313107 202341 202583 246316 252043 287360 291221 3984352 4275548 6012171 5816254 1019016 1066839 281223 248545 257912 262906 287180 279540 279236 279878 200985 202968 668252 641723 1454546 1396762 427043 421191 616650 618991 763559 749856 797198 799081 837772 854842 816198 903648 1907853 1996044 1247092 1058885 669997 657967 799177 795339 830088 846179 872587 880535 965639 971881 4645018 4811680 40.25 72.2 1
14:24:37 2024-01-26 617049 609957 200210 194088 306874 315584 315600 313583 202621 202405 246246 252607 290745 290327 3980397 4287064 6012133 5815180 1016803 1063783 281091 249350 257119 262906 286893 278218 279919 280999 200040 202968 656652 640807 1436232 1390529 426739 421263 618251 622723 765728 749385 797198 793263 837105 855191 819787 901609 1906498 1998943 1258829 1060119 674787 660373 796880 793226 830407 843784 870026 881830 971284 969329 4635747 4801522 40.25 72.3 1
14:24:38 2024-01-26 626314 609527 200527 193792 309346 314595 315924 314981 201714 202370 246387 250611 288102 288712 3984352 4321067 5994969 5820405 1014724 1063747 280036 248161 258382 259222 286302 279612 279766 281624 200040 202968 675078 639579 1457282 1388558 427650 419937 612979 619976 763559 745070 797802 801387 834120 847600 817392 909001 1912994 2010496 1236844 1051093 673826 656536 791117 795510 835891 838469 867027 883164 976823 970739 4556828 4794663 40.25 72.3 1
14:24:39 2024-01-26 612269 610735 200351 193486 306883 315843 314748 313804 202621 201829 246422 250469 285879 290037 3977835 4336446 6000346 5820405 1019083 1062204 281656 248161 257335 262941 285472 279540 279766 281314 200040 202968 675078 641723 1463210 1383283 428869 421227 612979 619502 764642 744015 797839 801956 834735 847528 819787 907593 1908925 2013847 1260785 1051093 672866 659439 791117 794349 834708 838469 862663 881867 976823 970592 4563587 4792089 40.25 72.3 1
14:24:40 2024-01-26 614166 610207 200456 193351 306992 315584 315479 311872 202800 201665 246387 250504 290825 290291 3975929 4342790 5977794 5820405 1019234 1063747 281752 247652 257551 262977 285695 279540 279766 280767 200040 202613 675078 641723 1434427 1383283 427955 421191 612979 619976 763559 742925 797839 800251 836512 851830 818552 904562 1910567 2007499 1234925 1049265 673826 656572 793152 795510 836484 838469 863965 881110 976549 970592 4576077 4801522 40.25 72.3 1
14:24:41 2024-01-26 611673 609308 197689 193446 306992 315843 314742 312193 202341 201454 246316 249773 287090 290377 3979045 4332663 5994894 5820405 1018355 1062957 281091 248161 257515 259405 285428 279576 279766 281078 200040 202613 666802 641723 1459516 1386555 427650 422153 612979 619940 764642 742925 797839 802525 835919 847528 821025 907256 1908925 2014694 1253748 1047773 671908 658506 792240 796544 835891 838433 865195 881073 972183 970942 4563473 4798091 40.25 72.3 1
14:24:42 2024-01-26 610804 609308 197406 193581 306595 315807 314604 313143 202341 201735 247491 250749 285428 290254 3975000 4346122 5977794 5816254 1019083 1063747 281752 248161 257335 262906 285717 279576 277965 281073 200040 202826 675078 641723 1449727 1383283 427650 421191 612979 619976 765728 740421 797802 801387 834735 847600 818625 909649 1910567 2010958 1258829 1051093 673346 657502 791117 795547 834966 838469 862663 879785 973598 970922 4569737 4787817 40.25 72.3 1
14:24:43 2024-01-26 612543 608883 197415 193411 306955 315663 315443 312121 201748 201418 246352 250469 287899 290705 3975000 4339946 5956446 5805801 1024858 1063747 281555 248965 256687 263162 286302 279540 277978 281056 200075 202790 685091 641723 1439645 1379093 427650 422486 613848 621806 765728 742595 797839 802525 834735 847456 821025 910261 1910567 2017279 1249759 1051205 672866 658972 792240 794948 836484 841325 862663 879785 974980 970099 4592308 4804082 40.25 72.3 1
14:24:44 2024-01-26 612538 609349 196576 194194 306883 315440 315816 313099 202935 201771 246007 250853 291118 290483 3980673 4321261 5971200 5811033 1025580 1060665 280040 248965 255934 262941 286302 279344 277965 281181 200040 202968 664189 639892 1447357 1377971 428259 423452 614718 623201 766033 742631 796632 802525 834735 847492 821025 908589 1914353 2021608 1257738 1047029 673826 661815 792277 793190 835891 838505 862700 878499 974980 971543 4611916 4796360 40.25 72.3 1
14:24:45 2024-01-26 612543 610924 196580 194018 306883 314667 315852 311943 202868 201700 246352 251051 291046 288590 3976978 4306004 5964444 5811033 1026054 1062993 279384 249188 256292 262906 286302 279308 279766 280240 199379 202968 663309 637612 1433278 1374063 424623 423118 614283 623123 767770 742595 795427 802525 837105 847492 820405 910261 1908925 2021608 1254917 1048219 675751 662284 794849 793268 835891 838505 863928 878536 974708 970099 4599716 4796360 40.25 72.3 1
14:24:46 2024-01-26 614288 610851 197133 193887 306955 313446 315816 311470 202834 201982 246211 251203 291046 287999 3976343 4305791 5981464 5805801 1026313 1063740 279970 249315 256257 263275 286266 279075 279766 280732 199692 203537 670161 638979 1424486 1377971 426739 423714 614718 624293 767421 745033 795464 802525 836512 847154 820988 908886 1913285 2024020 1256873 1044615 675269 661310 793365 793268 836484 838433 862626 883465 974252 971470 4563473 4789632 40.25 72.3 1
14:24:47 2024-01-26 611562 609838 197684 193275 308719 315663 314784 312892 202800 201559 246281 250889 285879 290254 3976978 4333434 5989176 5815180 1023764 1063740 281629 248509 257083 263311 286030 279504 279766 280963 199970 202578 675078 641723 1439045 1383283 427955 421191 612979 619903 764617 743978 797802 802525 834735 847456 821054 904674 1913285 2016705 1258829 1052590 673346 657930 792240 795474 836484 838167 862663 879748 974980 970775 4568617 4786089 40.25 72.3 1
14:24:48 2024-01-26 611562 610269 197509 193440 306915 315663 315263 311943 202834 201489 246246 251064 287377 290109 3975000 4333508 5968693 5815180 1025580 1063747 280764 248894 256472 263311 286266 279504 279766 280963 200040 202932 675078 641723 1459870 1378350 427650 423082 613848 621769 765728 745033 799269 802525 835919 847456 820988 908886 1910567 2023041 1259733 1049599 671908 659906 792240 793190 836484 838433 865195 882205 974943 970063 4583257 4792922 40.25 72.3 1
14:24:49 2024-01-26 609272 609172 197097 194123 306775 314595 315780 311724 202868 201559 246746 251064 287377 290109 3976978 4314654 5968693 5811033 1025580 1063740 282702 249665 256652 262941 286705 279308 279766 280963 199970 203394 661838 639435 1458760 1374063 426739 423750 614718 623164 767906 742558 796595 802253 837105 847420 820988 908886 1914353 2023041 1256873 1048107 674787 661495 793365 794959 835855 838433 862663 881073 974980 964570 4581309 4785813 40.25 72.3 1
14:24:50 2024-01-26 610134 609454 196883 194053 306730 315002 315672 311470 202659 201384 246246 251416 287292 288491 3976978 4318331 5977203 5810964 1022618 1063740 281091 248161 256687 257940 285428 279308 279766 281051 200005 202390 673607 641723 1439789 1379364 427955 422450 614012 619940 765728 741470 797802 802525 835648 847456 820951 910261 1910567 2019297 1241779 1051205 671908 658433 792802 794875 835855 838433 862626 879748 976363 970775 4571883 4783544 40.25 72.3 1
14:24:51 2024-01-26 609272 609495 200032 193686 306730 315325 315600 311582 203081 201384 246246 250924 287876 288441 3979198 4339923 5969176 5815180 1023467 1062168 281287 248509 256687 257685 285428 279111 279766 280536 200005 202295 676549 641723 1463662 1381322 427955 421820 612979 621329 765185 743978 797765 802525 835919 847262 820369 910336 1910567 2016705 1257738 1051093 671908 657930 792240 794911 836484 838397 862626 879748 974980 970099 4562094 4781656 40.25 72.3 1
14:24:52 2024-01-26 610184 609495 200284 193146 306987 314847 315155 311872 204458 201419 246246 250714 287840 288441 3980624 4342790 6000346 5820405 1019083 1066768 281716 248161 256723 259587 285485 279504 279766 280963 200005 202295 679492 641723 1433880 1383283 427955 421191 612979 619903 764073 742925 797802 801387 835919 847564 819750 907556 1910567 2010349 1256873 1052590 673346 656536 792240 795510 835855 838433 862663 880410 974289 969402 4537271 4780132 40.25 72.3 1
14:24:53 2024-01-26 616209 608566 200431 193181 306978 315362 314706 312346 202800 201454 246211 250995 286000 290146 3978057 4329946 5986355 5823487 1017628 1063476 281773 247878 257515 259587 285428 279576 279658 280732 199831 202613 666802 641723 1436640 1387803 427650 419937 612979 619903 763559 742925 797802 801387 834084 847564 816161 905931 1910567 2007499 1258829 1051093 673074 656500 792240 795510 834671 838397 865811 881073 974289 969402 4553794 4783544 40.25 72.3 1
14:24:54 2024-01-26 608806 609033 197384 193146 306166 315326 314928 312121 202621 201454 247403 250785 287967 288405 3975215 4329946 5977794 5810683 1014724 1062168 282027 248161 258858 259297 286741 279576 279569 281078 199783 202755 673607 638030 1436319 1386232 425831 418687 612979 621293 763018 742032 793134 799943 837105 854238 819169 906909 1910567 2007499 1260785 1054090 674787 656500 792240 793268 832596 838505 867736 882791 969251 966663 4592701 4789504 40.25 72.3 1
14:24:55 2024-01-26 610134 609458 200425 193146 306419 313890 314485 314096 201714 201735 248821 250262 288205 288369 3978945 4320513 5990585 5806187 1014724 1065253 279775 248755 258346 258858 286656 279504 279372 281392 199831 202613 685091 637157 1437490 1387217 425831 418687 615589 621769 762477 746731 793134 796710 836480 853635 818625 904935 1907853 2007499 1234925 1055804 675269 656500 793365 793268 830235 838541 869593 882242 968308 968031 4605357 4786089 40.25 72.3 1
14:24:56 2024-01-26 611070 609499 200134 193141 306992 313311 314742 313583 201647 202017 246316 249670 288102 289733 3978945 4298776 6002012 5811033 1014721 1066839 279775 248126 258346 259109 286266 279432 279372 280963 199692 202755 676549 640529 1476758 1383283 425831 418652 612979 622412 762477 743978 796228 799044 837105 853635 818552 906909 1909209 2004654 1260785 1052590 673826 656463 791117 795524 832596 838541 867736 879467 970698 968387 4567842 4772169 40.25 72.3 1
14:24:57 2024-01-26 609272 609495 200420 193146 306992 313854 314007 313583 201714 201700 246352 249704 291046 288333 3979081 4290677 6001184 5806889 1012085 1063532 280104 248509 258275 258460 286741 279504 279658 281610 199692 202613 673607 637612 1447134 1383283 425831 419606 614718 621769 762477 746127 795427 795547 838440 854842 821016 902288 1905144 2001777 1258829 1057380 674787 656572 793402 793268 830235 838275 866848 878499 966513 969402 4615230 4779268 40.25 72.3 1
14:24:58 2024-01-26 613816 609024 197335 193591 306415 313413 314347 314024 201680 202370 248549 249704 285671 288604 3961846 4288513 6002012 5810772 1015393 1062168 279810 248197 257628 258609 287990 278378 279766 281427 200132 202686 673607 638067 1436276 1386372 426436 422518 617374 621806 765236 747187 795464 795376 837105 853952 818588 899651 1902968 1996875 1252961 1061633 671908 658469 797775 793117 830235 838505 869350 878499 968530 972335 4618527 4789504 40.25 72.3 1
14:24:59 2024-01-26 614722 609495 200425 193181 308311 313890 315924 313547 201368 202335 245972 249704 291118 288586 3965648 4292216 5993451 5823609 1013277 1063740 279775 248929 258047 258460 286929 279396 279569 281357 199692 202649 672136 637747 1436694 1387217 426436 418687 615879 621842 763018 747261 795464 795547 838714 854842 819787 904254 1907853 2004654 1234925 1057380 675751 657967 793402 795251 830235 838505 869350 879160 968530 969402 4618527 4786089 40.25 72.3 1
14:25:00 2024-01-26 613816 609966 200170 193185 306992 313854 315443 314060 205761 202688 246144 249739 291118 287995 3971308 4294662 5993174 5810772 1013240 1065216 279740 248126 257444 258677 287274 279019 279694 281625 199657 202613 672136 638979 1433825 1387217 426436 419901 616062 621806 763018 746657 795427 795547 837105 856596 819787 903610 1905144 2001814 1234206 1057380 674787 658469 793402 793268 830235 838469 869350 878499 966513 970922 4618527 4783544 40.25 72.3 1
14:25:01 2024-01-26 614722 609463 200134 193146 305917 313854 315443 313473 205761 202405 245593 249704 291082 288550 3965648 4284311 5999497 5811891 1016175 1065216 280061 248577 258310 258858 285548 279347 279372 281574 200005 202578 702820 638067 1434656 1387217 425831 418687 612979 619976 762477 744505 793134 797876 837105 853635 817988 904973 1907853 2004654 1258829 1056006 674787 656500 791986 793268 832005 842819 867736 882167 969324 966663 4586600 4780132 40.25 72.3 1
14:25:02 2024-01-26 609236 609268 200139 193146 306978 313890 314007 313840 201680 201700 246179 249704 291046 288550 3961942 4320949 5999497 5811891 1015336 1066768 280496 247601 257734 258858 285281 279504 279766 280999 199831 202330 673607 641723 1456758 1383283 427955 422946 612546 619940 763018 742925 797528 800215 836480 847564 817355 904637 1910567 2007499 1236844 1051093 673826 656500 791117 793190 834671 837806 866502 879785 972147 968716 4537271 4774165 40.25 72.3 1
14:25:03 2024-01-26 609072 607740 197424 193146 306992 315326 314007 312851 201748 201383 246197 249773 291046 288586 3961942 4336984 5990927 5811891 1023467 1063383 282196 248019 257337 260282 285490 279039 279766 280999 199692 202367 681698 641723 1435674 1383283 427955 423246 614246 619064 764642 740458 797802 802253 835919 847528 820988 909649 1910567 2016705 1247764 1049599 672866 657668 792240 795510 837077 838433 862663 881110 974980 964570 4537271 4776447 40.25 72.3 1
14:25:04 2024-01-26 610371 609504 199858 193586 306987 314847 314963 311648 202621 201418 246179 250739 290842 288622 3961942 4315263 5965606 5817962 1022735 1065253 281931 248577 257337 260318 285272 279360 279766 280963 200005 202461 673607 641723 1450948 1383283 427955 422153 613578 621528 765185 743451 797839 802525 836833 847528 819787 910374 1910567 2015004 1253748 1051093 671908 657967 792240 795510 836484 838469 862700 881073 976363 964606 4560319 4780132 40.25 72.3 1
14:25:05 2024-01-26 609272 609499 200175 193146 306992 315649 314963 311683 202621 201383 245972 250504 290251 288586 3962972 4333769 5952211 5810888 1018363 1063346 280719 247810 257987 259767 285249 279396 279533 280833 199970 202649 675078 641723 1473468 1388202 427043 419901 612979 622412 764569 741470 797802 801387 837735 854842 817972 913240 1910567 2007499 1251004 1050164 673826 656536 791117 795474 834671 838433 865195 881036 972183 964570 4543283 4768753 40.25 72.3 1
14:25:06 2024-01-26 610371 608594 200139 193181 306415 315326 313935 313107 201748 201418 246352 249739 290709 288622 3965372 4330419 5960727 5811079 1015448 1066657 280096 247255 258168 259333 285490 279396 279730 281260 199866 202260 680963 641265 1463640 1387803 427650 419901 612979 619940 762986 745672 796632 800251 835889 847600 819787 904637 1909209 2004654 1256873 1053340 673826 656036 791117 795474 834634 838433 865195 880410 971458 968716 4543283 4769916 40.25 72.3 1
14:25:07 2024-01-26 621754 607703 200139 193146 306982 314847 313529 312193 201714 201383 246387 249739 291046 288550 3962823 4327333 5956446 5797877 1015448 1066033 282027 247601 257987 259515 285374 279432 279549 280823 199901 202473 676549 641723 1465066 1385829 427043 422048 612979 619903 763018 742925 797641 800067 836516 847564 816198 906304 1909209 2004654 1260785 1051093 673556 656500 791117 794911 834671 838433 866502 881073 972147 968716 4537271 4774165 40.25 72.3 1
14:25:08 2024-01-26 609072 607740 197388 193146 306987 314847 314007 312193 201748 201383 246162 249739 291046 288622 3956296 4333453 5952211 5801661 1021289 1064789 283959 248296 257373 259916 284938 279360 279730 280823 199901 202437 671695 641723 1436499 1383283 427043 421191 612797 619903 764642 740458 797802 802104 839298 847564 817972 904637 1910567 2004654 1254917 1051093 673826 656536 791117 795510 834708 838433 864542 882401 972183 968716 4543283 4776447 40.25 72.3 1
14:25:09 2024-01-26 607518 607699 200139 193146 305917 314883 314007 312157 201714 201418 246179 250670 290846 288586 3961942 4327233 5943753 5801661 1019083 1063231 281834 247913 257302 259992 285312 279163 279730 280858 199901 202285 685091 641723 1448677 1382302 427955 421227 613578 621565 765728 744505 797839 802525 834208 847420 821025 907558 1908925 2016434 1237311 1050346 671908 656572 790860 795510 836484 838433 862700 881036 976363 970099 4557055 4774165 40.25 72.3 1
14:25:10 2024-01-26 608806 607717 200139 193451 306987 315355 314999 311648 202621 201102 245972 249773 290625 288586 3956296 4313973 5959367 5796423 1024848 1063740 280324 248645 256475 259809 285178 278538 279730 280430 199587 202791 671281 640807 1466509 1376531 427043 422522 612979 622931 767832 742558 796595 802525 834735 847963 822775 908923 1910567 2019701 1247092 1049599 673826 660373 793402 793268 835891 838469 862663 879785 974289 969868 4562094 4776723 40.25 72.3 1
14:25:11 2024-01-26 610371 607699 200103 193757 306766 314883 314676 310704 202341 201383 245972 249739 290637 288662 3958842 4306004 5959367 5796423 1025580 1060665 280040 248755 256439 260210 286445 278823 279730 280626 199936 202827 671094 640807 1438398 1377442 427955 423416 613848 621842 767733 745877 798781 802525 836512 847420 820816 909811 1910567 2020176 1267712 1046211 673826 659906 792802 793190 834671 838541 862663 877838 972220 970099 4590033 4780132 40.25 72.3 1
14:25:12 2024-01-26 613939 609495 200139 193181 306987 312462 315960 310922 202685 201735 245628 249773 291073 287396 3961942 4268967 5959367 5806889 1028361 1060665 278566 248929 256723 259372 286016 278430 279730 281610 199274 202473 675078 633670 1437846 1381893 424623 422937 614718 621806 768313 744816 795257 802379 837105 847492 820405 908350 1908888 2020176 1256873 1041653 675474 661815 793402 793268 834708 838469 862700 878499 974289 970099 4590310 4776723 40.25 72.3 1
14:25:13 2024-01-26 612469 608066 196580 193146 306987 312023 315960 311992 201714 201736 245628 249773 290637 286813 3956296 4275188 5946214 5792288 1025580 1060665 278571 248755 255898 259405 285428 278430 279730 282783 199483 202686 664780 638067 1437154 1376992 425233 422937 614644 623164 765997 742631 793171 802379 836438 847420 820988 908923 1914610 2017279 1261727 1048107 671908 659615 792240 795524 836484 838433 862700 881110 974289 964570 4537271 4770483 40.25 72.3 1
14:25:14 2024-01-26 609072 607703 200139 193141 306992 314404 314007 311211 201748 201067 245593 250739 290637 288586 3956296 4312198 5950042 5788158 1024117 1060724 280236 248197 255147 262721 285503 278218 279372 280752 199831 202817 665896 639892 1432085 1377971 427043 422937 614374 623373 765728 744505 797235 802525 834465 850439 820988 908923 1910567 2021530 1237311 1048107 673346 659439 791986 793190 834708 838469 862663 878499 974980 970099 4576574 4769916 40.25 72.3 1
14:25:15 2024-01-26 618081 608630 196025 193792 306766 314139 314999 310197 202341 201383 245593 249739 290565 288513 3956296 4290533 5950042 5797524 1024594 1060724 278536 248755 255898 259405 285575 278682 279766 280109 199483 202686 661183 637290 1447984 1377971 425831 422973 614681 622748 769544 744776 793134 802525 834084 847492 821091 908886 1910567 2018265 1236844 1046582 674787 662284 792802 793268 834708 838505 862663 878499 974980 971961 4599716 4780132 40.25 72.3 1
14:25:16 2024-01-26 612543 609055 200130 193185 306699 312937 315708 310957 202341 201700 245628 250504 291046 287635 3952577 4287485 5950042 5788158 1024594 1062204 278662 248965 255898 262537 285752 278682 279766 280109 199379 202721 664780 638662 1429844 1377971 425831 422973 614718 623373 770091 744248 797110 802525 836512 847456 818625 909999 1910567 2017279 1262742 1047000 674787 661815 792839 793268 834671 838505 862700 878499 973598 970136 4583482 4767358 40.25 72.3 1
14:25:17 2024-01-26 613577 607744 199858 192841 306987 312023 315960 310233 202545 201383 245593 249773 290251 287158 3956296 4265767 5950042 5797524 1029094 1062204 278623 248929 256687 262906 286302 278682 279569 281856 198754 202330 673607 633670 1458401 1380456 424476 422973 615589 621660 770091 745272 795406 802414 836516 847492 817972 908650 1918739 2015276 1240683 1041911 675751 663224 790557 792143 834671 843357 864579 879504 973598 972229 4609121 4776723 40.25 72.3 1
14:25:18 2024-01-26 612506 609003 200139 193011 306380 311988 315960 311175 201714 201653 245593 249773 291073 287392 3952577 4272001 5954920 5788158 1024848 1060724 278960 248581 255147 259587 285463 277863 279766 282131 199379 202968 668668 638067 1444757 1377511 426808 423163 614246 621696 767906 742485 797679 802414 834589 846191 819824 910261 1909614 2019569 1277686 1048219 674787 661966 793365 793268 834634 838433 861363 879475 973525 970027 4584585 4774165 40.25 72.3 1
14:25:19 2024-01-26 622283 607667 196025 193722 306083 313854 315443 310233 201714 201524 245558 250704 290601 288513 3958220 4312129 5950042 5796423 1024079 1060724 280201 248126 255828 259587 285490 278610 279569 280074 199344 202355 687951 640807 1447950 1374063 428259 424448 615284 624261 765728 742778 798818 802414 836686 850549 820951 910186 1910567 2022304 1231442 1048070 671908 658433 792240 795524 834671 838397 862626 879748 976363 970775 4550536 4764786 40.25 72.3 1
14:25:20 2024-01-26 609072 607667 196576 193076 306555 315541 314670 311140 202307 201032 245937 249739 290659 288513 3953492 4324525 5964444 5795310 1019083 1060724 281287 247952 256652 262749 284956 278646 279569 280074 199657 202260 685091 641265 1448345 1381322 427650 424448 614246 623061 765162 743831 797616 802414 835772 852087 820147 906461 1910567 2009660 1276946 1052345 671908 656463 791117 794312 836749 838433 862626 879748 974980 964304 4552688 4774165 40.25 72.3 1
14:25:21 2024-01-26 609072 604208 200103 193111 306550 314811 314383 311140 202307 201067 245937 249739 290565 288608 3956045 4320818 5964444 5796423 1019083 1060724 280859 247917 256687 259587 285142 279075 279766 280196 200005 202295 673607 641265 1437098 1380456 427650 422117 613809 621528 767795 745439 797616 802414 836401 852357 820531 911561 1910567 2015276 1257738 1051205 674038 656500 792240 795474 837077 843187 862663 880410 974980 969402 4552411 4770760 40.25 72.3 1
14:25:22 2024-01-26 610601 607708 200103 192941 306992 315290 314706 311140 202341 201348 245937 250435 290565 288752 3956438 4314654 5968693 5792288 1019083 1060724 281091 248126 256687 259587 285356 279075 279766 280536 199692 202295 676549 641723 1462757 1390192 427955 421155 612979 621193 764515 746408 799960 801240 835772 851754 821091 908776 1912148 2010349 1258829 1049599 671908 658641 791117 795524 834634 837181 865046 880410 972147 968716 4530715 4770760 40.25 72.3 1
14:25:23 2024-01-26 609072 608103 200103 192806 306982 314811 313494 312851 201714 201477 246144 249704 290974 288513 3956296 4314654 5980632 5796423 1019083 1062813 280859 247361 256687 259587 285040 279075 279766 280739 199379 202083 690709 640807 1426569 1382302 427985 420528 612113 617748 763559 744286 800232 802379 839483 847383 818756 904488 1911873 2006782 1236844 1051093 673346 656267 791986 797221 832596 838505 866464 881414 970734 966663 4530752 4770760 40.25 72.3 1
14:25:24 2024-01-26 609072 607663 196576 193011 306987 312901 313529 313071 201507 201383 246144 249496 290565 288608 3950662 4280792 5968693 5796423 1013277 1063740 279384 247964 257877 258677 285392 278646 278747 280602 199657 202119 662452 637082 1436694 1383283 425831 418652 613848 621329 762477 741470 796960 800061 836254 857225 819022 904675 1911126 2001835 1234925 1057306 674787 656536 794849 793047 830235 838433 870213 878425 967250 964606 4606293 4767358 40.25 72.3 1
14:25:25 2024-01-26 612911 607672 196576 192775 306992 313121 314706 312815 205621 201700 245386 249289 290565 288274 3955397 4253804 5968693 5787044 1013949 1060724 279419 248126 256472 258495 287180 277755 279372 280928 198754 202578 661002 638067 1444596 1383283 425831 420859 616937 622453 765185 747187 795427 796544 838072 856811 820469 902150 1902822 1993986 1265717 1059946 673346 657465 796789 795524 827883 842517 870586 880760 962979 969402 4599716 4768753 40.25 72.3 1
14:25:26 2024-01-26 617416 608769 196576 193150 306992 313634 314963 312086 201714 201982 244802 250469 290565 287679 3950662 4249789 5968693 5777665 1016490 1062985 279775 248126 256687 258858 287180 276904 279766 280619 199205 202897 666251 639435 1446548 1386232 426436 421155 617812 621329 764073 746966 796595 795561 838109 855832 820462 903308 1905280 1991909 1247092 1062392 670191 658678 798009 795524 827883 838239 873833 881388 964381 969402 4609121 4776723 40.25 72.3 1
14:25:27 2024-01-26 617416 609195 196576 193146 306987 313854 314963 311648 201714 202335 244837 250469 290974 287594 3958220 4262142 5981464 5777665 1016175 1062204 279384 248161 256687 258858 287180 277329 279766 280549 199205 202932 662452 638979 1433771 1383283 426436 421155 617374 621293 764642 748854 797528 795561 836480 855382 818645 902588 1906673 1997010 1247092 1060119 670191 656354 797885 795524 827883 838469 871230 879243 962979 968031 4602889 4781172 40.25 72.3 1
14:25:28 2024-01-26 617305 607445 196438 193150 306775 313890 314007 311867 201714 201735 247970 251272 290446 288513 3946944 4235621 5977794 5787044 1016803 1063740 280236 247743 257263 258858 286302 278610 279766 278510 201055 201660 659552 639892 1436497 1392503 427043 422185 617374 618080 763559 747664 795427 799492 838993 854842 814113 905246 1907261 1993986 1243179 1058720 669712 658210 799921 793157 830162 843285 870213 876302 967524 970666 4615230 4776723 40.25 72.3 1
14:25:29 2024-01-26 612765 603956 200103 193111 306226 313926 313971 311867 201680 201665 245386 250853 290230 288586 3950776 4230246 5977841 5792288 1021198 1063740 279349 247396 257195 258858 286383 278414 279766 279028 200040 201309 687517 637574 1451879 1396463 427043 419937 615589 618080 763061 747664 793097 796674 837735 853635 815850 903610 1904326 1993203 1247092 1057099 668278 657742 797885 794035 829536 843140 870213 875641 965786 971214 4618527 4780207 40.25 72.3 1
14:25:30 2024-01-26 613779 603951 200103 191935 306996 312901 313742 312157 201507 201700 245386 249704 290242 290737 3948842 4196864 5977794 5790237 1023211 1060724 277393 248197 256687 258460 286593 277329 279766 279648 199379 202119 675078 631388 1455027 1392503 424623 418687 616499 617642 765456 745870 790850 794349 842039 854842 811768 901609 1907853 1988952 1251456 1055252 671430 660263 797318 788516 828911 847464 870138 871764 965786 972916 4674683 4774165 40.25 72.3 1
14:25:31 2024-01-26 617204 608740 200451 191935 308728 311697 314485 312121 205799 201700 244837 249739 290290 288513 3946944 4175446 5967025 5777728 1029465 1062231 278549 248719 255112 258858 286705 277755 279766 279656 199379 202154 683598 631388 1455179 1388558 423420 421191 617374 619838 765728 749164 790251 796674 842636 853635 811805 903149 1907853 1989775 1236844 1053745 672111 662211 797922 788516 829573 848064 871418 875096 965786 974328 4677312 4776723 40.25 72.3 1
14:25:32 2024-01-26 616541 608267 197124 192533 306415 311697 314742 311801 201368 202089 245215 249773 290659 288586 3946025 4185633 5968693 5778041 1029502 1060724 279119 248719 255077 258858 286705 277560 278387 279665 199831 201977 676549 632748 1422253 1388558 423126 421227 617374 619398 766070 746966 790288 797913 842672 852431 814113 902734 1910567 1995460 1238763 1053745 672111 664291 797885 788516 830198 847501 868824 874819 967732 975017 4677681 4783544 40.25 72.3 1
14:25:33 2024-01-26 616541 607445 200139 192830 308728 311697 315479 312121 201507 202193 244837 250982 290494 288513 3950776 4197874 5968693 5788158 1028734 1060724 278466 248645 255863 258858 286826 277791 279766 280109 199692 202354 682434 631388 1445723 1388558 424021 420859 617374 618417 765728 747136 790813 796710 843269 854842 811805 903610 1907853 1992093 1235946 1052590 672111 661089 798790 789601 828985 848137 870176 874471 965367 974911 4665555 4774812 40.25 72.3 1
14:25:34 2024-01-26 614722 603956 200284 191931 309337 312970 314042 311867 205656 201700 244837 249739 290157 288586 3933740 4172439 5962773 5782916 1024705 1061226 277497 248719 256292 258239 287180 277365 279372 279683 199379 201660 675078 630486 1450914 1390529 424021 418723 615626 617808 765185 747187 790850 793263 842709 855178 811805 902288 1907853 1985304 1247690 1052590 670952 661346 797885 790200 830407 848137 871455 874471 966324 975561 4661329 4768753 40.25 72.3 1
14:25:35 2024-01-26 617358 608335 196990 192333 307093 311479 314520 311907 203175 202052 244631 249704 290655 288550 3943212 4182314 5959367 5777841 1032472 1062701 278536 248545 255077 258858 286302 277401 278387 279661 199379 201695 675078 631698 1412360 1387217 425528 423118 617374 618080 768277 748854 793143 800251 838957 852395 815244 904068 1910567 2001129 1236844 1050703 669997 662754 797922 791888 832485 846756 868268 875492 968530 975561 4680091 4769916 40.25 72.3 1
14:25:36 2024-01-26 616541 609236 197057 192976 306992 311916 315960 310233 201680 202089 247268 250853 290879 288550 3941189 4211376 5968693 5787044 1032361 1060508 278610 248126 255112 262721 285463 277755 279766 279231 199831 201977 675078 635011 1450472 1388558 424623 423118 617374 619398 767697 747664 793143 799081 838993 852395 814113 904973 1910567 1999710 1258829 1051093 669521 662284 796880 786368 830407 847954 870566 874359 967046 977171 4682856 4774165 40.25 72.3 1
14:25:37 2024-01-26 616541 607404 200108 192561 308615 311881 314963 312157 201680 202052 247444 250714 290361 288550 3946025 4181393 5959367 5787044 1026506 1063740 278174 248929 255898 258858 286942 277560 279766 279683 199831 201977 675078 630486 1449417 1387217 424322 424448 617374 619398 767697 747100 790887 797751 840775 847564 814113 904600 1910567 1999710 1260785 1044689 669521 663224 798046 787519 830235 846939 868750 877601 968382 975597 4678914 4782657 40.25 72.3 1
14:25:38 2024-01-26 617854 607336 200134 192810 306771 311703 315708 311612 201680 202370 244837 250469 286821 288333 3943212 4198183 5972118 5790313 1033509 1060665 278536 248161 255147 262941 285428 277827 278610 279257 200005 201977 686024 635011 1451381 1388558 425831 423750 617374 618080 769402 747002 793143 800251 838993 852395 814113 907701 1910567 2003233 1260785 1051205 669997 663224 798046 790460 832005 846939 867736 876347 968382 977680 4679183 4785244 40.25 72.3 1
14:25:39 2024-01-26 617743 604037 196576 192502 306992 311952 315960 311836 203175 202299 244837 250504 290157 288261 3933740 4195203 5968693 5783071 1032034 1060665 278536 247952 255147 262906 285896 277791 278387 279188 200005 202119 682434 634102 1462777 1387217 425831 423786 614646 618080 770295 747187 793143 802525 841444 847492 811805 906232 1908888 2003233 1236844 1044765 669045 662284 795658 790387 833669 845743 865195 875679 972591 976950 4616360 4773224 40.25 72.3 1
14:25:40 2024-01-26 610184 606717 197129 192635 306992 312866 314485 311992 201714 200752 247794 250995 285682 290350 3933740 4235621 5972118 5796423 1028361 1060665 278501 248161 256508 258858 284521 279344 278943 281931 199866 201660 683905 632291 1462365 1388558 425720 421191 612979 618080 765728 742631 792014 802525 842672 846823 811805 910261 1914353 2004654 1262742 1041794 669521 661346 793402 789827 836484 846939 862626 873737 973598 973603 4616180 4769006 40.25 72.3 1
14:25:41 2024-01-26 608371 603843 197124 192725 306982 311845 313863 311612 201680 200927 246007 249519 286150 290631 3933846 4232406 5950042 5792288 1029094 1062985 278160 247878 256508 258858 286079 279075 278159 280144 199692 202071 679492 631388 1440452 1383283 424322 421227 611248 619064 768277 740495 792014 801387 838957 847456 813780 908923 1914390 2012420 1250278 1045012 671908 661815 790860 788672 834671 844549 862700 876964 975360 972952 4602927 4775825 40.25 72.3 1
14:25:42 2024-01-26 611673 608190 196986 192397 308719 312530 314820 310998 201680 201383 245386 249289 290433 288550 3933664 4250448 5940717 5788158 1029094 1060724 278043 248197 256292 259466 285463 277791 278550 281091 199344 201695 676549 632291 1449930 1379364 424322 422153 612979 622723 768277 738257 793143 801387 838364 847262 815620 907558 1915750 2013847 1246440 1044765 673826 662284 789997 791021 833453 843357 865232 876964 974980 972952 4599716 4765584 40.25 72.3 1
14:25:43 2024-01-26 613681 609086 196571 192705 306982 311774 315744 310998 201647 201384 245558 249739 290637 286750 3944972 4265878 5944082 5782916 1026919 1060724 278307 248197 255898 258858 285526 277791 279569 281240 198581 202295 676365 633536 1433481 1374063 424623 422486 614283 620890 768277 742069 793097 801956 835263 847492 819885 907595 1908925 2013847 1240683 1045022 674306 662284 790557 792143 834634 843090 862700 878252 972183 971506 4596432 4756016 40.25 72.3 1
14:25:44 2024-01-26 614133 608940 196473 193041 306910 312758 315299 310055 201647 201243 245487 250331 290655 286678 3935551 4281267 5946557 5777728 1022656 1060508 279810 247952 255898 262906 285192 277827 278979 279775 199379 202295 673607 639435 1464824 1374063 427043 422486 612979 621366 765728 740421 799012 802525 834735 847456 820988 910261 1907853 2016705 1259733 1048219 671908 658506 791117 795524 834708 838433 861902 878499 972220 969402 4532016 4755407 40.25 72.3 1
14:25:45 2024-01-26 609636 608740 196438 192700 305482 313782 313863 310815 201647 200927 245487 249601 286485 288513 3937592 4306414 5959367 5795498 1013277 1060724 280302 246669 256758 258858 284521 278682 278747 279878 199379 201977 673607 641265 1471672 1383283 427043 422011 612546 619027 761398 742925 797802 799455 835299 852431 817429 903275 1905144 2001814 1258829 1050870 673826 656036 792240 793268 832005 838541 867736 879504 970734 966663 4551964 4757993 40.25 72.3 1
14:25:46 2024-01-26 611143 608571 196469 192865 306811 312687 313899 312964 203209 201594 245523 249567 285744 288333 3950776 4253470 5964444 5777728 1010994 1060724 279349 248161 256328 258097 287086 277365 278979 280144 199101 202330 681545 637612 1432162 1383283 425831 420895 616499 621806 762986 746657 795464 793226 837252 856051 818625 898039 1904000 1996044 1254917 1060392 671908 657967 795153 793010 827883 838505 870660 879785 965786 964304 4599716 4767358 40.25 72.3 1
14:25:47 2024-01-26 614750 607708 200063 192865 306811 314854 315153 311872 201613 202264 245316 249601 287292 287891 3950662 4248055 5968693 5744443 1015374 1060665 280486 247987 256687 258858 285142 277827 278422 279354 199692 202295 664780 639892 1443982 1388558 426436 421191 617374 621329 765728 747664 797198 793263 834084 853988 818317 896690 1899943 1995460 1252961 1059326 671908 657502 796789 793190 829058 838505 870041 879785 965786 969402 4599438 4760564 40.25 72.3 1
14:25:48 2024-01-26 616541 604280 196571 193146 306992 313162 314712 311872 203175 202264 245487 249635 285879 288121 3946958 4244681 5980632 5761318 1014721 1063268 280201 247396 256508 258858 285463 277596 278679 279648 199413 202295 669194 639892 1448220 1388558 426436 421191 617812 620890 764100 749238 796669 793263 836516 855228 818625 903522 1901294 1994046 1252961 1060232 671908 658506 795753 793153 830235 838505 866884 878536 966549 969548 4593152 4751212 40.25 72.3 1
14:25:49 2024-01-26 610202 604253 199854 192537 306992 313413 313756 313297 203175 201807 248080 249601 286570 288369 3941323 4256494 5959367 5779910 1010202 1059717 279262 248161 256723 257881 286101 278646 278747 282529 199379 202154 662452 636249 1440476 1383283 425720 418723 614718 621806 762477 746127 794899 795583 834084 854842 818588 900634 1905144 1998906 1236844 1053941 673826 658678 793402 793268 830235 838505 869593 879512 966513 966663 4593152 4751212 40.25 72.3 1
14:25:50 2024-01-26 610207 604217 200003 192537 306992 312682 314007 313297 203033 201806 248116 251625 286485 288220 3933551 4264465 5959367 5777665 1009521 1060724 279349 248019 256581 258278 287180 277827 278782 280175 199066 202249 672136 637612 1447557 1383283 425831 420895 617103 621329 763559 747261 795464 793263 836833 856051 819787 901646 1901294 1998020 1256873 1057380 673826 658972 793402 795524 829058 838433 869350 882167 967843 969402 4596874 4764786 40.25 72.3 1
14:25:51 2024-01-26 614713 604249 196576 192502 306992 313590 313971 312050 201056 202548 247619 249532 287220 288581 3946958 4235395 5959367 5763610 1015449 1063740 280201 247917 257015 258930 285428 277294 278488 279648 199379 202578 664780 640529 1442929 1387217 427043 420859 617812 619616 763559 747664 797529 796674 837699 857262 816161 899280 1901294 1991909 1241223 1055407 670952 656463 798009 795524 827883 838433 871242 882205 962979 970775 4596874 4762683 40.25 72.3 1
14:25:52 2024-01-26 618025 604213 196300 193146 306523 312901 314007 311612 201680 201665 244802 251765 286324 288284 3933551 4229354 5985729 5769458 1022456 1063740 279740 247361 257480 258858 286204 278359 279336 279188 200040 201449 673607 638030 1446527 1396463 427043 420528 616026 618080 762912 749252 793097 797840 838957 856051 816208 904254 1901294 1989085 1243179 1057380 669045 656463 798046 795524 829058 843054 870586 879467 962942 970088 4599716 4764786 40.25 72.3 1
14:25:53 2024-01-26 618520 604217 196300 193150 306523 313818 314706 310958 204055 201700 244837 251832 286342 288225 3952604 4229307 5996900 5777665 1016042 1066033 281029 247881 257048 258858 286128 277931 280738 278409 200075 202260 675078 639892 1470933 1394099 427650 420528 615589 618080 763559 747664 794825 797876 838957 856051 816430 904524 1903718 1991909 1237311 1056554 670191 656500 799177 793190 827883 838505 874219 879123 964381 971573 4606293 4764786 40.25 72.3 1
14:25:54 2024-01-26 618292 607699 196571 193111 306523 313413 314485 311175 201680 201524 249832 250853 290565 287747 3956438 4235343 5983228 5773591 1016803 1063740 282683 247878 257228 258823 285882 278414 279766 281335 200740 202260 673607 639892 1441677 1395472 427043 420859 618251 619838 763559 750377 796558 799943 838957 854842 816125 904291 1904000 1991909 1237311 1055804 670474 657631 799177 795524 827883 838505 871935 879748 964381 968716 4590310 4757993 40.25 72.3 1
14:25:55 2024-01-26 617845 604217 196304 193111 306703 313854 314485 311612 201680 201735 244837 251298 290361 287594 3950662 4235432 5983228 5776526 1014724 1060724 280288 247878 257015 258858 285392 277791 278422 279222 201312 202156 673607 639120 1434063 1392503 427043 420528 617979 619838 763559 747701 795427 797876 838059 854842 816161 902968 1901294 1991637 1261727 1056346 669997 656500 798046 795524 827883 838469 871898 882167 965786 968716 4599716 4761388 40.25 72.3 1
14:25:56 2024-01-26 616536 604168 196296 193115 306955 312901 314706 311175 201680 201700 249795 249739 290361 287558 3941189 4244369 5974693 5773439 1016175 1063740 280240 247396 256687 259073 286691 278378 279766 278510 200005 201977 675078 641265 1437857 1392503 427043 420859 617812 618722 763559 747701 796558 797275 837699 856051 816198 899317 1901294 1989551 1245136 1057211 669045 656536 798046 795524 829058 843285 871455 879467 962942 972298 4599716 4761388 40.25 72.3 1
14:25:57 2024-01-26 618292 604172 196029 193150 306739 313377 314126 312050 201680 201700 244837 251622 286463 288554 3933348 4240966 5989176 5773043 1019083 1065253 279740 247396 257480 258677 286526 278395 279730 279222 200005 201484 679492 637747 1451192 1396463 427043 420528 615589 618080 762986 747039 793097 797876 838957 855446 816125 903610 1901294 1989085 1245136 1057069 669045 656500 798046 796089 829646 843285 871898 879467 962979 969402 4599716 4764786 40.25 72.3 1
14:25:58 2024-01-26 617793 604208 196580 193451 306523 313634 314007 312086 202371 201700 244872 251832 286941 288477 3937592 4231479 5993451 5773043 1019083 1063532 280131 247707 257480 258858 286302 277791 279464 280047 200005 201590 675078 635921 1446033 1399107 426436 419276 615589 618080 763559 745378 793143 796674 842636 856051 814113 904973 1907853 1989085 1258829 1057343 669723 656536 797355 792705 830235 846939 869387 876265 967156 970099 4618527 4761388 40.25 72.3 1
14:25:59 2024-01-26 613514 604141 200139 192502 306992 314368 313971 312157 201680 201700 245558 249739 290655 291184 3940401 4192851 5990065 5794428 1024519 1064422 278917 248752 257048 258424 287144 277791 279766 282131 199831 202084 662452 631388 1445457 1392503 424623 420563 616499 618080 765728 746966 793143 795547 843903 857262 813535 905085 1910567 1986266 1252197 1054202 669997 660554 796789 789827 830235 847537 869350 875641 965786 972916 4649504 4764786 40.25 72.3 1
14:26:00 2024-01-26 615837 604172 200527 192333 306883 312901 314007 312815 201368 202052 245386 250541 290565 288550 3933853 4194378 5952335 5782475 1030563 1065973 278475 249172 256115 258716 287144 277755 279766 279878 199692 202014 685376 631388 1438734 1387217 424322 423426 619816 619838 768277 747664 792014 799611 842039 853635 813744 906909 1910567 2003233 1260785 1051093 669997 663224 798046 788672 830235 846182 869350 873079 968530 975743 4657930 4764786 40.25 72.3 1
14:26:01 2024-01-26 616274 604177 200248 192845 306883 312382 315443 312121 201368 202193 244837 249773 290361 288550 3933740 4187650 5961767 5785975 1034172 1064459 279244 248752 254971 259731 286123 277648 279766 279748 199692 202119 685091 637009 1433409 1388202 425831 423750 616499 620232 769402 746929 792817 802525 841444 852395 814692 909649 1910567 1998943 1254917 1046544 669997 663224 797355 792143 833417 846939 867736 876302 970011 977643 4631747 4762683 40.25 72.3 1
14:26:02 2024-01-26 611652 604213 200103 192841 306992 312901 314706 310878 202621 200402 245593 250853 290086 288586 3928177 4223381 5959367 5797877 1033680 1063667 278401 248019 256546 258716 285249 279130 278871 280109 199622 201449 683905 632291 1438289 1387217 424623 421784 611211 619838 770091 742925 792578 802525 838993 847456 815011 909886 1912994 2008074 1246440 1044340 671908 662284 791117 789827 837077 846939 862013 876964 976363 974328 4612649 4764786 40.25 72.3 1
14:26:03 2024-01-26 610186 607404 200279 192502 306384 311952 314999 311140 201714 201524 245386 248942 290601 288477 3937592 4255250 5934737 5777728 1027877 1066387 280218 248403 256151 259916 285214 278466 279730 280360 199831 202897 664189 638979 1441264 1376531 428259 423714 614718 622687 765997 745351 800826 802525 835919 847456 821025 908923 1910567 2019569 1263722 1049599 673826 660373 793365 795524 836484 838469 865096 881073 974980 964606 4533877 4748627 40.25 72.3 1
14:26:04 2024-01-26 616320 604244 196576 192806 306550 313926 314042 310922 201748 201032 248006 249739 290157 288608 3927970 4294139 5962773 5777728 1013269 1064789 281430 248645 258168 258317 286222 278931 278943 280823 201312 202154 661002 637612 1430151 1383283 426739 422988 618214 621769 764642 747187 797198 797825 835263 855228 820988 898002 1901294 1995460 1256873 1060082 673826 659439 798046 793190 830235 838541 869350 879785 966513 969402 4590310 4755407 40.25 72.3 1
14:26:05 2024-01-26 610170 607667 200108 192976 306978 312937 314742 313583 201368 201735 245972 249462 286956 288513 3937592 4238297 5950042 5761205 1015449 1065550 279990 248261 257231 258752 287001 277222 279730 280710 199552 202579 656652 640807 1436232 1383283 426739 421191 618177 624430 765185 746929 797765 795510 838256 853952 818588 902511 1901294 1996155 1243179 1057380 670952 657502 798046 793190 829058 838505 871898 881036 965786 964304 4596432 4761388 40.25 72.3 1
14:26:06 2024-01-26 615631 604208 196576 193102 306987 312937 314742 311612 201680 202653 244872 249739 291046 287706 3933386 4243225 5959367 5758908 1013526 1060724 280845 248261 257231 258645 286106 277684 281348 279934 199901 202614 659552 641265 1463945 1391165 427650 420859 618251 619838 764859 749659 795992 799081 837735 856596 820500 903648 1901294 1989775 1237311 1057380 669997 656536 798046 793190 827883 838469 871935 879785 965786 969402 4590310 4751212 40.25 72.3 1
14:26:07 2024-01-26 607815 604244 200094 193115 306982 313377 314963 311175 201680 202653 244837 249739 290565 287594 3936653 4236899 5959367 5760062 1015449 1062985 280005 248126 257050 258573 285882 277540 281203 280004 199866 202614 661183 640807 1443327 1388351 427650 421155 618251 619976 764073 748942 798663 795510 836516 855191 820469 899465 1901294 1992596 1252961 1059638 671908 657502 798046 795524 829058 838505 874494 879785 965786 969402 4593152 4757993 40.25 72.3 1
14:26:08 2024-01-26 627342 607703 196624 193141 306374 313377 314963 311648 201714 202370 244837 249773 290974 287594 3937592 4232481 5968693 5763896 1015449 1060724 280613 247778 256687 259190 286043 277540 279730 282131 199587 202154 666251 640807 1437546 1389189 427955 421048 618251 619940 763559 749289 799960 797459 837699 857262 816198 904600 1905107 1991909 1269707 1058885 670952 657967 798046 793190 829646 838505 871898 880800 967156 969402 4587033 4761388 40.25 72.3 1
14:26:09 2024-01-26 614722 608098 196576 192656 306951 313377 314485 310820 201541 202688 245215 250807 290637 287594 3936653 4235546 5959367 5758908 1013800 1061416 280245 247743 256687 258858 286096 277576 281312 282131 199831 202285 658102 641723 1452784 1391165 428259 423246 617942 619838 763559 749325 796632 801238 840396 856051 813780 904935 1908253 1989505 1269707 1053979 669045 656536 798046 795524 830235 843357 869350 880872 965786 964570 4593152 4757993 40.25 72.3 1
14:26:10 2024-01-26 617379 604208 196029 193146 306550 313890 314042 311902 201714 201735 245215 251832 290361 288568 3933664 4233088 5960685 5768286 1015319 1060724 280236 247431 257480 258858 285864 278218 279730 281335 200425 201837 675078 640807 1456455 1395472 427955 423246 618214 621328 764642 749127 797198 799081 839372 856656 816161 905085 1899668 1990778 1245136 1060607 669045 656500 799177 793153 827883 838505 871935 878499 964418 969132 4593152 4757993 40.25 72.3 1
14:26:11 2024-01-26 616541 604208 196300 193115 306987 312937 314042 312121 201714 201665 244631 250853 290770 287711 3933386 4236899 5964444 5764172 1014724 1062985 280271 247952 256723 258858 286741 277827 278457 281335 199831 202332 662452 641419 1442617 1391165 428259 421084 618214 621160 764543 749856 797161 799648 838364 856596 819787 904935 1899705 1988952 1249048 1058608 669521 656536 799177 794349 829058 838577 873213 878499 964418 969402 4593152 4757993 40.25 72.3 1
14:26:12 2024-01-26 616918 604208 196433 193150 306982 313413 314485 311648 203745 201735 244837 251272 290565 287630 3933846 4234165 5968693 5760062 1013277 1063710 280201 247743 256723 258858 285575 278414 279730 279222 199866 202332 668614 641419 1448789 1392321 428259 421048 618214 620719 762837 751444 798541 799044 838993 854842 818682 906163 1904000 1990496 1261727 1057099 669997 656572 798046 793190 829058 838505 873872 879785 965786 970922 4593152 4751212 40.25 72.3 1
14:26:13 2024-01-26 616541 607694 199880 192850 306982 312937 314963 311211 201680 202370 244631 249773 290565 287594 3933853 4233890 5959367 5744745 1013277 1060724 281175 247952 256723 258858 285485 277791 278387 279028 200005 202330 658937 640498 1435223 1394136 427955 421048 617775 620719 763448 750155 797679 799824 841407 856051 815271 903388 1909427 1986266 1252961 1053941 670191 656536 798046 794959 832005 844549 866848 878499 965786 964606 4596432 4757993 40.25 72.3 1
14:26:14 2024-01-26 615163 604181 196300 192980 306559 313890 314042 312121 201680 201700 244872 251894 285766 288586 3933846 4211488 5960685 5773544 1019016 1063740 280236 247396 257515 258858 285463 277827 279372 279571 200075 201755 675078 638067 1449935 1399107 428259 422646 617066 618043 764606 745722 795369 797825 844645 857262 811805 902968 1910977 1986266 1244521 1052441 669045 660554 795716 793268 830235 845743 869387 876927 968530 970099 4605357 4751212 40.25 72.3 1
14:26:15 2024-01-26 612441 604177 200103 192671 306987 315097 313494 312157 201680 201735 245593 249739 289882 290773 3933846 4183352 5968693 5778793 1018743 1063740 279154 248197 257696 258596 286839 278254 279766 280109 199866 201309 707485 632291 1438892 1399107 425720 422946 617702 619565 765728 749312 793068 798960 843756 856956 813535 904973 1910567 1993986 1230400 1054090 671908 662284 799021 791021 830235 847447 870660 874396 967156 975779 4648088 4763960 40.25 72.3 1
14:26:16 2024-01-26 616541 603992 200170 192407 306878 311733 314676 312851 201714 202547 245593 250504 290451 288793 3933570 4176374 5959367 5773705 1032034 1062204 279384 248545 255112 262721 286960 277791 278422 279922 199831 202295 680963 634439 1454491 1388558 424476 423534 619532 621528 771661 749016 793068 801240 841224 854733 818756 908963 1908925 2001814 1262742 1054174 670952 663224 798046 790762 832596 847447 869350 873116 966513 975779 4668288 4767358 40.25 72.3 1
14:26:17 2024-01-26 617798 604217 200112 192976 307093 311479 315960 312157 201714 202370 245593 250853 290565 288635 3933664 4179691 5959367 5769458 1034247 1062957 279581 248197 255183 262828 286186 277827 278353 279257 199901 202154 675078 635011 1437909 1388558 425831 423786 618214 620645 771814 751750 794236 800104 841297 853454 816430 909834 1913285 1998943 1236844 1050740 671832 663695 798046 788708 832201 847991 869593 874396 966513 975779 4671623 4763960 40.25 72.3 1
14:26:18 2024-01-26 616541 607273 199822 192841 306992 311479 315960 312157 201714 202465 244872 250888 290361 288554 3928240 4188937 5960081 5778793 1034247 1062993 278658 248161 255183 262977 285428 277827 278387 281335 200005 201977 685091 635796 1442904 1388558 427006 423786 618251 620608 771736 750873 796429 802451 842489 852286 816393 909424 1916010 1998980 1238763 1048107 670191 663700 798009 788708 831613 844991 870026 876964 967917 975779 4661442 4760564 40.25 72.3 1
14:26:19 2024-01-26 616978 604217 199818 193050 306992 311988 315960 311175 201748 202193 244872 250853 290157 288550 3928240 4199341 5959367 5773544 1032034 1062993 279441 248418 255147 262906 286302 277791 278387 279292 199413 202012 673607 635343 1450106 1387574 424623 423750 618251 619838 772285 751407 792956 802379 843122 847420 815234 910111 1912148 2004617 1252961 1041653 669997 662064 799932 792143 834708 844991 867119 877601 971188 975779 4606293 4761388 40.25 72.3 1
14:26:20 2024-01-26 614250 603649 200143 192841 306992 312973 314999 309980 202795 201735 245421 251272 290247 288586 3924481 4210132 5950042 5778793 1031884 1060702 278960 248197 256687 262863 284521 278682 278159 279336 200005 201977 673607 634102 1434606 1388558 426436 423786 615626 617885 770565 747039 795257 804088 845468 847190 815813 907144 1915972 2006028 1264698 1041794 669997 660410 793402 792452 838265 846146 862700 875641 974869 975779 4593590 4753196 40.25 72.3 1
14:26:21 2024-01-26 608012 603987 200143 192576 306415 312937 314999 311648 201714 201594 246352 249739 290157 290327 3928240 4223494 5940717 5779910 1031022 1062168 278623 248965 256687 259222 286101 278646 278747 280999 199727 202154 691063 631839 1458298 1383283 424623 422486 612979 620013 769438 744015 792535 802304 843030 854170 818533 911449 1918739 2016065 1232623 1049242 674787 662284 791117 791021 837345 847196 866464 878840 975592 974908 4590310 4751212 40.25 72.3 1
14:26:22 2024-01-26 610207 609268 196296 193216 306982 314182 315960 310704 201748 201735 245421 250469 290229 286750 3922399 4268967 5922066 5761206 1024848 1063740 279384 248978 255183 259730 285543 278682 279766 280109 199413 202968 658895 637612 1442143 1374063 426436 423786 614718 624261 767697 745088 797235 804236 835299 852961 823434 912714 1910529 2019569 1254917 1049242 675751 662174 795378 793190 836484 844549 868268 880535 974708 972952 4556676 4748627 40.25 72.3 1
14:26:23 2024-01-26 609308 607481 196300 193146 306987 313149 315702 310268 201748 201559 245628 249808 290157 286678 3924481 4265767 5912741 5758908 1021814 1062985 280201 248161 255863 257685 285392 278414 279569 280074 199970 202578 673607 639892 1450869 1374063 427955 423416 613848 623335 765728 745070 798937 804236 837105 847262 824022 909698 1916439 2025686 1255743 1050853 673826 659686 793365 797788 837040 838469 865158 882327 974796 970063 4522181 4743709 40.25 72.3 1
14:26:24 2024-01-26 609314 609236 196576 193115 306992 313854 313494 313539 201748 201383 246144 249670 290565 288477 3930929 4235546 5948321 5761167 1010994 1060724 279367 248161 256687 258460 287180 278381 279139 280928 199170 202260 662452 637612 1430565 1383283 426436 421227 616499 622687 765185 747187 797161 795510 837105 855191 821016 903332 1908216 2003941 1256873 1061307 675751 659759 795621 796618 830125 843249 871242 880373 967156 971280 4583143 4751538 40.25 72.3 1
14:26:25 2024-01-26 618283 608765 196438 193146 306955 313818 314963 312121 201748 202017 244837 251832 290565 288238 3933846 4211263 5968693 5764172 1016175 1063710 280328 248126 257083 258858 286266 278218 279201 279222 200040 202260 661002 640807 1445478 1392503 427650 421191 618251 621160 764073 749696 797528 799081 838957 857262 817935 902028 1904326 1996520 1241223 1059363 670191 657784 801335 795487 833780 846829 871852 880760 965793 972156 4606293 4749793 40.25 72.2 1
14:26:26 2024-01-26 615331 604177 200456 192941 306384 314368 314007 313071 201714 202335 247736 250818 290494 291294 3922361 4180787 5968693 5777665 1020230 1063740 278501 248161 257877 258858 286741 278218 279766 280109 200167 201660 701513 632291 1443742 1397752 427043 420927 616499 618080 765728 746929 793061 800215 843903 855191 815271 905085 1910977 1990368 1210062 1056761 672592 660263 797885 790837 830198 850540 874570 875660 968530 975017 4658857 4761388 40.25 72.3 1
14:26:27 2024-01-26 627104 609003 196137 192506 306160 313890 314007 313071 201714 202017 245558 250469 290290 291184 3933853 4178218 5972118 5769458 1024705 1062957 277712 248894 257217 258858 287203 277791 279766 280074 199692 202260 685091 631388 1453730 1392503 424623 420528 618140 619398 767906 749312 793143 797876 846671 855191 814113 904973 1910567 1989085 1197385 1056761 673556 661053 799058 790837 832005 850540 874570 877752 968064 975706 4653388 4764786 40.25 72.3 1
14:26:28 2024-01-26 615979 604172 197500 192187 307312 312646 314963 313547 201680 202370 245593 250853 290974 290023 3930084 4161121 5943807 5769458 1031486 1063740 279154 249315 255112 258858 286705 277560 279766 280183 200005 202295 683598 633498 1428636 1388558 424623 422486 618251 620645 768313 749289 793143 799648 843903 854776 815850 904600 1910567 1998292 1260052 1053858 673074 663511 800158 788562 834373 850540 871380 877752 971974 975597 4665555 4764786 40.25 72.3 1
14:26:29 2024-01-26 617267 604186 196580 192806 308583 311667 315479 311872 201680 202653 244837 250469 290157 288613 3922361 4163510 5953428 5768286 1031463 1063740 279172 249315 255863 258858 286705 277329 279766 280074 199831 202260 676549 631661 1447242 1388558 424623 422117 618251 619465 768277 751333 792578 800215 845100 856051 815850 907668 1910567 1998292 1238763 1054202 671908 663548 800158 791888 832596 850996 872039 877012 970557 975561 4665555 4762683 40.25 72.3 1
14:26:30 2024-01-26 615960 608066 196576 192845 306992 313367 315888 311140 201714 202465 245215 251237 290530 288586 3933846 4187277 5942902 5777728 1028982 1062168 278536 248545 256687 259405 284521 279540 279766 279953 200005 201660 680963 632304 1433462 1387217 425831 422117 613413 618080 766070 742558 793143 804083 843903 847456 813168 914169 1919839 2008074 1242602 1042536 669997 661966 795416 793017 839732 850540 865789 876815 977676 975597 4606293 4757993 40.25 72.3 1
14:26:31 2024-01-26 609955 603996 200384 192636 306384 313413 315443 312565 204173 201067 246352 250853 290290 290737 3933853 4228677 5950042 5782916 1030563 1063740 279119 248197 256687 258858 284720 279504 279766 279648 200040 201310 680963 632291 1438813 1387217 425831 422117 614718 618080 767117 746127 793143 804083 846298 847492 815271 912923 1919839 2012420 1266654 1043339 671430 662284 793402 793017 839732 849828 865046 876815 979534 975597 4602927 4757993 40.25 72.2 1
14:26:32 2024-01-26 608805 604177 197684 192970 306848 312866 315443 311867 201748 202194 246387 249670 290565 290821 3928240 4235734 5939848 5777728 1029094 1063740 278501 249525 256472 259587 286266 278646 279766 281489 199032 202613 673607 632291 1462416 1377971 424623 423750 615589 623643 770295 743721 795427 804236 838957 847564 820988 910036 1917112 2018136 1242602 1046544 675751 663695 792240 793268 837345 846179 868268 881830 974832 976294 4579165 4755407 40.25 72.3 1
14:26:33 2024-01-26 613103 607703 196576 193451 306667 313961 315924 310850 202719 201700 245972 250714 290565 287154 3933846 4275385 5931391 5773544 1025580 1060724 280733 248545 256292 260131 285428 278646 279766 280109 199692 202613 673607 640349 1476554 1379364 427078 423750 614209 622687 766033 746408 800149 802342 839630 847528 823359 911587 1910567 2020139 1268806 1050346 673550 660373 793402 796674 838265 843321 868268 885729 978215 974911 4544500 4754360 40.25 72.3 1
14:26:34 2024-01-26 611033 607703 196300 193757 306523 314559 315924 312213 202935 201736 245628 250469 287175 288586 3933846 4289952 5942902 5769572 1013240 1062168 279384 247778 258275 258858 285428 279308 279372 280732 199657 202613 675078 639124 1444701 1383283 427043 419937 613848 621769 763559 746201 797198 801387 838328 854842 820988 908203 1910567 2004654 1258829 1050011 674787 657631 792802 795474 834671 838541 867736 885451 975434 971214 4522044 4750962 40.25 72.2 1
14:26:35 2024-01-26 610184 607667 196576 192841 306992 313854 314007 314882 202239 201700 246316 250321 290565 288513 3933846 4247757 5949522 5761167 1015281 1060724 279349 248126 256687 258858 287180 276940 279766 280837 199379 202426 668826 640349 1437909 1387217 427043 422117 619073 622723 765728 749127 798974 795547 837467 856469 820988 904440 1905144 1998020 1254917 1061746 673826 659906 796880 794911 832596 843285 869350 881073 973700 971280 4579857 4754360 40.25 72.2 1
14:26:36 2024-01-26 615489 604037 197133 192945 306987 312937 314963 312121 203602 202761 245558 249704 290637 288121 3922248 4234695 5940717 5764172 1009484 1060724 279384 248161 256687 258460 287180 277827 279372 281091 199657 202613 661002 638067 1439167 1383283 426739 421191 617374 623409 765185 745870 797802 797275 835889 855830 821025 904935 1907853 1999667 1234925 1059363 675751 660373 795658 794349 832596 843321 869350 881073 970734 971010 4592308 4756987 40.25 72.2 1
14:26:37 2024-01-26 615965 608999 197129 192970 306518 313854 315600 313071 201680 202688 248644 249532 290974 288446 3930929 4237708 5950042 5768286 1010239 1062204 279775 248197 257083 258858 287950 278646 279766 281624 199379 202613 673607 637612 1430565 1384396 427043 421227 617812 623643 765455 747477 797839 797275 836516 856433 822502 904935 1907853 2001777 1258829 1056987 675751 660373 795658 794911 832596 843357 869350 881073 970698 969402 4592027 4756987 40.25 72.2 1
14:26:38 2024-01-26 616040 604059 197133 192970 306482 313675 315924 313512 203769 202688 245972 249704 287256 288482 3939688 4235583 5950042 5758908 1016175 1062713 280236 248161 257083 259405 286266 277596 281045 280109 199692 202932 663309 640807 1441239 1389781 427650 422153 617994 621806 765185 749892 798937 797913 838920 856469 819787 903233 1903718 1995460 1247092 1060044 672111 659439 798046 795547 831415 838577 871699 881073 967917 964606 4589839 4760388 40.25 72.2 1
14:26:39 2024-01-26 613555 607563 197147 192970 306955 313711 315263 311943 201714 203007 245386 249739 290864 288189 3931042 4228170 5950042 5744745 1015319 1060724 281013 248161 257083 258858 286302 277827 279006 279648 199692 202330 667722 639892 1461399 1388558 427043 422153 618103 622723 765728 749127 799543 796747 837735 856469 819787 902288 1905107 1998292 1256873 1060119 673346 659578 798046 795510 830235 838577 870660 882090 969324 970099 4576612 4765339 40.25 72.2 1
14:26:40 2024-01-26 613555 607053 196576 192721 306982 313675 315263 313543 201647 202972 245558 251016 290637 288134 3930778 4240619 5950042 5761318 1016175 1062957 279384 248161 256723 258858 287180 276940 278353 280157 199344 202426 666251 639892 1432936 1386232 427650 421227 617290 622723 765728 750984 797839 797275 838688 856469 820988 902288 1903718 1998020 1251004 1061709 672866 659906 797848 795510 830235 838541 871935 881110 966476 964570 4580905 4758522 40.25 72.2 1
14:26:41 2024-01-26 613555 607563 196990 193005 306559 313747 315263 311979 202519 202866 246211 250435 290637 287630 3934532 4237048 5958525 5771441 1015449 1062701 280376 248161 256723 259835 286266 278414 279271 279683 199692 202613 667722 640807 1463934 1388558 427650 421820 617558 623372 765728 749892 800149 797311 838957 856239 820988 903610 1905144 1994623 1263722 1062122 671430 658469 799744 795510 830235 838577 873176 882401 967156 969832 4576574 4742374 40.25 72.2 1
14:26:42 2024-01-26 618679 608567 196505 193590 306915 313782 313576 311979 202239 202018 245866 252290 286758 288477 3927005 4211488 5976359 5760062 1016766 1062204 280271 247778 257515 258858 286293 278646 279766 279310 200040 202295 676549 639892 1438978 1392503 428259 422153 617521 619465 765162 750991 797802 801387 838957 855155 820988 901990 1905144 1992596 1265717 1055921 670952 658469 799177 795547 830235 838577 873835 882364 967843 964606 4586756 4748627 40.25 72.2 1
14:26:43 2024-01-26 612185 609003 197057 193305 309014 312794 315299 311979 204055 202831 246038 250680 287292 288333 3928240 4235583 5950042 5744670 1015449 1063476 280236 248161 257083 259405 286543 277827 281312 279979 199692 202790 656652 640807 1454162 1388351 427955 422153 618467 619940 765728 750266 798974 800251 840217 856433 819787 904600 1905144 1995460 1243179 1059475 670191 658469 799744 795510 830235 843321 874531 881110 966513 964606 4583759 4748627 40.25 72.2 1
14:26:44 2024-01-26 611818 609008 197424 193305 306811 313603 315299 312014 201647 202902 245523 249635 287377 288333 3928240 4217039 5950042 5764172 1015281 1062985 280924 248197 257515 258858 287180 277365 278353 280864 199379 202968 666251 639892 1438328 1387217 427650 422450 617994 623643 765728 749201 800149 797642 837143 856505 821025 899317 1907853 1998292 1267712 1061903 673826 659906 798009 795474 832596 843321 870623 882090 969324 964642 4580905 4745242 40.25 72.2 1
14:26:45 2024-01-26 611562 607703 200139 192900 306807 313603 314712 313917 201647 202229 246246 251697 287507 288374 3930084 4237452 5953428 5744556 1010994 1062204 279384 248161 256758 258677 287787 277863 278979 281047 199344 202650 686112 637746 1432993 1383283 427043 421227 617979 623643 765728 746966 798974 796710 838688 856469 821025 905085 1907853 1998980 1236844 1060232 675751 660373 795658 794911 832596 843321 869387 881073 972183 964570 4567842 4746029 40.25 72.2 1
14:26:46 2024-01-26 610693 604217 200139 193150 306807 313375 314197 313773 203745 202194 246281 249601 286888 288441 3919373 4237949 5952335 5769428 1012442 1060629 279384 248161 257912 258460 286302 279540 278979 281117 200005 202330 673607 636249 1442924 1383283 426436 419937 614718 623372 763559 743684 796595 800251 837735 853351 821025 907556 1907853 2002515 1236844 1055841 675751 657967 793402 793153 834671 845145 869593 879785 972183 964340 4520949 4746029 40.25 72.2 1
14:26:47 2024-01-26 610260 604249 200108 193111 306626 312937 314388 313333 203175 201912 246246 249567 286888 288374 3928120 4255752 5938054 5760062 1010239 1063703 279775 248161 256723 258495 287738 278450 279372 281392 199413 202330 688135 637157 1437070 1383283 426739 420599 616499 622723 765728 745481 797802 797876 836516 855228 820753 904973 1907853 1998943 1234925 1057380 675751 659439 795658 793190 832238 843357 868732 881073 972147 969402 4569737 4746029 40.25 72.2 1
14:26:48 2024-01-26 609591 607699 199963 193011 306992 313413 314999 313297 203628 202583 248116 249532 287436 288405 3937539 4230246 5950042 5744670 1015449 1062723 280481 248613 256723 259405 287193 277401 281312 280231 199727 202826 655202 639892 1436232 1387803 427650 422450 617558 621806 765728 750229 800186 797913 838364 856541 820369 903195 1905144 1995460 1252961 1060232 672111 659439 799177 795510 830235 843321 873872 882401 968602 970099 4577221 4741860 40.25 72.2 1
14:26:49 2024-01-26 610952 607708 199983 192845 306992 312973 314999 313583 205726 202442 248116 249532 287346 288369 3931917 4235343 5950042 5744707 1015244 1062204 280078 248197 257266 259333 286942 276975 278662 280144 199379 202613 664780 639435 1438748 1384591 427043 422450 616614 623643 765455 746966 800149 797642 837735 856505 821025 904291 1907853 1998906 1233006 1060392 675269 660554 796880 793226 833453 843357 866848 880874 972183 971646 4549085 4741860 40.25 72.2 1
14:26:50 2024-01-26 610088 604249 200175 193146 305912 313413 315479 312714 201402 202370 248116 252193 287292 288378 3919411 4230246 5950042 5744745 1016175 1060724 280236 248197 256723 258858 287126 276940 278387 280768 199692 202686 656652 640052 1442481 1386232 427650 422450 619109 622723 765728 749929 799580 797311 838724 856541 820988 902065 1905144 1998292 1231087 1061903 672866 659906 798046 795510 832596 843357 870623 881110 971422 964642 4580905 4742644 40.25 72.2 1
14:26:51 2024-01-26 610088 604217 200139 193146 306874 313405 315443 314060 201541 202405 245972 249739 287256 288261 3933853 4236601 5946557 5754800 1013277 1061833 279463 248126 256723 259520 287180 277648 278387 280144 199379 202790 664780 639435 1435812 1383283 427043 421856 617558 624705 765728 749892 799580 796710 837735 856577 821025 899317 1905144 1995460 1256873 1060392 673346 659439 798046 795510 832596 843321 870660 881110 970771 971506 4576574 4743709 40.25 72.2 1
14:26:52 2024-01-26 617416 607699 196447 193146 306982 313413 314999 311902 201748 202370 244837 250504 290251 287783 3932736 4223532 5965315 5751854 1016490 1063783 281486 248055 256723 258858 286302 277596 279665 280069 199692 202649 666251 640807 1447306 1388558 427043 422450 617994 623201 765162 749892 799580 796747 836516 856505 822848 899386 1905144 1996875 1256873 1062392 673346 659906 798046 795510 832005 843357 870660 881110 969324 964570 4577221 4742644 40.25 72.2 1
14:26:53 2024-01-26 608364 607699 199858 192976 306996 312937 314999 314096 205796 202370 245628 249739 291046 288477 3935551 4245681 5955936 5761167 1015319 1063747 279845 248471 257302 259405 287144 276940 278387 280231 199796 202791 666251 639435 1447982 1384591 427043 422486 616650 623201 765728 747701 799012 797311 836516 856469 821025 903233 1905144 1998943 1256873 1059326 675751 660410 795753 793226 834044 844549 869387 881110 973598 970922 4550536 4742644 40.25 72.2 1
14:26:54 2024-01-26 609225 607708 199854 193181 305917 313413 315479 314096 201680 202370 247619 249739 290634 288550 3937503 4247757 5955936 5763610 1016175 1060665 280490 248197 257447 259809 287584 277329 278422 280144 199553 202686 667722 639892 1438328 1384591 427043 422793 616686 623643 766033 747039 799580 797788 837735 856541 821025 902102 1903792 1998292 1252961 1061903 673826 659439 798907 795510 830235 843357 871316 881110 969324 964642 4577221 4742644 40.25 72.2 1
14:26:55 2024-01-26 608794 604249 200175 193181 305912 313413 314520 313840 201680 202228 246215 249670 285272 288640 3922361 4239110 5955052 5766537 1017552 1065253 279979 248161 257083 259587 287396 277524 279766 280893 199657 202932 698154 641723 1431746 1387217 427955 422450 618251 623606 765728 749856 799543 797275 838291 856469 820988 900634 1906461 2000427 1267712 1058847 671908 659906 800311 797640 830235 843321 875777 882992 967156 971202 4580905 4746029 40.25 72.2 1
14:26:56 2024-01-26 617416 607672 196576 193586 306987 313634 314568 312121 202621 202299 245386 251237 290974 287999 3929808 4228199 5970432 5744443 1017552 1065179 281942 248090 257480 258858 286705 278414 279730 279713 200599 202295 673607 639892 1438157 1396463 428259 422450 618431 619903 764617 750955 798937 801387 840775 857262 820988 903275 1905107 1993972 1265717 1056949 671908 658469 800311 797201 830235 843285 874456 882364 968530 970027 4586547 4755407 40.25 72.2 1
14:26:57 2024-01-26 617798 607667 196603 193717 306982 313854 314963 312121 204030 202335 245215 251832 291069 287999 3927281 4211376 5971200 5763610 1018317 1065973 280915 247949 257444 259405 286030 278610 279766 281931 201055 202260 676549 639892 1440787 1396463 428869 422450 618251 619027 765728 751370 798937 801387 841370 856656 818552 908527 1905144 1995460 1263722 1057343 670191 659402 800311 796637 830235 843321 875777 882364 967156 970063 4590734 4746029 40.25 72.2 1
14:26:58 2024-01-26 617416 607703 200161 193416 306992 313854 315443 312157 202307 202972 245386 250853 291051 288035 3924481 4227271 5971200 5765443 1016137 1063667 283025 247984 257337 258858 286231 278218 279201 279222 200425 202473 673607 640807 1462070 1392503 428259 422306 618431 621769 765728 751370 800149 801115 840775 856469 820369 905169 1910567 1998292 1247092 1060232 671908 659439 800311 797238 832005 844549 874456 883421 968530 970099 4580905 4746029 40.25 72.2 1
14:26:59 2024-01-26 612686 608498 200134 192791 306992 313377 314963 311765 201714 203043 245937 250774 291069 288238 3927281 4234315 5963700 5768917 1018317 1065973 281574 247984 257734 259262 286638 278414 279766 279450 200634 202438 675078 642426 1433871 1392503 427380 422450 621021 621769 765728 752056 799543 801956 841137 856433 819132 903350 1905144 1995189 1241223 1058847 671908 659906 800311 796674 830235 843321 874494 882992 966207 970063 4583143 4755407 40.25 72.2 1
14:27:00 2024-01-26 617854 608562 196571 193722 306987 313598 315443 312121 201748 202335 244837 251237 290565 288035 3930084 4227547 5950042 5769458 1016901 1066768 281047 248019 257915 260018 286088 278502 279730 279222 200634 202295 683598 640498 1429473 1396463 428869 422450 617994 623099 765728 752056 799543 802525 841407 855794 819750 904030 1905107 1993203 1249048 1057380 670952 658433 800311 796637 830235 845145 875116 883029 967156 969832 4583143 4746029 40.25 72.2 1
14:27:01 2024-01-26 617780 604213 196576 193451 306987 314332 313612 312157 202341 202335 245593 252043 290903 288550 3929808 4217504 5968693 5760902 1023467 1066768 280096 248403 258203 259515 286965 278466 279730 280679 200599 201590 685376 635921 1446643 1402431 428869 422081 617374 620719 765162 751407 796595 800215 842672 855191 817355 903238 1907853 1991909 1254917 1058533 670474 659402 801447 796637 830235 845145 875777 881073 967156 970063 4589916 4752016 40.25 72.2 1
14:27:02 2024-01-26 616806 604208 196571 193586 306982 314847 314928 312851 204030 202335 245972 252429 290651 288550 3924481 4202109 5968693 5777728 1023467 1066694 279865 248019 258203 259297 286562 278502 279730 280788 200495 201485 701513 635011 1444152 1399736 429480 421973 617374 619838 765728 749127 797604 800251 843903 856433 814933 905894 1909209 1991909 1256873 1057380 670191 659439 800311 795474 830235 845743 876438 881073 965786 970099 4587033 4752016 40.25 72.2 1
14:27:03 2024-01-26 618292 607708 199880 193722 306992 314368 315960 312157 202621 202370 245593 252816 290655 288513 3928240 4220239 5968693 5769572 1024200 1066657 282915 248296 258203 259515 287001 278538 279730 280823 200985 201450 695541 635466 1450975 1398743 428259 424448 616315 620278 765728 750229 796595 800968 843866 855830 816161 907115 1909209 1994009 1256873 1058720 670952 658469 801447 796073 830235 845145 875777 883383 967156 970063 4580905 4752016 40.25 72.2 1
14:27:04 2024-01-26 615299 607703 200103 193757 306992 313926 315443 312157 202621 202335 245593 252429 289546 288608 3916726 4217504 5959367 5758908 1021926 1063710 280613 248261 258061 259910 286799 278931 279730 280626 200845 201943 702820 636833 1443644 1401723 428869 421820 617374 619634 767346 752588 797765 801387 843903 859691 816161 906909 1907853 1993203 1264698 1057380 670952 660373 798009 793190 833453 846939 871898 881073 967156 974059 4587033 4752016 40.25 72.2 1
14:27:05 2024-01-26 615299 607681 199822 193451 306195 314404 315119 312157 202307 202335 245972 252043 290290 288586 3927955 4210883 5968693 5768286 1019742 1063570 280859 247952 258061 259590 286369 278823 279730 279969 201196 202154 668252 639579 1440509 1398448 429480 422414 618251 619940 765581 754658 799506 801387 842636 855830 820816 907556 1905144 1994009 1273696 1058611 671908 659402 801447 797840 830235 845145 876400 882992 965757 970063 4580627 4746029 40.25 72.2 1
14:27:06 2024-01-26 618034 608562 200139 193451 306987 313890 315702 312157 203146 202653 245593 251272 290974 288098 3919524 4218195 5950042 5749529 1016175 1061934 280663 248161 257480 259372 286548 278823 279513 281732 200845 202154 688135 641265 1451061 1397730 429175 422270 617374 619838 765728 750955 799960 800031 843830 855830 817355 908788 1907853 1995460 1249048 1057380 670191 658469 800879 796637 830235 843357 877062 881110 967843 970099 4580905 4746029 40.25 72.2 1
14:27:07 2024-01-26 617633 607699 196366 193586 306987 313890 315479 312157 202795 202370 247349 251307 290842 288274 3928233 4227547 5959367 5758908 1019016 1062985 280768 247917 257515 258858 286741 278823 279730 282131 202886 201485 688319 635921 1450948 1400438 429175 424374 618214 619838 765728 750955 797198 802160 845606 856397 813744 901953 1913248 1989085 1264698 1053904 669997 660373 798907 795524 832201 844955 871935 879504 966549 972916 4593152 4746029 40.25 72.2 1
14:27:08 2024-01-26 610088 604253 200139 193146 305917 314847 314963 313071 202307 202370 246144 250853 286079 291184 3918888 4167668 5957673 5764172 1023211 1062957 278758 248929 257515 258858 287180 278450 279730 282729 200425 202650 676549 632291 1451381 1398448 427043 421973 618214 620887 767697 749090 795406 800215 846078 856541 816430 906263 1908888 1991543 1249573 1054090 673346 663695 799744 793017 832005 847483 874494 876964 966513 975510 4627932 4752016 40.25 72.2 1
14:27:09 2024-01-26 615631 604213 195895 193133 306843 314589 314640 313143 202341 202335 246352 251028 290157 291724 3916726 4171435 5967864 5768286 1021719 1063710 279349 248755 258275 258858 286857 278682 279766 280732 200425 202014 707485 635011 1461276 1400438 427955 421084 618214 620719 768997 749016 793097 800215 845699 858973 816161 907668 1910567 1990368 1236390 1054090 671908 662284 799177 793268 832005 847447 874456 879467 966513 975053 4611659 4748627 40.25 72.2 1
14:27:10 2024-01-26 611548 604217 200487 192537 306883 313890 314706 313840 202341 202370 246179 250853 290637 291633 3922625 4166333 5959367 5769428 1022446 1063570 278536 248755 258093 258858 287288 278682 278387 280963 200075 202686 676549 634102 1454383 1400438 427043 421084 618214 621160 768997 752514 795936 800178 844973 856541 816282 904600 1913285 1989085 1262742 1057024 671430 662284 799177 795524 832201 847954 874494 879467 968602 975053 4609121 4748627 40.25 72.2 1
14:27:11 2024-01-26 614288 607744 200175 193146 306415 313926 314963 313107 202341 202370 246387 251028 290565 291880 3922243 4168888 5968693 5768286 1022446 1063532 279349 248545 258093 258858 287288 278414 278387 280144 200040 202295 688135 634102 1478811 1402393 427955 421084 618214 620719 767346 749103 797679 799464 846298 856469 813780 905931 1913285 1992093 1262742 1057380 672111 660373 798046 793153 834007 846939 874608 879785 965793 974328 4580905 4739262 40.25 72.2 1
14:27:12 2024-01-26 616843 604213 197071 193451 306992 314625 314999 312157 202621 202335 246127 252043 290290 288667 3911102 4202109 5968693 5763896 1019742 1063747 280613 248161 258093 258858 286942 278646 279766 279683 201042 201977 678020 638067 1447516 1399107 429175 424147 618214 620719 765728 750910 797679 800931 845589 856433 813780 904973 1917605 1991909 1264698 1056987 670952 660227 800311 793190 832596 845743 874494 882992 965786 971470 4580905 4746029 40.25 72.2 1
14:27:13 2024-01-26 618292 604213 196576 193586 306992 314625 314999 311292 202621 202335 245628 252350 290565 288662 3911102 4208485 5959367 5758908 1021198 1063747 280236 248197 258310 258858 286857 279075 279766 280536 200040 201755 698527 635011 1450572 1400400 429480 424147 617942 620719 765728 751630 797679 800031 843449 859691 815547 906909 1907853 1995189 1254917 1058885 669997 658433 801113 795524 831613 844360 871935 881500 969288 972916 4590310 4748627 40.25 72.2 1
14:27:14 2024-01-26 614727 604213 200175 193146 306992 315097 314485 312851 202341 202370 245972 251028 290086 291221 3918888 4173973 5968693 5777665 1021198 1063495 279875 248755 257912 262678 286781 278646 279766 280144 200005 201660 705992 632291 1450505 1399736 428869 423846 618214 621565 765728 749164 797679 798861 844953 860029 817592 906909 1909209 1988952 1248359 1053909 671908 661346 798046 795524 832596 846814 873213 878840 966513 975743 4602544 4743861 40.25 72.2 1
14:27:15 2024-01-26 626811 604249 200458 192502 306883 312937 314742 313547 201748 202370 245593 250853 290646 290943 3918612 4163770 5953428 5751854 1024705 1063783 278272 248965 257480 258858 287198 277827 278387 280218 199866 202330 673607 632291 1463601 1392503 425831 423846 619532 621086 769538 751444 795369 798897 846825 859691 818174 904451 1913285 1989085 1186492 1055935 671908 662284 798046 793268 834336 847519 874494 879467 966549 974328 4611936 4748627 40.25 72.2 1
14:27:16 2024-01-26 614888 604253 200492 192845 306419 313890 314042 313804 202719 202370 245972 250888 290655 291633 3924481 4168888 5968693 5773705 1026166 1063747 278043 249561 257335 258858 287180 277827 278165 280109 200005 202330 675078 631388 1454471 1392503 425831 421820 617628 621565 770091 752824 795406 799501 848703 859691 816393 910261 1914316 1989775 1243923 1054202 675474 663695 799744 793268 832596 850467 875777 876964 966513 974328 4615230 4742644 40.25 72.2 1
14:27:17 2024-01-26 615364 604213 200387 192502 306454 313890 314742 313583 201714 202370 245593 250469 290157 291284 3905488 4154497 5957673 5754800 1026166 1062204 278897 249525 256687 258858 287288 277560 279766 280144 199692 202295 673607 631388 1482025 1388558 425528 422189 618712 619502 770091 752514 792956 799501 847463 859691 815850 907444 1916010 1989739 1249573 1054090 673346 664291 800311 792705 829813 847483 873871 881248 966513 975743 4620817 4741860 40.25 72.2 1
14:27:18 2024-01-26 614955 604217 200523 192333 307132 313413 314007 313107 201714 202370 245593 250995 290565 290291 3918888 4160414 5948321 5760062 1023211 1062957 278505 248755 257299 258677 287288 277791 279766 280337 200005 202297 671333 630038 1477060 1392503 425831 421227 617762 619838 766070 752588 795219 800098 848431 857262 816430 908813 1912148 2001835 1264698 1054090 673346 661720 801906 791888 832201 847519 871935 877601 974289 978544 4652825 4752016 40.25 72.2 1
14:27:19 2024-01-26 616541 604244 200143 193015 306419 312673 315960 312121 201714 202688 245215 250853 290565 288550 3908350 4151693 5940717 5761205 1033509 1062204 279349 248545 255898 259946 285463 278218 278387 279757 200040 201977 675078 635520 1451806 1388558 426436 423858 618292 621491 771658 749929 796429 802304 845468 857080 818174 907829 1912148 2001055 1238763 1050853 670952 661720 799744 791325 834671 847447 869387 876964 968382 979164 4656149 4742996 40.25 72.2 1
14:27:20 2024-01-26 616536 604217 200134 193146 306992 312023 315960 310162 202341 202193 244872 251272 290121 288658 3911102 4181482 5940717 5755956 1034708 1062993 279362 248755 255934 263383 285428 277827 278387 279257 200040 202295 676549 635796 1443169 1388558 427043 423858 617558 619027 771736 750266 793134 802304 845468 854587 819885 910149 1916010 2001092 1238763 1052241 671908 662655 798046 789864 832522 850467 869313 876964 969361 977852 4649504 4748627 40.25 72.2 1
14:27:21 2024-01-26 616030 606422 200134 192806 306419 311479 315960 311867 202091 202688 245215 250853 290157 288626 3905525 4161198 5931391 5754800 1032034 1060724 279154 248161 255147 262941 285521 277827 278165 279257 200005 202295 671877 634439 1441660 1390529 427043 423858 618103 619502 770565 754069 793097 802525 844266 854624 818062 911336 1914647 2001129 1240683 1052241 671633 664166 799744 791021 832238 847483 872587 876964 970047 978544 4652251 4748627 40.25 72.2 1
14:27:22 2024-01-26 617416 604244 200108 193150 306419 311697 315960 311683 201714 202371 245593 251062 290361 288586 3922625 4170444 5940717 5760062 1029539 1060665 279349 248929 255147 262537 286409 277560 278387 281732 200005 202330 675078 633536 1446711 1388558 425720 423858 618030 619976 770565 750991 793143 802525 845699 855832 820506 909999 1916010 2005395 1240683 1054053 673346 666528 801335 790984 834671 847447 870660 878616 970698 978544 4650612 4751212 40.25 72.2 1
14:27:23 2024-01-26 617406 607703 200175 193011 306992 311988 315960 311175 202341 202688 244872 251508 290157 288586 3911177 4178381 5940717 5760062 1032034 1060724 279485 248197 255147 262941 285428 277596 278387 279683 200040 202249 673607 635011 1432634 1387217 427043 423858 617979 618117 771658 747701 795464 802342 844829 852395 815048 911374 1917605 2006547 1264698 1047747 671430 664166 799058 793194 836484 847447 867736 876964 976128 978544 4576612 4739262 40.25 72.2 1
14:27:24 2024-01-26 610289 606852 200134 192541 305991 312937 314999 310268 202795 200472 245593 251272 289271 290793 3899922 4199378 5931116 5769428 1026166 1060724 278501 248161 256687 258858 284556 279540 278979 279257 200040 202295 698157 634439 1438748 1387574 427043 423118 614718 617822 768277 745870 794274 804725 845699 851681 813817 914823 1921712 2012494 1218734 1044765 671908 662248 796752 793157 841842 847483 865811 876964 975629 977680 4580905 4738972 40.25 72.2 1
14:27:25 2024-01-26 608796 604150 200206 192368 306205 313812 314742 311175 201714 201770 246387 249670 290086 288622 3915116 4205446 5921171 5761206 1029094 1060724 277764 248161 256292 258858 285472 278218 278159 280999 199692 201730 678020 630038 1460075 1383283 425831 423786 613848 621806 770565 745346 793134 802525 842672 854238 817972 910664 1917605 2018265 1211911 1047747 675751 664166 792802 791996 836749 847464 867736 875934 975665 975090 4577634 4739262 40.25 72.2 1
14:27:26 2024-01-26 607814 604253 200175 192537 306384 311733 315035 311648 201714 201735 245593 248942 290455 288513 3909536 4211488 5903415 5760062 1025580 1059972 278518 248965 256292 258858 285463 278682 279372 281082 198720 202330 662452 632291 1473884 1376015 425831 423858 616499 623716 770565 744849 796632 802379 838993 847600 821025 911624 1914390 2024169 1264698 1047672 677683 663908 793365 795524 837560 845597 866315 884224 976363 974364 4537196 4729897 40.25 72.2 1
14:27:27 2024-01-26 610374 609003 196300 193656 306955 312937 315960 310233 202655 201735 245628 250611 290162 287190 3915116 4259972 5922951 5754800 1016175 1060724 280685 247431 257119 258858 284556 279111 279372 280109 199866 202330 673607 640807 1442806 1383283 427453 421263 616062 621842 765185 746127 801326 802525 841444 854842 820405 908589 1907853 2004654 1262742 1053858 675751 660085 793365 797730 838191 838361 866932 887109 977676 972371 4502444 4733272 40.25 72.2 1
14:27:28 2024-01-26 608679 604208 199822 193041 305956 314737 313053 312157 201748 201418 246007 249739 290157 288568 3899922 4243491 5931391 5744858 1010390 1060724 278571 248197 257551 258310 285428 279111 278159 280776 199379 202295 673607 637335 1450020 1383283 427043 420563 614718 624261 764642 746201 796632 800251 838993 855228 821025 909649 1906498 2003233 1262742 1053519 676716 658678 795584 796655 834966 843212 871455 883239 974048 971140 4560206 4735588 40.25 72.2 1
14:27:29 2024-01-26 617854 607631 196576 192806 306992 313234 314449 311858 201714 202795 244837 249704 290659 287118 3908350 4218195 5939848 5744858 1014724 1060724 280201 247743 256652 258858 285392 278381 279766 278392 199831 202260 662452 639892 1442480 1390529 428259 422450 618431 622687 765728 750229 801289 799044 840181 856469 820395 905085 1905355 1994009 1249048 1066684 671908 661495 801298 797714 832777 846829 876446 881980 965565 972078 4576574 4728786 40.25 72.2 1
14:27:30 2024-01-26 613681 603915 196580 192641 306987 314332 313428 312014 201714 201735 245558 249739 285682 290291 3915116 4168022 5962773 5744670 1021682 1063532 277621 248161 256723 258243 286705 277755 279766 279935 199657 201660 686112 631388 1453331 1396463 426436 421155 617812 619398 765728 746966 795131 797876 846298 856433 815271 901972 1910567 1989085 1246440 1052292 670952 661346 799021 793017 832777 850467 875760 876116 968456 976294 4632726 4746029 40.25 72.2 1
14:27:31 2024-01-26 614251 606644 197469 191830 306380 312866 313971 313035 204030 202194 247699 250469 290565 288617 3905451 4157183 5917894 5766159 1032034 1060724 279428 248126 255077 259587 285392 277329 279766 279257 201312 202260 673607 635011 1442502 1388202 427043 425655 615589 619838 770529 747187 795406 802342 845699 847528 816430 909923 1914353 2007499 1264698 1044877 670952 662284 797739 793268 838537 847991 870755 876815 974197 978434 4585361 4746029 40.25 72.2 1
14:27:32 2024-01-26 610804 604068 197008 193271 306380 312866 314963 311140 202935 201032 246211 251028 286070 290359 3899848 4205685 5931391 5768286 1028324 1062985 278536 248719 256723 258858 284956 279540 278943 280109 200040 201625 686847 632291 1436694 1387217 426436 423714 614283 619671 769947 746127 794840 804652 843903 847528 817355 914261 1919839 2013260 1248359 1044021 673826 663695 793365 792143 839455 847991 868268 879870 979834 978857 4576421 4742379 40.25 72.2 1
14:27:33 2024-01-26 610997 608303 200204 192806 308583 311845 315924 311104 202307 202158 245593 250960 287162 287118 3909536 4237949 5903415 5736388 1024571 1060724 279775 248719 255898 259587 285392 278182 279766 280196 199831 202897 664189 638067 1434004 1374063 427078 423786 614718 623606 768240 744739 800149 804046 835853 847564 824610 912885 1910567 2020139 1243179 1051093 674787 661815 795658 796637 838265 844877 868268 884426 978215 977828 4540968 4735574 40.25 72.2 1
14:27:34 2024-01-26 608805 608733 200099 192971 306550 314589 314007 311399 202519 201489 246179 249704 290494 289099 3918378 4259939 5931391 5749529 1010390 1061189 279380 248161 257877 258424 285428 278646 278550 281132 199970 202613 675078 637157 1435072 1383283 427681 421155 616499 623643 764642 747187 799885 800178 838920 856397 823359 903919 1908936 2004654 1260785 1056159 675751 659439 795658 795474 834634 845145 870213 881830 975397 970556 4565069 4735495 40.25 72.2 1
14:27:35 2024-01-26 614571 607956 197129 193036 306992 312901 314963 312213 204030 202866 245523 250947 290565 287356 3915116 4206189 5940049 5740150 1016175 1060724 280205 247743 257083 258858 285263 277791 279766 279222 200669 202214 675078 639435 1434669 1396463 427416 422450 617979 620719 765185 752588 797802 800215 841769 857262 818552 907556 1905144 1991637 1263722 1057343 670952 658935 800158 795524 832201 845743 871279 882130 966513 974110 4575152 4738149 40.25 72.3 1
14:27:36 2024-01-26 613990 607283 197129 192935 306919 314510 313494 312086 201680 202017 247794 250889 285481 290760 3914687 4159562 5957673 5758908 1022446 1060360 277621 248545 256687 259141 286830 277560 279766 279878 199970 202260 690709 630937 1447752 1392503 425831 421191 618251 618759 767906 750451 793143 797876 846298 856203 815271 904973 1910567 1986718 1262742 1054090 671908 663695 799744 791021 830235 847483 871935 876927 968530 977852 4643171 4748507 40.25 72.2 1
14:27:37 2024-01-26 617038 608144 197129 192931 308692 311809 315407 312050 201680 202370 244872 251029 286682 288477 3911327 4151739 5930509 5744632 1033970 1063740 278536 248161 255863 262906 285356 277791 279766 279327 200005 201942 675078 635011 1435859 1388558 427043 423858 618251 619027 771736 749856 794298 802525 843903 854842 816245 907256 1913285 2001777 1262742 1047736 670952 662655 799177 790423 833380 847181 869350 876964 970698 978544 4652684 4756987 40.25 72.2 1
14:27:38 2024-01-26 617296 604023 196580 192935 306919 311774 315780 312656 204412 202335 245386 251028 285945 288405 3911327 4183352 5938969 5749529 1031884 1061898 279119 248161 256687 262941 284725 278450 279730 279188 200005 202083 680963 634556 1437070 1387803 427043 423750 614718 619838 770492 747187 794274 804652 845699 847564 813744 912601 1917112 2007499 1234925 1044765 670191 662284 796789 791582 838860 847410 867736 876927 975671 975743 4576588 4728700 40.25 72.2 1
14:27:39 2024-01-26 608768 607278 197196 192327 308692 312723 315227 311434 202519 201841 248439 248908 290655 288550 3899922 4210132 5910913 5750697 1025580 1060724 278501 248965 255898 259222 285392 278646 279766 280109 199622 202932 670665 634439 1436337 1374063 426436 423498 616026 624564 770529 747187 797802 804585 838328 847564 822775 911987 1910567 2019569 1240683 1045022 675751 663695 795385 794395 838265 843321 866464 881073 977056 974328 4524170 4728634 40.25 72.2 1
14:27:40 2024-01-26 610072 608144 196576 192970 306411 314445 313827 310998 202519 200892 246211 249704 286043 288477 3912770 4262807 5929589 5749529 1007515 1062056 278536 247952 256687 258062 286409 277755 278550 280536 199205 202119 661002 636249 1431746 1383283 427043 421856 617374 623409 764642 747187 799543 797876 836480 855830 821025 904935 1905355 1996044 1251004 1060392 674787 660373 796880 794911 832596 843321 869350 880410 970734 972064 4560168 4717784 40.25 72.3 1
14:27:41 2024-01-26 617358 609008 196433 192865 306910 312758 313576 311505 201647 202477 246570 250331 286754 286678 3909260 4211488 5931391 5730771 1013277 1060724 280201 247396 256687 258858 285392 277560 279766 278374 199831 201977 671152 639892 1437687 1391516 428259 422450 617558 619976 765162 749127 797765 797913 838993 856433 820369 903610 1904000 1994009 1269707 1060118 671908 658469 799177 794911 830235 838541 871935 881073 968530 964570 4562094 4729897 40.25 72.3 1
14:27:42 2024-01-26 616040 607938 196469 193170 306735 313347 313863 311470 203603 202477 246570 250297 286459 287482 3899848 4203019 5931391 5740150 1013277 1063740 280201 247743 256687 258858 285503 277791 279766 278374 199970 202260 676365 639892 1430024 1391516 427955 422450 618251 619940 765185 751518 798937 800251 840812 856433 818588 905209 1904000 1991909 1247092 1057343 670191 658935 799744 795510 830235 838541 874531 881073 967843 970775 4562094 4729897 40.25 72.3 1
14:27:43 2024-01-26 608675 604172 196784 192861 305902 313347 314676 311033 201647 201594 246570 250714 286213 286571 3917027 4204871 5938969 5730015 1013079 1060724 282027 247361 256687 258460 285165 277755 279766 278374 199818 201977 662452 639892 1460825 1391516 428259 422450 617994 619940 765185 750423 799543 799980 838957 856433 818552 904973 1905107 1992093 1239267 1058885 671908 658469 799177 795474 830235 843321 871935 883383 968530 964606 4562094 4727271 40.25 72.3 1
14:27:44 2024-01-26 616541 604217 196438 193106 306982 313347 315348 311363 204030 201912 246606 250714 286682 287248 3914875 4205484 5948081 5719986 1014724 1060236 279775 247396 256687 258596 285428 277791 279569 278470 200040 202012 673607 639435 1452529 1392503 428259 422450 618251 619707 764642 750991 797802 801387 840812 857262 819750 901953 1901294 1986718 1251004 1057211 669997 657967 800311 795474 830235 844549 874494 881073 965786 969832 4558837 4736650 40.25 72.3 1
14:27:45 2024-01-26 616430 604136 196029 193111 306550 313413 313053 311836 203745 201912 247619 251765 285610 288455 3914596 4188459 5940717 5740150 1016565 1060724 281430 247495 257083 258062 285512 277791 279372 279878 200005 200993 697034 634102 1440280 1396463 427955 421191 616499 619838 765162 749289 795427 799081 843306 853988 816161 904973 1901294 1986266 1254917 1056949 669045 657967 799744 795524 831576 845743 869350 878462 965786 970099 4564975 4723156 40.25 72.3 1
14:27:46 2024-01-26 623781 604109 196438 192502 306739 313890 313053 311175 203745 201771 247444 250611 285468 288477 3909282 4153239 5948321 5728052 1021682 1063740 276813 248197 256581 258495 286302 276940 278979 279753 199692 202119 673607 630486 1448119 1388558 425831 421227 618251 619838 766033 749325 793143 797913 845699 855191 814113 905856 1909209 1986266 1238273 1050796 672111 662284 798046 793268 830235 847410 874494 876964 968530 972916 4609121 4729897 40.25 72.3 1
14:27:47 2024-01-26 605246 604105 197352 191891 306699 312937 313494 312157 201680 201735 247619 250611 286226 290447 3909282 4156154 5938079 5744872 1025323 1062985 279506 248965 255898 258573 287081 276940 279569 279257 199748 201977 675078 630486 1449971 1387574 424623 422153 618251 619976 768277 749164 793143 799980 846298 855191 811445 907668 1910567 1989775 1235946 1054202 671908 662284 798046 791021 830235 847447 871935 876964 967843 972952 4615230 4723156 40.25 72.3 1
14:27:48 2024-01-26 613816 604105 200215 191865 306415 311988 313529 311510 201368 201735 244872 250704 286141 288396 3903701 4150237 5895632 5745428 1032034 1062168 278579 247917 255042 259730 285481 277222 278387 279476 199692 202014 673607 632899 1458876 1387217 426739 423822 618199 619838 770565 749289 793134 802525 843633 854238 813780 910374 1910567 2001777 1233006 1048107 669997 664166 798046 789864 832827 846182 870213 876964 970734 977852 4637338 4731587 40.25 72.3 1
14:27:49 2024-01-26 615594 603951 196438 192537 306982 313149 315479 309727 201748 201700 244837 250504 285864 288261 3912770 4180368 5935346 5744745 1033870 1062019 279015 248126 256257 259109 283617 277791 279658 281335 199866 201484 679492 633823 1438328 1387217 426436 422784 614283 617822 766033 746657 792817 804083 845100 852431 815271 909961 1912994 2007499 1238763 1044021 669997 660410 795658 791582 838265 847447 865195 876964 974980 977643 4563530 4723156 40.25 72.3 1
14:27:50 2024-01-26 607764 605417 200108 191926 306992 311596 314042 311363 201714 201418 245972 249496 285682 288622 3907172 4211601 5895589 5757742 1021928 1059220 278311 248645 256045 258858 284920 277720 278979 280109 200601 202332 662696 638067 1431696 1374063 427955 423822 614718 623643 766070 745517 798974 802342 836516 847600 823359 911587 1910567 2019753 1251004 1049599 674787 660373 793402 794911 837077 842517 865232 879785 974980 972916 4530715 4723900 40.25 72.3 1
14:27:51 2024-01-26 609008 607241 195887 193586 306092 311667 314999 310197 201748 201196 244872 249704 285682 286750 3897713 4260053 5929589 5744745 1009651 1060724 278501 247361 257515 258175 285005 278414 278159 282131 199205 201660 673607 638979 1432519 1383283 426968 420528 613848 621329 763559 745070 796029 800251 837735 853635 819787 907556 1907853 1998943 1238763 1052590 674306 658678 791117 793190 834671 838505 867736 882090 972147 968716 4486849 4711166 40.25 72.3 1
14:27:52 2024-01-26 608170 604105 196304 192491 306955 312901 312104 312157 201680 201348 245593 249450 285860 287594 3888823 4228450 5927800 5735313 1011832 1059788 278510 247778 256292 258097 286342 277505 279336 280928 199032 202072 659552 637157 1441660 1383283 427043 422486 617979 622723 765728 747136 797802 797876 836248 855830 820988 899354 1901294 1998020 1231087 1056987 674787 660373 795416 793226 832005 838577 869387 881073 970734 964534 4558837 4723900 40.25 72.3 1
14:27:53 2024-01-26 615667 604213 196300 192806 306775 312673 314007 311612 205691 202370 244872 249704 290157 286804 3888674 4200459 5929518 5731214 1014724 1063343 280170 247743 256652 258310 284992 277791 279658 279752 199692 201625 662452 639614 1433509 1393145 428259 421263 617374 619213 763559 749325 795427 800251 838993 855191 816198 904973 1901294 1989085 1241223 1053154 669997 656572 799744 794911 829646 838541 873213 880410 965786 970525 4556904 4723900 40.25 72.3 1
14:27:54 2024-01-26 617358 604177 196025 192841 306092 311988 314007 310268 201680 201102 249370 250853 285860 286714 3899165 4199640 5953251 5735412 1016175 1060236 280061 247219 257337 258858 285392 277791 278943 278483 200740 201660 673607 638067 1441851 1392503 428869 422306 617558 619027 764642 750991 797802 800251 839030 854842 818025 903438 1901294 1989085 1259733 1056006 669997 656572 799177 794911 829646 843054 871972 881073 965786 964570 4557055 4720531 40.25 72.3 1
14:27:55 2024-01-26 617358 604181 196025 192980 306775 312682 314007 310233 201714 201418 249650 249773 285566 286714 3900184 4199491 5943832 5736539 1013202 1060614 280096 247184 256581 258317 285356 277524 279372 278180 200005 201204 677314 639892 1474306 1390529 428259 422153 619972 619502 764642 750266 797839 800251 838993 855830 818588 905308 1901294 1989085 1267712 1055407 670191 658469 799177 794911 830235 838577 874494 881110 967156 964606 4558837 4720531 40.25 72.3 1
14:27:56 2024-01-26 616040 604154 196170 192502 306559 311988 314007 310704 201714 201735 244579 249739 290086 286772 3888711 4202848 5939076 5750233 1018355 1062584 279744 247255 257157 258282 285494 277648 278943 278409 200447 201344 694048 637747 1448942 1396463 427114 421888 616499 620278 764642 750303 796632 801387 841444 854024 816161 903387 1899668 1989085 1265717 1055804 669997 656536 799744 794948 829058 838577 873213 882364 965786 969402 4558837 4720255 40.25 72.3 1
14:27:57 2024-01-26 617358 604136 196025 193146 306088 312937 314042 311175 201680 201383 244460 251272 285481 287594 3900184 4192731 5940717 5741039 1019083 1060614 279288 246528 257543 258499 285214 277612 279336 279222 200005 200993 687951 635921 1450432 1398111 427650 420859 616352 618080 765728 747187 793097 797913 844266 855191 814692 902158 1905144 1986266 1260785 1053904 668094 657502 798009 792996 832596 845145 869350 879504 966836 964606 4568236 4729897 40.25 72.3 1
14:27:58 2024-01-26 619406 603214 196300 191931 306766 312937 313017 311175 201507 201559 244837 249531 284881 290001 3888711 4152731 5940717 5741562 1020320 1063231 279847 247637 256617 257739 285414 277186 279336 279508 199692 201660 673607 630038 1432162 1394136 425454 421155 617812 619838 765764 749770 793143 797913 845699 855228 814113 904973 1907853 1986266 1224853 1053340 671908 661815 798046 792143 830407 847447 871935 876964 967156 972916 4599716 4723156 40.25 72.3 1
14:27:59 2024-01-26 613546 604100 200139 191896 306982 311988 313053 312157 201680 201700 244837 249739 285824 288622 3900184 4145225 5930509 5741332 1025580 1063532 279578 248681 256366 258752 286123 276797 279730 281335 199552 201485 673607 630036 1456901 1388558 424623 423846 618251 619838 766033 750991 792817 800098 845100 854842 813205 904600 1910567 1996875 1260785 1047773 671908 663224 798046 791021 830235 847483 871972 875679 967156 975090 4621328 4726525 40.25 72.3 1
14:28:00 2024-01-26 614287 605440 200139 191762 306415 312628 314007 312157 205726 202147 244837 249739 285909 288035 3900184 4136397 5905173 5736056 1030563 1063231 281430 247913 254971 259369 285156 277222 279730 279752 199727 201485 691249 635039 1441308 1387574 425380 423822 618214 621565 770529 750984 793143 801387 842526 854842 816198 906269 1910567 2001276 1238763 1051093 670952 664018 798046 790423 832005 847483 869387 875404 966513 975779 4637338 4729897 40.25 72.3 1
14:28:01 2024-01-26 615667 604141 196300 192491 306170 310499 314742 311211 201368 202228 244631 250249 285281 287630 3903078 4148596 5922066 5741332 1030563 1060724 279847 247878 257046 259408 284933 276797 279730 279118 199901 201967 675078 635011 1450055 1390529 425831 423822 617558 619027 773030 749289 792817 801387 842672 856620 816198 909687 1909209 1998673 1260785 1051093 670952 663695 799021 789864 832238 846939 866848 876964 970771 977852 4630720 4729897 40.25 72.3 1
14:28:02 2024-01-26 614759 604181 199642 192541 306992 310971 315479 310233 201680 201735 244837 249773 289475 288071 3890832 4175743 5912741 5719986 1031959 1060724 278221 247431 256475 259727 283405 277540 279730 279752 199866 201520 673607 634102 1443412 1388202 427043 423750 614718 619027 770565 745612 793061 804807 843903 847334 815085 911624 1910567 2001814 1238763 1044765 669997 661346 796789 792143 837077 846850 865232 876964 972183 975779 4568805 4717974 40.25 72.3 1
14:28:03 2024-01-26 607347 603956 200134 191965 305525 311952 314007 310913 201680 201418 245628 249289 285824 288586 3891089 4196610 5894090 5728235 1024848 1059220 277427 248197 255147 258392 284942 277738 279264 282729 198650 202154 666802 632291 1436380 1377971 425831 423642 615589 623164 769402 742558 797566 804096 838887 847492 820395 909999 1909209 2016705 1238763 1047329 675751 662284 793402 794959 837077 845743 865195 879748 974980 972843 4528089 4715249 40.25 72.3 1
14:28:04 2024-01-26 609063 603920 196029 192736 305590 313818 313971 310162 201714 201032 244837 249670 285766 287594 3899405 4235725 5912741 5740150 1009651 1060434 278501 247361 257480 258243 284286 278787 278763 282330 200885 201979 661002 635921 1437070 1385829 427985 423246 617775 624705 763559 747187 799885 797840 839335 857262 820988 904935 1906770 2001129 1258829 1057306 675751 659402 795658 795524 830235 843285 871242 881073 969288 964570 4551295 4725511 40.25 72.3 1
14:28:05 2024-01-26 628526 604141 196300 193502 306523 312901 313750 310886 201680 201348 249686 250469 285824 286759 3899249 4199491 5930509 5721393 1013277 1060724 279740 247616 256652 258677 284840 277329 279533 279716 200425 202014 675078 639579 1440968 1395128 428869 421676 617337 620241 765111 750725 795390 799044 841407 857080 816245 901916 1901294 1986830 1236844 1053904 669521 658433 800311 795524 832596 846340 871279 880760 966476 970063 4576688 4723900 40.25 72.3 1
14:28:06 2024-01-26 612469 604105 196576 192333 306987 313598 312762 311612 201647 201524 244837 249704 285169 290254 3899165 4148602 5895740 5740150 1029828 1060724 278618 248126 255042 259323 285356 276904 279766 279188 199657 201415 675078 634102 1442081 1389189 427043 423678 618214 621328 771736 751444 797110 802525 843866 854574 813744 910111 1910567 1996044 1236844 1047103 669997 662754 797355 792705 835855 846182 867699 876927 972147 977852 4562094 4724736 40.25 72.3 1
14:28:07 2024-01-26 606714 604136 200108 192337 306982 311952 314007 310668 201680 201067 245972 249670 285494 288550 3899165 4187352 5906701 5749529 1026769 1060724 277393 248161 255898 258858 284920 277329 278159 280767 198720 201660 675078 632291 1451479 1380456 426325 423570 616463 623373 771187 744358 797679 804733 841370 852395 821054 909923 1917605 2010349 1248359 1044652 675751 664018 792240 793268 835855 847269 866464 880760 974980 974328 4552688 4723900 40.25 72.3 1
14:28:08 2024-01-26 610804 607440 196296 192502 306978 311479 314963 309727 201680 201067 244837 249670 285682 285766 3898441 4228677 5878875 5721393 1017628 1057347 280297 247361 255147 258858 283617 277755 278747 280096 199344 201625 662452 638979 1434921 1380456 429205 423426 614644 622487 765728 742448 800915 804770 836994 852359 820951 908589 1908936 2018376 1243774 1048107 671908 659402 792827 796637 837077 838505 865195 882364 974980 970063 4490949 4715363 40.25 72.3 1
14:28:09 2024-01-26 610232 605449 196438 192502 306992 313890 312068 311140 201680 201032 245558 249243 285682 288089 3902047 4239774 5912632 5730771 1010239 1060724 278562 247361 256257 258062 286759 276868 278943 280109 198685 201944 661002 638067 1432162 1383283 428259 424448 620853 625150 767360 750377 797654 797825 841870 859691 819566 899280 1901294 1992596 1229168 1060007 671908 659402 798046 795376 830235 838505 871898 881073 967524 970088 4555941 4725473 40.25 72.3 1
14:28:10 2024-01-26 617070 604068 196060 192976 306056 312937 313750 310668 201507 201067 244425 251028 285281 287747 3899165 4189328 5940717 5730294 1016840 1060724 279198 246634 257083 258460 285392 277755 278943 279028 199831 200993 671152 633670 1456950 1396463 428259 421191 617264 619690 765162 750155 797679 799464 841261 857189 817555 903201 1901294 1989085 1251004 1058533 670191 656500 800311 794312 830407 845743 874456 881036 965786 972298 4558837 4720531 40.25 72.3 1
14:28:11 2024-01-26 617038 604100 196300 192806 305769 313377 314007 311140 201368 201383 244802 251272 284881 287594 3899165 4183352 5931391 5730771 1016803 1060724 279345 246634 257083 258460 285156 277329 278943 279028 200005 200852 680963 634102 1473214 1398448 428259 421191 616499 620130 766253 753585 798743 799464 841261 857262 817555 903163 1902822 1989085 1251004 1055804 670191 658286 800311 795474 829646 843711 876409 880410 965786 970775 4556866 4715249 40.25 72.3 1
14:28:12 2024-01-26 612135 605408 196442 192806 306523 313024 313053 311175 201680 201583 244802 249739 284947 288513 3890832 4167249 5941011 5736056 1019468 1060724 276779 247778 256257 257881 285530 276904 278979 279463 199344 201625 681698 630038 1444187 1392503 425344 421155 617812 618080 765728 751518 792882 800098 846188 857225 815197 906722 1912148 1993986 1243341 1052590 671908 661521 800158 790947 830235 847447 870623 877323 968530 975779 4627932 4722011 40.25 72.3 1
14:28:13 2024-01-26 616541 604105 196611 192368 306992 310717 315443 311771 201368 201735 249723 250738 285365 288477 3892569 4167115 5905177 5740150 1028516 1059972 278272 247361 255898 258858 282872 277791 278943 278409 199970 201719 680963 632291 1445442 1387217 426436 422450 614447 619838 766070 746657 794087 805803 845171 852357 815813 915553 1916239 2009399 1240683 1043292 669997 661346 795093 791888 838860 848137 863890 876927 978215 975779 4562094 4720531 40.25 72.3 1
14:28:14 2024-01-26 606714 603648 196576 191861 306987 312418 313971 310162 201507 201067 245558 248908 285352 288518 3890832 4191587 5887318 5728235 1021123 1059183 278466 247743 255077 258855 284374 277329 278747 279648 198720 202613 661364 635973 1430240 1374063 426436 423786 614718 624705 768277 746657 796595 803523 838109 854170 824610 912751 1909427 2018932 1243179 1050740 675751 660373 793365 793190 837077 843176 865120 879748 974980 974127 4524754 4711166 40.25 72.3 1
14:28:15 2024-01-26 609072 604181 195476 193146 305626 311952 314007 309258 201714 200892 244631 249670 285352 286714 3893607 4259507 5930045 5728461 1012479 1056463 279349 246598 256723 258677 283653 278218 278159 279656 199344 201660 673607 640807 1460030 1383283 428259 421191 613848 619976 764147 745144 800112 801956 837772 855382 821086 909312 1909427 2003259 1260785 1053342 675269 658678 792802 796637 837077 838577 868268 883620 974943 969402 4494751 4705131 40.25 72.3 1
14:28:16 2024-01-26 610170 607873 196300 192502 306766 313294 313750 312157 205621 202112 245215 249289 290455 287320 3896385 4200539 5905173 5703608 1011111 1060724 279775 247361 256472 258677 285067 277755 279766 278357 199379 202119 662452 637751 1445478 1388558 428259 422117 618251 621769 765185 750984 800112 797913 838957 856469 820469 904604 1907047 1991909 1233006 1060119 673346 660443 800196 797788 830235 843321 873835 880800 967524 970088 4550309 4728938 40.25 72.3 1
14:28:17 2024-01-26 610166 604109 196576 192502 306523 313377 313017 311175 201368 201524 244802 250355 284947 288622 3896385 4151759 5939848 5744858 1019016 1060724 277634 247396 256652 257664 285392 276904 278943 279188 199344 201204 675078 631839 1432162 1396463 427043 421155 617979 618080 765728 747002 794840 797876 846027 856433 815271 905085 1912340 1990368 1224853 1055593 673826 663188 799627 790800 832596 847447 871935 876302 968902 977680 4624629 4727447 40.25 72.3 1
14:28:18 2024-01-26 616274 604190 196576 192502 306992 311006 315443 310704 201368 201700 244631 249739 285682 288189 3889793 4163955 5912741 5730294 1031997 1060724 278501 247396 255147 258858 284286 276940 279766 278488 199692 201660 675078 633214 1433048 1386232 426436 423786 614718 618080 770295 746966 794840 802306 845100 847528 815271 912864 1910567 2006110 1236844 1045833 669923 662211 796752 791922 838426 849938 867027 876927 972147 974328 4571883 4720531 40.25 72.3 1
14:28:19 2024-01-26 609038 605490 199927 191931 306992 311479 314007 310233 201680 200402 245593 249704 285281 288550 3896390 4184371 5910913 5740640 1027047 1057682 277834 247952 255863 258858 284556 277329 278159 280732 199066 201695 676549 630486 1445380 1381322 424623 423750 614209 621806 769402 744286 793061 802525 840812 852395 817972 909961 1914390 2010995 1250278 1047329 676922 664129 792203 792595 836154 845597 867550 879355 977056 972916 4554280 4714528 40.35 72.3 1
14:28:20 2024-01-26 610582 604177 196433 192522 306992 310971 314999 309692 201680 201068 244802 249670 285682 285766 3892569 4219404 5878875 5745236 1017628 1057682 279902 246634 255147 258858 284104 277560 278943 279467 199344 201695 662452 640271 1430979 1375424 427416 423750 613848 621769 765728 742668 800149 804236 837105 847564 822775 910254 1910567 2013847 1243774 1050740 674269 660294 794283 797788 836930 838361 866278 886944 974796 973713 4486849 4714528 40.25 72.3 1
14:28:21 2024-01-26 614561 604105 196438 191931 306910 313890 312068 309878 201680 201032 245421 252472 285824 288112 3890912 4227547 5903415 5726684 1007515 1059183 278501 247361 256257 257845 285517 276940 277963 280293 198754 201696 669194 635845 1429323 1383283 427043 420859 617979 622723 763559 747187 797765 797311 838059 855191 821025 904935 1901294 1998292 1237084 1056591 674787 659146 796715 796507 832005 838397 873946 883870 970209 970666 4563587 4725511 40.25 72.3 1
14:28:22 2024-01-26 612641 607016 200139 191896 306982 312682 312104 311867 201647 201700 244872 249739 285365 288586 3896385 4141838 5922066 5726684 1023248 1060724 276779 248161 255863 258062 285463 276056 279372 279222 199379 201660 673607 630486 1444936 1388558 425528 421191 618251 618153 766070 750799 793143 797913 845699 855830 814113 904973 1907853 1984859 1243923 1052590 671908 662284 798046 792452 832777 850922 875120 876777 967046 972807 4603450 4723900 40.25 72.3 1
14:28:23 2024-01-26 612441 606471 197370 191656 306380 311916 313017 311648 205726 201829 246533 249670 285081 288617 3885996 4135641 5876875 5730771 1027629 1057682 278588 248126 254650 258858 285156 276091 279372 281335 199344 201660 673607 630800 1437070 1386232 427043 423822 618251 618117 769983 748759 793097 802525 843269 854238 814970 904880 1909209 1995460 1236844 1048107 669997 663628 798046 788672 832201 849191 870647 877601 968530 975633 4632242 4727271 40.25 72.3 1
14:28:24 2024-01-26 614722 603956 196300 192307 306739 311892 314928 310668 205691 201559 244460 249532 285032 287594 3891052 4157855 5903415 5711789 1030526 1059972 278078 247113 255112 259222 283688 276940 279372 278479 199379 201437 673607 632291 1452532 1385248 426436 423786 614718 618080 770565 746436 793143 802525 843306 847564 814113 909155 1910567 1998943 1260785 1044021 669521 662284 795584 791021 834671 844991 868268 877601 973775 975597 4550233 4716630 40.35 72.3 1
14:28:25 2024-01-26 606817 603187 196580 191931 306992 311667 313720 310891 201680 201032 245593 249289 285081 288103 3890832 4185633 5893815 5728198 1026091 1059220 276779 247396 255112 258495 284521 277329 277768 280245 198754 201660 683598 632291 1435584 1379364 425226 423118 614718 621806 769402 741470 793097 802525 838993 852284 817972 910261 1910567 2008074 1226267 1044765 674306 662284 789997 792143 837077 845743 867119 880267 978215 974874 4546855 4716630 40.25 72.3 1
14:28:26 2024-01-26 613893 607315 195918 192806 305160 311479 314042 311843 203745 200927 244802 249670 285281 286083 3896385 4231930 5875439 5703570 1013202 1056896 280005 246598 255898 258858 283419 277596 278943 279332 199205 201519 672136 639435 1431279 1382302 427416 421820 613413 619976 764642 745346 799580 802525 834120 852431 821025 909984 1905144 2007499 1236844 1051205 673550 657967 792240 795510 837077 838541 864579 883029 974980 971316 4480827 4703167 40.25 72.3 1
14:28:27 2024-01-26 609314 606852 196398 192666 306992 312901 311594 311175 201680 200717 247619 249463 285682 287558 3890832 4208335 5903415 5722601 1007515 1059220 278272 247396 255898 257268 285428 276940 278159 280345 198754 201660 661002 635466 1460972 1383283 426739 421191 616499 622723 763559 747187 797198 797311 835889 855228 821025 901990 1905107 1996875 1258829 1053904 674787 659615 795093 793153 832201 843357 866848 880837 970734 968031 4551017 4715940 40.25 72.3 1
14:28:28 2024-01-26 615526 607283 196509 192631 306375 312723 313458 310197 205870 202688 244460 251625 286127 286678 3890832 4200859 5912741 5713236 1011832 1057682 279437 246598 255898 258097 284095 276127 279766 278614 198789 201837 658464 638056 1437098 1386591 427043 422486 617762 621806 765185 749164 799012 796710 838688 856469 819787 902325 1899943 1992362 1252961 1060392 671908 658506 797481 793226 830235 843321 870660 881073 969018 964570 4554280 4721978 40.25 72.3 1
14:28:29 2024-01-26 616040 604001 195958 192935 305908 312495 313571 310526 201507 201383 249686 249739 285081 286468 3892569 4184160 5922066 5695442 1010390 1056596 279384 246634 256652 258310 284783 276940 279372 278065 199866 201660 662452 638979 1441677 1392503 427955 422153 616650 620013 763559 749892 797839 800251 838957 855564 817392 900634 1901294 1989085 1239267 1053867 669997 656572 798046 794349 829646 838541 871935 881073 965786 964340 4544500 4720684 40.25 72.3 1
14:28:30 2024-01-26 613555 606852 195954 192701 305953 312758 313320 310526 201613 201032 244460 250888 284681 286831 3896193 4173973 5931391 5718521 1016079 1059972 278540 246563 256687 258097 284636 276709 278943 278409 199692 200993 695674 635011 1444859 1396762 427078 421227 616062 619398 764617 750984 795464 799044 841480 853988 816235 904973 1901294 1986266 1247092 1057106 669997 657502 799744 794948 829058 843321 874531 879785 965101 969402 4552411 4717974 40.25 72.3 1
14:28:31 2024-01-26 612804 606677 196442 192666 305975 313270 312839 310998 202963 201384 247203 249670 284916 288550 3899556 4151540 5929589 5728461 1026166 1060724 277427 248161 255042 258097 285156 276091 278979 279249 199205 201484 673607 628688 1470870 1386555 424623 422450 618251 619027 767190 748595 792868 799081 845100 853952 814692 907668 1905144 1988367 1186492 1054202 671430 662284 798046 789864 830235 846814 873213 875679 967156 972952 4605831 4717974 40.25 72.3 1
14:28:32 2024-01-26 616040 607273 196512 191822 306955 310829 313899 311033 202891 201559 245228 249601 285797 287558 3887020 4135952 5895740 5723522 1030488 1059972 278078 246669 255147 258858 283901 276127 279766 278409 199574 201484 665352 633649 1441660 1383283 426436 423628 614718 618080 770565 746535 793097 804689 843903 852395 813780 909923 1913705 2003233 1238763 1044133 669997 662284 795753 792143 834080 844991 869593 877601 969361 977852 4599716 4717974 40.25 72.3 1
14:28:33 2024-01-26 619225 607243 196429 192522 306617 311845 313863 309152 202693 200927 247240 250889 285174 288432 3887020 4182476 5895740 5736426 1026091 1057719 277527 247396 256213 258097 284543 277365 277768 279696 199066 201028 691063 630486 1449192 1381322 424623 423118 612464 620890 768313 742925 793143 802525 841796 852431 816198 910939 1908925 2012420 1186492 1045059 673826 662284 791117 792143 837077 845743 866502 879617 975592 974364 4555583 4711874 40.25 72.3 1
14:28:34 2024-01-26 602717 604168 196429 192292 306739 311703 315155 309586 201647 200962 247101 249601 285610 286289 3893607 4225672 5878875 5715597 1013277 1059972 279349 246598 256723 258495 283576 277791 278159 279257 199066 201660 662452 639892 1482420 1383283 428259 420895 613413 619976 765185 744015 800149 801956 837772 854238 818625 906647 1907853 2001814 1256873 1046248 673826 656572 792240 796674 836749 838505 866502 881110 973598 964570 4477166 4701801 40.25 72.3 1
14:28:35 2024-01-26 608616 604141 196304 191931 306775 311738 311854 311907 203911 201243 245487 249185 285646 287414 3894295 4230060 5921254 5713236 1009651 1059700 278925 246669 255863 258097 285392 276056 278261 279222 198789 202154 661838 638067 1440397 1386591 427043 422522 613181 621842 765728 747187 797839 796710 836516 856469 821025 904973 1899943 1992633 1254917 1059638 675474 659906 795753 793190 832238 843357 866884 881073 969361 968031 4537271 4711874 40.25 72.3 1
14:28:36 2024-01-26 627693 604213 196025 192533 306092 312023 313720 310926 203745 202089 246570 249635 285748 286571 3893226 4199640 5917850 5713236 1012554 1059220 279872 246634 256292 258460 284521 277365 279766 278180 199413 201660 662452 639419 1449111 1390529 428259 422522 618467 620013 764642 750303 797839 799118 838993 855866 818588 902362 1901294 1992093 1247092 1057380 670952 658678 798046 795510 830235 838577 871972 881110 967156 964570 4546191 4701765 40.25 72.3 1
14:28:37 2024-01-26 618292 604141 195887 192830 305877 312682 313529 310420 203745 201454 246570 251578 285646 287252 3890444 4179026 5931391 5730771 1016803 1060724 279472 247149 257302 258097 284992 276940 278747 278444 200005 201402 682434 634556 1473709 1396463 427416 421227 616499 617859 763559 749892 795501 799081 841480 854024 815006 904973 1901294 1986266 1251004 1056346 669521 656572 800158 793268 831415 845743 869350 879467 966244 970099 4563473 4717166 40.25 72.3 1
14:28:38 2024-01-26 613340 604073 196576 191900 306992 312866 312068 311612 201647 201454 247268 249532 285325 290001 3893226 4142880 5931391 5742816 1023211 1057278 278667 247952 255898 259216 285428 276091 279372 279244 199344 201625 675078 630036 1447332 1388558 425528 421155 617374 618795 765728 746966 793143 797876 845100 856167 814113 905085 1905107 1983891 1262742 1052590 671908 663224 798046 790984 830235 847447 871898 876302 967843 975779 4615230 4717974 40.25 72.3 1
14:28:39 2024-01-26 615601 604096 196442 191931 306987 310717 314963 310668 205761 201700 244802 250611 285717 288194 3893226 4153643 5908484 5711751 1030549 1060236 278466 247361 255898 258858 283425 277417 279372 278470 200005 201625 666802 632291 1443405 1387217 426436 423118 614283 619838 766070 744739 793143 804652 845699 847528 815826 914169 1913285 2004654 1246440 1044340 669997 660410 795093 790984 838265 847483 864542 876964 974980 975779 4550423 4708501 40.25 72.3 1
14:28:40 2024-01-26 606789 603992 196576 191900 306992 310971 314042 310233 201680 201383 244837 248494 290086 288225 3894843 4197013 5875801 5720286 1018866 1057384 279635 247325 255077 258858 283688 276940 278567 280310 199032 202119 673607 638067 1476456 1374063 427825 423750 614283 622900 765728 745144 799960 804807 837105 847528 821025 910036 1907580 2015276 1231442 1044726 672866 660103 792240 793190 837077 838541 865195 881073 974980 972193 4490949 4701801 40.25 72.3 1
14:28:41 2024-01-26 607654 603920 196025 192187 305196 312937 313017 309763 201647 200402 244802 249450 285281 287594 3888253 4235810 5899664 5728461 1006081 1057646 278501 247704 255792 257268 285392 276091 278159 280096 199240 202144 661002 636249 1428420 1383283 427043 421191 617103 621806 763559 747261 797802 797876 836211 855830 821025 903610 1901294 1995189 1256873 1056987 674787 659906 794849 795524 830235 838541 870660 880410 966513 970088 4537271 4708501 40.25 72.3 1
14:28:42 2024-01-26 615816 604145 195892 192806 305160 311952 313529 310197 205726 201383 249650 250853 284952 287365 3888253 4193202 5932668 5716448 1014522 1059972 279119 246598 256687 258175 285379 276904 278943 278340 200005 201625 678020 639892 1484565 1392503 427078 421191 617374 619347 763559 750303 796595 800215 840812 857204 815547 907021 1901294 1986266 1246358 1057211 669997 657502 799177 794875 829963 838541 873213 881073 965786 968460 4543283 4707808 40.25 72.3 1
14:28:43 2024-01-26 616274 604096 195887 193111 305841 312646 313053 309878 201368 201067 249723 251237 285281 287257 3890912 4171571 5937178 5725880 1015412 1060724 278501 246634 256723 258097 284782 277505 278907 278374 200005 200993 678020 634973 1449439 1396463 428259 421227 616499 619838 764642 752056 796595 799648 841444 857262 815547 904973 1901294 1986266 1247092 1055804 669997 657502 799744 795474 829058 843747 874456 881073 965101 964570 4543283 4707808 40.25 72.3 1
14:28:44 2024-01-26 614649 604208 195887 192810 305841 313413 313053 310233 201680 201383 244631 250853 284881 287190 3888253 4155640 5938092 5735412 1021926 1060577 278988 248126 256257 258062 285428 276091 279228 281859 199344 201625 662452 630486 1440641 1391165 425720 423118 617558 619940 768313 749127 793143 800215 845699 854842 812593 907556 1907853 1989812 1238763 1052590 671908 663003 798046 790387 830235 847447 871898 876028 967156 974328 4605357 4720531 40.25 72.3 1
14:28:45 2024-01-26 614456 604064 200103 191360 306992 312850 313053 311867 205656 201700 244837 249496 284881 287441 3889793 4126680 5895514 5735313 1030725 1060311 279991 247601 254936 258858 284525 276127 279569 278374 199796 201755 673607 634102 1436276 1387217 427955 423606 617103 619838 770565 747187 793097 802342 843633 852395 813744 908960 1910567 2000857 1238763 1044765 669997 663224 796112 792143 836484 846182 867736 876964 972183 975779 4552688 4711166 40.25 72.3 1
14:28:46 2024-01-26 609314 604118 196300 191931 306992 312673 314007 310197 201680 199809 244802 249670 284681 288572 3880421 4173042 5886416 5740640 1025505 1060311 279453 247984 255722 258431 284920 277329 278159 280144 198720 201380 681301 632013 1469559 1376992 425831 423750 616463 624261 769983 744542 793134 802525 840181 854238 819787 908960 1910567 2008111 1262742 1044765 675751 663224 791117 793268 836806 845145 867119 878499 974980 973383 4533877 4704452 40.25 72.3 1
14:28:47 2024-01-26 609072 604915 196025 192841 306083 311443 314963 309971 201680 201067 244460 249670 284881 285686 3890912 4222670 5875439 5731566 1017823 1058725 280096 246493 256330 258680 283613 278665 278159 279188 199205 201625 678204 640958 1441584 1381322 427718 421227 613413 622487 765728 745070 800186 802525 836480 854238 818607 907558 1905144 2001814 1258829 1050740 673346 656536 792587 796674 837077 843357 866502 883695 974980 970775 4471054 4688257 40.25 72.3 1
14:28:48 2024-01-26 607347 603992 196300 192506 306992 311952 312104 311867 205835 201067 245386 248942 285900 287154 3884351 4200859 5903415 5726192 1013240 1060236 278466 247255 256366 258282 286123 276531 278943 280577 198754 202295 669194 637157 1438748 1385829 427985 422486 618251 623201 765728 751518 801104 796747 836480 856541 821025 904935 1901021 1995460 1256873 1060392 674787 659906 796880 793190 832596 843321 870755 881073 970734 964534 4548032 4711166 40.25 72.3 1
14:28:49 2024-01-26 612911 605060 196029 192722 306775 311988 313750 311175 205656 202370 244837 249289 289882 286714 3885290 4188266 5903415 5712620 1013994 1062019 279748 247545 256581 258716 284813 276761 279730 279752 199866 202295 666802 639892 1442480 1387217 429480 422937 618431 619940 764642 750991 800000 801956 840812 856433 818588 904973 1901294 1990496 1263722 1057343 671908 658469 800311 796674 830235 843357 874494 882364 967156 964570 4537234 4708501 40.25 72.3 1
14:28:50 2024-01-26 615520 603920 196300 193115 306559 313413 313529 310922 201680 201418 244837 251237 285169 287630 3890832 4155700 5931391 5728235 1019083 1061676 279542 247878 256581 257703 285387 277222 279533 279969 199552 201802 673607 630937 1438781 1392503 426436 423246 617775 619565 765728 747664 793143 801127 846298 855228 814113 903424 1905144 1984677 1236844 1052590 671908 663224 798046 789864 830235 847483 871935 875679 967156 975779 4614736 4717893 40.25 72.3 1
14:28:51 2024-01-26 614287 603992 200099 191900 306415 310753 313428 311175 205656 201735 244837 249739 285481 287594 3883972 4130077 5930045 5722601 1028704 1059680 279847 247495 256080 259372 283511 276832 279730 279752 199727 201485 680963 635011 1465509 1386232 426436 423822 614718 620608 771038 747187 791936 802342 843903 852961 814970 908923 1910567 1998943 1238763 1044765 669997 661815 796789 792143 837077 846814 866502 876964 972220 974328 4537309 4708501 40.25 72.3 1
14:28:52 2024-01-26 606357 602338 196442 191593 306992 311006 312696 310233 203745 201383 245593 248874 284965 288513 3887020 4175446 5875439 5712028 1021160 1057682 278078 247913 254936 258609 284374 277115 278943 279752 198685 202190 660367 636212 1448031 1374574 427043 423786 614718 623201 769538 745722 797491 802342 836516 847564 820877 909961 1906498 2013847 1236844 1045022 675751 662284 793402 793268 837077 838577 867736 881110 974980 970099 4496255 4708615 40.25 72.3 1
14:28:53 2024-01-26 620489 604141 196224 191931 305877 313413 312104 310197 201748 200472 247524 249496 285281 287688 3884249 4236401 5895740 5713236 1007515 1057682 278584 246669 255898 257597 286016 276689 277980 282131 198650 201555 659552 635921 1430151 1383859 427650 424448 617374 622760 765185 747187 801104 797677 836516 856505 821025 900485 1901294 1992633 1256873 1060082 673826 659439 798046 794349 830235 843357 870660 881073 969324 964570 4537535 4708615 40.25 72.3 1
14:28:54 2024-01-26 615601 604172 196029 192537 306088 311988 313529 310233 201680 201665 249650 249739 285205 286768 3881480 4177182 5912741 5691347 1011832 1057347 279810 246634 256508 258495 284641 277540 279658 279716 200390 201520 662452 639397 1456942 1393145 429175 421973 617337 620446 764642 749892 796632 801238 845100 856167 813744 904973 1909427 1986054 1165532 1050870 670952 660410 798046 793268 830235 846850 871935 876964 967843 974364 4577634 4732673 40.25 72.3 1
14:28:55 2024-01-26 612911 604100 200143 191904 306170 311952 313529 311867 205691 201735 244837 249739 285281 287688 3881204 4123748 5891527 5722601 1030287 1060724 278584 246669 254720 258858 284556 276091 279569 281136 199796 201415 666802 635011 1445442 1389189 427650 423678 618214 621160 771511 747664 793134 803665 843903 853490 815591 908923 1910567 2003222 1238763 1048070 669997 663224 798046 791021 833453 844726 866848 876964 969324 977852 4618527 4711874 40.25 72.3 1
14:28:56 2024-01-26 611070 603884 196300 191931 306559 311952 314042 308358 201748 201067 244460 250504 284965 288477 3878794 4163770 5903415 5730771 1025580 1058926 278043 247361 255898 258460 283617 277863 278550 278409 199831 201380 682434 632291 1433825 1387217 427043 422973 613738 620719 770091 746017 793061 804652 843903 847528 817481 914261 1914390 2007499 1244521 1042536 671908 661815 793365 791021 838265 846218 864441 876964 975629 975779 4544773 4701765 40.25 72.3 1
14:28:57 2024-01-26 609072 604172 196438 191961 306992 311006 314042 310197 201680 201418 244872 248942 290242 286714 3887020 4197874 5866114 5713236 1018355 1059220 280018 247581 255898 258858 283768 277329 278550 279257 199379 201660 673607 640498 1451898 1381856 429480 423272 614246 622487 765728 744960 800000 804807 837105 852431 821025 910036 1909209 2013847 1258631 1048107 673788 658469 793152 795547 837077 838541 865232 882401 974708 970136 4477444 4701765 40.25 72.3 1
14:28:58 2024-01-26 607937 604181 196304 192368 306775 313669 312104 311175 201680 200506 245421 249289 285032 287594 3887020 4205484 5894090 5717312 1007515 1057682 278762 247396 255898 257835 285463 277329 278159 280109 198754 201660 664780 636249 1434606 1385829 428259 423846 617775 624625 765728 747150 797654 800098 839483 856239 821025 903648 1902968 1995460 1258829 1060392 673826 660300 797481 795510 832238 843357 869387 881110 970734 964340 4543283 4701801 40.25 72.3 1
14:28:59 2024-01-26 615401 604177 196025 192537 306092 311988 313207 310233 201680 201735 249723 249739 290086 286275 3886743 4178213 5912741 5679195 1013465 1059972 280005 246704 256508 258677 284974 276975 279372 278060 199866 201660 663902 639435 1456772 1394136 429480 424448 617739 620719 765162 750155 796484 799464 841261 858475 818588 904973 1901294 1988327 1247092 1057380 669997 658004 800158 796415 832005 845743 871279 880872 966513 970136 4558837 4711166 40.25 72.3 1
14:29:00 2024-01-26 615601 604068 197259 191692 306987 311881 313330 312121 201335 201700 246999 249704 285566 288202 3883191 4138585 5894090 5728461 1026166 1059183 278078 248126 255042 258460 285392 276020 279766 279222 199761 201625 675078 630486 1424929 1387217 426436 423534 619972 621528 773385 753659 795369 802305 843756 853418 816393 912100 1910567 2001129 1238763 1046255 670191 664166 798907 791021 834007 848137 871455 879467 969288 978544 4619011 4717893 40.25 72.3 1
14:29:01 2024-01-26 620790 604073 196300 192333 306955 311662 315702 309692 201680 201524 244631 250469 290026 287999 3883191 4158154 5903415 5724071 1025580 1059972 278078 247361 256257 258858 283185 278646 278159 279279 199657 201309 671152 631388 1452885 1383283 426436 423714 613848 620446 770091 746502 792919 807098 844990 851754 817555 915477 1917605 2009809 1242602 1041818 671908 662064 793365 790088 838860 847410 865009 876964 977749 978274 4552688 4711166 40.25 72.3 1
14:29:02 2024-01-26 605851 604073 196576 191865 306992 311443 314007 310162 201647 201207 245558 248494 285695 287999 3881480 4175446 5857818 5702734 1022304 1060724 278501 247361 255042 258858 284326 277134 278747 279314 199205 202260 662696 637612 1435566 1374063 428259 423822 614718 624564 767697 744518 801677 806376 839483 847383 823322 914169 1910786 2020367 1249048 1050330 675269 660373 795416 795510 838265 845743 866464 881830 977749 974292 4521522 4708514 40.25 72.3 1
14:29:03 2024-01-26 608446 607836 196300 192771 305626 313890 314007 309727 202307 201441 244837 249670 285281 287594 3888782 4235470 5895740 5707640 1007515 1059183 278510 247361 256257 257268 286065 277329 278159 282529 198720 201660 661002 636249 1443327 1383283 427955 421191 617374 623643 764642 745833 799960 800668 839335 860835 820840 906082 1902822 1996118 1229168 1061633 675751 661495 796880 794875 834966 844513 871455 881036 970698 972706 4540039 4725891 40.25 72.3 1
14:29:04 2024-01-26 614713 604145 196025 192502 306523 314035 314007 311140 201647 202299 244631 249532 290086 286463 3881480 4183502 5903415 5702635 1010390 1058433 279775 246634 255863 258062 284521 277329 279766 278340 199379 201802 670665 639435 1434042 1390529 428259 422450 619109 621769 765728 749892 800112 797876 843393 860190 821091 903461 1902822 1993986 1229168 1060119 673826 658433 799177 795474 830235 843176 871898 882290 969251 964570 4537234 4705131 40.25 72.3 1
14:29:05 2024-01-26 615213 604096 196029 193111 306092 313377 313494 310850 201680 201524 249686 250853 285352 286969 3880421 4180368 5917850 5726564 1018544 1060724 279998 246634 256652 258460 284956 277329 279372 278374 200005 201590 676549 637747 1437743 1392503 428259 422414 618251 620719 765185 751370 797765 800251 841407 857116 820432 909215 1905535 1991154 1243179 1058608 670191 658286 801447 797238 830235 843321 877700 883620 967156 972298 4552688 4711949 40.25 72.3 1
14:29:06 2024-01-26 615422 604109 196300 192941 306092 313634 313529 311175 201680 201700 245180 251028 284881 288513 3887020 4157693 5931391 5730771 1018290 1060724 278571 247361 257263 258062 285356 276940 278943 279257 199344 200993 705992 631397 1438378 1397752 427955 421191 617374 619838 765185 749892 794825 799044 845100 856469 816282 906200 1910977 1982652 1236844 1057853 670191 658752 799021 794959 830235 846182 873213 881528 968419 972156 4576612 4711166 40.25 72.3 1
14:29:07 2024-01-26 612605 605399 200279 191727 306992 311916 313494 312086 201056 201794 244837 249704 284952 288477 3883191 4126680 5893155 5728461 1026166 1059972 277427 248126 255077 258460 285428 276674 279766 281299 199344 201660 675078 630486 1446517 1386555 425720 423118 617994 619976 769983 750229 793143 801387 846298 853988 813780 910261 1913705 2003407 1262742 1055705 672866 664166 800196 790203 834373 847447 870586 876964 968345 979930 4624629 4720531 40.25 72.2 1
14:29:08 2024-01-26 616274 604100 196576 192572 306992 312628 314963 311140 201680 202335 244425 249704 285281 287594 3887020 4145225 5903415 5721393 1030563 1060724 278139 247669 255112 258858 284534 276904 279766 278374 199379 202036 673607 634556 1436694 1388558 427043 423894 617558 619616 770565 749856 793134 802525 843903 854842 814970 907558 1913705 2003222 1236844 1050740 671908 664166 801113 793157 834966 848100 870213 876964 970464 978544 4576688 4715363 40.25 72.2 1
14:29:09 2024-01-26 611403 604064 196580 192333 306992 311952 313529 310233 201647 200402 244872 249704 284876 288604 3880421 4185079 5887280 5736056 1023062 1057682 277492 248161 255147 258310 284570 277329 278943 280963 198547 201625 673607 632013 1429133 1377971 425831 423786 616499 625150 770529 746127 796595 802342 840775 854238 821025 911587 1914353 2018265 1240683 1047635 677683 664129 793365 793231 837941 845597 867550 880373 976363 974764 4530752 4701765 40.25 72.2 1
14:29:10 2024-01-26 609314 609464 195918 193451 305617 312937 314485 309936 201748 201067 245386 249704 285281 288040 3887020 4250209 5894090 5724146 1016175 1057310 280236 246598 256472 258858 283759 277791 278550 279648 199379 201695 686112 640807 1435732 1383283 428735 422450 614718 621769 765728 742595 801897 802525 838993 854842 821054 908886 1909209 2004654 1262742 1053342 675751 660554 793365 800061 836967 845597 870138 885766 975434 971463 4480446 4708633 40.25 72.2 1
14:29:11 2024-01-26 611106 603987 196576 192970 306987 311988 314007 312121 205799 202193 244837 249289 290086 287423 3889793 4178474 5903415 5712014 1013277 1060724 279349 247396 256472 258858 285072 276091 279766 279222 199379 202260 661838 638979 1467455 1387217 427416 423082 618467 622687 765728 751518 801622 799648 840181 856505 820988 904973 1901294 1992633 1249048 1060392 674038 660554 801298 797788 830235 845036 877799 883239 965602 972115 4550536 4715591 40.25 72.2 1
14:29:12 2024-01-26 612543 603848 196576 192541 305589 313711 313053 311612 201680 201700 244872 249704 284881 288694 3881480 4140426 5922066 5730771 1019742 1059605 276779 248225 256687 258062 285490 276940 278943 279257 199344 201660 662452 630486 1448407 1392503 426739 421191 617374 619398 765997 747664 793061 799081 845699 856505 815271 903350 1907853 1984859 1242602 1054268 669997 660117 800158 793017 832596 850540 874570 876777 968419 976294 4590310 4701500 40.25 72.2 1
14:29:13 2024-01-26 615631 603884 197129 191896 306380 312628 313863 311902 205691 202017 244837 249739 285169 287594 3880421 4124136 5884764 5703570 1029094 1060724 278501 247952 254650 258858 285392 276904 279372 278496 199379 201695 673607 630763 1417853 1387217 427043 423858 617558 619707 771658 750266 793134 802525 843903 856051 814970 907294 1910567 1996824 1262742 1049599 670952 661720 800728 793017 837345 847991 871418 878728 972665 980975 4591933 4714528 40.25 72.2 1
14:29:14 2024-01-26 611487 606714 196540 191891 306992 311952 313684 308358 202239 200927 244837 250853 284881 288035 3880145 4151582 5894090 5722601 1024848 1059972 278043 247396 255863 258677 283910 278646 278550 279028 199413 200993 674052 631839 1470561 1383283 426739 423118 613848 619838 768923 745070 793143 804689 845100 847528 817392 913981 1914353 2010533 1246440 1043390 671908 662284 793365 791021 841529 850430 867027 876815 977713 975633 4550423 4705156 40.25 72.2 1
14:29:15 2024-01-26 608578 604172 196398 192257 307136 311443 313648 310197 203175 201383 245487 248942 290086 286714 3881480 4187464 5866114 5695368 1019083 1059972 280236 246634 255863 258858 283617 277560 278747 279319 199379 201625 672136 639892 1442480 1375424 428057 423786 614718 621769 765997 742595 801622 804083 836516 853635 823359 911550 1910567 2016705 1241779 1050346 673826 659439 793402 797238 838860 844980 868268 886400 977713 973530 4490630 4707197 40.25 72.2 1
14:29:16 2024-01-26 609749 604177 196393 192502 306739 313747 311747 311612 201714 201067 248549 249532 285646 287594 3887020 4199378 5903415 5721116 1007515 1059220 278501 247743 256472 257303 285664 277365 278159 280109 199539 201660 691629 636249 1447106 1383283 427955 422852 617374 623643 765185 746572 799580 801387 838920 856469 821025 901990 1904326 1999710 1260785 1056949 675751 659906 795658 795510 834044 843357 871305 885135 974011 972151 4530639 4713259 40.25 72.2 1
14:29:17 2024-01-26 615965 604136 196576 192806 306699 311988 314863 310562 201680 202335 249759 249704 290086 287104 3887020 4180787 5903415 5703870 1013277 1060724 279884 247361 256439 258677 284956 277365 278353 278640 199205 201660 701887 639892 1464568 1389781 427416 422486 617994 619027 765728 755105 799543 801956 841444 857262 818588 906909 1901294 1991909 1263722 1057380 671430 657930 800311 797876 830235 843321 874494 883127 968902 971968 4530602 4708349 40.25 72.2 1
14:29:18 2024-01-26 624297 607283 196402 192771 306092 312937 313053 310922 203745 201419 244837 251237 284952 287986 3889793 4155216 5922066 5726192 1016840 1060724 278501 246634 257299 258062 285165 276940 278979 279028 199379 200852 698527 634102 1462739 1397752 428259 421820 616499 619398 764642 746966 796595 800251 843903 856469 814970 907668 1905107 1987675 1233006 1058720 669997 658469 799744 793190 832005 845145 874494 881073 965786 972041 4557131 4712573 40.25 72.2 1
14:29:19 2024-01-26 613414 606422 196576 192362 306847 312580 313053 311801 201647 201665 247268 250297 284881 288622 3888253 4143030 5922066 5726684 1019083 1060724 277497 247396 256687 258062 285423 276904 278943 279222 199344 201695 670665 630486 1433825 1396190 426436 421191 617374 618080 765997 751245 794840 799081 846298 856469 815271 904973 1907853 1980607 1262742 1054090 670952 660410 797481 793268 832005 847319 871935 878840 968530 972916 4573104 4715174 40.25 72.2 1
14:29:20 2024-01-26 614539 606590 197129 191761 306992 312444 313971 311867 205726 202147 244802 250611 285895 287594 3877654 4124214 5895740 5721393 1032034 1059972 278272 247396 255147 258858 283772 276904 279372 279716 199413 201484 673607 634102 1441660 1387217 427043 423894 616499 618117 771658 747664 793097 804083 845100 852431 814393 910939 1914390 2001777 1240683 1044765 670952 663474 796880 792143 834671 844991 870213 879229 970734 978544 4582952 4715174 40.25 72.2 1
14:29:21 2024-01-26 608567 605000 196576 192312 306910 312723 313827 311955 201680 200402 244872 250739 284952 288297 3881480 4172081 5891527 5719986 1025361 1059972 277393 247778 255183 258677 284641 277365 278159 280549 198754 201696 673607 630038 1439474 1377971 425831 423750 616228 622723 770529 744542 795427 802525 842402 852431 818625 910254 1914390 2013847 1252197 1045059 675751 661683 791678 793268 835891 846939 867736 882167 975592 974364 4537535 4715363 40.25 72.2 1
14:29:22 2024-01-26 610693 604064 195949 193005 305948 313738 314784 310020 202553 201384 244802 249670 285281 286539 3892569 4232594 5893815 5722601 1013240 1059972 279970 246598 256508 258858 283322 277791 278747 279476 199205 201660 662452 641723 1440783 1383283 428735 422486 614283 621329 765185 746127 801326 802525 838364 854170 821025 908923 1909209 2004654 1236125 1051093 673826 658469 793402 797275 839455 838577 866502 883695 976363 964606 4474247 4699127 40.25 72.2 1
14:29:23 2024-01-26 608653 608131 196580 192701 306883 313234 311925 313580 201647 201384 245487 249254 285365 287594 3884351 4206189 5895740 5712014 1012554 1059972 278536 246669 255898 258495 285570 276020 279372 279257 198720 202119 663309 638662 1435393 1383283 428259 423118 618030 623643 765728 751407 800186 797913 838364 856541 821025 904698 1901294 1994046 1252961 1061147 673826 660373 798046 796674 832201 843357 871316 882364 970698 964606 4543283 4701801 40.25 72.2 1
14:29:24 2024-01-26 617646 606640 196429 192874 306631 312830 313863 312213 201647 202231 246570 250366 285610 286678 3881480 4185466 5913638 5695442 1013277 1060724 279775 247361 256687 258677 284992 277365 279372 278466 199866 201660 662452 638667 1431763 1392503 429480 423118 618503 619976 765728 752092 798974 802525 842672 855830 819824 904637 1899705 1990496 1263722 1053941 670952 659615 800311 796674 830235 843357 874531 883421 967156 964606 4543283 4701801 40.25 72.2 1
14:29:25 2024-01-26 616467 607942 196469 193170 305804 313603 313607 312213 201647 201559 247415 252141 284503 288396 3881480 4152611 5922066 5730771 1019742 1059972 277299 247396 256652 257700 285392 276940 278943 279257 199205 201578 662452 631388 1435024 1396762 427043 421227 617541 618080 765728 747701 793134 800251 844072 856505 813780 904973 1907853 1985995 1244521 1055841 669997 659906 797281 792143 830235 847483 873250 876964 966513 972952 4577221 4708501 40.25 72.2 1
14:29:26 2024-01-26 615163 604105 200175 191686 308651 312387 313499 311724 201301 202053 246716 249635 285459 288297 3887020 4114968 5897356 5716712 1029094 1057310 278272 248161 254685 262273 285192 276091 279766 278440 199379 201625 675078 631698 1416692 1386555 425528 423858 617994 621536 770565 750873 793143 801956 843903 853723 816235 908963 1910567 2001928 1238763 1050346 670952 662691 799744 790423 833417 847483 869387 876964 969324 973584 4618527 4722163 40.25 72.2 1
14:29:27 2024-01-26 619030 604145 196576 192537 306523 312615 315191 309480 204350 201278 246606 250924 285392 288765 3886577 4166602 5895740 5711826 1025816 1062660 278008 247778 255898 258858 284321 278218 277963 278536 199379 201028 683905 631388 1432993 1383283 426436 423750 613848 619027 769402 742595 793143 804689 843903 847564 816282 915477 1914390 2012420 1248359 1044340 673826 663224 793402 792143 839455 847519 865232 880872 977046 977852 4537422 4701765 40.25 72.2 1
14:29:28 2024-01-26 610170 608467 199791 192524 306982 310971 315155 310891 202485 201454 247268 249601 285682 286571 3878102 4197874 5875439 5720286 1015412 1055808 280131 246598 256328 258858 283419 277827 278747 279903 199379 201695 673607 639892 1426333 1382302 429146 423118 614283 621454 765728 746201 802250 804236 836552 854842 822191 908923 1908936 2007499 1238763 1047926 673826 658236 793365 796710 838860 838577 867119 883695 976363 970136 4465515 4688295 40.25 72.2 1
14:29:29 2024-01-26 609072 605454 196300 192533 306523 311952 312139 311582 205691 202089 247268 251095 285597 287450 3884890 4204909 5921557 5695555 1013277 1059972 279119 247361 256475 258499 284676 276127 278159 279257 198789 202249 656652 639435 1441479 1386591 426777 423154 618199 623679 765728 751518 800186 797913 838688 856541 821025 904291 1901294 1995189 1256873 1060392 673826 660373 797885 795547 830235 843357 873872 883695 966513 964606 4536799 4704452 40.25 72.2 1
14:29:30 2024-01-26 616095 604249 196025 192841 306092 312673 313529 310704 201714 201735 246533 250611 285468 286499 3884890 4179026 5912741 5695555 1014724 1060724 279154 246634 256292 257912 285014 276940 278979 278200 199727 201660 667722 639614 1440968 1392503 428057 423118 618030 621528 764642 750991 799580 801387 841444 856505 818588 904973 1901294 1989085 1239267 1056554 670952 658506 799744 795547 830235 838613 873872 881147 967156 970099 4534029 4699028 40.25 72.2 1
14:29:31 2024-01-26 616021 604145 195754 192841 305877 312937 313089 310704 201680 201418 249619 250922 285121 287783 3890444 4169745 5937178 5705094 1015081 1060236 278466 246598 256723 258097 284814 277115 278943 278444 199692 200993 680963 634102 1446594 1396762 427453 421856 616499 619838 764073 750266 797198 799684 842709 855228 818062 904973 1901294 1986266 1249048 1057380 669997 658506 800311 795547 830235 843357 875814 881147 965786 964606 4540039 4695100 40.35 72.2 1
14:29:32 2024-01-26 610220 604109 196296 192372 306092 312937 311747 310704 203175 201418 244837 249704 284681 288333 3888253 4128822 5916535 5707678 1026166 1060724 279847 248161 255077 258062 285392 276127 278979 279236 199413 201660 672136 630486 1441177 1386591 425528 423786 618030 619976 769438 749892 793143 801387 845699 853988 813817 908565 1907853 1995460 1238763 1050833 670191 661720 799744 792143 830235 847519 875814 876964 965075 975779 4605357 4713804 40.35 72.2 1
14:29:33 2024-01-26 606721 604109 197075 191593 306708 311443 313529 311648 205691 201770 244872 249704 284965 287392 3884351 4125707 5890285 5721116 1030563 1060724 278758 247149 254936 258858 284601 276904 279766 278409 199574 201555 695674 634102 1442081 1388558 427043 426097 618030 619976 771658 751518 793097 802306 843903 854842 816198 908277 1910567 1998943 1238763 1050346 671908 661720 799177 790460 833453 847483 869387 877601 968639 977852 4611936 4711166 40.25 72.2 1
14:29:34 2024-01-26 616274 604136 196304 192537 306992 311006 315515 310704 201680 201735 249272 249739 285281 287356 3877653 4155601 5902912 5725880 1027781 1059898 277814 247361 256537 258538 283515 278182 278550 279310 199344 201133 682434 632291 1456595 1386232 426436 423380 613336 619838 769365 742558 794840 805829 844229 847492 814933 915477 1916010 2010349 1268610 1041813 671908 662284 793365 793268 839455 847374 864542 878214 977749 975743 4543283 4705156 40.25 72.2 1
14:29:35 2024-01-26 608925 604136 196576 191900 306987 310971 315658 309945 201647 201348 244837 248874 285682 286678 3877654 4202486 5879915 5707015 1017633 1060236 280131 246598 255898 258641 283974 277540 278943 279188 199344 201625 673607 639435 1461677 1379364 428057 423714 614283 621769 767906 746201 801326 802342 838293 852395 823359 908923 1907853 2010349 1258631 1049599 673826 658433 793365 796674 837345 838541 865158 883658 974980 970063 4470953 4689756 40.25 72.2 1
14:29:36 2024-01-26 607016 604105 196300 191917 306987 313598 312068 310886 201507 200437 245558 249254 285281 286714 3880421 4199491 5895740 5716448 1009633 1062960 278610 247184 255828 257810 285392 276056 278159 282131 198720 201625 661002 637157 1432993 1385829 428259 423082 617692 623643 767421 753532 800112 797876 836480 856469 822191 904973 1901294 1989775 1254917 1059638 675474 660373 796789 795474 832596 843321 871242 881073 968530 964534 4530790 4701801 40.25 72.2 1
14:29:37 2024-01-26 614722 603920 196029 192502 305626 311952 313017 310233 201680 201033 249614 249739 285281 286240 3877654 4171435 5915575 5721789 1017628 1060508 278952 246493 256941 257668 284450 276091 278550 278374 199657 201029 689790 633670 1472379 1392503 428869 424448 617374 619398 764642 750229 796595 800215 842039 855794 815547 907668 1904000 1989085 1251004 1057211 669997 659615 800311 795474 830235 843357 874494 881073 965786 970775 4524246 4688295 40.25 72.2 1
14:29:38 2024-01-26 611070 603879 196304 192522 306083 313377 313017 311140 201507 201032 244802 249485 284446 288513 3877654 4144950 5914605 5725880 1021198 1060508 278827 247984 256115 257884 285249 276868 279336 279652 199344 201755 662452 631397 1443778 1390177 425831 423750 618162 622487 768277 754031 793143 800215 846027 857262 811408 904637 1905107 1993775 1262742 1050796 671908 663695 799744 792143 830235 847447 873176 876964 968530 974328 4599716 4715363 40.25 72.2 1
14:29:39 2024-01-26 608170 604109 196576 191593 306992 311443 313750 310197 201680 201067 245558 248459 285281 288238 3877654 4179343 5865139 5707232 1021928 1058926 279847 247601 254971 258716 284148 277150 279464 281335 199240 202225 667175 636249 1438681 1374063 428259 423642 615589 623679 768277 744849 797654 802342 836480 847528 821025 912638 1907853 2016705 1256873 1044877 677093 662284 795093 795524 838265 838541 866427 882364 976363 971506 4486849 4689756 40.25 72.2 1
14:29:40 2024-01-26 608446 604100 196300 192333 306088 313854 312104 310197 201680 200437 244837 249462 284881 286714 3880421 4210949 5897356 5712014 1008096 1059680 281759 247495 257337 257091 284578 277186 278087 281931 199240 201485 678039 635921 1435072 1383283 427043 423246 616463 622650 763559 746657 797765 800031 837735 856656 820988 903881 1905107 2001129 1236844 1052330 675751 658641 793402 795524 832596 843321 869350 883658 970698 969402 4533877 4698858 40.25 72.2 1
14:29:41 2024-01-26 614722 604141 196300 192498 306088 311952 313971 310197 201680 201700 249686 249498 285481 286445 3877654 4177388 5894090 5694762 1010390 1058926 279990 247078 256439 258139 284379 277186 279730 279752 199552 201204 670665 638662 1433149 1390529 427416 423082 619109 623373 765728 750918 799580 800215 843356 856469 819750 904935 1899943 1991909 1247092 1059638 671908 659402 798046 794911 830235 838541 873213 881110 966513 972298 4524246 4688257 40.25 72.2 1
14:29:42 2024-01-26 616067 604073 195750 192368 305160 312827 313017 310668 201647 201067 249650 250853 284947 286678 3872128 4173207 5912741 5712014 1017816 1059972 278501 247113 257231 257926 284671 277186 278943 279752 199936 201169 666802 637466 1450381 1396463 428021 422450 617812 620571 765544 749979 797529 800251 841407 857116 818552 904973 1899943 1986266 1263722 1055804 669997 657967 799744 795510 830235 843321 874456 881110 965786 970063 4533877 4696276 40.25 72.2 1
14:29:43 2024-01-26 614288 604105 196025 192463 305832 313413 312104 309945 205870 201348 244837 250469 284650 287594 3877654 4142367 5912741 5695405 1016565 1059972 278126 246598 257231 257777 285142 277079 279192 281335 199240 200223 703006 633649 1447306 1398448 428869 421784 616499 619838 764073 749201 797728 799611 843903 856469 816245 904600 1899668 1980607 1234925 1058885 669997 658433 799177 795524 831576 846670 870623 879785 967843 971470 4537271 4701727 40.25 72.2 1
14:29:44 2024-01-26 612008 603884 200099 191861 306992 311952 312104 311867 201056 201524 244837 249704 285365 288513 3874882 4117407 5896193 5712014 1028361 1058889 278466 247743 254685 258858 285000 276618 279658 281465 199796 201485 702820 632291 1442522 1390177 427985 426111 618214 621602 771658 749856 796960 802304 845100 856051 815547 907331 1912974 2001129 1258829 1050346 670952 664166 799177 790423 833417 847447 869350 876964 969324 978544 4614629 4701765 40.25 72.2 1
14:29:45 2024-01-26 610804 603639 196025 191856 306775 311952 313529 310414 201748 201067 244837 251088 284748 288274 3877654 4169695 5887318 5730771 1025580 1057646 277586 247743 255147 258097 283759 276091 277712 282131 199483 201508 680963 630486 1448826 1381893 426739 423606 614411 623373 771658 745033 795406 802525 845194 854776 818515 911550 1914353 2016434 1232623 1046544 675269 663224 792240 792143 837077 846939 867736 878462 978430 975053 4540360 4701801 40.25 72.2 1
14:29:46 2024-01-26 609906 604168 196025 192806 306523 311404 314963 309223 201680 201067 244837 249670 285481 285887 3872128 4219404 5862149 5712014 1013202 1057216 280237 246391 255147 258677 283269 277329 278159 279242 199761 201837 678204 641723 1429682 1383859 429480 422937 614644 622930 765691 744923 801326 802525 836480 854776 822848 907904 1907853 2003196 1238044 1051093 673826 658469 792802 796674 839455 838505 866464 883695 974980 970775 4464848 4678141 40.25 72.2 1
14:29:47 2024-01-26 608645 604145 196060 191896 306092 313516 311594 311327 205761 200472 244837 248908 284947 286678 3877654 4203528 5893155 5712127 1008209 1057646 278466 246634 255898 257303 285392 276091 278159 279878 198754 201660 670665 637747 1443405 1387529 428259 422973 618251 623496 765728 751518 798789 797876 837735 856469 821025 905931 1901294 1998292 1234925 1060119 675751 660373 796789 794911 832596 843113 870623 881110 969324 964570 4536799 4699135 40.25 72.2 1
14:29:48 2024-01-26 616040 606340 196025 192502 306088 311988 313494 310233 201680 201759 249614 249704 285481 285837 3874890 4168462 5903415 5693257 1010390 1059183 279349 246598 256292 258097 284521 276709 278943 279608 199692 201484 678039 639579 1463221 1395128 429331 422306 617775 620719 765728 750614 798818 800067 843866 857262 816161 907021 1906711 1986229 1249048 1058720 669997 660443 800311 795510 830235 843357 874494 881110 965786 964606 4533877 4695784 40.25 72.2 1
14:29:49 2024-01-26 609225 603218 196025 192522 304837 313377 312104 311175 205761 201383 244802 250214 284012 288035 3881480 4136458 5912741 5721393 1016840 1059220 277729 246669 256687 257303 284965 276868 279175 279222 199205 201156 662452 631388 1445019 1399107 427006 424448 619699 620719 768997 751444 794765 799427 847154 860299 815271 904973 1907853 1988813 1234506 1054090 671908 662284 799398 792143 830235 847483 873213 876964 966549 975779 4605831 4715363 40.25 72.2 1
14:29:50 2024-01-26 614759 604136 196300 191931 306982 311181 314742 310922 201368 202017 244631 249739 284881 287216 3877654 4136397 5895740 5722601 1028516 1059972 278579 247361 255898 259372 282793 277755 278943 278374 199692 201344 679308 633823 1445442 1387217 428259 423462 615559 621118 768997 747150 794236 807098 845589 853427 816393 912885 1911637 2004654 1242602 1044765 669997 661815 795658 792452 839146 847410 865195 876964 976363 976184 4543283 4699135 40.25 72.2 1
14:29:51 2024-01-26 609329 605968 196576 191727 306992 311006 313750 310913 201680 201524 244872 248149 285481 287594 3872128 4173042 5856788 5703870 1019824 1054579 278536 247361 254863 258858 283419 277240 278159 279222 199066 202260 661203 638067 1458037 1373089 427453 423858 615442 625576 770054 746767 800000 807098 839483 847383 823211 911761 1907853 2016705 1241223 1049860 675751 660373 793402 795510 838265 846179 866502 881110 976363 974328 4496255 4689756 40.25 72.2 1
14:29:52 2024-01-26 608209 603947 196025 192368 305160 313413 312798 309258 201680 200437 244837 249496 284881 287154 3874878 4211263 5884764 5703870 1007477 1057384 278156 247361 257083 257303 283653 276940 277768 279648 198754 201660 670665 635011 1436276 1383283 427043 421227 614718 624261 765162 747039 801677 800067 839483 857225 820803 904488 1906673 2001129 1236844 1054268 675751 658678 795093 795524 833417 844549 872476 883658 970771 971646 4535266 4701801 40.25 72.2 1
14:29:53 2024-01-26 616269 604177 196029 192502 306092 311952 313053 310233 201541 202017 249510 249670 285281 285802 3872128 4168888 5903415 5702635 1011111 1059183 279862 247100 256292 258062 283693 276904 279766 277952 199379 201484 661002 639435 1440968 1390529 427453 424448 618467 620890 765728 753585 802250 802160 842489 857262 818756 907481 1902822 1990517 1251004 1056987 669997 658469 800158 793194 832596 844991 871898 876964 968530 972193 4555583 4688332 40.25 72.2 1
14:29:54 2024-01-26 614288 603648 200067 191727 305917 310499 313529 310668 205656 201700 244802 249704 285196 287599 3877654 4126679 5887318 5703608 1029020 1059220 278501 247361 255112 262678 283617 276091 279372 278488 199692 201344 675078 634102 1440818 1388558 427043 426329 617994 619707 772205 750423 797604 804696 844843 855832 818174 909162 1910492 2001741 1240683 1047014 670952 663224 798046 793268 837345 847374 870213 878840 971458 981319 4537309 4702394 40.25 72.2 1
14:29:55 2024-01-26 606677 604141 196576 191931 306992 311952 314007 310704 201714 200437 245628 249704 285294 288550 3881480 4160552 5875439 5703570 1023840 1057646 277656 247778 255147 258677 283688 277329 278943 280196 198547 201977 661002 633536 1426464 1374063 426739 423858 616499 625486 771658 745833 797802 804689 841833 854170 823210 915477 1912148 2018932 1240683 1047291 677683 664166 793402 794959 838265 846756 867736 881073 976363 974364 4512078 4688332 40.25 72.2 1
14:29:56 2024-01-26 608087 607873 195887 192502 305160 312580 313273 309727 201714 200880 244837 249323 285281 287154 3877654 4230246 5891527 5712127 1006081 1059220 278501 247396 256292 257268 285428 276940 278159 279683 198754 201977 670665 636072 1432162 1383283 427650 422153 617812 623679 765185 747261 800186 799081 838364 859618 824610 905931 1906711 2000413 1236844 1060119 677199 662401 796752 795474 834044 845145 871964 883235 971422 969402 4528650 4701801 40.25 72.2 1
14:29:57 2024-01-26 614718 604217 196025 192498 306092 311952 313494 310704 201680 202335 249686 249532 285860 286468 3877654 4180518 5903415 5679158 1010390 1057682 279775 246634 255898 257881 284321 276904 279372 278435 199413 201484 662452 639435 1438931 1392503 427453 423118 620058 620890 765728 750991 800149 801387 842402 856469 821091 906045 1902785 1991154 1245136 1056837 671908 658323 801335 797788 832596 846340 873213 879785 969217 970063 4530327 4705156 40.25 72.2 1
14:29:58 2024-01-26 612171 604109 196304 191896 306992 312866 312104 311211 201402 201559 244837 249704 284881 288333 3872128 4119838 5903415 5711321 1018020 1059220 276779 247396 255898 257881 285392 276091 278747 278409 199344 201344 662452 630038 1447357 1391516 425831 422486 618251 619838 766070 750377 792535 799648 846298 856469 815271 904973 1910977 1987538 1256873 1050721 673346 664166 800196 790837 835156 847483 871935 876964 969324 979764 4611936 4709892 40.25 72.2 1
14:29:59 2024-01-26 628053 604141 196576 192502 306992 311006 315479 309258 201680 201559 249759 249773 284881 287594 3872128 4145225 5894090 5695555 1028516 1059220 278372 247396 255863 258858 282797 276975 278979 278374 199692 201344 673607 632291 1437070 1388558 427043 426329 616499 618117 771658 749238 794862 804083 845699 852431 814970 914023 1912340 2006110 1240683 1047672 671155 664129 797922 793157 836967 849938 867587 876964 972183 975779 4537535 4688445 40.25 72.2 1
14:30:00 2024-01-26 608334 606889 200103 191896 306987 311697 313786 310233 201402 201383 245628 248942 285281 288613 3877654 4167115 5845262 5703870 1021198 1057682 278409 247952 255112 258858 283697 276940 278747 278444 198754 202649 670161 636249 1428046 1374063 427043 423894 615559 625043 770565 747187 799580 804689 838957 852395 822775 912923 1910567 2018265 1234925 1049242 677683 663855 795621 797221 839418 843176 866315 884805 976363 972952 4478093 4692159 40.25 72.2 1
14:30:01 2024-01-26 609764 604141 196567 191965 305868 313413 313017 310197 201680 200437 245215 249532 284881 287603 3878715 4220867 5889894 5713236 1006081 1057682 278592 247396 256758 257664 284552 277365 277768 279683 198789 201345 661002 635343 1431746 1383283 427650 421227 617812 623643 764642 746572 797839 800251 840181 855830 821025 907556 1905144 2001129 1256873 1058608 677199 660554 796752 796655 833780 843212 872699 884502 973053 964570 4511307 4701765 40.25 72.2 1
14:30:02 2024-01-26 615631 603987 196029 192537 306406 311988 313309 310233 201541 201700 249686 249739 285281 286163 3872128 4177537 5903415 5697752 1011111 1059220 279489 246634 256328 258495 284543 276904 279372 277952 199727 201660 662452 639579 1461776 1392503 427453 423118 618503 619940 765728 752092 800186 801956 842076 856505 819787 904973 1901294 1990496 1239267 1057343 672111 660554 801906 798923 834561 846902 874570 881980 965675 972151 4537535 4701879 40.25 72.2 1
14:30:03 2024-01-26 613108 603550 196580 191926 306992 312682 311961 311175 201507 201559 244872 249704 284681 288694 3872128 4126201 5895740 5703870 1026166 1059220 277742 248161 255112 258495 285414 276091 279372 279028 199066 201660 662452 630449 1435175 1388558 425831 423786 618030 619976 769983 752092 793143 801387 845699 853988 813817 906269 1907853 1995460 1262742 1053340 671908 661720 801298 793017 834966 847374 872699 876852 971284 978434 4618527 4701765 40.25 72.2 1
14:30:04 2024-01-26 616479 604145 196442 192333 306559 311514 314999 309949 201613 201418 249370 249773 284752 287594 3868289 4144785 5889894 5713236 1027781 1059972 278244 246669 255898 258858 282788 276940 278747 277952 199866 201028 698157 632291 1429323 1387217 427043 423452 614246 619398 768277 747187 794840 804689 845100 847564 813817 912997 1914390 2003233 1240683 1043339 669997 660153 795658 793017 839732 851105 866315 878766 976290 975633 4537120 4688016 40.25 72.2 1
14:30:05 2024-01-26 607080 604136 197066 191483 305663 311006 314007 310233 201541 201419 245215 248183 285365 288071 3868289 4169546 5856788 5703870 1019668 1057216 278536 247396 256031 258858 283768 277365 278979 279257 199205 202330 659710 638067 1461541 1374063 428093 423894 614498 625080 768313 747187 801326 805865 839335 852431 820561 912960 1909209 2017315 1239267 1050346 674787 661346 793402 797606 838537 844891 868268 885766 976290 976478 4493666 4688295 40.25 72.2 1
14:30:06 2024-01-26 608446 604145 199682 192368 305800 313782 314184 310197 201748 200472 244872 249601 285365 287630 3877654 4227229 5894090 5713236 1007515 1059220 278536 247396 257515 257881 284707 277365 278159 279913 198789 201660 675078 635796 1447950 1383410 427955 421227 616499 623716 765728 746008 799580 800251 838993 856469 823086 909001 1905144 1998943 1262742 1057380 676404 658506 795658 793226 834671 845743 871305 884389 975397 970702 4508847 4697765 40.25 72.2 1
14:30:07 2024-01-26 615489 604177 196300 192806 306771 313072 313720 311140 203484 202335 244837 249635 285682 286333 3877654 4178213 5894090 5693257 1010390 1060452 279119 246598 256257 258424 284530 276091 279694 278496 199344 202119 658464 639892 1447763 1388792 428057 423416 618467 619940 765728 751333 800149 802525 841444 856469 820951 905931 1901294 1989085 1241223 1057343 670191 658469 800311 797238 830235 843357 876438 887034 968345 972005 4527990 4697765 40.25 72.2 1
14:30:08 2024-01-26 617358 607273 196063 192945 305836 313377 313750 311582 202239 201665 245334 251272 284881 287594 3877654 4157806 5912741 5712959 1016840 1060724 278566 246634 257083 258062 284765 276904 278943 279257 199539 200993 681301 632291 1463002 1398448 428057 422185 617374 619838 765728 747664 795464 801387 845100 856469 814970 906263 1906498 1986266 1234925 1056591 669997 658469 799177 793190 830235 845743 874456 882364 967524 972005 4540963 4697486 40.25 72.2 1
14:30:09 2024-01-26 612879 605564 196540 192327 306992 312901 312798 311867 201368 201454 247415 249635 284881 288586 3875484 4130561 5916046 5703570 1017260 1060724 276744 247396 256461 257845 285392 276091 278943 279327 199205 201625 662452 630486 1442102 1392503 426436 422153 618503 619838 767346 749892 795406 800215 846802 856505 815271 903238 1907853 1984859 1186492 1052330 671908 661815 798046 793268 832596 847447 873835 879467 969324 976257 4582446 4712573 40.25 72.2 1
14:30:10 2024-01-26 615957 606287 196580 192631 306955 313072 314706 312839 201507 202158 247268 250611 285281 287356 3871049 4130077 5895740 5711864 1028516 1060724 278536 247743 255898 258858 283185 277560 279372 278605 200005 201625 675078 635011 1433462 1387217 427650 423750 614718 618117 769947 747187 793061 805258 846298 852961 815547 912638 1914353 2007499 1173102 1044133 670952 662284 796789 792705 839455 847483 867119 878840 975592 977852 4554280 4709892 40.35 72.2 1
14:30:11 2024-01-26 608170 607273 196857 191761 306955 311774 314305 310886 201680 201559 245386 248874 286141 288955 3877654 4169324 5866114 5679158 1019630 1059183 280201 247743 255112 258858 283901 277365 278550 279766 199379 202119 672136 639892 1448351 1378387 428735 423858 616499 623679 768240 746436 802468 805865 837735 853635 822304 915199 1910567 2018136 1253748 1051953 674511 660373 795093 797840 839455 845145 867736 884954 974903 972916 4478223 4702394 40.25 72.2 1
14:30:12 2024-01-26 609477 607283 196580 192401 306847 313747 313094 313099 201647 200892 245593 249670 285481 288192 3883191 4186965 5894090 5695555 1007515 1059972 281163 247396 256472 258062 285428 277329 278159 280109 198754 202295 669194 636249 1434189 1383283 428259 423118 618251 625523 765728 749312 801326 799980 838993 856505 823359 904600 1905144 1999710 1260785 1060044 677367 661495 796880 795474 837077 845743 869387 884679 974289 964570 4508622 4715363 40.25 72.2 1
14:30:13 2024-01-26 616017 607518 196580 192666 306690 312794 314526 311470 201647 202831 247415 249704 290086 286750 3881025 4168888 5903415 5698802 1011832 1060724 280201 247361 256461 258858 284654 277365 279766 278374 199379 201695 670665 639892 1440573 1390529 428093 423750 620364 622723 765728 752092 801897 800251 843903 856577 821025 904973 1901294 1994009 1249048 1060392 671908 660373 801447 797238 832596 844549 874494 883695 969324 970099 4533877 4699028 40.25 72.2 1
14:30:15 2024-01-26 617804 606644 196122 193005 305948 313460 313863 312176 201647 201559 246570 251099 285281 287118 3872128 4167098 5925344 5707678 1016840 1060724 278043 246634 256723 258097 284956 276127 278550 279332 199379 201028 703006 634102 1443742 1397752 427078 422486 618251 617896 765728 747701 795427 800251 846298 859581 814970 903312 1909209 1986266 1238044 1056987 669997 659906 798046 793190 833810 846939 871898 881110 965075 971968 4543283 4695100 40.25 72.2 1
14:30:16 2024-01-26 613761 606649 197057 192257 306811 312794 312655 312414 201647 201594 247415 250297 285174 288495 3877654 4126112 5887394 5717312 1027877 1060724 278514 247396 255077 258858 283653 276515 279569 278409 199692 201484 673607 634102 1435859 1388287 427650 426329 618467 619976 772753 751822 795464 802525 845100 856051 816161 908923 1910567 1998943 1238763 1047848 671430 663628 800311 791021 834671 849191 871279 880909 970734 973584 4609121 4701765 40.35 72.2 1
14:30:17 2024-01-26 609272 604244 196576 192865 306730 311738 315413 310855 202239 201559 245487 250668 285610 286177 3886577 4213411 5866114 5713236 1015448 1059220 280236 246634 256292 258858 283507 277596 278747 279648 199379 201755 681882 641265 1435406 1383283 428772 423750 615318 622723 765728 747187 802468 804807 840542 856656 821025 910939 1910567 2007227 1262742 1051841 675751 659439 793152 799611 839455 843321 867736 886289 975592 970099 4464848 4681484 40.25 72.2 1
14:30:18 2024-01-26 609072 603992 196438 192810 306992 313083 313243 312821 203602 201771 245866 249532 285748 287486 3883800 4200353 5891376 5703870 1013277 1061751 279579 247396 256292 258310 284388 276091 279766 279222 199379 202613 661002 640529 1444596 1388558 427453 423786 619852 626488 766033 751518 802468 799648 839030 861496 823359 904973 1905107 1995460 1234925 1061633 674787 661346 799744 797238 832201 845145 873213 883695 970734 974328 4524330 4689555 40.25 72.2 1
14:30:19 2024-01-26 616541 607440 196287 192845 306119 312462 314007 310891 203745 201454 246533 251029 285646 286571 3877145 4169594 5912741 5702635 1015319 1057310 279349 246528 256687 258097 284956 276709 278943 278379 200040 201660 673607 638979 1446527 1396762 428699 423750 617994 619940 765728 752092 798974 802525 842636 856469 819848 908888 1903755 1990496 1247092 1060392 670952 659439 801447 797840 830235 845474 876438 883732 967156 970099 4527516 4688332 40.25 72.2 1
14:30:20 2024-01-26 613414 603951 196304 192537 306119 313890 313053 311175 201680 201489 247268 250995 284703 288405 3875321 4147147 5895740 5717701 1026166 1057310 277760 247952 255686 258356 285392 276674 279372 279850 199379 201695 662452 630486 1435016 1388558 426466 423822 619378 621769 770565 750991 792919 801956 845570 855830 815584 906269 1907580 1995460 1238763 1054090 671908 662655 800311 792705 832596 847555 874531 876964 966513 975779 4601815 4701765 40.25 72.2 1
14:30:21 2024-01-26 615626 604186 196442 192722 306523 311479 314999 309727 201714 201735 249546 250820 285134 287783 3875484 4145326 5894090 5717312 1030091 1059147 278444 247652 255934 258858 282647 277365 279372 278409 199866 201625 676549 632291 1445442 1388558 427955 426329 617374 619027 772753 749164 794862 804689 846298 854238 816198 912923 1912994 2003233 1264698 1044765 671430 663695 797885 793268 838265 847483 867736 878840 976092 977160 4539706 4688332 40.35 72.2 1
14:30:22 2024-01-26 607942 604177 200175 191931 306992 311952 314485 311140 201714 201559 245628 248908 285468 288297 3878794 4175239 5869507 5712014 1021889 1062019 279847 247917 255077 259109 284286 277329 278943 279257 199066 202755 665682 637790 1463291 1374063 427416 426329 616499 626488 769983 746572 801326 805865 838957 854842 824530 914298 1910567 2021608 1254917 1049599 677367 662284 796223 797238 838860 845743 867736 883695 976363 975779 4505660 4689555 40.35 72.2 1
14:30:23 2024-01-26 609077 604213 196153 192546 305626 313890 314007 310233 202341 201067 245421 249739 285481 288071 3878794 4235734 5898699 5712014 1007515 1057310 278501 247878 256151 258026 285463 276940 278159 280762 200885 202649 667722 638067 1433354 1387217 427453 423822 619414 625523 766033 751370 801897 799648 838957 856541 823434 904973 1899705 1995460 1254917 1060119 675751 660410 798046 797238 834634 846939 871935 883695 972147 964606 4527407 4695100 40.35 72.2 1
14:30:24 2024-01-26 614288 603956 196029 192537 306519 311988 313529 310922 201714 202052 249723 249739 285695 286244 3880621 4178058 5912632 5707015 1016175 1060724 278536 246634 257231 258317 284485 276904 278159 278180 200040 201415 676549 635921 1451379 1392503 428396 423452 617558 619465 765728 751370 798700 801387 843306 855228 817972 907593 1901294 1989085 1245136 1057380 670952 659439 800311 797840 830235 843357 877062 883695 967156 964606 4527407 4692435 40.35 72.2 1
14:30:25 2024-01-26 613851 604141 196300 192537 306088 313157 313053 311175 201680 201418 247268 250853 284881 288035 3872128 4128707 5909042 5716448 1025580 1059935 276813 248703 255112 258278 285178 276567 278943 278492 199379 201660 662452 630038 1453123 1388558 426436 424448 618030 620013 768313 749892 793143 800251 844973 856505 813780 904637 1907853 1992056 1245806 1052330 672866 663224 800311 792705 832596 847483 874494 876964 966513 975779 4583759 4695100 40.25 72.2 1
14:30:26 2024-01-26 614287 604136 200103 191896 306982 310499 313750 310922 205691 202052 244837 249704 285232 287684 3866613 4118258 5891414 5716448 1031463 1060311 278501 246634 255147 262606 283653 276940 279694 279752 199379 201660 673607 634102 1450434 1393143 427043 423894 616499 619707 771658 751889 793134 804689 846298 853368 815006 912960 1908962 2002515 1264698 1044765 670952 662284 798046 793268 836484 847447 868732 879504 972183 973354 4555941 4701801 40.25 72.2 1
14:30:27 2024-01-26 610199 603956 200103 191931 306992 311952 313279 310233 201714 200472 245215 249739 284881 288604 3868013 4157855 5886402 5718943 1023764 1058800 279847 248019 255757 258858 284321 276940 278747 280536 200601 202862 667175 637612 1442572 1374063 429175 426329 616499 625523 770020 746044 800186 804725 838957 854238 824308 912638 1910567 2017315 1258829 1047773 677367 663224 796789 796710 838860 846670 867736 883695 974214 975779 4505660 4685748 40.25 72.2 1
14:30:28 2024-01-26 608779 604181 196025 192976 305196 313890 314042 310233 202341 200927 245593 249704 285824 287630 3872128 4217354 5895816 5717701 1007440 1060650 279209 247601 256330 257487 285891 276904 277963 280109 199066 202154 661002 638067 1461811 1383283 426777 423118 619532 625523 765728 747701 801622 800251 839030 856577 823944 904600 1903755 2001276 1260785 1060082 676404 661815 796916 795510 837077 843766 871935 883695 974980 964606 4492812 4695100 40.25 72.2 1
14:30:29 2024-01-26 614530 604244 196046 192841 306523 312023 314007 311175 201541 202688 247174 249323 290157 286360 3874890 4168888 5895740 5712620 1013277 1060311 280188 247255 256977 258499 284383 276797 279372 278111 199796 201695 662452 639579 1447733 1392503 428735 423498 619852 621660 764915 752092 801326 802379 843903 856505 818552 909687 1899705 1989085 1249048 1057380 670952 659439 802622 797275 830235 845743 877062 883695 967156 970136 4520978 4688257 40.25 72.2 1
14:30:30 2024-01-26 612911 604141 196300 192537 305481 313669 313053 311683 201680 201735 244907 249739 289571 288550 3872128 4117640 5891452 5720808 1028516 1062584 278492 248542 254971 258499 285214 276531 279730 281335 199344 201625 662452 630486 1425725 1391165 427043 426256 618431 621500 772205 751148 793097 802525 845699 857262 818515 908886 1910567 2003356 1240683 1044652 671430 663123 799744 792705 834634 847410 870586 882130 972147 978860 4596874 4708514 40.25 72.2 1
14:30:31 2024-01-26 619848 604100 196576 192467 306190 311988 314347 308288 202341 201032 244802 250853 284681 288089 3868013 4151124 5887243 5720808 1029352 1061826 279775 247984 256330 258680 284379 277612 278015 280824 199831 201485 671152 631839 1439318 1383283 427650 423534 614718 621733 772285 742595 797679 804807 843903 854238 820988 914261 1915750 2012384 1232623 1048107 675751 664166 793365 792705 838860 846146 867736 882205 977701 975779 4540360 4692435 40.25 72.2 1
14:30:32 2024-01-26 610804 603915 196025 192502 306987 311443 314963 309692 201714 201348 244837 249704 285682 285775 3871049 4205559 5878988 5702635 1010241 1058575 281430 247078 257231 258499 283277 278270 278711 281931 199692 201485 662452 641686 1462361 1383283 428663 422450 615998 622981 765728 746657 802468 802379 843030 856433 823359 907294 1907853 2003196 1262742 1055804 676716 658433 795658 794312 836447 845743 872003 882327 974980 970775 4503882 4688332 40.25 72.2 1
14:30:33 2024-01-26 612874 604136 196442 192498 306955 312646 314007 311175 201368 202370 245215 249670 290290 286678 3872128 4163436 5910170 5693257 1013277 1060724 282371 247616 257195 258356 285294 275984 279730 281335 199866 202119 655202 640807 1439789 1389189 428699 423750 619816 623336 767906 752056 801897 802525 842636 860799 820951 904600 1901294 1991909 1241223 1056949 671908 660373 802585 797840 832005 845145 875777 884954 968530 970099 4530941 4699135 40.35 72.2 1
14:30:34 2024-01-26 615994 604100 196029 192976 305841 313598 313494 310704 201680 201735 244837 251272 290230 287684 3872128 4142545 5920265 5721393 1019016 1060724 277721 247361 257231 257742 285142 277079 279336 279543 199727 201344 665352 632291 1464837 1399443 428869 422414 618251 619838 765728 749969 795390 801387 846298 856505 818174 907556 1907853 1985304 1240156 1054090 673826 663224 799744 794147 832596 847483 874494 879467 966476 975474 4574367 4688295 40.25 72.2 1
14:30:35 2024-01-26 615360 604141 200456 191861 306703 311697 313684 311612 201507 202052 244837 249704 285352 287599 3871049 4108135 5875439 5712014 1030563 1060724 278466 247743 255077 259154 284760 276689 279694 281335 199761 201802 685651 635466 1466008 1391165 428869 427353 618251 619903 773385 749289 797604 805840 846298 854842 817972 914019 1912994 2003196 1264698 1048107 671430 662655 798009 793268 835855 847410 869350 882130 972147 979930 4563397 4688219 40.25 72.2 1
14:30:36 2024-01-26 610184 604073 196576 191935 306992 311952 314007 310233 204055 200402 245386 249704 284947 288513 3868289 4166481 5878912 5712014 1024556 1060724 277586 248126 255863 258858 284610 277505 278511 281342 200885 202650 666251 637120 1441835 1377971 428259 426111 617775 625783 770661 751889 801051 805829 841870 854202 825116 914710 1912340 2019569 1260785 1046544 677367 664166 796789 795510 838860 847537 870213 881073 977056 975743 4524471 4692435 40.25 72.2 1
14:30:37 2024-01-26 611507 604177 196025 193133 305617 312901 314007 309223 202621 201383 247232 249670 285281 287652 3868289 4220867 5895740 5703870 1007515 1059183 278592 247864 257299 257268 284521 277329 278159 282131 199761 201837 672136 637747 1435488 1387217 428869 422009 617775 624380 765691 748595 799506 801350 838957 858973 823434 908203 1905107 2002515 1240683 1057343 675751 659906 798046 796637 837077 843321 870213 884954 974943 972335 4461662 4674800 40.25 72.2 1
14:30:38 2024-01-26 609272 605745 196438 192533 306982 311952 313786 312121 205908 201700 245386 248942 285869 286714 3872128 4178213 5884764 5694505 1012554 1057646 278536 246634 255898 258596 285392 275826 279372 279253 199205 202332 664780 639579 1435024 1389189 429480 423606 620890 625511 767906 753659 802468 799008 841407 856275 824610 903126 1904000 1993203 1265717 1060119 671908 660373 801447 799008 832596 845145 877062 885621 968530 972611 4524208 4688295 40.25 72.2 1
14:30:39 2024-01-26 615957 603956 196300 193115 306092 313377 313243 311140 201714 201735 245215 251622 285281 287594 3871852 4145837 5922066 5707678 1016840 1060724 278466 247396 256723 258278 284956 276904 278943 279323 199379 201309 701513 634027 1440462 1402100 427955 422937 618214 621602 769538 750651 797679 801203 848101 856541 816245 905936 1910567 1986266 1246440 1058968 671908 662284 798046 795524 833780 847181 875777 882130 968602 975017 4558837 4701801 40.25 72.2 1
14:30:40 2024-01-26 614722 604136 200108 191926 306848 311697 314485 311867 203140 202370 245215 249739 285682 287603 3873812 4126386 5894090 5712014 1029828 1060724 278466 247743 255077 258858 284956 276674 279766 278993 199657 202119 673607 635011 1469475 1389781 429175 426978 620009 621602 772922 752514 799112 807098 846188 856051 816161 909923 1913705 2001129 1260785 1044689 671908 666018 800311 792705 835891 847410 873213 878462 971422 981502 4603003 4708615 40.25 72.2 1
14:30:41 2024-01-26 613779 604136 196731 192537 306992 311988 314928 309692 202621 201665 244956 251028 285281 288130 3868289 4156601 5887280 5722325 1025580 1060724 277747 247743 255898 258460 284521 277755 277963 279683 199992 201625 680963 631388 1440640 1382377 427650 426710 615442 623459 772095 747150 797110 806969 843683 854696 823359 912601 1913705 2018265 1248359 1044652 677367 663664 793130 795978 839455 846182 870213 881073 975592 975779 4537913 4698449 40.25 72.2 1
14:30:42 2024-01-26 608777 604213 195887 193586 306092 313377 314963 309727 202341 201383 245593 249704 290301 287630 3874890 4211263 5894090 5695405 1010278 1059183 278501 246634 257299 258677 283653 277791 278159 279683 199379 202119 684531 639892 1467682 1383283 428869 424448 615879 625150 765581 745833 801140 804770 843666 857225 823211 909773 1909209 2003941 1238763 1052967 676716 659402 793402 797640 836930 846939 871279 883658 974289 969832 4511570 4699135 40.35 72.2 1
14:30:43 2024-01-26 614722 604244 196300 192841 306766 312866 313648 311175 201714 202688 244837 249704 285682 286678 3871852 4171584 5894090 5705649 1011832 1059220 279775 246634 256508 258097 284752 276940 279766 278340 199692 202295 662452 640349 1446184 1391516 428396 423786 620291 625150 768952 754658 802356 801277 841893 862129 820840 904488 1905535 1995460 1231087 1061628 674787 659723 801447 797840 832596 846179 877062 884954 966549 971506 4511031 4688257 40.25 72.2 1
14:30:44 2024-01-26 616002 604172 196300 193146 306083 312937 313971 311140 203175 201524 244837 251272 284952 286714 3871049 4139360 5903415 5712014 1018290 1062985 277656 246669 256723 257881 285298 276940 278943 279222 199379 201344 703006 632291 1441532 1397752 428259 422450 618251 619838 767869 751407 799683 802379 848703 856361 817592 907444 1912148 1989085 1236390 1054268 672866 662064 800311 794395 832201 847519 876409 879392 966549 975743 4586585 4701765 40.25 72.2 1
14:30:45 2024-01-26 616541 603956 196576 192506 306992 310971 314963 311140 201507 202193 246497 249739 285365 287594 3865531 4136100 5884764 5707940 1029754 1060724 278501 247396 254898 258858 284485 276127 279569 278409 199692 201660 675078 635011 1435024 1388202 427955 426604 617812 619940 772753 750303 797641 806893 847315 852250 818174 913830 1918739 2011101 1242602 1044765 671430 662284 798046 795524 839455 847447 869593 879467 974832 978544 4524246 4684869 40.25 72.2 1
14:30:46 2024-01-26 607347 604136 200143 192498 306992 311952 314042 310668 201714 201559 245972 249670 285169 288550 3861677 4163788 5865139 5712014 1021889 1059972 278466 248161 255112 258858 284601 277365 278943 279910 199344 202968 661838 636249 1453975 1374063 427416 426365 617374 627028 771658 751889 801326 808821 841833 855382 825666 914112 1913248 2023328 1260785 1049991 677367 664166 796789 796710 839732 846829 868974 883029 977749 976745 4505660 4688257 40.25 72.2 1
14:30:47 2024-01-26 612145 604181 196029 193146 305841 313890 313648 309727 202341 201067 245593 249496 284952 287392 3868013 4217504 5894090 5707940 1009670 1059972 278078 246634 257335 258026 283688 277755 278159 279257 199205 201942 680963 638067 1436823 1383283 428259 422153 614718 623643 765162 747187 798974 802525 843666 857116 824931 909773 1909427 2006819 1262742 1057099 677683 658286 795093 796637 837671 846179 871898 884916 974980 964606 4474055 4685748 40.25 72.2 1
14:30:48 2024-01-26 613116 604213 196438 192502 306992 311988 314007 312121 202915 201735 245215 249323 285682 286714 3872128 4171547 5894090 5693257 1012554 1060452 278536 246669 255898 258677 284530 275633 279730 279323 199205 202330 663309 639435 1441660 1385829 428057 423750 619378 623679 765728 751370 802468 800251 841444 860835 823434 906833 1906711 1996155 1231087 1062392 674038 660263 801373 797803 832596 844549 877062 884805 968566 971506 4518557 4702257 40.35 72.2 1
14:30:49 2024-01-26 618292 604105 196175 193146 306092 312937 314007 311175 201714 201559 244544 251272 285281 286714 3868289 4155216 5912741 5702359 1016840 1060724 279437 246598 256723 258314 284738 276674 278943 278374 200482 201309 666802 636666 1449935 1396762 428735 423520 618251 619903 765728 752092 798974 802525 843903 856469 819750 908664 1909614 1991154 1243179 1058608 671908 659256 802548 799492 832596 844955 875153 883089 967524 970063 4524246 4688309 40.35 72.2 1
14:30:50 2024-01-26 613340 604109 199642 191965 306473 312937 312798 311867 201680 201559 244837 249739 284748 288586 3868289 4131230 5895816 5707940 1024705 1060724 277427 248161 257593 258460 285508 276056 279766 279222 199692 202119 708852 630486 1443601 1390529 426739 423822 619414 622723 770529 751746 793097 802525 846838 856505 814970 907558 1913705 1999667 1210062 1054090 674787 664166 801335 793194 834966 852952 873176 876964 969361 980460 4605831 4703167 40.25 72.2 1
14:30:51 2024-01-26 612686 604141 199787 192537 306987 311006 314676 310197 201714 201735 244631 249773 284881 287630 3871852 4145225 5894090 5695405 1031186 1060724 278466 246634 255898 258858 283441 276940 279372 278475 199866 201660 665352 634102 1459557 1388558 428259 427571 618251 619502 773936 749164 795427 804083 846298 854842 817972 911298 1910567 2006110 1242602 1050567 671908 665582 800196 795524 836930 851142 871380 879467 972220 978544 4543283 4692435 40.25 72.2 1
14:30:52 2024-01-26 606453 606653 196576 191965 306987 311952 314042 310704 201714 200472 245972 249704 284881 288797 3868289 4166551 5866114 5695442 1021889 1057421 277621 248161 255112 258495 284086 276127 278550 280201 198720 202295 661002 632597 1461997 1374063 427043 426329 616937 625523 771658 746436 800149 804689 838993 853635 822775 914823 1910567 2016705 1246440 1047728 679137 665981 793365 796655 839418 846829 868117 884502 977056 975779 4500463 4688332 40.25 72.2 1
14:30:53 2024-01-26 608955 607445 195501 193010 305196 313413 314042 309763 202341 200927 244872 249704 285281 287594 3868289 4220867 5884764 5679158 1007366 1060724 278501 247100 257119 258097 283688 277365 278159 279358 199205 201695 661002 638067 1475840 1383283 428259 423846 614718 623679 765728 744776 800149 802525 840812 853988 822775 910261 1906498 2003196 1262742 1053769 677199 660554 796479 797788 836749 846902 872699 884502 974048 969292 4492812 4692435 40.25 72.2 1
14:30:54 2024-01-26 614502 604073 200103 191425 305921 311988 311818 311979 205835 201559 244837 249739 284965 287999 3868013 4108135 5866114 5703870 1028819 1059972 278043 246669 254685 258858 284397 276056 279569 278409 199379 201660 676365 633536 1447536 1388558 427043 426329 619378 621366 771187 751518 793134 802525 845100 855191 819848 908923 1910567 1998943 1262742 1054090 671908 663195 802477 793017 837345 852041 872699 881351 973356 979857 4602927 4688295 40.25 72.2 1
14:30:55 2024-01-26 610184 606681 196576 191896 306982 312023 314042 309727 202834 201103 244837 250469 284952 288482 3868289 4160811 5878912 5717312 1026166 1060724 277621 247952 255147 258495 284193 276709 277768 280144 199066 201660 690709 631388 1450555 1382302 427043 423858 614754 623679 771658 746127 797528 804083 843903 855446 821025 912960 1917112 2013847 1232623 1048107 676885 663664 793402 793268 839732 849228 871813 883239 980530 975597 4531504 4692435 40.35 72.2 1
14:30:56 2024-01-26 609272 604177 196025 192900 305755 311952 314928 309763 201748 201559 247663 249635 285281 285895 3866613 4219404 5866114 5698568 1013240 1058469 280005 247199 256292 258858 282903 277596 278159 279257 199379 201695 666439 640807 1456568 1383283 430023 423750 614718 622723 765728 746657 802468 803514 838993 856656 823359 911587 1910567 2004654 1240683 1051093 675269 659906 795416 799611 839455 846179 867513 887034 979561 973530 4452530 4674650 40.25 72.2 1
14:30:57 2024-01-26 608640 603987 196438 192537 306730 314438 313053 312157 201714 201735 245628 249463 285579 287594 3868289 4205971 5884764 5708053 1005119 1057347 278536 247778 256328 258596 286302 276940 278979 280161 198789 202295 670665 637157 1450020 1383283 427416 423822 618503 627300 766070 750984 802468 801387 840848 861228 824530 904712 1905144 1999710 1260785 1060392 677367 662284 798046 796674 837077 844955 872624 886400 976823 973259 4512103 4700473 40.25 72.2 2
14:30:58 2024-01-26 614576 608303 196300 192845 306992 312937 314424 311069 201680 202688 244872 249704 290086 287140 3871852 4166421 5899213 5698573 1012554 1060724 279384 247396 256687 258495 284774 276745 279766 278409 199692 202295 659552 639892 1451287 1390529 428735 423858 620364 624600 767832 752092 802468 801387 842672 861496 824530 904712 1905144 1998292 1254917 1063141 674787 662284 802585 800215 834671 844991 877062 887034 976128 977680 4527088 4698213 40.25 72.2 2
14:30:59 2024-01-26 621335 610887 197397 194375 306485 315843 315960 315053 203812 203043 246387 253593 285879 288622 3896385 4178213 5950042 5740565 1029094 1076070 285014 251641 263591 261979 290228 282496 285142 287162 205284 203795 722228 649297 1510160 1416140 436936 430190 631009 634717 784168 771085 818784 819801 863461 879299 841852 927194 1956929 2050623 1208213 1086741 693242 679708 826720 824138 860335 873630 903713 914266 1004005 1008310 4651148 4822920 40.25 72.2 2
14:31:00 2024-01-26 632911 627328 202283 197901 321021 328711 330858 329947 210511 208546 258435 262734 297021 301234 3992432 4345964 6104225 5932869 1078928 1120623 294113 265549 272704 277463 306829 297351 299426 302898 210688 214205 719873 666203 1501380 1429383 446539 444095 646687 654960 818142 793281 842292 849159 889522 901610 862000 960925 2034590 2114979 1284016 1105313 712249 701051 853016 848588 889195 901342 927496 936708 1028146 1036179 4773234 4943009 40.25 72.2 2
14:31:01 2024-01-26 655098 647311 206652 202475 330925 338655 344416 343019 215031 213680 267018 271866 305761 310314 4078636 4420090 6257780 6073368 1122840 1158814 299540 265559 281411 286400 315096 308098 310113 311331 215743 215785 720684 675100 1510160 1466263 452283 452260 660089 661792 827329 807973 855296 857844 896295 915847 871436 960925 2068198 2167031 1302093 1117775 725791 706212 856688 861977 899799 901601 926178 944600 1044363 1041481 4754369 4989945 40.35 72.2 2
14:31:02 2024-01-26 661537 656654 205620 201765 334033 340672 354006 348955 217322 214569 270590 276342 309771 313703 4130519 4373979 6339505 6124678 1128235 1180583 300872 266634 286181 287207 322137 311600 311965 315807 215440 216758 723626 679453 1538884 1472523 456011 451540 654202 662225 828078 804788 851519 857844 892047 901465 862000 963668 2086743 2191636 1304012 1103668 718535 711780 860381 852211 892240 910661 927647 933491 1035710 1038863 4895856 5018708 40.25 72.2 2
14:31:03 2024-01-26 669128 661724 204873 201176 334024 340672 356948 353272 217123 214569 273724 275522 310494 314928 4158339 4516123 6383314 6167170 1155000 1185991 296310 264966 284906 287801 322889 313263 313462 315807 214577 214932 714503 674342 1529496 1488924 453569 447658 652775 654960 816331 802506 844127 843045 877974 899621 855327 942237 2077471 2185527 1294417 1106886 716492 700052 848082 851296 888193 893414 909764 931315 1029572 1025631 4844601 5040454 40.25 72.2 2
14:31:04 2024-01-26 665465 665450 202990 197978 332949 340359 354814 350827 215445 214270 270734 275522 309378 311524 4173931 4442915 6366764 6193188 1131967 1193786 297455 260869 286007 286803 319930 312477 311134 314661 212530 213500 705391 679453 1525173 1471381 452283 448988 643132 651109 811828 787574 832815 839405 870771 874244 841852 936947 2080427 2182429 1290579 1088289 707193 697008 839464 835694 875713 886705 900779 908345 1015642 1017953 4919343 5051361 40.25 72.1 2
14:31:05 2024-01-26 673612 666250 200315 196701 329613 336476 354006 350791 214044 214352 270626 274876 308394 311229 4186711 4563511 6355278 6190329 1160570 1197249 294398 261064 281464 286459 318445 309643 310113 311006 211314 213942 716101 673657 1502840 1473391 446296 446382 642221 643874 804844 784067 818747 822972 863461 873809 824088 918216 2062292 2151754 1290129 1100717 699884 687877 839229 834474 862746 875302 900648 909170 996152 1002492 4866855 5046148 40.35 72.1 2
14:31:06 2024-01-26 671992 667196 199653 196568 328729 336818 356012 350333 214560 214052 270482 274927 308583 311272 4214807 4525395 6462681 6199708 1154625 1203376 296065 261352 282702 285018 320379 311602 311055 311988 210878 214205 723908 679453 1508065 1474514 446895 441475 638523 645740 796866 778383 821119 825109 855492 865483 827745 919415 2072615 2191636 1299629 1092804 704892 689608 832642 832323 867709 875302 888693 905847 1005372 1002945 4916917 5093042 40.25 72.1 2
14:31:07 2024-01-26 678409 673543 200271 196607 332913 336547 354317 352249 215169 215186 273686 277065 310241 314415 4253799 4582001 6425413 6293495 1172715 1212739 296201 261599 285044 288196 322662 315415 311055 315541 213532 213500 711539 675582 1521631 1484702 448234 447013 639915 643381 807200 786296 820844 825343 857189 871790 825329 919752 2086743 2167088 1279706 1103668 704892 690898 842176 839644 866474 880455 900578 904567 1001154 1005823 4964214 5130556 40.25 72.1 2
14:31:08 2024-01-26 681280 680580 202282 199184 334033 340707 360920 358052 217356 214936 274360 277942 313484 317824 4302163 4590303 6565518 6325559 1160570 1226683 300407 264119 290304 288058 324857 318735 315562 316969 215440 216607 714503 688886 1539828 1491533 453247 447390 642221 650612 811252 787574 825619 832078 861555 873023 833975 929094 2111557 2206272 1277822 1100717 712249 702928 844248 842040 877034 889623 898157 907411 1014555 1017917 5077242 5200466 40.25 72.0 2
14:31:09 2024-01-26 692809 687095 204738 201488 338264 346887 366163 365324 219228 217017 277854 282310 317396 321280 4361618 4708263 6616947 6394358 1191473 1240569 304165 268279 292472 292097 328818 319213 319424 319894 216622 220075 724800 696826 1541927 1503142 454537 450471 651389 656060 811828 792125 833595 839405 862239 874569 841254 930185 2123833 2246350 1298255 1110043 722644 707996 849067 845963 884189 893680 900798 915482 1028220 1026170 5114918 5252738 40.25 72.0 2
14:31:10 2024-01-26 700241 691235 205693 203796 342399 350086 368750 367659 219787 219088 281800 289776 322690 323439 4402114 4760548 6677423 6443555 1199369 1254306 305464 269515 293542 296034 335759 325375 322640 324821 219030 222677 736400 698318 1559854 1512362 456880 450719 653238 660277 821048 797931 836117 842205 870716 883469 841169 938435 2148173 2257649 1296655 1116391 724711 713805 859461 855245 885573 899780 909190 920548 1027089 1033395 5140874 5307007 40.25 72.0 2
14:31:11 2024-01-26 710492 701202 208747 206405 346050 356003 373980 369655 222393 221373 282954 288447 325123 326404 4461487 4773448 6762506 6546721 1213616 1266811 308068 272933 296495 299600 334596 328441 324834 327225 221541 223482 741824 702715 1580362 1512362 457531 457098 654828 663709 829090 805847 839770 845547 875421 891004 841206 939446 2160720 2250736 1292889 1136325 726785 714313 869590 865153 885481 899808 920914 929061 1027117 1032963 5121187 5345220 40.25 72.0 2
14:31:12 2024-01-26 710224 703332 210965 206312 351952 356373 377135 373206 224029 223893 284964 292172 328185 330813 4502187 4858054 6757758 6598260 1249490 1280035 312153 277607 299586 300456 340743 328821 328795 329813 225035 225565 738803 702327 1594183 1540022 461503 457422 664350 666069 830268 813812 849095 846184 875384 897718 850348 940893 2176309 2297120 1319365 1138019 736218 722557 867755 870021 898595 901601 916973 931454 1045419 1040392 5200399 5404202 40.25 72.0 2
14:31:13 2024-01-26 721758 711497 214096 208830 352055 362722 382008 378930 225261 223555 288581 292582 332629 333402 4545836 4905566 6920410 6659265 1224613 1290233 314203 278033 301247 303280 342365 333478 330826 333834 226911 228096 741661 717183 1583460 1530802 465492 462247 664350 675315 839487 811726 844164 857844 888115 893202 851490 953094 2191909 2291822 1327041 1147801 736218 727401 876344 870492 896682 911803 928972 932879 1039336 1045183 5258104 5443043 40.25 72.0 2
14:31:14 2024-01-26 719444 717948 215005 210503 356605 364603 383192 379002 227945 226082 290901 296184 332944 337552 4586595 4933383 6868028 6696780 1251757 1300442 316140 279928 306825 305133 343409 336531 335736 333834 227383 229910 748808 721301 1613371 1549242 466118 459805 671625 676584 839487 815002 856356 860099 883867 895963 857720 953486 2210560 2315229 1322315 1138019 739290 728302 878331 875074 902441 917206 927647 934196 1046517 1054430 5314537 5486150 40.25 72.0 2
14:31:15 2024-01-26 731009 723202 214731 211852 356570 364703 387925 382065 229294 226409 298541 295772 336505 339738 4620812 4938252 6947209 6771810 1279240 1309662 316105 282940 304118 304547 347603 338587 336211 336582 228480 231670 747379 714626 1644873 1567682 469352 463664 673570 678646 844234 825550 855756 857499 887470 902842 860196 952450 2213574 2340605 1336636 1150030 749780 737658 876344 876247 910628 920992 923689 936708 1059005 1054692 5405436 5529895 40.25 72.0 2
14:31:16 2024-01-26 741303 729258 216253 214127 361037 369853 390816 384972 228964 228339 293631 299902 340591 341452 4662346 4961546 6975835 6823213 1288713 1318882 319056 284738 306446 307321 351294 338231 336595 339441 230298 231284 765399 717183 1619696 1579662 470501 464625 677371 681103 846193 826458 858309 860210 888732 906041 862793 951600 2219712 2354087 1311016 1155024 751928 737930 880086 879031 912943 919484 926325 939488 1060670 1059834 5432928 5567383 40.35 72.1 2
14:31:17 2024-01-26 744349 733480 217637 218173 361883 371655 391758 387943 230375 229307 295673 301658 340580 342415 4695788 5026743 7022201 6865597 1296488 1328102 320023 285209 309816 308323 353888 341073 338668 341812 232432 232032 768299 725450 1619675 1585614 472732 466527 680819 684524 848671 827630 860796 863273 889742 901574 859490 957005 2232171 2357359 1355827 1156632 751175 737027 883170 880423 913215 924867 928784 939451 1062246 1061572 5457227 5600875 40.25 72.1 2
14:31:18 2024-01-26 746275 736673 219000 214856 363260 375296 395364 391387 231634 230737 297559 302223 342700 347651 4736655 5112334 7041113 6884355 1283428 1335500 324915 285209 311170 309980 351898 342384 341537 342005 232972 234339 760243 734991 1606325 1576614 470649 465172 679338 685977 848707 825398 857637 867657 886837 902573 861964 956645 2245014 2354087 1323022 1160990 750320 742993 892249 882950 907940 927555 935438 939451 1056938 1062324 5472840 5650710 40.35 72.1 2
14:31:19 2024-01-26 741830 738247 219031 215108 367428 374235 396236 389786 232579 231456 297631 303981 342700 348747 4757997 5183740 7187088 6902373 1266783 1339685 324405 286271 312422 312530 353707 345404 341405 345275 233844 234841 772649 736048 1615699 1571807 470019 466991 676972 684561 855975 830166 857162 863922 892047 906683 857831 953854 2244375 2342266 1350772 1174484 751175 738018 890655 886563 907593 921035 936805 945943 1054657 1057824 5448475 5665144 40.25 72.1 2
14:31:20 2024-01-26 766735 739382 220471 215143 368830 375851 396831 393922 232579 232178 297306 305603 345840 347687 4795557 5178163 7180994 6986924 1305650 1350657 324807 288490 310804 313917 354699 345367 342753 345763 234612 235931 763102 726616 1634780 1599878 472584 467555 682733 682620 849913 834229 864563 859503 889435 906536 861353 950848 2250446 2378874 1337078 1169323 758534 743937 889387 887985 915811 924867 929588 942242 1068432 1062324 5555113 5686142 40.25 72.1 2
14:31:21 2024-01-26 756055 749164 221160 217087 367713 377018 399751 394549 233331 232831 302712 303488 347964 350297 4826997 5204103 7222876 6991939 1300197 1355514 327446 288653 311466 313404 357915 348468 342825 345965 234684 236507 775549 742932 1627342 1586122 474079 468782 680819 688829 859756 827778 855905 867064 893653 900293 855364 958081 2262920 2348152 1414594 1175321 753687 740673 896728 889517 907743 919664 938176 947818 1051565 1060586 5465026 5717336 40.25 72.1 2
14:31:22 2024-01-26 751444 751676 222894 217798 370051 377355 401025 399876 234051 231713 302731 306748 347440 350297 4860074 5248647 7290515 7055858 1311452 1361439 325615 294499 312521 313262 355909 349025 346755 346632 236512 237239 768819 738157 1617785 1604561 472795 465899 682790 685534 850553 837008 864589 859503 886306 909384 861353 948782 2261312 2388366 1350772 1175321 762986 745029 891617 889517 914335 924903 932313 946317 1068432 1060746 5626089 5754824 40.25 72.1 2
14:31:23 2024-01-26 765268 755707 222934 218547 372698 381621 402182 397029 235277 232105 300913 307532 348311 351393 4890960 5251292 7280339 7082860 1309729 1364982 327600 290399 313473 313227 360839 347109 344801 348438 236679 237974 779355 747082 1669455 1595342 474416 468854 680819 690859 860367 830166 855942 868913 895588 900293 855327 957363 2272192 2358760 1451236 1181277 754761 741576 899919 892079 909982 919664 938176 945605 1051565 1060821 5521459 5777689 40.25 72.1 2
14:31:24 2024-01-26 762413 756522 223319 219407 372645 381657 401018 401327 235171 232174 300878 310121 351407 353268 4926534 5270823 7342882 7123334 1336149 1368863 324894 290013 313366 315101 360875 350352 344385 347532 236147 237974 781683 744416 1658272 1609210 474416 467356 684139 690859 852257 831936 862709 867064 884537 902204 861083 954316 2272192 2383355 1415327 1168649 757882 744735 889357 888078 917145 928211 930287 940826 1060743 1063782 5615515 5806912 40.25 72.1 2
14:31:25 2024-01-26 776585 761407 223314 219557 373799 381046 404310 400259 236748 234806 304700 310450 351762 354489 4952446 5335200 7447449 7143801 1322775 1374165 325945 290013 313545 314682 360875 351397 345458 347305 235748 239083 782799 739121 1671363 1618370 472061 465935 684066 685047 852398 838196 860150 857844 884537 906783 860344 947759 2268965 2399987 1351989 1177885 762712 742553 892249 889517 915811 924903 930287 942242 1066918 1054743 5686962 5825643 40.35 72.1 2
14:31:26 2024-01-26 771745 765705 224430 220357 374217 383096 405772 401574 236122 233470 303530 308037 351840 356646 4961519 5402676 7394169 7160606 1311490 1378109 328911 290454 313942 315889 360911 350301 343422 349706 236879 238944 788830 743353 1652757 1613781 473069 468854 684103 686770 856711 836378 857772 860099 884245 901574 852833 946350 2270097 2378153 1350070 1187254 762444 741795 891617 893758 915811 920414 930250 949198 1062246 1057787 5634326 5864212 40.35 72.1 2
14:31:27 2024-01-26 778964 766051 224255 220528 374217 385528 405342 402749 237219 233539 304386 310663 352544 354062 4996273 5368492 7423454 7188722 1308684 1380069 330674 289572 314501 316145 360645 351114 346257 351862 236147 239489 794399 743465 1647481 1618370 473069 468854 682790 684302 857927 836378 853437 857844 889742 901344 851098 944964 2272192 2386010 1364465 1193121 762986 740453 893515 895661 913215 919764 930986 945605 1059920 1056047 5658339 5876823 40.25 72.1 2
14:31:28 2024-01-26 773855 769919 225048 221669 376071 383351 404631 403476 237280 233470 306547 311028 352544 355209 5055829 5389010 7445070 7193853 1321832 1383422 328946 290251 317389 314647 360911 351469 346795 349706 236147 241416 783627 749542 1656324 1613781 470723 467356 678892 685534 860367 834295 852113 859467 888190 901567 849067 947138 2281465 2383318 1334717 1193990 759001 742883 897439 894687 909001 920883 936972 947839 1056430 1057655 5714328 5901077 40.25 72.1 2
14:31:29 2024-01-26 779632 770575 228744 221572 375038 384982 408667 405971 236993 234448 305925 310592 354170 357584 5037799 5442552 7435611 7233349 1331204 1389328 329124 290489 315496 315192 362591 351469 345494 350764 236879 240233 785699 754913 1673768 1609124 471467 468782 680856 687293 857927 829709 853839 860758 889185 897718 848647 944632 2288836 2376452 1350070 1190683 757454 744244 899570 895596 906565 919691 936975 942018 1051435 1054625 5723062 5925292 40.25 72.1 2
14:31:31 2024-01-26 783065 770532 224195 221514 374284 383041 408935 405971 236262 234295 306069 310627 354702 358713 5059833 5443090 7469932 7233085 1328359 1390593 329408 290013 318876 315889 362953 353567 347581 350481 236112 241215 781349 749542 1660324 1621850 470723 467356 678892 684561 857927 834566 850306 856501 888446 900293 843701 940896 2282732 2395105 1354684 1202515 759972 742773 895731 891858 909649 918319 931612 942205 1054657 1051679 5754399 5944699 40.35 72.1 2
14:31:32 2024-01-26 782707 775272 225503 222091 376084 383112 408322 405935 237762 233574 306069 311973 354702 356866 5095150 5461914 7535359 7295587 1333212 1392641 327919 291410 315496 315864 363466 353530 346257 349706 237684 240739 778825 750612 1671528 1625035 470055 467703 683064 683802 852398 835786 853437 852920 881915 901711 851490 938135 2291224 2402281 1353908 1188027 761864 742737 889382 893419 911736 918465 924862 938746 1060706 1054728 5813031 5966123 40.25 72.1 2
14:31:33 2024-01-26 781094 777547 224846 222710 375556 383041 411581 405971 237596 233934 306644 309829 354667 358744 5111579 5526547 7604544 7320427 1362545 1399581 327919 292058 315496 316623 365490 351506 348630 349706 238386 240908 787149 759523 1661628 1632332 472061 465607 682790 687817 851010 830337 858845 862732 877828 893726 853483 946200 2300536 2411584 1359665 1179598 755836 746777 891918 886271 907593 924867 928972 932916 1052382 1060551 5813031 5994220 40.35 72.1 2
14:31:34 2024-01-26 779632 775405 224890 222087 377527 383076 410709 408376 237596 235054 306536 311663 355805 358203 5141095 5480459 7516804 7353291 1346103 1401589 330942 291374 317426 317101 365137 354066 347301 351862 237684 240908 798656 760888 1669046 1622641 470538 470548 680709 688465 857890 829504 851444 861507 885546 892463 845257 942237 2298233 2388329 1411415 1193696 755836 745398 894600 887819 903722 919764 930212 936914 1045489 1053169 5772797 5994693 40.35 72.1 2
14:31:35 2024-01-26 793185 781481 225902 222016 377783 387118 411872 408953 236958 236111 306608 312411 357917 358695 5149319 5557908 7612978 7362670 1328359 1403203 332647 290454 318135 319457 363980 355680 348595 351609 239714 241818 813487 753533 1707299 1639235 470612 467520 680306 682472 857817 833865 847849 852169 883867 899336 839391 935612 2289073 2397586 1372290 1197379 761789 738143 889470 889151 907593 911694 923652 938708 1054620 1051330 5811924 6020557 40.25 72.1 2
14:31:36 2024-01-26 795066 784388 224855 222710 376649 385379 412313 408340 238095 235020 308415 311973 358456 360407 5186557 5590400 7659738 7404784 1377517 1409849 329353 292849 318069 316890 367863 355032 349014 350302 238578 242096 797184 763615 1677763 1639190 470794 465245 680819 688428 850907 826532 853155 857844 874899 888617 847334 938073 2303009 2416025 1353908 1183803 755836 745791 889357 884267 905010 919520 927647 927398 1050763 1053911 5852822 6046843 40.25 72.1 2
14:31:37 2024-01-26 787218 784420 224881 222710 379029 384190 409500 410437 237762 235020 306608 313292 356841 358167 5205591 5561762 7575570 7399940 1351348 1411855 330496 291677 319676 316960 366044 356614 348452 351825 237613 242302 789599 757099 1694544 1641522 470019 467005 676936 683047 857927 832527 844127 850361 880661 893423 836346 931510 2293997 2407383 1364465 1201584 760047 743937 890014 889248 905122 910578 920988 932916 1051177 1045926 5863208 6063932 40.25 72.2 2
14:31:38 2024-01-26 797968 788653 224851 222715 378921 387772 412349 406043 238095 235020 306644 310727 358997 360334 5224348 5638091 7744504 7490329 1373970 1415880 329871 292086 314978 317101 366457 354849 349505 351789 239126 240908 803069 761976 1697698 1646109 470723 466563 682518 685726 847504 825398 850904 856591 871370 883730 843628 935612 2300010 2412600 1387940 1181277 752244 745102 890647 885467 903995 918465 921644 930073 1048117 1053911 5895811 6096565 40.25 72.2 2
14:31:39 2024-01-26 791981 790070 228002 222710 379065 385037 409895 408692 238262 235432 308379 313580 357953 360081 5261708 5617809 7621051 7456457 1352181 1417897 330764 291988 319823 319334 365322 357882 348452 351862 238386 242302 789360 762164 1677434 1644940 467951 466563 674950 681615 856711 832527 841620 848624 880030 889522 832653 927431 2296743 2414312 1364710 1203297 758963 741576 889382 889248 903834 910506 918260 931514 1050392 1042220 5919762 6105944 40.25 72.2 2
14:31:40 2024-01-26 802691 793504 225517 223028 378347 386537 414202 410147 238262 235054 309785 313588 358746 363398 5272842 5699046 7731192 7485320 1379889 1422152 329871 290489 319370 317066 365358 355753 350777 351825 237648 242302 798557 766256 1674047 1646109 469352 463532 674950 684561 848707 825361 846643 852206 872642 884610 839428 932912 2306562 2420090 1374246 1194083 755911 741502 891617 882848 898595 910614 920951 926227 1044896 1046669 5882059 6129705 40.35 72.2 2
14:31:41 2024-01-26 804973 792306 225583 223891 378704 387484 415389 413059 238323 234915 309689 314172 359901 360262 5291864 5674371 7781314 7522108 1367920 1420228 328875 291783 318360 318061 366293 356797 351272 351825 237648 241586 801598 756243 1703522 1664601 469316 463532 677931 680093 846303 830166 848491 845547 867568 883582 838201 923586 2296743 2432083 1368378 1187181 759076 742553 883055 881092 906565 910578 910319 923591 1051509 1052851 5946569 6156767 40.35 72.2 2
14:31:42 2024-01-26 797646 796843 226173 222568 381350 386974 414714 410617 237586 236276 306608 314615 359502 362518 5308757 5663461 7695521 7493972 1362815 1420228 329907 290242 319407 316844 364774 358373 348595 351862 237613 242132 799968 762708 1703708 1650661 466819 464588 673570 678096 853002 828952 839172 843715 875120 883730 828957 922044 2296706 2406806 1365688 1201435 755613 740892 885564 885467 901126 909375 914363 926227 1042031 1041039 5963771 6169230 40.25 72.2 2
14:31:43 2024-01-26 806617 797973 225509 223337 378957 385415 414822 411781 238262 235020 309360 311698 360188 363103 5331885 5748256 7790442 7550681 1368085 1424340 331910 290454 318099 317101 365101 355137 349157 353852 237648 241586 792576 768734 1730720 1648321 468983 465245 673570 682620 851514 820946 839770 851038 871370 871605 829899 928775 2303283 2390145 1474338 1193971 750320 738523 888119 883713 898484 911643 918053 925332 1036095 1040530 5980926 6180130 40.25 72.2 2
14:31:44 2024-01-26 807116 798996 224846 223337 379051 387506 412023 411644 238428 234622 308779 312603 360880 360479 5346272 5812230 7904856 7606517 1386912 1426365 327919 292228 315568 317101 367008 355716 349402 350764 238755 241586 801598 769369 1678596 1655355 466848 462515 676972 682620 842473 820946 844127 848624 864073 871605 834497 926260 2306002 2416025 1376203 1185423 751919 745102 885564 879988 899234 914496 912839 920700 1035954 1044090 5983186 6197452 40.25 72.2 2
14:31:46 2024-01-26 807133 799084 225548 222056 381245 389807 412930 409877 238262 236311 306248 312637 360916 360407 5361203 5769652 7842369 7599273 1374567 1427149 328875 290489 317353 317136 364809 358390 349720 350764 238350 241586 810425 757825 1705039 1668829 465455 459733 674950 676756 841338 826605 841657 841194 862239 879262 834420 915100 2303814 2435600 1368378 1188027 757251 743808 880711 878739 901758 910661 906111 920743 1045068 1044014 6028561 6227867 40.35 72.2 2
14:31:47 2024-01-26 799127 800250 225203 222715 383135 387542 412349 409913 238428 235054 308415 315036 359829 360370 5393165 5817388 7848261 7615895 1376533 1429447 327919 290454 317389 317101 364809 358390 349684 350764 237684 240908 801598 758907 1710223 1668829 465455 459373 673960 676756 843597 827976 843181 839331 861445 874172 832712 913793 2303814 2434465 1366422 1186335 755836 743803 878873 876247 899799 909375 901907 917953 1043197 1039592 6037185 6237719 40.25 72.2 2
14:31:48 2024-01-26 800302 800852 225391 222715 382864 387542 412349 409948 237762 235020 306681 314562 359793 360334 5402643 5812020 7867126 7625274 1379047 1429484 327919 290489 317353 317101 365358 357882 349684 350764 237648 240908 801598 759990 1715036 1676479 466782 458224 673533 676756 841875 825624 839658 839257 859654 874605 829936 911587 2301516 2434465 1362509 1187181 755083 738179 876344 876247 899799 906774 899419 915293 1041649 1038784 6029095 6256004 40.35 72.2 2
14:31:49 2024-01-26 802085 802616 224881 222715 382864 386573 412930 409984 237762 235020 306681 314562 359492 360370 5407801 5862632 7885991 7644032 1377517 1433586 327389 290278 315532 316844 365358 357079 348870 350440 239374 240872 811994 761076 1714140 1672904 464035 460021 673533 673400 838892 822372 839980 836990 857116 872905 827511 907032 2300010 2432739 1391391 1184646 753687 737063 876344 875626 897134 906737 896792 913948 1042289 1036115 6046466 6274761 40.35 72.2 2
14:31:50 2024-01-26 802691 804707 224885 222056 382855 386573 413583 409948 237762 235020 308452 314562 358337 360370 5427249 5868027 7921594 7651602 1385231 1440648 328627 290560 315424 318436 365785 356381 349259 351114 237507 240837 801598 761938 1721307 1673847 466702 459984 673570 675794 841875 819782 834743 839405 857189 873023 822886 911550 2303283 2421807 1391852 1180437 749710 737925 876344 873691 893506 901565 901711 911554 1032550 1038050 6063828 6284140 40.35 72.2 2
14:31:51 2024-01-26 809463 806112 224890 221359 380915 387844 414202 409948 237762 235781 306644 312637 359132 360443 5464295 5897869 8008613 7725563 1392916 1437592 328237 291198 315166 316809 365393 355177 347617 351537 238816 240197 806011 770468 1684842 1668354 464793 458009 673570 676105 836516 816230 838575 839405 854280 866232 825703 912923 2306002 2416025 1372290 1181277 746511 735835 880123 873728 889641 901492 900815 910221 1031604 1036069 6090053 6302996 40.25 72.2 2
14:31:52 2024-01-26 814219 802441 226090 222087 378799 387808 414858 411138 236793 235781 309142 314137 359920 362554 5473667 5939071 8027048 7732300 1402861 1436628 326753 289977 315207 315192 368124 355716 349713 349527 237648 240570 800127 773232 1682420 1664601 463473 456972 671149 676275 835923 813237 834892 839405 853034 864918 823359 911949 2307641 2415686 1341674 1183803 744983 737925 878873 870544 888073 901492 900249 906237 1027254 1036239 6072629 6321655 40.25 72.2 2
14:31:53 2024-01-26 816516 808390 225543 222051 378957 387772 414238 411788 236627 234856 309579 314793 360988 362337 5497894 5959142 8029604 7739852 1403806 1441762 328250 289335 315604 315192 366780 355716 347301 348336 236844 240739 800050 773156 1691193 1664601 462487 456129 668303 674656 834703 811477 832411 838809 851827 864885 820988 908923 2307641 2425245 1377427 1190586 745449 737402 880123 868609 884299 902195 904394 904940 1023415 1030476 6073159 6331033 40.25 72.2 2
14:31:54 2024-01-26 821094 808157 223538 222462 378704 388823 415389 411970 237420 234156 308997 314172 361024 362409 5505710 5940437 7997173 7728855 1385792 1438704 328645 294535 315532 315192 364262 354676 347617 351258 236112 240570 806022 770741 1703465 1664601 463473 455910 664350 676275 839487 811726 827457 837027 854280 861459 812593 908886 2300010 2399987 1377427 1192384 744388 733968 876381 869876 883046 897709 902390 906876 1023317 1018292 6099029 6351884 40.35 72.2 2
14:31:55 2024-01-26 819755 811846 225837 222284 378848 387628 413403 410690 237727 234226 306681 312167 358560 362553 5515089 5934809 7985717 7731972 1384471 1438704 327883 294644 315460 315192 365322 354603 345494 351578 236147 240029 810501 775174 1677800 1657855 461503 456329 664350 673128 839487 810575 823787 835767 854886 856541 810580 904786 2300010 2394186 1395381 1193971 741402 727892 878249 871145 879287 894683 896792 904604 1022801 1025962 6142731 6367312 40.25 72.2 2
14:31:56 2024-01-26 824521 813497 223495 222297 379029 387484 414642 410727 236993 234295 306126 310727 361024 364203 5533846 5955324 7992303 7737819 1380879 1438704 325945 294228 315568 315496 363716 356834 345423 349425 235783 240570 799968 768272 1703221 1664956 458762 456129 661962 667016 838892 813812 821119 827173 853539 865154 805815 898947 2289110 2406806 1371443 1197835 746581 728876 872065 871856 884468 893049 894926 904828 1023775 1017953 6197386 6356435 40.25 72.2 2
14:31:57 2024-01-26 811874 814109 228931 220705 380955 385272 414202 409567 237028 234261 306536 313143 357027 360515 5544687 5940861 7985020 7765955 1383979 1438704 323917 294156 314022 314173 363136 356870 345458 347288 236112 239083 798656 764345 1704311 1678321 457412 453486 665364 666069 829679 812625 826831 822972 843903 863932 811805 893662 2292124 2431619 1377930 1188027 745650 730778 869317 866917 883839 893644 888496 897933 1025718 1022292 6160427 6373378 40.35 72.2 2
14:31:59 2024-01-26 811874 809363 228444 220634 381245 385379 411084 408370 236262 233678 305602 312672 358997 359791 5544687 5961476 8066682 7792428 1405815 1438741 322908 293705 313545 319737 364262 353530 344904 345965 235384 238822 806022 772678 1699252 1665784 457412 450863 662938 667479 827915 804707 824372 830169 844266 854587 810470 900976 2303814 2418302 1350772 1182043 738763 730667 870863 861359 878203 894683 890591 897993 1017366 1021359 6132820 6377927 40.35 72.2 2
14:32:00 2024-01-26 821131 814997 224258 220634 377517 385108 409895 410147 236454 232174 306572 310727 358997 358203 5563418 5977864 8043171 7775334 1380456 1438741 323952 288586 312997 314981 363716 353567 345288 347568 237181 237974 807515 774900 1710009 1655716 457457 455283 661682 668878 832629 805933 816198 827649 847426 852177 802363 897564 2290737 2387710 1358597 1193401 737186 723486 872065 867027 873233 884382 893893 895985 1008818 1012243 6188378 6384971 40.25 72.2 2
14:32:01 2024-01-26 823466 815263 228367 220290 376084 383076 414202 410147 235534 233342 306644 311535 360188 363432 5586132 5986499 7973377 7764248 1365767 1442832 327641 288355 311645 313735 363980 353567 344385 348367 236679 236993 821184 764421 1689794 1671715 456806 454302 660447 664032 832037 809390 815048 820965 844843 857080 800164 888889 2281191 2397035 1361469 1193971 742461 722462 864668 865798 876335 880944 888284 900962 1014997 1009241 6226360 6396684 40.35 72.2 2
14:32:02 2024-01-26 815352 815845 224889 219263 378387 384226 414238 408988 235171 233574 305136 312192 358997 360407 5595504 6024443 8048255 7803568 1388426 1440648 324541 288031 314720 314766 362917 353422 346755 347651 236679 237063 807515 767084 1701096 1678321 453793 448080 661682 661792 823382 807099 820844 817495 837735 856051 804867 885023 2281465 2416025 1367453 1182960 741402 724548 861604 859467 876335 882185 881208 895615 1014279 1012243 6170728 6401494 40.25 72.2 2
14:32:03 2024-01-26 811639 814109 223943 219763 378654 383041 409859 410147 234808 232139 306621 311698 357988 358203 5592622 6020717 8132184 7823671 1409842 1442629 323821 287738 312634 313917 362556 351397 344801 343409 236012 236958 804529 772673 1696539 1669543 454749 452108 660089 664180 821048 800196 819950 820574 834735 846948 803725 890494 2290737 2403393 1369448 1175321 732023 724548 862220 855984 870073 887180 883830 887782 1008104 1013676 6151631 6406063 40.35 72.2 2
14:32:04 2024-01-26 823466 814100 223279 219947 375520 383076 411398 409567 235136 236834 304385 311317 358492 358203 5600879 6029208 8087064 7819888 1382991 1442832 324458 286710 311466 313804 364494 351114 342573 345965 234684 236472 804529 773156 1685925 1659881 453743 450084 655130 663238 825572 797769 810638 820965 836552 843366 795621 891302 2281465 2399987 1363464 1184646 733001 724035 862220 852846 866500 883537 885126 886289 1002561 1000661 6216941 6408763 40.25 72.2 2
14:32:05 2024-01-26 821198 815263 222582 218551 375484 383076 410440 406007 234610 236834 304636 311099 358206 359507 5619523 6046542 8066682 7821951 1383969 1442832 323714 286052 311065 311719 363980 351397 342559 343444 234684 236107 803036 771569 1698181 1657528 451002 448044 654202 659343 822509 797661 809448 818059 836512 843366 792765 886322 2281465 2370725 1385984 1184646 729418 718975 860381 856591 867115 874596 879919 885191 998235 1003127 6197348 6429610 40.25 72.2 2
14:32:06 2024-01-26 825476 816418 223328 218512 372942 383691 414213 408086 234169 233487 306436 308609 356770 360298 5631584 6027682 8022099 7812961 1363821 1438667 322908 284339 309688 313583 360911 350337 342825 344890 233659 235543 806030 763799 1702211 1669101 451642 447963 650928 654960 823128 801369 805891 811745 834120 845000 790446 876003 2274968 2384979 1388314 1192846 732023 717447 860381 857807 862746 873184 880544 887745 1001851 1000223 6230533 6440211 40.35 72.2 2
14:32:07 2024-01-26 820928 818114 221674 218712 375341 382973 412419 405826 234367 232000 303637 311464 356235 359213 5635672 6018357 8058266 7831606 1383854 1438667 320994 285174 311611 312157 360839 351240 342825 344787 234684 234548 804540 764421 1688821 1669101 450965 446643 655130 656822 818779 797256 807037 811169 829804 845154 790699 875014 2268928 2380155 1378695 1187241 734116 714837 854868 856554 867115 872397 874456 888819 1002561 998953 6264364 6442771 40.25 72.3 2
14:32:08 2024-01-26 816463 818469 223207 217087 374057 382773 409859 405646 232475 233159 304373 309616 356578 360298 5637012 6046617 8093512 7823746 1391402 1438704 321969 283869 310291 312121 358669 347109 342825 344787 233623 234583 801543 759990 1698975 1678321 450756 444422 651389 653068 813863 797895 809448 807007 825568 843366 792765 870521 2270578 2397586 1356731 1177835 730979 715380 851135 852025 867433 875000 871268 884539 1002414 1000336 6233119 6443578 40.25 72.2 2
14:32:09 2024-01-26 815352 816308 221745 217087 376378 381046 407995 405646 232579 232178 302501 311028 354667 357914 5642264 6063942 8168274 7859742 1408917 1438704 319020 283436 310365 309945 360587 348157 341789 342848 233988 233106 813367 767596 1681042 1669101 449615 445824 652312 656822 810677 791002 804065 809408 825568 839372 787505 871796 2270500 2402936 1378695 1175178 730958 717300 847896 846555 866474 874757 866241 879467 1002524 999444 6224008 6441815 40.25 72.3 2
14:32:10 2024-01-26 821195 816418 221125 215108 372941 383351 409549 404685 232383 233323 303259 308103 356270 358967 5646391 6092441 8136168 7850364 1383969 1438704 321969 281781 309780 309727 359716 349209 342343 342848 231808 234024 796937 770941 1696265 1666968 446931 441705 645911 654960 809528 787574 805854 810594 819529 836994 790785 874392 2270387 2387716 1369845 1169323 726785 715197 848082 844446 862138 873760 867081 874944 993861 996558 6233157 6452957 40.25 72.3 2
14:32:12 2024-01-26 825895 815263 221470 216448 373233 381890 409513 405971 231439 232178 301830 306748 355770 358967 5651736 6082895 8136691 7857062 1379889 1438667 319988 282536 310254 309727 360839 347109 338704 344787 231808 233431 795571 768530 1721824 1664601 448942 441705 644081 653871 811789 790181 804758 809261 820424 833764 788613 872596 2270424 2381888 1363464 1164336 725747 712706 846280 842766 860335 873141 865158 873079 994777 995853 6208597 6462336 40.25 72.3 2
14:32:13 2024-01-26 825476 816418 220467 216082 372145 381046 408285 405935 231084 231096 303259 306319 354702 358967 5665149 6092168 8130893 7857062 1381870 1438704 319056 281676 309306 308358 360331 349704 338704 342848 231016 233071 806030 769676 1697861 1669543 449165 441597 644044 651121 809481 788534 804684 806971 818137 829428 786375 871974 2267753 2378385 1369448 1169323 724759 711196 844285 841440 859724 865546 861363 871144 994777 993706 6242057 6471714 40.25 72.3 2
14:32:14 2024-01-26 825814 817576 220506 216078 370051 381046 408285 405577 230889 231456 302793 305857 354702 357914 5674527 6110712 8159532 7866562 1382991 1438667 319020 281286 308833 308112 359429 348458 340520 342704 230227 234326 804514 770941 1696930 1667167 448131 439046 641766 650269 804202 783882 802250 804236 815785 828808 783194 866830 2259706 2388764 1359474 1168490 723677 710118 841291 839009 857895 865438 858411 870115 993367 990092 6233446 6471714 40.25 72.3 2
14:32:15 2024-01-26 824954 816418 220471 215039 370051 378867 405917 404328 230375 231258 303160 304935 354135 356793 5683906 6110712 8159608 7886412 1385921 1442704 318914 280643 308107 308147 357376 346454 339514 341079 230192 232066 796937 770941 1692533 1668655 446204 439138 641766 649271 802608 783710 797765 800251 816400 828808 778387 862062 2256855 2390220 1364450 1168490 724194 710266 839464 839368 856679 865145 858411 870115 993367 982368 6255497 6476471 40.25 72.3 2
14:32:16 2024-01-26 820166 816414 219031 214190 373233 378794 405808 402837 230729 231061 301266 306559 352580 355712 5689224 6157714 8194634 7888837 1387361 1441762 318879 279664 306554 306428 356445 346673 339956 339333 230101 233339 799968 771019 1690347 1669101 443063 439138 642221 649308 802039 781845 793097 795547 813369 828225 777213 858309 2252597 2387710 1278391 1168612 723677 708253 839501 838449 852298 861450 858411 868876 990446 984626 6263564 6485559 40.25 72.3 2
14:32:17 2024-01-26 820753 817576 218843 213562 372145 378758 405237 401036 230375 231061 301017 305609 352509 355173 5688301 6155196 8192677 7897187 1381908 1442704 317097 279468 306482 309465 355410 346454 338395 340707 228870 231640 785120 768454 1691044 1664601 443063 437897 638035 647303 800334 779559 795427 797876 811645 825201 776026 858346 2254278 2384979 1366485 1165165 721100 708253 835901 836916 853007 862704 853353 865097 987572 984895 6273455 6480627 40.25 72.3 2
14:32:18 2024-01-26 824632 816045 219526 215980 369386 378153 405523 401036 229634 230540 300683 306501 353321 355456 5707044 6126921 8168965 7887878 1379699 1438667 315628 279008 305979 306169 357555 346637 335583 340707 228835 231995 801483 764345 1678761 1664601 444323 437993 636691 644367 800334 778419 793097 797876 809523 819224 777129 858346 2253648 2367987 1355484 1162680 717512 706212 834717 831735 851088 856568 852104 862528 986122 982006 6273455 6499850 40.25 72.3 2
14:32:19 2024-01-26 825435 817893 218598 216236 368543 378500 405378 403296 229600 229130 302706 305531 352086 355242 5726630 6146993 8159608 7897073 1381017 1436628 315188 284372 305512 304582 357304 346600 334538 339679 228285 231995 797884 764345 1696892 1664601 443063 437993 635788 642015 799164 776695 793143 796674 807232 819638 774888 857050 2250769 2369926 1353490 1159340 715982 704105 834419 831917 848675 856460 851509 861414 981850 979164 6255557 6517708 40.25 72.3 2
14:32:20 2024-01-26 828162 817539 217532 215624 367534 376273 404095 402092 229441 228365 301375 303734 351419 354991 5721421 6156825 8159532 7878500 1371853 1434555 315721 279748 306194 304512 354024 347409 336686 337634 228125 231345 802999 769369 1677727 1650661 439257 437897 635641 643874 801470 774930 786218 793305 807176 817325 770359 857087 2253648 2360853 1372590 1155846 711234 699989 834680 830148 843839 856042 851509 858313 977565 980441 6233232 6508799 40.25 72.3 2
14:32:21 2024-01-26 828162 817576 216931 218146 367125 377124 403386 401000 229441 227852 300343 303031 351032 354312 5726712 6156292 8159608 7902731 1379047 1433586 314169 279551 306528 305133 355374 345549 335736 338417 227383 230661 799968 768088 1739005 1659881 441187 436747 633745 638208 795666 774385 788567 793305 804240 817325 769777 850793 2247569 2369926 1370555 1160990 714456 701547 831638 830318 849058 857216 846485 857516 983321 975633 6296791 6517708 40.25 72.3 2
14:32:22 2024-01-26 825809 817576 217298 217999 368024 376894 402783 401000 233432 228365 299883 302575 350402 353562 5711780 6162263 8196310 7902731 1379047 1436645 315133 278961 304295 305133 355374 345269 333812 337634 227031 230697 798453 763799 1749035 1659881 440484 435466 632844 639238 795644 772615 787969 792180 804811 816172 767882 849020 2234806 2379297 1358345 1162380 715305 702540 829272 827957 846643 853445 845356 857017 980583 974364 6296791 6518101 40.25 72.3 2
14:32:23 2024-01-26 823466 816077 217264 213219 366320 374199 402783 401043 233198 229076 297703 302119 350367 353526 5730800 6170572 8190472 7902731 1379047 1435624 315457 278069 305635 305133 354308 342564 333812 336618 226714 229945 798453 761976 1697747 1660218 439165 432935 631046 637424 793388 769878 785622 789638 805286 818607 765447 844497 2235369 2374157 1350932 1163285 714285 700549 828480 827759 839732 852348 845958 855798 977738 969183 6292293 6513959 40.35 72.3 2
14:32:25 2024-01-26 823466 817239 216926 213224 365442 374128 400982 400477 229294 228560 297667 301245 349355 351429 5744887 6179998 8211507 7916015 1378064 1435624 314791 278069 304335 304205 353246 342456 333812 336075 225977 229232 786613 763799 1719145 1659881 438066 434901 630735 636299 793138 769989 786054 788553 802603 813406 765325 844497 2228389 2356120 1377930 1156670 711234 698564 823472 823262 841842 847483 839760 850760 974708 972335 6283308 6517822 40.35 72.3 2
14:32:26 2024-01-26 823466 816418 218694 213228 364351 375030 400348 400194 228973 227817 297559 302647 348311 351393 5745456 6175039 8186965 7902731 1378064 1433586 313102 276403 303363 301827 354388 342456 332837 334596 227267 228985 796937 765811 1735691 1660066 438181 432055 628982 635470 790396 768349 783259 784110 793036 810535 760684 844648 2222034 2354145 1352240 1155024 709209 697044 823472 820928 839455 846814 838565 848988 971876 969402 6296791 6518331 40.35 72.3 2
14:32:27 2024-01-26 825587 816418 216566 212921 363260 373971 400348 400477 229294 226374 297631 302647 350034 350826 5728188 6171066 8181133 7902731 1378064 1433586 312847 276047 302947 302498 354780 342276 332693 337148 227428 228418 796937 765476 1721824 1660066 437247 430917 627199 635618 790883 765823 781514 784085 797229 808565 756785 840892 2221997 2358847 1348170 1153381 708200 695000 822299 820928 838860 847537 838565 848988 969324 966663 6301712 6522768 40.25 72.3 2
14:32:28 2024-01-26 822955 816423 216571 211922 362970 374235 401593 399311 228299 227112 297104 301800 348242 350826 5749745 6175893 8186965 7902541 1377479 1434504 312010 275766 302340 301228 353852 342239 331614 336197 225670 228010 795422 764345 1718988 1657708 436315 429919 625693 634476 787711 763458 778771 783529 793181 807108 756485 839695 2221997 2357175 1348170 1153381 707193 693000 821061 818565 836484 845743 834882 846499 968530 963826 6301712 6528045 40.25 72.3 2
14:32:29 2024-01-26 825587 816418 214630 211926 361124 373143 401593 400477 228334 226539 297104 301693 349787 350826 5744698 6184301 8209161 7919700 1375939 1434605 311898 275486 301772 300912 351681 341385 331292 333546 225670 227497 795422 765261 1713996 1654180 435695 429572 623885 631878 784302 763458 776899 781864 792584 802459 755376 837233 2229105 2353821 1348170 1151741 705184 690935 819861 815597 834671 843357 832365 842748 965786 955629 6297211 6536795 40.35 72.3 2
14:32:30 2024-01-26 825895 816086 214699 211860 363886 372879 401309 397029 227945 226891 296197 301306 349051 350050 5764139 6205897 8206379 7925393 1375750 1433586 310917 274416 300883 300664 351753 340318 329827 333834 225670 227239 793906 764345 1719315 1650661 433843 427703 623444 630689 784168 761260 774731 779577 788797 802423 753163 834150 2224341 2355011 1346135 1150067 703887 688914 817268 813794 832201 838541 829968 844690 964418 960260 6301712 6527987 40.35 72.3 2
14:32:31 2024-01-26 829104 816423 215312 211233 363116 369853 400459 397029 227984 225908 297212 299585 347857 351764 5769600 6202786 8200503 7902541 1375081 1433586 310228 273769 301175 300948 351898 339768 329791 333834 225035 226779 769968 758607 1678761 1657528 433843 427571 620364 628637 780839 758998 774492 774994 791283 802459 753200 830370 2222669 2353981 1358044 1153381 703385 688889 818427 814983 827883 836652 831774 841551 957397 956871 6301712 6528045 40.35 72.3 2
14:32:32 2024-01-26 824759 819824 215458 209925 363448 371873 399712 395589 227294 226679 295751 300672 347857 350730 5778249 6260519 8216112 7923564 1374954 1433586 310264 272481 300749 299615 349461 339400 331830 331852 225035 226851 795265 764345 1700027 1657528 431011 423894 622121 627042 777419 759034 771703 770410 786629 802459 749860 830370 2216558 2326437 1333925 1155024 699884 682809 815308 817406 827883 829491 829844 844020 958629 946579 6308096 6536605 40.35 72.3 2
14:32:33 2024-01-26 816516 818740 214263 210372 363520 367346 396759 395696 226888 225488 293908 301445 345698 350914 5777756 6239125 8239638 7944151 1383484 1435624 309723 272481 301175 299300 349215 338231 331327 329849 225511 226078 793906 764345 1676565 1658704 430023 426967 623885 628637 779733 761260 772290 768158 786629 802784 747265 827934 2216558 2323826 1363393 1159340 699884 679885 813767 816175 825503 828835 830435 844352 955503 950021 6356634 6546528 40.25 72.3 2
14:32:34 2024-01-26 821124 818463 214401 209877 362862 367561 400459 396290 226730 225174 293908 299690 346918 350297 5773932 6215454 8262739 7947955 1397805 1429484 306423 272065 299043 298150 349742 337958 328795 331314 224877 224647 787511 758160 1683726 1663419 430669 423894 623003 625523 775113 761260 769437 769828 787780 800300 740389 824261 2213409 2326400 1278391 1162680 698888 685483 816157 813253 823350 831079 830360 839550 952115 947329 6372197 6527987 40.25 72.3 2
14:32:35 2024-01-26 820039 816082 214397 209593 360749 366421 399293 394549 226187 224721 294300 299692 345597 349240 5782945 6215331 8251396 7944151 1387803 1429521 307387 273615 299792 297888 347603 339547 327803 328782 224719 223551 792391 761620 1695013 1657528 428093 424448 621681 625523 774948 756817 765511 765645 782047 793554 741804 820683 2213824 2322581 1333925 1159145 698488 680599 811533 813401 821015 827453 826785 838468 948317 945877 6330073 6546744 40.25 72.3 2
14:32:36 2024-01-26 816074 817807 213734 209183 361001 365251 396903 394549 226152 223555 292737 298888 344801 348188 5782945 6283534 8225438 7938485 1374008 1429484 308103 270373 297577 299600 347080 337282 328529 328782 222646 224174 778752 762784 1687772 1655716 427955 422185 613181 623679 771658 754264 764980 767129 780614 799086 744928 824563 2210750 2318522 1331890 1150619 694508 678709 807214 811668 821015 825192 820748 838671 949942 945681 6308096 6537410 40.25 72.3 2
14:32:37 2024-01-26 814210 817741 213060 208359 361037 365286 395364 392194 226152 223555 298113 300849 343801 346632 5782945 6259345 8216112 7944151 1371205 1429484 307137 270373 297469 297807 346244 336568 328487 329778 222490 223551 787572 759224 1684778 1654424 427955 422974 615442 623373 770091 750845 762299 765571 778405 793265 743799 818672 2211018 2319127 1278391 1147344 692530 677748 806035 810513 819851 820550 821110 837238 948743 937601 6311525 6537410 40.25 72.3 2
14:32:39 2024-01-26 816537 818235 212424 208175 361069 366386 393833 391573 225617 223175 297613 299972 343766 346632 5782945 6250073 8225438 7938485 1369669 1427458 305996 269550 295511 296798 346522 336257 325796 329528 222013 225643 780267 759247 1706258 1655355 428259 422048 613738 621160 770091 749385 762411 765373 777487 795625 738225 816236 2210426 2328439 1355086 1144082 690559 678669 806035 805829 818109 820586 820525 833252 947398 942905 6320550 6542075 40.25 72.3 2
14:32:40 2024-01-26 818077 815819 211768 207488 360707 366386 394182 390988 225581 223486 292186 298124 343801 346632 5789290 6222792 8225162 7944151 1369669 1429258 306563 270590 297680 297446 347389 337338 326635 329101 221329 225008 784814 758704 1677997 1655355 427043 418687 611211 619838 768997 746325 763541 764560 776681 792329 738589 816399 2207285 2333046 1363287 1144082 692530 680153 804904 804770 815107 820514 819904 830337 944643 941977 6320159 6550862 40.25 72.3 2
14:32:41 2024-01-26 816537 818469 211662 207164 359838 365215 393244 390881 224722 222144 292150 298054 343180 345508 5796451 6231566 8251396 7959612 1373585 1426254 306599 270662 295511 297843 346778 333442 327596 325782 221160 222724 796662 760957 1673684 1650892 424623 419368 612353 619422 765185 747187 756255 756762 772527 791210 738050 815002 2204275 2308049 1353009 1144082 689576 673202 801447 804010 813917 818472 815067 830337 943233 936555 6306217 6537365 40.35 72.3 2
14:32:42 2024-01-26 815377 817889 211331 206559 359549 365895 392069 392495 224063 223893 292150 298506 341673 344461 5805829 6279744 8258238 7951943 1371168 1428394 306744 269972 296009 296501 344337 333406 327364 325747 220780 224304 792187 757451 1704636 1650892 424021 419072 612113 618080 764642 747187 756218 756425 766260 788978 736967 811464 2204275 2305386 1325785 1142418 688105 673386 799744 804199 814104 817894 811528 829746 941196 933841 6315642 6537365 40.25 72.3 2
14:32:43 2024-01-26 815377 817309 210809 206528 358183 364861 392034 392217 224029 223893 292150 298054 341638 342487 5811539 6291899 8239563 7971246 1379047 1427347 306204 269557 296009 296659 345799 333478 324798 326658 221125 222770 792391 754918 1671188 1655355 424021 419368 612979 616329 764642 747100 755580 755353 771757 784396 730898 811141 2194976 2300486 1319680 1150619 688595 671732 801447 798971 809496 818472 813910 823022 936839 932175 6395618 6536681 40.25 72.3 2
14:32:44 2024-01-26 815377 819649 210670 205843 356601 364603 392069 387727 224677 224065 290962 296115 341498 345399 5806824 6257775 8213860 7985792 1377517 1426365 304628 269972 291807 295639 345311 332901 324834 326658 220272 222926 783298 748473 1716636 1664601 422185 417264 608480 609888 763559 745070 750335 755081 774597 782082 730898 811719 2201141 2292911 1344702 1147344 683178 670807 804904 801350 804286 816127 819941 825165 929704 930199 6329591 6555560 40.35 72.3 2
14:32:45 2024-01-26 825895 822511 210376 206352 356053 362772 394705 390965 224556 223158 292905 296067 342997 347614 5802059 6193968 8174099 7944151 1378416 1424340 302991 269972 293031 295718 342884 333442 322019 325747 219810 222301 795265 748687 1668099 1650892 420882 418804 606875 610592 765728 742888 747072 760091 771720 779914 729437 816004 2204446 2314606 1346779 1131485 681233 672718 800311 793268 804776 817894 811784 821006 930049 932835 6332395 6565393 40.35 72.3 2
14:32:46 2024-01-26 827299 816308 210126 205710 356058 364164 391998 391940 222616 222952 292150 295472 341603 344425 5802059 6231528 8220859 7925393 1363916 1424340 303311 268330 293703 292910 342884 333442 322902 324767 218689 222145 780267 754913 1718489 1648655 422185 416901 605550 612330 761361 738475 753692 755753 766102 779914 733164 802207 2188740 2314606 1354624 1136399 684641 669541 797082 795510 806560 810820 809318 823168 936921 928868 6356820 6555683 40.35 72.2 2
14:32:47 2024-01-26 816304 817576 209724 205173 357030 360623 393032 391110 222616 222753 290820 294945 339526 346069 5815208 6279705 8243037 7953530 1378491 1424340 303275 267232 292880 293151 342884 331857 322902 324821 219372 221063 787844 753835 1678548 1653358 419656 414809 608599 610787 756954 742925 749085 748613 766065 779914 722362 804684 2188740 2295894 1345322 1147344 680748 668901 801076 797110 800149 813972 811057 820608 926368 928942 6353345 6556123 40.35 72.3 2
14:32:48 2024-01-26 825223 817576 208810 204575 354479 360803 391484 387943 222581 221980 290842 294692 339561 345020 5824587 6229799 8177620 7953530 1367896 1420264 301154 266634 291256 292853 340504 332865 320950 324592 218009 220075 792391 745480 1681395 1649490 418960 417264 607034 607566 763018 737104 745984 752111 769200 771938 722398 804562 2193501 2309815 1342625 1135149 678652 669431 797688 788516 801327 813972 807028 813776 926344 928812 6293126 6556123 40.35 72.2 2
14:32:49 2024-01-26 825223 816418 208120 204855 354547 360803 387961 388051 222581 221253 288725 295314 341694 342415 5815702 6249430 8220859 7925393 1360290 1420228 301154 265816 293031 292097 341535 332126 321904 324821 217332 220489 788533 754984 1677333 1636678 418990 414772 602095 610158 758121 735876 747035 753604 762793 775108 727837 799283 2187254 2303250 1338472 1135149 679623 664097 791117 793268 802431 808830 802308 816203 926344 920396 6403234 6556123 40.35 72.2 2
14:32:50 2024-01-26 816263 818155 208634 208561 352275 360731 392476 387634 221213 222292 288617 294407 341070 342379 5820433 6264631 8263178 7956967 1384002 1424340 300381 267455 291646 292889 342884 329390 322377 323607 217297 220453 790649 745202 1686823 1657967 417177 410999 604947 606225 755725 737962 740928 747132 765883 776595 721578 806983 2188740 2273940 1346135 1138395 675269 664166 793365 785220 795501 813899 808251 809341 921122 927501 6277940 6556123 40.35 72.2 2
14:32:51 2024-01-26 823542 818155 207433 208605 354534 359680 387961 385279 222393 221218 288667 294144 340591 340313 5824587 6263421 8136206 7916015 1347161 1420264 301046 264119 292059 292542 338690 331086 319943 322889 216622 219732 775721 758420 1670420 1632203 416289 413027 600942 611328 758659 732899 742121 746517 756985 766441 721851 802174 2179468 2308049 1337693 1128656 679296 665652 786412 785776 800869 807062 802459 813776 926308 919709 6330186 6565502 40.35 72.2 2
14:32:53 2024-01-26 811911 816157 207629 205074 352060 357448 387997 387361 221213 221218 288175 293511 339051 342451 5824587 6274241 8286323 7962908 1387159 1424340 299296 264966 292059 290590 342481 331441 320143 322710 218498 218568 782134 749224 1668051 1657855 418365 410928 602095 602632 751959 738084 742056 741452 761393 773029 716169 800035 2179468 2274497 1353803 1138019 671908 660373 792240 786368 793356 807099 802308 806931 917140 919746 6348456 6555637 40.35 72.2 2
14:32:54 2024-01-26 828167 816414 206369 204791 352024 360479 387961 383246 221179 220339 287221 293554 340591 340616 5820433 6260564 8131235 7902731 1354859 1421944 301537 263794 291949 290626 338037 332258 318317 321696 217882 218908 775721 754913 1657183 1629267 416178 414052 598961 605380 753687 730881 743527 747205 748269 765956 719605 795093 2176372 2305386 1354624 1128694 676367 663695 786412 784074 796834 801914 796585 811686 920933 914551 6366494 6556123 40.35 72.2 2
14:32:55 2024-01-26 816267 816418 206395 204070 351983 356445 389902 385585 220312 220528 286781 292937 338576 342102 5824587 6260678 8253587 7989394 1379661 1423164 299378 265196 288383 289814 340229 329911 321220 320640 217882 218367 774205 743353 1669932 1657708 415366 410549 599459 599640 747838 731155 736666 738567 761393 766405 714303 797454 2179468 2271274 1315588 1131522 670952 659906 786611 781236 789987 802558 802184 805747 915805 919746 6273903 6565502 40.25 72.2 2
14:32:56 2024-01-26 825618 815263 205688 204361 350890 357448 386074 386378 221179 219618 286875 292937 338540 339763 5824587 6270802 8218147 7948192 1364180 1419220 297694 263908 290245 288934 340229 329911 317053 320580 216620 218228 781417 750677 1662902 1640207 416474 409969 595538 601161 747399 727714 739987 741818 752502 766441 719605 791939 2173284 2277727 1355924 1128694 673346 657967 781923 785719 792793 800291 800140 808454 911694 911967 6339387 6546744 40.35 72.2 2
14:32:57 2024-01-26 814219 817230 205654 203789 351979 355838 387853 380923 220791 219653 285904 294172 337048 339763 5839978 6273034 8202155 7940586 1368085 1419220 297451 263092 288550 289611 336111 330379 319649 318668 217882 217316 789110 745480 1662965 1641373 411485 409512 598536 598920 751661 731055 735094 740732 754740 761784 709088 796691 2176309 2286947 1353803 1125484 668094 660410 786412 774958 788869 800049 793051 802361 919165 910524 6329968 6546775 40.35 72.2 2
14:32:58 2024-01-26 820822 815840 206330 202971 349304 357197 385532 385555 220731 220864 286293 291018 337888 339987 5839098 6276543 8239563 7948383 1360290 1417106 297209 262436 288491 288163 338180 326919 317053 318927 216047 217643 784162 752758 1652600 1639114 412360 405867 591014 599461 743062 724589 735094 735987 750062 765254 712752 788455 2165538 2271003 1347442 1130681 670952 654018 779340 778952 786528 793473 797189 802211 908009 909108 6334494 6546775 40.35 72.2 2
14:32:59 2024-01-26 816537 816472 206258 202902 350602 356759 386238 384193 220396 218232 285726 292724 336328 341547 5833966 6265429 8177620 7934772 1366130 1418177 295862 261634 288333 288496 334596 328514 316504 316969 216352 216305 786033 745480 1659973 1639005 409308 409390 597417 595846 747236 728747 728632 736939 748269 757391 707798 793068 2170195 2285325 1349563 1123884 666372 658469 783589 774828 784233 798034 792005 797695 914331 911967 6332395 6593692 40.35 72.2 2
14:33:00 2024-01-26 816226 815726 206506 202014 350181 358024 384739 382065 224413 218442 284196 292251 336764 339375 5833966 6314980 8215851 7944151 1356153 1415094 295897 261451 287643 287905 337670 326445 317607 317929 215440 217130 784162 750612 1660821 1639190 410540 405759 585852 598790 740327 722467 732374 734930 746740 763939 710127 785512 2160923 2266480 1341082 1131522 669521 653091 778570 776810 783024 791061 793125 802361 906450 910291 6356820 6555961 40.35 72.2 2
14:33:01 2024-01-26 824525 816418 209686 202480 347109 355533 386439 380888 224378 217798 285949 289114 336221 341547 5843344 6231528 8159532 7934772 1358751 1415094 294976 260904 286289 286951 335379 327477 315784 318704 215101 215900 772690 741233 1672044 1639114 409272 405795 589754 592665 741681 720353 726420 737985 751161 756253 710385 788455 2170195 2276111 1343202 1110043 662583 654018 777166 774366 790517 797945 787729 800002 910549 907977 6324790 6560819 40.25 72.1 2
14:33:02 2024-01-26 812574 814686 205511 201492 349550 355734 383049 380923 223751 217728 283453 290877 334671 338582 5833966 6342418 8215963 7944151 1360290 1415094 295003 260436 286526 292604 335569 324537 315770 316491 215101 216270 789631 750612 1673801 1636863 409272 403337 590260 596213 737921 720316 728669 729451 743474 761784 707673 783743 2154790 2260685 1326240 1135149 668278 653017 777129 777031 780996 792015 794189 799889 902701 905409 6361374 6555654 40.35 72.1 2
14:33:03 2024-01-26 825895 815840 205493 201519 346090 354237 385532 381757 223716 217542 283691 287364 334988 338289 5839177 6227188 8174099 7925393 1354737 1414821 295334 260800 284942 292532 333555 324537 315784 317964 213233 214932 779879 741233 1660656 1639114 409079 405116 587214 590429 738393 718247 725795 735895 745649 754667 709047 789036 2163933 2273342 1309506 1116391 665422 653981 772299 768085 784136 788802 783905 799852 908009 901539 6357801 6556141 40.35 72.1 2
14:33:04 2024-01-26 813373 814109 205200 201211 346368 351862 382583 380923 220031 217542 282989 289122 333410 340097 5835013 6289621 8244088 7953633 1371205 1415805 295749 260984 286392 287207 333591 324573 315784 315061 214125 213569 781783 745480 1671850 1639042 408045 403337 589420 591427 738174 724657 731714 730764 743744 756985 701092 781111 2162393 2254245 1334721 1125484 660229 649405 778233 770336 778524 791097 789943 791721 903496 901474 6264949 6556123 40.35 72.1 2
14:33:05 2024-01-26 821131 814105 204299 201176 345569 353997 383360 381218 223716 216344 282755 288447 332979 337552 5833966 6276993 8159532 7916015 1343327 1411081 295650 260251 285851 287005 333870 326445 314011 315026 213754 214232 776801 750612 1646478 1629919 409661 405149 588075 594234 740167 718433 729942 732918 740213 753674 704115 776897 2154753 2281432 1336841 1117775 661640 647948 771164 772633 779701 784495 783905 795037 894623 899271 6334499 6546744 40.35 72.1 2
14:33:06 2024-01-26 817430 815263 203021 200367 345569 351825 381976 379038 220185 216309 281535 289324 332409 338067 5835013 6302308 8178811 7944151 1363206 1411081 294398 265247 284174 291299 333870 324465 315346 315591 213804 215832 779879 742399 1658801 1631852 406183 406008 590135 592206 742120 719262 721531 728249 742599 751051 700171 783743 2157854 2269665 1338961 1118571 658822 650744 774690 765608 775154 788969 781961 788386 902468 902213 6325068 6560542 40.35 72.1 2
14:33:07 2024-01-26 818694 814109 205091 199883 343462 353997 380906 381182 218242 217017 281535 286668 333445 335979 5839177 6268618 8216112 7934772 1356415 1411081 294256 260549 286168 285240 335759 323828 313355 317593 211907 215413 785725 745602 1688750 1629576 408498 400862 584287 590379 733858 713325 726829 728765 737077 754667 702125 774417 2150122 2257684 1334721 1120619 660699 644811 768327 765878 774366 782073 783942 793035 892015 892497 6348569 6546775 40.35 72.1 2
14:33:09 2024-01-26 820859 815263 203982 200228 344987 351825 383156 379002 218922 216344 281535 286269 332909 337516 5836129 6222255 8153777 7926832 1343626 1411855 293566 260107 284549 285985 333690 323756 313319 315807 211455 214232 780643 744670 1660802 1630958 405607 400264 582142 587620 735913 711310 717300 727282 738571 748413 700034 779220 2151650 2262080 1323934 1110043 658822 647456 765162 763439 777387 784351 779285 791907 901149 893433 6349147 6556123 40.35 72.1 2
14:33:10 2024-01-26 811911 811814 203025 199253 345776 350764 382583 379038 218055 216344 283818 286703 331910 338067 5843344 6295775 8282154 7970808 1377517 1413866 291916 259413 283603 284730 333604 323156 313719 315326 211420 212250 787287 739744 1662643 1651377 406183 399071 585554 586877 729606 717489 719449 723509 740956 748485 695046 776224 2150122 2237670 1336841 1117775 653257 644354 769452 761242 771155 784423 781579 785516 897532 892497 6329968 6556141 40.35 72.1 2
14:33:11 2024-01-26 823466 811809 202946 199084 343046 351181 382278 379038 217530 216159 283654 285533 331910 333510 5835798 6285496 8233546 7944693 1352554 1414608 292112 259377 282271 284858 333635 322809 313832 314919 211384 212874 788578 747082 1663407 1631949 405033 399171 582283 589827 728848 711004 719449 720334 730206 748449 697090 772178 2139335 2243693 1326240 1122287 658822 643897 768290 765608 768281 781822 780431 783747 886792 895972 6301712 6551467 40.35 72.1 2
14:33:12 2024-01-26 823156 814105 202339 198945 344987 351789 379020 376946 218922 215005 283070 286668 333712 333185 5863203 6301482 8132184 7925393 1335805 1404492 293146 258578 281447 285628 331852 322165 312037 314476 211201 214205 773724 745480 1664876 1623089 403278 401149 579724 587141 733894 709300 717242 723545 729917 745167 700668 773449 2145427 2266480 1332600 1108463 658354 645064 761375 763439 774916 779905 773082 788349 893585 889845 6414483 6565502 40.35 72.1 2
14:33:13 2024-01-26 814190 814109 202954 197974 343046 350404 384029 378036 217742 216739 282488 286964 333513 336129 5848531 6295580 8276971 7972287 1375939 1409849 291529 258613 281376 283715 333870 321153 312001 313962 210688 213905 784162 736048 1646779 1646109 403801 399171 581366 582615 728848 711200 716496 719545 738753 746164 692936 774417 2148594 2234499 1328360 1116185 654189 645505 769011 758943 771626 779803 774483 783276 896493 893359 6329973 6556123 40.35 72.1 2
14:33:14 2024-01-26 820890 816463 203303 197802 342902 351078 380983 377648 217660 216136 281149 286494 330846 332284 5853649 6314980 8246504 7944151 1354774 1408847 291648 258030 283544 283715 333635 320406 311091 313962 210030 213905 777913 745480 1652309 1626040 403564 396457 579724 585389 726784 708295 718028 719545 731901 747252 695994 769326 2139335 2241363 1326240 1119368 656525 642074 767360 764523 765696 779905 776925 780259 887957 893735 6298095 6555961 40.25 72.1 2
14:33:15 2024-01-26 820614 813355 201507 197866 342785 349455 378803 377189 217682 214236 282473 287288 330880 333402 5848783 6304892 8169485 7916015 1339372 1410007 292093 256163 281411 283388 329546 321450 310078 313009 210030 212971 784162 747616 1639866 1619551 402671 400866 579724 587022 728730 708295 716718 721391 729085 739472 692936 764784 2139335 2263672 1296937 1110043 653257 637816 758636 761168 768245 775337 776962 783449 884189 890195 6351894 6555961 40.35 72.1 2
14:33:16 2024-01-26 820022 814073 201643 197944 341062 350592 380874 374297 216786 214270 281330 289741 332431 333023 5852723 6240800 8136168 7925393 1339509 1405848 289809 256989 282144 282850 329528 319956 310254 312023 209339 213420 779056 740704 1656666 1629931 400784 396889 576412 581201 727543 704183 710155 720298 732851 739328 692936 769280 2140856 2250067 1343202 1103859 653257 642038 759185 760698 771703 774478 772285 781296 887438 884510 6337471 6574780 40.35 72.1 2
14:33:17 2024-01-26 815352 814073 200761 197321 343010 346938 380983 375493 216821 218224 279748 283938 330906 333244 5841559 6293163 8175839 7934772 1356340 1405848 289035 256558 282144 281524 327790 320513 308239 311514 209813 212375 782956 736048 1650271 1626958 400784 400017 579724 581201 728848 709532 711743 719545 732938 737833 690475 767342 2142378 2247605 1326240 1101559 649467 640933 755813 756315 767873 775208 769533 783561 886755 879126 6412246 6546744 40.35 72.1 2
14:33:18 2024-01-26 814667 812776 201608 196710 341937 347461 378984 374297 215514 214603 279676 284076 331175 332356 5852723 6295226 8215814 7962908 1367821 1408535 288124 257565 281276 281625 330813 320757 309174 311042 209158 212375 781038 733947 1657151 1641441 400182 395593 578903 579554 722604 706253 709883 713270 733890 739364 690535 771080 2144834 2247219 1324119 1109178 650395 641437 762479 756278 766001 775445 765428 777553 889975 885981 6341680 6556123 40.35 72.1 2
14:33:19 2024-01-26 807136 814114 200350 196701 341933 345339 377702 375493 216253 213642 279640 289875 330210 333474 5840863 6321828 8233467 7953530 1366055 1408847 289000 255163 282543 280864 329279 321211 310035 310570 209714 210866 775721 739744 1636171 1632221 400820 396515 579313 580788 720489 708074 716333 718451 730916 739219 686616 761609 2136765 2225798 1301090 1110043 645770 634562 761104 751854 760786 773048 767079 774385 889256 885871 6329591 6565225 40.35 72.1 2
14:33:20 2024-01-26 816516 811736 201143 196364 339840 347496 377135 373772 215479 214603 279174 289537 330942 330080 5852723 6294266 8239638 7934772 1349948 1406973 290754 255341 281442 280240 329813 319398 308204 310135 208000 211746 783817 742822 1633795 1626461 400363 395664 576366 581016 719628 702582 711746 713358 727810 739626 688751 762262 2123833 2232208 1335251 1117775 650474 635604 760261 757447 762445 770840 770012 772732 880505 885871 6273455 6556123 40.35 72.1 2
14:33:21 2024-01-26 821098 811736 199687 196057 338851 345374 375440 373808 215479 214352 279174 289669 330210 331314 5843344 6279116 8186553 7912218 1347292 1405848 288194 254557 279585 279285 329315 319398 306345 310570 207352 211429 776350 742427 1635684 1627600 400933 393016 572151 579407 719628 701050 710081 711218 724722 738251 690535 761527 2123833 2230044 1317758 1114800 649549 634703 758673 758335 756328 770840 767716 770973 876701 883994 6282874 6536681 40.35 72.1 2
14:33:22 2024-01-26 817231 810508 199062 195476 338851 346668 376533 374368 215111 217892 279174 284074 329675 330813 5852723 6286824 8178397 7919741 1350911 1401861 287181 253777 279658 279815 328303 320537 306735 309958 207861 210838 777522 740274 1716172 1627326 400933 394194 572151 578733 719118 699822 710044 713812 724722 735966 687886 754969 2126856 2231627 1317758 1110043 647669 634253 755449 754245 756476 766396 765428 772146 875389 880768 6320159 6546744 40.35 72.1 2
14:33:23 2024-01-26 823193 811773 199374 195450 338851 346415 375440 373206 215445 217928 278513 284548 329444 330214 5852822 6295580 8107566 7902731 1337873 1405881 288861 253707 281131 279332 325747 320947 306771 310384 209408 210690 777913 744416 1639256 1618370 399225 395099 571291 579965 719399 699101 711262 713160 723696 734590 685904 755767 2126856 2232879 1317758 1105313 646691 630811 752207 752074 756476 765874 765465 773008 875394 874433 6330035 6546744 40.35 72.1 2
14:33:25 2024-01-26 821094 813844 199370 195442 336777 345374 377171 372943 215203 217928 278745 284074 329675 330448 5852723 6258394 8112893 7923645 1334972 1404567 288951 254026 278279 279869 325782 319325 306807 307975 207317 210767 807679 740176 1661704 1621850 396963 395393 570494 574469 719944 697086 703039 711218 722673 729178 685904 762225 2126380 2250067 1309277 1097588 647615 631974 749043 756177 760251 766360 764886 774385 873576 874889 6339387 6546168 40.35 72.1 2
14:33:26 2024-01-26 815726 811741 198889 195442 336737 345664 376569 372154 214411 214052 277428 282381 329213 331768 5852770 6251589 8155054 7914213 1337035 1401714 292564 253742 277549 279144 327827 318837 306807 308191 206132 210978 777327 738157 1660852 1623001 396963 391985 570420 572738 719118 696099 701009 710141 723724 729286 683893 760089 2123833 2246877 1317758 1094470 646691 631974 749427 752495 760251 764168 764068 772732 872610 875503 6320550 6546744 40.35 72.1 2
14:33:27 2024-01-26 811873 811741 197750 199218 337532 342956 376004 372679 214113 213751 277428 281916 328185 329350 5854744 6239125 8155054 7910369 1341758 1401788 287251 253352 276949 278178 328045 318242 306807 308226 207643 209698 773225 733947 1646486 1623084 396120 390815 568879 571014 717081 696062 700438 709138 723696 729286 681817 758405 2126856 2235181 1313518 1094470 645770 633804 748895 749307 759139 763391 761747 769915 872610 872343 6329591 6542075 40.35 72.1 2
14:33:28 2024-01-26 808840 811736 197780 199081 337759 342920 375440 372154 214079 213602 277854 282064 327636 332666 5863203 6265617 8155395 7934772 1350874 1400577 286436 252964 277569 277625 325064 318874 305908 307725 207643 208357 772186 731854 1637404 1626461 396401 391985 568915 571981 718608 698111 700935 709102 723696 724727 681758 757557 2128563 2222186 1303167 1094470 643932 632907 748253 746984 756291 762852 759349 769331 873848 870515 6329968 6546744 40.35 72.1 2
14:33:29 2024-01-26 809490 813534 197819 198861 337794 342559 377437 372462 214503 213011 277747 282341 327054 332327 5857963 6267878 8159608 7934772 1349220 1397780 286978 252964 277374 277625 324802 317417 305477 307975 207643 208682 777913 731854 1635971 1623001 394425 389649 568074 571981 715559 695078 698913 709822 722673 724727 682726 756144 2127015 2231784 1324119 1092841 643932 631974 746022 747242 756885 761775 758507 767018 871338 865605 6329591 6537410 40.35 72.1 2
14:33:30 2024-01-26 811602 814145 197642 196011 337380 342704 374172 369916 213976 213619 277675 281810 326983 329350 5849458 6250073 8141509 7925393 1351005 1399800 286280 252189 276718 276783 323860 317417 305048 308425 207351 208439 770647 731332 1663746 1623001 394718 390743 567672 571170 715559 693041 698876 708313 721345 723995 680272 755878 2123833 2231811 1299013 1091289 642101 631080 747302 744886 756476 757454 755100 765369 871374 865420 6317609 6546596 40.35 72.1 2
14:33:31 2024-01-26 808988 811842 197681 195493 336600 342632 375836 370024 213417 211856 277002 281916 325928 331819 5862102 6271683 8136168 7912218 1343626 1397780 285312 252154 275642 277008 323825 315523 305048 308384 206477 208357 771663 732900 1639392 1621850 394160 391210 565667 569625 713499 690451 697899 707811 717364 725236 680792 753357 2114561 2233371 1310602 1091392 642101 628959 741658 747242 755182 757454 756209 767889 867000 866168 6328401 6546528 40.35 72.0 2
14:33:32 2024-01-26 811722 809908 196547 199045 334145 342451 376369 369700 213383 213117 275731 280203 326245 328915 5858033 6205073 8116694 7900997 1330355 1398587 285557 256637 275220 276556 324857 315487 304940 306793 206768 208863 804347 735522 1675012 1620433 393251 390106 564433 569552 712453 690615 697899 706272 712251 721521 680272 754691 2114561 2231868 1311398 1091392 641644 626417 740572 747168 755256 763435 760117 767700 867110 866314 6328401 6537410 40.35 72.0 2
14:33:33 2024-01-26 811643 811837 196201 195365 334684 342293 373159 369664 213656 212485 275695 279843 326175 329477 5828430 6222677 8136319 7897073 1328454 1395877 287036 255771 274991 282158 324628 315523 304120 305576 206477 207673 783817 740704 1646290 1611493 391790 390106 564071 571981 713499 688930 697624 702102 713531 721372 678755 750832 2110382 2239955 1288074 1096032 639148 624846 743307 744905 750950 757274 758771 766075 863894 867504 6320550 6542075 40.35 72.0 2
14:33:34 2024-01-26 814215 811155 198241 194410 334033 342884 372661 367731 212757 212450 275237 280630 325420 326404 5845402 6289968 8094882 7891625 1324578 1397780 286835 252297 274413 281595 323943 314971 303870 306361 206477 207349 778108 739121 1649673 1610351 391164 387623 564034 571170 712957 687955 696906 702102 712989 720828 677757 750635 2110471 2241438 1302648 1094507 638236 623629 741416 742723 751514 756777 758003 764525 862779 866168 6321029 6537410 40.35 72.0 2
14:33:35 2024-01-26 815377 810289 196512 194955 334024 342848 372007 368544 212723 211856 277077 280630 325683 326938 5845402 6271884 8104207 7902845 1324578 1398587 286835 251819 274378 276636 322961 314749 304120 306361 206332 207349 780643 740176 1637339 1609124 390539 390106 564034 571170 711373 687955 696906 703025 713437 722563 677343 750710 2110621 2240329 1300483 1094507 637326 622819 739817 738567 747145 756976 755608 763971 863429 865775 6325068 6536681 40.35 72.0 2
14:33:36 2024-01-26 818114 810558 195938 194405 333670 342848 372136 368580 212757 211785 274396 280399 325424 327473 5841050 6303435 8117987 7895389 1328359 1397594 286325 251288 274956 277463 322925 314456 303088 305822 206187 206382 773225 739744 1633516 1604561 391091 390106 565699 571317 713266 689650 698781 703099 710404 721541 675727 745155 2110733 2209435 1302916 1093727 637781 620035 742288 738494 745139 755737 755272 759414 864041 866387 6329591 6527987 40.35 72.0 2
14:33:37 2024-01-26 818077 809336 195903 194068 334028 342498 369573 367659 212689 211384 274396 280133 324145 327400 5852958 6271697 8112202 7887878 1328359 1400577 285250 251288 274342 276613 322399 314420 302378 305930 206187 206313 780643 740825 1638917 1610949 392179 387731 564131 570654 710409 687771 697713 703099 708251 719199 673506 743186 2110658 2213187 1302916 1093727 634457 619926 740865 738494 745139 754840 755406 758299 862170 865127 6320159 6527326 40.35 72.0 2
14:33:38 2024-01-26 818281 809072 200492 193761 334024 340396 372136 369952 213179 211053 274396 278858 324145 327400 5843344 6286476 8159532 7906636 1340538 1396602 283839 251288 273887 274887 324857 313208 302626 306361 204998 206175 771077 734991 1636220 1618301 392126 387321 562096 567648 704284 685863 697899 699800 711881 721408 675421 743186 2103146 2208680 1298676 1100717 636418 621902 745148 737086 746197 755108 754756 755734 861936 866387 6254131 6536795 40.35 72.0 2
14:33:39 2024-01-26 816537 807255 200134 193726 332949 340672 369970 367695 211998 211785 275827 278897 324969 324496 5852723 6294228 8211507 7914064 1343192 1396602 284330 251001 276163 276098 322638 312150 303692 303892 205105 206244 796192 739214 1637790 1618370 389916 385447 563129 568673 705184 687881 695842 693023 703201 721192 669587 742093 2098506 2207560 1309145 1099934 631004 619123 740181 735858 743030 757346 749993 758003 864654 863832 6310726 6536681 40.35 72.0 2
14:33:40 2024-01-26 816537 808162 200496 192806 334028 339643 369898 367695 211378 211053 272721 280560 324667 327169 5828747 6368109 8197461 7931191 1358652 1400577 283335 250156 274236 274781 322710 312809 302025 303892 205861 204998 767570 732885 1665915 1625286 390467 386225 563998 566554 703072 689687 695842 696044 709324 720756 665953 739959 2105288 2194747 1302916 1097627 630108 622819 738863 732590 741051 754585 746506 755196 866237 862613 6310726 6532001 40.35 72.0 2
14:33:41 2024-01-26 808988 808162 200248 193146 334024 337563 372661 368213 211018 211088 272721 278945 324825 328436 5852822 6295775 8247742 7948192 1356966 1396448 281843 250332 273790 276118 322889 311564 303088 303558 204963 207032 779056 729769 1642239 1626549 389953 384221 559063 562761 703288 686944 688397 691935 710328 717070 667075 746707 2104332 2210049 1296556 1089839 630071 621865 737247 731554 747256 754010 744541 755539 864654 857271 6311525 6532703 40.35 72.0 2
14:33:43 2024-01-26 804973 808465 196576 192537 333992 338584 369898 364872 211052 211053 278154 278893 322235 326404 5844379 6287046 8147688 7948688 1347292 1392605 281849 249925 275150 274746 319894 312952 300793 303111 204889 206414 777913 728697 1626801 1617221 389399 386281 562133 563960 707393 686908 689193 696081 708787 712359 664611 742093 2105288 2216074 1305037 1078990 630556 621902 732978 733780 745139 748368 744384 756075 861479 857271 6377063 6536795 40.35 72.0 2
14:33:44 2024-01-26 806118 807017 196300 192541 332949 336511 369970 365456 210726 210394 272721 277108 321906 327400 5863136 6256932 8110469 7897257 1332320 1392568 280698 249736 273633 274342 320794 311564 301815 303075 202642 205032 772707 730535 1635401 1613781 388846 384221 558128 562489 702257 682647 688600 697104 707179 717206 669624 744319 2098506 2216111 1309277 1082697 632802 620108 733871 736902 745925 747243 746618 756923 855460 854815 6310726 6527987 40.35 72.0 2
14:33:45 2024-01-26 806686 808157 196025 192506 331942 337301 369970 364872 210110 210065 274548 278320 324645 324244 5857963 6229799 8117987 7891420 1324705 1392605 281716 249350 273440 274467 320901 312285 300372 302650 203922 205351 802611 733423 1631947 1611412 387743 384221 556551 562761 703786 680713 688600 692986 706386 712359 670536 742130 2099276 2222555 1296556 1085059 632802 616396 732796 736902 743030 749870 749520 755771 853039 854815 6320159 6532703 40.35 72.0 2
14:33:46 2024-01-26 810419 808395 195445 193115 330616 341136 369609 366949 213030 210107 274694 277873 325150 323260 5857963 6278232 8108635 7887878 1322775 1389846 282116 248197 271766 274047 318963 311564 299461 302883 203601 204395 777469 736048 1644886 1604561 387194 383107 558128 562780 703786 680713 687386 692986 702326 711749 665625 737815 2095245 2233964 1287489 1085197 629176 615879 731760 731554 736168 746155 747062 754658 854248 856060 6320159 6527294 40.35 72.0 2
14:33:47 2024-01-26 818165 811150 196086 191761 331798 339689 367462 365313 213058 209416 274269 277688 322130 324388 5863136 6305074 8126395 7878500 1320775 1392605 282077 248138 273827 273175 318963 311092 299391 301942 203245 203761 774294 736048 1630057 1601015 387743 384221 557339 562780 701725 681679 688668 692986 701297 712287 664648 736067 2096016 2203967 1292315 1087515 629176 614571 734021 732186 735973 743951 746506 751333 854721 857271 6312150 6546528 40.35 72.0 2
14:33:48 2024-01-26 811726 809537 195745 192436 330759 339448 368570 365420 214621 209737 274100 276061 323599 324352 5852723 6286824 8186965 7914178 1337873 1395610 280663 248197 273054 272704 321911 309643 298972 302154 202465 204395 794553 733670 1631446 1611493 387743 382930 555692 562489 696200 678750 688600 689926 701261 718219 665588 737116 2091200 2193191 1309145 1094567 628409 614571 736207 729414 737764 748404 746506 746325 855203 857821 6254131 6537096 40.35 72.0 2
14:33:49 2024-01-26 816487 807246 194994 191257 329902 340141 368766 363778 211396 209048 272302 277099 322690 323260 5852723 6314980 8196310 7887878 1336002 1391580 279810 247396 272668 272151 320936 309382 298484 301166 202429 203761 771120 733423 1630571 1609124 386919 382119 554052 561564 695178 678270 688110 688912 699703 716461 663673 736067 2086817 2191636 1285954 1094491 627066 613665 734912 728544 736806 751421 745183 746371 852855 854633 6268975 6527326 40.35 72.0 2
14:33:50 2024-01-26 815688 807172 195400 190590 329938 337019 365402 366949 211551 209048 270770 278042 322237 323176 5844463 6336675 8188136 7897073 1341280 1392605 280201 246634 272861 271511 318963 311161 299865 300311 203281 205005 775882 733947 1617293 1613781 387324 383201 558128 562362 697223 679890 688600 686926 702289 712287 659448 732821 2096016 2182429 1313477 1093709 624366 615736 735066 725451 733757 747860 741397 748716 857890 854597 6301294 6537365 40.35 72.0 2
14:33:51 2024-01-26 811911 807195 195954 189498 330938 337771 365438 364324 214585 209422 272952 277342 321333 324424 5852723 6325629 8188136 7914064 1352554 1392641 279349 246634 273054 271476 318963 311161 297615 301161 202571 203931 767570 729741 1623710 1618370 387468 382930 557859 559109 694687 682163 688600 687973 704083 712359 658478 734008 2095382 2185644 1290195 1089810 625281 617153 735103 724387 736967 746119 736801 746679 857121 856605 6306623 6527987 40.35 72.0 2
14:33:52 2024-01-26 808243 807246 194822 190660 330938 335832 367606 364324 210806 208721 272302 276458 321333 324496 5852723 6294186 8233692 7902731 1360252 1392605 277462 247396 272247 270684 318998 310941 298032 301911 202288 205005 774294 726616 1632906 1623001 387194 381849 554908 556658 693141 679749 682532 688022 703562 714340 662220 735394 2095743 2188708 1287279 1088255 625281 617190 731760 726664 737153 747164 737181 746408 853039 847429 6302120 6527987 40.35 72.0 2
14:33:53 2024-01-26 804969 806112 194242 190660 329404 335868 367641 362653 210511 209117 270770 275458 321333 322459 5848549 6304892 8211289 7916015 1355024 1388586 277656 247987 270572 270684 318963 309807 297615 298959 201970 204573 772707 723508 1636579 1622729 385551 381042 556038 557487 695911 678223 681238 685580 702180 711405 659265 735918 2096016 2194747 1285954 1082067 623349 615332 728825 723472 737632 746840 739135 743807 854248 848155 6297621 6517950 40.35 72.0 2
14:33:54 2024-01-26 804969 806108 194242 190188 327914 336580 366209 360492 210806 208431 270662 275574 320361 322387 5848647 6288758 8136243 7902845 1339976 1388586 277656 246634 270608 270649 317039 309608 297793 300948 201794 204108 782230 724542 1630163 1613591 386695 383201 555583 556055 698633 678603 684157 687753 701079 703345 656545 732858 2095382 2203967 1265785 1072741 622617 615736 725731 724534 735667 739391 735085 747781 849915 846920 6348267 6513959 40.35 72.0 2
14:33:55 2024-01-26 804964 807255 194242 189258 328906 333906 365402 363602 210658 207283 270734 275423 320325 323403 5853744 6275636 8121548 7897257 1339787 1389328 276779 246634 270345 269825 317004 310282 297685 300532 201090 204004 777327 724542 1632368 1613704 384241 383201 553282 556695 697223 674809 678525 688948 702905 707926 659411 732858 2092763 2200988 1302916 1072797 624836 614136 726761 726149 735964 738598 735085 745877 846807 846957 6310726 6518608 40.35 72.0 2
14:33:56 2024-01-26 804969 808395 193900 189153 328835 333870 366466 363089 210511 208071 272759 273759 320065 323368 5852723 6249408 8112202 7878113 1326558 1389328 279847 246352 269451 271266 319430 309880 297469 298365 201196 204969 797530 731835 1636015 1607982 383265 381042 550190 555830 695911 672950 679301 685359 694151 703237 662404 733938 2085261 2206917 1283834 1075888 625281 609195 724191 726664 733862 739355 737806 746408 843871 844458 6301294 6546549 40.35 72.0 2
14:33:57 2024-01-26 811643 807255 193559 189420 325906 336818 364236 361010 210658 207712 270626 274590 320811 321737 5852723 6276240 8093512 7874271 1322700 1391031 279650 245355 270536 269685 318528 310136 297491 300627 200634 203822 769533 732885 1633463 1607858 385551 381580 551361 556237 691637 674684 682532 685918 697219 707396 659448 726715 2080441 2186942 1279593 1082067 625281 609195 726761 726149 727783 739218 737245 739880 843871 850704 6272996 6499328 40.35 72.0 2
14:33:58 2024-01-26 811606 806103 192948 189394 325906 333942 363945 362110 209527 207712 270662 275211 320325 320437 5843344 6268618 8182986 7891269 1334166 1389217 279594 244942 269523 269790 316048 306617 296680 296667 201429 203679 801016 732885 1627182 1604561 383082 378646 552143 556237 690008 672284 679524 680732 693246 703417 654546 727272 2077471 2182429 1291820 1085123 618595 603843 725731 719208 728299 742412 737181 740969 845538 846957 6291861 6518608 40.35 72.0 2
14:33:59 2024-01-26 815382 806112 192948 189258 325906 335868 362890 361046 209597 207388 269377 275389 319393 322376 5843344 6318536 8188073 7885915 1333903 1389328 276917 244259 270054 268781 316013 308352 297338 295805 200985 202791 774294 729741 1607856 1609124 382957 378790 549856 554558 690008 674809 680488 680732 696455 703417 653210 725721 2080427 2170105 1306980 1083582 615881 608230 726246 718217 726751 738278 731844 737709 848041 845724 6292293 6518101 40.35 72.0 2
14:34:01 2024-01-26 808290 804972 192984 188830 325941 332787 364854 363089 208909 207533 269829 276229 319357 322997 5858938 6301862 8224423 7906636 1356636 1387355 277494 245632 268873 268559 316898 306581 297338 297888 200040 202968 794553 720035 1622025 1618370 382074 377085 550580 551973 688055 672950 676335 680249 694187 703417 652664 728521 2085335 2183977 1279593 1078990 618595 610992 723678 719509 732787 740764 730768 739880 845574 838451 6283308 6518608 40.35 72.0 2
14:34:02 2024-01-26 802695 806099 192644 188791 325871 333798 364818 360974 209235 207712 269469 275842 319074 323457 5849595 6305564 8147877 7906636 1343760 1387083 278275 244670 267259 269414 315843 306581 297793 297780 200040 202968 771120 726616 1620259 1613781 378673 377085 550580 552756 690008 673783 674821 678805 695247 702283 653210 730394 2080821 2188530 1277473 1075888 615806 603951 721176 718488 732346 740788 732649 742107 846807 838379 6311131 6499291 40.35 72.0 2
14:34:03 2024-01-26 808290 807255 193428 188207 329641 333510 366126 360758 209903 206317 269685 276372 318251 323287 5852723 6265429 8104207 7897187 1333982 1383422 277494 245047 267259 268185 315699 306581 296502 297602 199226 202968 767946 722476 1640850 1604561 380924 378221 547435 551581 690008 670568 674821 683601 696232 701259 654619 727415 2085261 2191636 1290195 1071978 621732 608262 720503 720334 729574 730089 731844 739880 838961 838379 6292293 6503282 40.35 72.0 2
14:34:04 2024-01-26 809408 807195 192812 188658 324983 333798 364870 359707 209422 206352 269198 275140 319322 320298 5840287 6271735 8076231 7857731 1324665 1386371 277884 244294 269288 272291 315061 306581 295003 296702 199379 202613 767946 726616 1678919 1604561 382650 377652 546662 553148 687082 668635 680269 682666 692194 703345 654583 721421 2071575 2173263 1275353 1082067 619967 606262 724191 720262 724694 734471 734040 736034 837703 843267 6250467 6527664 40.35 72.0 2
14:34:05 2024-01-26 811763 804821 191560 188688 324947 333654 363989 360938 209235 207353 268100 275018 321468 320152 5844379 6303286 8171794 7857580 1333903 1386512 281662 243508 268011 267336 315843 306545 296085 296107 200005 201695 767946 730264 1612733 1604561 378709 377085 550580 553541 687082 672473 678335 675782 689122 700236 649452 719338 2074520 2159417 1279593 1080418 613596 607122 722618 713307 724694 734400 726411 734987 847884 843729 6290509 6499140 40.35 72.0 2
14:34:06 2024-01-26 805710 805847 191700 188168 324401 331780 365867 360564 208223 206421 268136 274441 317432 322045 5852723 6276202 8211507 7897073 1344371 1384536 277494 243508 266145 268185 315843 306006 296502 297514 199413 201695 767946 722476 1634952 1613781 380410 375055 548598 549169 687082 670568 673040 674827 693210 699216 650790 727828 2071192 2182429 1302648 1074271 614204 606262 718622 715403 730889 738671 730900 740242 844957 837708 6309455 6509314 40.35 72.0 2
14:34:07 2024-01-26 800343 806806 191700 187877 326853 331780 364098 358228 208589 206352 267312 275018 317396 321317 5843344 6294453 8130360 7882253 1334057 1386371 276680 244167 267223 267929 314476 306545 295877 296524 199066 201484 777469 724542 1612355 1604561 379330 376762 548986 550410 689031 670568 673349 678805 692194 694403 648382 723585 2083575 2185393 1277473 1068698 615354 606975 717367 714207 726715 734690 727781 741299 843411 836452 6353345 6499328 40.35 72.0 2
14:34:08 2024-01-26 802691 806103 192165 187680 325380 330777 364098 358804 208258 205139 268963 274441 316439 320437 5839177 6257775 8093512 7857543 1328454 1383385 276220 243508 266367 269968 315621 305144 295218 297888 197548 202154 797684 724264 1624881 1604561 379600 375390 543821 549714 687082 664716 669394 680732 690620 696917 654601 725721 2079553 2194943 1279593 1070894 619037 606486 717493 719509 728544 728845 727479 735545 835887 836410 6287365 6504587 40.35 72.0 2
14:34:09 2024-01-26 806113 804972 190460 187877 323805 332558 363071 357402 208078 205744 267312 273603 317044 319357 5839177 6246015 8057860 7854137 1311490 1381386 277494 246573 267188 272220 314733 306257 293102 296345 198409 201344 789637 730787 1612016 1590632 379600 376483 544205 552756 688055 665657 675264 679213 686784 698042 653234 718390 2070679 2177887 1296151 1078877 618154 603864 719642 717470 719596 733869 727479 732751 834667 839039 6260099 6504385 40.35 72.0 2
14:34:10 2024-01-26 811761 804357 190456 187574 324983 331207 360956 358444 206929 206386 267840 273114 317104 320072 5850837 6286268 8159532 7869121 1330254 1383348 277136 241981 266741 268525 314954 304573 295275 295584 198409 201274 805998 729741 1609398 1602153 379600 374159 546626 551287 685664 668943 676721 673446 686967 699246 649526 718353 2072078 2162468 1293986 1078990 611589 602281 719605 710289 719596 730449 725451 732082 841375 839039 6282429 6508858 40.35 72.0 2
14:34:11 2024-01-26 809445 802625 191129 186956 325019 328675 363584 359815 207540 205744 267277 273532 316404 322229 5833966 6290745 8194634 7878500 1353085 1383348 274918 243099 267348 267771 315843 306047 293962 296071 198409 200993 764177 717183 1619686 1617043 379563 375676 546816 547422 684204 665547 669816 673446 691964 698151 646862 723548 2072203 2179299 1268992 1072741 611844 603655 716506 710104 726236 734581 725786 734950 838888 834488 6282874 6499850 40.35 72.0 2
14:34:12 2024-01-26 800154 802616 191027 186405 325010 329742 360920 357366 208694 205071 267018 274370 315451 320825 5843344 6301900 8117987 7869121 1336640 1383385 274883 242353 265550 268525 313127 306185 292529 295749 200035 200119 802682 720784 1617947 1606715 379330 375740 545652 547422 687994 664643 670956 678768 689122 697109 651228 721384 2071142 2183977 1273232 1066194 615956 606943 715029 715403 724694 728179 726303 734950 833449 829401 6282429 6490472 40.35 72.0 2
14:34:13 2024-01-26 806118 804972 189265 187578 323728 330670 363071 356578 207864 205105 267241 272733 316882 318796 5843068 6240800 8064014 7850364 1309655 1384536 276608 246741 266492 268239 312723 307607 292853 295892 198629 200223 787999 730787 1620471 1597429 380140 374984 542949 549521 682749 664060 676444 676739 686591 694403 649337 716236 2066455 2170105 1266872 1075037 615079 601414 717058 714860 718576 727083 727337 728489 832197 836634 6250974 6499850 40.35 72.0 2
14:34:14 2024-01-26 809491 804899 189866 186995 323997 330706 360884 357653 206895 206352 266830 272281 316404 319095 5843344 6268618 8195102 7869121 1331365 1387501 276323 243405 265781 267370 313818 306334 294967 294055 198629 200315 766359 728697 1626875 1604561 379293 375676 545781 549485 680815 665693 673718 673409 687077 694403 645388 717443 2068198 2157868 1300483 1072741 610721 603043 717567 710289 719596 730305 719403 727382 838888 834166 6278516 6499850 40.35 72.0 2
14:34:15 2024-01-26 802345 802588 190391 186371 324754 329208 363071 356578 206751 205710 266421 273081 315416 319357 5843344 6284937 8130285 7884937 1336078 1383998 274513 243693 265373 267557 311845 304537 294119 293053 197513 199387 768538 722111 1654390 1604561 377184 373896 546040 545467 684025 665657 670002 672777 685101 690217 645388 720665 2065641 2176307 1275353 1060392 612459 601913 712443 710643 720421 726619 719403 730597 834667 829329 6310726 6495215 40.35 72.0 2
14:34:16 2024-01-26 800154 802625 189230 186956 322979 328445 360920 355472 206895 204752 266163 270814 316148 318505 5843344 6231528 8093694 7838753 1311490 1381758 275726 242325 264666 267324 311265 304430 292181 295383 198629 199700 791276 729219 1597998 1590632 377719 373598 541412 547121 682749 662480 669321 673765 682054 693246 646442 713083 2061856 2167088 1264751 1069691 613596 594866 713476 711146 715527 725517 724669 727382 829186 829401 6263564 6471341 40.35 72.0 2
14:34:17 2024-01-26 810717 802388 189265 185821 323005 328675 360340 358192 206399 204434 267018 271003 315451 319095 5833966 6278593 8147726 7869121 1328359 1383550 274777 243530 264666 266691 313009 302191 293514 295176 198489 199353 797684 726616 1605534 1599878 377451 374541 541072 547084 680332 661760 669284 668924 682054 694259 643980 713731 2062329 2148648 1258390 1075888 608003 599185 715450 707273 717558 726060 719366 727758 836815 829437 6272996 6499479 40.35 72.0 2
14:34:18 2024-01-26 804973 802397 189269 187427 324449 326696 360848 357115 206538 204468 265568 271451 314940 321023 5857963 6287165 8202155 7895389 1349220 1379355 272337 243693 263890 266332 313998 302227 292218 294554 198489 199110 761598 718092 1673141 1612637 377451 373029 542180 544049 678407 662326 666055 669637 687564 694102 644930 718717 2066729 2170142 1291820 1066578 607420 598592 710422 708276 721755 729529 719403 730079 836479 829336 6301482 6499253 40.35 72.0 2
14:34:20 2024-01-26 804969 802625 189265 189945 323014 328147 359761 357003 207298 206307 265763 272833 315847 318687 5839098 6301900 8117987 7851739 1330373 1381050 272789 246357 263890 266691 312095 304022 290171 295799 198070 199110 799350 717183 1614613 1599878 376383 371923 540227 543549 680332 660415 664129 672266 686105 690217 647867 718502 2061856 2179336 1268992 1063416 612719 599185 710422 710643 719596 721435 721522 728489 827879 827544 6296921 6499479 40.35 72.0 2
14:34:21 2024-01-26 809141 802652 189088 187554 321750 331459 358535 356031 206757 205873 265462 271241 314765 315338 5839177 6267234 8054593 7840985 1320922 1378109 272735 242325 264630 264468 313009 304598 290206 294233 197931 199387 805998 724542 1629912 1595342 377184 371977 538319 543820 674909 658008 667076 669601 676196 694295 645000 713224 2057463 2154808 1283157 1077456 610251 596235 713981 710289 715527 727055 723650 724582 827321 829329 6210697 6507941 40.35 72.0 2
14:34:22 2024-01-26 811725 802617 189897 186630 322871 330053 357924 356114 206544 206018 264719 272662 313450 317412 5834676 6323821 8160160 7869121 1337711 1380069 272147 242154 263890 264468 311804 301768 290542 292303 198070 198452 797684 717183 1618907 1609124 376917 369884 540609 542010 674909 660415 664092 667634 685583 692794 642120 716422 2062329 2163901 1287489 1068930 606630 599700 710422 706235 719596 724718 718309 726315 833449 827507 6289068 6489781 40.35 72.0 2
14:34:23 2024-01-26 802543 802626 189127 186635 322341 328655 358390 353308 206573 208569 266683 271726 315181 317824 5840176 6288259 8113118 7846243 1332528 1379089 271507 242154 263047 265245 311078 302460 288851 293785 197514 198452 797684 717183 1610200 1595342 375282 372502 538319 541243 677927 658510 663114 671538 684094 688207 645388 716422 2058926 2177755 1291820 1061633 610100 596824 707871 710289 718576 721435 719403 729685 826864 827810 6276055 6499366 40.35 72.0 2
14:34:24 2024-01-26 807136 802652 188632 189847 320539 330264 357385 356733 206538 208605 264754 270534 315956 315410 5839177 6269627 8066761 7840985 1322775 1378109 272946 242154 263635 264432 312095 303410 289765 293991 197375 198902 804304 725578 1608845 1595342 375664 369812 537939 544321 672420 655613 664092 665711 676088 692270 645388 710044 2056001 2157868 1302362 1075803 604719 592396 710422 707072 714424 727387 721337 725502 830231 829813 6278097 6480350 40.35 72.0 2
14:34:25 2024-01-26 808140 802588 188804 189338 323014 327727 358392 355865 205542 208569 263978 270212 312542 319357 5833966 6272713 8169485 7914558 1347063 1378109 270644 242325 264939 264432 312059 300816 289995 291379 197514 197832 759416 715136 1620822 1604561 373848 369812 539845 540823 674909 659480 661644 663687 681536 689267 638349 715366 2063323 2170133 1289654 1059969 604239 596015 706201 704062 717521 721255 717359 727683 832592 822913 6307623 6499479 40.35 71.9 2
14:34:26 2024-01-26 800306 804899 189058 185596 321991 327727 357600 354370 205576 204290 263978 270178 312756 318121 5839177 6261111 8066906 7840985 1326558 1378109 271093 242154 263777 264247 310135 300816 289528 293096 196406 198729 790755 720931 1627130 1595342 373547 369884 534763 540403 676885 652732 661644 669127 676124 685390 643908 714214 2057885 2185644 1252030 1062829 608436 593453 705198 708093 714800 720366 719366 727758 820729 825357 6268514 6494835 40.35 72.0 2
14:34:27 2024-01-26 807136 802397 187849 186113 320085 327684 355419 352249 205896 204864 263943 269766 312577 314487 5835013 6253868 8038930 7822227 1319007 1372500 271472 240895 263820 263369 310100 301696 288238 293111 196959 197797 804304 721301 1605692 1595342 375850 369776 535177 542394 672097 652696 666339 668011 678663 693064 643685 711164 2052029 2154680 1278826 1077338 606630 595355 710422 705162 710802 725381 719292 723478 825535 825137 6242057 6485843 40.35 71.9 2
14:34:28 2024-01-26 809234 800237 188048 185588 321025 328423 355954 353838 205257 208560 263504 271038 312289 315482 5829805 6339930 8141509 7854137 1333903 1378109 271058 240859 263012 263553 310100 301804 289528 290494 196959 197336 796019 716671 1610525 1607982 375318 369776 537559 540837 672427 658720 662587 664226 679912 691217 640254 713233 2058421 2159380 1283157 1065820 604163 595759 706368 702030 715527 721399 714229 723553 826153 820388 6255092 6518480 40.35 71.9 2
14:34:29 2024-01-26 798005 800287 188010 185588 320019 327727 356525 352033 205257 208533 263504 270780 312542 315482 5835013 6265429 8094882 7846394 1328454 1378109 271058 240895 263964 263623 308226 301520 288719 290670 197375 197145 787999 716671 1612016 1601982 374594 369632 536794 539038 676404 656384 661062 668433 682260 685354 640158 710118 2056001 2173222 1298317 1059638 606630 596309 705161 707273 715527 717205 716487 725688 820693 820315 6268514 6471853 40.35 71.9 2
14:34:30 2024-01-26 802547 802017 187719 185592 319087 326696 356262 354024 205257 204576 263908 269355 312542 315676 5829805 6269166 8048255 7835303 1317152 1378109 271093 240521 267862 262563 310171 300570 290109 292161 196709 197591 805363 724410 1615292 1594683 374003 368520 535271 541059 671547 654059 660190 663182 676963 691071 642078 709140 2048197 2148198 1291297 1068170 602330 585563 706368 701069 709369 721399 718019 719306 826706 820460 6269090 6481218 40.35 71.9 2
14:34:31 2024-01-26 804969 802511 188010 185337 321025 324965 355954 354370 204302 204720 263135 268536 317579 317412 5833966 6275636 8159532 7863509 1343449 1375362 268999 240538 264191 262572 310357 302557 291316 290494 196300 197440 794353 715136 1615658 1609002 372538 367556 536763 537208 671145 657747 658604 662344 676124 685390 636405 713158 2058926 2160677 1280992 1060392 602330 592833 702271 700572 715020 720330 714378 724620 824988 820807 6282874 6490583 40.35 71.9 2
14:34:32 2024-01-26 802419 800287 187875 184682 319794 324965 355954 354024 205576 204290 268711 269766 311603 315446 5843344 6269422 8055203 7836325 1326607 1377147 270833 240548 263074 262677 309055 301983 290413 291136 195607 197694 779569 720268 1624751 1590632 369731 369076 533755 536377 672574 652207 657520 665711 676963 683282 640231 707959 2049653 2174764 1304575 1058885 602927 590561 701202 703594 710300 715515 717508 723516 818685 819647 6264036 6471379 40.35 71.9 2
14:34:33 2024-01-26 807140 801446 186863 185333 318088 327727 354281 351997 204904 204290 268711 268946 311637 315439 5829805 6271314 8029604 7829321 1317152 1376396 269751 239935 264711 261804 308120 302019 287683 289916 196095 196564 801129 721960 1607146 1595342 374149 368110 534476 538041 668772 652839 660703 662344 673512 685390 638313 705040 2045288 2147124 1295723 1071215 600721 585924 702344 700572 707360 720276 716487 718175 823128 820351 6259985 6485843 40.35 71.9 2
14:34:34 2024-01-26 806118 798848 187715 184487 319785 324929 354352 352284 205049 204290 268711 269321 313299 315482 5835013 6269703 8159344 7876483 1345475 1376670 269785 240632 261630 262563 309161 300449 288579 289550 196060 196359 794353 716159 1638236 1603423 369659 366975 532130 534792 669720 648988 655876 660145 677922 683282 635723 709001 2053082 2160911 1278826 1056591 599696 592524 699898 698092 711378 717156 710220 721388 825689 818453 6287365 6490583 40.35 71.9 2
14:34:35 2024-01-26 801479 799987 186871 185019 318823 324893 355383 351997 204938 204004 268565 269133 312420 315446 5829805 6284751 8070404 7858973 1324627 1374165 270833 239828 261666 262345 307760 301166 288779 290427 194821 196837 781027 719342 1634163 1593080 369623 367556 532244 536475 671621 650325 654946 663687 675051 681944 637411 709289 2048197 2170142 1245669 1054090 602034 585888 700208 702066 710376 716452 715468 721425 816368 818453 6264036 6457464 40.35 71.9 2
14:34:36 2024-01-26 804969 799672 186674 184909 317092 326803 353785 351997 204762 204004 268602 267686 313079 315551 5844351 6264516 8048255 7835303 1320167 1373930 269409 239457 263668 260962 308226 301166 288779 290917 195201 196530 794142 721301 1602275 1593080 369767 365353 532244 538005 665866 651297 659764 660470 671029 685318 636810 702663 2037967 2145601 1291297 1066307 599864 585151 702235 697104 705859 717169 714242 718582 822546 823279 6269090 6462148 40.35 71.9 2
14:34:37 2024-01-26 804838 799977 191089 184487 319051 322853 355419 354524 206323 203863 264656 268072 313263 315374 5839098 6275227 8159532 7863001 1339712 1374202 269034 239334 260786 261979 308010 299478 287940 287827 195612 195746 794353 717183 1609423 1595342 370354 366418 532094 534828 669720 653132 654408 658738 673988 680261 632989 708130 2049653 2154808 1304575 1050833 598658 589311 698902 695023 709369 716452 707559 719306 824479 811446 6296791 6471379 40.35 71.9 2
14:34:38 2024-01-26 799136 800282 186833 184373 318799 324304 356984 351889 204767 202724 264391 268363 312242 314786 5839177 6233081 8036910 7828752 1311490 1371784 268999 238593 260786 261761 306331 299070 288576 288391 195130 195746 804304 724510 1606893 1583873 369304 366453 531491 538150 670669 647461 654408 661875 667182 676052 636626 702928 2043836 2164015 1252845 1053904 601048 587072 698684 699083 704650 712350 714415 717158 818685 818417 6268975 6479960 40.35 71.9 2
14:34:40 2024-01-26 811216 802617 187667 184316 316987 324676 356012 354739 204166 202902 264802 266873 312420 314222 5839098 6263421 8066682 7835393 1320889 1374202 269409 238593 261630 261179 307760 297604 287312 288636 194821 195916 792448 723508 1596995 1593080 369327 365317 532022 537588 667826 650990 658826 656595 667146 680297 632952 701125 2046742 2133367 1270163 1063551 598583 585491 702697 695023 703790 716452 709018 715880 823128 820807 6270040 6461960 40.35 71.9 2
14:34:41 2024-01-26 802547 801470 188191 184311 319142 324147 355918 351997 203812 204147 264091 267851 312170 313204 5834865 6249384 8155395 7857543 1332116 1374165 268964 237926 260018 261761 306830 299360 288996 287125 194882 195271 800917 717183 1603969 1595342 369304 365090 532022 534792 669720 652669 651982 659498 672013 680202 632020 704502 2049653 2154795 1276660 1051093 597379 585563 698684 695023 706359 712422 708196 719820 824829 816226 6319348 6480748 40.35 71.9 2
14:34:42 2024-01-26 801184 801377 190956 184124 317057 323535 357780 351925 203883 203612 265136 265995 312135 315158 5833966 6221384 8041652 7846507 1311490 1372759 268999 238558 260750 262087 306331 300207 287931 287892 194478 195237 802611 723508 1602411 1581386 369304 366345 531454 536109 669720 645524 653870 660433 669715 676074 634786 699757 2040381 2153228 1272329 1056164 599659 586200 697200 698767 704878 713339 713223 716204 816184 818036 6279554 6471714 40.35 71.9 2
14:34:43 2024-01-26 807062 802622 187404 184093 316096 324555 355509 351744 202868 203078 264054 265995 311661 312472 5833966 6263421 8127339 7831606 1319020 1374128 269374 237785 261558 260710 306296 299988 288865 289009 195095 194933 791021 721301 1604591 1595070 371144 365282 534513 536341 665286 652207 657816 656522 667146 679270 628235 701961 2044739 2130208 1254150 1063151 599864 590333 703122 694803 705151 712205 704920 714181 823345 819925 6249662 6471714 40.35 71.9 2
14:34:44 2024-01-26 800261 800348 187654 183797 316579 323308 354317 350575 202969 203968 261756 266839 311437 312948 5837073 6269133 8099283 7831606 1322775 1372106 269662 237820 260786 260312 306793 300704 287122 288766 194478 194663 767946 713097 1613752 1592893 370317 366417 532244 534342 669720 650325 652907 660470 672415 676268 631500 702928 2051457 2157748 1260511 1053303 601584 590407 698902 698899 706176 711396 708196 715297 813876 811266 6254131 6480928 40.35 71.9 2
14:34:45 2024-01-26 800274 800343 186617 183836 316005 322817 354246 350863 202969 202405 263273 265222 312165 312728 5824587 6212983 8035918 7803470 1302158 1372759 269374 237050 260820 260710 306829 299783 287526 288766 194478 195102 800917 723371 1599877 1581386 370354 366124 530934 534792 665757 646473 656845 660470 670358 679949 632622 698669 2042703 2148635 1270163 1062991 600969 588243 701166 699763 701156 712278 710722 710012 811577 819741 6197348 6471714 40.35 71.9 2
14:34:46 2024-01-26 807264 800348 186875 183832 315784 324291 354006 351393 203285 203968 261684 266804 312384 311052 5832907 6277890 8140238 7831606 1322498 1377131 268964 237050 261190 260131 306613 297243 287931 287954 194958 195829 800917 713857 1611402 1599878 370354 364187 530703 532829 664474 652225 653113 655006 673047 680094 630981 703780 2048533 2148648 1272329 1052166 595606 587705 695925 691849 706359 712278 706146 716751 819266 811691 6278516 6471714 40.35 71.9 2
14:34:47 2024-01-26 799395 800250 190644 182929 316579 321803 355007 351731 203566 201700 263273 266584 310494 313496 5833966 6242833 8008613 7822227 1306813 1371784 268964 237050 259946 260710 306829 297568 287149 288883 193828 194629 802611 722853 1629019 1578536 368972 368083 530483 537767 668094 647604 654799 658775 669605 676196 632732 697787 2037483 2139150 1263666 1065432 599010 585371 700171 696847 700171 712314 707987 708932 811577 811410 6192919 6471438 40.35 71.9 2
14:34:48 2024-01-26 808290 798083 187516 182670 316579 322781 351943 351677 202969 202688 261720 266839 309988 313777 5815702 6260023 8158929 7846205 1339787 1374128 269312 237820 259109 259519 306082 296587 287526 288359 193557 196069 789772 715909 1603648 1594026 367142 364591 532208 533475 667619 648690 651293 656522 667074 673009 626833 702701 2046194 2148648 1260511 1050014 597305 587992 695192 692950 704288 707387 702993 712142 813913 811691 6251193 6471714 40.35 71.9 2
14:34:49 2024-01-26 800297 800352 186095 183673 315524 321768 355007 349278 202621 202017 261684 265154 311118 312591 5823515 6227100 8024467 7805225 1300046 1368757 268181 235918 259727 259880 306145 299648 286396 288707 193581 196069 786024 719238 1681111 1590405 370354 366003 527922 533585 661958 644852 650985 656869 665862 680202 631983 697824 2033378 2133330 1286871 1064671 595606 583006 697200 690885 700162 711275 709205 709509 811577 810694 6233043 6481004 40.35 71.9 2
14:34:50 2024-01-26 807137 799785 187168 182053 316101 320794 351943 351393 202341 202158 261648 265775 309519 313204 5824587 6284988 8147839 7840985 1339787 1371270 267517 237573 259258 261383 306469 296861 287014 287967 193251 196069 800917 715909 1599469 1595159 366955 363939 529203 531781 664309 645524 648557 653636 667020 674941 627406 699316 2040381 2148648 1263666 1044765 593914 586615 693950 690868 700134 708387 700926 714243 816097 809363 6310726 6471567 40.35 71.9 2
14:34:51 2024-01-26 797992 800348 186613 182508 315996 319823 354757 349805 202761 202017 263051 266348 310494 312472 5824587 6212085 8035918 7817351 1309533 1368752 269276 236213 258239 260747 306721 297171 286504 289116 193216 198373 786024 722335 1597381 1580263 368257 364151 527637 534829 666198 644852 652944 656559 667821 676110 631089 695731 2033999 2137910 1293510 1061903 597379 583644 698189 692986 700884 708134 707188 709107 809491 811338 6202534 6476302 40.35 71.9 2
14:34:52 2024-01-26 807255 799785 186478 182635 315488 322983 351907 349805 202307 201735 260585 266029 310494 312923 5824587 6289706 8131235 7838753 1328506 1372685 268791 236178 260571 258659 306829 296926 286280 287954 193005 195621 786024 711304 1612072 1601880 369042 363682 528419 528925 660552 643400 649517 653150 667821 673309 626961 700516 2040381 2148648 1293510 1046544 592192 583681 691492 689400 701156 709388 700691 713192 815753 802432 6277940 6452957 40.35 71.9 2
14:34:53 2024-01-26 799548 799785 186613 182342 316005 319823 352015 349523 201748 200472 261720 265188 308654 312948 5824587 6215180 8032505 7814066 1302057 1368863 267773 236083 258346 259380 304212 296962 285379 287549 192970 195281 789772 720784 1596365 1582509 368780 365697 526076 532075 661489 643026 650985 654320 664885 676304 629197 695768 2031109 2130208 1261501 1062659 595676 581477 696879 690885 699170 708134 707188 708098 809270 811691 6198659 6476302 40.35 71.9 2
14:34:54 2024-01-26 807264 798083 186090 182429 315524 323458 351623 348751 201714 201559 260840 266029 308618 313145 5826325 6320196 8136243 7826838 1336149 1373116 266874 235589 259144 260314 306613 296407 285405 287382 192472 195281 784358 710795 1625448 1599878 367996 362912 526892 528105 658648 644852 645689 651302 665862 670332 625629 697787 2038931 2145601 1261501 1044021 590513 583681 689496 688912 699170 703408 698335 711636 813949 802396 6310726 6471714 40.35 71.9 2
14:34:55 2024-01-26 797992 799649 186090 182058 316005 319339 351979 348435 201714 201559 261684 265727 308407 314484 5834926 6228694 8011472 7803470 1301127 1367872 269051 234863 257515 257940 305035 296551 285980 287144 192303 194972 784358 720268 1574443 1581386 367736 362770 523045 532038 660552 642079 652332 652225 662900 676304 628235 693719 2028224 2126731 1269166 1056554 590499 576874 691983 687900 695183 708134 704030 708602 810394 811117 6235266 6453010 40.35 71.9 2
14:34:56 2024-01-26 802617 797327 186486 180948 316001 319823 351339 349554 203745 201419 260956 266686 308226 314035 5837098 6297809 8153777 7840985 1339787 1368863 266126 236545 257515 263126 306397 295295 284934 287108 192303 194699 797530 715136 1611619 1592893 365069 360871 527264 528105 660552 643938 645652 653150 665862 671138 623785 695768 2038931 2145601 1270163 1043278 593979 583717 689985 689889 700162 703300 699381 710774 809177 807008 6233119 6452957 40.35 71.9 2
14:34:57 2024-01-26 797101 799031 185187 182427 314757 321809 351871 347559 201647 201243 260661 264648 309378 312703 5815208 6207393 7979828 7782710 1304069 1371784 267543 234863 259144 259587 305070 297892 283733 287144 191999 194699 777695 717183 1589628 1586122 367215 360871 524561 530049 656213 640263 649517 647479 658169 671310 625358 690624 2031109 2119484 1270163 1056711 590439 582902 693155 685881 697191 707120 698883 705008 811613 810544 6244699 6468091 40.35 71.9 2
14:34:58 2024-01-26 795486 800343 185328 181631 314937 319716 351690 346442 201647 201524 260585 265188 308583 312149 5824587 6265699 8052523 7812849 1320922 1370198 266056 234898 257299 260131 305070 295502 283163 287144 191697 194699 771032 714115 1619886 1583873 365069 362912 523077 525727 660084 638381 645417 652225 658096 667362 626961 691605 2030835 2137910 1289084 1049599 592294 579269 689008 689889 693109 702238 703030 708327 807200 802396 6240930 6457019 40.35 71.9 2
14:35:00 2024-01-26 806861 799585 184700 182466 313395 321133 350773 347386 205656 201700 260000 264578 309484 310168 5811539 6268618 8101288 7801522 1322656 1368863 266091 234104 258346 258858 305035 295194 284263 286320 192268 193943 782693 707751 1598755 1595342 366695 360871 522779 522698 654751 641624 643750 647443 663909 671138 621948 694705 2031109 2142561 1261501 1041794 587979 580305 687059 685575 697191 703264 696897 711355 811643 804396 6287146 6459018 40.35 71.9 2
14:35:01 2024-01-26 795579 800081 184289 182062 313827 318821 351618 346478 201335 200437 260000 264384 308618 311561 5820433 6194438 8000058 7794091 1296488 1364982 267802 234069 257444 262906 303521 295610 283631 286030 191395 194154 781027 717183 1604963 1581386 367215 362912 523818 527696 657876 638381 649055 647479 658096 672363 626390 689572 2025307 2124173 1278019 1058495 589658 578719 689985 685845 694891 708438 703845 707968 808234 809606 6242605 6453191 40.35 71.9 2
14:35:02 2024-01-26 804406 797858 185328 180797 315044 318821 349224 347701 201613 201032 259817 270426 307185 312259 5814931 6307057 8104207 7835303 1337711 1369244 264463 234863 256723 258495 305070 293846 283666 285392 191395 194154 782693 710559 1629433 1594210 364481 360799 522973 525881 656213 641170 643787 649350 661964 667326 620117 691641 2037483 2142561 1291297 1041053 591342 584225 688082 688474 697081 702280 696711 708757 809381 805989 6287199 6453041 40.35 71.9 2
14:35:03 2024-01-26 795727 798083 184104 181854 313821 318856 351907 345614 205691 200844 259817 264604 308367 310753 5824587 6260166 8002890 7784712 1307747 1368863 266500 234431 258093 258243 304534 295402 282006 286266 191395 194154 777695 717183 1606087 1583873 366695 360835 522806 526914 655089 636470 645689 645050 658387 670332 621948 689506 2025344 2122720 1278019 1056875 587979 580363 691946 684311 691936 702589 696674 702323 809250 808184 6228542 6477755 40.35 71.9 2
14:35:04 2024-01-26 796859 796958 184871 180874 312883 318339 350809 345023 205656 201067 259198 265975 308116 311450 5815208 6260138 8061875 7803470 1321794 1368863 265647 234104 256687 258858 304106 295402 281834 285392 191093 194018 777695 712080 1597640 1584997 364481 360871 522300 522698 656915 637407 641818 649387 659613 668658 626259 691779 2030484 2142346 1259068 1047761 591342 577790 687630 686853 692057 699171 700926 706793 805997 802252 6232929 6425213 40.35 71.9 2
14:35:05 2024-01-26 808988 798078 184294 180879 313134 320091 349787 348237 205656 200262 260036 264825 307650 311229 5825648 6259239 8074354 7812971 1313396 1364982 267057 233383 256292 258677 303182 293604 284029 283617 191058 193883 789356 714626 1587107 1586122 365503 360835 523045 526506 652868 640877 647619 648543 664267 671065 621325 693534 2032007 2134712 1259335 1044765 587979 576802 685781 682481 697191 703264 696860 706048 808917 801295 6254617 6448078 40.35 71.8 2
[truncated: 196,249 more chars]
