# Supplementary material for: Methods for Estimating the Detection and Quantification Limits of Key Substances in Beer Maturation with Electronic Noses
Source: Sensors (Basel). 2024 May 30;24(11):3520. doi: 10.3390/s24113520 (PMC11175341; doi:10.3390/s24113520)
Supplement: Supplementary file 1 [file sensors-24-03520-s001.zip › Data/Acetaldehyde/raw data/Day 4/6000ppm16.txt]

Time Date R01 R02 R03 R04 R05 R06 R07 R08 R09 R10 R11 R12 R13 R14 R15 R16 R17 R18 R19 R20 R21 R22 R23 R24 R25 R26 R27 R28 R29 R30 R31 R32 R33 R34 R35 R36 R37 R38 R39 R40 R41 R42 R43 R44 R45 R46 R47 R48 R49 R50 R51 R52 R53 R54 R55 R56 R57 R58 R59 R60 R61 R62 T01 H01 Phase
14:42:00 2024-01-26 630006 623940 200345 197635 315820 324266 324721 322247 206688 205002 252562 257758 294202 296158 4141254 4449854 6205752 5994707 1049913 1089669 286990 253352 267483 266060 293373 286598 287364 287962 205752 206026 699461 654953 1472625 1401723 430706 427229 623885 632847 781946 757888 808260 813831 849947 862713 830245 922272 1953583 2059816 1232623 1065857 688105 673742 804894 807007 851088 856568 877062 890346 993367 988265 4803206 4973396 40.35 72.3 1
14:42:01 2024-01-26 627063 622240 200695 197009 315969 325022 326631 321723 207622 205002 252707 259113 293996 296663 4135338 4454152 6207012 6003299 1062881 1092834 291673 253564 263047 266131 294590 286602 288337 292650 206187 205671 701513 650690 1478302 1418149 430706 427582 627026 627862 784168 761800 804710 811745 853071 862976 825329 916854 1949337 2047191 1274479 1072741 683178 674255 811842 804014 842571 861487 885089 888186 981351 982670 4831403 4969851 40.35 72.3 1
14:42:02 2024-01-26 631051 622208 200406 196705 316005 323547 324721 322247 206688 206598 252599 258116 294559 298476 4138389 4451631 6215133 5994707 1043907 1093645 287216 252259 263047 265590 293373 286741 287122 287822 205284 205706 709041 656548 1463347 1410943 432614 428781 623444 633573 779733 757891 811216 815020 847437 863322 832605 922044 1951375 2062827 1266654 1066194 688105 672279 808931 807044 848675 856496 876068 890383 990519 988192 4807715 4973396 40.35 72.3 1
14:42:03 2024-01-26 627067 622168 200980 196390 315144 322853 324433 320749 207946 206453 252671 258151 293306 297419 4135060 4386309 6235821 6010587 1047798 1092883 291813 252964 263855 264503 294976 286316 287234 292577 206332 205032 716618 651156 1498419 1427356 433228 427571 626581 629084 777152 762809 807074 811745 851790 865672 827745 916908 1943981 2036563 1256873 1077419 683178 670490 814150 811132 843766 856042 886350 894996 981278 984859 4794672 4947230 40.35 72.3 1
14:42:04 2024-01-26 628577 622236 200380 196675 315969 323967 324649 324128 207587 206272 254495 258753 294523 297311 4156359 4497578 6196417 6007545 1056613 1094585 286463 253742 262793 265245 295419 286777 286244 288838 205212 205494 721412 647446 1484352 1410943 428735 428478 622121 630426 783056 756407 804758 814983 852998 856577 827943 923624 1956929 2054990 1267550 1063416 685129 672718 806569 805342 851088 861378 877062 888819 987608 988192 4829829 4954366 40.35 72.3 1
14:42:05 2024-01-26 634690 622136 200341 196368 317571 320829 324685 323191 207089 207180 252526 258934 294452 297065 4131857 4417892 6215097 6002755 1044391 1094624 288856 253317 263047 265616 294305 285494 288779 287927 205248 205992 689570 655888 1472948 1419156 431316 428175 627041 632289 778556 765084 811793 808798 848036 865555 832014 916254 1942301 2041429 1272523 1078990 687616 672431 809505 809335 847472 857070 881133 892957 989258 981970 4728740 4952459 40.35 72.3 1
14:42:06 2024-01-26 626618 621943 200376 197116 315969 322817 326812 321461 207587 206598 252490 258753 295388 295534 4141254 4454992 6197579 6007583 1064075 1091509 287832 253317 263047 265874 292232 287158 287729 287055 206187 205637 713587 649297 1492130 1419156 430706 429996 625656 629084 784168 762304 804673 814053 855492 865154 825293 920611 1954149 2047229 1186492 1068930 682691 674732 811805 803441 845035 862083 883755 888819 984173 991060 4853051 4967573 40.35 72.3 1
14:42:07 2024-01-26 632089 621947 201287 196675 316005 324063 324902 322665 206688 207180 253955 260394 293789 297239 4141254 4449905 6197579 6019920 1039928 1091213 288097 253247 264666 264432 293821 287599 287149 288943 205284 205706 697034 654894 1476766 1416967 433535 427571 623545 630911 777382 758410 811793 814983 845570 863932 832605 923311 1954149 2064203 1276946 1071215 685129 671478 807214 811132 850484 853943 879565 894303 990482 989085 4778421 4961739 40.35 72.3 1
14:42:08 2024-01-26 624811 625792 200384 196023 315996 322781 324974 322701 206688 205982 254530 258934 294245 297419 4131821 4437104 6205752 6011329 1054142 1094150 286195 254276 263820 264432 295655 286347 288513 288365 205284 205671 709041 647446 1476393 1429383 430023 426931 627026 627300 779733 760605 804636 811169 854886 865483 824088 918216 1943720 2032235 1276435 1077456 682415 671002 811842 808761 843205 855182 886350 892957 978466 984895 4794672 4958201 40.35 72.3 1
14:42:09 2024-01-26 632555 622208 200341 196637 316005 322817 323952 324006 206619 207063 254350 258500 295388 296654 4131743 4519201 6155201 5994669 1053802 1093844 287832 254311 267789 265652 293536 286719 287729 287927 205248 206382 682105 652624 1468556 1404711 429683 429692 625213 632774 784168 757888 809174 813757 853071 863932 828994 921541 1956929 2056522 1261792 1066615 687616 674218 806048 804046 850485 861450 878312 891546 991923 989625 4797232 4967573 40.35 72.3 1
14:42:10 2024-01-26 630454 622136 200893 196662 316005 320829 326812 321973 206653 207472 252490 259480 294024 297239 4131743 4367618 6220478 6001937 1044391 1091250 286972 253636 263820 265245 294269 286719 288779 288428 205284 206313 704495 656356 1487377 1419156 433571 428175 627521 630948 777419 764541 811682 810594 850549 865659 830208 913943 1945999 2038009 1268610 1081296 685129 672160 814150 811708 843205 856647 886387 895615 982743 984895 4785878 4952361 40.35 72.3 1
14:42:11 2024-01-26 627067 624854 200341 196705 316001 324327 324974 321034 207264 206598 253991 258899 294095 297311 4135338 4457975 6215097 5994356 1061572 1090404 288414 254099 263714 266691 292848 286683 288779 287090 205897 205671 727758 650690 1479542 1418149 431353 427698 626397 629978 784168 762340 806427 814053 855492 865447 825329 920733 1955538 2044326 1276435 1071215 683178 677186 814150 802306 843839 863313 886387 889924 983476 988229 4818262 4961739 40.35 72.3 1
14:42:12 2024-01-26 628821 622096 200656 198264 315969 323835 324673 321616 206538 206889 253955 259915 294345 297248 4125817 4460263 6216135 6011329 1037267 1091213 287845 254052 266214 264397 293984 286683 286920 289277 205212 205671 706010 651156 1464901 1414955 431316 423534 623885 631842 777152 756780 809411 814022 850549 865154 830208 920194 1950428 2044782 1276435 1071215 686639 669541 807214 811708 850484 854833 878938 895615 989044 986289 4753599 4952361 40.35 72.3 1
14:42:13 2024-01-26 629112 622204 200341 196062 316797 322292 324974 322009 206860 206598 254566 258102 294380 297239 4125919 4437223 6197655 6002755 1059983 1091479 288048 253352 264565 266327 293053 285806 288337 287090 205897 205886 716429 651156 1467185 1416140 430023 429996 627325 629056 784168 763458 804673 811745 856706 865447 825366 920733 1951338 2042605 1276435 1072741 684153 674732 814120 803441 843839 863313 886387 888856 983902 982634 4816142 4947343 40.35 72.3 1
14:42:14 2024-01-26 631088 621911 200341 197287 315708 322817 324974 322009 206895 204434 252418 259663 295895 296403 4131821 4452719 6193150 6005168 1039928 1090404 292492 252964 266969 264997 293821 287360 287400 288365 205284 205671 707526 654894 1519388 1414955 433228 428175 623615 629983 778593 756259 811793 815020 847804 862713 832605 922892 1951338 2062542 1261727 1071101 685129 671478 807214 809408 848675 855182 878938 894303 990212 990670 4778421 4952361 40.35 72.3 1
14:42:15 2024-01-26 625468 622127 200980 196053 315825 322781 324974 322009 206895 208569 253991 258934 293832 297275 4119443 4424314 6197579 6005406 1053843 1091213 286360 253529 263375 264291 295204 285846 287553 288137 205248 205637 709041 646523 1474440 1424201 428735 426967 627521 627300 779733 762340 802317 810557 854392 865519 827063 916908 1947656 2030758 1250518 1075925 681233 671478 811805 808761 843876 856424 885089 891655 981314 987686 4784409 4954665 40.35 72.3 1
14:42:16 2024-01-26 633021 622168 200345 196710 315996 322554 323952 324006 206251 205071 254386 257885 295109 297599 4129434 4508107 6163977 5997998 1053394 1091479 287850 253777 264332 265812 293877 286719 288043 287927 205248 206347 673147 653089 1477706 1401723 430023 429996 625029 632810 784168 759034 808872 813831 853539 865154 830245 923586 1957878 2053954 1263711 1066615 688595 674732 806606 804346 851726 861487 877062 890411 993968 991096 4794672 4947268 40.35 72.3 1
14:42:17 2024-01-26 629292 622132 200975 196705 315148 322039 325300 322009 206895 205105 252779 259663 295037 297239 4119904 4377179 6238233 6005406 1049945 1091213 287181 253352 263451 265369 294704 286683 288540 288766 206187 205992 717758 656356 1476791 1420163 432614 428478 627557 630428 778183 764541 811793 809445 849911 870524 832605 916254 1946273 2041429 1268610 1082067 686639 672431 814150 811708 845671 855218 885089 895615 985570 986289 4746038 4954665 40.35 72.3 1
14:42:18 2024-01-26 636928 622172 200341 196671 315969 322817 324974 320513 206964 204752 252815 258934 294380 298577 4128869 4461496 6197301 5994707 1056908 1091213 287845 253564 263416 265776 292784 287882 287122 288137 206477 205066 727566 649020 1473964 1418149 431316 428781 624878 628899 784168 760685 804673 815597 855492 862940 825329 922929 1954149 2047229 1270567 1066652 682691 674732 811842 804652 846871 863313 883793 887745 986269 993975 4846739 4958201 40.35 72.3 1
14:42:19 2024-01-26 629338 621617 201295 196398 314680 323835 324649 322498 206895 204786 252815 259663 294138 297311 4131821 4439859 6188538 5999468 1040922 1093031 288052 252964 263380 264212 295897 287347 287234 288838 205068 205706 694048 650988 1487989 1414955 431353 426329 623885 631878 775186 758336 809448 814053 851827 866378 830245 920886 1949524 2047681 1276435 1071978 686639 670527 807177 811708 851726 856042 878938 895708 990482 986987 4738159 4952459 40.35 72.3 1
14:42:20 2024-01-26 628552 622172 200376 196487 315880 321482 324974 322176 206895 205071 254641 261178 294345 297275 4129434 4436578 6203675 5977571 1056544 1091213 285521 253777 263635 264468 295821 286754 287526 287962 205284 205671 709041 646523 1468125 1423190 428772 427571 627026 629084 780473 762880 804673 811745 855492 865614 825329 915364 1947656 2029320 1274479 1077456 681233 671002 811805 809408 845072 856460 885089 892957 979196 987686 4778421 4948829 40.35 72.3 1
14:42:21 2024-01-26 638291 622163 200175 196632 316005 322328 324408 323742 206573 205036 254245 261178 294060 296748 4128869 4499730 6161678 6002755 1055205 1090630 288101 253742 267752 265874 294305 286826 287958 288540 205284 206416 677626 653089 1454151 1404439 430060 429692 625693 632847 784168 760990 808835 813794 853071 864543 829582 923586 1956929 2053913 1238273 1066615 688105 674768 805998 804652 851726 863923 877062 889044 992663 991096 4787827 4954665 40.35 72.3 1
14:42:22 2024-01-26 629297 621907 200384 196710 316005 320865 326812 321973 206895 205105 252779 256686 294830 297239 4125919 4364721 6226918 5994196 1047798 1095869 286242 252929 263926 264468 294340 287149 288189 288137 205897 205066 711964 650226 1508797 1427083 433228 427571 626137 629084 777455 763458 808260 811745 853071 865483 829582 918233 1944890 2036563 1262742 1075925 684641 671002 815308 811708 843205 855182 888284 895619 981351 987686 4787827 4948829 40.35 72.3 1
14:42:23 2024-01-26 629153 622172 200380 196667 316005 324784 324444 321866 206964 206598 254245 256686 294737 297239 4124741 4492076 6170519 5994707 1053881 1093045 287654 253777 263416 266060 294305 286759 287144 290339 205068 206026 709041 647446 1475221 1406946 429683 428781 623444 631878 784168 756780 807074 816249 855492 861496 827782 926260 1956929 2054990 1259873 1063416 685129 673706 807214 804616 850485 862704 879341 889104 989744 991133 4822929 4943743 40.35 72.3 1
14:42:24 2024-01-26 632774 622091 200696 196534 316136 321803 324974 323023 206538 205105 253978 256686 294737 297239 4125932 4392832 6199783 5989101 1043255 1091294 287604 252929 263820 265245 294305 286481 288856 288766 206187 205706 697034 655888 1488599 1420163 433228 428478 628481 629092 778556 764541 811793 810594 850549 870560 832605 916254 1946750 2038537 1272523 1082067 685129 672724 811842 811708 846234 855218 886387 895708 986269 986987 4746038 4941859 40.35 72.3 1
14:42:25 2024-01-26 625734 622019 200384 196831 316001 322853 324974 320773 206964 204434 254245 256686 294737 296993 4124741 4457975 6203675 6003299 1057150 1091509 287261 254061 263416 265616 295419 287693 287162 288803 205611 205386 716618 647446 1476917 1413951 431011 427315 623444 629978 783056 756817 802354 819801 854696 863932 825366 927560 1959200 2050623 1186492 1063416 683178 672718 810654 807007 848675 861450 881171 892321 984745 994011 4837347 4954389 40.35 72.3 1
14:42:26 2024-01-26 634171 622136 200341 197151 316101 322292 324938 322176 206251 205139 252815 259181 294737 297419 4125932 4383217 6199247 5993376 1041771 1090441 288847 255958 263416 265245 294340 285058 288779 290418 205141 206026 692556 654953 1463771 1416140 432307 428781 627557 632810 779733 763458 811793 810594 849346 865591 833197 916908 1943720 2041429 1274479 1078990 688595 673386 811570 809982 848675 856460 881245 895615 986873 984895 4722921 4942982 40.35 72.3 1
14:42:27 2024-01-26 625734 622136 200835 196740 315753 322590 324974 320513 206964 204468 252815 256686 294594 295677 4124741 4455142 6190404 5994669 1057150 1089632 288274 253566 263416 265652 292232 287859 287526 289005 206262 205852 726028 648834 1468466 1416140 431353 429996 625250 629084 784168 761260 806464 816212 854696 864192 825366 923624 1955538 2044511 1252197 1066652 683178 674768 813540 804616 846271 863923 883830 887745 984476 993272 4839110 4951133 40.35 72.3 1
14:42:28 2024-01-26 630707 621694 201330 196394 315681 323835 324938 322498 206929 205071 252779 257827 294125 297270 4124741 4437223 6197655 5993376 1038074 1091250 292033 253921 266025 264432 295204 286719 287122 288702 205105 205706 706010 651156 1479284 1414134 431353 427269 625422 632810 776869 758998 809485 813218 852800 864300 830245 920923 1945805 2048899 1276435 1072741 688105 670527 807214 811708 850485 853943 876104 898208 993096 987686 4715259 4929601 40.35 72.3 1
14:42:29 2024-01-26 632395 622208 200027 196710 315876 320901 324974 321070 206895 204928 252815 261213 296103 296403 4115281 4433413 6179702 6002755 1059115 1091479 292038 254134 263191 266469 294027 286280 288337 292614 206079 205671 712072 650226 1470698 1416140 431390 427600 629218 628131 784168 762847 808260 811458 855905 865591 827782 922791 1954149 2047413 1252197 1072741 684153 674768 814150 802342 843839 863313 886387 887708 984173 988265 4812605 4948829 40.35 72.3 1
14:42:30 2024-01-26 628376 621943 200350 196701 316005 323306 324974 322009 206895 205071 252743 258289 293413 295677 4115281 4434077 6170845 5993376 1038446 1088384 288192 253496 266214 264327 294305 286719 286920 288799 205752 206209 719296 651156 1469412 1410943 432001 426967 623885 631878 777004 756780 810638 813794 850585 864300 832014 922272 1945805 2050623 1276435 1070452 686639 671002 807214 811458 850521 854581 878596 897531 991960 987686 4728795 4945300 40.35 72.3 1
14:42:31 2024-01-26 627328 622208 200341 196096 315659 321553 324974 322009 206929 205105 252815 261178 295116 296973 4104980 4430535 6190404 6008854 1063315 1089669 291741 253564 264601 266504 294269 285806 288373 287090 205897 206032 709041 650226 1461940 1416140 431390 428757 627557 630195 784168 764541 807074 811458 854660 865587 828994 920231 1949449 2044706 1252197 1072741 684153 674768 814150 805194 845072 863923 886387 888004 983476 989430 4802315 4951133 40.35 72.3 1
14:42:32 2024-01-26 628942 621189 200341 196705 316001 322853 324974 321973 206929 204786 252779 257861 293861 296295 4115281 4424238 6175013 5999422 1038409 1089669 291669 252189 266780 265599 293373 287819 286920 288741 205284 205963 698527 654614 1485707 1410943 433843 428175 623885 632672 778593 756780 811500 816249 848109 862976 832064 923624 1951338 2062740 1278981 1069691 685664 671478 808358 811708 851088 856460 878596 895619 991960 990360 4762210 4945300 40.35 72.3 1
14:42:33 2024-01-26 624051 622136 200971 195514 316005 322328 324708 321070 206929 208530 254245 256686 294388 297599 4111704 4427487 6190404 5999422 1057282 1091250 286432 254522 263047 265369 295333 286043 287841 287787 205752 206026 698527 647446 1476928 1416140 430023 428175 627594 629830 783056 764541 804102 811745 856583 872406 824745 915516 1949524 2030795 1257954 1074359 683665 672279 813572 808225 846271 856604 886387 893082 985570 990410 4780994 4947712 40.35 72.3 1
14:42:34 2024-01-26 632811 622168 200350 196735 315645 322817 324685 323023 206108 205744 252815 256261 294599 295677 4115280 4490668 6152889 5983654 1051886 1088384 287391 252999 263047 265847 293080 286804 287526 288365 205897 206026 697034 656633 1463277 1407708 433228 427582 624770 634643 781946 758336 811793 816212 851754 865154 833789 924683 1949337 2062740 1234506 1066615 689576 674695 809505 808152 852904 856532 877935 892919 995483 990324 4778421 4952365 40.35 72.3 1
14:42:35 2024-01-26 626586 623445 200905 196632 316005 322781 324974 319992 207540 204718 252743 257827 293413 297210 4114001 4367778 6208106 5989989 1051059 1093808 286454 253707 263785 264186 293917 286736 287931 287927 205897 205957 698714 647260 1484254 1424201 430633 427873 627471 629084 781584 763421 805854 811745 854660 865555 827474 919715 1943683 2029320 1272523 1077948 682691 671478 814150 810520 845035 856496 886387 894266 980546 987686 4778144 4942982 40.35 72.3 1
14:42:36 2024-01-26 633517 622100 200341 196641 316005 322554 323916 323970 206682 204752 254245 255871 294594 296506 4108110 4494053 6152286 5989989 1053722 1091479 288048 253742 264524 266060 293877 286902 287729 288120 205284 206347 669194 653957 1457190 1401723 430669 429996 625693 633744 784168 758998 809448 814983 853071 865154 830304 923586 1956929 2056448 1265631 1066194 688595 674732 807195 804616 852330 863923 878938 890309 993367 991060 4775010 4948829 40.35 72.3 1
14:42:37 2024-01-26 629297 621360 200350 196496 315996 320794 324974 321485 206895 205105 252707 257221 294388 296403 4108280 4352169 6215412 5989989 1047381 1093031 289041 252964 263890 264432 293877 286539 287666 287055 206187 204998 713644 650520 1462038 1427356 433228 427571 625729 629084 777419 763971 808835 811745 853071 865483 830171 920453 1944890 2036563 1271702 1075888 682902 671478 814729 811708 843168 855182 888284 895615 981314 986987 4772423 4933603 40.35 72.3 1
14:42:38 2024-01-26 627063 623711 200315 196667 315747 324327 324408 321034 206929 203833 254245 256261 294701 296403 4111788 4455335 6184877 5999422 1056813 1093534 287238 253352 263012 265245 293742 287311 286320 288943 205825 205066 707485 646523 1470232 1412452 430669 428781 623885 629978 783612 756780 804673 818565 854660 863322 825329 929056 1955538 2050623 1256035 1063416 684641 672207 810079 806399 848675 861414 882462 890346 986969 993938 4834854 4945300 40.35 72.3 1
14:42:39 2024-01-26 633787 621874 200761 195472 316005 322817 323880 322988 206573 204852 252743 256617 294181 297599 4108110 4411725 6181025 5980557 1044391 1093771 289005 253352 263451 265245 293948 285556 288779 288741 205212 206313 686584 654425 1481414 1416140 432614 428781 627557 634194 781065 763458 812675 811169 848109 870488 833789 917987 1947656 2041429 1250278 1078990 688563 670784 810654 810557 848675 856496 883793 895577 987572 984859 4703177 4933603 40.35 72.3 1
14:42:40 2024-01-26 625254 621907 200350 197317 316005 322292 324974 320738 206895 204468 252779 256617 293172 294740 4102423 4436578 6185098 5989989 1056775 1093045 287894 253529 263012 265245 292480 287311 286871 289493 205825 205032 729105 647446 1468892 1418149 431694 428781 623885 629084 783056 760073 806945 817406 854660 863322 825329 926260 1953876 2050586 1208213 1063151 683178 671732 811229 807007 848675 861414 883188 890346 984781 993975 4841767 4942982 40.35 72.3 1
14:42:41 2024-01-26 633026 623016 200661 195476 316005 322817 323916 322498 206538 204752 252549 256651 292520 297599 4108280 4411940 6170845 5998799 1042413 1088236 288595 253317 263380 265280 293053 285806 289289 289365 205681 205957 699087 654953 1463758 1418982 433228 428781 628481 632326 779108 765084 811793 810594 850549 871790 833789 918100 1946273 2038009 1274479 1079758 688105 673681 811805 811132 847472 856424 883755 895577 986837 984895 4728910 4930085 40.35 72.3 1
14:42:42 2024-01-26 623890 621870 200175 196452 315040 322781 324974 320513 206929 204434 252779 256439 294388 296203 4102231 4435634 6169282 5999422 1056813 1090556 287059 253601 262977 265245 293465 287599 286928 290399 205710 204998 705992 646523 1466132 1413726 431170 429422 623885 629978 783056 756780 804673 819220 854660 863932 825366 926260 1956929 2050623 1208213 1063416 683178 672243 811229 807007 848675 861450 883127 892957 984708 994011 4821741 4942982 40.35 72.3 1
14:42:43 2024-01-26 631823 621184 200345 195484 316005 322781 323952 322725 206716 204752 252779 258464 293768 297239 4102423 4411839 6188147 5980557 1042751 1088236 288824 255504 263600 265245 293500 284933 288989 290810 205284 206128 713398 654953 1493416 1415740 432320 428781 628001 633987 781392 763458 811793 811745 850585 870524 833789 919415 1947656 2041429 1274479 1078990 688595 673386 811842 810557 848675 856460 883127 895615 987608 984895 4701888 4933603 40.35 72.3 1
14:42:44 2024-01-26 623927 622091 200315 197287 315119 322554 324974 320513 206895 204752 252815 256651 296730 295138 4102231 4436149 6178714 5999422 1056775 1092180 287738 253601 263560 265652 293053 288040 286718 288766 206079 205637 721165 646984 1468632 1414955 431170 428781 625213 629978 783056 758998 804673 818022 856920 863932 825329 926260 1955538 2050623 1237096 1063416 683178 672718 811805 807007 848675 861450 883793 891650 986175 993236 4832122 4942982 40.35 72.3 1
14:42:45 2024-01-26 630670 622140 201295 195476 316005 322817 323916 322498 206860 204894 252779 256651 294666 297239 4102423 4408665 6178714 5980557 1041338 1088236 287976 253601 265837 265209 294433 284933 288174 288120 205611 206313 717373 653957 1463277 1410943 433172 429692 627557 634680 779733 762880 811793 811745 851790 865591 834382 920074 1947656 2047229 1276435 1075925 688595 671478 810654 811708 848675 855218 882462 897531 989044 984895 4688455 4933603 40.35 72.3 1
14:42:46 2024-01-26 625365 622100 200341 197326 315996 321482 324974 320999 206895 204752 252779 256651 294594 294932 4102231 4423398 6178714 5999422 1056775 1092957 287702 253636 265461 265763 292232 287396 287122 287090 206262 207324 716618 647446 1480681 1414955 431353 430495 624770 628306 784168 761260 806464 816212 854660 866378 826536 923586 1952229 2046124 1276435 1066615 683178 674768 811842 805766 847472 863923 885089 889007 987117 993742 4825186 4942982 40.35 72.3 1
14:42:47 2024-01-26 640480 620928 200975 196500 315783 323763 324408 321973 206826 204752 252779 257861 293768 297563 4102423 4411839 6178436 5989989 1040670 1091368 287940 253601 265461 264856 295297 284969 287526 288873 205248 206175 696848 654146 1474240 1413951 432614 428405 627471 634476 777419 761260 811793 814053 851827 865591 832605 922791 1947656 2044745 1272523 1075888 688595 671002 809505 811708 851088 853943 881171 899490 989044 987686 4688455 4933603 40.35 72.3 1
14:42:48 2024-01-26 627150 621662 199679 197253 316005 320829 326327 320999 206895 204752 252815 256651 295566 294516 4096362 4426850 6169282 5992247 1056813 1091442 287625 253636 265461 265661 294383 287679 287122 287125 205897 207032 730643 647260 1483091 1414955 432001 428599 625066 629084 783056 759488 806464 818022 855942 864543 827159 923624 1953546 2047681 1232623 1064932 683178 674695 811805 808798 848675 863923 885051 890346 984781 993975 4834854 4942982 40.35 72.3 1
14:42:49 2024-01-26 629302 621650 201295 196087 316005 323571 323916 321747 206573 205071 252815 256651 293768 297599 4096362 4408566 6178714 5985709 1042863 1091405 288521 253601 265649 265475 294744 285040 287931 288365 205248 206313 694048 653957 1470634 1412947 432614 428781 629255 634643 782140 763421 811793 811745 851827 870529 833599 918196 1943683 2044326 1274479 1077948 688595 672431 811805 811708 848675 855821 881208 896892 989007 984895 4689489 4926569 40.35 72.3 1
14:42:50 2024-01-26 625090 621184 200380 197326 315969 321577 324974 320999 206929 204752 252815 256686 294594 294704 4105350 4423398 6159849 5999422 1057138 1091405 288093 254204 265837 265475 292259 287716 287526 287927 205897 205066 730643 648655 1471984 1415869 431964 429996 625546 629019 784168 762609 807037 817406 855942 866378 827782 926260 1954976 2049133 1252197 1066194 683178 676201 811842 807007 848675 864188 885756 890383 984745 994011 4840802 4939457 40.35 72.3 1
14:42:51 2024-01-26 629265 621392 201471 196096 315996 323799 324444 322498 206573 204786 252815 257221 293768 297563 4102231 4411348 6169282 5980778 1038700 1092994 288539 253991 265837 265696 296381 286177 288477 288601 205284 206347 692556 654894 1505511 1416967 432614 428781 629292 635833 779733 763427 812951 811745 853071 870524 832064 920574 1946489 2044745 1252197 1075925 689301 671478 811229 811708 850484 855182 882462 898171 989744 984895 4690420 4926569 40.35 72.3 1
14:42:52 2024-01-26 624807 623229 200341 197291 316005 321577 324974 321070 206895 204468 252815 256651 294594 295154 4095689 4414126 6177716 5996811 1056742 1091442 287670 253671 265461 265103 292161 287563 287768 288766 206187 205494 726028 649120 1473964 1414955 432307 429996 625693 630874 784168 761260 807074 816249 855942 862940 827782 924759 1949375 2044782 1274479 1066615 683525 675723 813572 805829 848073 864534 886112 889044 984745 994011 4831403 4939457 40.35 72.3 1
14:42:53 2024-01-26 630043 622130 201287 196368 316005 323571 324480 321723 206860 206889 252815 257434 293733 297527 4096362 4411441 6159849 5991627 1035416 1090706 288418 253636 265837 264291 294740 286575 287592 289458 205248 205992 702820 650988 1484946 1410943 432343 427571 625693 634476 779145 760110 811682 811745 853071 865555 834382 919539 1944829 2045777 1276435 1074359 688595 671002 809505 811708 850484 853943 881890 898208 989044 986289 4693771 4933603 40.35 72.3 1
14:42:54 2024-01-26 625250 621658 199992 197150 316005 320901 324974 321034 206895 204434 252549 256686 294594 294704 4102423 4423398 6173315 5995920 1061359 1091442 287679 253671 265461 265883 292259 287536 287859 286985 206477 205494 724489 648190 1467185 1418149 432554 428843 625693 628131 786324 762340 807074 816212 854696 864408 827782 923586 1952154 2044326 1276435 1066652 683178 678228 814150 804652 847472 865145 886387 889676 984745 994011 4829984 4939457 40.35 72.3 1
14:42:55 2024-01-26 630080 622130 200831 196368 315969 323799 324902 322009 206716 204786 252490 257861 292556 297000 4096362 4414126 6162343 5981868 1037948 1088273 288369 253636 264560 264291 293877 286575 286741 288838 205248 205992 699461 651156 1468555 1413726 432614 427571 625250 632847 779364 759581 811216 816212 853071 865519 832605 923586 1951375 2047718 1186492 1071215 687616 670197 808931 813438 853007 855218 878633 897993 993367 990633 4715861 4930085 40.35 72.3 1
14:42:56 2024-01-26 627067 621907 200315 196861 316096 321577 324974 322009 206929 204786 252815 261213 298788 296537 4096362 4404853 6164526 5987338 1061322 1091442 288048 253636 264711 266327 293671 286101 288783 288766 206045 205706 710556 650690 1469841 1417757 432614 430589 628481 629092 787442 765627 808872 816212 857152 865555 830208 922235 1951375 2041429 1276435 1072741 684641 674768 815308 804652 845671 865145 888917 892957 985570 991096 4793808 4928625 40.35 72.3 1
14:42:57 2024-01-26 628520 622130 200341 197291 315747 322817 324938 322009 206895 205071 252707 259663 294594 295570 4096576 4411839 6162343 5982147 1037911 1091442 288454 255577 264560 264291 293877 286997 286978 289339 205212 206059 701513 651156 1462428 1415740 433425 428175 624807 632635 779145 761761 812951 815634 851827 865483 833789 923624 1945805 2053533 1276435 1071415 687616 671478 810654 811422 852366 856424 879882 899603 993367 988229 4725520 4926569 40.35 72.3 1
14:42:58 2024-01-26 627512 622127 200384 196671 315703 320865 324974 321783 206895 204928 252815 257124 293161 296331 4084659 4404853 6155201 5976947 1062805 1092883 288124 253636 264334 265989 292259 286651 288743 288766 206369 205671 700020 649297 1466759 1415740 432357 428861 629181 629056 784302 762586 808872 813831 856547 865555 829582 922235 1949375 2044782 1276435 1069691 684153 676753 816467 804652 846271 865145 888284 890346 984745 993272 4806638 4928900 40.35 72.3 1
14:42:59 2024-01-26 629292 622130 200380 196671 315747 322853 324938 322045 206895 204752 252779 257861 293896 296093 4096324 4405438 6164526 5976947 1041413 1093659 288454 253636 266208 265546 295720 284835 287994 289137 205070 206347 717758 653021 1466676 1410943 432970 428745 626599 634680 779733 762880 813923 811458 853071 870524 832064 920194 1949524 2047718 1276435 1075925 689085 671478 810654 813182 851088 855218 883127 901032 989044 987686 4680387 4924224 40.35 72.3 1
14:43:00 2024-01-26 623927 620274 200175 197287 316001 321517 324974 320999 206929 204928 252815 256651 294594 295133 4096576 4410990 6164526 5981002 1059841 1093844 287427 253671 263530 266136 294162 287860 286539 290517 206008 205854 729105 646523 1472356 1413951 432013 430532 624770 630159 784168 760110 806926 819801 857225 865154 827782 925419 1953620 2052145 1186492 1063416 683178 673266 811805 809360 848675 863313 885126 892321 986873 995853 4825449 4939457 40.35 72.3 1
14:43:01 2024-01-26 630523 620274 200975 195484 316005 322853 323952 323059 206860 205071 252815 256686 293768 297347 4093057 4395954 6154926 5960985 1043907 1091294 288788 253671 263749 265448 294818 285462 288743 290513 205754 206244 688077 656548 1457287 1414955 433535 430532 629443 635380 781946 765627 813961 814053 853071 874257 834497 918196 1947656 2044326 1276435 1080527 689576 672791 811842 811708 850484 856568 885756 898961 990482 982634 4709218 4930085 40.35 72.3 1
14:43:02 2024-01-26 623927 621225 200411 196710 315992 322853 326327 320999 207899 204752 252815 256686 293449 297180 4098901 4429521 6173851 5982147 1059841 1092883 287666 254311 263749 265767 294162 287491 286557 290517 205718 205888 707485 646797 1476917 1410943 431390 430532 624878 629056 784168 760146 807074 821030 857225 864576 827745 926772 1956929 2053533 1211218 1063416 684641 674255 811229 808798 850521 863923 883793 892326 987645 996123 4812605 4935935 40.35 72.3 1
14:43:03 2024-01-26 630893 620274 200345 195480 315148 322853 324709 323453 206751 205105 252815 256686 294594 297599 4093657 4389684 6160138 5960985 1042880 1091509 288788 253566 263749 265510 294162 285735 288743 288879 206043 206244 692556 655888 1486455 1416140 433535 429388 631046 634680 780839 765627 811537 811708 851827 873023 834534 916817 1944890 2039982 1288417 1080527 688595 671768 811842 811708 848675 856568 886387 898208 989044 986987 4708523 4928900 40.35 72.3 1
14:43:04 2024-01-26 625365 621216 200384 196667 316005 323835 324974 321034 207967 204468 252815 256686 293413 297036 4090139 4429336 6155201 5983997 1056418 1091509 286987 254347 266025 265918 294162 286611 286580 289800 205718 206032 726028 646410 1489436 1410943 431353 427564 625066 632672 784168 761260 807074 819862 859752 865154 827782 927468 1954988 2053533 1257954 1062659 685129 673778 810654 807044 850485 862967 882499 891687 989080 996123 4811689 4939457 40.35 72.3 1
14:43:05 2024-01-26 631195 621410 200380 196091 316574 322328 323952 323059 206251 205071 252815 256651 294181 297491 4096576 4383576 6173851 5957598 1040216 1092789 288824 253566 266214 265546 294198 286611 288297 288874 206224 206244 695541 655833 1476661 1417757 433843 429692 631009 634230 780839 765627 811574 811745 852284 873023 832064 920150 1944890 2035614 1268610 1080527 688071 670784 814150 811708 847472 856496 886112 898419 986873 987686 4727281 4924224 40.35 72.2 1
14:43:06 2024-01-26 625020 620310 200757 196983 315524 322364 324974 320548 206998 204468 252815 256651 294181 295426 4096576 4426375 6150417 5983997 1057150 1091509 287868 254311 265837 265812 294162 287509 286674 289352 205718 205534 719649 646797 1463741 1410943 432343 429692 624770 631772 784168 760110 809366 820382 859752 865154 827782 926114 1954716 2053533 1257954 1067005 685664 674768 810654 807044 850558 863923 881928 892321 989781 994011 4822004 4938252 40.35 72.2 1
14:43:07 2024-01-26 632125 620274 200337 196096 316132 322328 324480 323742 206573 205105 252526 256720 293770 297491 4096576 4377181 6169457 5965824 1041413 1089955 288572 254099 266214 265812 294198 286611 288743 288879 206177 206244 692556 655833 1470232 1418149 433843 429692 629443 634476 780692 764742 811574 811473 854753 874875 833906 917506 1947656 2041429 1272523 1082067 688595 672724 814150 811708 848073 856568 886387 897993 987608 982597 4727281 4926569 40.35 72.2 1
14:43:08 2024-01-26 623885 621698 200380 196866 315524 323344 324974 320548 207575 204468 252815 256651 294594 296618 4096576 4432994 6164526 5979729 1053881 1088384 287719 254134 265988 265776 294162 287441 286611 290810 206082 205568 712072 646797 1461667 1413951 432271 429178 625213 632147 785840 760036 808186 820965 857189 866341 827782 930421 1956929 2053533 1232623 1063416 685129 674182 811805 808761 851088 863923 885051 895666 987572 996828 4816043 4933327 40.35 72.2 1
14:43:09 2024-01-26 630902 623016 200350 197424 316574 321768 324902 322629 206538 205710 252779 257786 294594 297000 4093057 4364615 6173851 5965240 1041413 1091479 288752 256031 266214 265369 294020 286575 288743 288874 206369 206209 709041 654894 1489684 1420163 434768 429388 629407 631805 781584 765627 814110 811745 853071 874148 834975 919677 1946273 2038009 1270567 1082067 687089 673386 816345 813438 847472 856496 888917 898442 986969 982597 4734033 4924224 40.35 72.3 1
14:43:10 2024-01-26 614765 622130 200376 196671 315008 322817 324974 320738 206929 204434 252815 256651 294181 296546 4089523 4429842 6127001 5979729 1057150 1088384 287238 254311 265800 265590 294020 287419 286638 290810 205754 207350 716618 647260 1463255 1413726 432234 429996 624770 629056 784020 760056 807000 820382 857189 866417 828957 929094 1956929 2052077 1232623 1062392 684153 673706 811803 808761 848675 863923 885051 893012 988737 996828 4816043 4933603 40.35 72.2 1
14:43:11 2024-01-26 632361 622130 200345 195446 315789 322781 323065 322988 206716 205071 252779 256651 294181 297563 4084984 4396083 6155201 5956050 1041734 1088384 287146 253531 266509 265590 294055 286871 289023 288874 206043 206209 697034 654894 1468527 1423025 433843 429692 631009 631842 780473 767056 814110 811745 855492 874257 834975 918158 1946273 2038009 1270567 1082067 686598 673386 815308 813438 848675 856496 888917 900887 987535 990633 4734033 4924224 40.35 72.3 1
14:43:12 2024-01-26 623853 621365 200350 196675 316001 323308 324974 320513 206964 204434 252815 256651 293976 296546 4089523 4427291 6135699 5991892 1057150 1091479 287238 253742 265800 265776 294883 287770 286647 289576 206043 205888 722373 647260 1460399 1413726 432087 430605 625213 630428 785490 761756 807037 820965 859046 862945 829435 928775 1956929 2054990 1257954 1063151 685129 674218 811805 810557 851088 863923 885051 893050 989044 996828 4806638 4933603 40.35 72.3 1
14:43:13 2024-01-26 631823 622130 200350 195480 316005 322817 323916 322988 206716 205071 252779 256651 294594 299970 4084772 4380305 6155201 5955861 1041413 1088384 287055 253707 266214 266777 294675 286195 288815 290399 206079 206244 692556 656304 1480540 1418982 433806 429996 630817 636248 781946 767693 815272 813475 853071 874257 837242 918196 1946750 2036862 1250278 1080527 689576 672718 814729 813404 848675 856496 886387 898274 989007 988815 4709218 4924224 40.35 72.2 1
14:43:14 2024-01-26 623890 622126 200945 196675 315783 324027 324974 320999 207829 204434 252815 256651 294594 296259 4087224 4432671 6154065 5983153 1053769 1088384 287238 253777 263820 266220 294020 287109 286947 289401 205754 206209 703006 648371 1477178 1412721 431781 430605 625213 630689 785840 760110 808686 820965 858439 864801 830208 930897 1956929 2054990 1234506 1063416 685129 674695 811229 808152 851726 865145 882462 893026 990446 996828 4804091 4933603 40.35 72.2 1
14:43:15 2024-01-26 631158 622130 200376 196062 316101 322292 324311 323478 206860 205710 252815 256651 294594 297455 4084772 4361548 6164526 5948487 1041697 1091479 286946 252964 263855 265369 294655 286472 288193 288806 206732 205888 697034 653957 1481143 1425213 435386 429996 629334 630392 779733 766696 812727 815210 855492 873232 833789 922157 1944890 2038009 1268610 1080527 685129 672908 815767 814016 848073 856496 890186 900887 986269 990633 4756212 4920712 40.35 72.2 1
14:43:16 2024-01-26 623853 621430 200341 196675 315738 324291 324902 320999 206929 203833 252815 256439 294181 297180 4095978 4444893 6145299 5974618 1054104 1088384 287238 254344 263416 265652 294668 287104 286969 292045 205141 206209 700020 646448 1484489 1408708 431133 430910 625213 632774 786560 758998 810523 819183 857923 865447 832333 929478 1959714 2056596 1249573 1066652 688595 676753 808931 807007 854688 865145 879845 892957 995483 993975 4762733 4933603 40.35 72.2 1
14:43:17 2024-01-26 630371 622130 200376 196667 316066 320829 324974 321913 206895 206031 252743 256686 293932 297000 4089523 4336837 6183177 5965240 1043998 1090806 287055 253352 263820 265652 294055 286871 288712 288694 206588 206209 700020 654894 1464340 1423025 435077 429996 631046 630875 780839 765627 811500 815210 855492 874875 834497 918158 1949524 2038500 1246440 1082067 686598 673386 816345 814016 847472 856496 887944 894079 986969 988192 4759610 4920712 40.35 72.2 1
14:43:18 2024-01-26 625365 620314 200761 196675 315524 323835 324974 320999 206964 204434 254245 256651 294594 297000 4093057 4448053 6140335 5974618 1056418 1090704 286920 254522 263416 265874 295457 286553 286871 292045 204998 206209 712072 647408 1495443 1409436 431170 431215 625656 632774 785968 760953 809448 820743 859654 866378 830245 929486 1959088 2053913 1261792 1062392 687616 676201 810654 808188 853007 865438 881171 892994 993367 994011 4762263 4933603 40.35 72.2 1
14:43:19 2024-01-26 630639 621911 200971 196710 317784 320829 324974 322462 206860 205744 252779 257042 294181 296546 4084772 4352997 6211689 5960985 1044779 1091206 292636 253352 263890 265245 295169 286468 287878 290399 206733 207032 719616 650188 1511762 1425866 435077 429655 629218 632222 780802 765627 811793 815099 855905 870488 833789 923624 1949524 2035119 1266654 1077456 686108 672431 816381 811385 846271 856496 889234 901037 985570 982597 4752818 4914846 40.35 72.3 1
14:43:20 2024-01-26 627240 621943 200376 196710 316005 324291 323916 322725 206929 204852 254245 256617 294594 296791 4083285 4460488 6127225 5974618 1054104 1088384 287328 254557 263012 265687 295419 286311 287751 291839 204963 206175 697034 649297 1473920 1405709 431170 431215 626544 634496 786398 758998 811216 819801 857923 866378 832605 928851 1953284 2056862 1273307 1063477 689055 676716 809505 807007 854216 865145 880897 892284 994777 994011 4759610 4933603 40.35 72.2 1
14:43:21 2024-01-26 629302 622130 200384 196667 316096 320829 324974 321651 206860 207765 252779 257042 294388 297000 4081627 4336894 6169282 5960985 1044391 1088384 287391 253352 263855 265245 294269 286360 288193 290542 206298 206106 724489 653021 1470401 1424201 435422 429655 629665 632672 779697 764742 815401 813794 857775 872406 830208 921386 1946475 2038009 1270567 1075925 684153 672431 816381 811708 846271 856496 889961 898274 984137 982597 4750205 4914846 40.35 72.3 1
14:43:22 2024-01-26 627503 623016 200066 196667 316005 323799 323916 322498 206860 204434 254732 255871 293413 296014 4083692 4464045 6117899 5965240 1050797 1088384 291592 254344 263012 265687 295211 286369 287751 291633 204998 206175 695541 649120 1461681 1404427 432554 431215 627434 634496 787516 758961 811793 818602 857775 865690 832605 926735 1960599 2059816 1253575 1066615 688595 678709 809505 807007 854216 866551 879882 892957 995483 994011 4761619 4919548 40.35 72.2 1
14:43:23 2024-01-26 622339 622130 200800 196368 316001 321577 326812 320999 206929 205105 252346 257434 294594 297246 4084772 4333898 6192502 5964963 1044816 1091479 288441 253317 263890 265280 294961 286387 287931 290676 207123 205820 716618 651156 1487052 1426226 435077 429351 628771 632222 781584 765627 811793 815941 854696 873770 833789 920886 1943683 2038899 1258829 1077456 685129 671184 816381 814016 847472 856532 890443 899308 985570 982597 4746813 4914846 40.35 72.3 1
14:43:24 2024-01-26 625734 621875 200345 196861 316001 324556 324444 322009 206929 203867 254245 256651 294594 296412 4078711 4451216 6135361 5974618 1054254 1088384 287036 254344 263047 266060 293742 286719 287364 291633 204749 206141 700020 648190 1486913 1407708 431818 432168 626100 634496 788076 758961 810638 820965 857152 866232 832605 928788 1960621 2056448 1267550 1063416 688105 676716 809505 808798 854859 866369 881171 895577 994777 994011 4759610 4926293 40.35 72.2 1
14:43:25 2024-01-26 634545 620274 200350 196530 316005 323799 324938 321034 206964 203833 254245 256651 294495 296403 4086606 4444967 6131097 5974618 1055402 1088384 287238 254167 263047 266060 294305 286723 287122 289717 205467 207314 710556 648190 1469320 1408708 432160 430910 625656 632664 787516 760056 809411 820965 857225 865803 830097 927431 1956929 2054718 1263711 1062392 686639 676238 809457 808188 853007 865145 881208 892957 993096 994011 4785253 4926569 40.35 72.2 1
14:43:26 2024-01-26 631158 620274 200341 196710 318133 320901 324974 322988 206716 205567 252815 256686 293840 297000 4083692 4349144 6170995 5956735 1041413 1088384 286972 252964 264440 265652 294305 286517 287931 286985 206262 206141 710556 654894 1480129 1423190 435077 429996 631907 633573 780655 767753 814110 811458 855942 874334 834790 920619 1947656 2038500 1268610 1081296 686114 673386 816381 814016 847472 856496 888510 897628 986837 988192 4746813 4911340 40.35 72.2 1
14:43:27 2024-01-26 623587 622130 200341 196632 315520 323835 324938 321034 206964 204434 254245 256651 294345 296582 4083692 4436615 6140335 5974618 1056397 1088384 287238 253742 265388 266095 294269 286719 286718 289347 205284 206141 722373 647260 1470914 1409710 431818 430910 625656 632627 787516 760717 809225 820965 859691 865766 832786 930897 1956929 2056633 1259873 1063416 686639 674732 810654 809408 851763 865756 883164 894303 990519 995418 4797232 4926569 40.35 72.2 1
14:43:28 2024-01-26 631158 621834 200804 196394 316132 322495 324938 322402 206860 205710 252815 256686 294388 297455 4077872 4342790 6155201 5955861 1041413 1088384 287181 253352 263855 266060 294340 286719 288779 288883 206332 206175 697034 656304 1480995 1421002 435077 430605 631117 633290 781799 767804 815854 814053 854280 875494 836052 920886 1946273 2039764 1274479 1082067 687616 672243 815153 813831 848675 856568 887805 899915 987572 988192 4720541 4907838 40.35 72.2 1
14:43:29 2024-01-26 623512 622130 200384 196667 315524 322554 324974 320028 206964 204468 252815 256686 294181 296748 4072888 4407856 6126726 5970357 1054104 1088384 287243 253742 263416 266220 294269 287846 286414 289698 205897 205637 708978 647444 1465335 1414732 432504 430910 625656 632523 786398 761799 808649 820965 859083 865483 829582 931487 1957878 2052077 1256035 1062967 685129 674732 811842 809408 851088 865145 886387 895038 989044 997257 4812605 4926569 40.35 72.2 1
14:43:30 2024-01-26 629302 621690 200800 196057 315144 322853 323628 323023 206895 205105 254245 257077 293768 297599 4083416 4380305 6155201 5947517 1039928 1088384 287181 253352 263855 265652 294583 286481 288779 292600 206477 206169 698527 655833 1464722 1422013 435077 430605 630634 632179 783538 768895 815854 814053 855492 873193 833870 922082 1947656 2039982 1272523 1081962 689055 671768 816381 814016 849058 856568 887842 899915 987572 988229 4727281 4907838 40.35 72.3 1
14:43:31 2024-01-26 623661 622130 200376 196675 315080 322889 324974 319743 207575 204786 254066 256686 294594 296582 4077872 4426375 6145299 5974618 1053061 1088384 287243 253812 263600 265652 294305 287131 286409 288873 205897 206026 726028 647260 1475303 1411716 432467 430910 625656 631732 787516 760717 808686 822678 859010 862976 830416 930822 1960674 2053533 1208213 1063416 686108 674768 811229 809408 851726 863418 885756 894387 992663 996828 4803206 4926569 40.35 72.2 1
14:43:32 2024-01-26 631051 622130 200376 196364 316127 322554 324974 323059 207043 205139 252815 257255 294594 297455 4083692 4352169 6155201 5939000 1044391 1088384 287051 252999 263890 265687 294233 286719 287553 287936 206768 205706 701513 652984 1482157 1427083 435621 429996 630598 632672 780729 768886 813456 816370 854624 874257 832027 920649 1949089 2038009 1283671 1078990 687089 671732 817539 811422 846871 856532 889178 901196 984708 988229 4750205 4907838 40.35 72.2 1
14:43:33 2024-01-26 623922 621662 200800 196671 316005 323871 324673 322009 206964 204468 254245 256686 293726 296425 4083692 4451216 6117899 5970357 1053045 1090432 287238 254593 263451 265687 294961 286316 287046 289717 205284 206169 709041 646797 1493352 1407071 432013 432439 629255 636446 788076 761077 811682 818455 857152 865555 832027 927446 1958975 2056448 1273307 1066652 689055 677602 809505 809372 855465 864219 880971 894940 993861 995418 4752818 4919548 40.35 72.2 1
14:43:34 2024-01-26 628942 621686 200384 196701 316005 320829 324974 320678 206929 206179 252815 257468 294181 297000 4077872 4324522 6169282 5956735 1044816 1088331 286946 253742 264666 265874 294340 286719 287931 290747 206477 205066 713457 649297 1474416 1427083 436004 429886 629255 632222 781282 765590 815174 816370 859752 873717 830245 920886 1950943 2035119 1208213 1077456 684153 673386 816381 811708 847472 862704 889961 899603 984173 989661 4743425 4914846 40.35 72.2 1
14:43:35 2024-01-26 628848 620278 200691 196658 316005 322853 324444 323778 206895 205105 258442 256261 293896 296582 4077872 4452307 6108574 5951613 1050792 1088384 291741 253812 262645 266131 294063 286280 287526 288540 205319 206416 683598 651156 1473187 1404427 433172 432439 628808 636446 787516 761113 813456 818418 857923 865483 832064 926077 1958737 2058357 1245806 1066652 689576 679152 810610 809408 855465 863170 879882 894303 993861 994011 4752818 4917204 40.35 72.2 1
14:43:36 2024-01-26 628045 620373 200376 196368 316005 320829 326812 321106 206929 205710 252418 257255 294181 296582 4069942 4324522 6173851 5956735 1044816 1088384 286447 253352 264701 265245 294126 286280 287553 288137 206504 205032 711964 648371 1475112 1427083 435003 429617 629218 631772 781282 765627 811682 818421 857886 872212 833789 923624 1940957 2037450 1266654 1077456 684641 672431 818211 811422 846271 856568 890480 901837 985570 988229 4746813 4911340 40.35 72.2 1
14:43:37 2024-01-26 625734 621682 200380 196807 316005 323439 323952 322045 206929 204468 254245 256651 294181 296338 4077872 4457736 6121644 5966100 1052530 1088384 287238 254557 263047 265874 294305 286280 287234 288873 205068 206169 697034 646523 1474986 1406428 432554 430959 626507 634083 787516 758888 810452 820956 860362 866341 833197 928825 1966694 2058856 1263711 1062659 687616 675760 811528 808835 854253 865145 881245 893110 993367 994011 4769016 4926569 40.35 72.2 1
14:43:38 2024-01-26 630447 620377 200384 196530 316136 321803 324938 323023 206751 205744 252815 258899 293975 296338 4077872 4342790 6162268 5956735 1040216 1088384 287216 253564 263890 265909 294340 286727 288255 292614 206477 205955 707526 654953 1484818 1421002 436278 430873 632844 633597 783019 769442 816436 815210 857886 877353 833870 920886 1946273 2040311 1276435 1080253 686639 671768 818174 815099 848675 856568 889935 895985 986604 988265 4740799 4910196 40.35 72.2 1
14:43:39 2024-01-26 623007 622130 200376 196710 314933 323835 324974 321070 207575 204468 252815 256651 294510 297180 4081853 4426375 6127225 5957639 1052293 1088384 287243 254557 263595 266131 294233 286719 288048 289717 205248 206382 695541 647446 1460285 1401723 431707 431827 627965 636287 788636 761142 811682 820817 861586 868796 834271 930110 1959275 2059854 1249573 1063416 688595 676716 810654 809224 856679 864860 881171 894359 993825 996828 4756996 4924224 40.35 72.2 1
14:43:40 2024-01-26 631083 621690 200341 196632 316101 320829 324974 322952 206716 205710 252743 257187 295495 296510 4077234 4333081 6164526 5955861 1041701 1090704 287146 252929 263855 265652 294269 286687 287841 288766 206768 205992 723912 653021 1471405 1420163 435584 430800 631009 634024 782391 768895 815272 816370 857886 875421 836126 919465 1946273 2041392 1264698 1082067 687089 673386 817539 816222 848675 856532 889262 895985 986969 988229 4738159 4905467 40.35 72.2 1
14:43:41 2024-01-26 624475 622135 200350 196667 315524 323895 324938 320999 206964 204718 254245 256651 294594 296699 4078937 4432671 6135361 5965240 1056058 1088384 287324 254309 263416 266060 294269 286763 286683 289277 205248 205706 701513 645601 1512138 1408943 432271 431179 626434 634201 788636 761799 809262 823262 861586 867568 829986 930110 1957766 2051996 1274479 1062963 687089 674732 811805 809899 855942 866369 884422 894940 991923 996828 4794672 4924224 40.35 72.2 1
14:43:42 2024-01-26 630675 620018 200345 196053 316061 322292 324408 322988 206860 205105 252779 257221 294181 296937 4061161 4342701 6144213 5937103 1039187 1088384 287391 253352 263820 265741 295211 286580 288779 288766 206187 205992 706010 654677 1463758 1416140 434768 430837 632844 636100 783255 767804 816436 814053 854739 877317 837354 922157 1940882 2042501 1274479 1083315 689085 672681 815308 814016 851088 861414 888917 902249 990446 988192 4705857 4905467 40.35 72.2 1
14:43:43 2024-01-26 624779 622130 200315 196496 315969 323799 324347 320999 207540 204434 254245 256651 294388 296302 4073113 4414126 6117899 5957017 1050792 1088384 287243 254167 263012 265616 294905 286280 287234 289444 204889 205992 692556 647446 1489077 1401723 432307 429442 627397 636287 788636 759340 811682 820817 860362 866341 833678 932894 1960674 2056448 1249573 1065579 689055 676680 810654 808761 857772 865523 881133 894350 995483 996828 4747577 4920712 40.35 72.2 1
14:43:44 2024-01-26 629302 621492 200380 196632 316061 320794 324938 322988 206538 205710 252779 256651 294388 296510 4074327 4327643 6172769 5946482 1041413 1088384 287146 253317 263855 265652 293505 286271 287841 288766 206768 206026 697034 653021 1481430 1420163 435077 429996 632357 634476 783380 768821 815272 815210 857277 875421 837080 922157 1947656 2038009 1268610 1083231 688071 673386 816381 815173 848675 862120 888593 895985 984708 988229 4737881 4905467 40.35 72.2 1
14:43:45 2024-01-26 624645 622130 200350 196667 315747 323799 324974 320963 207540 204752 252815 256651 294388 296259 4078937 4414126 6135361 5955861 1054067 1088384 287122 253742 263451 266024 294269 287046 286244 288803 205284 205671 704499 645601 1495570 1410943 432614 430605 625213 632672 786287 762341 809262 820891 858936 866378 830519 931562 1959163 2050623 1186492 1064671 686598 676742 813535 809372 851088 867023 886387 895577 989044 996828 4804091 4914846 40.35 72.2 1
14:43:46 2024-01-26 629149 621690 200796 195416 315996 322781 323508 322725 206653 205071 252779 256651 293733 300069 4061124 4370898 6136550 5964420 1038446 1088384 287146 253352 263820 265652 294233 286244 288599 288766 205897 206313 694048 653957 1475944 1418149 434768 427600 631009 636287 783813 768849 817527 814053 854134 875494 837950 921879 1948061 2038009 1272523 1080527 688321 675227 815308 814016 848675 856532 889674 901037 990482 989085 4699819 4901968 40.35 72.2 1
14:43:47 2024-01-26 622012 621430 200341 196334 315044 322817 324902 320028 206929 204434 252815 256617 294388 296546 4068520 4410990 6135361 5960985 1053802 1088112 287238 253742 263416 265652 293093 287360 286598 288803 206187 205706 707485 645601 1470749 1408432 432614 428803 625693 630911 787442 761762 811102 820891 860362 866341 830060 932776 1954789 2054990 1274479 1061903 688071 678187 811805 809335 853007 865756 885550 895577 993367 995418 4773423 4914846 40.35 72.2 1
14:43:48 2024-01-26 629186 620377 200341 196368 315836 321803 324938 322593 206538 207472 252779 256651 294181 296546 4068520 4333412 6154174 5938130 1041413 1088384 286711 252929 263855 265245 294233 286244 287526 288392 206477 205706 701513 651156 1510698 1420163 435621 429996 629407 631842 782697 768821 815022 818076 857923 872913 834308 926030 1949174 2038009 1268610 1077419 684641 671501 818793 815173 847472 856568 890480 901384 986269 988192 4738309 4907838 40.35 72.2 1
14:43:49 2024-01-26 628735 622571 200345 196671 316005 322292 323424 322988 206860 205071 254478 255871 294388 295914 4061124 4442915 6107944 5946205 1047803 1086804 288008 254132 263012 266095 293053 286208 287526 287962 205284 206382 693886 650690 1465204 1400729 432307 429590 626878 636069 786524 763971 813923 821030 859752 865411 834938 928869 1964365 2058893 1269469 1066615 689576 678669 811803 809335 856679 864792 881208 895190 993861 996123 4746813 4914846 40.35 72.2 1
14:43:50 2024-01-26 628493 620368 200341 196671 316005 320794 324974 321711 206895 205744 252743 257434 294181 296403 4064961 4315301 6157948 5951613 1043255 1088384 287146 253352 264666 265280 293742 286683 287931 287927 206941 205671 715103 650226 1509785 1424201 435077 427417 627557 630911 781946 768784 813923 818696 857775 872913 834938 926111 1949449 2037450 1258829 1077419 685129 673386 818756 814947 847472 856568 890443 900587 986139 988229 4735697 4898197 40.35 72.2 1
14:43:51 2024-01-26 627498 622130 200341 196632 316005 323799 323688 323023 206895 205071 254245 256433 294388 296203 4061161 4452144 6099248 5946482 1047761 1088384 287238 254344 263012 265874 293053 286683 287729 288803 205212 206347 694048 648834 1464990 1401723 432307 432439 627471 636069 786560 760680 811532 821025 860288 868833 834345 931562 1962401 2058893 1245806 1065820 689576 677748 810957 809224 856679 865438 883127 895178 997549 996828 4747577 4914846 40.35 72.2 1
14:43:52 2024-01-26 630939 621690 200376 196675 316354 320794 324974 322725 206895 206031 252779 256720 294388 296403 4058227 4321261 6162343 5946482 1043646 1088384 287129 252964 263890 265652 293500 286696 287526 288766 206477 205886 705806 651156 1460863 1423190 435386 429996 629443 630948 781946 765896 815122 816333 857775 875494 836758 923376 1943627 2040349 1262742 1080253 686639 673386 818756 816259 848675 861378 890480 899581 989503 988229 4739096 4901968 40.35 72.2 1
14:43:53 2024-01-26 627512 622746 200345 196667 315748 324291 323952 322988 206964 204752 254604 256651 295095 296331 4055296 4441943 6099248 5939000 1049256 1088384 292677 253777 263191 266504 294590 286772 287931 288365 205284 206416 679119 652123 1470130 1401723 432614 430159 629218 636520 787117 763933 813344 821030 861549 871296 836163 928906 1954789 2056412 1267550 1067973 690559 678709 809505 810513 857895 866369 881171 895615 998911 991647 4740799 4914846 40.35 72.2 1
14:43:54 2024-01-26 627245 621251 200345 196671 316005 320829 324974 321034 206929 206031 252743 257255 294309 296582 4049517 4314530 6164526 5946482 1044816 1088384 292672 253352 264666 265652 294305 286365 288174 287862 205897 205066 688239 647446 1480355 1424201 433843 429388 627557 630428 781946 765627 811793 819279 857812 874039 834938 923474 1943571 2040349 1270567 1078877 685129 673386 818699 816138 848638 861450 893054 899618 986969 990340 4737415 4907838 40.35 72.2 1
14:43:55 2024-01-26 627512 622135 200350 196360 315996 324003 323916 321616 206964 204752 254604 256617 294388 296203 4061161 4454784 6108574 5955861 1050801 1088384 287845 254593 263047 266131 293500 286719 287931 288838 205248 206382 697034 648371 1481770 1401723 432614 429932 625751 636248 788269 761260 811500 822787 861549 871260 836163 931562 1961071 2062296 1273307 1069498 690559 678709 810654 811090 858383 865474 883090 895843 993861 998910 4747577 4914846 40.35 72.2 1
14:43:56 2024-01-26 630187 620373 200804 196697 316066 320865 324974 322498 206964 206352 252815 257468 294388 297297 4068520 4315115 6170934 5951613 1044779 1091479 287146 253352 264701 265776 293984 286943 287729 287927 206477 205706 701700 650412 1504123 1423190 435695 427658 628962 633573 781946 765896 811537 819862 859678 875312 837242 927437 1949449 2040349 1285665 1075626 687089 673386 818699 813794 848453 861450 891747 899618 986969 992484 4743425 4900844 40.35 72.2 1
14:43:57 2024-01-26 629243 621690 200376 196671 315992 324291 324347 321070 207540 204752 254245 256617 294495 296194 4064961 4435634 6117992 5957973 1050043 1088384 288634 254557 263012 266095 293742 286719 287931 288803 205248 206416 689570 649724 1470258 1401723 432614 429901 627521 636520 786560 760568 810888 819801 860937 871296 834827 930897 1959677 2056412 1255223 1069498 690559 678709 809505 809408 857895 868099 882462 895615 993897 996828 4743425 4907838 40.35 72.2 1
14:43:58 2024-01-26 629918 621251 200380 196500 315624 320829 326812 322365 206929 206031 252815 257434 295888 296403 4068520 4312240 6162343 5951613 1046297 1088384 287181 253564 264666 265245 293948 286280 287526 287927 206768 205066 703006 649297 1471852 1424201 435386 429996 628481 630948 781946 765896 811537 816249 857812 875010 837280 926068 1949449 2037972 1260785 1078877 687089 673386 818699 813794 848073 863342 893054 899581 986969 990360 4742575 4898473 40.35 72.2 1
14:43:59 2024-01-26 630043 622130 200419 196701 316005 323308 323952 323514 207320 205105 254245 255871 294388 296331 4058265 4441943 6099248 5946482 1047268 1088384 287845 254167 262828 266060 293571 286244 287931 288803 205284 206416 689570 650226 1452434 1401451 432614 430226 627557 636520 787711 763150 814298 819801 860288 872532 834827 931483 1961071 2056448 1277145 1066194 690559 678562 810654 810557 857895 868099 884600 895577 996008 996828 4738309 4898473 40.35 72.2 1
14:44:00 2024-01-26 624738 620018 200424 196394 316001 321839 324974 320738 206964 205744 252779 257503 294181 296331 4055334 4312129 6173851 5938004 1044816 1088112 288138 253777 264701 265245 294961 286360 288333 288400 206187 205563 708915 645408 1479109 1425052 433843 429692 629407 630911 783056 765627 811793 816212 859691 875312 832975 927484 1943571 2037450 1272523 1078877 687089 673349 818699 812570 848675 863313 894006 900775 986269 991096 4740799 4898473 40.35 72.2 1
14:44:01 2024-01-26 629306 621430 200384 196710 316005 323799 323688 323742 206929 205456 254820 256261 294594 296203 4070164 4445956 6099248 5942241 1050052 1088384 292564 254593 263012 266095 293536 286481 287526 289294 205248 206416 688077 649297 1465678 1400729 432614 430239 628481 636520 788864 761762 811537 820382 859083 872532 836684 929916 1960599 2056448 1245806 1072808 692020 678562 811229 810557 856679 865474 886854 897531 996677 997533 4746813 4911340 40.35 72.2 1
14:44:02 2024-01-26 629297 620373 200384 196671 315849 320829 324974 321616 206929 206179 252815 257434 294388 296820 4074327 4321450 6159849 5955861 1044816 1087519 286746 253387 264887 265874 293984 286719 287931 289018 206477 205528 711964 649297 1482825 1424201 435732 427671 628962 631878 783056 765896 813923 817443 857189 874693 836647 928027 1949449 2038899 1266654 1078877 686598 674821 820544 813757 848675 861487 894749 899702 986969 991096 4742498 4901968 40.35 72.2 1
14:44:03 2024-01-26 628588 620278 200376 196667 316005 322853 323952 323742 206929 205424 258661 256473 298824 295498 4058227 4445956 6108574 5942241 1049256 1087612 286524 254167 263012 266914 293536 286719 287931 288400 206187 207349 679119 652624 1465734 1401723 433172 430881 628481 636520 788306 765084 811574 820965 857225 865839 838509 931487 1963901 2060832 1243923 1066232 692530 680599 811768 811132 857895 865474 882499 898096 996713 996828 4743048 4907838 40.35 72.2 1
14:44:04 2024-01-26 622016 620373 201006 196710 315996 322590 324974 320702 207899 205071 252454 258254 293768 297599 4049517 4327629 6136550 5946482 1046521 1088384 287122 254557 263890 265687 295620 286387 287931 288601 206323 206204 700020 645601 1479837 1419156 432614 427337 630817 631431 784265 765933 810638 815941 863461 873845 832347 924796 1951892 2033113 1259873 1077338 686598 676742 817629 814016 850485 863923 889141 901911 984745 993236 4743719 4907562 40.35 72.2 1
14:44:05 2024-01-26 631083 621251 200341 197326 316005 322817 324974 322045 206964 206421 252815 257215 298788 295190 4058302 4392817 6127225 5942241 1042826 1087612 288194 252999 263855 266131 294590 287711 287122 288400 205897 206347 698527 654487 1487864 1410943 436005 433053 627471 635618 784168 762340 816347 820743 855492 865555 839742 933561 1952968 2065844 1268610 1071940 692036 677223 814419 814016 855428 863923 886387 898204 996045 996123 4731393 4907838 40.35 72.2 1
14:44:06 2024-01-26 621741 620368 201647 196701 317417 322590 324974 321034 208223 204468 254245 257468 294181 297527 4049517 4367971 6132182 5939000 1056397 1088384 291741 254344 262753 266727 295204 285842 288458 287927 205897 206026 698527 647446 1476196 1415136 432614 431439 632844 634230 788901 767243 810638 816249 862531 871929 832014 932068 1957878 2038009 1256035 1075803 689055 678562 818793 810373 850484 865609 890601 895708 990336 994011 4762210 4911340 40.35 72.2 1
14:44:07 2024-01-26 630187 621690 200411 197630 316005 323210 324974 322988 207575 205710 252779 258040 293825 295190 4055409 4386309 6136550 5947369 1038334 1088384 292677 253352 265108 266131 295211 287720 287526 288873 205897 206416 700020 653957 1527506 1410943 436315 428866 627471 635618 783056 762880 818165 820965 855492 865627 839464 929954 1954714 2071542 1246440 1072741 690559 676261 811805 818659 857162 863277 885719 899655 998165 995272 4718617 4907838 40.35 72.2 1
14:44:08 2024-01-26 625921 622130 200971 196662 316136 322292 324974 322534 206964 205567 254820 256439 294594 297275 4067301 4373926 6136550 5947369 1053955 1088384 292713 254593 262243 266540 295240 285708 288779 288579 206187 206347 698527 647446 1462363 1414955 432614 431135 631263 632480 788864 767596 810638 816249 863461 874497 830245 927484 1949076 2040349 1234506 1075803 689055 678082 818793 810410 851088 865438 890480 895615 986822 991647 4755417 4904340 40.35 72.2 1
14:44:09 2024-01-26 630639 621430 200175 197283 316005 322817 324455 322045 206964 206065 252779 257255 294594 295138 4058265 4377036 6127225 5939000 1037707 1088384 292659 253777 265108 265687 295419 287702 287122 288435 205897 206347 705992 650520 1459402 1410943 435695 427582 627026 635618 781946 761799 816347 820965 855492 871795 838795 926772 1953321 2061823 1257954 1072741 690559 675301 811805 816333 857858 861414 885126 902255 996750 996120 4705857 4895034 40.35 72.2 1
14:44:10 2024-01-26 627517 620269 200036 196740 315845 320901 324974 322270 206998 205105 254245 256473 298860 295641 4059168 4370898 6127225 5947369 1056058 1088384 291946 253812 263855 266131 292516 287635 287729 288137 206332 205706 707485 647446 1471000 1410943 433843 430190 626599 631878 788636 765084 811793 820965 862239 870524 833516 928825 1958737 2053998 1234506 1069221 687089 678635 816467 811022 853511 870054 887860 895615 990519 999508 4806360 4909874 40.35 72.2 1
14:44:11 2024-01-26 628588 620373 201643 196402 315996 322495 324709 322629 206964 205139 252815 257077 293321 297491 4064961 4370908 6127225 5929627 1038830 1087612 286946 253777 263890 266131 294340 284741 288779 287822 205897 206382 691063 653021 1467697 1412132 435077 428875 631710 636520 784168 765933 816384 813867 854696 871641 839107 923586 1951220 2046161 1186492 1084206 692530 677223 816430 816333 854725 863510 890186 899618 994072 989707 4667950 4895034 40.35 72.2 1
14:44:12 2024-01-26 625551 622130 200971 196705 315969 324291 324974 321034 207933 205036 254604 256651 294594 296331 4055296 4423553 6116657 5955861 1053394 1088384 287238 254557 263820 266060 293948 286683 287122 290917 205897 206347 701513 646523 1469320 1408943 433228 430181 627471 635618 788233 763421 811793 824470 862239 865528 833789 932874 1960599 2061321 1243923 1064482 689055 677565 814113 811560 857162 870670 886350 897531 996189 998947 4742384 4904575 40.35 72.2 1
14:44:13 2024-01-26 627150 621977 201295 196671 316005 320829 327274 320999 206929 206031 252743 257434 294594 297419 4067301 4308980 6164526 5942274 1047798 1091206 287238 253777 263890 265616 294954 286445 288599 288943 206187 206313 722112 645601 1470269 1421804 433843 430300 630780 631358 784168 767259 811793 816212 861555 873193 832605 924759 1950428 2036862 1257954 1080418 687457 675301 818793 815173 851088 864999 893729 901122 986969 993200 4744937 4905467 40.35 72.2 1
14:44:14 2024-01-26 632611 623453 200971 196710 316005 322817 324673 324462 206895 206031 254784 256617 294594 296546 4067862 4433523 6112687 5938016 1046632 1087575 288089 254132 263820 267101 294027 286840 287931 289493 206332 206169 698527 654487 1486299 1405709 436042 431403 627471 637877 785375 764541 818149 822715 854660 865555 838795 930185 1956929 2070647 1270567 1069498 693518 678562 814113 813979 855942 866296 886982 899453 998906 996828 4728605 4898473 40.35 72.2 1
14:44:15 2024-01-26 622016 621617 201252 196675 316005 322781 324974 320999 208009 204434 253919 257434 292742 297491 4055596 4336484 6117992 5936827 1046461 1088384 286714 254522 263635 265838 296071 286244 288337 288365 206212 206313 709041 643764 1481111 1414955 432614 428803 631263 633744 785412 765896 810601 815905 863461 871605 830245 923549 1954149 2033966 1275226 1076937 688563 676519 818211 811634 852298 866296 892730 900428 989007 993975 4735545 4896088 40.35 72.2 1
14:44:16 2024-01-26 632161 623895 200656 197448 316005 322817 324974 321973 206929 206352 252743 256686 294594 295154 4061386 4374133 6117904 5937103 1036466 1086804 289077 252999 265108 265838 292642 287369 287122 288803 205539 206313 711504 653021 1505337 1410943 436315 431069 627026 635618 783056 762340 818710 823374 855492 865591 839391 927431 1951220 2062961 1276946 1072429 691030 675781 813840 816333 856568 863741 885533 903543 996189 994011 4712525 4896088 40.35 72.1 1
14:44:17 2024-01-26 617799 621952 200980 196364 315920 321803 324974 321034 206964 205105 254964 255837 294181 297167 4037917 4364694 6126009 5937103 1057113 1087612 286990 253742 262610 266878 294590 285918 288540 287491 206187 205921 719873 649297 1472625 1414955 433843 431439 631887 632810 788864 767560 811793 818602 862239 874875 833197 927582 1949337 2044054 1234506 1075626 689055 679414 819951 809798 851088 870670 894006 895391 989437 996828 4769522 4909549 40.35 72.2 1
14:44:18 2024-01-26 628071 620373 202132 196675 316005 324592 324673 322498 206964 205567 254245 257792 294438 297527 4064961 4380450 6127225 5937103 1038812 1088384 287146 253777 264811 266060 296107 285378 288337 288943 205897 206992 694048 653021 1465052 1410943 434768 428875 631907 636520 784168 764778 816310 816212 857152 875494 838164 926260 1951338 2047229 1256035 1081189 693012 676705 815271 816333 855942 862522 888842 904604 997474 989589 4662807 4896088 40.35 72.2 1
14:44:19 2024-01-26 622016 621690 200835 197806 315996 322328 324974 320963 207864 205071 252815 256686 293342 294704 4061386 4383576 6126009 5955861 1053891 1088384 288048 253777 263855 266060 294305 287360 287122 288799 206477 205992 714950 646523 1474767 1410943 433843 430118 627471 632774 787117 763421 811793 823299 862202 865573 832605 931510 1956929 2053533 1259873 1064407 688071 678669 816430 811593 854725 868209 888805 896952 994006 1002676 4787827 4914846 40.35 72.2 1
14:44:20 2024-01-26 628821 621690 200975 195993 315148 323308 324444 322988 206895 205710 254245 257400 293172 300007 4058490 4361587 6118006 5927725 1039928 1090153 287146 253742 263855 267062 294305 285605 288779 287927 205897 206382 691063 653957 1469314 1413951 435077 429483 632157 638330 784168 765896 816347 814407 854020 872604 838164 922197 1947656 2042671 1276435 1081962 692515 677186 817592 816333 853511 863168 890148 902668 993183 990056 4674697 4896088 40.35 72.1 1
14:44:21 2024-01-26 621064 620373 200376 196710 315852 322817 324419 320028 208188 205071 254245 256651 294594 296403 4061386 4395581 6121644 5948487 1052493 1088384 287238 254380 263635 266060 293536 286683 287526 289717 205284 206313 706366 645408 1468017 1404711 433228 430221 626581 635618 788269 760643 811793 823299 861592 865483 833789 932210 1956929 2056448 1269469 1064784 689055 679636 814120 811597 857858 868823 885570 895428 996079 996681 4735697 4895043 40.35 72.2 1
14:44:22 2024-01-26 626277 620373 200384 196667 315825 321660 326812 320678 206929 205710 252779 257827 293768 296510 4055596 4299799 6155201 5929514 1047265 1088384 287238 254344 263890 265652 295204 287113 287931 288540 206332 206313 698527 645601 1483709 1420163 433228 429996 630780 631878 784168 765896 811793 816175 862202 873845 832786 923586 1951338 2030758 1259873 1078070 685129 676705 818174 813868 852904 866063 891457 900700 986933 995414 4731393 4901774 40.35 72.2 1
14:44:23 2024-01-26 629302 621865 200376 196710 315996 322674 324673 323970 206584 205710 254245 256227 294594 296762 4061386 4417820 6099248 5938016 1045885 1086804 287853 253352 263855 266878 293821 286719 288107 288943 206187 206347 695541 654425 1460527 1406946 435695 431439 627397 636520 785968 763971 816347 822715 857314 865555 839391 932637 1954149 2062740 1241804 1068170 692254 679152 816430 813831 855942 866332 888842 900704 1001154 995236 4731393 4897962 40.35 72.2 1
14:44:24 2024-01-26 622700 621906 201462 196675 315148 322530 324830 320999 208188 204434 254245 257434 292520 297491 4051300 4348936 6126734 5937103 1047750 1090704 287643 254949 263416 266060 296107 285806 288584 288395 206332 206313 721412 645141 1475522 1413951 432614 429478 631263 634717 786560 767656 810638 816212 864073 871605 832605 924759 1949449 2032235 1258989 1075086 689055 679152 819922 813253 853474 867595 892631 899415 991888 993793 4766091 4897962 40.35 72.2 1
14:44:25 2024-01-26 629297 622130 200945 197287 315933 323835 324721 322355 207719 205710 252815 258289 294181 296412 4049480 4373979 6122119 5937103 1035416 1088384 292564 253777 265479 265280 293742 287360 287122 289898 205897 206347 697034 650226 1473474 1410943 436042 429996 627471 636069 783056 763458 818733 820965 856706 872406 838795 927431 1951375 2056448 1256035 1071978 690559 672754 814120 818659 858383 861305 885677 904755 998313 993829 4697774 4892596 40.35 72.2 1
14:44:26 2024-01-26 627508 623012 200656 196539 316101 321803 326631 322581 207540 205710 255202 255837 294594 297000 4037917 4364694 6117899 5937103 1057038 1088384 287133 253742 263820 266914 292926 286804 288540 287691 206477 206026 701513 648834 1468983 1414955 433843 432432 630817 632847 790580 765860 813530 819801 861592 873023 833789 929131 1955247 2044745 1259873 1071978 686639 679377 819922 811668 852187 865609 894006 895428 991183 999581 4787827 4898473 40.35 72.1 1
14:44:27 2024-01-26 625007 621658 200971 197120 315960 323799 324938 322701 207402 205105 254245 258289 294181 296203 4046594 4358222 6117899 5932869 1035491 1088384 287190 253742 263855 265280 296877 286333 287931 289277 205636 206347 695541 651156 1468983 1410943 435077 428593 629443 636520 783056 765627 815693 820965 856547 874257 837570 926077 1949337 2049170 1256035 1075925 690559 672243 814120 818659 858383 863342 886238 904791 996152 993298 4654477 4886433 40.35 72.1 1
14:44:28 2024-01-26 623885 623785 199996 197389 315148 321577 324974 321723 207760 205105 254245 257573 293932 294740 4055727 4367764 6130989 5946482 1056813 1088384 292681 253777 263855 266656 293132 287261 287931 287090 206477 206169 713587 647446 1473050 1414955 433843 433668 628925 632810 790580 765627 813530 822201 862239 873023 833197 927431 1955013 2047681 1256035 1069691 686639 680190 818427 811668 852830 871287 893368 895666 990372 999655 4796369 4898473 40.35 72.1 1
14:44:29 2024-01-26 627254 620154 201603 196983 315739 323835 324938 322498 207726 205744 254245 258289 293768 296748 4037955 4367827 6117899 5937103 1035491 1088384 287190 253777 263855 265687 296668 285076 287931 288807 205897 207072 692556 651455 1466170 1410943 435077 427564 630993 638330 783056 765627 816347 819220 856884 871893 838832 927619 1949337 2050351 1208213 1075925 692530 672718 812960 819825 858383 864567 888842 904072 995880 993298 4661145 4892596 40.35 72.1 1
14:44:30 2024-01-26 623412 623082 200245 197768 317788 321803 326812 320999 207946 205641 254245 257434 293604 294704 4061499 4367764 6126622 5942241 1056813 1088384 292492 253777 263666 266469 292891 286862 287931 287927 206477 205992 703006 647446 1462363 1414955 434768 431439 630371 632810 790020 765627 811793 820965 864415 872406 833789 928825 1957803 2050623 1259873 1069691 686639 680672 818119 811668 853511 871287 892617 895466 993220 1001072 4803241 4901968 40.35 72.1 1
14:44:31 2024-01-26 628552 620373 201851 197188 315969 324291 324444 322498 207540 205641 254245 258040 294331 297167 4037880 4364715 6117899 5927725 1035017 1088384 287190 253777 264811 266095 296251 285695 287931 290104 205897 206416 692556 651156 1472625 1410943 435077 428551 632394 636520 783056 765059 816384 817406 857225 871965 839464 927619 1949300 2047718 1186492 1075925 690559 672718 814150 816138 857162 863954 888655 903429 995235 992594 4645018 4889108 40.35 72.1 1
14:44:32 2024-01-26 622934 621690 200555 197836 316005 321768 326812 321034 207575 205572 254136 257042 293789 293841 4049132 4371006 6121644 5937103 1053045 1087612 287845 254344 263820 265874 293856 287563 286830 287962 206187 205706 710471 646523 1504241 1410943 433843 430154 627471 632810 786560 764541 811793 820574 862239 865591 833789 932928 1957878 2053533 1257954 1065063 686639 676716 816345 811458 855942 868099 890671 900817 992480 1001072 4792099 4905467 40.35 72.1 1
14:44:33 2024-01-26 628561 620373 201502 196495 315933 323140 324372 322534 206964 205567 254136 257042 293768 299088 4049816 4355360 6117899 5921027 1038446 1085264 287216 253742 263855 266145 294961 285842 288779 288185 206187 206382 691063 653678 1491068 1414955 435386 429478 632157 636262 784168 768140 818127 815597 854696 874339 839428 923624 1947656 2042877 1252197 1081683 690559 675723 816381 813794 853007 864890 892655 905251 995409 993090 4688342 4886710 40.35 72.1 1
14:44:34 2024-01-26 622053 622130 200971 197428 315748 323727 324649 321034 208188 205105 254782 257152 293449 296582 4049541 4398597 6112299 5939000 1052387 1087612 287458 254593 263855 266691 295427 286719 287729 289752 205284 206382 709041 646523 1478119 1405709 433843 431099 627323 636520 790309 762880 811500 822972 862239 865672 834534 932949 1960621 2056968 1267550 1065432 690559 678746 811842 811708 860335 871287 887133 897951 999022 999655 4728719 4901968 40.35 72.1 1
14:44:35 2024-01-26 628670 620373 200831 196710 318358 320580 326812 322140 207575 206352 252815 258151 294594 296403 4049816 4302902 6157948 5937103 1047052 1088384 287181 253777 265072 266095 293984 286898 287931 288400 206768 205671 711964 649297 1480355 1425334 436315 428955 629443 633744 784168 769264 815113 819801 860982 874785 837242 928393 1947656 2039982 1268610 1080527 686639 673706 820442 816212 848675 865522 896565 905898 989665 993127 4732302 4905279 40.35 72.1 1
14:44:36 2024-01-26 627254 619833 200804 197013 315856 323284 323329 323970 207298 205105 255001 258717 294559 295914 4037955 4427199 6089923 5921027 1047724 1087612 287391 254132 263416 266950 294590 286799 287931 288400 206187 206347 709041 653089 1460248 1401723 435077 431506 629443 638330 788269 764826 816347 820574 857189 870560 839428 931973 1957803 2059816 1257954 1068170 692530 678746 811842 811708 857895 865645 887133 900587 1001866 999618 4730153 4898272 40.35 72.1 1
14:44:37 2024-01-26 621535 620081 201291 197146 316005 323284 324974 319992 208223 205071 252815 258040 294281 297491 4055708 4330859 6117899 5929514 1053391 1088384 291464 254949 263047 266504 296107 285851 288589 288540 206187 206347 697034 645601 1465312 1415136 433228 430441 632605 635618 788864 768140 811518 817406 864686 874533 832605 924796 1954149 2032235 1272172 1075888 689055 678228 818119 811708 849883 865474 895924 899265 991109 996120 4735504 4895847 40.35 72.2 1
14:44:38 2024-01-26 627254 620373 200411 197326 315996 322853 324685 321687 207829 205744 252779 257861 293413 295498 4049816 4348936 6112687 5927725 1034247 1086841 292564 253812 265293 265280 294305 286754 287122 289348 205897 206347 708363 650226 1472087 1410943 436042 427600 627471 636520 783056 763421 819942 820965 854733 873100 839464 928825 1954149 2059881 1257954 1072741 690559 673742 811842 816212 857895 862704 886499 905898 1001117 996120 4686360 4895847 40.35 72.1 1
14:44:39 2024-01-26 626243 622130 200949 196710 316136 321875 324757 322355 207829 205533 254874 260989 294706 297239 4049816 4371057 6117899 5932593 1060283 1088384 288752 253812 263926 267360 292642 287158 288779 287125 206477 206204 712072 648834 1484946 1414955 434768 432831 630817 633781 790580 767243 811537 820965 862239 874875 833279 926772 1956929 2047718 1257954 1072741 687616 678415 818699 809408 849883 865582 892456 898869 992556 999508 4782666 4898272 40.35 72.1 1
14:44:40 2024-01-26 632848 620263 201260 197483 316001 323835 324974 322474 207575 205710 252815 258323 294181 296403 4049816 4361660 6117904 5928639 1035491 1087612 286746 254167 263890 265687 294883 286719 287768 289752 205936 206382 699647 651156 1488523 1410943 435077 429313 628517 636520 783056 765627 816347 820965 857262 874257 838201 927431 1954149 2050623 1276435 1074359 692036 672791 811842 818602 857895 862704 886387 905898 998911 996120 4650612 4888228 40.35 72.2 1
14:44:41 2024-01-26 630290 620254 201965 196667 315559 323571 324938 323023 207766 205710 254245 257434 293768 297563 4049517 4361560 6109193 5923497 1034017 1088384 292636 254202 263890 265687 294918 285842 287122 289211 205897 207251 698527 651136 1484036 1410943 435077 428942 630993 638330 783056 764778 816384 819801 856956 874785 839428 926772 1951375 2050351 1256035 1075850 692036 672754 814120 818565 857895 862704 888284 904940 998638 994671 4654477 4891522 40.35 72.2 1
14:44:42 2024-01-26 623587 622094 201467 197768 315969 322817 324974 320773 207980 205641 254245 257400 294082 295190 4059168 4373926 6108574 5942241 1053797 1088384 292677 254557 266320 266727 294590 287729 287526 288636 206477 206026 715103 646523 1469543 1410943 433843 430204 627434 632847 787748 765627 813530 822972 865381 870560 832064 932949 1957803 2053950 1257954 1066652 686639 677748 816381 811153 854859 865510 889160 896991 994590 1002455 4792099 4905279 40.35 72.1 1
14:44:43 2024-01-26 631642 621848 201498 196572 316005 324326 324709 323023 207609 206283 254820 257434 293768 297635 4054189 4342790 6117899 5923497 1038446 1088384 287391 253777 263890 266131 294340 285744 288779 287962 206187 206416 694048 653957 1466411 1412095 435695 430190 633053 638330 784168 768140 818747 816212 856583 874569 839464 923362 1945141 2044782 1186492 1082067 692530 676716 816381 817406 855465 862324 889178 902293 993122 993409 4669477 4891636 40.35 72.1 1
14:44:44 2024-01-26 623412 621397 200980 197009 316005 324568 324974 321034 208188 205105 255110 257468 294559 297009 4049816 4414311 6098606 5942241 1057002 1088384 287494 254593 263855 267062 294340 286504 287234 290193 205897 206382 700020 645601 1492598 1405709 433843 431038 625715 636248 788901 763458 811537 824795 864073 869910 834534 934945 1959200 2056923 1269469 1063416 690067 678746 814150 811668 857287 865623 886387 897629 993861 999274 4741021 4900684 40.35 72.1 1
14:44:45 2024-01-26 631990 622021 201402 197179 318655 321732 324974 322916 207540 206386 254566 257827 294594 297131 4049760 4302754 6145875 5964420 1044910 1088384 292564 253777 265444 266060 295620 286244 288337 288190 206332 205992 703051 648834 1472087 1426226 435695 428803 631263 632597 784168 765896 811537 819764 862202 874172 833833 927582 1950428 2038009 1186492 1078990 686602 674218 821025 816138 851088 866369 895713 900898 986139 996083 4714993 4895110 40.35 72.1 1
14:44:46 2024-01-26 632886 623629 200625 197626 315897 323272 324974 321938 207575 206421 253991 259077 294389 295605 4060981 4370908 6117283 5927725 1037948 1088347 287391 253529 265072 266095 293465 287450 287931 288601 206477 206347 698527 653957 1506871 1410943 437247 430083 627471 636520 785692 764541 819913 824470 854660 870524 842775 933598 1954939 2065668 1269707 1072466 690559 676201 814150 815561 857895 865756 886387 901577 996713 996828 4719001 4895148 40.35 72.2 1
14:44:47 2024-01-26 628493 622943 201112 197017 318692 322602 324974 322462 207864 205744 254784 257885 294416 297383 4046235 4358507 6108574 5938130 1053802 1088384 286711 254344 263855 266060 292891 287599 287931 286942 206768 205992 718134 646797 1462363 1414955 435077 431439 628889 633744 790020 765860 814110 823299 864073 872479 833789 930147 1956929 2050623 1260353 1066194 686639 680153 816381 811708 853007 870561 890443 897531 993367 999408 4804906 4895034 40.35 72.1 1
14:44:48 2024-01-26 630191 623247 201406 196393 317788 323619 324493 322988 207540 205710 254245 257434 294737 297239 4045392 4342790 6108574 5918346 1040670 1088384 287146 253777 263855 266095 293984 285770 288779 287927 206187 206992 689570 653957 1473055 1410943 435695 430221 633053 638330 785840 768103 819638 816175 856547 874497 839464 923249 1950428 2044326 1256035 1081296 692530 676201 816345 814910 854822 865145 889736 902218 996189 991096 4681226 4891522 40.35 72.2 1
14:44:49 2024-01-26 623475 622094 200937 197017 314577 324111 324794 320999 208154 205071 254784 256651 294345 296856 4046231 4414393 6097953 5932869 1053275 1085997 287324 254344 263820 266095 294305 286566 287122 291839 206042 206313 722950 646523 1472633 1405709 433622 430154 627471 636069 788864 763421 814110 824138 864686 865555 833243 934945 1957803 2056448 1256035 1063416 689576 679400 814150 811708 856679 865546 888284 898171 996189 997257 4729899 4905279 40.35 72.1 1
14:44:50 2024-01-26 631088 622751 201147 198562 315933 321625 327201 321794 207540 205710 252779 257827 294181 297203 4042629 4286518 6144713 5938130 1044910 1088384 288048 254167 264630 265245 295620 286244 288337 288799 206477 206347 700020 644946 1471151 1424201 435077 431142 631263 632774 785840 766980 814110 819862 863461 874136 834975 926260 1951220 2036563 1256035 1080527 686108 674695 820170 814947 851088 865756 895047 897933 986139 993975 4711618 4901470 40.35 72.1 1
14:44:51 2024-01-26 631642 622053 200805 197660 317163 323128 324830 321830 207402 206386 252815 256686 294594 295489 4046310 4358507 6112299 5923497 1037948 1088384 287993 253742 265072 266060 294590 287706 287931 288838 206477 206141 698527 653957 1507112 1410943 437247 430118 628213 636520 784168 764541 819950 822899 855637 870742 841852 932912 1954939 2065735 1273696 1071978 690559 676201 814150 814947 857895 865756 886387 902218 998635 997533 4712582 4901470 40.35 72.1 1
14:44:52 2024-01-26 626471 623012 200835 197184 318467 321660 324830 321794 208015 205710 254604 257627 295646 297000 4052008 4345432 6108574 5947330 1056100 1088384 292564 253777 263890 266095 293096 287158 288174 287726 206913 205992 716050 646984 1477038 1410943 434768 432060 629370 632810 790580 765627 813530 820965 862239 872479 834975 928788 1956929 2049133 1257954 1066194 686639 680672 818119 811708 851726 865546 890443 896892 991923 997293 4784409 4897962 40.35 72.1 1
14:44:53 2024-01-26 629112 620227 201467 196436 315888 325022 324228 322772 207691 205927 254245 257042 292839 296973 4046929 4342701 6107944 5918346 1039928 1087575 286711 253777 263855 267026 294640 284897 288779 288803 205897 206382 700954 651156 1457243 1410943 435077 430212 631263 637684 784168 765860 818127 817406 855905 874519 839391 926260 1947656 2048650 1256035 1078990 692530 673742 815887 814947 855465 863313 888917 903541 996189 990828 4633493 4880855 40.35 72.1 1
14:44:54 2024-01-26 623577 620304 201155 197214 315825 323655 326436 320820 208015 205607 254784 257365 294181 296093 4045392 4370819 6107305 5927725 1050797 1087575 287935 254344 263820 266060 295419 287688 287122 288803 206332 205992 718134 646333 1464140 1410943 433843 430118 627471 632810 786524 764541 811793 822936 864686 870570 833789 932912 1954976 2053533 1257235 1063416 686639 677712 816467 811708 855193 865438 890186 900132 994777 1001796 4778421 4887899 40.35 72.1 1
14:44:55 2024-01-26 629487 621911 200866 196607 318458 322411 324757 323299 207367 205927 254064 257400 294145 297491 4039605 4304453 6140335 5914125 1039928 1086804 287617 253352 263890 266060 294233 286244 288337 288883 206768 206169 695541 653021 1470213 1420163 436315 430118 633053 634680 784930 770391 816347 817369 857225 874569 839119 923624 1947656 2041429 1272523 1081792 689576 674732 819861 816175 851088 863923 893105 900713 990482 993975 4712305 4882510 40.35 72.1 1
14:44:56 2024-01-26 631303 621948 201327 197043 315969 324147 324264 323790 207691 205464 254891 258390 294594 296434 4045392 4424504 6103254 5927725 1050043 1086804 287146 254344 263047 267289 293053 287010 287931 288566 206477 207459 680612 653089 1460477 1399736 435077 432218 629443 639238 790020 765627 816310 823299 859691 871790 838435 931547 1961108 2059816 1261792 1072808 692530 680672 811842 811708 857895 865546 885051 896954 1001814 997257 4728910 4880855 40.35 72.1 1
14:44:57 2024-01-26 622663 621682 201824 196602 315960 323392 324830 321604 208340 204968 254891 258082 294594 297491 4046886 4355545 6116359 5929627 1053694 1088112 292600 254522 263047 267289 293821 286481 288405 287020 206913 206347 701513 648371 1474670 1413689 435386 432764 632605 634680 791140 768103 813882 820965 862202 875571 834497 930147 1955538 2051777 1234506 1072741 689576 680672 819861 811132 851088 865582 893727 895615 989744 991611 4755417 4886710 40.35 72.1 1
14:44:58 2024-01-26 627056 623292 201358 197737 315861 323392 324794 321866 207691 206028 252599 258151 293718 295605 4039605 4355105 6108574 5923497 1032435 1088384 286711 253777 264666 265024 295204 286490 287122 289277 205897 206347 695541 650690 1463209 1410943 435077 430605 628445 636520 783612 765627 816073 820965 857225 874334 838164 930106 1954149 2050623 1257954 1072741 690559 672754 811842 817369 857895 863313 888284 904940 998162 994011 4656149 4877331 40.35 72.1 1
14:44:59 2024-01-26 626703 622865 201112 197149 318458 321696 324902 321830 207726 205464 254100 257846 294487 296403 4036865 4349693 6101091 5932869 1052293 1088384 287733 254167 263855 266095 292926 287486 287931 290399 206477 205706 719649 646984 1469141 1410943 435275 430154 627557 632810 788864 765627 811793 823299 864073 872406 833789 930185 1957527 2050623 1234506 1066615 686639 680401 817539 811708 852970 865546 889773 898176 993367 999408 4792748 4889108 40.35 72.1 1
14:45:00 2024-01-26 627539 620117 202001 196538 315789 324147 324757 322844 207905 205641 254296 258082 293591 297167 4040544 4342598 6099248 5918069 1035826 1086804 288752 254344 263855 265874 296251 285053 287931 288838 205752 206416 692556 651156 1473553 1410943 435077 428879 631263 638330 787621 766696 816384 818639 857225 874461 839428 929056 1949337 2047681 1257954 1075925 692036 673202 814150 817332 855465 862704 888917 904665 996189 991096 4637338 4870377 40.35 72.1 1
14:45:01 2024-01-26 622016 621948 200726 199685 315712 322674 326740 320856 208084 205641 254459 257689 294487 295462 4040464 4367827 6093608 5932869 1053045 1086804 287845 254344 263855 266469 294305 286719 287122 289347 205900 206169 705992 645601 1482668 1410943 433843 433360 627471 634717 788901 764541 812951 825531 864686 865591 832027 932949 1957803 2056448 1263711 1065691 688595 678228 816111 811708 855465 865546 890186 900451 996189 1001601 4773423 4889108 40.35 72.2 1
14:45:02 2024-01-26 629338 620081 201327 196538 318619 324003 324757 323598 207726 206283 254532 258756 294416 297419 4040464 4302949 6109467 5919273 1039928 1088384 288089 253777 263890 266095 294754 286692 288576 287055 207059 207174 700020 653021 1503140 1420163 436936 430154 633680 635618 784168 770428 817509 817406 859691 874244 838795 923624 1947656 2041158 1272523 1082067 689576 674768 821091 817949 850485 865145 894401 904940 993096 993975 4708435 4873031 40.35 72.1 1
14:45:03 2024-01-26 628850 622135 201226 197154 315820 323511 324156 323598 207437 205641 255325 258571 295124 296604 4042629 4411522 6080598 5921027 1046977 1086034 287391 254522 263630 266950 294590 286598 287931 288838 206332 206416 695541 652624 1471775 1401723 435077 432773 631009 639238 788864 765059 816347 821772 862202 873023 839428 931547 1959200 2061388 1261792 1066652 693518 680672 811842 813438 860335 865474 885756 898266 1002561 997293 4718617 4883224 40.35 72.1 1
14:45:04 2024-01-26 621275 620373 201291 197111 317648 322566 324721 319885 208375 205036 252671 258151 293172 297311 4039746 4316973 6107305 5895476 1050360 1086804 287238 254949 263416 266060 295655 285806 288337 288540 206187 206204 700020 643764 1467536 1410943 433535 430154 633053 636069 787711 769264 811793 818022 865913 874569 832605 926260 1954149 2031898 1255223 1074359 688105 677748 818699 813216 852366 865442 891808 898942 990482 996123 4715249 4883224 40.35 72.1 1
14:45:05 2024-01-26 629840 620373 200384 197737 315784 322566 324685 322211 207726 206317 252635 257365 293754 297517 4046929 4336484 6107029 5915788 1035491 1086804 292636 253742 265108 265245 294020 286719 287122 288628 205897 206382 699274 651156 1477881 1410943 435695 428933 627557 637195 783612 764541 817509 820965 856547 874785 839391 930147 1954149 2050623 1256035 1072741 690559 673706 813572 817985 857895 863923 886387 904940 998162 996828 4665564 4873031 40.35 72.1 1
14:45:06 2024-01-26 625463 620377 200171 196710 317648 321517 326595 321723 207946 205641 254136 258571 294973 295498 4040870 4339946 6112299 5921032 1053394 1086804 291669 253812 263890 266095 293721 287599 287149 288943 206477 205706 710471 645601 1462944 1410943 434768 430190 627521 633744 788631 765084 812951 824138 864686 870524 834382 932949 1956929 2053533 1259873 1065063 686639 677712 816381 814016 854725 865510 889141 899359 993367 998739 4785253 4883224 40.35 72.2 1
14:45:07 2024-01-26 627512 620373 201673 196675 315996 324039 324649 323681 207622 205676 254136 257723 293591 297419 4044037 4336745 6108574 5904753 1037595 1088384 287216 253777 263855 266691 294305 284969 287103 288365 206477 206382 691063 653021 1468126 1410943 436315 430396 633053 638330 786050 769264 818747 818022 857189 874172 843048 926260 1947656 2047229 1256035 1082067 692530 676753 816381 815597 855465 865756 889810 902935 996189 991833 4649504 4877331 40.35 72.2 1
14:45:08 2024-01-26 624200 620373 200971 197326 315969 323284 324757 322714 208561 205858 254532 257365 294281 296194 4041148 4377296 6081337 5927725 1050344 1085239 287733 254593 263855 266540 294305 286611 287931 289717 205248 206382 695541 647446 1455492 1401723 433843 431474 627594 637877 790020 765627 813919 822972 862239 870524 835754 935612 1960599 2059816 1273307 1063551 690559 679708 813572 811708 857895 871251 886387 898208 998199 997293 4715259 4882510 40.35 72.1 1
14:45:09 2024-01-26 622934 619817 200971 197283 316001 322328 327591 320749 207980 206179 253991 258185 294074 296892 4040070 4290533 6126926 5925382 1044914 1088368 286987 254593 263890 265652 295655 285842 287931 287857 206187 206382 710556 644682 1472758 1420163 433843 429089 631263 632847 786560 768140 811518 818602 864686 873520 832027 924759 1951375 2032235 1259873 1077456 686598 674732 818699 813794 851726 864219 895713 899655 986175 993975 4708472 4872788 40.35 72.1 1
14:45:10 2024-01-26 632287 620373 200928 197326 316005 322590 324974 322737 206722 206248 254028 258535 295535 295570 4044037 4361226 6102953 5918346 1041338 1083653 290495 253566 263890 266727 292232 286961 287931 291221 206187 206347 698527 654953 1502428 1409942 438181 432195 628037 637877 786560 764541 819950 822972 855942 871790 841852 932949 1955265 2069121 1274479 1071215 692530 679437 815308 813794 856679 865474 888917 899655 999613 991647 4713913 4877331 40.35 72.1 1
14:45:11 2024-01-26 620821 621551 201330 196360 315144 322554 324974 322498 207946 206598 255179 259663 294039 297419 4041148 4345804 6099248 5927725 1054142 1086804 291853 255022 263012 266131 294126 285708 288779 287962 206323 206382 710556 645141 1450074 1414955 433843 432193 633053 636520 790580 770428 810350 820111 865045 874605 831475 926772 1955013 2035119 1256283 1075925 689576 679708 819861 811708 851726 865546 893091 899581 990519 996828 4734033 4886710 40.35 72.1 1
14:45:12 2024-01-26 630888 621690 200376 197356 316005 322853 324974 322760 207575 207146 253991 259185 294416 295404 4044037 4352100 6099248 5912367 1035491 1086841 286746 254667 265409 265687 294340 286745 287638 289514 206187 207094 697034 650226 1464552 1410943 436315 428875 628481 637724 784168 765084 818747 822715 857189 874257 839464 930222 1954149 2056448 1257954 1072741 691543 674732 814618 819183 857895 863923 886387 901958 998199 996828 4665555 4872788 40.35 72.1 1
14:45:13 2024-01-26 625734 622130 201006 196710 316132 321577 324974 322498 207899 205710 254782 258102 294695 297203 4041148 4344727 6112299 5930500 1053049 1086804 292492 254344 263890 266362 293124 287599 287122 288435 206477 205992 699536 645601 1472758 1410943 435077 430917 627557 632847 787711 765627 811500 824175 864686 871795 832064 932949 1956929 2053533 1259873 1066194 687616 678709 816381 814983 854859 865582 890480 897028 993367 1000223 4784409 4882140 40.35 72.1 1
14:45:14 2024-01-26 628108 620373 201643 196394 316005 324291 324938 322988 207540 205710 252815 259663 293449 299825 4041148 4339378 6112023 5895707 1037948 1086804 287391 253777 263855 265776 294162 285080 288779 289294 206187 206416 691063 654677 1466043 1410943 436315 430190 633053 637692 784265 769301 819950 817406 857189 879625 839464 925600 1946526 2044326 1232623 1080527 692530 676238 816381 813794 855465 865145 889141 902293 995483 993272 4646744 4870377 40.35 72.1 1
14:45:15 2024-01-26 621137 620373 200975 197321 316001 322853 324649 320999 208078 205139 254245 258934 294380 295426 4040870 4370908 6081375 5921141 1050306 1086767 288048 254557 263047 266131 294020 286575 287976 288698 205752 207026 689570 649297 1465199 1400729 433843 432082 630817 638330 791140 764541 813956 820965 862239 871867 836346 932949 1960621 2058426 1255223 1068170 692530 680190 811842 811708 860833 865582 886387 900245 999687 997293 4708472 4879742 40.35 72.1 1
14:45:16 2024-01-26 625698 620373 200831 196744 315183 320901 326812 322007 207899 206031 252815 257861 295138 296820 4044784 4284013 6132862 5914125 1044546 1088273 286746 253777 265108 265687 294020 287086 289143 288400 205897 205706 710386 647446 1473453 1424324 436315 429590 630817 633781 783984 767017 813919 820382 862239 874533 836976 929094 1946675 2038537 1268610 1078716 686639 674255 821061 817406 850484 865145 895713 903615 987608 994011 4701737 4879742 40.35 72.1 1
14:45:17 2024-01-26 630565 621690 200419 197146 316005 322853 323952 324006 206964 205710 254820 256261 294388 296784 4037497 4399112 6103970 5895665 1034421 1087557 287251 252964 265037 266095 293409 287625 287693 288943 206187 206382 698527 654425 1509598 1410671 436570 430796 627557 636520 784265 765355 821119 822972 855905 871790 841852 932949 1954149 2066043 1281676 1070988 691543 676753 815189 816212 857895 865546 888284 902293 998199 991647 4701775 4870377 40.35 72.1 1
14:45:18 2024-01-26 623689 620373 201015 196667 315148 322101 324577 322009 207946 205105 258747 256720 293207 297311 4039605 4339693 6104046 5919273 1057150 1087594 288752 254557 263012 267360 293124 285878 288477 290399 206332 206347 706366 648834 1466759 1416140 435695 432921 632844 635618 791140 769952 813956 820965 863787 874785 834570 929947 1964193 2044819 1259873 1074322 689301 680672 821061 811708 853007 871781 895713 896991 991923 997293 4746038 4879742 40.35 72.1 1
14:45:19 2024-01-26 627512 620768 200962 197978 316001 323571 324974 322498 208078 205744 252815 258289 294701 295570 4050154 4352168 6105996 5908967 1037373 1088384 288788 254347 263855 266095 295899 284982 288052 292288 206115 206416 691063 651156 1463771 1410943 435695 430154 632157 637234 784168 765933 819676 819801 857262 874497 839464 927446 1951375 2050623 1257954 1077456 692530 674255 815189 818602 857895 863923 889922 901921 996008 993272 4624115 4866905 40.35 72.1 1
14:45:20 2024-01-26 623032 621255 200792 197626 316005 321839 326812 321034 207575 205567 254245 257077 294594 294704 4028064 4336320 6081375 5951596 1053503 1085264 291403 254916 263635 266095 293742 286517 287122 289514 206079 206416 695541 645601 1496534 1405949 433843 431546 627114 636520 790020 763458 811537 824795 864073 870560 834534 935612 1960599 2053986 1267550 1063416 690067 679451 814150 811708 857895 865816 888284 896991 993897 1000187 4731393 4879742 40.35 72.1 1
14:45:21 2024-01-26 629338 620113 201015 197106 316609 321875 324974 323778 206964 206208 254245 257400 294388 297029 4041704 4301761 6132862 5895476 1041413 1087575 288194 253742 267348 265883 294269 286557 288337 287055 207305 206209 703006 651156 1464340 1423190 437558 431173 633053 635581 784168 770428 816347 820965 859691 874569 838164 926260 1947912 2038009 1264698 1082067 689576 674732 821025 818529 852298 865145 895713 906230 991887 993975 4709902 4877343 40.35 72.1 1
14:45:22 2024-01-26 630006 622130 200936 196974 316005 322817 323916 323742 207540 205744 254604 258600 294594 296510 4035919 4411725 6096617 5929627 1044354 1085190 288054 255577 266969 266772 293749 287527 287931 288426 206477 207174 710556 654425 1459212 1408943 437558 432728 629370 638105 787675 765627 820534 824102 857152 873091 843048 934945 1956929 2056808 1186492 1071215 693518 679671 817592 813757 857895 865474 890186 899618 1002524 999838 4701623 4877331 40.35 72.1 1
14:45:23 2024-01-26 620149 622306 201638 196641 317643 322781 324577 322009 208188 204894 254784 258006 294706 297239 4030374 4342352 6109686 5912367 1058659 1088384 287190 254522 263156 267004 295665 285022 288779 287927 206477 206347 721412 647446 1473474 1414955 433843 432800 635337 636069 791140 770391 814110 820965 866036 874461 833243 927431 1954939 2041429 1238273 1075086 690067 680672 821025 811708 851726 865762 895038 900887 993367 998240 4745225 4877331 40.35 72.1 1
14:45:24 2024-01-26 627597 621251 200971 197326 316005 323763 324974 322498 207864 205710 252779 258289 294309 295592 4030374 4344400 6105996 5905097 1037948 1085190 286946 253777 263855 266469 295821 286275 288743 289207 206332 207026 710065 653919 1471226 1410943 436005 431439 633053 639238 785375 768103 820534 819801 859046 874172 841852 929056 1954149 2050623 1234506 1078990 693518 674768 816381 818529 857287 865145 889773 904903 996008 992498 4631239 4867952 40.35 72.1 1
14:45:25 2024-01-26 622012 620373 200980 197901 316005 321517 326812 320999 208188 205533 254245 257221 293520 295305 4027500 4358536 6081375 5923962 1051886 1088347 288048 254914 263820 266594 293917 286351 288449 290123 205717 206416 697034 648839 1472534 1401723 434459 432728 629407 638108 791140 764541 815693 824138 864073 873023 838164 935612 1960674 2062740 1279064 1066194 692036 680672 814150 811708 860335 870574 888284 899565 999613 1001637 4712582 4879742 40.35 72.1 1
14:45:26 2024-01-26 625181 620377 200945 196701 315604 320829 327591 321973 207864 206352 252815 257827 294388 296546 4027500 4277139 6142268 5923366 1046632 1089955 287858 254132 264666 265687 295879 287090 288341 288601 206477 206313 710556 645408 1464552 1425334 435695 429780 631935 633744 786291 768683 813882 819801 864073 874172 834497 928944 1950428 2036563 1186492 1078990 686639 674732 821025 816138 852970 865438 896990 900824 987572 994011 4688191 4870377 40.35 72.1 1
14:45:27 2024-01-26 629964 621251 200345 196710 316005 321970 324938 323646 206860 205744 254245 256261 294701 295570 4033250 4364329 6100349 5895476 1037948 1086858 288861 253742 265479 266060 293821 288000 287603 290271 206187 206313 697034 651156 1464127 1413726 437558 429780 628481 636520 784168 765627 821119 822899 856547 873023 842739 932912 1955538 2065668 1285086 1073323 690559 675723 815308 817949 859724 864012 888284 901921 998162 998947 4684366 4873852 40.35 72.1 1
14:45:28 2024-01-26 625734 621865 201252 196675 316096 322328 324974 322009 207864 205710 255001 256617 294594 297491 4033250 4336837 6098834 5923962 1051886 1088131 288382 254382 263820 266060 292232 287122 288130 291048 207351 206135 716618 647446 1492988 1413652 436278 432181 629407 634643 791140 765860 811537 822354 864686 874875 833870 932949 1956929 2050623 1259873 1069691 689576 681638 819279 811708 854216 871781 892382 898171 995483 1000150 4778421 4873852 40.35 72.1 1
14:45:29 2024-01-26 629024 619981 201462 197154 316005 324784 324902 322725 207719 206132 254245 258254 293768 296820 4029330 4342790 6112687 5914530 1037520 1088373 288946 254382 264524 266433 296071 285035 288779 288838 206226 207534 688077 653021 1474749 1410943 437247 432387 633053 638135 786560 768720 821119 819801 859691 874569 841852 928281 1949300 2047229 1234506 1080527 693518 676238 816381 816138 857287 865145 891747 904940 995268 992498 4634550 4867149 40.35 72.1 1
14:45:30 2024-01-26 621576 621425 201526 197283 316001 323799 324974 320999 208548 205710 254245 257434 294388 296338 4033250 4364387 6081337 5929627 1050382 1086858 287940 254987 265837 266469 294269 286683 288337 289506 204963 207107 700020 647260 1475223 1401723 433622 432243 628481 638330 791140 764541 815113 824138 864073 870615 836939 935612 1963408 2058426 1253339 1066194 690559 680080 814150 811708 859724 865803 886387 900925 998199 999444 4708435 4879742 40.35 72.1 1
14:45:31 2024-01-26 629310 620373 201006 197111 316101 320829 324974 322462 207540 206386 252815 257468 294701 296403 4033250 4275039 6116359 5915500 1044704 1088236 286620 254417 264524 265475 295169 285811 288048 288566 205864 206209 709041 645408 1468466 1420163 434768 432439 633745 632810 786560 768683 811537 820446 864686 874605 833870 929094 1951286 2035119 1256035 1078990 686639 674732 820753 816138 850485 864887 895806 899284 987572 996123 4703177 4873852 40.35 72.1 1
14:45:32 2024-01-26 629969 621870 200345 197596 316001 322781 324974 324006 206895 206352 254245 256617 294594 295605 4027500 4361609 6081337 5923962 1034209 1086858 288657 254417 265373 265475 293877 287527 287122 288593 206187 207072 698527 651031 1477038 1410943 436936 429879 630287 638330 784168 765084 819950 823299 856956 874875 841852 931547 1954149 2059545 1257954 1072741 690559 674732 814120 818602 857895 865756 887651 904940 999380 996828 4672226 4867035 40.35 72.1 1
14:45:33 2024-01-26 624475 620373 200315 197150 316101 320865 324974 321973 207864 205710 254245 256261 294981 295641 4021760 4339251 6097953 5912292 1052932 1087631 288418 254417 263749 266291 293231 287860 287364 288943 206477 206313 711404 646333 1468632 1410943 435695 431439 628445 634533 788864 765627 814110 824138 867290 873023 833279 932949 1956929 2054990 1259873 1065857 688105 678709 817539 814370 855465 870479 890475 896991 994777 1001601 4778421 4877331 40.35 72.1 1
14:45:34 2024-01-26 628845 620373 201638 196534 316005 324496 324938 321913 207899 206031 254245 257434 293768 297527 4030374 4327419 6089923 5910540 1037557 1087631 288861 254417 264524 266661 294126 285627 289023 288225 206477 206416 692556 652984 1462918 1410943 436315 431659 633053 639799 787711 769809 819950 817985 857189 874172 841852 927582 1949449 2048688 1256035 1082067 692530 676753 816381 816222 856679 864183 890443 903578 995304 993706 4646744 4873852 40.35 72.1 1
14:45:35 2024-01-26 626111 621690 200980 197600 316001 322817 326825 321034 208223 205567 254245 257042 294701 295154 4030374 4355394 6084263 5934214 1052640 1088405 287243 254808 263749 265918 295388 286633 287657 290158 205861 206382 698527 646062 1481674 1406428 433843 432069 627557 636520 792480 764541 811574 825343 864686 870560 834534 935612 1959200 2056596 1247690 1063416 690067 680190 814150 811708 860335 869865 888917 899490 993897 997293 4721988 4877331 40.35 72.1 1
14:45:36 2024-01-26 629918 619934 200975 197154 316136 322265 324974 322737 206929 206386 252815 257468 294181 296546 4027500 4277919 6117899 5911653 1047343 1087428 288861 254026 264966 265918 294126 286284 288540 290517 206477 205957 711964 647408 1476510 1427083 437558 430083 631263 634194 784168 769989 816310 820965 860982 874533 839704 926114 1947656 2039946 1262742 1078990 688595 674768 821025 817985 851088 865145 895731 904940 989044 994011 4705857 4870377 40.35 72.1 1
14:45:37 2024-01-26 627217 621690 200380 197120 315996 323835 323952 323023 208159 205424 255001 256686 293207 296582 4031112 4399033 6071272 5911791 1046904 1087557 288255 254452 263749 267182 293053 287217 287904 290810 206369 206347 717187 653957 1466411 1406428 437558 432876 630334 638172 788828 768849 821119 824138 857189 872406 841852 934669 1956929 2065853 1261792 1069362 694013 680672 814036 813757 857895 865726 888284 899544 1002561 997293 4711997 4863551 40.35 72.1 1
14:45:38 2024-01-26 619958 620081 201291 196360 315845 322817 324974 322009 207864 204752 254641 257434 293768 297491 4028689 4330674 6089923 5911639 1056738 1091509 288454 254417 264711 267182 294162 285663 288743 290513 206369 206347 698527 648371 1471875 1410943 435968 432737 633951 636069 792263 770428 816160 820965 863787 874497 834497 931630 1955538 2044326 1259873 1075086 689055 680672 820442 811708 852366 870515 895713 894005 990519 991611 4740799 4870377 40.35 72.1 1
14:45:39 2024-01-26 627365 620373 200380 197596 316001 322853 324974 322009 207899 207472 252779 257861 294594 295641 4027500 4346114 6084389 5902081 1037557 1089955 288752 254452 263785 265954 295226 285904 288337 292009 205718 207211 698154 651156 1461094 1410943 437558 430737 633053 639238 784168 765933 821115 820965 859046 874424 841852 927468 1953876 2049170 1234506 1078222 693518 674499 816381 819764 857895 864534 889141 906230 996008 994011 4630971 4861012 40.35 72.1 1
14:45:40 2024-01-26 623858 620377 200980 197626 316005 322853 326582 321070 208223 205567 253991 257221 294594 295641 4021760 4358437 6079249 5921027 1053394 1090732 287630 255130 263714 266362 294162 286575 288301 290158 205818 206278 698527 646523 1463230 1401723 434768 432281 630150 638330 791140 764541 813919 829174 864686 872406 838164 938435 1964804 2059816 1275226 1065100 691543 680672 814150 813438 860335 870551 888284 899655 998906 1000150 4705857 4877054 40.35 72.1 1
14:45:41 2024-01-26 627030 620108 201010 197317 315620 320865 326812 322760 207719 206386 252815 258000 293136 296510 4027500 4275039 6105085 5918346 1044278 1089955 288788 254656 265409 265696 294818 286137 288819 290842 207059 206175 713457 649297 1476611 1425334 437558 432746 632532 634680 784168 770391 817546 820844 864073 873556 839428 927431 1949449 2041429 1270567 1078990 688595 674804 823123 818602 850485 862931 895713 904940 990482 994011 4688229 4870377 40.35 72.1 1
14:45:42 2024-01-26 628108 620373 200831 197291 314925 323308 323952 324042 207575 205710 255146 256651 294701 296194 4030374 4399245 6071272 5908967 1043608 1086783 290581 254311 266214 266772 292874 287145 287931 291059 206405 207616 709041 654744 1477582 1405949 437558 432764 630772 639600 788828 765627 820534 824175 859368 873023 841852 932949 1954976 2067273 1256035 1069691 694508 680672 815813 813757 857895 865510 885287 900936 1003712 997293 4688229 4864480 40.35 72.1 1
14:45:43 2024-01-26 620186 620736 201330 196697 315144 322554 324974 320773 208223 204434 254245 257861 293449 297527 4021760 4316756 6089923 5899589 1055402 1089180 288513 254738 265424 267040 293266 286137 288743 288766 207023 206278 722373 650226 1467185 1413951 435695 432836 633053 636483 792263 770355 813956 820965 866491 871605 835754 927468 1954149 2044782 1259873 1072741 689576 681638 821025 811708 850521 870551 895713 898171 990519 997257 4736659 4870377 40.35 72.1 1
14:45:44 2024-01-26 627245 619948 200804 197317 316005 322853 324974 322009 207864 205744 252743 258040 293172 295994 4027500 4324116 6093332 5908967 1032509 1085227 288513 254311 266214 265156 294775 286575 287490 289612 205934 206888 702820 652742 1467269 1410943 436315 429590 630817 640844 784265 765860 818784 822715 860982 877974 839464 931547 1951375 2050623 1259873 1074322 692530 674732 815308 819764 857895 863923 888917 906230 998199 996828 4627932 4863551 40.35 72.1 1
14:45:45 2024-01-26 622016 621865 201010 197970 316010 322328 324974 321034 208223 205744 254245 257255 294594 294254 4027224 4339946 6080598 5912557 1052293 1088384 288133 255130 266214 266407 294704 286374 286611 290361 206405 206278 700020 645408 1486300 1408708 435077 432118 627557 636520 793138 765084 814691 825416 863750 870379 834497 935649 1959229 2056899 1242040 1063416 690559 679708 815308 811708 858383 870515 888917 899915 993897 1000187 4738159 4870377 40.35 72.1 1
14:45:46 2024-01-26 630447 620373 201010 196740 316614 322817 324974 322665 206964 205744 254245 257221 294181 297246 4027500 4275586 6118006 5930306 1043907 1088384 286711 254099 265302 265812 293877 288198 288337 288733 206768 206032 716443 648190 1473715 1426967 437558 430199 631710 634717 784057 771908 816273 820965 862239 874533 839742 926772 1945768 2038500 1266654 1078708 688595 674768 821061 818565 850485 864828 895713 904940 989744 994011 4688342 4860070 40.35 72.1 1
14:45:47 2024-01-26 629302 621646 200376 197291 315992 322817 324974 323514 206895 205744 254245 256261 294737 295641 4022731 4374060 6089923 5895589 1038099 1086841 287818 253352 266780 266220 293124 287145 287657 288943 206405 206278 695541 654894 1502651 1411716 438181 432046 628481 636520 786560 765553 822600 822936 857189 872406 844248 934229 1954149 2063117 1272523 1071215 692530 678709 815767 815597 857895 865474 887893 900973 998199 997293 4696465 4861012 40.35 72.1 1
14:45:48 2024-01-26 621741 620373 201702 196368 315183 322328 324974 322009 207899 204468 254641 257434 291631 297527 4021002 4311559 6080598 5900543 1057150 1085264 292564 253812 264638 266665 293877 286029 288707 289009 206441 206278 705806 649073 1479084 1415961 434781 432899 633053 636069 791140 772183 813956 820965 864397 874799 834534 931487 1956929 2041429 1260593 1074322 690559 679849 821025 811708 853007 871781 895713 896991 990519 997293 4745301 4870377 40.35 72.1 1
14:45:49 2024-01-26 625734 620986 200975 197448 316001 323835 324974 322498 207575 205779 252815 258289 293768 295579 4027500 4333712 6089923 5896336 1035491 1085227 286746 254132 263855 265847 295821 285583 288332 291875 205790 207066 694048 651156 1488950 1411716 436936 433287 632157 637234 784168 765969 821115 821030 859046 874533 841254 930195 1951220 2049170 1257954 1077456 693024 674732 816111 819764 857895 863923 889271 903285 996713 993272 4621328 4857546 40.35 72.1 1
14:45:50 2024-01-26 623106 620373 200376 197635 315842 321839 324974 321034 207899 205567 254245 257434 294594 294497 4024629 4346308 6093608 5919273 1051022 1086841 291741 254593 263890 266504 294055 287788 286907 291129 206768 207350 722680 646333 1469432 1414955 436315 431938 629138 635618 788901 765627 815742 825642 863750 873023 833906 936273 1960584 2053261 1261792 1065857 688105 678709 818756 813757 855465 865582 891785 899655 993592 1003127 4769016 4870377 40.35 72.1 1
14:45:51 2024-01-26 627489 620113 201643 196091 315780 323835 324673 323023 207575 205744 254245 257077 293506 297599 4021760 4324033 6089923 5895778 1038446 1085264 287853 253812 265068 266131 294055 286065 288707 288730 206588 206313 694048 653957 1480995 1416967 437558 432243 636460 638330 784302 771048 821119 818455 860945 874244 841852 926260 1951375 2044326 1274479 1082067 692530 678709 819861 818022 855465 864183 893398 904940 996045 994011 4654684 4857546 40.35 72.1 1
14:45:52 2024-01-26 627512 620108 201006 196740 315880 320580 326812 322498 207609 206386 252815 257468 294181 297225 4027500 4272001 6117899 5910838 1041771 1085272 287391 253812 264701 266510 294305 286584 288193 290810 207243 206175 730643 648190 1509785 1424201 438181 430011 632047 636174 785282 770428 817583 821030 863461 874569 839428 926809 1946414 2036862 1285665 1078990 688595 675760 822812 818659 851763 862967 895713 904940 990519 995853 4689766 4870377 40.35 72.1 1
14:45:53 2024-01-26 629343 620373 200839 196710 316005 322853 323952 323514 207575 205139 255146 256651 294594 296050 4018134 4386465 6074917 5895551 1041301 1082082 288054 253777 263820 266656 293302 286719 287760 291124 206262 207072 721165 655795 1495353 1407708 438181 432583 631046 641058 788828 765627 821119 825343 861511 873150 843048 934945 1954007 2065668 1257235 1069691 694013 680672 816345 814947 857623 865510 887842 903764 1002561 998953 4700483 4867035 40.35 72.1 1
14:45:54 2024-01-26 620186 622112 201436 196637 316001 322292 324974 322952 207864 205071 255001 256651 294495 297239 4021002 4318052 6093608 5899589 1056248 1086804 287190 254522 263047 267324 294590 285913 289401 288730 206915 207072 701513 649297 1482355 1414955 436315 432674 633877 635397 793101 770355 815693 822715 865885 874316 838487 931554 1954939 2047192 1257954 1075614 689576 682122 821025 811708 852933 872397 895713 900446 993367 998702 4743148 4867035 40.35 72.1 1
14:45:55 2024-01-26 628942 620373 201608 197120 316005 324027 324938 322009 207864 206031 254245 258254 293491 296546 4023871 4327002 6080598 5878649 1038409 1085227 287112 254167 263855 266060 295620 284933 288540 291334 206081 207430 691063 653957 1493845 1414955 436936 431902 634364 640147 788636 772067 819913 819801 859654 880464 843648 928944 1950428 2046710 1263711 1080527 693518 676716 816381 818529 857895 867207 889773 904940 996713 993975 4625131 4858573 40.35 72.1 1
14:45:56 2024-01-26 621535 621865 201287 197013 315969 322817 324974 320999 208548 205676 254245 257221 294594 296403 4023871 4361660 6069897 5908967 1047803 1086496 287935 254914 263012 266691 293505 286351 288599 289682 205611 207430 697034 649120 1463870 1403100 436315 432701 632394 641514 792153 769442 818090 824138 863461 875010 839280 934191 1963540 2060451 1269469 1068930 694508 681638 814150 814016 861558 870592 888641 896621 1002561 1001601 4703177 4867952 40.35 72.1 1
14:45:57 2024-01-26 621980 620373 201432 196710 315996 322817 326812 320513 208223 207180 252815 258254 293975 297599 4021760 4293732 6084389 5908967 1054142 1086767 286277 254949 262793 266727 293742 286007 288784 291015 206477 207395 705806 647260 1480553 1414955 435436 432773 634850 636446 790993 771337 814110 820965 865656 879734 836015 927394 1956655 2036563 1252586 1075888 690559 681366 821025 814016 852970 870515 895713 898266 993367 997221 4715909 4860070 40.35 72.1 1
14:45:58 2024-01-26 628582 620373 201295 197283 316005 324784 324974 322498 207864 206031 254350 258254 292556 296546 4021002 4330419 6089923 5886814 1035454 1085190 286850 254132 263855 266060 294954 284897 288576 288943 206287 207395 689570 653957 1463702 1414955 436936 432318 634400 640147 788636 769989 819727 820693 857189 874569 841852 928906 1954149 2047229 1259873 1082029 694013 676238 817539 816212 857895 865145 889810 907635 993861 993236 4621328 4854832 40.35 72.1 1
14:45:59 2024-01-26 621540 620373 201291 197291 316001 323535 324974 321034 208258 205105 254245 257573 294701 296403 4021002 4358491 6046660 5899589 1047569 1085190 286711 254835 263012 266878 293821 285815 287841 287962 206332 207315 677626 653021 1442973 1404427 436005 432656 631117 640147 790993 768312 816161 824685 862202 874257 839428 934229 1962504 2058596 1273307 1069286 694508 681638 815308 811708 860335 870583 886387 896658 1002561 1000150 4700483 4858573 40.35 72.1 1
14:46:00 2024-01-26 621741 620373 201603 196675 317084 322817 324974 320738 208694 205071 254245 257827 292244 297246 4018134 4305816 6089267 5899589 1054254 1086804 292564 254557 262758 266095 293948 284933 288779 287927 206187 206347 698527 646050 1449192 1416748 434929 432687 635480 636446 791030 770245 814036 819617 866000 874280 832027 929056 1955013 2034847 1268406 1075888 692020 680672 821025 814016 853007 870515 895713 899618 993800 998240 4712582 4863551 40.35 72.1 1
14:46:01 2024-01-26 626618 620373 201608 197116 315969 323763 324938 322009 207864 205744 254245 258289 293769 296338 4023871 4329366 6080598 5891301 1035491 1086804 287146 253812 263855 266060 296107 284933 288584 288943 206187 206992 713142 653021 1464127 1415740 437558 431938 633914 640147 787172 769989 819727 820780 861586 874533 842450 927468 1957803 2049096 1259873 1078990 694013 675614 817539 820346 857895 865145 889787 907523 996750 994011 4618527 4861012 40.35 72.1 1
14:46:02 2024-01-26 618806 620373 200971 197600 316001 321970 324974 320999 208044 205744 254245 257221 293413 294683 4021760 4336596 6073519 5908967 1050043 1084421 288295 255127 263416 266741 294269 286342 287931 289682 205248 206382 697034 647169 1468922 1406428 435931 432475 631046 639396 791628 764468 818771 826817 864539 874606 838201 936984 1954714 2062740 1253339 1066194 692530 679451 815271 813438 860335 870551 888284 898942 999650 1002346 4699819 4867149 40.35 72.1 1
14:46:03 2024-01-26 623546 620377 201287 196710 315645 323308 327056 319992 208044 205710 252815 258254 293733 297000 4018134 4272001 6097953 5891567 1046404 1088384 287045 254593 263855 266060 295879 284969 287931 287744 206477 206382 719873 643764 1470944 1417757 435584 433053 634217 635470 789484 770245 815235 820198 867106 880542 834975 928944 1954149 2037450 1267550 1078185 687616 677712 820544 814983 856679 865478 893091 902255 990519 996828 4688191 4864480 40.35 72.1 1
14:46:04 2024-01-26 630639 620762 200315 197591 315992 322817 324974 322009 207575 206421 252815 256686 294701 295154 4024629 4324200 6084263 5899589 1034247 1083653 291853 253777 265479 265245 294590 286786 287122 288838 205897 206347 697034 649297 1474353 1412721 438493 433053 631009 638330 786050 765590 820970 825642 860362 875457 844248 932874 1949375 2062296 1257954 1072466 692036 674732 816430 819764 859724 865756 888917 904940 999687 991647 4656149 4858573 40.35 72.1 1
14:46:05 2024-01-26 625090 620373 200376 197291 315624 321803 324974 321070 207899 205710 252815 256261 295394 295641 4021002 4324522 6080598 5904753 1050344 1085227 292564 253777 263855 266060 293373 287599 286920 287962 206332 206026 710471 645601 1469032 1413951 436936 433668 630561 636287 788754 768895 815272 827995 867106 873589 837354 934182 1959192 2055460 1261792 1066194 688595 678709 818699 815642 856679 872397 893054 899655 996337 1003127 4761466 4867952 40.35 72.1 1
14:46:06 2024-01-26 629297 621867 200980 196368 315179 322554 324444 322988 206964 206065 254245 257468 294181 297239 4018134 4281687 6108574 5891177 1040670 1088384 286811 253742 264666 266060 294305 286244 287715 287927 206768 205706 715103 649297 1502733 1422988 437558 433668 633745 635323 787516 771957 818561 823299 862019 880464 839206 930182 1949589 2041429 1266654 1080527 689055 676201 822812 820409 852970 865756 898101 903243 991923 996123 4693771 4861012 40.35 72.1 1
14:46:07 2024-01-26 631631 621246 201073 197283 315183 323799 323916 323970 208044 205744 255110 256686 294181 296546 4021760 4386149 6061947 5895778 1041376 1084458 288089 254167 263855 267324 293614 286683 287729 288698 206477 206382 710556 654953 1461211 1405949 438181 432547 631907 641477 790883 767767 821007 825642 861586 872973 843574 935425 1956929 2056844 1236390 1070780 694508 680916 816381 814947 860335 865798 889141 903615 1003984 1000187 4688191 4860070 40.35 72.1 1
14:46:08 2024-01-26 620222 621865 201612 197161 315845 322328 324974 322009 208044 205105 258893 257221 293733 297252 4021002 4321401 6080598 5899589 1056813 1086804 292564 254167 263047 266914 293614 286275 288662 287090 206226 206382 700020 649297 1463277 1410943 436315 435031 635227 636299 793240 771957 815581 825137 867143 879218 839742 931562 1955403 2044782 1257954 1077301 690559 682606 820789 813438 854725 873708 895820 901009 993367 998739 4734033 4861012 40.35 72.1 1
14:46:09 2024-01-26 627150 620373 200980 197321 316005 323571 324974 322760 208044 205744 252815 258289 294181 295641 4021002 4330419 6080598 5887092 1032547 1083653 286312 254167 263890 265652 296143 286244 287526 289752 206187 207140 704495 651156 1480829 1410943 436315 430154 633922 641021 785729 769952 819801 822678 860835 877974 842339 931562 1954112 2050351 1208213 1075728 694508 674732 815813 820346 860335 865720 887879 908856 999380 994011 4618527 4853155 40.35 72.1 1
14:46:10 2024-01-26 621576 621870 201015 197944 316001 322328 326812 320773 208188 205533 254245 257434 293976 294740 4018134 4342787 6061947 5908967 1050792 1083653 287122 254344 263635 265874 293821 285945 286718 288873 205897 206416 701513 645601 1468125 1406946 435077 432728 628481 637692 793138 765442 816436 827649 867143 872261 838547 935609 1963287 2059816 1267550 1065063 692020 680599 815887 814947 857895 872523 887842 899581 995304 1000150 4719321 4867149 40.35 72.1 1
14:46:11 2024-01-26 625216 619501 201462 197154 316005 320865 326812 321070 207864 206386 252815 257434 293975 296050 4012408 4256494 6108574 5895778 1042671 1085264 287238 253777 263890 265245 295204 285842 287931 287748 206477 206382 698527 645408 1469412 1423190 436315 430118 633053 634476 788636 771085 816361 820854 865263 878998 837354 930233 1953620 2035119 1255316 1078990 688105 676570 821025 816138 852736 865438 898194 903578 989744 994597 4684803 4861012 40.35 72.1 1
14:46:12 2024-01-26 629037 620373 200411 197321 316005 322817 324974 323873 206929 206352 254245 256261 294701 295570 4021002 4355479 6084263 5895381 1035342 1085272 287391 253742 264701 266095 294590 286844 287122 288435 206477 206382 697034 654425 1493776 1410943 437815 432423 629443 638330 788636 765479 822651 825233 860362 875457 846355 935462 1954826 2061290 1256873 1072741 692036 680120 817629 817985 859724 865474 890671 904940 999650 998739 4690420 4858573 40.35 72.1 1
14:46:13 2024-01-26 625365 621690 200971 197017 316570 321875 324649 322498 207946 206065 254820 256261 294737 297599 4018134 4321401 6089923 5899589 1053853 1086804 292564 254380 263855 266095 293132 286754 288477 287726 206768 206347 704499 647446 1475775 1416140 436315 432836 631009 635618 792009 776300 816361 825605 867143 875562 837354 932450 1958775 2051556 1259873 1071215 689301 682606 821025 813438 855465 873013 894401 899415 994777 1001674 4755417 4861012 40.35 72.1 1
14:46:14 2024-01-26 627508 619634 201497 197291 316005 323799 324938 322952 207864 205779 254281 258254 292315 296425 4016973 4321067 6080598 5886009 1038446 1086841 286981 253777 263890 266095 293984 284946 288576 288400 206187 206992 700954 652554 1472087 1410943 436315 432209 634437 638208 786560 771634 820620 821030 860190 881599 843611 928906 1953205 2054147 1259873 1081296 693518 677748 818756 818565 857895 862967 893091 905898 998199 994011 4621328 4839214 40.35 72.1 1
14:46:15 2024-01-26 622016 620373 201248 196701 316010 323308 324974 320773 208258 205139 254245 257468 294181 296259 4018134 4355394 6052621 5891339 1047761 1082119 287643 254593 263047 266131 293821 286490 287931 291633 205897 206451 694048 647446 1467886 1401723 435931 432800 630817 638172 792263 764320 818771 825568 864465 874839 839280 936872 1965025 2062296 1255223 1068170 692530 682334 815308 815173 860335 871781 888284 901196 999540 1000187 4693520 4853117 40.35 72.1 1
14:46:16 2024-01-26 623620 620368 201322 197120 316005 322817 326812 320288 208728 206065 253955 258289 294297 296403 4018134 4281398 6089923 5899312 1046521 1086841 287328 255163 263855 266095 296300 285909 288576 288400 206686 206416 700020 643764 1470059 1414955 435077 431857 634887 636520 790020 770428 815160 822878 868917 882004 836163 930233 1954789 2034558 1277145 1078222 689576 678709 819861 816222 855942 865510 895713 904940 995421 997293 4688191 4858297 40.35 72.1 1
14:46:17 2024-01-26 626623 620986 201326 197321 316005 323571 324974 322271 208044 205779 252815 258103 294181 295641 4012408 4327551 6080598 5890210 1032509 1083653 286312 254408 263855 265245 296107 285806 287526 288873 205897 206416 695541 651156 1474391 1410943 436315 430356 632157 638208 784168 767017 819950 824359 862811 879259 842974 934380 1953205 2047192 1259873 1078877 694013 674804 816381 820928 861484 865145 889104 906200 999650 996013 4615230 4855108 40.35 72.1 1
14:46:18 2024-01-26 622626 620373 201322 197806 315523 322328 324974 320999 208223 205710 254245 257434 294181 294704 4015270 4333782 6061947 5909908 1051033 1085227 291871 254557 263855 266095 294269 286848 287122 288873 206477 206106 727566 645601 1461190 1410943 436005 432764 630547 636069 791140 765627 813919 829174 869262 875010 837950 938285 1959088 2056140 1263711 1067973 690067 680153 818699 813794 859607 872258 893017 901614 996480 1005896 4750205 4867035 40.35 72.1 1
14:46:19 2024-01-26 629302 621870 201326 197291 316132 322328 324974 324006 206964 206386 254245 257434 293564 296582 4015270 4272359 6108574 5895778 1041906 1085264 292636 253812 265108 265652 294997 286280 287931 288225 206332 205706 710386 646485 1482695 1424201 437558 430405 632157 635346 786004 769368 817546 820965 863816 880538 840939 931562 1949449 2041530 1246440 1078878 689055 676201 822812 818621 851763 868209 898288 906876 990519 996558 4688191 4861012 40.35 72.1 1
14:46:20 2024-01-26 627291 621690 201006 197291 316005 322853 323988 324006 207575 205744 255110 256651 294288 296225 4018134 4380305 6071272 5900543 1040558 1083690 288194 253352 263855 266727 294383 286808 287931 288400 206477 206416 697034 655833 1474275 1408943 437165 432872 631263 638172 788901 765860 821119 825416 862198 874825 844099 936910 1954864 2065668 1253396 1071903 695500 680562 817539 816175 857623 870634 891457 902255 1002561 1000410 4687713 4855108 40.35 72.1 1
14:46:21 2024-01-26 623647 620377 201287 196500 315659 321517 324974 321723 208078 205601 255363 256651 293314 297527 4012408 4318331 6080598 5895381 1053694 1085264 292564 253777 263670 267736 293167 286253 288337 287090 206477 206382 700020 647446 1480408 1414134 436315 435357 633053 636520 793388 770428 816384 822354 863750 879259 839951 934229 1958775 2047229 1259873 1077338 690559 682606 821025 811708 854253 872745 897554 898942 994777 1001674 4746038 4854084 40.35 72.1 1
14:46:22 2024-01-26 627150 619934 201462 197326 315996 323835 324974 322498 208305 206065 254245 258323 292520 296338 4021760 4318043 6080598 5887243 1032815 1084421 286650 254167 263890 266095 294918 284933 287931 288636 205897 207026 691809 651156 1458979 1410943 436936 432213 633053 638172 784302 769952 821119 820965 859727 880464 842863 931210 1954595 2051593 1259873 1078878 694508 676055 819279 819727 857895 862549 893968 904567 998162 994011 4612882 4839176 40.35 72.1 1
14:46:23 2024-01-26 621132 620049 201015 197146 316005 323571 324974 320773 208258 205459 254281 257434 293768 295677 4011227 4346121 6061947 5895882 1049294 1086841 291741 254984 263670 266727 294305 286521 287931 289752 205897 207384 694048 647446 1458382 1401723 435077 433084 630371 638208 792825 765627 818473 825380 862495 874876 841538 939573 1965299 2062296 1269469 1069286 693012 682569 815850 814016 860881 871781 887879 900737 999650 1000930 4688342 4861012 40.35 72.1 1
14:46:24 2024-01-26 625218 619934 201322 197154 315139 320865 326812 321070 208223 206421 252815 257861 293207 296546 4012408 4256682 6093822 5899589 1046521 1087612 286920 254984 263855 266095 296251 285949 287931 291015 206477 206382 698527 643764 1471832 1416140 435621 431439 634437 636069 788901 770428 813919 820965 866305 880868 837280 928793 1954438 2034558 1269469 1078877 689055 679290 821025 818076 855465 865582 895713 905898 992516 997257 4690740 4854084 40.35 72.1 1
14:46:25 2024-01-26 630819 620368 200411 197356 316005 322817 324974 322534 207933 206455 253991 257077 294183 295226 4012408 4321401 6071272 5878409 1032398 1083690 286650 253812 265515 265874 293920 286719 287122 288943 206650 206382 698527 649297 1488523 1410943 437558 430870 629407 638330 784302 765627 821119 825109 859691 874497 841206 934229 1958737 2062296 1187853 1072741 693518 676570 816430 820198 860335 864183 885334 905557 1001704 997257 4656149 4853809 40.35 72.1 1
14:46:26 2024-01-26 625734 621695 201015 196525 315650 322328 324974 322009 208078 206099 255182 256398 293449 297246 4009549 4305708 6056092 5891177 1050792 1083690 291849 254478 263820 266095 292516 287248 287122 287927 206768 206169 707485 645601 1467431 1413951 436315 432764 629443 636520 791140 765896 813919 825380 865008 874875 835717 936906 1957504 2055460 1261792 1069498 689055 681528 820716 816333 857772 872361 894364 898942 997549 1002909 4759610 4867035 40.35 72.1 1
14:46:27 2024-01-26 634197 620373 201295 196057 315586 322817 324902 322988 207575 206031 254245 257400 293768 297527 4008769 4302033 6089267 5874415 1035454 1085264 287853 253777 263890 266095 294269 286244 288779 288883 206477 207216 691063 652862 1473163 1418149 438181 432423 635967 638330 785931 772067 821119 819801 860675 882113 843648 927582 1951501 2045887 1256035 1085155 693518 677602 821054 818381 855942 864183 895713 906989 995035 996718 4661630 4839214 40.35 72.1 1
14:46:28 2024-01-26 625734 619982 200975 197154 316005 324821 323916 322009 208044 205071 254820 256686 294710 296403 4012408 4380050 6052621 5890210 1045885 1083653 287391 254167 263416 266878 294590 286360 287931 288400 206477 207280 700020 652624 1455991 1401723 436936 432903 631263 640053 791701 767560 819950 825416 862239 874875 841852 934568 1960374 2070796 1242040 1069498 695997 682569 815850 818076 862783 870334 888917 902255 1003984 1002418 4687073 4858305 40.35 72.1 1
14:46:29 2024-01-26 620747 620373 202097 196710 315624 322817 324974 322498 208548 205071 254245 257827 293733 297275 4008769 4331342 6084263 5890210 1049204 1086841 286711 254344 262645 266914 294340 284969 288779 287927 206477 206382 710556 649297 1492621 1416967 435695 432872 634887 636520 793388 772615 813919 822715 866305 879145 835717 931510 1955013 2046161 1259154 1078484 692036 682569 823359 815173 855668 872868 898269 899544 994777 1000373 4722021 4855108 40.35 72.1 1
14:46:30 2024-01-26 627060 620373 201678 197287 316005 322949 324938 322701 207899 206208 254245 258254 292697 296582 4014493 4317988 6080598 5880831 1039928 1084458 287090 253777 263855 266504 295204 285342 288458 288601 206187 207349 686584 653021 1465478 1410943 437247 432728 633951 639111 788864 770428 821119 820965 860982 879589 844694 927468 1949524 2049621 1259873 1084907 695997 678118 819960 817222 857821 868554 894006 903205 998199 994011 4625131 4845736 40.35 72.1 1
14:46:31 2024-01-26 622700 621829 200975 197291 315996 323835 324974 320999 208694 205744 254245 257468 293413 296582 4012408 4361548 6056167 5890210 1047798 1084956 287391 254522 263047 266950 294269 286347 287927 288601 206477 207459 673147 652123 1462064 1402100 437160 432872 631263 639564 790580 765860 821119 825380 861555 874262 843048 936906 1955088 2064759 1259873 1071510 696998 682569 818211 817495 862170 871287 892453 904717 1004696 1000187 4692315 4855108 40.35 72.1 1
14:46:32 2024-01-26 632146 623007 202236 196701 316101 322590 324974 322498 208223 205105 255326 257434 292556 297261 4012408 4317819 6071272 5895381 1056285 1085227 286746 254344 263047 267324 293089 285806 288779 287587 206768 206347 717187 648693 1472625 1414955 437173 435461 634850 636520 793388 772067 816347 820574 865008 879747 839391 932210 1956929 2049170 1261792 1078598 692020 685483 823359 814016 854725 874139 897517 900737 994777 1000187 4747756 4860070 40.35 72.1 1
14:46:33 2024-01-26 628850 621430 202137 198562 315876 323799 324673 323742 208009 206386 254245 257434 294181 297527 4015270 4286518 6089923 5887356 1038446 1085264 288054 254344 264666 266504 293975 286517 288337 287020 207351 206382 710556 653021 1501665 1420163 437779 434901 634887 636520 786560 772651 820534 821030 862239 879262 841254 929094 1948438 2042877 1274479 1085059 693012 679152 823671 820235 855334 866369 896859 904567 994630 996828 4671360 4858573 40.35 72.1 1
14:46:34 2024-01-26 626809 621677 201612 197214 317235 323799 323952 324006 208044 205744 258893 256651 294181 295761 4011630 4380305 6053320 5895381 1044354 1083653 288089 253777 263855 267324 292197 286719 288043 288400 206477 206382 709041 653089 1483440 1406946 437365 435357 632335 640090 788901 765896 822876 827796 861968 874466 842434 938435 1956929 2062627 1208213 1072556 696494 681937 819922 816028 860335 870438 894006 901735 1005027 1000857 4690420 4872655 40.35 72.0 1
14:46:35 2024-01-26 623444 620373 201643 196538 318619 322554 324974 322009 208188 205710 259076 256686 294011 297527 4008769 4307372 6079928 5895381 1053759 1085264 292672 254557 263890 266691 294590 287468 288337 287962 207059 206382 706925 647446 1469841 1413951 436936 432881 632157 636520 793138 770428 815113 825416 866305 874497 836976 934116 1960599 2054990 1259873 1071215 691030 684473 822885 817495 857858 874180 894889 903313 998276 1002945 4765611 4852852 40.35 72.0 1
14:46:36 2024-01-26 629265 620373 201608 196368 317680 324003 324938 323778 208044 206386 254245 257861 294181 299511 4012408 4295897 6089923 5870222 1037669 1086841 288054 253812 263890 266367 294305 286481 288779 287334 206768 206382 706010 653678 1463758 1418149 437247 432764 635788 639052 786560 772651 821119 820965 862202 883716 843648 928888 1950428 2044326 1208213 1084083 693012 680120 823472 820993 855318 868209 895601 907411 998276 999618 4670382 4854645 40.35 72.0 1
14:46:37 2024-01-26 629028 621690 201326 197287 315148 324532 324239 322725 208223 205744 255507 256686 294388 295570 4011630 4383519 6053320 5891567 1044391 1082082 288194 253777 263635 266950 293800 286620 287931 288400 206477 206382 698527 653021 1472625 1401723 436506 435357 632157 640090 790580 767243 821119 826587 862239 869191 840574 935612 1957803 2066079 1247690 1069691 695911 682495 818756 818659 864011 870601 890821 904642 1005299 1002492 4681456 4850597 40.35 72.1 1
14:46:38 2024-01-26 621815 621865 201603 196710 315840 322853 324721 322962 208188 205071 255543 257468 293768 297491 4008769 4312129 6080598 5895778 1053494 1087612 286711 253812 263012 267360 293856 285605 288779 287822 206768 206382 700020 647446 1464977 1413951 436936 435357 634887 636520 793388 772615 816347 823299 866268 874172 839704 930884 1955538 2049170 1261792 1075925 690559 681454 823472 813868 855942 872904 897554 900737 992443 1002492 4728795 4853117 40.35 72.1 1
14:46:39 2024-01-26 630215 620268 202238 196675 316005 324327 324938 322737 208339 205744 254245 257434 292875 297960 4008769 4308503 6080598 5880831 1035454 1084458 287181 253812 263855 266095 294269 284933 288865 288400 206477 207026 692556 652984 1459453 1415136 437558 432764 635337 639600 788306 773748 821119 820382 861592 881490 841206 927431 1951375 2044745 1259873 1082067 694508 679708 821128 820409 858383 869488 893059 903774 1000442 995272 4633493 4845736 40.35 72.0 1
14:46:40 2024-01-26 623587 622098 201498 197561 316005 324604 324974 320785 208555 205960 254641 257434 293172 296546 4008769 4367703 6051764 5890210 1044391 1083653 288597 254344 263451 266950 294590 286831 287931 289458 206477 206382 709041 653021 1464140 1401723 436892 432921 632157 640090 791140 767596 820895 827209 862239 873845 842434 938510 1959200 2066079 1271388 1069691 695874 679849 816381 818659 862783 873141 891587 903466 1005372 1003915 4692315 4851646 40.35 72.0 1
14:46:41 2024-01-26 620259 621948 201647 196701 316061 322853 324974 322760 208596 207034 255344 257468 293975 297563 4003056 4331342 6071272 5890901 1053731 1086804 288680 254557 263047 267736 294063 286280 288784 287125 207085 206382 722950 648371 1467431 1413951 437247 436353 634887 636520 793388 772067 817546 822084 865656 874172 839428 932912 1954988 2050623 1261792 1074322 690559 681454 823396 815062 857162 875302 899514 900503 994666 1001528 4749198 4857546 40.35 72.1 1
14:46:42 2024-01-26 627240 620117 202027 197414 316005 324520 324938 322534 208044 206317 254245 258254 293527 296403 4008769 4314912 6080598 5881812 1037707 1085227 287391 253812 263890 266095 295169 285040 289032 288636 206187 207349 689570 652554 1471226 1410943 436506 432511 635788 640053 788901 771520 821119 821030 862202 881490 841242 927468 1951220 2047718 1259873 1082067 694508 678746 819589 818565 860220 869981 895924 903923 1000442 996013 4631747 4839365 40.45 72.0 1
14:46:43 2024-01-26 622053 620373 201393 197531 315739 324556 324974 321070 208258 205858 254602 256686 293413 296338 4008769 4361560 6046660 5887356 1044849 1084458 292564 254557 263047 266914 294269 286517 287931 288395 206187 207822 685091 649761 1451394 1401723 436005 433133 632783 640090 793388 765933 818784 824759 864686 871605 839464 935612 1960621 2058159 1265631 1067861 694508 679849 815282 813182 864011 875000 888730 904755 1003639 1001492 4692414 4839252 40.35 72.0 1
14:46:44 2024-01-26 622021 620373 201647 197419 315825 323308 324974 320513 208874 205567 254386 258151 294474 296331 4003056 4293584 6071272 5890210 1051144 1084458 291741 254949 265118 266095 295204 284969 288865 288400 206477 206382 698527 643764 1452261 1410943 435077 432872 634703 638330 792263 772651 813919 820965 868264 880868 834497 930185 1955538 2038119 1259981 1075925 690559 681638 821061 813524 854859 873760 897512 904656 994601 999655 4708510 4853117 40.35 72.0 1
14:46:45 2024-01-26 626623 620113 201638 197291 315924 324316 324974 321687 208223 206208 254281 258220 292449 296546 4008769 4308769 6071272 5880831 1038446 1086841 286746 254167 263855 266652 294711 284933 288373 288873 206187 207061 691063 651156 1482549 1410943 437247 432867 634887 640763 787748 770428 822290 820965 862239 880868 842434 929486 1961391 2049076 1259873 1082067 695417 677748 818699 818621 857895 868750 895284 909947 999503 996485 4616639 4839063 40.35 72.0 1
14:46:46 2024-01-26 623587 620373 201497 197326 315789 324676 326812 321034 208874 205744 255146 257468 294138 295426 4003056 4346121 6052621 5887130 1046231 1084458 292636 254984 263451 266727 293856 285878 287931 288943 205608 207315 689570 650690 1479690 1401723 435695 432836 632157 639600 792825 764778 818747 824175 863141 875312 839464 938435 1963408 2062740 1229706 1069691 693899 679849 815189 812607 863775 872606 889998 903275 1004720 1004724 4692315 4858117 40.35 72.0 1
14:46:47 2024-01-26 622627 620373 201678 197283 315148 323547 326812 320450 208874 206065 252815 258289 293932 296403 4003056 4281398 6071272 5886009 1052642 1088560 287328 255377 263635 266095 295655 285098 288373 288400 206477 206382 719873 643764 1480039 1413951 435695 432809 635788 638330 791140 772651 814534 820965 868869 882113 837242 929523 1954976 2034136 1268406 1078990 692036 680672 822812 815561 855465 870551 897405 905510 995421 1002492 4697774 4860183 40.35 72.0 1
14:46:48 2024-01-26 619117 620377 201330 197313 315996 324327 324465 323023 208236 206208 252815 258323 293591 296475 4003056 4308769 6071272 5887356 1035928 1086841 287181 254167 263890 266540 295899 284969 288518 288698 206332 207528 692556 651156 1471657 1410943 437247 432764 634648 640090 787711 769952 821119 820965 862239 874244 841838 931272 1954149 2049170 1236390 1080527 695144 677748 818699 819764 857895 864828 893091 908556 1001791 996120 4616639 4848684 40.35 72.0 1
14:46:49 2024-01-26 622485 622626 201401 197283 316005 323763 324974 320749 208561 206097 254964 257434 294594 296236 4001767 4355557 6046660 5870222 1048009 1086971 287181 254309 263012 267289 293821 286244 288337 288943 206477 207603 670161 651156 1480546 1401723 436936 435321 632605 640016 792263 768103 822290 826550 863461 873193 843048 936947 1960584 2062740 1256035 1069691 696494 682606 816467 814947 862138 871781 890949 904567 1007585 1005303 4692320 4858117 40.35 72.0 1
14:46:50 2024-01-26 622700 622678 201926 196671 316066 322817 324974 322701 208236 205036 255563 257792 293880 297239 4014493 4315115 6084263 5890210 1056058 1086804 287735 254522 263012 267700 295211 285909 288779 287927 206913 206382 700020 648834 1490844 1414955 437247 435384 636535 637877 793388 772615 816347 822317 866268 874605 839428 931510 1957766 2050623 1261792 1075850 690559 682458 823396 814016 855465 874248 898269 899345 997549 1003841 4726072 4858117 40.45 72.0 1
14:46:51 2024-01-26 630740 620227 202557 197414 316005 324821 324902 323478 208561 206283 254604 257400 293733 297599 4011630 4308113 6071272 5871452 1037707 1086767 287181 253777 263890 266878 294233 285806 288779 287927 206477 207315 694048 653957 1492637 1416140 437124 435519 636691 638172 787711 772615 822290 821030 860945 874280 843648 928244 1951220 2045777 1256035 1084382 694508 679708 820789 820346 856679 865474 895983 904567 996005 998953 4662807 4848684 40.45 72.0 1
14:46:52 2024-01-26 625500 622021 201463 197630 317525 324784 324673 322988 208223 206179 254782 257400 294594 296546 4010371 4377036 6046660 5880831 1047532 1085190 287090 254344 263416 266914 293821 286244 288454 288593 206477 207395 709041 653021 1460398 1401723 437558 435357 632783 640996 792263 768140 821119 827173 863802 873193 843648 936947 1960674 2062810 1271388 1069691 695911 682606 816393 816138 862138 870597 890186 899321 1005137 1005303 4690740 4858117 40.35 72.0 1
14:46:53 2024-01-26 622700 622057 202097 197188 316096 322781 324974 322462 208223 205105 255325 257792 293861 297599 4003758 4310376 6061947 5907242 1053045 1085227 292492 254522 263855 266691 292926 288040 288043 288163 207059 206347 707485 646523 1466251 1414955 436936 432836 631263 636520 792263 768683 816310 826587 866305 874461 838127 934116 1960674 2054990 1261792 1069691 690067 682606 821025 816175 857895 874325 895806 896621 995972 1003127 4766851 4867549 40.35 72.0 1
14:46:54 2024-01-26 632616 622053 201467 197488 319368 322781 324902 323970 208009 206421 253991 258116 293377 296901 4005114 4257192 6089648 5890210 1041253 1086804 287190 253777 265072 266095 294305 286146 288337 288593 206477 206313 708915 647446 1499360 1425334 438181 431439 633951 636287 786560 770428 817509 822715 863141 882113 839391 930220 1949300 2038009 1261792 1081296 688595 677196 823396 820346 852970 865474 899551 906230 990482 991611 4690740 4853385 40.35 72.0 1
14:46:55 2024-01-26 617419 621141 201498 197806 315893 323619 326473 320963 208909 205744 254245 257434 294345 295426 4005911 4352250 6046660 5890210 1046269 1085190 287181 254557 263012 266914 293053 286445 287931 288601 206187 207673 683598 650988 1447928 1401723 436315 435452 633053 640053 793388 769264 820534 825380 865913 874785 841852 936947 1964804 2062740 1258989 1069691 694508 681327 815887 813757 862138 873760 889551 902255 1003984 1003054 4690740 4839063 40.35 72.0 1
14:46:56 2024-01-26 621546 621829 201537 197179 315933 323128 324794 320856 209019 205676 254245 258254 292966 297239 4005114 4294700 6080598 5879162 1055402 1088112 286911 254557 263012 267736 294126 286244 288707 289872 207059 206382 717755 649297 1484198 1415740 436315 436661 636239 638330 793388 773711 816347 822936 868181 874208 839428 934153 1956929 2047718 1261792 1075888 693012 681808 823396 813757 855465 874248 896815 898571 994777 1001601 4728605 4869543 40.35 72.0 1
14:46:57 2024-01-26 629297 620268 202141 197214 317757 324640 324757 323299 208050 207765 254604 257647 293321 299645 4011630 4305275 6074957 5861849 1038409 1086804 288054 254132 264630 266469 294340 286961 288779 290363 207351 207026 704495 653489 1489372 1420163 440058 432800 636691 638330 787711 774847 822876 820965 863461 883360 843648 926735 1951542 2044326 1274479 1085123 692530 679437 823396 820928 855465 865442 898269 908931 996189 998240 4681226 4854308 40.35 72.0 1
14:46:58 2024-01-26 630740 623012 201463 197664 317757 324111 323736 323335 208520 206248 255287 256686 294710 296194 4011630 4370927 6052621 5889933 1043608 1083653 288597 253777 263855 267324 294639 286781 288337 288601 206650 206992 710556 654953 1470307 1406946 437815 435763 632157 640996 791140 765933 823463 829913 862202 874461 842434 939850 1959200 2061327 1256035 1071215 695911 682606 818699 817369 860335 870515 890480 906876 1005409 1000894 4684366 4860070 40.35 72.0 1
14:46:59 2024-01-26 624470 622094 201952 198539 318692 322674 324830 321997 208050 206283 255001 256968 293413 297210 4006334 4299484 6071272 5890210 1055280 1086767 292564 254870 263890 266878 292027 286754 288576 287962 206913 206347 703006 647446 1466231 1413951 437558 435452 633053 636520 793388 770391 816347 825416 866305 874533 838164 935612 1960584 2053533 1270188 1071215 690559 681808 822812 811422 856679 874866 895713 899581 993861 1003127 4759610 4863551 40.35 72.0 1
14:47:00 2024-01-26 630976 620158 202137 196607 317421 324147 324493 322808 208050 206283 254675 257827 293883 297599 4004632 4295897 6071272 5880831 1037207 1084421 287090 253777 266698 266095 294305 285806 288865 287726 206477 207315 697034 653957 1489468 1416140 437469 432764 636580 638172 787711 772801 820720 820965 863461 883360 843031 927431 1949524 2045777 1232623 1082067 694508 680190 821025 819764 857895 865555 895820 904567 999650 996828 4649504 4848214 40.35 72.0 1
14:47:01 2024-01-26 624726 621948 201714 197531 315969 324712 324264 322319 208665 205641 255288 257689 293342 296546 4003056 4380047 6046905 5878687 1044391 1083653 288597 254344 263855 266950 293373 286826 287931 289901 206477 206416 709041 653089 1484341 1406946 437815 435972 632157 641671 791140 765896 822876 827833 862239 871713 843628 935336 1955013 2067700 1276435 1071866 695911 682122 818699 818002 860335 870515 891785 904940 1002941 1002077 4687073 4850606 40.35 72.0 1
14:47:02 2024-01-26 623587 622121 202319 197419 318692 323392 324866 322355 208050 205607 255686 257903 294452 297275 4003056 4315115 6072558 5891177 1055266 1084421 286772 254557 263890 267289 292232 287360 288576 288365 207351 206382 727182 648655 1459825 1416140 437558 436126 633053 636520 795079 770428 817509 826587 866305 877833 839428 935612 1960621 2053533 1261073 1072741 690559 682809 822812 812570 857623 873184 895713 899618 996008 1003841 4756212 4851646 40.35 72.0 1
14:47:03 2024-01-26 631912 621032 202319 197115 317793 324147 324529 323335 208084 206283 254675 258082 294003 300069 4008769 4287828 6080598 5861849 1038446 1087612 289351 254167 264666 266095 294305 286481 288576 287936 207351 206416 697034 653021 1505646 1420163 437924 432764 636691 638330 788039 774847 821119 820965 864073 883985 842398 927468 1949515 2045777 1276435 1086468 692530 678709 823396 820928 855465 865483 897088 909612 996189 997257 4684088 4842281 40.35 72.0 1
14:47:04 2024-01-26 629149 623555 201397 197729 318128 324147 323772 323862 208050 205962 255288 258934 294706 296403 4003056 4374020 6052621 5891177 1043832 1085227 288597 253742 263890 267324 294590 286468 288210 288838 206477 206416 707526 654425 1470381 1407672 437852 435393 632157 640053 791140 767870 822876 829008 862239 873845 843031 938472 1959200 2069010 1186492 1069423 695911 682606 818699 817369 859724 873013 891761 904940 1005409 1001637 4674772 4849195 40.35 72.0 1
14:47:05 2024-01-26 623143 621682 201996 197424 318651 323511 324866 322128 207772 205676 255505 259659 293271 297347 4003056 4296769 6074917 5891177 1053722 1086532 286711 253777 263890 266504 292232 287396 288369 287726 207059 206313 726028 647446 1469746 1415740 436936 435475 632605 636520 793388 770428 816347 826587 866305 874533 838201 933971 1956929 2050623 1238273 1071978 690559 681327 821061 811422 857287 874248 895713 899618 993861 1003127 4746038 4848188 40.35 72.0 1
14:47:06 2024-01-26 628331 619496 202310 197111 317684 324532 324649 322629 208084 207765 254928 257331 293555 297261 4005114 4295897 6074957 5877909 1038446 1086841 288054 253777 264666 266504 294305 286490 288779 288694 207059 206382 694048 653021 1472910 1420163 440058 432800 636691 639238 788306 774847 822876 820965 864073 883985 843048 926772 1951102 2041429 1274479 1085160 692530 679437 823396 820928 855465 865514 898269 909617 993861 991611 4671712 4839252 40.35 72.0 1
14:47:07 2024-01-26 627512 621251 201326 197729 318389 324568 324120 322916 208084 205641 255325 256974 294487 296820 4008769 4374143 6056092 5886232 1037948 1084421 287975 253564 263890 266914 293409 286719 288048 288838 206879 206451 697034 654953 1466386 1410943 438818 436393 631263 639564 790580 765933 820794 829596 862239 873193 843701 936703 1960674 2069010 1276435 1072741 695500 680672 818699 818602 860335 870601 891877 904604 1003984 1001637 4671008 4851370 40.35 72.0 1
14:47:08 2024-01-26 625440 622130 201462 197017 318655 323056 324721 322701 208596 206352 255505 258529 293342 297383 4003472 4302754 6073519 5887243 1053318 1085227 287190 254522 263890 266095 292480 287495 287931 287962 207059 206817 719616 647446 1472356 1414955 437558 435357 632605 636520 793388 770428 816310 825416 866305 874533 838201 935649 1957803 2053533 1238273 1069385 690559 681845 822885 813182 857287 874248 895713 899618 996444 1005258 4752818 4853117 40.35 72.0 1
14:47:09 2024-01-26 628340 620373 202273 196671 317394 324532 324649 323454 208596 206283 254173 257365 294260 297383 4009199 4298926 6081475 5874753 1037948 1083690 287216 253777 266698 265874 294305 286244 289032 292614 206768 206382 691063 653021 1457343 1419156 437852 432768 636580 638784 787711 774297 822290 820965 862811 880541 841206 927431 1951338 2044326 1208213 1084352 692530 678746 822228 820656 856679 865510 895713 908968 997549 999838 4648050 4836364 40.35 72.0 1
14:47:10 2024-01-26 626623 620377 201015 197317 316001 324568 324649 323688 208270 205893 254928 257331 293271 296236 4010025 4370927 6046509 5878649 1041338 1085197 288054 253564 263890 267508 293132 286719 287931 288741 206477 206382 698527 654425 1504123 1408943 437934 435393 631263 641671 790580 765933 820720 827796 862239 873193 843665 938510 1956929 2069173 1256035 1071215 695911 681638 818699 817420 860335 870515 891785 905052 1004696 1002113 4674960 4851646 40.35 72.0 1
14:47:11 2024-01-26 623693 620373 201643 196710 316136 322853 326364 322737 208270 206214 255396 257365 294706 297239 4006334 4305816 6061947 5891177 1055570 1085202 288951 254522 263670 267324 294590 285958 288779 287927 207059 206382 710556 649120 1491702 1416140 436506 436661 634887 636520 793388 772651 818747 823555 865045 879768 839464 932949 1955013 2050623 1261073 1075123 690559 681845 822812 814016 856407 874248 898269 899618 994777 1000925 4739173 4851646 40.35 72.0 1
14:47:12 2024-01-26 627512 618905 202313 196974 316001 324821 324673 323454 208450 206214 254028 259663 293591 297455 4009199 4293683 6080598 5880831 1037431 1084458 290495 254417 263926 266131 293536 286481 288779 287090 207059 206382 691063 653021 1453076 1418149 437852 432912 636239 638172 788039 773748 822876 820965 862239 883985 843701 927468 1949449 2044326 1186492 1084924 694508 679708 821061 820928 857287 865510 895713 905594 996750 991611 4654983 4832188 40.35 72.0 1
14:47:13 2024-01-26 624997 622130 201638 197321 315717 324857 324938 323023 208747 205607 255179 258934 294316 296439 4007162 4367676 6043296 5861849 1044779 1083653 286972 254808 263047 267324 293821 286280 287931 288943 206768 207494 674640 652160 1475532 1401723 436315 435393 633053 640996 793388 769952 821119 827173 867327 874497 843048 935764 1963408 2059816 1269469 1069691 695911 681327 815189 813794 863434 873223 887175 903615 1005409 1003127 4680387 4844732 40.35 72.0 1
14:47:14 2024-01-26 620181 620373 201678 197283 315183 323344 324974 321034 209200 207463 254782 258116 293520 297029 4003472 4306834 6074957 5870119 1056813 1084458 286312 254344 263785 267324 292926 286079 288779 290399 207059 206347 712072 649297 1476196 1414955 438493 436661 634850 636520 795079 772651 818747 824175 865656 879625 839428 932949 1954753 2050623 1257954 1075888 690559 683579 823396 812607 855465 874871 898269 899655 994777 1003127 4731521 4839252 40.35 72.0 1
14:47:15 2024-01-26 629297 620373 202097 196710 315183 324821 323988 323778 207899 206214 254423 259480 293449 297239 4007162 4301648 6071272 5877824 1036466 1085227 287993 254167 266591 265989 294305 285062 288779 288365 206686 206992 686112 653021 1492184 1414097 437160 432606 636239 639600 788901 773748 820720 820965 862239 879371 842434 932412 1949375 2045777 1257954 1083582 695417 680190 819861 819764 857895 865546 895075 906918 999650 995418 4620817 4839087 40.35 72.0 1
14:47:16 2024-01-26 630612 620373 201330 197321 315739 324857 324974 321034 208548 205710 254386 258934 293932 296295 4007162 4351963 6042339 5873662 1045885 1082045 287173 254167 263047 266630 293053 285806 287931 288579 206477 207430 676133 652624 1479371 1401723 437247 435475 632783 640543 792263 768176 821119 826623 864415 874785 841852 937766 1960599 2061006 1263711 1069691 695417 680846 815282 813794 862175 873013 887842 902293 1002708 1003127 4675073 4839176 40.35 72.0 1
14:47:17 2024-01-26 619273 621870 201647 196740 315188 323570 324974 320548 208909 205139 254281 260028 293484 297261 4003472 4277139 6074917 5861900 1053045 1085227 291946 255163 263012 266504 295061 285605 288779 288943 206477 206382 700020 643764 1460470 1415136 435695 432908 635788 639238 792263 772651 814534 820965 868833 882113 835754 930185 1956929 2039261 1284821 1078222 691543 681638 821061 817420 856679 870551 898288 905052 995483 998739 4700671 4851646 40.35 72.0 1
14:47:18 2024-01-26 625365 620373 201647 197626 316005 324327 324708 322534 208258 206243 252815 258323 294706 296403 4007162 4311425 6081375 5872594 1037911 1085202 287146 254167 263926 266914 294859 284826 288865 288803 206332 207528 688077 653957 1458979 1414134 437160 432872 636239 641033 790020 772652 820757 820965 863461 880686 843665 931547 1954149 2050623 1263711 1082067 695911 679708 820442 819764 860918 865672 895182 904604 1001104 996828 4614736 4832916 40.35 72.0 1
14:47:19 2024-01-26 623325 621690 201643 197326 316005 324857 324974 320785 208909 206065 255110 257861 293382 297239 4011227 4336558 6038535 5876637 1047724 1085239 288194 254914 263600 267360 294590 286880 289392 288908 207059 207673 676133 652624 1494768 1401723 436936 436045 633053 641978 793388 769882 821119 827833 863141 874533 842739 936038 1960599 2059816 1259873 1069498 695911 681845 816381 814983 863434 874253 887842 903615 1002977 1003127 4677681 4835380 40.35 72.0 1
14:47:20 2024-01-26 620222 621870 201673 197017 315179 322853 324974 321034 209235 205424 254245 258254 293768 296712 4001767 4281371 6063946 5880831 1056058 1086804 288824 254667 263855 267629 292161 286535 288788 290399 207059 206347 713587 647446 1466332 1414955 437558 436661 635788 638330 795644 772615 818710 824138 865008 874569 839391 934153 1957766 2050623 1261792 1075037 691030 682772 823981 813757 855465 875485 899917 900936 996189 1003091 4731393 4839139 40.35 72.0 1
14:47:21 2024-01-26 628665 620373 202302 197321 316005 324784 324902 322952 208188 206208 254604 258254 293491 296582 4011692 4284163 6098834 5870260 1041216 1083616 288523 254311 265373 266060 294822 286316 288337 287997 207571 206209 715103 650226 1474484 1424201 438471 432759 634850 636520 786560 774602 821119 822936 865913 883360 841852 929486 1947875 2041429 1272523 1080527 690559 678669 824567 820928 854822 865438 899551 907252 993367 998240 4681645 4839816 40.35 72.0 1
14:47:22 2024-01-26 629889 621690 201291 197626 316005 322853 324637 323119 208044 206208 255110 257573 294594 296302 4007500 4358243 6063946 5893438 1035491 1082183 286911 254099 265674 266736 292642 287324 287729 288838 206477 206853 698527 653957 1541137 1410943 438471 432849 631263 638135 788233 765896 820757 827796 860945 874461 844898 937653 1956929 2070588 1275691 1072741 693518 680153 818699 820928 861491 865587 890443 907523 1002561 1001637 4662807 4832188 40.35 72.0 1
14:47:23 2024-01-26 625698 622130 201603 197009 319026 322817 324974 322498 208188 206386 254964 256227 294594 296510 3991411 4323911 6046622 5895665 1050792 1086804 288048 254522 266772 266327 293465 286647 287122 289752 206477 206784 698527 645141 1461980 1410943 436936 432912 631009 638330 793388 765896 816310 830185 870100 875494 838164 938073 1962014 2056862 1267550 1066615 691543 681638 819861 816138 860335 873013 893054 902293 999650 1005970 4726072 4839176 40.35 72.0 1
14:47:24 2024-01-26 628942 620373 201427 197291 316543 322254 324974 322725 208188 206455 254245 257827 293582 296546 3995735 4244718 6072634 5886232 1047761 1086767 287238 255163 263855 265812 294775 286208 288743 288803 206477 206416 721412 645408 1477857 1418149 436315 432854 636691 638964 792263 774847 815076 823299 868833 882113 836939 930147 1956929 2039336 1271388 1078990 690559 681638 822228 819825 857895 870479 897629 903280 994777 1000150 4681645 4839176 40.35 72.0 1
14:47:25 2024-01-26 626581 620373 201326 197901 316005 323763 324974 322462 208223 206352 252779 258254 294594 296014 3999404 4304514 6072392 5867367 1035416 1085190 287146 254557 263890 266095 295577 284826 288337 289647 206187 207315 694048 652862 1477038 1410943 438181 432728 634887 640996 786560 770391 821119 822317 862239 879768 843031 932912 1955538 2050623 1237567 1078990 695500 677712 818119 820928 861221 864833 891915 908208 999687 996083 4596432 4826992 40.35 72.0 1
14:47:26 2024-01-26 622016 620753 201432 197974 316001 322817 326812 320999 208548 206031 254604 257434 294181 294704 3995735 4330360 6046594 5876800 1047102 1086858 288619 254914 263416 266878 293785 286875 288743 289752 206187 207026 694048 648834 1460519 1404427 436315 435584 632605 640053 793138 765319 819950 827173 863750 873809 843048 936740 1963408 2061277 1255223 1071215 694508 682606 816345 814947 862175 874248 889137 902255 1003984 1003091 4684366 4842281 40.35 72.0 1
14:47:27 2024-01-26 623550 620373 201643 197291 315183 322853 327274 320999 209089 206031 252815 258254 293733 296403 3995735 4253660 6072558 5876800 1052293 1086858 288431 255200 262977 266095 294961 284933 288454 291459 206987 206416 700020 644484 1461719 1417974 436315 432836 635788 638330 792263 774847 815076 820965 868833 882113 834497 930147 1955088 2035119 1266523 1077456 692530 682122 822812 816138 855465 870634 897737 901242 996189 998739 4690420 4839816 40.35 71.9 1
14:47:28 2024-01-26 627063 620373 201006 197596 316005 323799 324974 322462 208223 206065 252779 258289 292520 295641 3995735 4297475 6072558 5867367 1037948 1088405 288861 254417 264489 266060 294269 284969 288865 288601 207059 207280 688077 653957 1472518 1414955 438806 432800 636691 640053 790020 774297 820757 820965 862202 883360 843628 930296 1952369 2047229 1257954 1083582 695997 680672 821025 820928 857895 865623 895545 904567 999613 996828 4634027 4836364 40.35 72.0 1
14:47:29 2024-01-26 622934 620373 201471 197300 316001 324821 324974 321747 208874 205744 255543 257468 293377 296546 3999404 4361548 6049571 5882026 1046154 1085276 289000 254773 265837 267253 293785 286365 288337 291221 206915 207176 698527 653957 1487101 1401723 439431 436479 633053 641978 792825 769264 820757 827796 864686 874461 842434 936703 1960322 2063117 1251456 1071215 696902 683059 817539 817332 863360 872397 888473 904940 1002977 1003127 4671712 4839384 40.35 72.0 1
14:47:30 2024-01-26 621741 620373 201955 197291 316005 323535 324974 322498 208839 205105 254926 257827 292556 297527 3990038 4293461 6063833 5886232 1056813 1086858 288861 254382 263749 267146 292232 286208 288779 287726 207305 207072 723143 649297 1484946 1414955 436511 436864 636654 638330 795644 772651 818747 825380 866305 882222 839464 932949 1959192 2050623 1261792 1075850 692036 682809 824567 813757 856679 875485 899551 904259 996189 1003091 4735736 4838860 40.35 72.0 1
14:47:32 2024-01-26 630191 620373 202242 197111 316005 324784 324866 323023 208258 206386 254604 259764 292697 297563 3993704 4289521 6072558 5876800 1038297 1086858 287914 254382 264931 266291 294126 286213 288779 287020 207205 207174 706010 654425 1460982 1420163 439129 432800 637558 639238 788269 774847 822876 820965 864073 881822 841206 927431 1951338 2044326 1186492 1084283 692530 678709 824493 820928 856679 865510 898269 906237 995702 997257 4665653 4830437 40.35 72.0 1
14:47:33 2024-01-26 627512 620373 201295 197317 315611 324821 324408 323023 208223 205744 258747 257042 298945 296331 3999404 4367884 6046471 5891567 1037911 1085313 288255 253636 266896 266736 293093 286539 287958 288943 206477 206416 702260 655833 1467926 1410943 438896 435014 631009 641514 790580 765896 820757 829008 862161 873193 844898 936703 1956929 2069010 1208213 1072741 695500 680672 818699 819492 860335 870515 893054 907635 1003254 1002346 4674960 4842281 40.35 72.0 1
14:47:34 2024-01-26 628045 622130 201603 196710 316579 322817 324974 322498 208258 206352 259113 256473 294701 297563 3992886 4305965 6069621 5902081 1056418 1086858 288946 254808 263749 267111 292259 286678 289392 288190 207351 206416 713587 649120 1487567 1416103 438181 436661 633951 637992 795644 771520 818747 825416 866305 881490 839428 935612 1959200 2053533 1240156 1072741 690559 682809 823396 813757 857895 873836 897629 900936 996750 1007395 4750205 4839176 40.35 72.0 1
14:47:35 2024-01-26 629297 620986 202277 196675 315183 324784 324938 323023 208188 206352 254245 257434 292556 297563 3993704 4286518 6061947 5877869 1037911 1086657 287949 254452 263785 266327 293841 285663 288743 288540 207059 207315 694048 653021 1479460 1417757 437893 432872 636691 640053 792189 774297 822544 820965 862239 883985 844898 929486 1954149 2047413 1259873 1085160 695874 680672 821061 820928 858383 865546 895731 907563 999613 998240 4642872 4832916 40.35 72.0 1
14:47:36 2024-01-26 625649 621690 201638 197802 314858 324821 324902 322988 208728 205744 258783 257434 294181 296403 3999404 4374133 6043296 5883135 1049384 1086858 288798 254808 266397 267522 293884 286633 288743 289576 207059 207638 709041 653957 1461108 1407435 437683 436625 633053 641978 793138 770011 820757 829596 864686 874497 843701 936740 1960599 2069010 1277145 1070950 697894 682809 818119 818565 864659 875485 890480 904940 1005855 1003127 4671510 4839365 40.35 72.0 1
14:47:37 2024-01-26 620254 621865 202277 197321 316136 323308 324974 322988 208236 205567 259149 258040 294388 297527 3993704 4299694 6073482 5891719 1058694 1089643 288861 254808 264560 267182 292642 286539 288297 290399 207643 206347 707859 648371 1495570 1418511 438806 437056 633951 638330 795079 771957 819950 827209 867568 879734 839428 936703 1960621 2053533 1263711 1072741 692530 682845 823396 813794 857895 874451 898269 902293 996750 1005258 4746813 4849195 40.35 72.0 1
14:47:38 2024-01-26 628376 619132 202132 196705 315615 323475 324938 323059 208223 206890 254820 258040 293768 298176 3992886 4286518 6071272 5868389 1037835 1088260 287949 254417 264560 266736 294162 286342 288861 290399 206877 206992 713587 653957 1496259 1418149 440058 433309 636691 640053 788864 774847 825815 820965 863461 882194 843701 928825 1951338 2047413 1234506 1085197 694508 680190 821061 820928 857895 865627 898381 904642 998199 991647 4652251 4832916 40.35 72.0 1
14:47:39 2024-01-26 627240 622130 202050 197360 316101 324893 324673 322988 208548 205744 258710 257221 293413 296093 3990038 4348548 6046660 5873662 1043517 1087594 289550 253636 264560 266772 292259 286692 288301 290810 206696 206853 698527 653802 1479173 1410943 440058 435722 633053 640016 791140 768140 823313 829485 862239 871641 845533 936740 1960599 2069010 1276435 1072741 695911 682606 818699 818565 860844 872397 892419 906230 1004696 1001637 4665790 4835380 40.35 72.0 1
14:47:40 2024-01-26 626623 622130 201647 197548 316123 322853 324974 322498 208548 206065 259113 256651 294594 297527 3992886 4293584 6104806 5886009 1053394 1088368 288752 254738 263820 266549 292232 287491 288084 290399 207244 206244 727566 646523 1470232 1413951 436506 434908 632047 636520 792825 769264 817546 832545 868833 874497 838795 936038 1963408 2054990 1263711 1069691 690559 682606 821061 817985 857895 874248 895713 904940 998199 1005970 4750205 4845460 40.35 72.0 1
14:47:41 2024-01-26 630716 620373 201647 196705 316101 323799 324938 324462 208044 206421 255110 258000 294181 297563 3992886 4271041 6071272 5871452 1037835 1089955 290495 256757 266969 266549 294162 286338 288856 288766 207643 207176 700020 653957 1494781 1420163 439129 433052 638464 638135 788828 774847 820757 822530 865876 882158 841206 927468 1950037 2044326 1276435 1085160 692530 678746 824880 820928 855465 865591 894175 905932 993861 991611 4671623 4832226 40.35 72.0 1
14:47:42 2024-01-26 627512 621870 201638 197635 315842 324556 324938 324270 208223 206352 259076 257255 293377 296093 3993704 4348786 6043296 5876637 1044391 1087557 290495 254311 266591 267040 292232 286611 288540 289137 206877 207718 698527 654894 1460527 1408943 439129 436439 632783 641831 792263 769228 822544 829596 863963 874785 844898 936703 1956929 2068739 1257954 1071978 695911 682606 819922 818565 860881 873013 893091 906230 1005586 1003091 4675073 4835718 40.35 72.0 1
14:47:43 2024-01-26 624920 621695 201955 196744 316101 322853 324974 322498 208223 206065 258966 257400 295131 297563 3992886 4293584 6061947 5861811 1055304 1084458 288788 254881 266551 267415 293231 286338 288770 288879 207059 206853 722950 650226 1467431 1416967 436602 436661 634740 639127 795570 772615 819913 824759 866958 881713 839464 934945 1955025 2053533 1261792 1074322 690559 682845 823396 813488 855465 874776 897088 902479 996839 1004547 4727281 4838829 40.35 71.9 1
14:47:44 2024-01-26 627512 620373 202308 197321 316005 324230 324974 322988 207899 206352 254281 258254 292520 297491 3993704 4290118 6061947 5871452 1035454 1084458 288824 254738 266969 266777 293877 285262 289027 288733 206768 207499 688077 653957 1479284 1414955 437779 432958 636691 642654 792009 773748 820757 820965 862239 884573 843701 930185 1954149 2049076 1284260 1082006 695911 680672 821025 819787 860335 870515 895713 908968 999687 996558 4621328 4825289 40.35 71.9 1
14:47:45 2024-01-26 622053 621690 201603 197591 316001 324821 324455 322009 209381 205744 255110 257434 295330 297180 3993704 4349219 6038022 5863107 1044391 1083653 287051 254311 265837 267040 293828 286230 288350 288698 206913 207211 700020 654425 1442608 1404711 437160 436661 632844 641978 793116 769989 821119 827833 864686 871641 846051 936703 1960621 2062827 1253339 1069691 696902 681845 816381 816212 862746 871781 887879 902107 1002977 1003127 4661329 4838829 40.35 71.9 1
14:47:46 2024-01-26 622389 620364 201647 197009 315148 322817 324974 322009 208548 205105 255110 257861 293768 297563 3987194 4296532 6061947 5857668 1054905 1084458 292636 254344 264601 267263 294055 287715 288852 288766 207351 207211 700020 649297 1468983 1416694 437558 436316 636691 638330 793388 774390 817565 822936 870100 880868 839742 932800 1957878 2041429 1238273 1075653 692036 681808 823396 814983 856679 870370 898381 899321 996189 1000187 4699144 4842281 40.35 71.9 1
14:47:47 2024-01-26 627512 622144 202132 197326 315996 324592 324974 323023 208223 206386 254641 258289 292315 297036 4000204 4297432 6071272 5867265 1035491 1086841 287993 253777 263890 266220 294055 285904 288455 291048 207059 207534 719873 654894 1504647 1418511 439745 432692 636691 640090 788901 774297 825815 820965 863461 880953 843701 931440 1949375 2047413 1272523 1084389 695997 680672 821061 820928 857895 865546 897993 907526 999650 996828 4642872 4835907 40.35 71.9 1
14:47:48 2024-01-26 625365 620373 201702 197326 316005 324857 324938 322045 208548 205139 258710 257434 294594 296582 3993704 4358218 6038022 5872447 1043646 1082119 288268 254380 263855 266914 293053 286907 288432 291221 207059 207211 705619 654894 1483409 1407708 440058 436634 633053 641941 792263 769264 823313 829485 864073 874785 843701 936703 1964804 2066079 1236390 1071215 696902 682620 818699 818565 862175 872606 890517 904940 1005892 1002382 4675073 4825289 40.35 71.9 1
14:47:49 2024-01-26 621137 621251 201673 198539 316101 322554 324974 320749 208258 206386 258966 258636 294181 297036 3992886 4293584 6056092 5877619 1050043 1084458 291849 254703 263890 266540 292027 287788 288432 290810 207425 206313 707485 646333 1463741 1415961 438493 432791 632495 637649 793388 769301 818165 830356 869534 874785 838832 935373 1960599 2053533 1263711 1069691 690559 681845 822885 815597 857895 875489 895955 902293 996750 1005970 4743425 4848188 40.35 71.9 1
14:47:50 2024-01-26 628376 620373 201612 196530 315862 323835 324709 323550 208223 206386 254641 257503 298351 299645 3990038 4267761 6066950 5862074 1035416 1085264 288054 253812 266509 266095 293856 286432 288847 288730 207279 207430 692556 654425 1478015 1418982 440058 432692 638278 641058 788864 774847 820794 820965 863816 882816 843628 932412 1949449 2049170 1208213 1084389 694508 680190 821061 820656 857895 865609 895825 906577 996005 999130 4648933 4832916 40.35 71.9 1
14:47:51 2024-01-26 627245 621681 201330 197626 315148 324857 324444 322760 208223 205744 258710 257255 293449 296937 3990038 4348898 6037744 5872447 1041376 1082119 288194 253387 263670 266504 294177 286835 288193 291503 206298 207107 719873 656304 1491529 1409710 439631 436479 632495 641254 792263 768103 820794 829008 864654 874316 843665 936740 1957803 2069010 1186492 1071215 696902 681327 819279 817985 861527 872397 891822 904940 1002977 1003127 4671623 4831650 40.35 71.9 1
14:47:52 2024-01-26 620259 621870 201647 196705 315214 322853 324974 322045 208223 205105 258710 257468 292556 297261 3984352 4293584 6056092 5872447 1056063 1084458 286746 254557 263926 267548 292232 286481 288779 288766 207607 207107 726028 649297 1461201 1416967 438493 437265 635751 639238 797674 772615 818784 826587 866341 879480 841579 935612 1960621 2053050 1261792 1075651 690559 683364 823396 813831 857895 873836 897088 899433 996008 1005970 4733005 4837832 40.35 71.9 1
14:47:53 2024-01-26 630117 620373 202313 197326 315148 324857 324974 323514 208258 206386 258710 257861 293527 297635 3993704 4295857 6066950 5867265 1035454 1085264 287090 254344 263926 266914 294305 285004 288865 287997 206951 207754 686584 654894 1502373 1418982 438806 432764 638501 642885 790883 777050 824638 820965 864073 883620 847859 930110 1955088 2050535 1259873 1084352 695911 681638 821025 820928 860335 871214 895820 905857 1001067 996828 4634027 4830437 40.35 71.9 1
14:47:54 2024-01-26 623849 621360 201603 197871 316005 324821 324974 322462 208839 205710 255470 257400 293377 296510 3995735 4349011 6038253 5871452 1044391 1085190 288798 254309 263855 267289 293337 286781 288121 288803 206733 207430 709041 654894 1475481 1407109 439641 436058 632980 641971 791554 769989 824025 830185 862202 872869 849030 939668 1960674 2069010 1276435 1074322 695500 681638 819861 820346 861454 871854 893170 903886 1005409 1002346 4672226 4832916 40.35 71.9 1
14:47:55 2024-01-26 627067 622130 202023 197283 316609 322781 324974 322952 208223 206352 259443 256651 293377 297275 3990038 4290408 6046660 5876637 1051017 1085227 288138 254522 263890 266095 293132 287688 287931 290810 207351 207072 708978 647260 1464937 1418982 438806 435176 633017 638256 793351 772183 818487 830185 868833 874533 839391 940968 1963399 2056448 1257954 1071140 690559 683023 821061 817369 860335 875485 896990 904259 998199 1007395 4747823 4839365 40.35 71.9 1
14:47:56 2024-01-26 630939 621246 201638 197600 317057 322292 324974 323970 208188 206421 253919 257827 294388 296510 3995735 4235621 6093608 5880831 1041808 1086767 289005 254132 265479 265652 293984 286445 288779 288838 207269 206382 716443 647260 1491002 1431156 438806 432543 636202 638293 790883 772468 819727 825306 866305 884719 839464 934191 1956929 2041392 1263711 1081962 691524 678709 825153 820928 855465 870515 899678 907526 993367 997257 4675073 4828459 40.35 71.9 1
14:47:57 2024-01-26 631117 620373 200975 197905 316005 323535 324974 322952 208188 207677 254245 259399 294138 295605 3990038 4302856 6060545 5857593 1033509 1085227 287181 254276 265515 265838 293821 286719 287122 289752 206913 207417 697034 650988 1476110 1415740 440686 432592 632047 641058 788636 769442 825778 827995 861518 874569 843665 935612 1957616 2065668 1261792 1074322 695500 678709 818756 820928 862138 865510 890707 910228 1004696 1000187 4643969 4836364 40.35 72.0 1
14:47:58 2024-01-26 624775 622135 200980 197591 318047 322292 324974 322498 208839 206386 255110 256651 295267 296403 3992886 4293584 6046660 5880831 1052293 1086804 288065 254557 266214 266656 293505 286719 287234 289717 207059 206382 718134 645601 1465734 1415740 438806 435212 630935 639238 793388 769989 818771 830037 871455 875740 839391 938778 1963211 2062444 1267550 1072363 690559 682569 820442 818257 859627 874325 895820 900564 998837 1007395 4721988 4845736 40.35 71.9 1
14:47:59 2024-01-26 631088 621865 201291 197905 316005 323308 324974 323970 207864 206455 255001 257042 294183 295641 3993704 4321410 6065572 5861811 1034986 1084421 287181 253742 265515 266095 293053 286719 287931 288943 206768 207280 698527 653021 1483138 1417757 441315 432511 633745 641514 789873 769989 825815 829412 862019 879841 846059 939850 1956929 2069173 1261727 1074322 694508 679671 819922 820928 862709 865546 891757 907526 1003984 1002309 4646744 4830437 40.35 71.9 1
14:48:00 2024-01-26 627321 622130 201287 197326 316800 322554 326812 322462 208223 206386 254604 256617 294701 296403 3990038 4293584 6046660 5889419 1051886 1085227 292492 254557 263855 266469 294269 287158 287234 288838 206768 206347 713457 646523 1458353 1415465 438806 435067 633745 639692 793388 770811 817360 830074 872195 877974 838722 938111 1964877 2065881 1242040 1066194 690559 682606 821091 818565 860335 870370 895778 901279 999613 1007395 4715259 4842281 40.35 71.9 1
14:48:01 2024-01-26 630187 620104 201603 197596 316579 321542 326812 323442 207876 206455 254245 257827 293002 296546 3993704 4235734 6063984 5871452 1045087 1087340 287238 254949 263855 265838 294126 284933 288599 288400 206477 206416 710556 644682 1493020 1417757 437558 432547 637558 639089 792788 774773 818771 824470 868650 884537 839742 932744 1957878 2035119 1271388 1078990 692020 681155 821061 820780 857895 871854 898101 903891 995483 1000187 4674960 4839816 40.35 71.9 1
14:48:02 2024-01-26 627402 620373 201330 197970 316005 323799 324974 322988 208694 206179 252815 258289 293377 295641 3993704 4296383 6046660 5862074 1035491 1085264 287391 254522 263890 266878 295655 285071 288779 292045 206477 207673 691063 653021 1487989 1414955 440058 432583 636654 643801 792009 772504 824638 825056 863926 881967 846653 932912 1954700 2050623 1261792 1082067 696902 679919 819861 820928 862170 865474 894401 908854 999650 998240 4595601 4826992 40.35 72.0 1
14:48:03 2024-01-26 623587 621690 201643 197326 315969 324821 324974 321747 208874 206031 254746 257468 293413 296582 3990038 4342778 6029631 5867265 1044391 1085190 287993 254522 263416 266914 293373 285958 288174 288803 206915 207315 698527 653052 1476066 1401723 437160 437628 634648 643801 794968 770245 822838 830111 866491 879218 846051 940296 1966205 2064208 1259873 1072353 697989 682772 816381 816175 865241 875485 889773 907523 1005144 1005258 4665555 4839087 40.35 71.9 1
14:48:04 2024-01-26 620218 620373 202282 197326 316101 323308 324974 322009 208874 205744 254820 261043 294181 297491 3990038 4287218 6056092 5872447 1055304 1086804 286711 254167 263047 267548 293053 286070 288779 288365 207059 207140 706366 649297 1464901 1414955 437160 437374 636129 639581 796738 774385 818561 826817 870845 883469 839280 934758 1962504 2050623 1263711 1075626 694508 683291 824419 814947 856679 875489 897088 902255 993556 1003054 4715373 4832226 40.35 72.0 1
14:48:05 2024-01-26 627453 620373 202596 197321 316001 324784 324974 322988 208223 206208 254604 257827 293186 297563 3984352 4281796 6052621 5862186 1034986 1085227 288054 253777 263890 266691 294305 286280 287766 286942 207059 207026 720835 654425 1492637 1418149 439129 432872 636691 642428 790883 774662 825114 823299 864576 882996 846653 931562 1955013 2047376 1259873 1085197 695500 680599 822812 823262 857895 865546 898194 907563 998162 991611 4642872 4832916 40.35 71.9 1
14:48:06 2024-01-26 626703 622130 201638 197772 316005 324857 324408 322498 208694 205710 259076 257434 294594 297203 3992886 4364660 6029124 5871452 1045885 1082082 287216 254557 263416 267324 293373 285842 288048 288601 206768 207638 697034 654894 1479843 1401723 436734 436661 633951 641941 795533 772183 822689 830074 867143 879993 846051 940296 1968100 2065668 1246983 1071215 696902 685483 818211 817332 864387 873091 891344 903243 1002977 1005303 4665555 4853907 40.35 71.9 1
14:48:07 2024-01-26 619917 620373 201955 197287 315624 323308 324974 321912 208874 205105 254641 258040 292520 297491 3990038 4293511 6061947 5876637 1052977 1085227 286711 254949 263012 266914 293984 285806 288779 288781 207059 206992 706010 646984 1462428 1414955 436315 436747 636691 638172 794968 774662 819942 825568 869954 881967 839546 932762 1958775 2044326 1263711 1078990 693518 681845 825703 815487 857287 874248 898400 905898 993861 1001637 4689766 4832188 40.35 72.0 1
14:48:08 2024-01-26 628045 620373 202097 197635 315996 324821 324974 323023 208630 206386 255110 258323 293491 297180 3992886 4293011 6061947 5845037 1037707 1084421 287051 254557 263890 266504 296107 284933 288779 289347 206477 207638 686584 653021 1465402 1416140 437897 435357 636691 641978 791140 774198 824488 824322 864613 883287 846653 932487 1955987 2053013 1263711 1082067 696902 679708 822885 820780 860844 865767 895713 909092 1002561 991611 4602544 4829470 40.35 71.9 1
14:48:09 2024-01-26 623141 621435 201361 197635 316005 323835 326812 320999 208874 206065 255110 257468 294594 296403 3985700 4355408 6038022 5853416 1044391 1085165 288728 254344 263855 267512 293409 286683 288337 289347 206768 206992 698527 654487 1500049 1406946 439252 437278 633053 643418 793388 770428 828139 831540 864465 879218 847859 940968 1966699 2074207 1257954 1072741 697894 682845 819861 820993 863360 874248 894424 903960 1005188 1003127 4662229 4830437 40.35 71.9 1
14:48:10 2024-01-26 622053 621870 202342 197150 316140 323835 324974 322988 208874 205744 259149 257468 294181 297239 3987194 4293310 6052621 5871452 1053993 1086804 287391 254557 263635 267771 293785 285721 288779 287787 207059 206382 709041 648655 1466251 1416140 438806 437278 636691 639238 793381 774847 819942 825605 873325 882422 838016 932762 1958775 2042353 1264639 1078990 693518 683579 824567 818076 858383 875485 898400 904940 995968 1003091 4696885 4825289 40.35 71.9 1
14:48:11 2024-01-26 627457 620373 201682 197626 316005 324327 324974 322498 208548 206386 254566 258323 293321 296546 3993704 4287942 6061251 5862186 1035454 1085227 287129 254344 263890 266504 294063 284969 288779 287744 206977 207349 689570 653021 1463345 1415100 437852 435741 635676 641978 790580 773748 823165 825531 866651 881604 847859 934380 1952042 2054184 1261792 1085155 696902 680672 821025 820928 860224 865582 895713 908854 1001104 998953 4611936 4823274 40.35 71.9 1
14:48:12 2024-01-26 622493 620054 201647 197321 316001 324821 324974 322009 208909 205744 255363 257607 294388 296412 3984352 4346271 6029401 5845037 1045885 1086034 287216 254835 263451 267512 293821 286719 287931 288943 206477 207349 698527 653089 1472356 1401723 437579 437278 633951 642962 793388 769846 823463 830356 865729 879145 845338 939625 1965299 2066696 1273307 1071903 698488 681808 818699 818565 865241 874212 890443 906989 1005144 1005303 4665555 4832916 40.35 71.9 1
14:48:13 2024-01-26 626111 620373 202273 197326 317603 323308 324974 322045 208909 205390 255146 258220 294232 296820 3983513 4281267 6052621 5871452 1053354 1086841 292672 254949 263560 266914 294822 285049 288779 288400 206913 206416 698527 646984 1463702 1416140 436315 436661 636654 638135 793388 774847 816384 823592 873003 884216 839742 932800 1957654 2043804 1250737 1078877 694013 682809 824567 815561 857287 875302 898363 904221 997549 1001637 4705945 4832916 40.35 71.9 1
14:48:14 2024-01-26 627743 620373 202105 197630 316005 323967 324974 322988 208223 206386 255110 258323 293768 297016 3984352 4296047 6056092 5862074 1038137 1085227 287181 254522 263855 266777 293571 284933 287138 288636 206477 207528 693886 653678 1475354 1413951 437815 432980 636691 643801 791140 774297 823165 822354 864039 886110 847822 934229 1957380 2051593 1265631 1085155 697490 682569 821025 820928 859663 870556 896565 910303 1002561 997026 4605357 4818365 40.35 71.9 1
14:48:15 2024-01-26 622089 622130 201638 197806 316001 324857 324613 321783 209200 205744 255543 257468 294181 296302 3989762 4333782 6020759 5863081 1047845 1083653 286746 254557 263047 266950 293948 286244 288178 288636 206768 207673 677626 652160 1502603 1401723 436198 436970 634437 642925 795702 767560 821119 829008 866305 877906 842826 942276 1968100 2065228 1253339 1072315 696494 684547 818699 815524 866500 872570 893931 906705 1005409 1005258 4677681 4839816 40.35 71.9 1
14:48:16 2024-01-26 623890 620377 201673 197326 316101 323835 325300 321781 209381 206421 254281 258323 294181 296403 3990038 4244414 6052621 5863081 1044726 1086841 286920 254984 263855 266131 295655 285922 288779 288838 206768 207026 698527 643764 1504132 1419156 436936 433061 636691 638330 792009 774297 818747 822354 870137 881931 842138 934229 1959088 2037450 1269469 1082029 692036 681564 823359 820346 857895 872397 898269 904609 995483 1000223 4660044 4825740 40.35 71.9 1
14:48:17 2024-01-26 628904 621870 201330 198009 316005 323571 324974 322988 208548 206421 252815 257895 294388 295218 3990038 4293584 6056092 5867265 1031959 1083690 286981 253812 263890 266095 294883 284969 287931 288838 206477 207026 698714 651156 1492621 1410943 437815 432867 634887 641487 787711 772651 820757 825343 864686 882222 847181 936906 1959200 2055969 1263711 1080490 697490 678562 819960 824433 862101 868714 893091 911992 1002414 997257 4599716 4818365 40.35 72.0 1
14:48:18 2024-01-26 623550 620045 201647 198000 315148 323344 326812 321070 208909 206208 255110 257468 293976 294704 3983513 4299799 6029363 5878950 1047892 1084187 291669 254949 263451 266540 294169 286280 288396 288799 206187 207170 698527 647446 1462149 1404427 436936 436607 632605 640579 793388 765896 820534 830185 866305 871605 841852 943604 1968572 2062296 1257106 1070780 695959 684547 818793 817495 864659 873220 892817 900713 1006151 1005258 4661329 4842281 40.35 71.9 1
14:48:19 2024-01-26 624387 620373 201647 197356 315753 322853 324846 320999 208728 206179 254245 258289 293768 296412 3984352 4244414 6056092 5853416 1051107 1086841 291669 255377 263451 266095 295240 285187 288373 291221 206913 206416 698527 643764 1469119 1416140 437558 432908 636611 638208 793388 774847 816347 822317 871406 882194 838164 934229 1961255 2039764 1280983 1078878 692530 682297 824530 818381 859724 873018 897088 907635 996005 1003091 4667826 4832339 40.35 71.9 1
14:48:20 2024-01-26 627512 620373 201673 197944 316001 324327 324974 322760 208583 206386 252490 258323 294288 295154 3984352 4287942 6052621 5857893 1035491 1085227 286946 254415 263855 266727 295691 284986 288458 289717 206650 207494 702979 652587 1462363 1413951 437815 435126 635788 642015 788901 770428 820794 825416 864686 882113 844898 934279 1961530 2058388 1265631 1080490 697490 678599 820405 824433 862783 865605 895182 911916 1002561 999508 4586600 4824459 40.35 71.9 1
14:48:21 2024-01-26 623587 621690 201638 197978 316005 322889 325265 321747 208874 206386 255146 257821 293413 294704 3987194 4296542 6025059 5872447 1047150 1082082 291853 255655 263451 266950 294590 286356 288337 289717 206187 207673 707526 647446 1463077 1404711 437247 436661 633988 641978 793418 767053 818784 830356 870137 874497 839464 940859 1968572 2064759 1271388 1068735 694508 684061 821025 818659 864011 875485 894326 904940 1001851 1005340 4681645 4825138 40.35 71.9 1
14:48:22 2024-01-26 627063 620373 201634 197622 316354 321839 324811 322498 208258 206421 254245 258254 294181 296338 3984352 4225921 6071272 5853416 1041039 1088384 288192 254344 265072 265874 294376 285842 288373 288540 206768 206141 693063 645527 1452842 1425334 437920 432800 636419 636520 788901 772651 821119 822972 866072 879444 841852 932248 1949449 2045887 1263711 1083509 692036 678599 825740 823225 856568 865402 903862 907526 995917 997293 4665555 4829470 40.35 71.9 1
14:48:23 2024-01-26 631051 620373 200971 197360 315179 322889 324974 324006 207575 206455 254641 256720 294380 295570 3987194 4313663 6052621 5867265 1032361 1082082 286611 254167 265515 265687 293409 286517 287638 288873 206477 207026 698527 651156 1475354 1410943 440135 433097 632157 640090 788901 768140 824372 829008 862239 874569 846170 936949 1957878 2068166 1263711 1075766 694508 680116 819824 824433 865241 865505 894006 907261 1005557 1001637 4647289 4826028 40.35 71.9 1
14:48:24 2024-01-26 626579 623458 201015 197317 316136 322554 324974 322988 208583 206386 255110 256261 294103 296937 3984352 4290533 6042061 5881812 1051022 1085227 292663 254593 263890 266504 294305 286844 287122 288628 206768 206382 708978 647446 1464842 1410943 437160 435393 632605 636225 793388 769301 818165 829596 868869 874605 839428 938111 1960599 2061470 1242040 1071791 692492 682606 823359 818418 861558 875412 897480 904791 999613 1007816 4735469 4837659 40.35 71.9 1
14:48:25 2024-01-26 629338 621719 202036 197626 317088 322817 324974 324042 207899 206455 254929 257861 294388 296582 3989762 4235621 6080598 5872447 1041808 1085264 287181 254380 265072 266131 294198 286280 288576 288636 206913 206026 710938 647446 1478645 1425334 439165 432921 634887 638330 790580 773748 821119 825416 866341 883469 843048 934945 1951375 2044326 1268610 1084283 693012 681089 827503 823225 857050 871287 903412 912718 996189 1000150 4668890 4825214 40.35 71.9 1
14:48:26 2024-01-26 631675 622130 201498 197772 317793 323799 324974 324462 207864 206421 255001 257042 294594 295842 3983513 4311715 6046660 5874753 1035436 1086804 287146 253777 265515 266060 293821 287563 287931 289102 207059 207280 710556 653021 1470269 1414955 440447 432800 633053 640053 789983 770391 825545 830185 864073 874136 847371 936703 1959714 2062714 1265717 1077710 696494 680415 819960 823225 864626 873482 894645 910078 1004549 1003054 4650612 4830437 40.35 71.9 1
14:48:27 2024-01-26 626618 621865 201603 197806 317057 322817 324974 322689 208346 206386 255001 256617 294594 296331 3986357 4284311 6046660 5861774 1050792 1084150 286677 254557 263855 266469 294027 287599 287900 289347 207059 206382 729105 646523 1466929 1416748 437842 435972 633053 638330 793388 770355 818710 830185 870063 874497 839391 940822 1963408 2056448 1265631 1071791 694508 684436 824647 818418 861558 875453 898120 907635 1001866 1008822 4740799 4839816 40.35 71.9 1
14:48:28 2024-01-26 630639 620858 201612 197115 318133 323439 324974 324234 208223 207213 254964 258220 292966 297599 3983513 4258112 6073444 5862074 1041771 1085227 287146 253777 265258 266060 294269 286450 288458 289898 207059 206313 714950 648371 1515006 1426344 440177 432800 635788 638784 788864 774847 822878 825343 865620 883360 843048 932949 1951338 2044326 1264698 1082067 693012 679414 828055 824433 856568 871287 904301 908369 996079 1002492 4665555 4857382 40.35 71.9 1
14:48:29 2024-01-26 631014 622135 201427 197772 318358 324003 324974 324462 208009 206421 253308 256651 293825 296302 3986357 4314804 6046660 5857705 1033509 1085190 288486 253777 265515 266060 295211 286804 287729 288873 206477 206992 698527 653021 1477812 1410943 440452 432800 632157 640053 789983 767619 824335 830185 863461 874569 847371 936703 1960599 2069010 1289156 1075086 694508 680940 821091 823077 864626 870334 895284 911790 1005299 1002909 4646744 4829819 40.35 71.9 1
14:48:30 2024-01-26 627508 623012 201603 197698 317057 323020 326595 322725 208839 206386 255470 257181 294345 296510 3986357 4293461 6046660 5880831 1050797 1085227 286711 254870 263890 266878 293500 287324 287122 288838 207059 206382 707485 645408 1465335 1414955 437469 435457 633053 639238 793388 770391 818747 830185 870100 874533 839428 939483 1964804 2058320 1263711 1071215 692036 683428 825703 820993 862096 875448 898194 906118 1001866 1008749 4741546 4838576 40.35 71.9 1
14:48:31 2024-01-26 631158 621251 201612 196974 318460 324556 324685 324812 208513 206352 255001 257861 293569 297599 3980673 4261676 6061947 5862074 1037948 1086804 288667 254309 267266 266914 294305 286445 288865 287892 207497 207315 694048 653957 1464722 1420163 440099 435357 638464 640016 790580 776498 824372 823299 865269 883474 844898 931547 1955088 2047681 1257954 1086741 695997 681638 825703 824011 860833 870415 900934 909129 1002537 1001072 4649504 4811492 40.35 71.9 1
14:48:32 2024-01-26 627060 622094 201577 197733 315624 324821 324938 323370 208839 206031 259076 257827 293413 296865 3986357 4355360 6029124 5867265 1044391 1083616 289000 254522 263890 267289 293821 286795 287931 288593 206913 207026 698527 656824 1474090 1406946 440484 437897 633951 643801 793388 770428 824335 830185 864686 874569 846133 938741 1960599 2069010 1261792 1071978 697894 682809 821128 820993 865241 876243 892905 907448 1009702 1007285 4673396 4829089 40.35 71.9 1
14:48:33 2024-01-26 620222 623482 201992 197291 316765 323763 324974 322725 208735 205744 253566 258220 292556 297563 3980673 4284311 6046660 5871452 1056058 1085190 286711 254557 263855 267736 292232 286683 288779 287787 207059 206382 717376 649297 1460403 1416967 437815 437993 636691 637684 797267 774297 821119 827173 866305 882845 842775 935612 1959714 2053533 1263711 1078716 692530 683848 825740 816259 858383 877856 902122 906295 997567 1002909 4725240 4825289 40.35 71.9 1
14:48:34 2024-01-26 630080 620122 202734 197154 316005 324821 324938 323478 208665 207146 255001 258220 293491 297527 3986357 4277139 6052621 5851663 1037207 1083653 287216 254557 263890 266504 294269 284933 288779 288943 207059 207494 691063 652900 1465747 1418149 438558 435357 636691 641978 791140 774392 824335 822899 864686 882194 846133 932210 1955538 2050623 1227626 1083609 697398 682122 821061 820993 862746 874447 899134 911529 1002377 999618 4613337 4821059 40.35 71.9 1
14:48:35 2024-01-26 622012 622746 201996 197905 316005 324784 324974 321747 209346 206248 259076 257468 294066 296403 3990038 4330674 6020721 5862074 1045885 1084421 287181 254557 263820 267324 293821 286248 288121 288838 207059 207707 677626 651195 1466132 1403100 439234 437815 633951 642925 793388 770391 822855 830185 865913 874533 846133 941092 1964804 2068973 1279064 1071978 697989 683328 818699 819727 867709 874652 896565 910228 1009702 1005823 4676742 4830437 40.35 71.9 1
14:48:36 2024-01-26 620186 622130 202690 197767 318124 323535 324974 322498 209165 205710 255686 258254 294288 297239 3983513 4284169 6046660 5867265 1055534 1085227 286946 254949 263855 267512 294063 286481 288865 290399 207351 207026 712072 649297 1468632 1418149 440058 437897 636691 638172 795702 774847 818127 824759 871406 881236 839428 934945 1960322 2041429 1250737 1078990 694508 683579 825740 816175 857895 875339 900723 905898 999022 1002945 4699281 4830437 40.35 71.9 1
14:48:37 2024-01-26 628345 621255 202282 197901 317720 324784 324974 323023 208874 206421 254710 259696 294181 297000 3986357 4287904 6052621 5852967 1037707 1085227 287133 254522 263890 266469 293948 284969 287766 288838 207207 207673 691063 653021 1471775 1414955 438471 437101 636648 643381 792263 774847 824335 825380 864686 883474 846770 932949 1956408 2050623 1261792 1084352 697894 682606 821061 820928 862101 873141 899134 912643 1004720 999655 4594017 4826175 40.35 71.9 1
14:48:38 2024-01-26 622897 620923 201682 197940 315712 324568 326812 321426 209346 206386 255724 259800 294245 296582 3984352 4324522 6012133 5862074 1047066 1084499 287181 255130 263820 267512 294269 286719 289032 288873 207059 207997 679119 652624 1487230 1401723 437165 437897 634887 643874 795103 769264 821119 830185 868181 874533 843648 941529 1966201 2064203 1257106 1071215 695911 683848 819861 816212 864659 874415 895247 905898 1005225 1007321 4673396 4839252 40.35 71.9 1
14:48:39 2024-01-26 623364 620373 202277 197905 318351 323799 328432 322426 208839 206421 254604 258323 294388 297239 3983513 4244414 6069897 5872447 1045087 1086804 287935 255341 263890 266095 296107 286584 288779 288838 206768 207315 710556 645601 1510482 1419156 437558 432836 637316 639238 792825 774847 819950 824175 872371 883178 839464 932949 1960599 2038230 1269469 1080527 692036 681638 824567 820928 860335 873013 898045 909928 998638 1003878 4673396 4839365 40.35 71.9 1
14:48:40 2024-01-26 630935 621255 201432 197978 316005 323799 326631 323970 208839 206421 254245 258289 294702 296217 3984352 4275849 6046900 5845112 1038446 1086804 288194 254557 264666 266914 295655 285044 288779 290510 206768 207673 711603 653957 1474324 1416967 438508 436316 636691 642925 792263 774297 823165 822936 864686 882194 846170 932928 1954939 2053533 1263711 1084382 697894 680672 821061 823262 862101 870515 896990 912605 1006151 999508 4613015 4829819 40.35 71.9 1
14:48:41 2024-01-26 625071 623629 201647 197901 316005 324893 324974 322701 209562 206317 259113 257468 293413 296921 3990038 4345949 6029124 5863081 1045885 1084421 289000 254557 263855 267736 293373 286369 288337 288593 207059 207026 709041 654953 1478165 1405709 439165 437588 634400 643801 793388 771520 823165 830185 863787 880868 846170 939483 1964802 2069010 1251456 1072741 698391 683848 818699 819764 865886 875485 892419 907523 1010345 1007925 4673396 4828245 40.35 71.9 1
14:48:42 2024-01-26 622920 622975 202734 197600 316101 323799 324974 322988 209248 207180 255905 258220 294181 297563 3989762 4281123 6056092 5871452 1056285 1085227 287181 254593 263451 267771 293089 286280 288779 288365 207059 206416 717376 649297 1461201 1418149 438818 437993 636691 638172 797871 774847 821119 826587 871370 883469 842164 936947 1963408 2053533 1265631 1078716 694013 683884 825549 816175 857895 874451 899753 901995 996005 1007483 4721854 4825101 40.35 71.9 1
14:48:43 2024-01-26 630290 620263 202778 197806 317793 324857 324974 323970 209200 206858 255469 258220 294181 297563 3988351 4289521 6052621 5852793 1037390 1085227 287216 254557 263926 266504 294961 284768 288779 288943 206913 207673 689570 653957 1469841 1415869 438887 435393 636611 643381 792263 774575 824372 822936 865299 883510 847371 932949 1956929 2053533 1263711 1081880 697894 682122 821061 820928 862138 872397 895713 910228 1002561 999508 4603450 4822920 40.35 71.9 1
14:48:44 2024-01-26 623587 622710 202071 197832 316001 324784 324974 322009 209381 206214 255325 258220 294710 296403 3979045 4346128 6029401 5840835 1045885 1086804 288527 254557 263820 267289 293373 286719 288157 288943 207059 207026 709041 653957 1462491 1406428 439257 437897 634850 643874 793388 770428 823750 830185 863750 874605 846170 939437 1960599 2069010 1267550 1072741 698488 683848 819861 820346 865886 875485 894126 907635 1008067 1005970 4681226 4832339 40.35 71.9 1
14:48:45 2024-01-26 623475 622975 202874 197634 318692 323799 324974 322498 208874 205533 255182 260211 294699 297239 3980673 4284038 6046660 5867265 1054030 1085264 286924 254593 263670 267736 293821 286280 288865 287927 207059 206416 700020 649120 1469841 1416140 438806 437897 636611 638135 795702 774847 817509 824175 871406 881931 839464 934945 1960599 2039982 1267376 1078990 694013 683884 825153 817369 857895 873184 898400 904940 996008 1003127 4696852 4839252 40.35 71.9 1
14:48:46 2024-01-26 627471 621178 202137 198823 317757 324640 324974 322665 208548 206421 258710 260130 292449 297527 3980673 4286896 6052621 5852695 1035491 1085227 287216 254799 263890 266914 293948 284969 287138 288838 206477 207673 686584 653957 1458086 1416140 439165 436430 636691 643874 792263 774297 824372 822936 866061 882816 846170 932248 1955538 2050623 1263711 1084389 697398 682122 823396 820928 860881 871781 897629 908854 1002561 997257 4610906 4832339 40.35 71.9 1
14:48:47 2024-01-26 625587 623012 202137 197832 317793 324712 324757 322952 209165 206031 259113 257468 294118 297095 3980673 4344400 6038022 5867265 1037948 1085227 289000 253777 264666 266914 294590 286831 287931 288873 207059 207170 700020 654953 1471457 1410943 440521 437283 633053 641941 792825 769846 824996 830185 864686 874569 847444 940157 1960599 2072285 1208213 1074322 698888 681845 821025 820928 863397 874248 895713 912866 1007317 1005970 4665019 4841758 40.35 71.9 1
14:48:48 2024-01-26 625365 623012 201956 197188 319142 323655 327238 323299 209165 206386 253566 257827 294388 297095 3986357 4284311 6046660 5880167 1055304 1085264 286946 254557 263926 266914 292232 286754 288779 287962 207351 206416 701513 647725 1472306 1416140 437856 437993 635337 637234 795702 774847 821119 827173 870753 882963 843048 936984 1960584 2053533 1264911 1078222 693518 683884 825549 816212 857623 874524 899039 904940 996713 1002382 4705872 4841123 40.35 71.9 1
14:48:49 2024-01-26 630380 621617 202805 197802 317793 324604 324830 323994 208700 207030 255470 258254 294181 297563 3992886 4274089 6052621 5852695 1038446 1086841 287090 254557 264666 266914 294305 285578 288865 288838 206913 207707 691063 653021 1487243 1416140 439165 436661 636648 643874 792263 774847 824996 822972 864686 883474 848388 932949 1957878 2053533 1271148 1085197 697894 682606 822812 820928 862138 872823 897741 908593 1002561 998739 4605357 4824739 40.35 71.9 1
14:48:50 2024-01-26 625365 623187 202132 197875 315960 324748 326703 322319 209074 206317 255687 257827 294103 297390 3985700 4352286 6029401 5863081 1042863 1084993 288378 254522 263890 267736 292887 286683 288635 288873 207059 207026 721796 655420 1462844 1408432 440484 437897 633951 643911 793388 770428 825582 830185 864686 874605 847407 940893 1960674 2069010 1257954 1071978 698488 682845 821061 820346 864659 874325 894903 904567 1008067 1003127 4665555 4834198 40.35 71.9 1
14:48:51 2024-01-26 625094 623453 202553 197797 318692 323691 326740 322808 209026 206248 255686 258220 292520 297275 3981788 4281834 6046660 5872447 1049464 1086841 286572 254593 263926 266914 293373 287635 288458 288391 207059 206382 715103 646333 1470232 1416140 438806 436661 634400 639238 795066 773748 821119 829008 870100 882113 841852 938547 1963399 2050623 1257954 1075888 692530 686596 825549 816175 857895 874524 896829 903652 998199 1000661 4728795 4841123 40.35 71.9 1
14:48:52 2024-01-26 631051 623560 202128 197375 318687 324676 324866 323826 208375 206352 255686 258220 294388 299355 3980000 4235734 6077021 5872447 1043334 1088384 291741 255152 265072 266095 295240 286280 288662 288873 207059 207026 710556 646523 1498450 1427356 437815 433093 636691 639238 792263 774297 821119 824759 870100 882194 841852 934945 1955088 2041429 1274479 1082067 690559 680672 827621 820928 857287 873091 898067 907261 995483 1001674 4665555 4824739 40.35 71.9 1
14:48:53 2024-01-26 633787 622865 201710 197897 317942 323691 326776 323598 208735 208077 254891 258151 294945 296345 3980673 4299694 6037796 5863081 1032509 1085227 287391 254557 267266 265909 295655 286602 287729 290396 206768 207673 706010 650690 1490844 1414955 437852 432836 633745 642925 788901 770428 820794 829008 866995 880868 843701 936703 1957803 2057137 1263711 1077456 696902 679671 819861 823832 865886 865582 893091 911303 1006867 1002382 4590310 4825552 40.35 71.9 1
14:48:54 2024-01-26 626879 623785 201362 198392 318692 322674 327737 322617 208770 206352 254928 258151 295839 296281 3975000 4290267 6029401 5872447 1050792 1085264 291669 255198 263890 267004 293124 286929 287526 290193 206477 207315 716618 646708 1493843 1409942 436506 436752 632605 641896 794541 770428 819950 830185 871406 873942 839464 940859 1963408 2058426 1267550 1069691 692530 681845 823396 819764 860918 873220 898517 907560 1002561 1009277 4722021 4832916 40.35 71.9 1
14:48:55 2024-01-26 630976 622021 202036 197793 319594 322674 326812 324354 208589 207573 254928 258151 294487 296604 3974724 4221833 6046660 5862186 1044914 1088384 287238 254984 264666 266095 295126 285842 288779 288799 207351 207349 700020 643764 1464207 1420163 436506 432872 636691 637234 793388 774847 819950 824175 870753 883142 839464 932949 1954988 2039982 1249573 1082067 691543 680672 823981 820928 860220 873013 899715 906237 994777 1003091 4662318 4826992 40.35 71.9 1
14:48:56 2024-01-26 632500 621984 201859 198668 317684 323547 324938 322880 208735 207608 254136 258116 294523 295480 3984352 4282261 6046660 5862186 1032908 1085264 287181 254380 263855 266727 295481 284933 288373 289304 206477 207673 704495 651924 1480842 1416140 437888 432908 636691 643418 788901 774847 824372 825380 865913 879262 846170 935612 1956929 2054990 1265631 1081296 697894 679708 820442 822317 862175 870018 895713 911554 1003272 1000187 4587033 4814185 40.35 71.9 1
14:48:57 2024-01-26 623322 620009 202036 198664 315825 323583 327664 321902 209241 206317 255325 258116 293789 295147 3983513 4287329 6025059 5868405 1047798 1085762 291741 255341 263635 267360 293920 286280 288707 290158 206332 207673 695541 648834 1471916 1404427 436602 437278 634887 643911 795702 768176 821119 832545 871406 874533 841852 944290 1966201 2063117 1251456 1068170 695911 682845 819861 818565 865272 871632 894545 901958 1003984 1000625 4668288 4832916 40.35 71.9 1
14:48:58 2024-01-26 626623 621690 202140 197802 318651 324659 328664 322844 209061 207792 254964 258220 293683 297347 3986357 4222670 6046660 5864213 1048047 1084394 291673 255377 263890 266727 296251 285931 288779 289053 207059 207349 706366 645601 1463494 1418149 436506 432908 636648 638172 793388 774847 820534 824175 871406 883142 839464 932949 1959200 2038537 1249573 1080527 692530 680846 824928 820928 860335 874248 899364 907563 996045 1003127 4665555 4826992 40.35 71.9 1
14:48:59 2024-01-26 631092 622140 201679 198004 317684 324568 326631 324128 209096 206386 254696 258220 294523 295254 3990334 4284311 6046660 5845187 1037707 1085264 288653 254593 264666 266914 294675 284969 288779 289752 206477 207707 694048 651156 1464478 1414955 439165 435475 636691 643874 790020 772651 824410 825416 863750 882736 846170 935612 1959200 2053954 1263711 1081296 697894 679377 821061 822936 863434 865618 895713 912653 1003984 999444 4583759 4811455 40.35 71.9 1
14:49:00 2024-01-26 625253 620368 202313 197935 318801 323320 328664 322701 209102 207469 254964 258220 294523 297239 3979084 4262142 6042113 5845075 1051107 1085117 287216 255163 263630 267137 294997 284969 288779 288540 207059 207349 698527 646523 1456780 1418149 436606 437897 638464 640053 795702 776378 818710 824138 873880 883438 839428 932912 1960674 2039946 1279064 1080527 694013 681808 825740 820928 860335 874325 896755 904604 1002725 1003054 4665555 4830437 40.35 71.9 1
14:49:01 2024-01-26 627438 621679 202061 197978 316005 324460 326595 323418 208922 207434 254566 259696 293271 296137 3980902 4283659 6046660 5851663 1037948 1086746 287892 254557 264630 266968 294269 285191 288865 290104 207059 207673 682105 655612 1478373 1417144 439787 436625 638035 643801 792263 774847 825545 824470 864686 883546 847371 932912 1955088 2050586 1261792 1085559 697894 682606 822812 822678 862170 872470 898377 908518 1003984 1000150 4615900 4817013 40.35 71.9 1
14:49:02 2024-01-26 623853 622201 202097 197944 315996 324857 326812 322438 209248 206248 255577 260211 293924 296856 3984356 4333359 6025059 5865241 1047381 1085227 290996 255200 263820 267736 293500 286795 288743 288838 207351 207459 709041 653957 1472776 1405709 439787 437897 635788 644788 795666 771520 823463 830185 868796 874983 843628 939446 1966201 2065668 1270289 1072556 697894 683848 818699 818565 867709 874488 893054 907523 1007317 1006322 4665555 4811455 40.35 71.9 1
14:49:03 2024-01-26 630999 622130 202282 197935 316543 324291 326812 321034 209903 206248 255179 259592 294345 297419 3984634 4258382 6046660 5871452 1056342 1086767 287181 255130 264966 267771 292642 286683 288779 288330 207497 207315 706179 649761 1486052 1420163 438782 438923 636691 638208 798032 775840 820534 827173 873880 881749 841852 939813 1960599 2049170 1265631 1078990 694508 684852 825549 818529 857895 874560 901711 906230 996713 1005258 4688191 4830437 40.35 71.9 1
14:49:04 2024-01-26 629297 622526 202733 197935 317788 324857 324974 323970 208839 207146 255540 259627 293896 297248 3982905 4254486 6082334 5872594 1041413 1085165 287146 254344 265409 266131 293742 286007 288540 288400 207643 206347 707485 650226 1493128 1427356 440484 435484 636239 638172 791140 777050 823165 826587 867568 887226 844898 934279 1955538 2047229 1274479 1082067 693518 680672 827892 822899 857895 871745 903713 911554 996713 1000187 4656149 4811417 40.35 71.9 1
14:49:05 2024-01-26 629969 623012 202024 197940 316092 324291 324974 324956 208513 206421 255577 259480 294380 296748 3984634 4310916 6046660 5863107 1035491 1086804 287796 253777 265515 266736 293785 286719 287931 288698 207059 207315 710556 654273 1504252 1413951 441315 435972 633951 641941 791140 770391 825582 830185 864686 874208 848611 939446 1960584 2062751 1281676 1075086 694508 682832 820442 822678 864659 873223 894401 907526 1005409 1005970 4653388 4821059 40.35 71.9 1
14:49:06 2024-01-26 627240 622130 201638 197729 317057 322817 324974 322988 208874 206421 255613 258934 294345 297072 3984634 4278301 6046660 5878997 1052288 1086767 292564 254593 263890 266878 293711 286719 287122 289405 207059 206416 707485 645601 1463956 1413951 437815 436334 633053 639692 793388 769809 819950 832726 871370 873484 841254 940152 1966281 2059885 1267550 1069249 692530 681327 823123 819764 861558 874866 898269 903280 1001104 1006322 4715221 4832916 40.35 71.9 1
14:49:07 2024-01-26 631088 620892 202273 197944 317796 322292 324974 323970 208223 207388 255110 258116 294345 297022 3987483 4227547 6063909 5870560 1047381 1086767 287643 254949 263890 266095 295333 286101 288779 288698 207059 206992 700020 644946 1482757 1424201 437347 432836 637279 639238 793388 774847 819950 824722 871136 881822 841852 932949 1959714 2041158 1273307 1082067 692036 681638 825740 820928 857895 874248 901674 908854 995917 1003054 4656149 4817620 40.35 71.9 1
14:49:08 2024-01-26 631986 622130 201638 198013 316057 324291 324974 323478 209200 207712 254784 258254 295632 297756 3979084 4287315 6046546 5862074 1036930 1088405 288054 254522 264666 266878 293948 285520 288743 288803 206477 207673 698341 653957 1477812 1415961 439129 436747 637548 643874 792825 774847 824372 824722 863750 884295 848611 932744 1956929 2054990 1259873 1084382 697894 682606 823396 822281 862175 871781 897629 910221 1004696 998702 4596432 4804482 40.35 71.9 1
14:49:09 2024-01-26 635099 622130 202282 197935 316005 324784 326812 322009 209527 206386 255110 257861 294594 298827 3988554 4336745 6012016 5862015 1045885 1085165 288825 255127 263820 267736 292848 286445 288671 289172 207059 207673 716997 654894 1468532 1405709 439165 437993 634887 644824 795644 772615 823165 830185 866305 879108 846133 939483 1966201 2069010 1250750 1072741 699386 685337 819861 819764 867115 874451 892419 908856 1008818 1000625 4662807 4811417 40.35 71.9 1
14:49:10 2024-01-26 622664 622130 202950 197935 316543 323439 326812 322701 210036 206065 258710 259043 294181 297563 3988554 4272168 6046546 5871452 1050306 1085227 288888 255236 264630 266878 293132 287275 288779 291221 207643 206992 719649 647446 1495358 1417878 439129 437278 634850 637648 795666 774575 821119 829008 870100 884094 843648 935336 1963408 2054990 1265631 1077263 693518 685858 826720 816175 857895 874596 901033 904903 998162 1008969 4728910 4825251 40.35 71.9 1
14:49:11 2024-01-26 629302 620018 202768 197291 316101 324857 324974 323742 208874 206421 255724 258220 292556 297563 3982848 4235470 6081613 5871452 1043292 1088384 287452 255095 265861 266024 294269 285900 288584 288838 207243 206244 708915 648834 1488436 1428369 440447 433106 636691 639238 791140 774847 823187 826550 866305 883985 842434 934191 1952154 2045777 1270567 1082067 692515 680672 827306 822899 857895 870515 904357 910869 996008 1000187 4656149 4825552 40.35 71.9 1
14:49:12 2024-01-26 631014 623012 201922 197978 317575 324291 324974 324956 208188 206421 258930 257042 294594 296093 3979081 4309260 6046584 5857656 1032472 1085264 288716 254522 264666 265812 294775 286445 288043 290158 206477 207638 697034 651156 1481399 1414955 438818 432836 634887 641978 788864 769878 820757 828971 865656 881490 845497 936703 1960674 2058320 1263711 1078222 697398 680604 819861 822899 865886 865654 894499 911639 1005144 1003091 4596874 4823550 40.35 71.9 1
14:49:13 2024-01-26 625463 622130 201282 198720 317022 322554 325756 322988 209200 206421 259076 258254 294309 295154 3977196 4308503 6020571 5876800 1049855 1085190 292636 255834 263890 267324 294020 286445 288861 290158 206187 207673 704495 647446 1457285 1406946 437124 437278 633951 642925 795702 769264 821119 832545 871406 874533 841852 942274 1966201 2062740 1271388 1069691 694508 682809 823123 819764 863397 874488 898269 906876 1002561 1008528 4700483 4832452 40.35 71.9 1
14:49:14 2024-01-26 629297 621699 202600 197970 317827 322292 325791 323970 208874 207388 255507 258289 294594 297000 3980673 4229420 6046546 5867367 1050043 1088384 287728 256163 264405 266727 295821 286105 288779 288803 206913 207494 721412 645408 1474920 1420163 438181 435357 639499 638208 793388 776498 819950 825380 873609 883510 841254 935612 1960599 2041429 1269469 1082067 692530 682606 825153 820928 860335 874866 899039 908854 996750 1003127 4659131 4832452 40.35 71.9 1
14:49:15 2024-01-26 631642 622130 202101 198599 315845 324327 326812 323742 209381 207533 254820 258289 295416 295641 3983513 4290025 6046891 5857935 1038297 1088405 288194 254914 264701 266914 295066 286105 289347 289682 206768 207707 702979 654425 1474670 1418149 440135 437278 638523 644824 793388 774847 825545 825380 865008 883510 848611 934790 1957803 2053950 1265631 1083582 698888 681638 823396 825306 864046 872397 898269 913577 1004696 1000150 4587033 4825552 40.35 71.9 1
14:49:16 2024-01-26 623849 620278 202273 197978 316005 324556 327274 322009 210036 206455 258819 258254 294594 296784 3980673 4324183 6024636 5867367 1047343 1085313 288861 255306 263451 267324 293089 286719 288707 288803 206768 208287 691622 651156 1446952 1405709 437724 437993 635788 643911 795702 769846 821119 832545 870137 879108 842434 944290 1966201 2056808 1233404 1069691 695911 683884 821025 819764 866843 874271 895713 906230 1002977 1005340 4665653 4832916 40.35 71.9 1
14:49:17 2024-01-26 625624 622135 202282 197970 316132 322853 325826 322009 209200 207030 255001 258323 294594 296829 3980673 4230935 6046594 5867367 1053571 1088405 288861 255987 263600 267360 295169 285806 288779 291248 207643 207315 701513 646523 1444870 1418982 436756 438125 638523 640996 795496 774976 819950 825343 873261 883730 841852 935612 1960621 2039982 1259981 1080527 694508 682845 825549 819764 860335 873184 899753 907523 998906 1003127 4668026 4826992 40.35 71.9 1
14:49:18 2024-01-26 628942 621251 202308 197978 316005 324821 326812 323742 209340 206455 255110 259473 294594 296331 3980998 4280792 6046509 5857935 1037948 1087631 288790 255200 264931 266878 294305 285806 287739 288076 207425 208142 692556 654953 1487363 1419156 439989 436661 638523 643874 792263 776902 825619 822972 865008 884355 847407 934669 1956929 2050623 1280983 1086741 698888 680809 823396 820538 862138 873141 898269 910003 1003984 998702 4614736 4823550 40.35 71.9 1
14:49:19 2024-01-26 623922 622829 202277 198009 316005 324929 324974 322988 209562 206386 259113 258254 294594 296412 3979081 4349065 6037796 5872600 1043907 1086783 289431 254417 264931 267771 293373 287158 288576 290684 206951 207465 707485 654894 1488761 1409942 440521 438791 634887 644824 793388 771520 827420 831954 863787 874244 848647 941529 1964804 2065712 1259873 1072741 698888 683884 821061 820928 865272 873184 895713 910341 1008854 1005970 4662807 4823550 40.35 71.9 1
14:49:20 2024-01-26 632847 620278 202412 197626 317088 323835 324974 323742 209235 206386 253566 258254 294388 300069 3975000 4280517 6046594 5877909 1056775 1088236 288566 255200 265338 268382 293132 286683 288779 288943 207643 207465 724489 649297 1493043 1420163 439257 439028 638501 638208 798032 775012 821119 827833 873880 881858 842450 935373 1964440 2049170 1267550 1080527 694508 687472 826720 819764 859724 874163 899419 904567 998199 1005258 4689766 4826992 40.35 71.8 1
14:49:21 2024-01-26 629343 621690 202777 198340 316005 324857 326812 324006 209381 207388 258747 259473 293413 297491 3984352 4293325 6046509 5867367 1038297 1087465 289000 254987 264931 266736 296042 285895 287975 288601 206698 208177 719873 655888 1480236 1419156 440484 437028 640318 643911 792825 774976 825619 824322 863787 883546 848684 932949 1957803 2050623 1263711 1086741 698391 681808 824294 822678 862138 873013 898269 909279 1003984 998739 4605831 4823550 40.35 71.8 1
14:49:22 2024-01-26 624811 621907 202273 197974 314925 324929 324974 322534 209562 206421 258747 258254 294594 297000 3980673 4333782 6027795 5873662 1047343 1087631 287984 255200 265837 267557 293465 286575 288540 288593 207351 208584 682105 654744 1487415 1405709 438818 437993 636419 645171 796866 770391 820757 830185 870100 874172 843031 942237 1966201 2056611 1260873 1072741 697398 685373 819922 818602 867115 874524 893096 906876 1007047 1006322 4662323 4811492 40.35 71.8 1
14:49:23 2024-01-26 625365 620373 202277 197802 316096 323835 325826 322009 209562 207030 254929 258323 298981 297036 3975000 4231930 6042339 5873662 1050792 1086657 288264 256057 266030 266736 295620 285663 289023 288943 207351 207349 700020 645408 1467796 1419156 438181 436661 638011 642885 793418 774847 821119 825380 873325 883510 843048 932949 1960674 2042877 1249573 1082067 692530 681638 825549 822405 857895 874325 898706 908593 996839 1003127 4652251 4826028 40.35 71.8 1
14:49:24 2024-01-26 632052 622130 201634 198013 315218 324496 326812 322701 209527 207781 255110 258254 294309 295677 3984352 4280792 6042579 5872594 1033471 1086746 288194 255236 264966 266510 295476 286651 287895 290123 206913 207673 695541 651156 1485371 1416967 439129 433133 634887 645468 789909 772067 823787 829596 866341 882113 845533 938111 1960599 2053998 1265631 1078222 697398 680672 821025 824285 865886 870520 895713 912927 1005144 1002858 4603676 4822107 40.35 71.8 1
14:49:25 2024-01-26 625734 620310 201330 198013 316831 323308 325566 323023 209381 206455 258710 258075 292600 295190 3975000 4281267 6029401 5878615 1050382 1085313 288336 255271 263820 267405 294798 286674 288743 290494 206477 207673 695541 646984 1492933 1411716 437779 437897 634887 643418 797431 770281 821119 832114 873261 877865 841852 944290 1966201 2063117 1270668 1069691 694508 683884 823396 819764 865886 874524 898269 909654 1003984 1009204 4701888 4825289 40.35 71.8 1
14:49:26 2024-01-26 630939 620278 202308 198009 317057 322817 325826 324690 209235 207567 258710 258289 294594 297000 3975924 4225672 6042339 5864189 1052767 1091509 288454 256022 264560 266772 294775 286065 288743 289576 207643 207638 713777 645601 1486650 1417757 438806 436425 638486 640090 793381 778155 821119 825380 871406 884391 841206 934279 1959200 2041429 1257954 1084887 692530 681638 826720 823262 857895 874248 902390 908631 993861 1003127 4665376 4832916 40.35 71.8 1
14:49:27 2024-01-26 632802 622117 201678 198595 316101 323871 326812 323514 209381 207746 258710 258254 294345 295404 3980673 4290408 6046660 5858909 1034345 1089955 288861 255236 265152 265989 295964 286575 288359 290564 207351 207858 706010 651156 1470698 1415869 441001 433512 634850 643911 791140 773476 825815 830185 866341 882113 845533 936740 1960621 2058357 1267550 1078222 697894 680672 821025 825343 867115 872397 895075 914136 1005892 1003127 4602544 4823550 40.35 71.8 1
14:49:28 2024-01-26 625291 621866 201647 198625 317088 323344 325826 323059 209416 206455 258783 258254 295539 295362 3980673 4290533 6042339 5872447 1053394 1088905 288752 255271 263820 266772 293917 286575 288013 290494 207351 207534 721733 645601 1491041 1408432 437815 437678 634400 641450 796866 771520 821115 832114 872642 874605 841852 942274 1966201 2059816 1267550 1069691 694508 681845 823396 820928 862175 873836 897088 908968 1002561 1008564 4728016 4821807 40.35 71.8 1
14:49:29 2024-01-26 631855 620117 202313 197630 317092 323284 324974 324956 208874 207537 259113 258289 294388 297563 3975000 4243225 6070616 5867265 1043907 1089955 288824 255130 265409 266585 293877 286575 288743 290234 207643 206888 710386 647408 1463771 1428369 440911 432669 638464 638135 791140 774847 823238 827649 868833 882230 843031 935612 1956929 2044782 1265631 1083582 693024 681638 827892 822972 857895 872397 904666 910258 993861 1001674 4656149 4811455 40.35 71.8 1
14:49:30 2024-01-26 632089 621875 201708 198013 315876 323835 326812 324992 208258 207388 253343 257434 298788 296129 3984352 4309065 6046660 5853529 1032034 1088405 289973 255130 266715 265954 294198 287252 287931 289792 207351 207499 709041 653021 1473160 1416140 441808 435357 634648 643801 791140 770428 827420 830185 866528 874316 848684 939483 1963408 2062787 1265631 1077456 695911 680415 821061 824138 866500 872397 895089 911317 1005892 1005258 4637338 4823550 40.35 71.8 1
14:49:31 2024-01-26 627150 622136 201678 198378 317123 323571 325563 323514 209416 206455 258930 256720 298860 296425 3975000 4281267 6046660 5861849 1052293 1088368 288861 255691 265267 267263 294233 288135 287693 289752 207643 207211 713457 646797 1492642 1415961 438585 436370 634400 641971 795702 773748 821119 832132 873150 882113 843048 939483 1964333 2056903 1261792 1074322 693518 685895 826449 818602 859663 874163 894212 901958 1002561 1008564 4731393 4839365 40.35 71.9 1
14:49:32 2024-01-26 629024 620373 202946 197321 316136 324929 324974 324498 208909 206490 258783 258254 293520 297635 3980673 4259939 6061947 5853716 1038446 1085264 291220 255130 265267 267040 293877 286580 290413 290649 207643 207974 699274 654744 1466100 1420163 441808 436752 640135 643801 793388 777245 825656 824175 865424 889742 848046 932949 1956929 2050351 1259873 1088289 696902 681327 825703 822936 860335 873013 899753 911591 1003712 1001674 4645623 4804595 40.35 71.9 1
14:49:33 2024-01-26 626531 621225 202273 197978 316132 324929 324974 323059 209235 206277 253601 257468 294981 297036 3980673 4335984 6029401 5870560 1044391 1084421 288930 255095 266969 267450 293778 286575 288987 289401 207643 207534 699461 655833 1483582 1412721 440447 438517 635788 645740 796664 773329 825508 832545 865008 881768 848611 942200 1966201 2065712 1257954 1075702 699884 685337 821061 822678 867115 873800 895713 910303 1010285 1005970 4669665 4826992 40.35 71.8 1
14:49:34 2024-01-26 625365 621144 202884 197768 317057 324291 326812 323478 209346 206031 253566 258289 294388 299065 3976978 4281123 6046381 5845000 1056813 1086804 287173 254914 266969 268239 293089 286468 288770 288879 207643 207355 697034 650988 1505511 1418982 440489 439138 637548 639527 798032 778155 821082 827796 873880 883438 841704 937653 1962504 2047413 1267550 1081296 694508 685337 827306 819727 860335 873511 899382 903886 998162 1005970 4684366 4819602 40.35 71.8 1
14:49:35 2024-01-26 629297 622751 202591 197978 316001 324857 324974 323706 209165 206421 258747 259439 292520 296582 3976978 4286706 6046660 5843316 1038409 1085227 288194 254557 266969 267040 293806 286069 290377 288698 207497 208183 685091 654894 1483937 1418982 440301 437278 638523 644824 793138 778044 828101 825306 865008 883510 851215 935612 1957766 2053533 1265631 1084924 698888 681808 823396 823262 863360 873630 898288 909279 1005409 999444 4599438 4840039 40.35 71.8 1
14:49:36 2024-01-26 625365 623012 202277 197970 316005 324857 326812 322009 210253 206386 259113 258220 294594 297000 3976978 4321401 6012096 5852695 1045885 1086767 287216 255341 263855 267450 293877 287311 288671 291633 207643 208834 684794 653021 1485513 1409710 439745 439197 636691 645282 796829 772615 823863 832545 871333 874136 842398 944141 1964208 2056808 1280983 1069691 696902 684852 821025 818602 866500 877782 895675 906876 1005144 1008108 4662807 4826992 40.35 71.8 1
14:49:37 2024-01-26 625656 621622 202591 197978 316543 323535 325826 322725 209200 207353 255001 258323 294594 296843 3976978 4219404 6046660 5845037 1048047 1089930 288048 255341 264630 266691 295369 286195 288919 291334 207643 207858 710556 646333 1475667 1422013 438806 436479 639426 640053 795079 774976 821115 827995 873880 883510 841852 934229 1963399 2039946 1263711 1082067 694005 681808 825513 823262 861558 874871 902944 908854 996713 1004547 4662807 4821059 40.35 71.8 1
14:49:38 2024-01-26 631088 622130 201638 198013 315624 324821 326812 323970 209346 207498 255001 258323 295602 295570 3974141 4284013 6045179 5852695 1034017 1087538 287090 254949 264666 266914 296143 286427 288757 292800 207243 208038 718335 653021 1474365 1417974 441946 435139 636654 644294 791140 774297 825582 830356 866268 883360 847371 936740 1964600 2058320 1265631 1078990 698888 681850 821025 825306 866500 871854 895820 912605 1005855 1001601 4583143 4814185 40.35 71.8 1
14:49:39 2024-01-26 624475 622130 202105 198013 316005 324291 325756 322988 209527 206421 255106 258254 294594 295570 3976978 4309176 6020721 5871452 1046940 1084421 286611 255377 263820 267324 294269 286244 288770 292045 206725 208404 695541 650690 1454237 1407708 438806 438868 636654 643653 796829 770391 821119 833023 873946 874497 843048 943618 1966055 2065668 1251456 1068930 695911 683811 821025 820346 865886 874524 895713 907526 1004696 1009241 4684992 4828723 40.35 71.8 1
14:49:40 2024-01-26 628845 622130 202273 197940 316101 322292 325791 322988 208874 207498 255110 258823 293520 297000 3971308 4211488 6046891 5862074 1048047 1085342 291879 255165 263855 266914 295655 285895 288707 291633 207571 207754 700020 645408 1476674 1418982 438806 435827 639409 641971 795644 776498 819913 825380 873003 885679 841852 934945 1960599 2041429 1273307 1082067 692530 682606 826720 820928 860844 875489 899678 908854 993861 1005258 4665555 4825552 40.35 71.8 1
14:49:41 2024-01-26 631088 622130 201643 198013 318310 324556 326812 323023 209235 207642 254245 258289 298824 295398 3976978 4281123 6038022 5852929 1032509 1084421 287216 254949 265218 266060 294883 286208 288337 290604 206915 208079 709609 653021 1487495 1416967 439989 432822 638464 643690 790883 773711 824372 829008 868563 885971 848574 936666 1961108 2056412 1269469 1078990 697894 681638 821061 825343 867115 870515 895713 914228 1007353 1003091 4603740 4818666 40.35 71.8 1
14:49:42 2024-01-26 624920 621180 202273 198876 315845 324784 325791 322498 209562 206455 258966 258289 294274 295190 3975000 4311448 6020759 5871452 1049294 1086804 286781 255377 263855 267324 293742 286719 288576 290396 206262 208404 703753 649724 1474033 1409710 438806 437979 636202 644640 799044 771634 824638 832545 871370 880977 846578 943510 1969830 2062897 1255223 1071978 697894 685373 821025 820928 867115 874560 895713 907523 1005892 1006322 4665555 4811417 40.35 71.8 1
14:49:43 2024-01-26 625730 622130 202273 197944 316579 323799 325826 322498 209597 207388 255543 259439 294594 297333 3971308 4228825 6046660 5870560 1046969 1087575 291813 255412 263890 267004 296143 285811 288779 288799 207643 208079 712072 646980 1481280 1421002 438806 436552 639863 643194 796775 778155 820348 825343 873880 886970 843340 935500 1963408 2041429 1253339 1082029 694508 682326 825549 823262 861527 873184 901033 908208 996787 1006682 4662318 4825745 40.35 71.8 1
14:49:44 2024-01-26 630154 621189 202277 198595 316101 324857 324685 324006 209381 207353 255110 259078 295566 295345 3980397 4281123 6042339 5836674 1035491 1086804 287216 254949 264666 266914 295821 285851 288779 290361 207059 207997 695541 654425 1474365 1420791 440401 435248 638501 645135 793351 774773 828177 828934 866305 882194 848611 940183 1961108 2053913 1265631 1083509 699884 681638 821061 825306 867091 870551 898269 915444 1004433 1003091 4587455 4817620 40.35 71.8 1
14:49:45 2024-01-26 625981 623012 202313 199049 316136 323835 325862 322725 209381 206421 259113 258289 294701 295570 3974141 4287485 6012096 5871452 1047268 1085227 291741 255341 263855 267324 294305 286683 288865 290635 206187 207638 697034 648655 1465653 1412447 440058 437861 634850 643727 799044 772196 823425 834915 871333 874605 843031 943661 1970400 2065668 1257106 1069691 697490 685373 821025 820346 866500 874235 895797 904567 1005892 1006322 4665790 4832916 40.35 71.8 1
14:49:46 2024-01-26 626507 620883 202317 197970 316579 322817 325826 322462 209032 207677 255110 258323 293377 297491 3975000 4222670 6046660 5862074 1041703 1088112 288309 255377 264666 266691 296251 285677 288477 288838 207351 207349 700020 645408 1511673 1424604 439745 436203 639409 641058 795644 777602 820970 827406 873261 883546 841852 938472 1960378 2038009 1263711 1082067 694508 682606 825740 823262 861527 875485 901711 910221 996008 1005258 4658896 4823550 40.35 71.8 1
14:49:47 2024-01-26 632435 622130 201682 198043 316357 324003 327274 324498 209200 208151 255146 258289 299209 295677 3975000 4284311 6046660 5862074 1034017 1085165 287216 255163 264701 266131 295333 286280 288576 290375 207059 207707 718323 651156 1469032 1417757 441315 435158 636654 644677 792189 774810 828177 830037 870226 881858 848046 938111 1962966 2059780 1265631 1079758 698888 681937 821061 825343 867115 872397 898269 914266 1007353 1003127 4596874 4804520 40.35 71.8 1
14:49:48 2024-01-26 626627 621653 202024 198937 317092 323799 325826 323023 209527 207065 259185 258289 293416 295605 3974141 4293336 6038022 5871452 1050698 1085227 286872 255412 263926 267324 295169 286754 288373 290635 207059 207707 713587 646984 1468567 1413726 440058 437715 635677 643234 797909 770281 823388 834915 873733 880542 842361 944964 1972668 2068166 1230400 1069691 695911 686495 823359 820928 867115 874271 895992 907560 1002977 1007780 4665649 4826992 40.35 71.8 1
14:49:49 2024-01-26 627475 621875 202591 198689 316579 323308 326811 323970 209200 207712 259113 258358 294594 297246 3971308 4219404 6046660 5845037 1047052 1088384 292492 255903 264701 266504 296107 286244 288779 289347 207351 207707 710556 646523 1486378 1424038 440058 437381 640281 641514 795644 778155 821044 828087 873114 888373 843648 935612 1960621 2043252 1261579 1084382 692530 679849 828055 822899 859663 871920 902576 910221 995304 1005258 4666329 4826992 40.35 71.8 1
14:49:50 2024-01-26 636480 620278 202136 199036 318578 324821 326812 324006 209562 208216 255146 258289 293604 295570 3980673 4284311 6046660 5863081 1034017 1086804 287260 254984 265413 266095 296560 286683 288458 290635 207059 207673 697034 651156 1471880 1416140 441946 435718 638241 644987 792189 774810 826995 830000 870213 884537 847223 938741 1960674 2058856 1261792 1079758 698888 682122 821025 826718 867115 870624 895820 913948 1005225 1003127 4590310 4821059 40.35 71.8 1
14:49:51 2024-01-26 625463 621622 201678 198911 316171 322530 325826 323059 209562 206455 259149 258323 294309 295413 3974141 4284311 6025327 5853454 1052293 1086804 291849 255377 263926 267415 294305 286799 287931 290917 206768 207528 710556 647169 1469688 1410943 438508 437715 634740 643615 799044 770281 822215 834915 872495 880686 844211 945638 1969830 2067544 1271388 1072315 695911 683884 821061 820928 867041 874560 896990 908968 1005557 1010704 4662807 4832452 40.35 71.8 1
14:49:52 2024-01-26 627512 622158 202317 197970 316645 322817 325826 323970 209235 207712 258893 258358 294594 297246 3973865 4220592 6046895 5862074 1051893 1088384 292059 255412 263855 266691 295297 285945 288779 288873 207497 207494 710556 645601 1480783 1420163 437852 437278 641230 643801 799613 779225 821007 826440 875704 888373 841704 936835 1960599 2041429 1260873 1081962 696494 682809 826720 820928 860224 875339 902390 908891 999687 1005970 4668288 4825552 40.35 71.8 1
14:49:53 2024-01-26 630013 622130 202273 198876 316101 324726 327274 324174 209381 207065 255182 259473 299209 295677 3975000 4280792 6042339 5857893 1037299 1085264 287216 255163 264701 267360 295333 286490 288779 289752 206913 207997 700954 653021 1480408 1417144 440484 436439 637584 645482 793138 774662 826646 828860 869608 886598 850128 939625 1964802 2059821 1265631 1083582 701493 682569 823396 826550 865886 873489 898269 914266 1005892 1003127 4590310 4811455 40.35 71.8 1
14:49:54 2024-01-26 624844 622096 202317 198941 316136 324291 325826 323023 210253 206455 259222 258289 298860 295641 3981513 4299843 6020759 5874753 1049373 1086841 286347 255412 263890 267736 295204 286754 288779 289911 206913 208322 697034 649297 1475611 1410943 437852 437897 636239 643580 799613 773096 825703 833729 871260 874136 846653 944538 1971766 2059722 1260873 1071215 697894 688451 821025 820928 867115 877901 896878 908968 1007353 1006358 4669665 4823550 40.35 71.8 1
14:49:55 2024-01-26 625734 621948 202308 197978 316609 324327 326811 322498 209562 207353 258710 259112 294594 296829 3972451 4253266 6046660 5862186 1051558 1088368 286946 255377 263635 267548 295204 285806 287103 288799 207497 207673 701513 646523 1444837 1418149 438116 438517 639952 641978 800182 779225 822413 829174 876363 884318 841778 938247 1965299 2045777 1269225 1081296 695911 686495 829067 820928 859627 874524 905038 908631 999650 1005970 4661329 4823550 40.35 71.8 1
14:49:56 2024-01-26 627328 622130 202628 198013 315861 324857 326812 324498 209381 207065 258710 259870 294594 296122 3975000 4277645 6043296 5853716 1034017 1087612 287831 254984 264666 266540 295899 285842 288048 290193 206477 207707 695541 651156 1479489 1415136 441001 435393 636648 644824 791140 774699 828177 830356 869608 884610 848463 940968 1965299 2062296 1269469 1080527 698888 681417 823472 826513 867115 871854 895820 915142 1007353 1003127 4580905 4823550 40.35 71.8 1
14:49:57 2024-01-26 625730 620278 201999 198936 316614 323835 325826 323023 209562 206490 259185 258103 294309 295398 3975000 4290533 6012133 5867265 1050792 1087612 291853 256049 263890 267324 295419 286360 288373 290599 206477 207673 695541 646523 1480745 1409942 437852 437278 634437 642015 798032 771520 820895 834841 873659 879407 844211 944852 1972311 2066696 1269469 1071215 694508 683884 825549 820707 864659 874560 897088 910303 1003873 1010777 4729604 4825289 40.35 71.8 1
14:49:58 2024-01-26 631158 620278 202308 198009 319060 323571 325300 324727 208909 207712 259149 258323 293195 297246 3975000 4222670 6071272 5840872 1041771 1088384 288054 254593 266265 266914 294961 286481 288784 289752 207643 206451 710471 649297 1476947 1429383 441872 436661 638011 640090 792263 777318 825740 830356 872699 888300 849254 938285 1960599 2051556 1268610 1086704 694508 679849 829067 825295 860335 873013 907087 912643 998874 1005340 4656149 4823550 40.35 71.8 1
14:49:59 2024-01-26 633735 622136 202313 198004 316649 324857 324974 324992 208874 207388 253601 258254 292600 297297 3975000 4311715 6042061 5863081 1035342 1088384 288063 254593 266367 266950 294340 288076 288458 290021 207351 208177 710556 654894 1471026 1418149 443063 437278 635788 643801 793388 772651 830444 834841 867032 884428 852234 941380 1966281 2077438 1263722 1078877 697894 681772 822812 824138 869565 874325 895820 912568 1008818 1010969 4637338 4815279 40.35 71.8 1
14:50:00 2024-01-26 627512 621947 202277 197970 318083 323871 325791 323970 209562 207388 259002 257255 294309 297527 3974724 4275039 6042570 5871452 1052293 1087612 287391 255377 264666 266950 293571 287751 287931 289717 207643 207205 721165 647446 1460646 1419156 439861 437897 634887 640090 798032 774847 820720 830000 873659 886598 845338 940710 1968962 2060832 1267550 1075803 695500 687877 827306 819764 862746 882329 901033 907560 1002561 1009313 4735697 4811492 40.35 71.8 1
14:50:01 2024-01-26 634415 620278 202308 197630 317163 324857 324974 324510 209416 207712 258819 258289 298788 299319 3971308 4234165 6061947 5858005 1043357 1088384 288089 254557 265515 267360 294340 286490 288779 287827 207643 207026 715103 651156 1492104 1428369 442753 437278 638523 641033 792263 777318 824410 827833 870845 886751 849384 939034 1956855 2051593 1186492 1090588 696494 682606 827892 825343 860335 873489 903340 914228 999687 1003127 4658990 4817620 40.35 71.8 1
14:50:02 2024-01-26 627512 623798 202635 197970 317194 323871 325563 324006 209597 207353 254347 257468 295323 297239 3962037 4275039 6038022 5853454 1054104 1088405 291921 255377 263926 267548 294340 287599 287931 289752 207497 207349 707526 646523 1459534 1416140 439929 437897 634887 640090 796903 774847 820522 831489 873880 879371 844062 943719 1971803 2062296 1269469 1075803 694508 686683 827503 820928 863434 874235 899419 904381 1003947 1010704 4736929 4830437 40.35 71.8 1
14:50:03 2024-01-26 633601 621617 202377 197935 318534 324784 326812 324992 208839 207677 259552 258289 294309 297527 3976978 4237434 6061251 5852695 1041413 1088384 288930 254522 265479 267289 293706 286445 288779 287787 207643 207638 715103 654821 1483593 1428369 442577 437679 640405 641941 792825 778383 826794 826550 868796 889632 849030 936906 1972630 2053050 1261792 1091367 698488 686008 829862 827957 861558 874248 903676 915331 1003984 1005222 4653173 4804520 40.35 71.8 1
14:50:04 2024-01-26 629302 621911 202419 198724 317053 324893 324974 324956 209527 207353 254347 258220 295566 297455 3980673 4339602 6033710 5862074 1040922 1087575 288965 254557 265108 267700 293785 287563 288743 289717 207643 207673 721412 656824 1460863 1414955 442435 439613 635788 645740 795644 772615 829853 833544 866232 874244 851098 943661 1970843 2073011 1261792 1078107 700882 686495 825429 824396 867115 874451 898283 909279 1013260 1011153 4656149 4830437 40.35 71.8 1
14:50:05 2024-01-26 626257 621590 202738 197940 320230 324556 325756 323970 209527 206455 254311 258220 294594 299283 3974141 4274877 6046660 5845037 1056813 1088384 287181 255127 265218 267736 293409 287563 288779 288741 207643 207673 704499 648371 1469832 1420163 440516 439138 638464 640996 800334 777245 820720 830185 872841 883474 843701 938036 1970500 2064759 1269469 1081992 696494 687730 829862 819580 862170 874163 899382 904567 1001067 1008639 4696465 4830437 40.35 71.8 1
14:50:06 2024-01-26 629302 622130 202954 197940 316101 324929 326812 324462 209492 207353 253531 259043 293861 297563 3971308 4262773 6046660 5843316 1039928 1087612 288579 254132 265072 266878 294269 286683 288865 287059 207643 207603 703006 654425 1462387 1424201 442435 437278 639915 641671 792263 777245 825582 825343 866305 883582 848611 932949 1960674 2056693 1261792 1090588 697989 684547 828092 826868 862783 872941 898706 911916 1003984 1003841 4642872 4816942 40.35 71.8 1
14:50:07 2024-01-26 627512 620278 202097 197978 316574 324929 324974 323970 209527 206386 253566 258254 293861 297095 3974141 4339860 6012143 5862074 1042863 1085190 289000 254522 263890 267736 293373 286799 288779 288838 207497 207673 700020 656774 1475649 1408943 442005 439138 636691 645740 795702 776465 824372 831954 870716 881176 846096 941529 1969977 2073748 1267550 1075727 699884 685712 821025 820743 869581 880455 895638 910303 1010285 1010704 4662807 4819602 40.35 71.8 1
14:50:08 2024-01-26 629523 622126 202919 197935 316579 324327 327274 322009 210511 206455 258930 259835 294594 297527 3965372 4247222 6046660 5862186 1050772 1087612 287129 255341 263600 267324 294847 284969 288996 288698 207643 207638 701513 647446 1441542 1420163 437815 438827 640368 641941 799767 776695 821119 826550 875120 883582 843048 936947 1971221 2046161 1277145 1084283 695500 685520 828092 824433 863292 877344 903412 912831 998199 1005970 4662807 4811417 40.35 71.8 1
14:50:09 2024-01-26 631815 623523 202282 198872 316574 323895 325756 324174 209527 207677 255290 259078 295531 295570 3976978 4275039 6046660 5852695 1038634 1087575 287216 255341 264666 266914 296143 287284 288048 290599 207059 207997 706010 651156 1477254 1417144 440484 436008 636648 645740 792263 774847 825582 830185 866341 884610 849030 938741 1960584 2063291 1267550 1085059 700489 682569 823359 827957 867041 872029 897582 915255 1007280 1003127 4583181 4811680 40.35 71.8 1
14:50:10 2024-01-26 628794 621948 202628 198911 316057 324821 327518 322760 209903 206455 259002 258323 294701 295570 3971308 4296745 6012096 5862074 1049294 1086532 287146 255412 263820 267324 294305 286647 288260 290158 206768 208322 694048 649297 1467508 1408943 438098 437897 636691 644824 798032 771596 822876 833293 873880 879552 842398 946074 1969830 2066043 1255223 1072556 698210 685712 823359 820817 867041 879832 898120 908743 1005409 1009277 4662198 4830437 40.35 71.8 1
14:50:11 2024-01-26 629567 621398 202628 197978 317092 322817 325826 324462 209165 207677 255507 258323 294594 297246 3969608 4216675 6046660 5845112 1048010 1088331 287733 255377 264630 266950 296251 285887 288779 290510 207497 207638 710556 645601 1471047 1420163 437852 436661 638559 640996 795103 774976 823128 827833 873261 883546 843648 936947 1962690 2047229 1267550 1086629 694508 682495 830208 825605 861558 875453 907472 912718 1000442 1003091 4656149 4811417 40.35 71.8 1
14:50:12 2024-01-26 632985 623012 202373 198911 316796 324784 327505 324727 209200 208181 259113 258289 298860 295605 3975000 4289843 6042339 5862074 1032472 1087575 287796 255127 265515 266095 295620 286719 287931 290158 207059 208177 698527 651156 1505088 1418149 440796 436008 636239 644824 792263 773748 825582 830185 866305 881163 847972 940859 1964804 2061351 1269469 1081189 698488 683970 823472 826366 867115 873091 895563 914042 1010420 1005970 4596874 4821059 40.35 71.8 1
14:50:13 2024-01-26 627597 622132 201462 198724 319557 323799 325791 323970 209527 207319 253566 258254 293825 295677 3971308 4281267 6029363 5845037 1050792 1086804 291709 255377 263890 267324 294305 286683 287526 290158 207351 207673 706010 646523 1487496 1414955 439211 437678 634850 640090 796866 774297 822290 832499 873880 881490 843648 942200 1964365 2062740 1269469 1072741 696494 688451 827781 822641 864626 874091 902230 908380 1003800 1011686 4731393 4839365 40.35 71.8 1
14:50:14 2024-01-26 631121 621875 202915 197626 319368 324748 324974 324956 209527 207353 253531 260394 294594 299355 3971308 4235546 6061947 5852695 1040670 1087575 288965 254557 265515 267289 294020 286683 288779 287962 207643 208147 727951 653957 1494289 1425334 442749 437683 641042 642888 793388 778971 828009 825380 868833 889742 848611 935612 1959714 2053261 1261792 1089839 698488 684473 830557 827957 862783 875448 903527 914042 1005027 1002945 4656149 4825632 40.35 71.8 1
14:50:15 2024-01-26 629149 622136 202591 198013 317084 326513 324974 324956 209562 206455 254347 258289 293808 297036 3975000 4339693 6029401 5870560 1042788 1086804 288860 254344 266969 267736 293093 287158 288779 289102 207497 207962 700020 655888 1462387 1413951 442670 439138 636006 645740 795666 774847 825582 832545 870771 882113 848611 942274 1969830 2071946 1284821 1072741 700882 689432 823472 822220 870817 879209 894889 910228 1013347 1010969 4656149 4822177 40.35 71.8 1
14:50:16 2024-01-26 623180 623048 202946 197966 317092 324532 327737 322498 210218 206421 259113 259654 294701 296973 3971308 4253266 6038022 5857893 1057002 1088384 287181 255341 263047 268011 294340 285811 288865 288838 207497 207673 700020 649020 1475571 1419156 438782 439138 640405 643801 798069 777281 821119 826587 872841 883352 843048 936984 1963399 2041429 1264639 1081296 695500 683848 829235 823077 862746 877344 903412 912067 999503 1008479 4665555 4840039 40.35 71.8 1
14:50:17 2024-01-26 630154 623895 202247 199218 316136 324857 327092 324318 209562 207353 255290 259439 294594 295641 3968201 4269183 6038022 5844350 1039928 1087575 288194 255163 264701 267324 295405 285686 287766 289514 207351 208357 685091 653957 1464127 1419156 441808 437906 638559 645740 795666 774385 827420 829008 867568 883105 848647 938778 1963408 2059816 1267550 1082067 699884 682122 823472 829137 869470 874380 898194 914154 1008268 1002909 4578801 4814185 40.35 71.8 1
14:50:18 2024-01-26 625365 623785 202631 197978 317793 324857 325756 323705 209896 206455 259002 258289 299209 296618 3976978 4306004 6007770 5857893 1048947 1086804 287181 255377 263855 267736 293536 286719 288779 288873 207059 208682 686584 650695 1471846 1406946 438823 439234 636691 645740 799200 771520 820757 833293 872642 874244 846133 944964 1967131 2059795 1257106 1070940 697894 686903 822812 822750 867709 881703 897839 906503 1007552 1008786 4663658 4823550 40.35 71.8 1
14:50:19 2024-01-26 628488 623785 202703 197974 317057 323571 326776 322988 209248 208118 258710 259078 294594 297491 3971308 4216406 6046660 5840835 1047381 1088384 288101 255412 265072 266914 296071 286052 288779 289752 207643 207707 700020 645601 1503134 1423929 438558 436666 638559 640053 795644 777012 821119 827796 873880 883618 843648 937766 1963408 2041429 1267550 1084283 694508 682845 827306 824102 864626 879136 903374 914828 1000442 1005860 4663937 4826992 40.35 71.8 1
14:50:20 2024-01-26 632886 621830 202354 199110 316535 324821 327274 324498 209562 208152 255396 258323 293825 295986 3980673 4281758 6046660 5828364 1039928 1088112 288054 254984 265072 267324 295369 286280 288707 290158 207059 208357 708978 653957 1470698 1417757 441237 437897 638559 645740 793388 773881 826831 827796 867568 884391 850494 941092 1960621 2059816 1267550 1083619 701493 680809 823396 826550 867709 875000 900460 915142 1007552 1002945 4586356 4821059 40.35 71.8 1
14:50:21 2024-01-26 625365 621220 202443 198703 316101 324893 327274 323023 210036 206490 256374 259231 295566 297491 3971308 4324325 6003524 5848605 1047686 1086804 287595 255341 263890 267771 294340 286719 288779 289752 207643 208647 680612 653021 1484299 1406946 440058 436477 638048 647117 799200 772067 823165 832078 871406 879625 844898 944964 1969867 2069010 1279064 1072741 698888 688618 823396 820928 867115 881781 899134 906999 1009702 1011686 4667041 4840039 40.35 71.8 1
14:50:22 2024-01-26 626581 622130 202627 198009 319332 323691 326740 322725 209597 207712 255143 259731 293377 297491 3971308 4233125 6046660 5863081 1054142 1088384 287011 256128 263820 267771 295655 286284 288115 289514 207607 207707 706010 646984 1459179 1420163 439129 438165 640405 642925 798069 777281 821119 829596 872877 883618 843048 935336 1966201 2041429 1253339 1082067 694886 683848 827306 823262 862175 875302 905350 915331 1001117 1006645 4663937 4829541 40.35 71.8 1
14:50:23 2024-01-26 631088 623012 202600 198902 317716 324784 327274 323970 209527 207746 255146 259406 294238 295677 3971308 4272282 6038022 5848521 1039928 1086841 288194 254949 265072 267324 295899 285900 288779 289752 207059 208542 696288 653957 1478679 1416140 441145 437588 639952 645740 793388 774847 828009 827833 866341 884473 848684 936703 1960599 2058357 1267550 1084283 699884 681638 824059 826550 866500 871781 900043 915331 1007885 1002945 4588261 4820387 40.35 71.8 1
14:50:24 2024-01-26 626257 621148 202631 198013 315148 324893 328200 323478 210148 206455 253566 258289 294981 297095 3971308 4352560 6012452 5857893 1047798 1087575 287391 255377 263635 267548 294063 286602 288996 289312 207059 208357 708526 651195 1457034 1406946 439133 439138 636648 645740 798069 772067 820757 833293 873325 880977 844898 944964 1969867 2069010 1271388 1069691 697894 686903 823396 820656 867115 874596 895713 909966 1008157 1010143 4660044 4829918 40.35 71.8 1
14:50:25 2024-01-26 627360 621148 202954 198591 317092 322495 329595 324210 209527 207712 258930 259439 298788 297009 3971308 4219404 6046660 5862186 1041667 1088384 287845 255377 265072 266594 295655 286495 288779 289405 207643 207707 701513 646246 1470117 1427356 439165 436666 638559 641440 793381 775012 824372 829008 871406 883352 844898 935336 1956929 2050623 1269469 1085483 694508 681327 830281 825380 860335 874248 902055 915444 1000368 1007483 4650612 4829819 40.35 71.8 1
14:50:26 2024-01-26 634690 624779 202556 199015 317084 324857 328359 326685 209102 207712 253601 257895 295951 296403 3980673 4302856 6046660 5858909 1036616 1088384 287051 254593 266554 266691 295427 287599 288048 290193 207351 207707 700020 653021 1492820 1418149 443063 436970 636239 643911 793116 772651 830444 832078 866305 883360 851098 942274 1966201 2075223 1267712 1078990 698888 682326 823396 826550 869581 874944 897741 913986 1011138 1008676 4645018 4829819 40.35 71.8 1
14:50:27 2024-01-26 630371 625670 202743 198591 318088 323835 325791 323610 209756 208118 254311 257827 294309 297527 3973389 4278226 6038022 5872447 1053394 1087612 286312 255198 264701 267548 295204 287599 287234 290193 207497 207673 710556 646523 1478935 1417878 440039 438161 635788 641487 798032 774575 820720 832078 872492 882113 842434 942274 1966201 2059816 1269469 1074090 694508 687877 826720 820928 862175 882104 899753 909005 1004720 1013804 4739030 4841758 40.35 71.8 1
14:50:28 2024-01-26 633787 624293 202769 197897 318083 324857 324974 324992 209527 207973 255613 258323 295566 299283 3965811 4216123 6046660 5853716 1044816 1089955 291741 255377 265108 266727 296143 286284 288865 289514 207643 207673 710556 646523 1486694 1427356 440172 436661 638559 640090 793418 775012 825346 829008 871406 883582 846170 936038 1957803 2049133 1267550 1085197 694508 680809 829656 825380 860335 874248 904777 914266 998199 1005340 4658339 4829819 40.35 71.8 1
14:50:29 2024-01-26 632700 623895 202597 198902 319142 324784 325300 324992 208874 207746 256504 257861 292566 296546 3974141 4299443 6038022 5828327 1034986 1085264 290227 254380 266332 266914 293571 287635 287931 289717 207351 207707 700020 653957 1500390 1416140 443063 437374 634887 643911 793388 772801 830444 832078 865045 882113 851098 942274 1964804 2074999 1256873 1078222 697894 683913 823396 825343 867115 873184 897629 912653 1007317 1006322 4646019 4823005 40.35 71.8 1
14:50:30 2024-01-26 628024 625666 202739 197905 317946 324821 325756 322701 209597 207353 254347 260001 292566 297491 3971308 4275039 6042339 5864078 1047639 1088384 287181 255130 265072 267360 293409 288076 288779 289312 207643 207638 718134 647446 1478128 1420163 440530 439138 636691 641033 798069 775012 820794 830185 873880 883474 843701 939483 1964804 2056862 1267550 1078990 695911 687877 829656 820346 860881 879616 905150 907523 1001104 1006394 4715259 4829819 40.35 71.8 1
14:50:31 2024-01-26 631012 623458 203418 197866 316762 326658 324974 324956 209562 207712 259039 259231 294238 297239 3974141 4280407 6043296 5848521 1038446 1088384 288194 255341 265293 267360 295204 285102 288413 289616 207351 208729 685091 654953 1478677 1419156 442435 437897 641042 645740 793418 774847 828046 830185 868869 887226 848684 938778 1963408 2062468 1269469 1082067 700882 680809 824647 828971 867115 873013 896414 915331 1007833 1003127 4582446 4822920 40.35 71.8 1
14:50:32 2024-01-26 626722 624779 202778 198906 318242 324748 328432 323478 210183 206455 253601 258323 295424 297095 3971308 4313882 6007808 5863081 1049294 1085264 287181 255412 263855 267771 293536 286719 288996 289717 206768 208647 717373 651195 1476458 1406946 439165 436406 636684 645740 798069 772615 820794 833920 873946 874244 843701 946350 1969867 2059795 1277145 1069691 697398 685895 823396 820656 867115 874596 898269 910303 1005180 1010741 4658339 4834845 40.35 71.8 1
14:50:33 2024-01-26 630154 623629 202809 198906 319594 322387 328664 324090 209527 207746 258966 259473 298824 296982 3965648 4208843 6038239 5862186 1047006 1088384 291741 256199 263926 267004 296143 285842 287103 289607 207497 207707 700020 646708 1495830 1420163 439129 437588 640405 643343 795702 775049 823463 827833 873880 888690 843665 935336 1959192 2044782 1261792 1085160 694508 680809 830245 824138 859663 874776 905038 912831 998199 1005970 4648853 4822996 40.35 71.8 1
14:50:34 2024-01-26 634578 623899 202172 199119 319142 324712 327446 324812 209387 208361 258892 258289 295535 295601 3976701 4284311 6042339 5853716 1035491 1086841 287181 255412 266296 266131 295105 286763 288458 290635 207497 208032 709041 651156 1472306 1418149 441808 436661 636691 645282 793116 772651 828046 831954 866341 882230 848684 942274 1966201 2062897 1269469 1078990 699386 681327 822812 827173 869565 874325 895825 913948 1008854 1000661 4618527 4828193 40.35 71.8 1
14:50:35 2024-01-26 629918 625222 201533 198807 318427 324147 328664 323011 209387 207677 254134 257895 295209 296582 3983513 4278226 6038022 5867265 1053394 1088384 291853 255198 264701 267360 295419 287311 287729 290431 207643 207494 724489 646523 1464352 1417878 440484 437897 635788 641941 798069 774575 820757 832114 872265 882113 843067 943618 1969867 2059816 1269469 1074858 695500 687877 827306 820928 864046 882104 899790 906237 1004696 1012243 4723909 4841123 40.35 71.8 1
14:50:36 2024-01-26 634690 623629 203453 197866 317004 326622 326740 324848 209826 208187 254099 259009 294594 299319 3984915 4237452 6074917 5844435 1041413 1088112 288492 254557 265479 267289 295412 286683 288441 288943 207643 207673 716618 654894 1507808 1427083 443128 437897 641766 642888 793388 779522 828009 826550 868833 888617 848611 937653 1961108 2053533 1238273 1089839 699884 683811 829656 826513 862101 874866 905150 914266 1004696 1005258 4656149 4822177 40.35 71.8 1
14:50:37 2024-01-26 632611 625629 202597 198911 319594 324424 324866 324775 209826 207757 256520 258254 295216 297239 3973263 4336511 6049571 5845000 1039891 1088384 289351 254344 266296 267736 294233 287599 288779 292396 207643 208322 710556 656787 1492439 1419156 444756 438827 636691 644824 795066 774847 829954 833293 868833 882113 851098 944964 1968725 2076695 1263711 1075888 701882 687877 825153 822281 869581 874163 899134 909853 1013191 1009241 4659363 4825632 40.35 71.8 1
14:50:38 2024-01-26 625365 625330 203294 198461 317906 324676 327968 324775 209826 206317 256772 259662 293825 297599 3969608 4269107 6029213 5853416 1051632 1088384 286746 255341 265072 267324 294305 287599 288174 289752 207607 207315 713457 647446 1479742 1420163 440534 439380 636691 640053 796829 775947 823463 832078 875120 882816 843628 941529 1970400 2059816 1269469 1078185 696494 688852 829067 820928 862138 874235 899382 907186 1003984 1009241 4721988 4828809 40.35 71.8 1
14:50:39 2024-01-26 634358 623821 202664 197862 317902 324748 326740 324920 209387 207863 255686 261414 293683 299283 3971308 4257003 6056092 5862074 1043292 1088384 287090 254557 266110 266914 295169 286925 288865 289717 207643 207787 711964 650226 1475017 1429383 443063 437588 638523 641905 793388 778419 825545 830185 871370 883546 847371 936038 1959275 2050623 1270567 1085629 695911 681290 830454 825343 860335 874325 902018 913948 1001506 1005258 4650064 4821059 40.35 71.8 1
14:50:40 2024-01-26 633968 625629 202672 198971 319149 324676 326776 324920 209207 207573 256410 258116 295460 297065 3974141 4303068 6038022 5862074 1035491 1085227 287011 255341 266457 266469 295169 287122 288454 290158 207351 207997 720835 651156 1505511 1418149 442749 436661 636239 645740 793388 772651 829225 832545 866268 884610 851702 942237 1966281 2074888 1269469 1078990 699884 681808 823396 827759 868347 874325 897737 914601 1008818 1007395 4625131 4811417 40.35 71.7 1
14:50:41 2024-01-26 627512 626735 202593 198980 320495 323823 328200 324318 209861 207608 256048 258116 295066 297117 3967599 4278415 6021041 5871452 1053279 1088384 286290 255377 264630 266968 294305 286719 288048 290635 207351 207673 713457 649020 1495798 1414955 439787 439138 635788 643801 798032 773748 823463 833920 875120 883360 843628 944290 1969830 2066043 1269469 1070913 695911 685337 826720 823262 865886 879543 899641 908854 1005409 1012243 4719321 4835907 40.35 71.8 1
14:50:42 2024-01-26 633224 622829 203307 199010 320239 324003 328177 324884 209387 208257 255686 259696 295352 297347 3974141 4208410 6046660 5862074 1047052 1090704 288138 255412 265108 266504 295785 286575 288996 289717 207643 207997 700020 646523 1475221 1428369 440053 437278 640405 640053 797431 775012 824335 829596 872642 888483 844861 936666 1959714 2052077 1267550 1085160 695500 681808 830245 827136 862062 873184 905038 914228 998906 1005258 4652825 4811417 40.35 71.8 1
14:50:43 2024-01-26 635558 622132 202633 199283 319557 324568 328591 324595 209061 208257 256266 258151 296047 297065 3973267 4293584 6046660 5857935 1034873 1088384 287216 255341 266741 266656 294305 287073 288337 290114 207351 208142 700020 651156 1473562 1419891 443063 437278 636691 645740 793388 774575 829853 832545 865045 881786 852308 942200 1966201 2062751 1269469 1078839 699386 682809 824567 827136 869581 874415 898269 914266 1010248 1008969 4602198 4804520 40.35 71.7 1
14:50:44 2024-01-26 626623 622168 201964 199596 320046 324496 329595 324174 210043 207608 256048 259335 296255 295914 3980902 4305965 6029326 5862074 1047381 1088384 287146 255377 263855 267512 293742 286683 288996 290599 206913 208322 700954 649297 1459476 1408943 439787 439234 636691 645740 800334 772615 823463 834547 876547 874244 843031 947721 1972668 2059795 1277145 1071215 698488 685822 824567 820928 867115 879543 899275 907336 1004397 1011455 4679008 4830437 40.35 71.7 1
14:50:45 2024-01-26 630740 620747 203046 198599 319557 324003 329595 324667 209283 208222 255686 259731 295388 297167 3980902 4225649 6042277 5862186 1053853 1088384 287595 256163 263890 267324 296107 285770 288779 289102 207643 207673 722950 645601 1470186 1420163 439005 437897 640858 643874 798032 778419 823463 827796 875120 888617 843628 936001 1966201 2045777 1277145 1085160 694508 684436 827892 824102 861527 874776 905038 914136 998906 1005970 4656149 4817620 40.35 71.7 1
14:50:46 2024-01-26 633453 621184 202282 198902 316835 324604 328091 324439 209318 208908 255686 259079 295515 296403 3976229 4284311 6037758 5852779 1037943 1088335 287216 255130 264701 267324 296560 285570 288743 290158 207059 208647 694048 653957 1468892 1418149 441872 437588 638559 647117 792825 774847 828009 829596 868145 883510 848684 938778 1963408 2059816 1267550 1083582 699884 682606 825513 827759 867115 873635 899551 915444 1005855 1004547 4576574 4811680 40.35 71.7 1
14:50:47 2024-01-26 625734 621626 202954 198004 318353 324929 327033 323454 210266 207469 256557 258220 295423 297167 3975215 4336863 6012096 5862186 1044756 1086783 289501 255341 266698 267771 294027 286719 288779 288698 207643 207997 712072 654487 1479109 1408943 442435 438085 638011 647117 797431 774847 824959 833137 873880 883360 848009 942274 1972668 2071946 1258989 1075086 699884 687877 823396 820928 869999 882213 895713 910228 1013191 1010741 4662807 4823550 40.35 71.8 1
14:50:48 2024-01-26 625365 620310 202985 198599 317128 324627 325791 322474 210560 207504 255613 259766 295323 297239 3973601 4264465 6046660 5878950 1056908 1088384 288861 255236 265108 268261 293409 287360 288779 288597 207643 207673 704499 649297 1474900 1420163 441458 437491 638035 641708 800334 777832 822544 830185 875741 883546 844898 939446 1966201 2059821 1251221 1082067 697398 688889 830245 820993 862138 882213 905038 910261 1002561 1006322 4696465 4826992 40.35 71.7 1
14:50:49 2024-01-26 641888 622130 203630 198595 317092 326803 326812 324956 209903 208118 256374 259627 295323 300093 3976234 4245053 6061947 5852793 1041413 1088384 288965 255200 265479 267324 294961 286719 288779 288943 207643 207707 724489 654894 1473412 1429383 443132 437897 641766 641978 793388 780701 828009 827796 871406 890857 848647 935649 1961108 2053533 1257235 1089839 697894 683328 829067 826587 864387 874866 905038 915444 1003272 1005266 4656149 4817620 40.35 71.7 1
14:50:50 2024-01-26 631158 623785 202635 199045 317128 324929 324974 324992 209562 208118 256774 258082 295946 297239 3973377 4302033 6046660 5845042 1037670 1087612 287216 254984 266599 266914 294754 287599 288373 290158 207643 208177 710556 653021 1462147 1418149 443128 438125 636691 644824 793138 774297 830444 833293 866268 883985 852192 942274 1966201 2076731 1264698 1079758 698888 683328 824567 826550 868963 874776 898269 915444 1008854 1006358 4634550 4814185 40.35 71.7 1
14:50:51 2024-01-26 627217 622168 202596 198013 319521 324327 325826 324498 209791 207504 256374 259663 296367 297239 3967682 4280792 6038022 5863107 1053797 1088384 286946 255412 264666 267557 294233 286683 287697 290564 207497 207673 711964 646523 1492434 1414955 439572 438517 636239 643381 798069 774385 823463 833920 872841 882113 842434 944725 1968432 2064208 1271388 1072741 695911 685822 826720 823262 864659 874163 898104 909242 1005409 1012243 4721988 4830437 40.35 71.7 1
14:50:52 2024-01-26 633021 621184 202954 198009 318792 323835 325265 324992 209200 208512 256374 259627 294131 297239 3975215 4215515 6047155 5852793 1050025 1088384 292564 256163 263855 267324 295964 285842 288779 291221 207643 207997 700020 645601 1504896 1420163 440058 437897 640405 643418 797467 777281 820757 829008 875120 888617 843628 936038 1963135 2047229 1279064 1085160 694508 683542 829067 824102 862175 871596 902018 911916 998199 1005970 4652684 4808061 40.35 71.7 1
14:50:53 2024-01-26 632985 620401 202308 199084 317088 324857 325756 324956 210036 208396 259113 259231 294994 296295 3978057 4283461 6046546 5852695 1039854 1088384 288019 255341 265072 267548 296481 285694 288865 290396 207207 208322 706010 653957 1502972 1419156 442121 437678 639952 645740 793388 775012 829262 830356 870137 883546 851098 939483 1964328 2060023 1267550 1084389 700882 681327 824658 827759 867115 873091 894175 915293 1006604 1005258 4583759 4811680 40.35 71.7 1
14:50:54 2024-01-26 626257 622132 202985 199257 316868 324857 326811 322629 210511 207533 253601 258323 294095 296295 3978945 4296517 6020571 5871452 1050005 1091509 287391 256128 263890 267771 295834 287212 289392 290599 207059 208695 706010 650226 1452823 1410943 440681 436183 638290 645740 800334 772651 823128 835767 873262 882113 846133 945304 1972668 2071785 1279064 1071215 698888 687877 824059 820928 868963 881481 899551 908891 1008584 1009277 4656149 4811455 40.35 71.7 1
14:50:55 2024-01-26 627512 621225 202946 198591 317128 324327 327305 324498 209562 207746 253566 259508 295854 297275 3979081 4246318 6046546 5853454 1058659 1090732 290376 255377 263820 267771 295419 286580 291029 290633 207643 207707 724489 650690 1471033 1420163 441808 438598 641766 643874 801470 779596 823463 829596 875384 888653 842434 940157 1966201 2047718 1272923 1082067 698888 687877 829656 822317 862138 874415 905038 908891 1002561 1006322 4677681 4811455 40.35 71.7 1
14:50:56 2024-01-26 629302 620314 202981 198911 316101 326803 325791 324992 209597 207746 254134 260664 294594 296973 3982848 4269069 6072671 5862074 1041734 1088384 290585 255236 265479 266914 295627 286808 289401 290399 206994 207707 701513 654894 1491820 1429383 443266 437897 640858 641978 793388 779596 827420 829008 871406 889559 848647 937766 1959200 2053533 1277658 1089839 697894 682845 830245 827759 861904 875485 903489 914266 1002561 1005229 4656149 4821059 40.35 71.7 1
14:50:57 2024-01-26 632811 623821 202950 198898 317123 324857 324974 324992 209562 207388 254347 258040 292600 297491 3982848 4305275 6046546 5862074 1036692 1087612 287993 255165 266599 266469 295419 286831 287931 289612 207643 208142 698527 651156 1458889 1418149 443063 437278 636691 645740 793138 773748 829853 832078 866305 884610 851552 942237 1964804 2075223 1267550 1080527 698888 682845 823396 827759 868963 874866 898269 914266 1008854 1006322 4625131 4814185 40.35 71.7 1
14:50:58 2024-01-26 627019 622132 202308 198013 318088 324327 325791 324006 209562 207567 253601 257468 293859 297065 3973389 4289772 6029251 5867367 1053275 1085264 292677 255377 266780 267324 295419 286768 287931 290670 207059 207858 729105 647260 1493204 1414955 440484 439147 636239 644367 799200 774847 820757 833920 872891 882113 843031 944964 1969830 2069121 1271388 1072741 695911 686380 826720 820538 865886 881481 901033 908928 1002977 1012207 4715259 4818365 40.35 71.7 1
14:50:59 2024-01-26 633058 622208 202954 198073 318565 323799 325791 324992 209235 208036 253566 258358 298788 297491 3973389 4211301 6046546 5867367 1051107 1088384 291849 256163 263890 267486 296327 286539 288779 289717 207643 208032 710556 646523 1477537 1420163 439129 437906 641312 644824 798032 778419 820757 828420 872841 888653 843665 939782 1963408 2045777 1273307 1085197 696494 683364 829067 824722 862211 874560 904763 912718 998942 1009006 4658896 4811455 40.35 71.7 1
14:51:00 2024-01-26 632700 621189 202627 199257 316614 324893 325756 324498 209562 208443 258966 258323 298860 296546 3971308 4282261 6046584 5848502 1040670 1085227 288089 255341 265108 267324 295570 286056 288779 289616 207059 208682 692556 654273 1474767 1418149 442262 437993 640405 645740 793388 775012 829262 830185 868869 887116 851098 939483 1963408 2059816 1267550 1085197 701382 683848 824928 828971 867115 874248 899076 916222 1007353 1003127 4576574 4811680 40.35 71.7 1
14:51:01 2024-01-26 627454 621189 202946 198043 317123 324857 325862 322988 210071 207712 259149 259904 294737 297527 3968477 4234165 6046584 5863175 1053731 1088236 287216 255341 263635 267771 294997 286503 290377 288838 207643 207899 722950 650226 1475707 1420163 439861 438085 641951 643874 800334 779596 822876 829008 875116 883618 843648 936703 1963408 2044054 1275939 1082067 696902 685895 828645 820538 862175 874560 905150 910221 1002290 1008969 4665555 4816676 40.35 71.7 1
14:51:02 2024-01-26 631051 621658 202485 199049 316614 324965 325265 324956 209597 207712 258710 259904 295245 295570 3969608 4270520 6063984 5857935 1040558 1086657 288825 254914 265479 267324 294233 286719 290377 291221 207643 208142 689570 654953 1478373 1426226 443063 438517 641766 644824 793388 779596 829262 827209 868833 889559 851098 934229 1959192 2056448 1263711 1091392 699884 683921 827892 828971 864046 873836 903713 914266 1002977 1003127 4639561 4814185 40.35 71.7 1
14:51:03 2024-01-26 628376 622236 202954 198630 317128 327265 326812 324956 210071 206490 254382 258323 298721 296973 3971308 4336678 6024556 5867367 1045404 1088405 289704 255200 264666 268336 293856 286754 288779 291957 207643 207997 710556 656824 1459878 1412132 444072 438429 636691 645408 796866 774428 827420 833330 871406 882852 848684 944290 1969867 2071946 1279064 1075925 701882 689377 823396 823262 870036 874235 895820 908556 1013191 1012243 4662224 4823550 40.35 71.7 1
14:51:04 2024-01-26 624811 621658 203025 198009 317123 324893 328127 324006 210658 206455 253601 259689 293861 297599 3965372 4247875 6046594 5872600 1059803 1088236 287857 255236 265338 268525 293053 286754 288865 288601 208818 208113 724489 649297 1472731 1420163 441514 441008 639952 641978 802608 779596 820831 830185 874766 884464 843701 939521 1976100 2053986 1269469 1082067 697894 687913 830245 820928 862746 880859 905038 908208 1002561 1006358 4689766 4832452 40.35 71.7 1
14:51:05 2024-01-26 632611 621653 203625 198043 316171 326803 325265 324992 209597 207533 253601 259835 294388 297635 3971308 4259939 6046546 5854801 1040371 1087428 289668 255200 265373 267182 295204 286804 288779 288365 206097 208439 716443 654894 1464722 1428097 443266 439138 642221 643911 794515 780984 829853 827833 870137 890574 848684 937097 1959200 2053533 1274479 1091367 698888 683848 830245 827759 863434 874524 905038 916875 1004696 1000589 4649504 4811792 40.35 71.7 1
14:51:06 2024-01-26 629302 621907 202768 198621 317092 326803 326812 324992 209248 207065 254347 258289 299244 297491 3971308 4333412 6020609 5858986 1043907 1087357 289501 255022 264966 267593 293465 287122 288477 289717 207643 207707 716429 656356 1473622 1415740 443063 437634 636691 645740 798032 774847 828083 833330 871406 881199 850494 947851 1972668 2067213 1264639 1075888 702883 688889 822812 822678 869581 874632 895713 910258 1013191 1010741 4656149 4816676 40.35 71.7 1
14:51:07 2024-01-26 623927 621658 203016 198047 317084 324893 325791 324042 210511 207213 259222 259473 294594 298176 3965648 4247222 6035696 5867367 1056813 1088236 287914 255271 263749 268382 294783 286683 288784 290953 207643 207742 722950 650988 1466132 1420163 441914 438773 642600 643911 800334 779007 820858 829008 874148 883654 841206 936740 1965928 2044326 1261830 1082067 697894 686903 829067 823262 862211 874235 904666 909279 1002561 1006358 4665019 4814185 40.35 71.7 1
14:51:08 2024-01-26 629037 621220 202981 198945 316579 324965 325528 324498 209597 207423 255308 259904 293976 297036 3965648 4278105 6038022 5854436 1037948 1086858 288194 255022 265152 267370 296300 284911 288779 290510 207377 208391 691063 654894 1483091 1418149 441808 438567 639952 645666 793381 773881 828046 829913 867604 883474 848684 939483 1963408 2059816 1267550 1082067 699884 679849 822812 827796 867115 873018 898269 919720 1007390 1004547 4567842 4783944 40.35 71.7 2
14:51:09 2024-01-26 626623 622136 202627 198971 316614 324327 325897 323023 209597 207100 259002 258823 295602 294775 3961942 4278226 6003571 5864189 1052038 1085313 288048 255943 263785 267557 294126 286338 288743 290158 206477 207742 709041 647446 1480345 1409942 439138 438827 636239 645639 799620 772615 822876 834767 875120 879371 844248 946312 1968999 2065668 1267550 1071547 695911 685822 826720 820928 865886 874560 902576 908171 1005409 1012171 4694417 4821059 40.35 71.7 2
14:51:10 2024-01-26 632985 623007 202910 198013 320683 323308 325826 324956 209527 208181 253566 259439 295008 297239 3967599 4210132 6046660 5872594 1053007 1091405 288861 256811 268598 268346 297743 287860 291646 291787 208818 209008 722950 649297 1491436 1429383 442476 438393 645763 647576 804890 783710 830444 836953 883074 892596 852796 945976 1981927 2074888 1277145 1097588 705396 692927 844285 839368 875092 891479 925353 927436 1017986 1025704 4712582 4886710 40.35 71.7 2
14:51:11 2024-01-26 645952 637402 205944 204361 326846 335832 336662 336644 212689 213153 264054 265960 303115 305499 4052008 4389551 6173851 6024380 1091303 1134092 301013 266492 278904 280919 310900 305575 306699 310058 216657 218367 725451 678483 1523470 1455059 456806 456703 664350 673400 841875 816267 865204 873728 918509 930190 885569 988123 2075995 2157868 1295109 1128694 734116 721842 881375 876247 912567 929524 959548 967310 1060400 1063746 4845746 5046148 40.35 71.7 2
14:51:12 2024-01-26 660488 660566 212989 209802 345496 349599 358678 354406 220430 218407 275237 280560 314431 321280 4167980 4435634 6444288 6223599 1132273 1186466 311029 275468 294452 294242 329137 319179 320843 324821 222895 224174 723350 696826 1590760 1498170 470055 464917 682306 690148 861486 837565 887851 898271 934147 947082 906575 1012592 2142378 2246229 1304353 1144082 750785 742553 899808 887856 931654 946669 974474 982339 1076075 1083529 4966532 5139935 40.35 71.7 2
14:51:13 2024-01-26 674846 675064 219018 211896 350885 355802 369934 366520 225227 222753 281499 288377 322917 327400 4247714 4506851 6565445 6329965 1153958 1218315 315313 278513 300561 299333 335759 328441 326484 330509 225670 226793 725632 704344 1573675 1512362 475623 468674 684732 694831 869613 841238 890195 901310 935544 945041 903843 1009708 2167113 2255011 1338088 1155024 753687 742883 904004 897009 934968 946597 975865 983741 1078990 1081963 4966349 5198164 40.35 71.7 2
14:51:14 2024-01-26 690643 686123 219401 210530 354052 359608 375668 370024 225767 224559 285040 291124 324668 329477 4301886 4629683 6593743 6398579 1191421 1237187 313877 279748 301815 302448 338180 328785 330388 333834 225670 226300 735944 698906 1577082 1525313 473405 468818 682790 689010 868996 843697 881180 889917 930117 945077 894895 993139 2167113 2274497 1321138 1156670 757994 737925 897365 898396 931654 937547 959548 976609 1081890 1081399 5040463 5233722 40.35 71.7 2
14:51:15 2024-01-26 697973 691198 214397 209222 354534 360187 374279 372060 226467 223555 285062 293249 326139 328473 4342748 4735542 6626622 6430828 1214667 1248663 311096 278069 302028 301580 340600 330379 329755 331780 225035 225600 728451 697819 1561975 1540022 474416 465899 680819 684561 855497 836971 880224 880441 913176 928579 888082 985216 2169922 2286947 1300655 1139641 748852 736971 885689 884276 925058 937970 951628 960134 1063824 1073144 5103969 5243101 40.35 71.7 2
14:51:16 2024-01-26 706290 696030 211658 207496 350351 358274 375404 372154 225418 227717 285031 291088 325648 326404 4361125 4697314 6706600 6452759 1184697 1250439 311903 273592 301138 299510 335605 330379 325760 329635 222931 223482 731656 705731 1587226 1512362 470723 465899 671149 680649 851584 820946 860113 875042 905400 910479 869590 973020 2163998 2246877 1416550 1138019 737186 727672 881375 878115 909674 919484 939549 948750 1044712 1053681 5067823 5237014 40.35 71.7 2
14:51:17 2024-01-26 698935 694201 208965 205813 348217 355500 373981 370024 224722 223265 283855 291124 322200 330234 4386422 4660082 6621667 6462312 1207774 1254232 306599 272707 297505 301782 338619 328796 326672 329778 220780 222724 730600 696325 1566309 1521582 466118 463896 664277 670943 845703 820946 853400 859467 900552 910670 859733 955248 2154712 2259015 1292498 1143231 737186 720312 880123 876247 901434 910542 935677 944931 1042031 1044090 5041776 5273087 40.35 71.7 2
14:51:18 2024-01-26 701925 699794 209982 204570 347692 356003 376533 372025 223269 227485 284781 290701 324912 329148 4411606 4752648 6668097 6551518 1223059 1261661 308319 272898 297396 299263 337670 329911 327768 329515 222739 223257 734514 701213 1580255 1537839 466118 459769 668777 669445 837703 820946 858420 857844 889076 909384 862000 951619 2163998 2283704 1327557 1136399 742184 725575 873862 872417 905010 917132 928309 940826 1053091 1048708 5122466 5322507 40.35 71.7 2
14:51:19 2024-01-26 714445 705808 210996 205817 348738 357483 378876 375735 224677 225157 287468 291869 328043 331349 4461958 4823747 6775818 6555537 1223803 1276291 310664 274644 302028 301370 342559 329319 329257 333328 223944 225251 743650 707751 1573198 1535155 467914 462478 668777 676275 842333 819782 858420 865835 892267 903271 861353 960167 2185631 2292911 1307955 1141267 739290 729428 883055 871145 903354 919520 937013 938078 1045489 1051645 5211076 5370570 40.35 71.7 2
14:51:20 2024-01-26 711045 713044 211689 208830 355053 362553 384337 378713 227984 223451 288586 296067 331068 333366 4509120 4827992 6818058 6630942 1245463 1285648 314056 278660 300825 304087 342884 333442 333812 333834 225670 227037 748808 711065 1568794 1552544 467951 466294 673570 676275 843834 828989 862635 859842 892267 910515 867050 954316 2193415 2314606 1362415 1147344 749785 733463 881804 880313 913215 919556 933014 947781 1062209 1056220 5239293 5411656 40.35 71.6 2
14:51:21 2024-01-26 725763 718553 214152 211247 358075 365712 385388 384252 228868 226012 294225 296115 333502 337370 4561325 4909291 6932296 6701376 1245463 1296735 314897 279468 304546 306393 346279 338587 335736 338417 227589 230464 748808 712588 1590149 1553647 471726 466627 673570 679611 857319 830883 858420 865835 902465 910587 862180 958044 2204275 2312965 1311016 1165165 750605 734788 888119 887985 916189 922347 936842 953603 1059920 1057579 5265622 5473952 40.35 71.6 2
14:51:22 2024-01-26 731064 724557 216527 212375 360934 367899 387781 387727 230905 228349 293730 302647 337520 339022 4623248 4989018 7033154 6753053 1245463 1309625 320023 280818 308361 309727 348653 339255 337612 340743 228623 233011 756754 722476 1600155 1553647 472732 468625 676972 684075 857927 833311 862709 868682 902733 910659 867124 963668 2224249 2329738 1317446 1171979 754761 738238 893331 891858 915811 927555 943727 955216 1066881 1060821 5328178 5537254 40.35 71.6 2
14:51:23 2024-01-26 737270 729546 217159 214428 366199 372661 394146 391940 230375 229985 295744 302785 341647 341717 4668397 5042546 7069089 6818704 1267950 1318845 320769 284401 310291 312121 353367 342456 340242 344787 230298 232100 755955 722476 1626456 1572140 475430 471579 680856 685204 864078 839386 864552 869912 908004 919493 867050 963668 2233589 2341083 1342394 1177835 761789 742883 897365 897512 922435 928533 945029 960855 1072806 1069843 5353020 5584417 40.35 71.6 2
14:51:24 2024-01-26 754078 737128 219539 214339 364347 374128 396903 395696 231727 232178 300768 302785 343471 345581 4705160 5039286 7078414 6893733 1287096 1331879 324458 286199 309652 315569 353741 345025 344801 344112 233623 234222 761672 724542 1621298 1595342 478134 472616 687573 689806 860367 842466 874503 873765 902465 918845 876270 969631 2247936 2381600 1342394 1168612 764887 749851 896728 897231 930334 938782 943727 959633 1082052 1077570 5501654 5627629 40.35 71.5 2
14:51:25 2024-01-26 761932 741768 220401 216240 369394 378117 402730 395732 233656 236965 301864 306501 346882 350914 4744416 5084395 7069089 6921870 1292841 1342617 324859 287913 314908 313262 357591 348714 345146 345930 234684 237169 773094 738157 1625169 1586122 479602 474026 686644 695287 867147 841773 873222 880450 908041 918474 874991 974408 2265564 2376207 1367342 1175321 763423 754691 911745 899859 926297 943961 955668 961156 1072954 1079100 5466619 5658291 40.35 71.5 2
14:51:26 2024-01-26 752699 747696 222510 217301 373224 378506 405700 400760 235136 233539 304194 308715 349015 351393 4795543 5190843 7255597 6996899 1301911 1351811 325612 294608 315496 315889 358705 351131 347545 347603 236512 237571 781349 731854 1655407 1607982 479943 475369 692010 694793 867147 848606 878948 878152 905363 924912 880086 968758 2272192 2399987 1396988 1178541 773395 758516 903769 902441 936689 944630 947654 961118 1082087 1082168 5539704 5702659 40.35 71.5 2
14:51:28 2024-01-26 753729 753207 223287 219232 372087 378578 405953 401071 236828 232174 304707 310592 350034 354598 4821811 5267698 7255597 7029397 1290778 1359617 329871 289572 315568 318097 360911 351114 348630 353367 236112 238713 788830 736048 1660115 1604561 481307 477760 693485 696418 871374 851019 874229 878776 910655 924876 871168 970755 2279475 2392702 1395765 1191421 773669 751868 909155 912946 931654 938633 948847 967348 1084352 1082165 5546696 5745452 40.35 71.5 2
14:51:29 2024-01-26 769346 757077 224258 219912 374360 383041 405953 404713 238095 234622 306069 312411 351173 351429 4860074 5218974 7276306 7053172 1311524 1364908 329907 290454 319816 317101 363171 351542 348141 351862 236879 240454 774537 747940 1646955 1595342 479943 477724 691029 698505 873884 848606 874540 883788 911727 923574 874549 972214 2292537 2390034 1407502 1194828 770007 754223 913224 910467 930333 937511 955062 967310 1079754 1076042 5584822 5777689 40.35 71.5 2
14:51:30 2024-01-26 769906 760334 225318 221350 376084 383920 410709 408376 238428 235020 308960 311412 352544 357335 4905472 5256268 7254015 7082596 1315253 1374165 331946 291614 320312 320028 364547 351469 350777 352187 237613 240908 790049 751913 1688315 1604561 483364 477832 692010 703643 877067 847780 873955 885500 913205 918060 871991 975762 2300010 2390182 1445252 1196537 770569 755692 917160 913127 926373 941958 955350 964488 1082188 1074426 5605873 5806912 40.35 71.5 2
14:51:31 2024-01-26 773592 763925 228963 222087 376685 385073 409249 410727 242767 235781 310346 313323 354702 358967 4930089 5293676 7311563 7133577 1324665 1381386 331982 292299 320993 320773 366200 354639 350777 353210 238386 241962 778825 753835 1639516 1609002 482603 481132 694965 700986 876367 848495 874580 885047 911689 917789 869862 974408 2306525 2402697 1443257 1196467 772219 755692 915858 913127 929015 937547 955743 964488 1080555 1076087 5642126 5852718 40.35 71.5 2
14:51:32 2024-01-26 776967 768405 224690 222710 378957 388823 411734 411138 238124 236346 311041 313580 356341 357880 4964035 5322441 7379323 7173046 1330254 1383422 332954 293432 318998 321070 367008 355177 351839 357171 239451 242949 803069 757076 1656731 1613704 482677 477652 693941 702443 876367 846165 870396 882959 911590 915847 869590 971959 2307612 2397586 1443257 1194286 769261 756365 917067 910503 925058 937583 954671 965849 1078990 1072909 5671948 5867288 40.35 71.5 2
14:51:33 2024-01-26 778524 770727 223568 223023 379029 387772 411120 410910 238854 236546 311371 314527 356913 357664 4990101 5359917 7441830 7203231 1318067 1390557 333713 295162 322058 322737 367082 358316 353829 355767 239019 242607 804540 747616 1681615 1627838 481992 477602 693978 698758 876367 851621 869359 876012 909173 919601 865821 962981 2300010 2412600 1407502 1194083 774487 756093 907640 913127 931654 937970 946431 962262 1080555 1079104 5761351 5904776 40.35 71.5 2
14:51:34 2024-01-26 779669 777542 224890 222710 378993 387844 415002 409913 240517 237314 309741 313327 357988 360443 5029593 5454156 7563335 7290478 1346477 1395268 332810 293944 322368 323526 365251 357736 355332 354237 239868 240685 791499 749224 1666773 1641441 483300 474898 696957 698963 870775 848606 874503 876284 898942 910659 869590 963668 2306002 2421807 1407502 1182960 768989 756703 910233 904921 926312 937655 947461 954283 1073029 1079104 5755027 5932892 40.35 71.5 2
14:51:35 2024-01-26 767983 777542 225719 223028 381784 386301 414930 412439 238192 238244 311261 315582 357666 360407 5067054 5420471 7527557 7288923 1348910 1400540 333857 293120 320190 320713 367632 356834 354757 355909 239497 241321 791499 754913 1688283 1632221 482677 478519 690013 700788 873884 842503 867746 877933 902465 908100 862000 964558 2312569 2405099 1482478 1196430 767346 755692 913224 907504 921780 936646 950988 955253 1069848 1073070 5756598 5955884 40.35 71.5 2
14:51:36 2024-01-26 788154 779752 225391 223563 382054 390111 414894 414292 238888 237314 311373 315512 358997 360407 5081592 5458293 7557106 7295587 1327412 1401861 333785 292849 319930 323970 367338 356057 353684 356231 240241 240616 794399 750612 1665173 1636863 479943 477015 692010 693885 871374 848606 865857 869297 901461 915728 860344 954316 2306002 2416025 1399677 1194360 773385 752970 905019 907853 929015 928606 938986 955290 1076111 1072641 5827679 5974642 40.35 71.5 2
14:51:37 2024-01-26 783658 783248 225234 227345 380915 387772 418639 412439 239254 237279 310682 316733 358781 362337 5114914 5511744 7612449 7372048 1373585 1404850 330799 294571 320226 322009 369925 356021 354366 352187 240445 241692 798656 761076 1675782 1636863 479943 474361 691519 696948 864691 841773 870223 875042 889412 905913 863908 958118 2318555 2432739 1399677 1198169 769538 756107 910637 901273 921127 936646 943683 950176 1063035 1069854 5748383 5986154 40.35 71.5 2
14:51:38 2024-01-26 795723 784425 226247 222087 383297 392789 417096 413385 240779 239422 312144 316360 360770 360298 5141095 5525999 7592796 7347770 1330036 1406973 333929 292263 319481 323514 367044 357059 354220 356195 239868 240616 798748 751684 1703945 1641441 478583 474528 689036 691840 868801 848004 860150 866449 896147 909384 852796 947396 2303283 2416173 1367342 1196133 771739 750950 902446 906477 922435 928598 935677 953603 1069949 1063819 5830762 6023402 40.35 71.5 2
14:51:39 2024-01-26 797881 788699 227119 222952 382278 392044 419460 412224 239151 237908 312587 315512 359096 362554 5140949 5606287 7693890 7418942 1375787 1411044 329907 293638 319481 321070 369889 356021 351839 351963 239904 240650 792771 762164 1668281 1641441 477118 471616 688060 694793 862207 838791 865241 868682 886489 900293 857867 953056 2318555 2432739 1393809 1194083 764591 756365 906612 894687 913215 932010 938213 941534 1060729 1063031 5828223 6046419 40.35 71.5 2
14:51:40 2024-01-26 795215 788878 225474 223109 384492 387844 414966 414682 238158 237767 311777 318454 360696 359827 5181587 5539720 7555854 7398999 1356711 1411081 331713 292299 320415 320513 369889 357920 351839 354273 239729 241356 806011 764572 1668291 1641441 474279 473356 682790 689843 867147 841274 855980 862087 889412 900196 847444 944964 2309282 2425245 1385984 1203297 769538 749085 899882 900954 918482 923601 936944 947481 1065146 1059156 5853654 6081323 40.35 71.5 2
14:51:41 2024-01-26 800306 792047 225352 223123 381748 387772 421014 413601 238192 237944 313401 315001 358560 364460 5220665 5622255 7686182 7437700 1367195 1419122 332683 291980 320190 320161 368964 358898 354580 354805 238720 242643 801598 761076 1676889 1644940 477758 472892 682790 693807 862170 834529 855905 866792 884537 894802 848611 950562 2315861 2409181 1395765 1197491 764591 754617 905019 899434 912456 927373 934195 942280 1058804 1060807 5844356 6104594 40.35 71.5 2
14:51:42 2024-01-26 802654 793245 224816 223287 382315 387880 414930 414912 240855 236511 310646 316466 358560 360407 5235631 5671986 7794461 7493972 1366956 1419122 330871 292228 320085 322952 368705 358898 351839 353706 239461 241698 810193 759247 1675140 1655355 475996 468854 688060 691840 856711 835749 860257 863367 877974 892452 848647 940233 2320300 2432604 1476373 1182043 762333 752244 899243 894322 915402 926828 927647 938163 1054282 1065945 5902173 6115323 40.35 71.5 2
14:51:44 2024-01-26 795048 793545 224851 222715 382056 391250 417350 414256 237925 237078 311261 317493 358846 360334 5258110 5658530 7701229 7476500 1343192 1419122 332449 291339 319983 322235 367302 358898 351839 354273 239090 240908 810425 754913 1685496 1650661 473294 472246 684459 686509 859756 836971 850912 857110 885275 894544 839243 934418 2303814 2417639 1357746 1197379 764515 746160 893515 899220 914335 917744 922300 942485 1057724 1053391 5959493 6124701 40.35 71.5 2
14:51:45 2024-01-26 799510 797522 224252 223014 382864 387736 419231 413637 238158 236538 312364 317423 357990 362590 5276722 5705351 7753258 7512729 1363992 1420301 330871 290454 320312 320028 367597 357629 351803 353989 238350 241622 811528 768183 1663295 1641441 474079 470548 681201 690428 860256 830092 848341 861507 880120 883584 838547 938247 2309282 2397586 1403590 1196537 755836 742883 899919 890675 903722 918465 927647 932916 1042423 1048270 5942860 6143182 40.35 71.5 2
14:51:46 2024-01-26 806118 798078 223503 221860 381743 390111 417350 411752 238124 236511 311482 315512 358025 359249 5307291 5749360 7812811 7559623 1394387 1425352 326860 290524 320766 320214 369817 357882 351803 351862 238350 241783 818153 767464 1682317 1654424 473069 467555 680782 687486 851726 827630 852734 856628 873880 883985 842138 932173 2309282 2425245 1353908 1190679 755836 745791 895694 885467 901434 919764 923652 926227 1042116 1048232 5911308 6153168 40.35 71.5 2
14:51:47 2024-01-26 807136 797913 223538 221669 378975 387772 417940 414948 238428 235746 312364 313615 358025 360443 5312911 5722152 7846778 7558471 1373585 1424340 327883 289572 318330 322146 368124 357046 351515 353816 237507 240055 808783 759247 1715886 1663612 473069 464990 680819 685261 848707 830337 847775 850361 868181 883360 836758 927619 2303283 2421807 1359665 1178675 752281 745102 890647 885467 902713 915766 916973 923591 1045068 1050935 5990211 6161954 40.35 71.5 2
14:51:48 2024-01-26 804973 799987 224161 219947 381241 387844 417386 412403 238428 237445 312020 314527 358846 360407 5322398 5744929 7801597 7570699 1372619 1428357 325804 289836 319188 318918 366865 359334 350279 351645 237175 240535 803069 754635 1720152 1668655 470723 464552 674987 678342 847882 830166 845366 844911 863714 883985 832027 917506 2300010 2432739 1374246 1182960 759302 743937 884309 880276 903995 910578 908951 920853 1047787 1045677 5985742 6190352 40.35 71.5 2
14:51:49 2024-01-26 800270 801414 224573 221067 382324 387700 414930 413310 238428 236111 309749 316466 359502 359249 5357380 5770931 7837888 7584076 1372442 1427223 327446 288693 318062 318026 365429 358390 349397 350440 236844 239418 803069 757550 1723049 1666968 467781 462515 674914 676351 842604 827778 842854 840588 862239 882222 830245 915477 2298376 2434465 1355827 1181277 753390 742883 881375 878739 902548 911304 907087 918989 1042068 1041063 6000304 6197452 40.35 71.5 2
14:51:50 2024-01-26 800297 800250 224573 220343 381209 385343 414822 412403 238428 235746 309749 316466 358997 358708 5379318 5773548 7829447 7599159 1366453 1428357 324597 294743 315532 317101 365358 357010 347123 350764 236478 239047 804540 760874 1684778 1655716 465124 463896 673924 675315 841875 825361 839770 839405 860945 874569 824088 908923 2297263 2425245 1355484 1184646 753390 738507 879498 878739 898595 906737 905038 916875 1044208 1033516 6015656 6251797 40.35 71.5 2
14:51:51 2024-01-26 806686 802661 224415 219718 378957 383076 414966 413019 237360 235502 310098 315724 357667 362337 5401342 5794385 7826263 7606517 1360290 1426365 324859 290612 315460 316844 364774 355753 345979 350764 236147 238010 808954 758424 1698951 1657708 464132 463568 673570 676756 841875 820946 834818 838809 857225 873023 820988 908886 2290737 2403393 1338555 1184646 750245 733407 876344 877750 894775 900284 899753 918221 1035859 1028583 6046867 6246625 40.35 71.5 2
14:51:52 2024-01-26 804927 804972 224710 219814 378366 387720 417831 412259 236853 234950 307944 313441 358313 362921 5417435 5777932 7784430 7599273 1361880 1427379 324699 287032 317426 315854 363454 356545 347022 350199 236012 238010 801598 759247 1686691 1655355 464132 459733 665798 670747 843237 820364 828635 832114 859654 872832 814113 901953 2287447 2402164 1377427 1193971 750856 731568 876381 878739 889641 892623 899715 913484 1030230 1024253 6046438 6250851 40.35 71.4 2
14:51:53 2024-01-26 811484 806573 223176 219772 377639 385528 414750 413059 236758 233145 309871 313074 356877 363069 5426807 5844981 7843097 7615895 1367896 1429484 324627 287436 317389 313919 364803 356508 345458 349143 236012 238713 799968 761427 1708382 1661117 462815 458332 664350 669316 841875 818584 825545 830185 855905 865298 810580 902511 2284712 2406806 1371443 1193971 746511 729428 875723 876247 885555 892515 894286 908928 1028109 1023780 6058019 6272987 40.35 71.4 2
14:51:54 2024-01-26 811602 807246 221892 218852 377783 384437 414642 409913 237325 233145 306644 313545 356556 361892 5440059 5828458 7833771 7625274 1360140 1427384 324915 285245 315496 314647 363980 354639 345423 349107 234684 237204 794242 757825 1706258 1655355 461503 456936 662468 667816 839487 815616 820757 829008 855492 864837 806994 898241 2281465 2403393 1340991 1193971 746511 727774 875795 875423 885728 893717 896915 908781 1023775 1019434 6063790 6276046 40.35 71.4 2
14:51:55 2024-01-26 813914 807255 221887 218507 375484 383096 414678 409625 236227 232139 306681 311663 355770 359285 5458529 5887313 7871073 7644032 1372605 1427347 323965 286083 315424 314760 362048 354066 344350 347568 234684 237204 792391 760799 1683893 1650892 460159 457422 660557 665796 837109 813457 820534 825380 851827 862713 804867 894973 2278224 2402936 1378695 1194828 743522 727599 872065 871694 881328 889403 894317 900564 1018850 1014393 6072515 6282419 40.35 71.4 2
14:51:56 2024-01-26 811233 807255 220506 218318 375484 383351 413583 410727 236262 232070 305709 311663 355770 358167 5474184 5869902 7846469 7644032 1364180 1427421 322756 284104 313986 314760 362953 351506 345288 345965 234684 236472 802958 761076 1707607 1654537 458421 455807 656755 664180 833449 810575 816347 820574 848555 860226 804157 896009 2281911 2383545 1375433 1185423 740345 723449 870863 866755 875092 888364 893054 901614 1011027 1012207 6081295 6293518 40.35 71.4 2
14:51:58 2024-01-26 815368 808400 220511 217558 372087 382233 412966 410147 234773 231713 306536 312192 355236 358960 5483039 5884263 7857835 7662920 1372809 1428434 321065 283436 313473 313583 362953 351469 344765 345168 234353 235707 796803 761886 1696436 1650892 457457 454484 656956 663594 833146 809378 815272 820891 846225 855942 800158 891391 2277045 2376480 1371443 1184576 737186 720275 867161 866141 873918 882185 889810 896132 1005225 1009277 6094420 6312388 40.35 71.4 2
14:51:59 2024-01-26 815721 807017 220440 217301 371530 378903 413583 409567 234773 236906 305709 311535 354702 358203 5507226 5906992 7884023 7662601 1368085 1429447 321030 283202 312557 312193 360911 351433 342825 345168 233823 235508 789360 764345 1678155 1650780 456880 450719 654629 661509 830194 806506 814036 819801 842672 853635 797133 888740 2275426 2369668 1359474 1182043 734044 718169 867124 863614 869581 882104 888917 895615 1005409 1005970 6122266 6321655 40.35 71.4 2
14:52:00 2024-01-26 814215 808764 219785 216848 372123 378867 412313 408953 234051 232831 304921 311535 354099 360171 5515089 5897719 7867126 7662601 1361880 1427421 320733 281443 313827 312565 360551 352696 342609 346252 233115 233919 791300 766611 1679621 1646310 454860 450827 655130 661980 824331 801219 811793 820965 836516 845483 793254 889523 2272192 2376045 1363464 1175321 730979 718206 862830 857073 867115 881481 883127 891546 1002561 1004547 6103166 6321655 40.35 71.4 2
14:52:01 2024-01-26 816268 808157 218996 215039 373233 382233 409859 405935 233296 232831 303460 310121 354383 355748 5520528 5942981 7980129 7722485 1371664 1430427 318691 281605 311942 310815 362844 352631 340613 346252 231666 233071 785415 760336 1694279 1650668 455646 450078 650467 658506 821048 793250 810638 814983 833481 843366 792765 881106 2272192 2383511 1335122 1165995 727860 719221 860381 848969 864046 882104 878633 881110 998162 1004989 6072558 6330139 40.35 71.4 2
14:52:02 2024-01-26 819897 808395 218315 215074 372181 378794 410128 408376 232613 232178 303709 310077 352544 356325 5525957 5943822 7999289 7706510 1377668 1431445 319881 280321 311390 310957 359523 348714 342609 342632 231412 233071 798453 762520 1670223 1653143 452283 446090 649547 656822 815139 793286 811793 813831 826738 838442 793365 879817 2270578 2369668 1352728 1156670 727342 716394 853053 848588 865886 874560 873835 880447 998906 1004278 6139258 6354634 40.35 71.4 2
14:52:03 2024-01-26 816516 808162 219407 213528 369785 378830 410709 405971 231830 232831 304810 308103 352580 355712 5545536 5999643 8071927 7784712 1396104 1431296 315153 280622 311390 309258 360285 347073 340649 341776 231808 231640 794242 761076 1680900 1654180 451347 447963 651389 656356 811828 791039 807111 811745 825568 837626 788100 874429 2259706 2390793 1348816 1162680 729418 716939 848684 847348 867115 874451 867736 878840 1001851 1000187 6150374 6366749 40.35 71.4 2
14:52:04 2024-01-26 811762 809363 217637 218218 373311 378153 409549 405935 232221 232015 303584 310095 354647 354344 5567025 5963695 8087746 7794091 1400104 1431296 314238 279964 309780 308358 359465 348714 340721 342848 230334 231318 798557 754449 1674043 1664601 452283 446770 649547 652143 811828 792162 804673 804652 822541 838847 788100 867671 2257570 2388366 1335960 1164336 729418 713284 848684 847986 860918 870551 867736 879504 999650 996828 6160427 6366636 40.35 71.4 2
14:52:05 2024-01-26 807079 809377 217637 215325 372756 378500 409222 405826 231761 231349 304668 309263 351032 354203 5569702 6005629 8113835 7797904 1393634 1429484 313984 279964 306158 308323 359212 348221 339728 341812 229583 232684 798557 752226 1666270 1664601 451002 444458 645738 649195 809528 791002 801711 802525 818335 839557 786375 863863 2252046 2386672 1379247 1164336 727342 710118 847481 846184 860335 865546 865195 876964 993861 993309 6156638 6380096 40.35 71.4 2
14:52:06 2024-01-26 809445 811837 217497 214428 369317 376360 409983 405790 231497 231096 300913 307071 349843 355784 5591514 6012129 8043171 7794091 1379723 1425361 314678 283989 304974 308358 356267 346600 339454 340743 228870 231995 797064 750612 1696355 1663419 446263 441777 645452 645740 806966 789882 797802 801387 820798 829572 774981 861336 2241284 2360706 1338778 1173648 724759 707752 845081 843045 856407 863923 862700 874396 989665 985978 6224198 6380172 40.35 71.4 2
14:52:07 2024-01-26 811873 813572 216218 213518 369318 374199 408971 403854 231084 230701 302266 307497 350367 354344 5593967 6003407 8008613 7779160 1376053 1426365 314570 279748 306518 307141 355410 348221 335583 340779 228515 231183 794078 750612 1670622 1650661 446857 444458 641766 644824 811556 787574 793134 801956 818372 827571 774925 866436 2253648 2342266 1318645 1164336 716492 704179 846280 842840 851988 864567 864356 872601 980530 984650 6185686 6384895 40.35 71.4 2
14:52:08 2024-01-26 824129 814109 214949 213677 365554 374199 409549 404750 230729 229342 306898 303981 350179 355460 5609995 6012091 7962871 7750945 1367971 1427421 315013 278961 306590 304582 354876 348221 335583 338726 227453 230661 794078 761620 1659157 1636715 446222 441493 639499 646337 807181 779596 793143 800251 815208 825237 774981 861336 2252046 2367373 1343515 1155555 716840 709222 844285 834878 849058 866296 862052 867699 981278 984895 6151657 6406295 40.35 71.4 2
14:52:09 2024-01-26 823123 810521 214547 213823 366618 373900 404631 402271 230375 228560 301084 304900 351407 351465 5626084 6046079 8057581 7794091 1370375 1426365 314128 277643 305047 304547 356480 347176 335736 338690 226679 230661 791092 757076 1720791 1646198 446222 438938 636691 644824 801892 778456 793134 797913 808950 823050 777633 858807 2247862 2365738 1349500 1156103 717353 706066 837086 833293 850558 861487 853829 862528 984173 981313 6179307 6420238 40.35 71.4 2
14:52:10 2024-01-26 819663 811741 214983 212552 365447 376016 405237 403476 228930 229111 300052 303523 348311 351429 5628975 6072788 8060828 7803470 1370375 1426365 314092 277217 304618 306910 355945 345317 334071 338726 226012 230464 788106 757076 1672904 1648543 445271 439138 634887 643343 799613 776976 792956 795561 808303 823123 772001 853230 2238536 2375773 1356310 1156670 717353 703498 833826 832078 848675 855218 851967 860006 984173 980077 6197348 6415660 40.35 71.4 2
14:52:12 2024-01-26 813951 810558 219005 211560 367464 376213 404631 401000 228930 229076 297703 304440 348276 350297 5638341 6090862 8112370 7852790 1380530 1427421 313138 275909 304582 305563 352223 342203 334538 334525 226521 229196 794078 759247 1666782 1654149 442615 439138 638501 641831 797342 778988 789503 788553 804876 820523 768688 851593 2234917 2344824 1360380 1157206 715305 697044 832642 834547 846271 847289 849086 862565 977738 972229 6213031 6424821 40.35 71.4 2
14:52:13 2024-01-26 811915 811732 219273 211233 364387 369889 403422 401036 233304 227852 297631 303066 349051 350898 5637012 6046617 8121803 7839171 1392916 1424340 310228 276368 301776 305133 355894 344253 335628 337625 227911 228345 789599 749761 1667104 1662541 442989 436520 634850 635922 792825 777598 785345 788553 808377 817459 761191 845291 2228759 2342414 1350205 1165995 713266 697081 832642 830148 839455 847253 849086 860800 972220 966663 6278174 6434391 40.35 71.4 2
14:52:14 2024-01-26 811873 813534 218894 210209 364387 373179 404631 399912 233268 228365 297631 303066 349051 350332 5657071 6077017 8069397 7826020 1377912 1430276 310415 274502 302482 304954 351753 342348 333740 336435 227911 227567 782473 751684 1663079 1651004 437365 438367 636239 636520 795666 774707 781111 784110 802529 811509 761155 849020 2238358 2323826 1335536 1159689 706187 692927 834680 830148 834634 847109 850820 857665 963016 966590 6215142 6434199 40.35 71.4 2
14:52:15 2024-01-26 818077 814068 214406 211198 362680 369781 403350 401043 233524 226339 297270 303031 347929 351055 5665149 6072856 8041018 7829321 1356890 1426948 310016 274852 302995 305026 351898 341349 333812 335534 225490 227921 796937 750142 1692485 1648468 438806 435321 627471 632774 793388 770391 778076 788708 800155 809390 758929 847500 2238358 2348152 1354275 1149404 706187 698033 832642 823262 834634 853626 849086 850804 964381 969402 6197310 6441815 40.35 71.4 2
14:52:16 2024-01-26 818694 813497 214215 210174 362631 373143 401564 399311 233361 227042 297270 302085 347964 349158 5674527 6107469 8115240 7851838 1369669 1428394 309723 274132 304746 302252 351898 342107 332284 336197 225670 227390 795422 759323 1690104 1641373 438818 436008 627471 636520 791140 767243 782702 784110 795734 809390 760004 844878 2225835 2351486 1339526 1145712 708934 695000 823396 820928 839455 846778 838528 848988 967881 966627 6228542 6462175 40.35 71.4 2
14:52:17 2024-01-26 820166 814114 214703 209191 363116 372018 402146 399876 228299 227112 296434 302435 348693 350619 5687900 6140330 8136549 7834965 1371168 1426007 310415 272686 301986 302287 351898 338231 333812 333834 225670 226809 784814 757618 1683273 1646109 437247 430244 627471 634194 784168 767259 778393 777850 792780 809047 757820 834113 2222872 2333046 1348170 1147344 705396 690845 822812 822863 834634 838469 839485 850119 965786 955556 6235779 6452957 40.35 71.4 2
14:52:18 2024-01-26 811643 813492 213544 209152 364143 370068 402263 400825 228692 226165 296470 304352 345698 349700 5688179 6119096 8177058 7878500 1392830 1424990 306388 271614 300333 300912 351578 339219 331292 333599 225353 224868 788357 751374 1648553 1650661 437558 430154 628445 630911 784168 768140 777803 777068 793377 802531 752024 832300 2216558 2323826 1344100 1155846 706909 686866 821025 823847 832596 835967 838253 850804 960146 954699 6264497 6453997 40.35 71.4 2
14:52:19 2024-01-26 816143 816463 213405 208361 363813 369008 403872 399433 228089 226269 295565 302647 345769 349773 5703320 6117971 8066608 7850364 1375068 1426365 306165 271165 301175 300456 348653 339255 330755 330956 225035 224868 783627 748687 1670675 1648449 433622 431439 627471 629084 786560 765627 769947 774994 793413 801998 747632 838500 2225830 2311325 1321428 1150619 697894 686866 821025 818529 827883 835967 836862 843983 951041 954772 6269513 6471069 40.35 71.4 2
14:52:20 2024-01-26 824680 813927 212513 208326 360205 367453 400982 396921 227910 225430 296506 299479 345526 348642 5692034 6091825 8076983 7850364 1358652 1423329 306663 271200 299333 300420 348617 338196 328760 333834 223594 224520 795422 747082 1683140 1646086 434804 430159 623003 626411 785412 762880 768296 776677 791064 798007 744744 834743 2221291 2329738 1342065 1147344 699884 689377 821061 814016 823096 841288 840111 842315 952791 955845 6259833 6471714 40.35 71.4 2
14:52:21 2024-01-26 825895 815263 212074 207612 359842 369152 401593 395104 228019 225430 294771 299060 345562 348747 5712042 6130084 8046785 7812586 1348985 1424340 310213 274956 299043 299545 347044 338196 328760 331547 223630 224520 792391 753835 1674111 1641441 431937 429692 617994 625486 783056 755734 765401 774865 788860 793482 747632 835306 2219596 2333046 1319577 1132221 696494 687687 818756 813979 825107 836543 832730 838841 952791 957474 6221385 6481093 40.35 71.4 2
14:52:22 2024-01-26 823466 814155 211406 208311 359842 365322 396939 396921 227557 224212 294771 299937 343801 348500 5712042 6138803 8112893 7859742 1366130 1424340 306672 275344 297613 297664 349706 339306 326780 331816 222235 223482 789360 751689 1690384 1641441 433843 428781 618251 623643 777419 755734 769985 773766 784261 798043 747265 825590 2213824 2346340 1350932 1142896 699884 687206 814113 811634 825430 834256 828036 837200 958225 952466 6251050 6462148 40.35 71.4 2
14:52:23 2024-01-26 814219 814997 210992 206524 360961 366643 396975 394549 226826 224525 292942 300849 343455 345544 5703711 6190939 8159532 7887878 1372004 1426365 305216 270353 297577 297456 347044 337593 330351 328250 222610 223447 777236 754913 1654975 1641441 430669 427001 619378 625523 774398 756222 768833 767674 781758 793374 744363 825151 2207645 2316875 1309603 1144082 696902 678709 810654 815062 824521 827562 820748 841459 952643 942905 6264497 6462073 40.35 71.4 2
14:52:24 2024-01-26 811874 816157 211000 206490 358755 365119 396939 395382 226282 223555 292977 299902 341673 346632 5730800 6162113 8197461 7914178 1392396 1424340 303275 270543 297901 297662 347044 337007 327986 328746 221759 223746 782799 745480 1693128 1650668 431937 425771 621295 621602 772679 759636 767350 768914 784163 797389 738050 820460 2216059 2318522 1353009 1150030 695911 680672 813535 811132 818689 827562 825647 836926 947398 940645 6320964 6490472 40.35 71.4 2
14:52:26 2024-01-26 814219 816463 210337 205674 358471 366154 400459 393298 225105 223589 298132 298958 342700 348180 5740178 6164521 8153777 7891420 1367971 1420264 305164 274618 296344 297699 344408 336257 328951 329440 221604 224340 777655 745480 1688340 1655604 428869 423376 618214 617970 774398 755196 758442 764533 784053 791106 740144 823425 2204446 2302118 1346779 1144082 689576 676716 814150 810557 811795 820550 829253 834898 938204 941310 6278516 6499850 40.35 71.4 2
14:52:27 2024-01-26 822608 816418 209645 206455 356248 365119 396939 392158 225418 227593 293120 298019 341364 347687 5749557 6138803 8107332 7880093 1354774 1417897 304378 270101 295511 297554 346778 336825 327559 328604 219986 225146 775721 749224 1667464 1641336 427650 423380 612979 617508 773849 750451 756218 765878 779435 790651 738137 822838 2210426 2322178 1305614 1131915 688105 681638 811842 802488 813526 828216 823156 827902 939165 944274 6255497 6499850 40.35 71.4 2
14:52:28 2024-01-26 824641 815263 208987 205852 356570 365119 395643 392123 225960 224856 298279 298054 341126 342415 5749557 6184189 8083942 7887593 1358652 1423164 303026 268100 297288 296933 346288 336825 324798 329550 220092 222976 786329 756243 1649322 1632221 427416 423786 612029 621528 770565 748854 761794 765102 772652 784468 738128 813808 2198013 2329467 1348856 1130303 692036 679708 802477 802488 813917 820514 818738 827313 944410 940645 6291861 6499574 40.35 71.4 2
14:52:29 2024-01-26 818851 814109 209400 208636 356034 366154 395643 391812 224098 225121 292246 297117 341400 342451 5749557 6209157 8206455 7902541 1373585 1420191 303951 267455 296079 296825 346252 333478 324798 324504 220127 222145 777655 752992 1664238 1639005 426739 421191 616062 618080 766033 749856 758479 756425 775181 784468 731508 811719 2191855 2298855 1327820 1142455 690559 672908 802585 804770 813526 818472 816300 827902 938196 928515 6311131 6513682 40.35 71.4 2
14:52:30 2024-01-26 811911 814109 208712 203935 355178 360803 394495 390952 224029 227202 292564 296254 339561 342523 5790984 6216112 8229937 7931191 1388194 1419122 300663 268279 295387 295919 344820 333442 324798 325484 218724 222145 783298 742822 1649044 1650661 426739 418652 611594 612158 763559 746966 755303 756425 774833 784432 728825 811141 2193415 2302118 1334318 1144082 686639 672908 804904 802488 807204 818472 819941 825513 934188 932835 6291861 6499253 40.35 71.4 2
14:52:31 2024-01-26 816537 814686 207302 203931 355459 360839 395050 391387 225176 223087 293289 297843 341791 344389 5766153 6162113 8130435 7903073 1362545 1417172 299364 267491 292782 294945 342884 333442 324341 325818 217822 221834 781015 742822 1666456 1639005 424322 420563 608167 609924 767350 745070 750335 760128 772920 775526 729437 811427 2198013 2312965 1323750 1126285 682691 674732 804333 794911 804812 820406 816300 819223 930012 935233 6251012 6522768 40.35 71.4 2
14:52:32 2024-01-26 824368 814155 207443 205767 356021 362663 394425 392495 223960 222497 292041 296045 341996 342271 5773573 6212085 8122858 7891534 1356415 1419220 300908 265373 293641 295132 342884 333478 323621 324731 218009 221488 781783 752758 1648278 1632332 424623 419901 607306 615585 765185 741837 753692 756167 765033 779646 729364 805780 2188740 2322432 1317645 1127890 686639 672243 796789 796507 809496 811500 810629 820651 935476 929930 6292714 6537096 40.35 71.4 2
14:52:33 2024-01-26 811761 813927 207517 205515 356058 359501 394705 390917 223269 222952 291289 296816 339827 345254 5777870 6215445 8243037 7934932 1383443 1417106 299559 266225 297384 293151 344824 331355 323884 324821 217822 220489 781783 740274 1675252 1650661 423420 418185 607306 608860 759135 741837 747035 750284 770561 779619 726687 808761 2191855 2277727 1320952 1135591 679296 665616 802016 797238 800031 810214 813910 821012 925636 927468 6318886 6517799 40.35 71.4 2
14:52:34 2024-01-26 825186 815845 206403 204361 352051 360767 396950 390247 223114 222639 291828 292661 340591 345000 5794495 6175893 8124707 7897073 1342879 1417106 299576 265002 296771 294403 341524 331355 322640 324821 217332 221142 788578 746408 1661876 1632221 420882 418480 602335 608860 763288 737444 745453 754282 765286 771970 728553 807000 2188740 2297190 1325785 1119368 678331 668593 795658 793017 809328 816281 805898 818813 934299 928283 6304215 6527987 40.35 71.4 2
14:52:35 2024-01-26 815657 814109 206296 203789 353051 360213 392331 390283 222427 222292 288716 294879 340113 339250 5792317 6259345 8197461 7906636 1361533 1416099 299540 263935 291109 294168 342884 329821 322938 324363 216657 220489 772186 749007 1648205 1630806 420584 414772 603192 610158 754365 737444 744023 747205 761393 775490 723458 802393 2176372 2283504 1311541 1140354 683036 665470 793365 793194 797876 809293 811057 819984 919817 920943 6319093 6522654 40.35 71.4 2
14:52:36 2024-01-26 820983 815840 205975 203223 351699 358022 395228 388015 222238 221945 290431 293511 339123 341861 5787072 6179960 8112930 7902565 1350555 1417106 297729 263935 292059 292019 340815 330317 320629 323871 215950 220299 785725 744416 1678724 1631963 418362 414881 599403 605637 756954 735355 742214 752111 761567 771938 726801 805682 2188790 2296710 1323750 1116391 677916 667476 793152 785776 802576 811428 802184 814003 930329 919502 6305191 6527987 40.35 71.4 2
14:52:37 2024-01-26 813914 813534 205654 203784 354052 358598 391369 387434 221896 221253 288139 296354 339087 341210 5796451 6269703 8197461 7925608 1367232 1417106 298633 262287 296643 290590 340815 331133 320914 321589 216959 218367 780267 748473 1653290 1636863 419387 414772 603838 607797 755836 737856 747678 745458 759057 772527 717383 797604 2173259 2287451 1328088 1137209 678813 662423 793365 792143 793356 802486 807028 814003 914510 919096 6325068 6527439 40.35 71.4 2
14:52:38 2024-01-26 821131 813844 205045 203140 350360 356409 390899 387943 221213 221218 288689 293760 338065 340828 5805829 6185166 8146043 7916015 1366130 1415094 297536 262908 291751 290802 338762 330889 318905 322364 216657 217654 776162 740176 1658801 1640487 419557 414592 602335 602835 758659 737407 741407 749330 762290 767729 718002 798900 2179468 2296710 1311541 1117775 671908 666018 793152 784074 796834 807099 799534 808153 921006 921083 6307293 6528045 40.35 71.4 2
14:52:39 2024-01-26 818689 811763 205688 202515 350643 358562 391369 387907 220464 221253 288139 293866 338576 341247 5801689 6245110 8209149 7925393 1360290 1415094 295897 263052 291198 289004 340779 328289 320312 322638 216548 218088 782956 744532 1648290 1634572 420155 415191 596125 604775 749302 728365 743298 744835 756467 766333 719605 791939 2170195 2280468 1334318 1122213 673826 659439 785581 788672 795670 798888 797189 806968 919165 910488 6366759 6528045 40.35 71.4 2
14:52:41 2024-01-26 814190 815267 209718 201840 350360 356373 392476 385621 220498 220983 286902 292354 337012 338263 5805829 6239558 8204107 7953530 1367858 1415805 296987 263065 288311 290520 339643 329838 319801 320794 216657 218029 774205 738157 1674019 1648321 417770 410999 597983 598810 747141 731055 735761 740952 760169 766477 714340 793061 2173282 2265019 1317583 1124684 669997 659906 788613 781827 790547 807099 801888 802248 915842 918410 6255092 6537365 40.35 71.4 2
14:52:42 2024-01-26 821094 813273 205493 202471 349300 355838 387925 385314 221179 219158 286925 293348 337012 340097 5806216 6242871 8178811 7902541 1358652 1413978 297000 263382 290268 288627 338310 330306 316982 321387 216047 216978 771174 744532 1705852 1627229 417770 411035 595538 601013 749524 727714 739987 742980 754905 765254 717530 787858 2168653 2277727 1332241 1119368 671908 656572 783033 786405 793356 800291 795454 805747 914510 911698 6329591 6536795 40.35 71.4 2
14:52:43 2024-01-26 814190 815263 205489 201527 350926 355268 390265 383246 220838 219807 285904 293760 335963 340338 5815208 6250960 8188769 7919569 1365574 1415880 295635 260835 288563 288969 335640 331317 316690 319410 216047 216085 774669 739228 1673504 1632221 415403 411649 597264 598108 752230 729551 735094 741293 754776 760707 710385 792504 2173245 2286947 1331463 1113015 668094 661815 786412 780683 791959 801249 792569 801219 919165 913904 6311131 6546775 40.35 71.4 2
14:52:44 2024-01-26 816528 813502 205493 200231 348814 356373 387925 384431 219821 220528 285904 290877 337294 337552 5808531 6276165 8239704 7934772 1360402 1417106 297603 260436 288563 288093 337705 327296 318458 318963 215440 216978 779866 745480 1652147 1632221 414814 409390 591923 598208 742732 726168 736141 735895 747942 764141 710936 787261 2160923 2268507 1336841 1128418 671908 655572 781923 781827 784136 793473 797793 802361 906724 909320 6339387 6542075 40.35 71.4 2
14:52:45 2024-01-26 821198 814114 204917 200537 345569 355500 390229 383246 219635 219123 286960 290842 334776 341164 5825500 6229026 8147877 7934772 1358652 1413791 294049 265549 287608 287962 336111 328209 315820 319410 215137 214966 778752 736048 1647468 1632221 413054 410549 591232 595296 747288 726411 728632 736082 754544 757391 710385 790502 2170195 2280468 1328088 1108463 664474 654610 781923 774828 788869 797945 786208 797695 913030 909320 6320550 6546775 40.35 71.3 2
14:52:46 2024-01-26 813951 811809 204303 199952 349018 356902 386403 385282 220766 218302 283983 290806 334812 336345 5833966 6287163 8218488 7934772 1356415 1412592 295749 260984 286763 287360 336146 324501 316504 317039 214125 215935 781038 744416 1649689 1632332 413054 405939 589420 598901 738758 722467 732695 732814 746298 761784 709378 786204 2154517 2262080 1341082 1125484 669045 653091 779158 776677 782469 791061 792872 801219 900116 903921 6348569 6546055 40.35 71.3 2
14:52:47 2024-01-26 825895 816472 204386 200328 346942 356723 387745 384156 220802 218267 284817 289324 334882 337205 5837073 6212983 8157668 7925418 1343154 1410971 294698 261352 285869 287116 334561 326906 315820 316969 213682 215900 770647 740176 1690915 1629931 411740 409101 589754 592592 741608 720316 727865 737985 747869 755081 709341 786107 2167079 2272885 1315627 1105276 662583 653797 777166 772633 788201 793437 786045 797621 909296 905409 6341680 6555961 40.35 71.3 2
14:52:48 2024-01-26 811751 813577 203877 199709 346955 351753 385189 383210 224029 217728 284853 291975 332839 339062 5834676 6320700 8224346 7944151 1361842 1414089 295262 259628 286799 292532 334327 324537 315820 315807 214728 214530 771174 744416 1638183 1624851 411412 407837 591505 594929 742120 724039 730741 728765 742764 756181 701520 779146 2154712 2268507 1324119 1122563 664474 650744 781369 774958 779664 793623 790545 795112 904805 906380 6332096 6555446 40.35 71.3 2
14:52:49 2024-01-26 821198 814073 203236 199914 345948 355752 386039 382296 220788 217658 286260 289888 333911 333510 5833966 6264164 8130285 7927322 1337711 1409970 293594 259777 284394 292532 335759 326373 315784 316013 213383 214828 766628 742822 1646687 1627616 408622 405867 587334 590846 743062 718507 724726 732627 744524 752189 706221 784860 2156284 2274497 1317645 1106886 662583 652870 774501 772164 786365 792247 787167 797002 908495 901360 6348569 6570177 40.35 71.3 2
14:52:50 2024-01-26 809454 812922 202990 199348 346905 351222 385189 382065 219877 217507 283223 289079 331875 338582 5833966 6277177 8239376 7961181 1367896 1411081 292050 258578 285815 286803 335759 324465 315562 315061 213197 214657 781783 739744 1651567 1632221 410540 405723 592287 592592 737545 722430 726457 728765 744111 755916 699106 774584 2156013 2245342 1305436 1119584 659814 647238 774925 769971 778224 793404 787289 790706 900790 901250 6288222 6565502 40.35 71.3 2
14:52:51 2024-01-26 821094 811663 202269 199223 346583 351753 384882 381761 219570 216344 283926 288412 332874 335469 5833966 6267878 8196310 7916015 1348256 1411008 291507 257817 285815 287005 333604 324501 313975 315061 212381 213352 766628 745480 1619404 1618370 408622 405831 586498 592628 738068 717452 727865 730519 740125 753182 705012 776590 2151542 2277013 1311474 1110178 662545 645447 769558 773730 779331 788777 787167 793035 891904 894701 6348456 6546744 40.35 71.3 2
14:52:52 2024-01-26 816542 811736 201423 198876 343462 350050 384306 382296 220031 216090 282329 289324 330880 336490 5833966 6292752 8173451 7946322 1358652 1408933 290727 257963 283603 286365 333400 324140 312950 315807 211384 214055 771683 733947 1637691 1627344 408498 405759 587329 588693 741224 719071 721347 730838 742947 747869 698922 778846 2159218 2266898 1295640 1100717 658872 650744 767919 765608 781360 784459 781393 791907 902432 894701 6330336 6556123 40.35 71.3 2
14:52:53 2024-01-26 809234 811736 202242 197978 345718 349599 384000 380923 219228 216344 281499 287574 330880 337516 5839177 6304552 8261728 7953530 1369669 1412592 290674 257349 284706 285174 333870 323444 313975 315807 212345 213569 768697 739214 1630531 1637113 410537 403158 588881 591679 734044 719490 725335 726002 738571 748449 694936 773315 2152940 2247219 1341082 1114598 656057 645726 772730 765065 773817 788969 783808 786074 896493 898521 6348456 6565502 40.35 71.3 2
14:52:54 2024-01-26 821131 812662 201647 197978 343042 351222 383156 382837 218630 216344 282324 286633 330915 333474 5844379 6258967 8214725 7925393 1353807 1408970 290480 257746 284471 284481 333870 323912 312445 315663 211836 214586 773724 740274 1714573 1622977 409661 403122 583853 589436 733858 711237 724689 728493 738027 748305 701166 769873 2146641 2250067 1334721 1112150 660229 643441 767919 767785 772720 782110 783808 787192 891272 894627 6357889 6556123 40.35 71.3 2
14:52:56 2024-01-26 821161 814073 201330 197763 342974 351506 384036 378966 218208 216297 283143 285766 330880 333438 5857921 6231528 8167033 7934772 1353085 1407495 291111 257497 284512 284871 332715 322284 311385 315410 210513 213734 773724 733937 1639960 1627704 406183 403265 583816 585211 735996 713288 718540 726701 736123 743071 694973 774417 2148557 2268656 1307320 1097588 655122 645483 763536 761205 774916 782110 775587 787788 896530 883483 6377063 6556123 40.35 71.3 2
14:52:57 2024-01-26 815377 811736 201291 197448 343010 349317 383228 379038 217530 216275 283034 286668 332107 333402 5848549 6294453 8262990 7978624 1375712 1409812 287949 256632 284549 283105 333690 321759 311965 313890 210359 213270 773724 733411 1642195 1631926 407338 401433 581695 586177 728848 714372 718540 719545 729953 747869 691946 769873 2145427 2229178 1309397 1110043 651400 642985 767919 763349 768245 782037 774685 783710 892286 892093 6339024 6565502 40.35 71.3 2
14:52:58 2024-01-26 821057 811126 200800 197154 342091 349599 383360 379002 216855 215639 283781 285619 332107 332392 5844379 6267308 8225560 7948192 1348904 1406567 288965 255377 281376 282024 333316 323038 313049 314847 209632 212971 779475 738157 1641840 1623084 407338 401149 579724 585371 728576 708295 718281 720298 732419 743995 695009 767965 2139183 2240847 1328360 1112150 656993 642074 767919 765065 765696 779905 774648 780259 882855 892056 6310726 6556123 40.35 71.3 2
14:52:59 2024-01-26 821195 811773 200310 196675 343010 349353 382278 377756 218021 215005 282634 286434 331641 331086 5853744 6299563 8152322 7916015 1332154 1407495 290974 254914 282943 283715 329849 321415 310913 313705 209667 212971 775263 741233 1628064 1616949 403886 401433 578903 585490 731709 706984 714387 719244 730707 739364 695994 769947 2140856 2262080 1296937 1100717 656993 641583 761375 764523 772720 775481 773513 783747 881899 887235 6339123 6560819 40.35 71.3 2
14:53:00 2024-01-26 816038 814109 199374 196496 343010 346938 382819 378700 217495 213607 282634 286434 329960 333185 5867396 6283346 8182911 7951782 1354868 1405243 288861 255341 282543 282253 330580 320442 308275 314653 209158 212375 768144 731854 1635125 1623001 403886 400264 581371 582853 731192 710307 715167 720298 733890 737176 691455 767614 2142104 2256084 1307320 1094433 650474 642074 759090 756689 769333 775337 768807 783710 889710 883333 6414739 6556123 40.35 71.3 2
14:53:01 2024-01-26 811911 811467 199996 195484 341421 347496 384374 378641 216543 216778 281185 285870 331032 333293 5867396 6305396 8262739 7962908 1367716 1405848 290227 253812 281376 281524 330813 319472 309860 311988 209158 210978 762726 735522 1638831 1627616 404746 400017 577226 581792 724727 709120 716496 716999 729674 739472 685831 762187 2137661 2228912 1328360 1108463 647669 636879 763536 755852 763527 775481 772243 774588 889710 884364 6339024 6565502 40.35 71.3 2
14:53:02 2024-01-26 821161 811800 200066 197706 340206 348367 378839 376479 216647 216778 279495 285325 330032 330277 5853380 6303323 8251396 7944151 1349220 1404850 287090 253742 282144 281130 330884 320303 308239 311412 208000 212057 777913 738157 1640683 1620671 403564 396817 574783 582853 720489 702157 712211 715440 725077 741823 691946 762879 2127015 2228505 1267025 1110043 652792 636879 761375 758943 761366 771961 772243 774385 880505 888529 6307140 6570128 40.35 71.3 2
14:53:03 2024-01-26 819436 811837 199192 197447 340175 348610 378803 378288 215479 213573 281367 289843 329889 331944 5840863 6287163 8215001 7916015 1345369 1401861 291867 253352 282943 281122 327826 319921 307703 311514 208000 211014 769108 740274 1647307 1613781 403315 400300 575597 581488 724727 702157 714424 718525 721156 735838 689912 760202 2130076 2235103 1296937 1102063 650474 634703 758673 755715 761366 770840 773465 774588 883834 884853 6375250 6564818 40.35 71.3 2
14:53:04 2024-01-26 823548 811704 198988 199462 339840 346415 378587 376387 216786 213243 279676 284007 329911 330338 5857921 6295775 8125101 7916015 1332154 1401788 287216 252964 279622 281095 329244 320984 308204 310570 208000 210978 769878 738685 1644362 1613781 398980 396889 573052 580376 726512 701087 708205 714390 725750 734590 690693 765092 2130076 2256084 1319879 1096533 651400 635604 754342 759507 765548 772802 772214 778814 878198 880473 6351894 6560819 40.35 71.3 2
14:53:05 2024-01-26 815503 814109 197741 195107 340354 346397 381200 375878 215514 213277 281367 284872 328681 333947 5871480 6240504 8177620 7944151 1352803 1401825 287238 252964 279622 280205 327790 319437 306807 310100 208000 210172 769659 729769 1652948 1623001 400218 399171 574783 577840 726269 705217 708709 715476 727469 729989 683857 764166 2133106 2241363 1283051 1090578 649467 637220 755275 755790 765097 766251 764338 776782 881878 877865 6414483 6565502 40.35 71.3 2
14:53:06 2024-01-26 813637 811700 198850 199045 339327 346887 378876 375548 216149 218306 278513 284111 328185 330312 5867293 6313272 8205656 7953959 1350963 1401861 287324 252189 279549 280490 325853 319850 308169 310277 208000 209991 770647 731854 1634945 1620671 399804 396745 576412 577840 723664 704220 705151 710177 721192 730386 681758 764558 2137269 2245624 1294860 1091392 643932 636273 753165 748960 765316 772474 762982 778477 882784 876132 6377063 6574880 40.35 71.3 2
14:53:07 2024-01-26 814219 810553 197849 199045 337794 345908 378839 373177 215145 215261 277890 289812 327654 332040 5871480 6314373 8286323 7957042 1368085 1401861 285521 252999 279513 278640 328551 317538 306988 309126 206672 209780 777913 726616 1646812 1632221 399580 394061 573052 573548 717081 700030 704855 709097 727700 736486 682652 760089 2132374 2222363 1292783 1100643 644850 634562 756522 749801 764040 773020 759511 769915 880542 878427 6325457 6560819 40.35 71.3 2
14:53:08 2024-01-26 809500 809336 197776 195718 338851 342884 378876 375194 214743 217928 278745 284872 326210 330849 5867293 6313728 8262739 7939887 1361880 1403853 286432 251382 279585 278283 325853 318387 306807 307725 207317 208357 766628 733947 1620258 1623084 398980 396788 576230 578523 717915 704080 709214 708240 721906 734445 678054 753432 2123833 2210528 1296937 1105434 642101 633804 755985 747168 756328 766324 760042 765369 883042 874470 6321002 6565506 40.35 71.3 2
14:53:09 2024-01-26 816537 809944 198401 195502 337754 346887 376569 373772 214743 217928 277890 289812 327658 330448 5874781 6366645 8234763 7953530 1352242 1401861 288192 251347 279084 278505 328314 317090 307703 306331 206672 209043 770100 739228 1627272 1621761 399225 393052 572906 577694 717282 700056 707049 706235 717835 728926 681486 755163 2123550 2222149 1298676 1102069 642744 629224 752593 747168 755403 770840 764510 768710 875498 875590 6321664 6579563 40.35 71.3 2
14:53:10 2024-01-26 819893 809372 197432 195498 336470 345908 376340 373177 214147 218341 277854 284548 328149 328878 5853444 6305708 8218488 7944151 1347292 1401825 286195 251417 278655 276818 329477 318582 306663 309347 207643 208869 777327 733937 1648149 1619453 400363 393016 568879 574360 715559 696815 706397 710289 718378 730386 682726 747985 2123833 2222555 1312253 1100717 645770 630597 753808 751468 753655 764132 763418 764449 871374 874397 6320550 6565502 40.35 71.3 2
14:53:11 2024-01-26 818776 810553 196952 194951 336706 342956 375440 374070 214079 213602 277890 283243 326210 330214 5872475 6305396 8153702 7929113 1332005 1403240 285236 252635 279261 279028 327618 319216 306771 309147 207643 208508 762954 739214 1617342 1611493 399793 394061 570494 575653 717081 695078 706695 710141 716316 727128 680792 746592 2120816 2222149 1311398 1094433 643932 629927 751142 748741 751514 762852 759585 767889 870105 874884 6358225 6565502 40.35 71.3 2
14:53:13 2024-01-26 821086 810553 196210 194405 335729 344896 374279 372060 214743 212763 277428 283243 326175 330214 5872475 6314373 8140238 7934992 1328454 1400577 286656 252315 276806 279960 324857 317720 306339 306331 207351 207707 774788 738157 1631351 1609124 395839 391985 567270 575240 717590 691012 697849 706272 711949 721444 680792 754691 2117570 2246877 1309277 1089839 643015 626417 746846 747683 755939 763391 760042 767582 865624 865456 6330035 6565506 40.35 71.3 2
14:53:14 2024-01-26 815104 810521 200246 194951 334145 344932 375440 372154 213748 213153 276189 283415 326175 327169 5871480 6312534 8147651 7923211 1326558 1400502 285485 251819 276065 277625 324857 317127 305405 306261 207059 207673 762954 736047 1645543 1609124 395558 391363 565667 571981 715559 690451 699391 704165 715554 721647 680792 754154 2117570 2240514 1311398 1088289 642101 625497 745148 747081 754728 761775 761353 765369 863719 868988 6330073 6560819 40.35 71.3 2
14:53:15 2024-01-26 813947 810553 200175 194405 334033 342884 375968 371891 213713 213452 276154 282381 325683 326950 5861877 6293715 8131114 7929113 1327412 1398213 285423 251288 276065 276783 324857 315595 305083 308529 206477 207494 773225 736048 1642644 1604561 394439 390779 566468 571014 715559 690708 698893 704201 713531 721372 678238 748590 2113673 2244215 1288074 1090615 640277 621907 744620 745286 752198 757454 759622 767932 864654 866387 6330073 6574880 40.35 71.3 2
14:53:16 2024-01-26 814882 810558 200563 194098 334033 342884 374315 369664 213451 213153 276189 282469 325963 326648 5878602 6325855 8164747 7944151 1334393 1398587 283600 251780 274991 281667 324857 315487 305693 306541 206332 207707 791276 731854 1663962 1613781 395067 389649 563962 568746 712957 691867 695916 705236 715554 721408 676762 748863 2114561 2234499 1292783 1085197 641644 629033 744093 747168 753655 757382 753993 766753 863755 865163 6348456 6565506 40.35 71.3 2
14:53:17 2024-01-26 809496 811736 200134 193796 335922 341223 376268 372462 213542 212992 275904 280455 325542 329061 5895693 6268064 8159495 7953530 1337798 1398587 282121 251641 274378 281164 324857 315193 305048 306617 205248 207430 771663 726616 1640931 1613781 394718 391763 564832 567868 710834 691867 696906 704238 712214 721607 674704 746592 2117805 2225305 1305244 1085160 639822 627375 743039 745052 753655 755144 753683 762884 865013 865163 6348806 6556123 40.35 71.3 2
14:53:18 2024-01-26 807127 813577 197509 193675 336763 339536 374208 372081 213314 212642 276859 280455 324040 329797 5876665 6286202 8159532 7931191 1339787 1396602 281787 251288 274342 277463 324857 314492 304798 306577 205248 206416 780643 727692 1635048 1613781 394123 391210 562335 568388 710409 690886 694854 702139 715554 723074 672252 749455 2114561 2222555 1300311 1084389 638460 626454 743039 740367 756289 752985 751467 760680 864654 862649 6339387 6574691 40.35 71.3 2
14:53:19 2024-01-26 810717 811837 196576 193621 335850 341584 375261 369844 212621 212415 275273 278928 324180 327936 5881840 6240467 8145073 7934772 1337836 1395610 280894 251111 273923 277268 324628 314013 303195 306793 204889 206382 780643 724542 1634298 1613509 393529 391210 562335 565353 709293 689907 693793 701606 715048 718295 673506 746394 2114561 2215780 1299013 1082006 636575 621943 738443 742490 751097 754840 748692 759944 864654 862028 6356634 6560702 40.35 71.3 2
14:53:20 2024-01-26 810438 811846 196580 192506 334033 338655 373719 369470 213178 211856 275695 279743 323205 329477 5887384 6273185 8177620 7944151 1345369 1396602 280894 249772 273958 276613 322961 314168 302663 305679 205319 205528 760566 726096 1625811 1613781 392112 391486 565667 567028 710368 689964 696002 699119 713531 717980 668603 745919 2114561 2222591 1280322 1078990 632802 621943 738082 738041 748960 756867 749631 763673 868885 860918 6410668 6574872 40.35 71.3 2
14:53:21 2024-01-26 810686 810313 197089 192222 334024 339608 372600 370024 212757 211503 277187 282012 322200 327972 5878715 6340124 8168965 7944151 1343196 1396602 281166 249205 273504 276189 321982 314971 303160 304106 205752 205418 780643 726616 1632357 1613781 391164 391210 565667 566991 708792 688954 693338 698624 711442 716461 666640 745379 2111557 2215472 1282399 1078990 632461 624882 738110 736704 747256 755907 748637 760916 867110 859627 6401008 6574880 40.35 71.3 2
14:53:22 2024-01-26 809537 810553 196300 192402 333744 339608 374244 368508 212689 211750 273905 281513 322200 326441 5870250 6330732 8204495 7962908 1350963 1396602 281183 249490 272182 276350 323835 311600 304048 304498 205033 205494 770100 724024 1682480 1623001 392271 387150 562262 562743 704284 687918 689645 693023 712953 719199 667584 745472 2110658 2214013 1300796 1090588 633703 625436 741723 736718 746924 759121 746506 757351 866495 856406 6329591 6564704 40.35 71.3 2
14:53:23 2024-01-26 806691 809542 195887 191861 333987 338619 374244 367659 211378 211821 273521 280439 324631 324532 5870250 6330374 8244345 7962908 1358699 1397594 279884 249736 272182 274887 324399 311529 303124 304035 204566 205032 768538 722476 1628338 1623001 392308 386605 562133 563560 703109 687918 690661 692950 713437 721979 670167 743414 2107981 2194858 1313551 1090588 632461 623592 740682 736902 742700 756208 745646 754621 864654 856406 6339024 6565502 40.35 71.3 2
14:53:24 2024-01-26 808988 808973 195887 191727 333680 337528 372565 369952 211344 211419 272757 279677 322165 327900 5861914 6341287 8271073 7962632 1361880 1399581 279349 248197 273852 274047 322149 311564 301919 304071 203922 204395 758247 726096 1665251 1620728 391994 386569 559099 563960 703146 688636 694475 695334 710404 720521 665156 740275 2104646 2190186 1284476 1088289 630655 623359 741327 731481 740490 754307 744598 750354 865881 856406 6339024 6555555 40.35 71.3 2
14:53:25 2024-01-26 809564 808395 195480 191257 333951 336476 373980 369952 212322 210906 272721 279560 321646 327364 5870250 6327237 8257022 7953530 1352256 1396602 279636 248161 273433 273210 321327 311564 301286 303146 203984 203551 756754 726616 1631558 1622916 393018 386317 564131 564361 703183 687808 694513 695554 709900 719976 664286 736621 2101280 2193191 1309277 1088289 629760 621902 741977 731082 741905 752711 742413 750229 864383 856370 6339387 6565225 40.35 71.3 2
14:53:26 2024-01-26 813604 808121 195669 190960 333992 336476 373188 369916 211018 210394 272721 278932 321163 327133 5889548 6359216 8239338 7953530 1348299 1396602 280110 246634 275345 273246 320544 311529 301250 302613 204604 205834 762954 730682 1620743 1613704 391621 386081 562710 565967 702683 687918 691715 690885 706183 718269 663197 736554 2099276 2191877 1298676 1090615 627066 618249 738082 730616 740514 748440 744054 750229 863429 862244 6339024 6565502 40.35 71.3 2
14:53:27 2024-01-26 815352 809542 195750 190008 333406 337528 369934 368803 210726 210394 272721 279782 321163 324496 5861877 6396213 8263895 7934772 1340576 1396602 280429 247495 274530 274219 322111 312819 302061 302047 203459 206450 777327 732885 1617058 1611294 389953 383107 559748 562780 699884 684589 690563 689926 701757 716461 666138 736067 2093039 2197723 1277473 1091392 628409 616315 735954 731778 738156 752711 745966 750229 854628 857271 6302907 6565502 40.35 71.3 2
14:53:28 2024-01-26 818058 808400 194247 190660 329902 338310 369898 367659 210692 210723 273954 278630 321198 324948 5913375 6333788 8239563 7944472 1341834 1395912 280196 247219 274214 273105 320794 312707 301778 301553 203104 203727 774294 731854 1634295 1609124 389953 383036 558919 562761 698212 682463 690340 688948 700234 712395 663344 736591 2093039 2197687 1277473 1091392 626790 615442 735197 729487 738036 752711 746224 750192 855460 856665 6316418 6565502 40.35 71.3 2
14:53:29 2024-01-26 816314 806981 194207 190625 329902 338073 369898 367365 215097 210359 273531 278090 323288 322387 5878715 6342797 8241751 7955686 1337836 1393247 282153 246457 273331 273034 320379 309391 302456 301026 202642 205834 774096 731835 1623946 1609124 389399 384831 558523 562761 697223 682163 689581 687900 698187 712323 661861 732821 2092688 2194747 1302648 1089839 626619 615009 733986 728324 736990 748440 745458 746030 855460 855419 6330336 6574880 40.35 71.3 2
14:53:31 2024-01-26 817550 807255 194566 190616 329902 337255 369305 366591 215027 209702 272952 278400 322237 321898 5891593 6343807 8246730 7948192 1343449 1392531 279349 246183 271922 272928 320415 309679 302529 301161 202642 205293 791276 730787 1638298 1604561 388570 381588 556282 562362 695142 679749 686644 687936 700234 712395 663344 732858 2091200 2194747 1283834 1091392 626619 614571 735027 729109 735945 748368 745444 743917 853039 852295 6292714 6574880 40.35 71.3 2
14:53:32 2024-01-26 816351 807241 193559 190321 328374 336511 369862 365491 214991 210723 273531 279678 322237 323365 5896857 6348494 8239704 7934772 1345881 1392568 278505 246563 273054 272342 321768 309608 301138 302154 201617 203727 769533 730787 1620049 1607982 387743 380786 553270 561166 694687 678270 686607 687936 694223 712395 664286 732858 2086743 2194747 1261632 1091392 627961 614571 735548 729419 736193 748332 744644 745439 851758 854778 6282874 6574880 40.35 71.3 2
14:53:33 2024-01-26 816304 808390 193424 190321 328871 337771 369565 365491 214621 210429 273313 277373 322440 324213 5895806 6312173 8230208 7953628 1337711 1395877 278501 245804 272668 271511 319446 311161 300336 301911 201617 204717 771120 731854 1615510 1607709 387743 382660 553234 560769 693141 677999 685557 686889 694187 712323 663344 732547 2080451 2191636 1257478 1089839 626172 612279 733871 728729 735424 747223 743386 745351 851758 852295 6283308 6565502 40.35 71.3 2
14:53:34 2024-01-26 816115 808395 192948 189493 327914 338619 369573 367740 211586 210253 273036 276803 322130 324137 5895693 6314980 8229057 7944151 1339620 1388586 277199 245804 270680 271062 320675 311161 298032 301024 200950 204717 769533 726616 1622522 1604561 389402 381891 550086 559109 693178 674773 687093 689926 694187 709176 662404 726347 2086743 2191636 1288074 1085155 627513 612467 732929 728338 731714 743646 739978 745014 847467 847465 6310726 6560819 40.35 71.3 2
14:53:35 2024-01-26 817330 809399 193278 189248 328498 337221 369161 366964 211326 209352 273652 277539 322237 321898 5887377 6312285 8192370 7925393 1333866 1391580 276779 245012 272247 269825 319446 311161 299555 300461 200985 204539 769533 726616 1634965 1604561 387743 380786 552143 557849 693105 674296 685594 687936 693885 708107 662367 727828 2074515 2191636 1288074 1084382 626619 612797 731760 728274 731714 743646 737944 741533 846266 847429 6300693 6570128 40.35 71.3 2
14:53:36 2024-01-26 815651 809537 192773 189317 327737 336709 368015 364253 210511 209082 272952 275203 321048 323944 5913375 6312046 8223053 7921704 1333903 1388549 276913 245012 270572 270649 318445 309297 298937 302810 200669 204144 809386 729632 1613033 1604561 386645 381580 550050 558713 691969 674809 682011 681867 695247 708143 656545 727378 2081908 2185527 1302648 1088289 622617 610093 730935 726149 731160 742869 737879 742065 847884 851199 6300429 6555961 40.35 71.3 2
14:53:37 2024-01-26 816244 808400 192310 189092 327384 336818 368766 366700 210806 209048 270734 275526 321297 322761 5870250 6324253 8211289 7925393 1339018 1389328 276839 244294 270608 270649 317964 309333 299865 299168 200529 204108 809386 729741 1609927 1604561 386097 381042 552143 557886 691478 674846 680525 680868 693210 707112 656509 727143 2081908 2185527 1277473 1086704 621732 608728 730935 725635 732969 745567 741083 742014 848671 848046 6318650 6574880 40.35 71.3 2
14:53:38 2024-01-26 816299 807035 192305 189321 325906 336580 367311 366663 210771 209082 270698 275449 320811 320177 5895806 6339855 8233692 7944151 1334057 1390316 276779 244259 270572 270425 317075 308860 299978 300311 200040 203822 797684 728697 1614005 1604561 385257 378898 552143 557849 690988 672795 679969 682182 693210 708896 655508 726755 2074441 2185527 1275353 1087404 624584 609954 730342 723838 730889 744624 739285 742395 847394 847373 6292714 6574880 40.35 71.3 2
14:53:39 2024-01-26 816537 807246 192061 189187 325906 335868 367053 363233 210806 209387 270698 275273 320586 322870 5890238 6319759 8206787 7934772 1335009 1387355 277494 243578 270119 269567 318481 308352 297793 300736 200005 203610 767946 726616 1616561 1604561 385551 378862 549764 555342 689519 672473 680269 682666 692941 707396 656545 727790 2082522 2185644 1281714 1085929 624391 610578 730898 725414 731408 743085 737181 737672 843871 848601 6273455 6570191 40.35 71.3 2
14:53:40 2024-01-26 815377 807246 191660 188559 325871 333942 367053 362943 209597 208721 270770 274364 320325 320401 5890238 6325690 8225438 7931191 1333866 1390316 278275 243474 269739 269602 316048 308352 297130 297567 200005 203537 778015 729632 1615510 1604561 384424 378862 549764 556658 688055 671520 679301 680474 693932 708134 658724 725572 2078524 2179435 1252546 1086704 621621 606827 728862 723509 728669 741557 737106 739337 843871 845724 6283308 6560819 40.35 71.3 2
14:53:41 2024-01-26 815368 807250 191100 188207 325607 333510 366209 362146 209597 208721 270698 274140 319357 320825 5886037 6314681 8187943 7923564 1334057 1389328 277884 243474 268909 268934 315571 306545 297095 296632 199413 202968 767946 728697 1615141 1604561 384115 378862 551751 556695 688811 675033 680045 678622 689987 703165 653026 724155 2080005 2183977 1289654 1082067 618595 607085 724704 719509 727783 739427 736544 737912 845068 843267 6311910 6565502 40.35 71.3 2
14:53:42 2024-01-26 816299 807246 191535 188173 325380 333942 365366 364805 210218 207712 269757 275522 319098 320825 5887120 6367585 8209965 7923564 1337711 1388586 277884 243099 268909 268594 316048 306185 297649 297635 199692 202649 797684 728697 1634010 1604265 384133 378574 552106 556695 690008 673427 681575 678068 691964 701223 651251 722520 2079553 2185527 1283157 1078990 617274 606471 725767 719509 726751 739391 734003 738962 845667 843267 6334730 6565502 40.35 71.3 2
14:53:43 2024-01-26 815684 807246 191363 187877 325871 333942 364307 362110 210218 207896 269793 275458 318839 320825 5895806 6385056 8227826 7934772 1333903 1387355 277494 242726 268909 268220 316048 308352 297865 297347 200425 202404 766359 729741 1610261 1604432 383119 378718 551715 556299 689935 670825 679301 676812 688855 701115 650293 719338 2076087 2179445 1277473 1078990 615956 606262 724191 718488 725722 739355 731288 739411 845667 838487 6334593 6570191 40.35 71.3 2
14:53:44 2024-01-26 816537 806674 191398 186995 325643 333834 364307 361062 209562 207388 269377 275238 318357 321317 5895409 6384663 8224346 7921704 1337357 1389328 276608 243693 269451 270384 318230 309684 296883 297780 199727 201134 755261 724194 1604615 1611294 383807 378826 551361 553541 688595 673354 679301 678805 692158 702247 647320 719301 2077471 2167088 1283834 1077456 615354 603915 724704 716962 725722 735059 726448 736034 844345 838487 6329968 6565502 40.35 71.3 2
14:53:45 2024-01-26 811837 807246 191695 186405 325941 331744 363980 362110 209562 207388 269829 273759 316917 321670 5895409 6377974 8216127 7936794 1346292 1391903 275584 242622 269144 269281 317630 306113 296848 297780 199240 200398 754505 721301 1613894 1611294 384494 378185 550543 551191 685551 673082 678818 678288 692194 701223 646935 719066 2077471 2162481 1288604 1075037 615956 603915 724191 715403 725722 734507 726820 734987 846266 838379 6329968 6556123 40.35 71.3 2
14:53:46 2024-01-26 811874 807246 190893 186409 325941 329742 364271 364522 209235 206490 269793 276162 316404 321446 5878677 6326413 8253587 7961375 1358577 1387943 273065 242622 267868 269092 315757 306473 296192 297144 200601 201169 769533 716671 1623892 1613781 383946 376762 547435 548744 683542 669108 672798 674791 691180 699216 649337 721421 2071500 2167272 1277473 1072741 615956 606827 722618 717470 727783 735023 725270 734465 838961 839039 6320550 6556123 40.35 71.3 2
14:53:47 2024-01-26 805529 806683 190460 186697 324854 330473 365402 363089 208583 207469 268963 275211 316917 320987 5895409 6337211 8271417 7965446 1356966 1383422 275375 242761 266145 269588 317630 305970 296711 297570 198581 201028 791276 716671 1642695 1613781 381768 376483 547435 548356 683542 669582 670819 674754 691925 699180 647466 723034 2077471 2173168 1275353 1072741 615517 608846 721689 716962 727783 734328 725270 736034 840780 838446 6320550 6560819 40.35 71.3 2
14:53:49 2024-01-26 804969 807255 190426 188086 325019 330706 365438 361046 208258 206490 268963 275211 317361 321052 5902109 6339847 8258515 7950164 1351272 1383385 274848 242016 265550 267708 315843 304286 296711 296942 198409 200852 767946 718723 1631896 1613781 378709 375919 547048 548982 684025 669108 669358 673765 691144 699594 646935 722520 2077471 2179336 1301836 1071215 613596 605073 719642 714860 726568 736768 725786 734987 840780 836634 6325447 6565506 40.35 71.3 2
14:53:50 2024-01-26 802686 806683 190161 186117 325019 332165 365438 361010 208258 206455 268676 274998 317114 320796 5906109 6348844 8220749 7940037 1341532 1387245 274498 246429 265515 267743 315621 304358 295347 296733 197548 200398 766359 718367 1624801 1612365 380410 374266 545854 546275 683542 668365 669526 672968 685173 694403 645492 722483 2077471 2179336 1273232 1069691 612459 605403 717567 712766 726751 735619 726820 734987 838961 829437 6320931 6560819 40.35 71.3 2
14:53:51 2024-01-26 804705 806103 189291 185826 325019 332253 366682 361866 207980 206352 267957 274912 316299 320189 5878564 6326868 8220859 7953530 1349220 1383422 273851 246357 265072 271873 315398 303787 294410 296237 197548 200083 791276 716287 1630482 1612637 378371 374230 545047 545467 680062 665693 668752 672491 685173 694403 644509 719301 2074520 2174764 1271112 1068930 612795 606691 717058 711182 725722 730449 723687 734465 836484 829437 6322589 6564970 40.35 71.3 2
14:53:52 2024-01-26 804833 807072 190257 185754 324911 330330 365128 359454 208735 206028 267769 275140 315451 320335 5896857 6348612 8174099 7925393 1335963 1383385 273171 242666 265515 268902 313485 305539 295110 296007 197513 200071 767946 719238 1621206 1602153 378524 375055 545781 547084 684025 667616 668025 672968 687077 692234 645388 721769 2077471 2183706 1273232 1060119 611589 603618 713439 710104 721477 725738 721485 734987 839130 829923 6388425 6565393 40.35 71.3 2
14:53:53 2024-01-26 808289 807218 190287 187543 324911 329564 365092 360358 208874 205105 267840 275211 315716 320525 5895409 6358463 8168274 7925393 1335009 1386371 272944 246322 265550 268239 313449 305180 293763 295584 197479 199075 772707 716905 1608515 1602153 379600 376519 545817 548982 686073 667143 670956 674754 688051 692501 644930 718502 2074520 2182429 1281714 1060392 615079 607269 715536 713307 724694 724968 721485 731710 836150 833270 6365088 6537096 40.35 71.3 2
14:53:54 2024-01-26 805734 807255 189196 185783 324718 331459 366645 360938 208154 205710 268513 272281 316369 319779 5899617 6258356 8118849 7914178 1320922 1383348 274043 243187 265072 268525 313962 305038 293351 295233 198629 199700 764772 726616 1612124 1589230 378524 375319 541000 548708 684062 662994 669049 672741 680094 689732 645846 715092 2065261 2180947 1268992 1065063 613331 594866 713476 712225 719449 727387 727632 734201 833775 833453 6337471 6546744 40.35 71.3 2
14:53:55 2024-01-26 816239 808248 189127 189936 323997 329742 360992 359562 208084 205071 267277 273341 314870 318383 5878677 6323672 8089706 7897257 1311524 1383348 273241 241608 265550 267548 312753 304573 292175 295169 198350 199075 787999 726096 1583910 1590632 380680 375355 542180 547121 681781 662326 669321 673728 681055 691225 645000 710081 2066729 2173222 1293986 1069460 613596 599295 717526 714336 715380 727496 722951 727683 830194 834634 6320159 6556096 40.35 71.3 2
14:53:56 2024-01-26 818007 807250 189062 187041 323961 328711 363071 360938 207575 206598 267312 272507 314940 317940 5899617 6330487 8160160 7897257 1319798 1383348 272112 241644 265550 266060 313485 304323 292218 295615 198070 199040 791071 721960 1642419 1595342 380410 373074 540722 545046 678888 660451 670956 672968 682786 693282 644509 710081 2063765 2168589 1264751 1072741 613596 599405 717530 715078 717447 728561 723613 725688 826153 832091 6287365 6579598 40.35 71.3 2
14:53:57 2024-01-26 815377 806108 188044 189980 322525 329173 363071 359309 206860 205744 266830 272890 314940 315554 5878715 6314980 8192370 7915904 1329404 1382367 272372 241439 263926 266131 313009 302227 294536 293017 198350 198902 805998 724410 1603698 1595342 378524 371888 542949 545853 677927 662326 669049 667125 680700 695101 643908 712178 2064792 2159355 1271112 1071026 608362 597928 713476 708276 715527 731187 721485 726722 834703 829329 6325068 6546744 40.35 71.3 2
14:53:58 2024-01-26 815382 804963 188628 189440 323014 328374 360884 358732 206895 204752 266012 274405 313554 317787 5890238 6391646 8211507 7916015 1328359 1379392 272789 240895 263926 266095 312753 303397 293798 293096 198210 197866 784721 723508 1599555 1602153 378524 372742 541000 547422 680264 667006 669265 667997 680909 693173 640254 714875 2069205 2148648 1275353 1068930 608607 599959 715536 707236 717558 725514 717483 725688 835887 829923 6325068 6546744 40.35 71.3 2
14:53:59 2024-01-26 810603 806108 188606 189307 322979 328423 364098 359273 206573 204786 266012 272281 313519 318432 5890238 6303098 8239638 7925393 1352841 1383422 272628 241644 263890 265280 313998 302439 292013 292607 197514 197866 787999 713097 1613078 1612442 378487 374012 541375 542705 674800 661783 666377 668011 683392 692198 641138 714313 2068198 2170163 1291820 1063416 606630 599788 712406 707273 719596 724718 716201 727240 829882 827507 6311525 6537365 40.35 71.3 2
14:54:00 2024-01-26 802510 804972 188649 186113 322525 326625 360956 356293 206895 204928 265568 272698 313484 315230 5886037 6323053 8159532 7925393 1335009 1379392 271093 240895 266320 266691 310824 302723 290542 292848 198629 197625 771120 717452 1625481 1599704 375704 375145 543498 544284 681781 662796 662137 668653 682670 687941 639799 711090 2068198 2176345 1266872 1054090 608362 598592 707370 709088 717558 721327 715978 727795 827357 826339 6384829 6546744 40.35 71.3 2
14:54:01 2024-01-26 804838 806674 188010 185592 322678 327959 363071 357653 206573 208676 266421 271003 313013 319320 5886037 6295077 8136691 7897257 1330077 1381050 269820 240895 265388 265812 313850 303872 291710 294126 196300 198798 800917 719238 1619335 1597429 376383 373821 537179 542010 678617 656431 662587 671538 676160 685390 644401 714276 2064977 2185527 1262631 1058219 608916 596235 707871 710289 717558 721134 719366 730059 823091 820424 6320159 6527194 40.35 71.3 2
14:54:02 2024-01-26 809537 804972 187420 185592 320535 328409 359474 355472 206895 208787 265604 271451 313013 315750 5886037 6330487 8085557 7857340 1317114 1386512 271037 239971 264560 264327 310935 304451 289379 293195 197165 197694 796019 719238 1641241 1594940 378413 373556 536691 542779 673919 655613 667402 669601 678883 690241 642120 710881 2056001 2156337 1285323 1070452 609230 592469 711387 709282 713430 725517 719366 719306 824331 829336 6264036 6527987 40.35 71.3 2
14:54:03 2024-01-26 810686 804707 186833 185596 320019 326696 360884 356293 205723 203867 265568 270178 313484 315410 5880859 6312435 8196310 7902655 1328506 1382032 271331 239935 265273 264291 311042 300745 291604 292169 196673 197591 767946 722853 1606863 1594210 376116 373142 540609 544321 674909 659480 664129 664042 676963 685390 634535 705077 2057463 2145601 1280992 1066194 603187 595813 710275 702030 709224 721562 714415 719306 830120 827544 6315642 6542075 40.35 71.3 2
14:54:04 2024-01-26 811151 804972 187715 184722 321774 328423 359255 357653 206074 208751 265533 271901 312507 315591 5887384 6375525 8206830 7919662 1339787 1381050 268999 239369 263635 263930 311555 303218 290374 291814 196406 197179 797684 714882 1596632 1604561 376383 369884 538319 540837 673051 656613 660190 663687 680057 689013 636438 710081 2058926 2160948 1259716 1061903 604980 594866 708373 703096 717480 725517 714452 723516 826773 820351 6311131 6551447 40.35 71.3 2
14:54:05 2024-01-26 801817 804968 186871 185333 321025 327727 360956 354938 205611 204434 264754 270212 312507 315253 5887377 6339061 8186989 7925393 1336683 1382032 269820 239334 263219 264503 311078 302802 290401 290564 196959 197145 763185 716671 1601175 1595342 373283 369884 538319 541243 674946 660144 658826 661742 677922 683246 636626 709809 2058926 2167031 1287489 1051093 603187 595813 703836 701038 711342 719280 713053 725688 826810 819647 6348569 6537365 40.35 71.3 2
14:54:07 2024-01-26 806195 804972 186833 185034 320054 327496 360304 354406 206251 208352 263978 271451 314038 315230 5897676 6339061 8141509 7923585 1330355 1380069 269305 239166 267752 264432 308261 300816 289774 291058 197236 196495 767946 713097 1605692 1595342 373857 373029 538319 539221 676895 657543 660703 665675 676088 680297 636175 709177 2061856 2165551 1271112 1047773 606087 596235 705868 704128 713467 715249 710183 720876 823128 820807 6357889 6528045 40.35 71.3 2
14:54:08 2024-01-26 802515 804972 190955 185073 319570 324893 360560 357545 205799 205153 267777 268994 314181 315374 5891480 6277890 8117987 7906636 1320922 1378109 268999 239369 263323 263588 309630 300359 288851 291556 195165 197179 772698 718367 1625360 1590632 373020 369884 531828 538005 673443 652669 658321 664662 676963 681290 638313 708672 2053045 2176307 1280992 1054268 604905 591014 702697 707002 710300 716557 717508 723002 818685 820538 6315642 6537365 40.35 71.3 2
14:54:09 2024-01-26 805821 806048 188182 185055 320499 328423 358535 356031 205473 205007 264613 270618 314145 314079 5870288 6305260 8113118 7857543 1305927 1378109 269820 237820 267716 263588 308037 300780 288378 290635 196095 196530 794353 721301 1586036 1584997 375318 371977 532058 541243 672574 653132 661631 664698 673000 683282 635468 700861 2048197 2151754 1254150 1063416 606630 592760 706368 705162 707360 717097 714415 717410 818685 820351 6287365 6541481 40.35 71.3 2
14:54:10 2024-01-26 809564 804257 187485 184893 318865 327120 360821 356114 204767 205151 263943 268502 317615 314009 5890238 6294116 8160160 7891141 1322775 1378109 268964 238593 263591 262817 311634 301166 291198 290635 195612 196530 794353 721446 1600408 1595089 373547 368664 531986 540440 668772 653132 660233 661406 671029 685390 635953 702429 2046742 2150193 1270163 1066578 599401 589239 705368 699975 707862 720824 715431 717121 820693 819125 6317609 6536567 40.35 71.3 2
14:54:11 2024-01-26 813030 804524 188187 184417 318823 327727 357313 354441 205371 204864 268711 271003 311603 313531 5878677 6374928 8188136 7900997 1322775 1377131 269409 237856 263219 262782 308297 299740 289730 289717 194846 196188 792687 721301 1593260 1590632 373056 369294 536384 540823 670669 653691 661644 660145 667218 681326 632952 700327 2049653 2139612 1265832 1063416 599696 585563 707170 698587 706359 718297 711117 717149 827855 823132 6324100 6527987 40.35 71.3 2
14:54:12 2024-01-26 807264 804707 191358 183948 320050 324784 357564 354974 204904 204720 265589 269390 312420 315518 5873458 6368595 8178811 7897257 1326467 1378109 268777 237121 263591 261979 308297 301592 287975 288799 196406 195271 753722 716159 1590955 1595342 374149 369776 536727 537319 668772 654615 660703 661406 675014 683053 631053 702965 2049653 2137910 1277473 1058608 602404 593380 707207 700884 710104 720512 708663 716241 824111 820661 6296791 6536842 40.35 71.3 2
14:54:13 2024-01-26 802580 803825 190719 184163 318569 324519 359797 354122 204302 204864 268748 269168 312135 314009 5887384 6307596 8233692 7912294 1343626 1377131 267739 238558 260822 262380 308261 300684 288614 288799 195612 195305 794353 715136 1608396 1599878 369659 367556 532058 534792 669720 648988 653907 658492 674464 680297 632020 707123 2053082 2160853 1252030 1053237 599939 590869 701166 696921 712396 717898 710722 718175 823128 811374 6334494 6517837 40.35 71.3 2
14:54:14 2024-01-26 806752 802657 190822 183704 318569 324532 356561 354612 205223 204147 268602 269766 311982 313973 5874480 6327314 8160329 7891420 1326558 1377131 268934 237417 261630 261944 307975 302019 288540 289506 195095 195305 788106 711065 1599828 1590632 373262 369776 532999 535101 671621 652207 654872 664226 673951 676088 632659 706838 2056419 2162431 1258390 1052241 602314 592123 701166 701069 710376 712278 709205 718208 814956 811374 6323513 6527439 40.35 71.3 2
14:54:15 2024-01-26 806695 802616 186879 184128 316101 324893 357564 354024 204268 204147 268602 268315 313299 311560 5891593 6267308 8084166 7869121 1307747 1372143 268964 236719 261472 262563 306795 301166 288779 288698 194958 195271 795602 721301 1608476 1576902 371144 368664 534241 537588 672097 651297 657988 663063 670873 676196 632769 699204 2048533 2156213 1276660 1057099 603261 585852 701202 703690 702189 712242 708024 715297 818160 820807 6320159 6536795 40.35 71.3 2
14:54:16 2024-01-26 811761 804972 187137 183280 317792 324821 356525 354406 204234 204147 263468 267651 312420 313496 5895806 6303173 8149584 7857543 1322775 1378109 266589 237085 261630 260676 309838 300953 288779 289506 193899 195882 796227 719238 1599460 1586122 372466 368083 531308 538150 665925 647315 654762 656413 669642 684057 634602 701999 2040381 2142524 1267998 1066232 599010 587068 702697 699083 705151 718478 710183 714280 817525 817226 6264949 6536795 40.35 71.3 2
14:54:17 2024-01-26 811911 801418 186884 183536 316831 324929 357763 354775 204234 203683 263868 269133 311946 311560 5878978 6356343 8186965 7887878 1322775 1376858 267739 237050 261594 261109 308191 300001 288663 288838 193899 195271 779361 720035 1594667 1592893 372466 367119 534892 538916 668094 653117 658099 655522 667074 680202 627275 699055 2049653 2133367 1249909 1060119 599433 589239 702235 692950 702262 712386 706904 712685 820693 818453 6301712 6527326 40.35 71.3 2
14:54:18 2024-01-26 804973 802397 187001 183250 317158 322781 356525 353803 204058 204147 265021 268467 311473 314894 5874443 6332679 8190472 7906636 1331968 1377131 268934 236353 261666 260312 309875 299486 288671 291015 194563 196794 804304 709778 1650905 1604432 372466 368605 532962 533585 663878 650325 651022 657847 672569 680202 628235 702928 2052029 2154537 1274495 1044726 597379 585924 697200 692950 708364 712350 706146 716389 819908 811691 6320931 6532001 40.35 71.3 2
14:54:19 2024-01-26 804964 802661 187168 182718 317092 322949 355954 351997 204302 203078 263682 268536 310965 312983 5861839 6330732 8160329 7891420 1325611 1377576 267482 237171 260902 261752 309219 300698 287050 288628 194336 196932 799223 714882 1634309 1590632 370617 366124 529049 534176 665830 646931 652332 659462 669532 676268 632952 699831 2043285 2167088 1267998 1046918 599864 586652 696214 699083 704288 710238 708060 716389 809177 811691 6301294 6518608 40.35 71.3 2
14:54:20 2024-01-26 805710 802661 186613 182508 315148 324821 354317 351997 203951 203007 264091 266908 311473 311261 5871480 6312435 8059730 7864785 1309616 1374713 268413 236178 261486 260208 306829 299770 287418 287927 193522 194663 787690 715136 1642645 1590405 369659 366417 529203 535101 664309 647530 654872 656058 667821 681164 632468 698417 2037483 2139428 1267998 1063416 600293 586652 701202 697104 702189 712386 707898 709509 813986 811374 6245198 6518608 40.35 71.3 2
14:54:21 2024-01-26 809453 802625 186086 183087 316005 323799 355134 354024 203666 204290 264054 266839 311473 311306 5880859 6305396 8159254 7895348 1320922 1376670 269205 236143 260750 260312 306331 297207 288779 288694 194277 194494 787690 717183 1599763 1589007 371144 366153 532244 534755 664816 650325 654872 653636 665898 676340 627406 695768 2040381 2127188 1254150 1056949 595606 587159 701202 691898 701156 711776 704030 709509 819265 811410 6301712 6527987 40.35 71.3 2
14:54:22 2024-01-26 807136 802021 186788 181892 317079 322853 354317 354775 203600 203647 264528 268280 310241 312983 5885412 6375456 8190377 7899146 1324578 1377131 268556 235908 261230 259519 306331 297604 287729 292541 194674 195519 791021 709778 1596927 1599878 369623 364990 530327 532075 663367 647424 652332 654077 667110 676376 625470 699831 2046742 2145601 1245669 1051093 595606 587155 695192 691898 706359 712314 705068 713736 818105 811117 6297621 6527987 40.35 71.3 2
14:54:23 2024-01-26 797968 801455 186356 182097 316001 322328 355918 351429 202969 203647 263310 266873 311683 312253 5887377 6320347 8157296 7893909 1326605 1372759 267767 235918 259910 260788 306829 297243 287526 288359 193863 195281 787690 707751 1594927 1586122 369304 367004 530703 532075 667108 648414 651404 657990 669715 672363 627312 699851 2040381 2151754 1252030 1047329 599864 588321 696214 697067 704288 707387 704067 712142 808035 810544 6306336 6499291 40.35 71.3 2
14:54:24 2024-01-26 805849 801414 185464 182670 315524 322853 355099 351636 203285 202830 263428 268979 311661 311892 5886359 6314821 8058229 7857731 1302177 1374165 267630 234828 261190 259303 306829 299783 286316 288766 192642 195281 787690 714626 1590910 1583873 370880 365282 526856 532829 662427 644852 651022 653672 663909 676340 629197 695768 2034177 2136394 1265832 1060232 597305 583758 699216 695023 700162 710202 707188 709144 809213 811338 6242171 6518331 40.35 71.3 2
14:54:26 2024-01-26 810606 800291 185807 182092 314978 323511 355939 351744 203396 203506 261612 266701 310823 312518 5868240 6339651 8171794 7878500 1319007 1374165 267767 234863 259545 259303 306829 296587 288178 288359 192677 195281 791021 717183 1591137 1586122 369304 364187 530703 534342 662897 647497 651982 652688 665355 675792 624706 691715 2038931 2123573 1268992 1050833 595606 587900 698189 690397 701156 710202 698335 708602 816368 814137 6291861 6518608 40.35 71.3 2
14:54:27 2024-01-26 804801 802622 185772 181815 315960 320201 355776 351889 202693 202866 261612 266701 310495 312217 5872622 6303136 8220859 7897257 1341495 1374202 265240 235390 259545 257974 306331 296753 287122 288359 192642 195555 800917 709042 1621646 1598742 369042 363025 529203 528925 661958 645561 648557 652225 665898 671818 625629 698818 2040381 2148648 1243548 1042812 593914 585371 691983 690868 701693 707067 699895 712179 815176 807008 6332395 6517837 40.35 71.3 2
14:54:28 2024-01-26 802239 802470 185914 181348 318242 322385 357021 351334 202969 201383 263310 266433 308336 315227 5874480 6294106 8083942 7867267 1320922 1370809 265869 235589 258346 258762 306613 297496 286718 287059 191999 198131 755225 716159 1612295 1581386 368073 364151 523045 531285 662868 642116 648594 653636 658169 671138 626961 691641 2035629 2142561 1270163 1049599 596455 581608 694700 692950 697191 703408 705105 710811 809491 810253 6323454 6517953 40.35 71.3 2
14:54:29 2024-01-26 814190 802626 185472 181731 316005 321577 355007 353807 203323 201700 263310 265810 309590 313182 5886037 6309882 8085557 7861728 1312460 1370809 266910 234793 259187 262906 306829 296753 285641 288766 191999 195281 791813 716671 1591446 1583873 369304 363939 523045 532038 658648 642116 650478 650343 658169 673783 624475 690134 2034590 2120515 1293510 1054090 590476 583681 696214 687936 696168 708706 700728 706793 813840 811581 6299525 6528045 40.35 71.3 2
14:54:30 2024-01-26 807137 801446 186068 180840 317784 319788 355258 351997 202341 202229 261720 265995 308076 312508 5872475 6339274 8188136 7891420 1337711 1373153 264498 234828 258382 263311 306829 296587 286320 287751 192303 195007 787065 706740 1636359 1595342 368780 364453 526112 527323 658822 643938 644737 650343 663404 671138 622865 695731 2040381 2145601 1265832 1039802 592229 583521 690854 689106 700162 707242 699879 712146 814099 806560 6311985 6518608 40.35 71.3 2
14:54:31 2024-01-26 802419 800282 185469 180948 315924 320343 355007 349612 202655 201700 260876 266433 308116 310615 5876665 6331748 8115762 7878500 1322737 1371691 265276 234466 257912 262977 305035 297568 285441 287688 192607 194154 794353 707751 1592495 1586122 367736 364187 526076 528105 663838 644852 647619 654541 661964 671138 625506 695805 2034590 2164013 1263666 1046580 596880 582654 691455 694803 701156 703264 702845 708846 803670 802360 6291861 6518339 40.35 71.3 2
14:54:32 2024-01-26 805696 801446 184915 180943 314823 321875 354506 349805 202655 201829 261720 265222 309554 311009 5867293 6306010 8065476 7844765 1299376 1370198 267356 233383 258346 263049 305536 298122 285508 287144 192034 194154 784358 713346 1640159 1583873 369304 363096 522779 528925 658684 641661 650478 649883 661337 676854 627222 693373 2033378 2137777 1269166 1054053 591342 581187 693913 689455 694655 707067 700926 706793 811791 811146 6287046 6523331 40.35 71.3 2
14:54:33 2024-01-26 809490 799084 185500 180589 315458 320829 352015 351997 202341 201770 261684 266839 308367 312997 5872475 6377974 8169485 7869121 1318067 1372180 266722 233383 258346 262792 306131 296342 286920 286030 191999 194154 786360 711814 1592934 1590632 368257 361973 528456 528925 659347 645731 648759 651316 667141 673988 625220 695619 2039796 2142346 1265832 1044765 590573 581960 690022 689455 701156 710391 699879 709182 811717 802360 6315831 6499291 40.35 71.3 2
14:54:34 2024-01-26 801516 800246 184876 180866 315524 320343 354506 348751 202621 201735 260876 266029 308618 310615 5844827 6349272 8124707 7857543 1322775 1372180 264463 234069 257515 262906 305106 297532 283631 287144 191429 194154 779361 707751 1598212 1583873 366695 364638 524524 528502 659828 641024 645233 651155 661953 667182 627332 693448 2033999 2156337 1246341 1047747 593071 576698 688032 690868 697365 703372 701000 707656 801894 802360 6301294 6513959 40.35 71.3 2
14:54:35 2024-01-26 804973 801332 184324 180753 313866 320580 354006 349032 202307 201383 261280 270461 308618 309803 5867293 6296621 8078407 7857731 1300303 1368863 266945 233186 257515 262941 304106 296834 284734 286942 191395 194297 782693 715909 1614015 1583358 368780 364969 524153 528706 658465 639139 648870 648672 657794 671854 625629 691697 2030484 2127188 1255004 1057343 592187 576838 691983 689618 693146 707387 700429 702970 804881 802432 6245686 6517988 40.35 71.3 2
14:54:36 2024-01-26 809415 799681 184294 180589 313866 320343 352015 349841 201714 201067 260036 267400 308367 308929 5853444 6324796 8159532 7863509 1315253 1370809 266126 232989 257335 258858 305035 294836 286088 285142 191755 193943 791021 713857 1593784 1589274 367662 363645 525931 528925 656677 643938 647636 647443 662827 670332 621641 691641 2034177 2133367 1261501 1043675 590674 582783 691001 686889 698180 703408 695907 705045 808344 802324 6273455 6498735 40.35 71.3 2
14:54:37 2024-01-26 796859 799676 184285 180308 314119 318892 351690 347701 201714 201383 260036 265625 307650 310680 5871480 6326565 8122858 7887602 1326558 1370809 264993 236152 256510 260246 302718 295330 285851 285249 191860 193707 794353 707751 1589070 1585614 366695 362552 523081 528126 662427 643026 643294 652225 658205 667218 625209 691715 2030835 2150230 1263666 1041794 593984 576874 688032 691358 697191 702769 697840 707091 800123 802721 6291861 6499291 40.35 71.3 2
14:54:38 2024-01-26 802691 801182 183542 180879 312184 320119 352015 347701 203140 201102 260840 270272 308618 309329 5861877 6268973 8057585 7855298 1301089 1372759 265949 234305 257408 259551 303039 296443 283489 286088 191058 194018 781027 712588 1651923 1584486 368257 362912 522336 526914 654289 637261 645689 645542 658214 670367 623785 688036 2025344 2127188 1248507 1053340 588818 577900 690022 684875 690556 703408 697840 702933 804881 802360 6274012 6499291 40.35 71.3 2
14:54:39 2024-01-26 807137 800287 184289 179576 315080 317858 351979 350652 205835 200506 260071 270164 306472 310615 5874781 6329908 8159306 7898398 1337993 1372685 263005 233930 256510 258823 305464 293810 284042 285356 190814 193401 797530 707751 1647430 1592893 365033 360654 524190 525881 654751 640227 642105 646455 658024 664801 616405 689506 2033999 2139428 1265832 1037655 589237 576910 685044 683834 693109 698117 691743 706011 807163 801441 6348456 6509135 40.35 71.3 2
14:54:40 2024-01-26 797931 800552 183927 179541 315044 316934 353739 348435 205943 199600 260840 266348 306651 311782 5876665 6290660 8108027 7880131 1319020 1368590 262778 233349 255863 258538 303678 293810 283966 286785 190088 194154 773046 715136 1620259 1576902 363930 360871 521192 525881 658145 635424 643478 649314 654819 663364 620081 685446 2021836 2126599 1259335 1048219 591734 579540 689985 687900 689976 698608 696860 699762 800297 801687 6260099 6504587 40.35 71.3 2
14:54:41 2024-01-26 807269 799977 183058 180235 312148 318785 351907 348715 201761 200437 260036 264754 307150 309292 5868418 6295077 8124331 7861577 1313396 1371270 264428 234269 255863 258460 303182 293596 284791 284095 190555 192931 752075 711304 1599000 1583634 366140 360871 522973 525727 654624 641170 644663 643577 658096 667362 618222 690526 2029665 2130208 1230827 1044765 587979 580265 688032 682795 696168 703264 691743 700829 806021 801405 6278516 6499850 40.35 71.3 2
14:54:42 2024-01-26 796802 799214 183640 179421 312838 316934 351907 346584 205621 200402 259162 264717 306476 310680 5876828 6328374 8113118 7846205 1320922 1368863 263153 234679 255112 258424 303146 295159 281405 285356 190122 193271 761780 707751 1614613 1581386 364187 360871 520087 524391 654787 635948 641193 646455 655745 663328 621435 686532 2026154 2145601 1256805 1041813 589237 576229 684704 684838 690955 699803 699879 703932 798957 802008 6282429 6499850 40.35 71.3 2
14:54:43 2024-01-26 807273 799649 183089 179666 312148 318339 350015 348429 203175 200158 259749 265320 306546 309803 5867396 6322204 8071227 7838753 1309616 1370536 264023 237244 256652 256837 303857 293596 282585 285994 190122 193271 758503 714626 1589628 1581386 364481 359676 520087 522734 652308 634566 643257 643957 658177 667290 617310 684959 2025307 2107948 1262631 1044765 587979 576879 689985 682795 692057 701214 689673 701428 804808 802008 6277940 6528117 40.35 71.3 2
14:54:44 2024-01-26 797759 799987 183647 180024 312807 320408 351690 346442 202326 200927 259455 265426 306834 310058 5853444 6321754 8126154 7857543 1320922 1364945 263180 234176 255077 258641 301766 293810 282731 283149 190589 192154 779805 706740 1589571 1581386 363893 360871 523077 525135 656714 638381 642105 647479 660547 664334 619606 689997 2026154 2142253 1249909 1036511 590476 578719 684704 686853 693146 697101 695338 700866 797995 797907 6282429 6508221 40.35 71.3 2
14:54:46 2024-01-26 804833 802585 182949 179396 310806 320898 350629 346407 202607 200228 259019 264754 306472 306469 5874668 6287218 8031559 7832182 1304069 1367891 262813 237006 256292 256837 302650 293810 281405 284450 189524 192627 761780 712588 1606502 1576902 365069 360763 519316 525881 652308 634744 642105 643044 652863 663364 616435 681901 2021836 2111768 1261041 1047797 584642 577900 688032 680695 688023 697136 688622 697792 804844 802575 6283547 6497954 40.35 71.3 2
14:54:47 2024-01-26 797684 801488 182880 179400 311457 319051 351582 347071 205193 200367 258435 264542 306223 309730 5862102 6314167 8183451 7879966 1335122 1367891 262376 237006 254046 257268 303111 292024 282950 283348 189559 191717 774684 707751 1597436 1580788 360645 359712 522300 524391 654252 637407 640244 645506 658680 662073 615932 687509 2029392 2133367 1270163 1035440 587979 578719 683519 681831 691936 694322 690062 701503 800077 799625 6299525 6480501 40.35 71.3 2
14:54:48 2024-01-26 797918 802207 181832 179537 309967 316898 351339 347897 202465 199426 258399 264384 305726 306433 5862102 6303435 8043171 7822227 1294720 1364945 262742 232706 255147 256837 300815 293846 280977 283617 189524 192481 777695 710795 1604773 1576902 365033 359712 518315 524391 651384 632948 641193 642134 654045 663328 616435 680415 2021836 2108774 1263666 1044788 584642 577082 687059 680627 689543 699585 690368 697494 803524 802502 6287122 6499850 40.35 71.3 2
14:54:49 2024-01-26 797759 797867 182810 179061 311752 318637 351943 346584 201866 200297 258364 264789 304839 309256 5840863 6303323 8179929 7903523 1327275 1364982 262376 233361 253479 257232 301905 291544 281945 282819 189788 191717 788523 707751 1579060 1581386 360319 359676 521930 524391 655015 636470 640281 643649 656782 658349 615932 686495 2025307 2130208 1258390 1037896 589237 578536 685154 685469 691936 694909 690517 699707 799583 797963 6268975 6490351 40.35 71.3 2
14:54:50 2024-01-26 800003 799676 181867 180800 309829 318412 351871 345317 202041 199149 258399 263137 305761 308965 5867293 6244836 8031559 7831606 1294682 1368863 263584 232543 254898 256477 300394 294340 280977 283298 188963 191717 763419 710795 1616464 1576902 364153 359712 518180 523648 650923 632948 642105 642134 649119 664334 616435 680378 2021836 2115766 1246341 1049167 583628 574382 686653 678548 687584 699237 692525 697792 802497 801441 6272996 6480199 40.35 71.3 2
14:54:51 2024-01-26 804190 799817 182557 178569 312112 315915 351339 347630 201478 199739 258399 264349 304839 311229 5862214 6294153 8169485 7857505 1335009 1368863 260378 237006 255485 255654 301870 297164 281012 282718 188929 191548 790120 706740 1605499 1589503 360609 357515 520087 520986 651384 635645 635493 643044 656245 660437 614795 687018 2030484 2132631 1249909 1035440 589658 577790 682726 684084 691936 693761 690554 699558 796738 795144 6280552 6499850 40.35 71.3 2
14:54:52 2024-01-26 804402 800241 182151 178539 309754 318301 349188 343506 205193 199114 257966 263979 306366 306181 5867293 6305074 8046851 7822227 1303778 1364982 261209 233034 255077 255261 301308 294505 279979 283546 188763 191717 756864 713097 1582355 1576630 363636 357515 514067 522907 647598 631745 639002 641104 653118 663946 613527 682621 2020477 2107733 1280232 1046255 584368 576229 684075 676739 685858 694358 689297 693687 800123 797798 6268514 6490472 40.35 71.3 2
14:54:53 2024-01-26 800040 798087 181897 178531 310219 315879 351339 345578 201220 199149 257966 263944 304804 309038 5862102 6303094 8159254 7869121 1336078 1364982 261175 233034 254873 255725 300953 296707 281104 281856 190959 191079 781027 707751 1582056 1581386 361108 358889 519868 522207 652623 636096 635834 645686 654674 658132 615788 686678 2021836 2127188 1247789 1036414 587979 576229 681247 682629 689976 692118 688591 697792 794931 793459 6269090 6490472 40.35 71.3 2
14:54:54 2024-01-26 802682 799785 181732 178681 308314 318664 349188 343436 201618 198802 257930 263172 304804 305499 5862102 6287163 8020279 7809561 1301251 1362973 261175 232543 254898 254869 300394 292024 279271 281900 188894 191548 736205 710439 1591194 1580788 364203 358198 516832 521947 647452 630456 638168 638144 650809 662073 612336 679227 2016871 2108712 1261501 1044765 581256 575226 684075 675709 683474 694358 688591 694710 799558 793383 6268514 6480627 40.35 71.3 2
14:54:55 2024-01-26 801757 798087 181828 178130 310250 315807 350256 346063 201478 199149 257568 263137 304344 309438 5857921 6285076 8160160 7851574 1334057 1364982 260161 233541 253444 255261 300989 296634 282943 281645 190688 191305 789564 707751 1618237 1587569 361878 356262 519170 519627 649359 634295 633620 641679 653822 660437 613196 682421 2021563 2130043 1274495 1033966 586308 576229 680792 682145 689976 691702 688591 697792 792784 793459 6277940 6462110 40.35 71.3 2
14:54:56 2024-01-26 797992 797858 180719 178573 308279 316280 349188 343436 201478 198802 257568 262918 304839 306217 5874781 6236107 8033819 7822227 1293715 1362518 262742 231656 256101 255443 301015 294541 282108 281715 189616 191299 760141 711304 1597246 1575494 363684 358269 513765 521319 647598 632250 639604 638327 649245 661394 614580 680082 2011134 2111768 1264740 1043390 580306 567861 682278 676210 682716 694358 688591 691683 798032 793419 6259985 6490472 40.35 71.2 2
14:54:57 2024-01-26 800270 798087 181858 177413 311314 315326 348662 345578 200916 198491 256776 262953 302936 309329 5862102 6326906 8158929 7850364 1333951 1367297 261599 232563 255595 253983 304893 293605 281945 281251 189616 190940 765057 702715 1611333 1586122 360066 356262 517011 517392 646378 632015 634462 639284 649155 656353 611927 682845 2021836 2127188 1238513 1031028 581256 573717 676945 676739 686078 692261 685548 697792 796866 792338 6334767 6494835 40.35 71.3 2
14:54:58 2024-01-26 796859 800018 180784 177413 309710 314847 349469 343471 200916 197905 257568 261497 303639 308783 5861825 6267287 8061875 7849674 1305712 1368641 260818 232563 254837 255264 299307 293397 279236 280999 187710 190946 752075 714882 1593074 1567342 360084 356476 516428 521947 650923 627416 638844 642134 649047 658349 614654 677260 2011134 2111768 1242010 1041653 584642 571856 682763 680213 683993 694322 687684 692277 789880 793310 6197386 6490472 40.35 71.3 2
14:54:59 2024-01-26 807137 798087 181646 177256 308349 315951 346567 344469 200881 197905 256741 264349 303393 306144 5863109 6347557 8140667 7838753 1315272 1367371 261140 231063 255976 254018 299448 292694 281348 280109 188894 189351 776030 702327 1581279 1586122 360609 355869 516795 517429 644713 632463 632723 636452 649047 656353 610065 683332 2018964 2125085 1288807 1029525 581256 573680 676945 676739 686005 689687 684052 696800 795702 792338 6339387 6485843 40.35 71.3 2
14:55:00 2024-01-26 796293 798817 180754 177413 308380 314883 349188 343471 200916 197940 258001 261532 306007 308347 5828392 6260099 8036447 7846507 1297984 1362973 261209 231697 255234 255405 300985 293327 278846 281392 189616 190478 739379 713097 1570748 1567410 361108 358053 513995 522130 648551 629265 638844 640208 649538 659502 615568 678952 2009705 2107986 1235971 1043390 579616 567752 679827 674241 682232 694394 690279 691646 796866 792158 6268975 6490472 40.35 71.2 2
14:55:01 2024-01-26 802435 798078 180749 177256 309754 314368 347612 345578 200659 197974 256776 262368 302970 309329 5873690 6320738 8159179 7874271 1336040 1364908 260343 232053 254154 254338 300815 292050 279661 280249 189350 190178 774684 706740 1579320 1581386 359573 355072 517011 519038 647634 632948 631755 641560 649155 654437 610965 678452 2018964 2124173 1243548 1032495 584227 572870 678790 678768 687050 690232 684538 693687 790846 788915 6264036 6481093 40.35 71.2 2
14:55:02 2024-01-26 799136 798069 180110 178152 307132 315664 348381 344960 200916 197905 257320 262673 306043 304996 5868433 6301331 8037440 7807865 1290928 1364945 260706 230183 258400 254088 298089 297091 278387 280732 187710 190512 758503 709418 1632386 1574666 360645 355619 513909 519002 645411 626458 634556 630979 649538 658349 603924 676224 2012564 2098623 1259335 1038635 581256 571989 681795 674241 682026 693273 681518 689539 797467 793459 6264478 6479960 40.35 71.3 2
14:55:03 2024-01-26 793471 798083 180749 176855 308305 315038 349709 342767 201549 197698 256634 263032 305004 306397 5857685 6312037 8076231 7850364 1316212 1363940 259118 231098 254154 253875 300347 296634 278943 281392 189082 189879 756864 706740 1616317 1574666 360084 355299 513181 513720 645697 625538 630555 637389 645729 653445 610065 675227 2009705 2114979 1271379 1037285 581330 567897 678865 677255 678856 689258 686597 690592 788864 790971 6221875 6485843 40.35 71.3 2
14:55:04 2024-01-26 807269 797895 180474 177837 309565 315699 346946 344923 200427 198664 255845 261975 305648 306403 5853744 6305708 8125101 7858406 1309655 1361004 260958 230542 254603 253309 298506 296598 279345 278993 187744 189282 792687 706740 1589477 1581628 361108 354801 517896 516699 644039 630193 632807 634763 649538 654437 603924 680194 2016061 2120292 1278019 1026114 579479 571146 673457 673692 682991 690232 681518 694710 793381 784441 6329968 6489248 40.35 71.2 2
14:55:05 2024-01-26 797759 800081 180612 176787 308208 313747 347470 344923 200707 197767 256525 260301 305111 306469 5862102 6243278 8043171 7801447 1297984 1361550 260741 231260 252725 254123 300244 292425 278387 280109 189082 189879 760141 711814 1579241 1562969 360084 356405 513909 519809 646646 626458 635530 637389 647172 658349 612806 676986 2003291 2104753 1231545 1041053 578379 567927 677904 673409 680300 692261 688316 689576 792821 792898 6279040 6499501 40.35 71.3 2
14:55:06 2024-01-26 803580 798050 180616 176787 310332 313598 346531 343471 200287 197836 256563 262193 304933 308347 5863203 6322396 8159330 7851852 1332079 1361004 258758 231621 252725 253062 299448 291225 278422 279683 189350 189317 761780 705731 1585844 1581386 358047 353971 513995 513684 643803 628748 631009 638302 648133 650625 603924 679227 2015428 2118087 1235067 1029562 581256 567897 676381 674754 682991 685381 680516 692352 791860 788759 6271563 6489934 40.35 71.2 2
14:55:08 2024-01-26 802580 798083 180395 178651 306992 315627 347633 343019 200252 197218 256525 262075 304896 305857 5828504 6275937 8043634 7807865 1306813 1361004 259514 230542 252725 252498 299448 291225 279372 280240 188551 189913 735083 709778 1587972 1572140 359573 352148 513181 517465 642216 627180 633657 630943 649538 658313 608263 677223 2012564 2096592 1269166 1037749 578654 567933 678865 671755 685631 694858 682574 690456 793351 788237 6287008 6462148 40.35 71.2 2
14:55:09 2024-01-26 795727 800205 180680 180648 308310 312937 346531 343019 200148 197699 256741 260699 308189 306505 5828117 6258580 8043171 7801410 1302057 1358965 259118 230380 252653 253486 297602 291225 279372 279028 188286 189248 758503 711814 1587964 1562893 358047 354268 513545 516735 646190 625551 634143 637425 646715 656389 610102 672247 2001124 2105785 1262527 1043278 581964 569996 680762 677246 680782 692185 686412 688914 787565 788697 6218498 6499479 40.35 71.2 2
14:55:10 2024-01-26 806562 795830 180106 178146 308511 314847 344693 343019 199660 197493 255236 261532 303507 306541 5857921 6340459 8132184 7840985 1319761 1362973 258004 230183 254423 252112 298541 291325 278979 278409 188551 189282 786732 701213 1612364 1586122 360084 352148 512998 515197 641762 625611 629107 634763 649538 653009 605082 677260 2012564 2122908 1263666 1031983 581548 571561 675458 676284 684658 685164 683173 692689 788864 784333 6268514 6475870 40.35 71.2 2
14:55:11 2024-01-26 797968 797658 179542 177100 306992 313926 347089 342983 200113 197218 255200 260734 304610 302718 5828430 6278039 8010954 7792442 1290778 1359617 259514 229148 254154 253097 296460 292498 278979 279244 188551 188950 756864 706740 1608375 1572163 360084 353737 510971 513720 642216 625279 632807 632966 644817 654472 606458 675643 2011088 2086451 1252838 1039877 580030 570310 678827 672454 680782 688163 682597 688952 794504 788806 6241867 6471714 40.35 71.3 2
14:55:12 2024-01-26 794844 797513 180041 180599 306883 313634 347053 342947 199996 197493 255130 261497 303507 305499 5851691 6311281 8095700 7812548 1313359 1360968 257970 230148 252653 252429 297816 292050 278943 278366 188551 188619 765057 701322 1608448 1575783 358809 357603 513145 515929 645869 625551 630660 636382 644838 652791 610076 673275 2005402 2110588 1239844 1040619 581134 568329 676908 674681 678298 685345 682412 686463 784229 791035 6207158 6475963 40.35 71.2 2
14:55:13 2024-01-26 806566 796958 180076 180415 306419 314332 345917 343019 199452 197184 255130 260664 303507 306505 5857921 6303692 8149584 7831606 1330355 1363487 259436 230148 252653 251656 300716 290372 278943 278340 188418 188619 758503 699716 1643412 1585887 358555 354598 513762 514575 641235 628591 627102 636115 647484 649191 609206 675042 2014727 2117981 1250672 1029525 581964 570346 673543 672741 682232 686958 682686 690493 784265 784343 6254131 6462035 40.35 71.2 2
14:55:14 2024-01-26 801781 798083 179507 177705 306992 314847 344899 342163 199904 196910 255130 260483 303507 304105 5852723 6288682 8048255 7803704 1304018 1360431 257970 229113 252653 251271 298262 290873 278159 279415 187889 188653 735083 707751 1583144 1575167 359981 353630 510898 518130 638336 627328 633596 635318 646460 656709 604984 673238 2007492 2110625 1264740 1031724 575370 567489 673432 669417 682716 690719 681229 689474 790170 784343 6282429 6480928 40.35 71.2 2
14:55:15 2024-01-26 797992 798087 180041 180258 306843 311952 344899 342947 199278 196261 257904 260448 301771 307900 5852723 6257775 8037309 7812849 1302057 1359617 257935 229790 251798 251997 297816 290295 278159 278448 188143 189006 758503 713577 1600727 1565116 356563 355601 510862 517871 645869 625477 632807 634548 640141 654401 610587 672687 1999699 2101057 1258101 1043594 576598 564613 675458 671501 677858 689258 682560 686463 786560 784297 6254131 6490195 40.35 71.2 2
14:55:16 2024-01-26 805987 796958 180071 179936 306992 312901 345649 342983 198379 196910 254738 260267 303507 306397 5852723 6302706 8159532 7850087 1329329 1361550 257970 230148 251408 252077 299742 288302 279369 279680 188418 188812 742156 704344 1572594 1575926 355771 353775 513145 515929 643127 625502 630210 636566 647135 653009 603888 676187 2011585 2120988 1277168 1026114 578654 566417 671598 672704 680782 685309 682486 688255 781906 784343 6258493 6471714 40.35 71.2 2
14:55:17 2024-01-26 806991 798069 179190 180385 306992 312866 345673 343019 198345 197012 255130 259439 303507 304069 5852822 6263421 8101551 7801372 1307747 1359932 261011 228866 251918 252219 299289 288374 279336 279752 188021 188481 760141 709778 1598444 1574375 358047 354848 513725 518093 641161 625502 631009 631103 646642 654855 606607 675227 2006778 2107948 1262527 1026114 574552 567087 669697 667597 679818 685309 679292 690493 788693 783235 6310726 6457464 40.35 71.2 2
14:55:18 2024-01-26 795727 797817 179542 180097 306419 311689 344381 342706 199244 196602 254916 258289 301947 304533 5852822 6240396 8033819 7823691 1290909 1361945 259772 228511 252472 251937 297924 290232 278051 279752 188250 187993 756864 707751 1618047 1571807 359064 354848 509492 515197 638518 623401 628959 629211 642212 650590 601885 670195 2003291 2097898 1255004 1032495 575866 568732 675458 668580 677895 685345 676769 682426 791103 783121 6244699 6471714 40.35 71.2 2
14:55:19 2024-01-26 791113 797252 179224 176774 306982 311952 346406 340914 199244 195344 254347 259870 302621 305499 5843344 6251165 8043171 7838753 1309533 1360281 259511 229652 250911 251937 297455 288590 278159 278305 187231 188786 740966 707751 1598252 1564004 355953 353848 508951 515197 642216 621980 630561 634763 639875 651504 608534 670919 1997569 2098623 1238184 1040415 577009 563743 675458 672660 675869 685345 681482 682389 781942 783995 6233232 6481093 40.35 71.2 2
14:55:20 2024-01-26 804838 796953 179542 176536 308316 311952 344942 342983 198310 196602 253956 259473 302726 306839 5833966 6285487 8140667 7838753 1326326 1362374 259618 229007 250242 251656 297635 288347 278479 278965 187494 188027 758503 702327 1575092 1572140 355377 351857 512057 514468 643015 625551 627249 635664 644781 649335 608103 673238 2003291 2120988 1258101 1026114 577009 563345 669223 672454 678856 683237 680479 688983 781356 783788 6259088 6443589 40.35 71.2 2
14:55:21 2024-01-26 806861 798083 178411 179936 306992 311916 345673 342983 198000 196602 254134 258289 303081 304810 5843344 6284187 8102238 7829597 1307747 1359617 260170 228795 251690 250852 297816 288518 278159 278181 187914 187924 742553 705731 1596592 1574666 357035 351857 512419 515197 638445 626438 627249 630921 640105 649335 604022 673202 2003291 2110270 1264740 1023197 572073 565412 668071 665602 676899 683273 677288 688493 789721 782092 6242019 6453122 40.35 71.2 2
14:55:22 2024-01-26 795723 797522 177782 177417 305196 311952 345917 340327 199278 195955 254311 260011 301312 302683 5853649 6287403 8032782 7784712 1305650 1355725 259618 228367 251621 249390 297924 288631 276528 278111 187494 188027 733471 707751 1576087 1567682 357035 351821 508737 514468 636121 623780 630523 630657 640177 650625 602816 669248 2003291 2091843 1240115 1032495 574552 567087 672588 667634 678856 685115 676289 684441 786560 782129 6263564 6462336 40.35 71.2 2
14:55:23 2024-01-26 797992 797821 179224 176527 306982 310971 345673 341394 198345 196261 255130 258116 301734 305247 5857963 6247131 8033819 7820198 1302057 1357448 258747 228687 250630 250921 297396 288523 277342 279486 186968 188027 745132 707751 1570572 1558462 354839 351857 507983 514832 641308 621943 630660 632966 639060 649335 607241 670882 1996856 2097938 1227119 1038798 575370 558883 673543 669564 673851 685309 678480 681385 781390 784343 6233043 6462059 40.35 71.2 2
14:55:24 2024-01-26 799666 795826 179049 176280 306982 310717 343001 342695 198103 196431 255993 259335 302443 305169 5848531 6286824 8148303 7842662 1320922 1355762 258890 228137 249469 251224 297606 287599 277963 278181 187494 187403 760141 701322 1577563 1571024 351740 351857 510971 513469 641308 623780 625362 632966 640105 650809 606811 671221 1999025 2117981 1228204 1026114 575370 558847 667294 669601 675892 681245 678480 686463 778556 781540 6251127 6452957 40.35 71.2 2
14:55:25 2024-01-26 805949 796394 178646 176668 305804 313072 344688 340734 198207 196773 255325 258185 302089 303221 5843344 6276538 8084073 7812849 1305927 1359460 260166 227624 251019 250154 297396 288148 277643 277329 187494 186850 753662 702327 1583494 1576289 357035 351857 510971 510693 636121 622861 623519 626883 640033 647365 600926 671360 2003018 2110270 1260314 1020290 572073 565180 665807 665638 674877 679261 673340 686226 784229 779814 6240352 6482724 40.35 71.2 2
14:55:26 2024-01-26 802547 797922 178241 176770 306415 311301 342785 342767 198172 196158 256447 258151 302337 303872 5849458 6268618 8089931 7812849 1306813 1355762 258890 227978 250696 250502 297738 287261 278159 278573 186968 187993 770408 707751 1574141 1571024 355990 351857 510971 514468 637543 624665 627286 627162 640141 649069 601849 671221 2003291 2105749 1258101 1023197 571593 562948 665843 663145 676593 681281 675329 686463 786560 775391 6278516 6471069 40.35 71.2 2
14:55:27 2024-01-26 794779 798041 177748 177527 304981 313035 346406 339909 198345 195955 253566 258323 301667 304358 5843344 6286476 8008613 7788532 1302057 1356480 258890 227659 251798 249355 296690 288518 276069 278965 186968 187732 735083 707751 1594543 1567682 357035 351537 505017 512975 635747 619792 627249 621965 638646 649335 599562 667476 2000446 2074667 1235067 1031028 573737 565485 672588 665638 674950 684790 673266 680382 784265 781250 6264287 6471069 40.35 71.2 2
14:55:28 2024-01-26 797987 797807 178309 176289 306919 309993 344942 340602 198172 198134 255179 258289 302585 305018 5852822 6231528 8005763 7784712 1287202 1355725 259618 226919 250366 250886 296107 288279 276298 278181 186968 186884 741533 707751 1548323 1563241 355990 351857 507575 512939 635635 617381 624919 625520 638514 649263 601563 666018 1996856 2079972 1235971 1031761 572073 563743 671598 662677 672900 682276 673709 680982 788599 783506 6243144 6461636 40.35 71.2 2
14:55:29 2024-01-26 792830 795826 178377 176043 306092 313244 343001 339813 197725 194769 259185 258289 300610 304069 5851842 6267213 8033819 7803470 1307537 1355725 257876 227978 249469 249424 296560 287347 276492 278965 186006 187993 735411 706740 1598106 1562621 353766 351857 504590 510693 638518 618058 626323 631103 640396 649335 605486 669641 1991186 2091843 1261330 1038395 571768 558739 669697 667974 672394 686958 679505 683562 781873 782913 6242171 6452957 40.35 71.2 2
14:55:31 2024-01-26 797759 797500 178066 176280 305187 308120 345673 339599 197588 195955 254245 258289 300787 303657 5844379 6289968 8057581 7801447 1309580 1358491 257660 227344 250242 249390 294340 288391 276528 277134 187231 186428 729856 698318 1579759 1567682 354589 351857 509492 509899 639911 619237 623508 627362 640396 644495 602196 665981 1994019 2098623 1233758 1029525 575043 562710 670966 668664 669578 680085 676141 681093 778373 784270 6197537 6452935 40.35 71.2 2
14:55:32 2024-01-26 802691 795258 179258 176439 304190 311006 342965 340363 197725 195344 255110 259112 301405 302187 5833966 6337189 8085557 7812849 1315253 1359617 258057 226919 250842 249321 296769 286754 276298 277754 186373 186686 755225 696823 1626905 1576902 355414 350477 505053 507670 634155 620149 623508 625520 639096 643554 598312 669928 2001736 2109752 1260314 1025528 575332 563200 667633 668360 677334 681082 675623 682389 777419 775319 6244699 6452204 40.35 71.2 2
14:55:33 2024-01-26 805987 795821 177786 176289 305160 311376 342965 341910 197074 195378 258710 257468 301702 303405 5833966 6250073 8057585 7794091 1304018 1355762 258890 227236 250242 249355 296067 286580 276564 277134 186220 186816 731443 705227 1567378 1567682 354876 351591 509529 512213 635747 621980 623041 624868 641303 645438 599419 669117 2004630 2108254 1248507 1022604 574222 563598 668108 667025 673888 676367 671322 680382 781836 775319 6228997 6452957 40.35 71.2 2
14:55:34 2024-01-26 801207 795830 177222 175788 303342 311006 342965 338789 197725 199495 259113 259480 301103 303442 5835013 6276538 8057581 7794091 1303050 1356555 257876 226919 249505 249355 297405 286378 276069 278181 185781 186850 735083 707751 1568904 1567682 353802 349420 503489 510693 632778 618326 627033 629093 640176 649011 601230 669816 2002548 2099281 1263593 1027088 570547 558811 665807 663718 676372 684713 673266 681385 781942 774701 6265017 6448354 40.35 71.2 2
14:55:35 2024-01-26 793199 795826 181717 175793 304910 308120 343001 338468 197554 194769 254281 258254 301244 302766 5835013 6244985 7996411 7775334 1287277 1354727 259104 226182 249505 249355 295240 287599 274803 277400 186207 186523 725095 705693 1578845 1563241 355414 351785 505457 511786 635636 617596 625136 627346 635558 647185 599857 665352 1996076 2081153 1239308 1029525 570954 565149 670205 663718 672900 680766 671425 680087 781658 775283 6245686 6457727 40.35 71.2 2
14:55:36 2024-01-26 792304 795263 177816 175324 304695 309055 342965 339575 197108 199356 255110 258636 299911 302647 5835013 6221825 8005763 7768046 1294639 1351811 257876 226919 248279 249355 295879 286974 274839 277364 186338 186523 750309 707751 1565916 1557638 353617 351533 507575 512067 638187 618108 625252 628684 635522 648097 600729 662967 1991186 2083357 1213841 1033966 568518 559564 668749 662050 669688 679940 671322 679194 781979 779814 6235455 6448354 40.35 71.2 2
14:55:37 2024-01-26 792001 795565 181672 174878 304223 309055 342929 338015 197725 199284 254245 257503 299560 302683 5844463 6260214 8010954 7797904 1300198 1352620 257037 226919 247895 249148 294020 286481 274803 277134 185191 186850 738308 707751 1573677 1561397 353868 351146 507252 512067 638460 618492 627965 628942 636153 649263 600114 663511 1991186 2086711 1214129 1032495 569329 559564 668749 661838 669214 679296 673303 680161 782852 779814 6230811 6425325 40.35 71.2 2
14:55:38 2024-01-26 791113 795565 181712 175797 304232 308191 342929 336751 198000 199356 254281 257861 299350 302683 5844379 6279705 8043171 7801709 1305880 1352620 255720 226919 248663 251247 293984 286683 274520 277966 185463 187232 722183 706740 1603915 1567342 353868 350544 505778 511712 635635 613006 623555 628766 636384 649335 601885 663982 1988359 2086525 1224906 1032495 569329 558772 665843 662777 669214 680288 676807 680161 779697 779814 6240237 6456162 40.35 71.2 2
14:55:39 2024-01-26 795727 793577 181549 175788 304223 309985 343001 337768 197416 195174 252815 258323 299875 301728 5843068 6293276 8048255 7803568 1309616 1356480 257083 226884 249219 251283 294055 288027 274469 276372 185900 185614 743146 698318 1585812 1571807 351704 351254 505457 504742 634739 617669 622550 621965 631164 641712 599525 663930 1994019 2092656 1235971 1032495 572110 559564 667803 665168 668740 676367 673340 678228 774565 779850 6189253 6438998 40.35 71.2 2
14:55:40 2024-01-26 802691 795258 179253 175481 303302 309559 341821 338824 197108 199391 254514 257468 299840 303570 5843344 6274958 8122858 7826020 1325656 1357998 255438 227379 248521 250649 297086 284960 274626 276336 185439 186163 738308 699716 1586787 1576902 351632 348327 506892 504634 633049 617853 621295 627346 639490 645656 599654 667987 1992602 2108774 1228204 1020290 571188 558772 662441 664625 672394 676331 674849 679382 771725 773030 6245198 6462336 40.35 71.2 2
14:55:41 2024-01-26 806122 794700 181443 175503 303307 308156 340273 339849 196459 199320 254245 256261 299875 302082 5839177 6254898 8055091 7812304 1306813 1355651 257915 226078 249080 250649 295061 286338 274957 275176 185758 185033 744140 698318 1603726 1576289 353730 349139 504590 508486 631112 612969 619898 623357 636675 640321 597200 664092 2000173 2099789 1246341 1020290 570342 558581 664323 661706 671589 674285 670947 681042 775149 774679 6231403 6457839 40.35 71.2 2
14:55:42 2024-01-26 801854 795263 181316 175228 303001 309524 339795 337495 196937 196180 254245 256295 299840 300847 5843344 6259345 8066219 7804874 1302057 1357106 257879 226078 248814 250828 294997 284933 275682 275668 185498 186163 757888 703839 1593295 1567682 351596 349139 505053 508783 632601 618326 621736 623798 637161 640321 598158 664018 1994019 2101727 1259068 1016789 568923 558775 661466 661838 670637 674285 669516 680683 778593 774679 6235779 6443757 40.35 71.2 2
14:55:43 2024-01-26 794688 793582 180920 175635 301150 311474 342410 336715 197074 199249 254245 256651 299386 303091 5829805 6271103 8077906 7791591 1302057 1352848 257263 225832 248314 253226 293877 285419 275646 275668 185121 185939 751948 705355 1591194 1567682 351668 348648 505017 509142 632601 619829 620483 623798 637612 640321 597200 664092 1994019 2098623 1253675 1016789 567710 557952 660529 660433 669688 674321 669040 678420 779697 775227 6235266 6443757 40.35 71.2 2
14:55:44 2024-01-26 795723 793365 181311 175228 302845 309055 340309 337768 196766 196318 254245 255871 299840 302259 5844379 6274808 8079810 7801709 1302057 1352620 256942 225797 248500 253618 295834 284609 274555 276143 185156 185681 741533 705731 1565927 1566570 351668 348613 507575 509142 632153 617417 623508 623798 638550 640321 595144 666018 1991904 2095636 1235971 1016065 566903 559564 660529 659965 669688 675307 669516 679900 779697 775227 6224122 6443757 40.35 71.2 2
14:55:45 2024-01-26 795723 795830 180991 174918 301432 311303 341616 336479 197074 199109 252815 256295 299840 302491 5853801 6274529 8052538 7788892 1305880 1354455 256832 225797 248414 249874 294269 284462 275611 274754 184956 185580 731443 703839 1588907 1567682 351632 348577 504945 507598 631259 617997 620779 623419 634698 640321 594193 662027 1994019 2098823 1235971 1015342 567710 560358 660529 660433 669688 673265 668052 680161 777419 774132 6235266 6443578 40.35 71.2 2
14:55:46 2024-01-26 796319 793305 181495 174635 302067 309488 340513 337188 196459 195798 252490 258102 299523 302724 5848531 6274958 8052523 7795833 1301127 1358072 255650 225483 248045 249770 295620 283793 273127 276020 184498 185614 728633 705731 1567856 1562893 350535 347563 505346 507634 632153 612969 623508 623320 637575 644854 595071 665944 1992602 2091060 1235971 1016789 566097 559168 660529 658382 669688 676259 669993 681131 779697 771875 6254131 6434199 40.35 71.2 2
14:55:47 2024-01-26 790515 795185 181174 175044 302314 309061 342605 338756 196800 196282 252490 258208 298756 302197 5829666 6267878 8003180 7777048 1297414 1353729 255436 225413 247824 248789 294305 284897 272413 276020 184369 185323 728633 703718 1574936 1562893 352111 346969 504741 504706 629402 615773 622621 622879 636675 643518 598158 664018 1992602 2092767 1233758 1018239 565695 557945 660061 656522 671113 676295 669993 680161 779438 770749 6268062 6434199 40.35 71.2 2
14:55:48 2024-01-26 791071 794413 177604 175197 301113 310350 341533 337560 196902 195739 252599 258208 300250 302369 5833966 6255649 8036910 7795833 1302158 1352291 256437 225413 248152 249595 294027 283793 274347 274754 184533 185357 754611 705731 1581463 1566570 352362 347528 506174 504670 629366 617232 618030 621207 631128 640020 592441 661521 1994019 2098623 1244823 1015342 568518 559564 660529 660433 669417 671301 668015 677190 774690 773002 6234988 6451301 40.35 71.2 2
14:55:49 2024-01-26 799315 796789 178433 174469 302172 309147 339581 338610 196561 195976 252562 257414 299525 301916 5836205 6258394 8092110 7794091 1303994 1355238 256832 225099 247860 249595 292848 284462 274279 273915 185156 188928 748901 698318 1570396 1576902 351668 347492 504741 506722 629366 615484 617080 620168 631164 639312 594559 662027 1994019 2101057 1239844 1018767 569329 559564 662404 662307 669688 671301 668052 677190 772422 772420 6221269 6465642 40.35 71.2 2
14:55:50 2024-01-26 801701 795080 178254 174504 302136 310423 339581 338610 196391 195590 252707 257124 299315 301503 5833966 6231566 8048255 7786440 1302158 1352582 256437 225413 247907 249209 292848 283793 274347 274754 184533 189034 767076 703718 1571399 1566570 350571 347248 505457 504706 629366 612933 619861 620131 634734 640249 594522 661990 1991186 2096555 1235971 1013898 566097 559168 659594 657953 667960 672282 667029 679194 776832 773002 6240352 6452204 40.35 71.2 2
14:55:51 2024-01-26 795612 795653 178249 174430 301396 309985 338735 336444 196425 195214 252599 257485 298827 301989 5839098 6258691 8052523 7784712 1302057 1351731 255615 224751 247096 248825 294269 283029 273091 274790 183948 189034 738308 705731 1568621 1566570 351861 346969 504741 504670 629366 616794 618030 620095 631091 640249 594065 662662 1992602 2096592 1235971 1013898 566903 558772 658661 658456 667721 671774 666045 679557 777041 774292 6229210 6440096 40.35 71.2 2
14:55:52 2024-01-26 799996 794627 177745 174322 301432 309839 338557 337460 195778 195625 252671 257124 298372 301941 5825648 6240800 8061875 7784712 1302057 1352291 255650 224751 247386 249209 293337 283161 273162 274527 183948 188963 739921 704344 1588652 1565459 351861 346969 504200 507081 627516 615920 616205 619182 631055 639276 592769 662550 1994019 2096555 1251462 1013898 567710 558772 660061 659425 669488 672881 668273 677580 774911 766233 6241689 6443578 40.35 71.2 2
14:55:53 2024-01-26 797475 795658 177648 174095 303256 310350 338735 336680 196186 195391 252743 257124 298897 302246 5829805 6250073 8041018 7784712 1300303 1352545 256437 224716 247060 249209 292232 283161 273928 273114 184240 186418 753586 701825 1579503 1567682 351861 346168 503990 505287 626594 613192 615259 619182 631055 637407 592769 662078 1991186 2096592 1235513 1016789 567710 558912 662597 660139 669965 672991 665897 675047 774325 771552 6197348 6442771 40.35 71.2 2
14:55:54 2024-01-26 798620 793291 177741 174322 301396 309985 338462 336751 195812 195625 252671 256764 298304 300620 5833966 6258691 8046785 7786440 1296565 1352694 255650 225099 247350 248440 293337 283007 273091 274334 183948 188928 725095 704723 1565739 1565116 351861 346482 503807 506722 627480 615484 615732 618308 631019 638340 592314 661570 1988322 2098623 1245653 1016123 567598 557836 658981 656376 665652 672479 665388 676006 773945 770713 6228656 6434199 40.35 71.2 2
14:55:55 2024-01-26 796617 795675 177750 174048 300939 310314 338699 337799 195847 195153 252707 256764 297992 301818 5824587 6258580 8041018 7775334 1302246 1352291 255685 224716 246369 249209 292926 283125 273127 273915 183948 188928 725095 702327 1560397 1566570 350864 346168 504027 506004 626594 614612 615296 618272 631019 637443 592733 661570 1995265 2100460 1242010 1016789 569329 558267 660382 659242 667575 672552 666008 674678 770054 770387 6221422 6443578 40.35 71.2 2
14:55:57 2024-01-26 801212 793504 177532 173767 302717 309547 338189 336173 195778 194988 252671 256764 297714 301161 5833966 6250073 8043171 7775334 1298341 1351330 255079 224751 246835 248476 293785 282658 272865 273950 183784 188963 725095 704723 1563038 1562893 350864 346447 504237 504634 627516 615920 619421 619182 636645 639961 595588 664291 1990363 2095636 1259068 1013225 565220 556223 656691 656522 665761 672077 666367 676006 772234 766378 6216402 6429610 40.35 71.2 2
14:55:58 2024-01-26 795723 793504 177630 174048 299571 309826 338699 334693 195847 194880 252493 256764 299759 300485 5829805 6258415 8031559 7775334 1300197 1352694 255650 224369 246299 248440 292926 282364 273091 273149 183656 186418 723508 704723 1559296 1565459 350864 346168 504027 506722 626594 614753 618121 620765 632861 638197 591713 660517 1993236 2092470 1233347 1016789 567306 557551 659594 660578 667587 671129 664083 673169 771699 770423 6216402 6438982 40.35 71.2 2
14:55:59 2024-01-26 798870 793536 177505 173771 299607 309547 338189 334693 195812 194781 252279 256046 297957 301234 5824587 6254129 8046785 7784712 1298341 1352291 254900 224716 246835 248231 293821 282262 271428 273915 183330 186287 737200 703718 1570833 1558462 350864 345405 505134 505783 627392 614539 615662 619444 633007 639381 592132 661458 1988985 2090621 1233758 1016065 568407 556187 658122 660396 666979 671129 666881 673206 768277 766233 6197348 6434199 40.35 71.2 2
14:56:00 2024-01-26 802387 793541 177257 173776 300447 306577 337406 336715 195202 194880 251888 256046 298036 301391 5820433 6222755 8046785 7775334 1300303 1348625 255222 224369 246299 248057 291414 282298 272674 272852 183330 185896 725095 703335 1563582 1566964 350864 347965 501391 502925 626095 610924 615009 619444 633007 638477 591531 661570 1984746 2102265 1224906 1016789 567306 553016 656691 661519 665798 670323 669040 675194 766161 766306 6220180 6434199 40.35 71.2 2
14:56:01 2024-01-26 804134 793504 177252 173490 302216 306937 338224 336751 194864 195290 251144 256764 297957 299808 5824587 6250073 8065476 7784712 1302158 1351811 255650 223434 246933 248440 292480 283161 272830 272245 183983 186216 777071 700339 1561211 1572140 351861 345263 501746 502925 627429 612185 615046 618235 631019 636210 593157 661817 1990401 2096592 1262527 1017576 568518 555474 656727 659929 667488 670358 668089 674715 766033 766269 6197070 6438982 40.35 71.2 2
14:56:02 2024-01-26 802423 793500 177257 173525 300236 306541 337714 336715 194999 195153 251711 256046 297749 300965 5825648 6258369 8048255 7775334 1300303 1350371 255650 223400 246126 247674 292035 285348 272809 272415 183702 185861 731443 701322 1557413 1569572 350864 347473 501001 502998 625652 611935 614209 618228 634391 634616 590315 660629 1982376 2095069 1233481 1016065 567306 556333 656764 659425 665798 667353 666082 673206 765793 766269 6220806 6434199 40.35 71.2 2
14:56:03 2024-01-26 801817 793504 177252 173456 300447 306937 336662 335702 195202 194988 251888 256046 298072 300736 5833966 6222718 8052523 7771560 1299376 1350371 255222 225666 248589 247738 291677 283130 272117 271879 183481 185341 736205 700319 1565976 1567342 350864 344815 500520 501577 625061 610851 613772 616455 630095 635763 595253 662662 1983336 2096592 1222693 1014619 566097 549869 654801 658492 665529 671129 668052 673169 765997 766233 6197070 6429610 40.35 71.2 2
14:56:04 2024-01-26 802387 793504 176752 173335 301362 306577 337714 336715 194561 195427 250896 256046 297506 300431 5824587 6259116 8059730 7775334 1302057 1356480 255011 223296 246021 247498 291894 282821 272082 271654 183481 185341 739379 698318 1573556 1567682 350864 346737 501146 500759 625208 611033 613336 618162 629208 635544 592769 660629 1981927 2096592 1222693 1015342 565695 549797 655103 657953 663809 671129 668052 673206 765549 765694 6220806 6429610 40.35 71.2 2
14:56:05 2024-01-26 802419 793491 176761 173344 302128 306865 337714 336208 194561 194597 250332 256046 298072 297275 5833966 6240541 8071227 7792795 1307747 1352694 254298 223296 248934 246770 291277 284540 271253 272245 183913 185082 748056 694332 1601491 1572140 350864 344332 500402 502487 625845 611070 613336 619182 630095 639046 594101 660629 1981927 2104762 1220480 1016789 564490 549797 655103 656559 663341 667353 669040 673206 764878 766269 6225556 6434199 40.35 71.2 2
[truncated: 167,675 more chars]
