# Supplementary material for: Methods for Estimating the Detection and Quantification Limits of Key Substances in Beer Maturation with Electronic Noses
Source: Sensors (Basel). 2024 May 30;24(11):3520. doi: 10.3390/s24113520 (PMC11175341; doi:10.3390/s24113520)
Supplement: Supplementary file 1 [file sensors-24-03520-s001.zip › Data/Acetaldehyde/raw data/Day 4/6000ppm17.txt]

Time Date R01 R02 R03 R04 R05 R06 R07 R08 R09 R10 R11 R12 R13 R14 R15 R16 R17 R18 R19 R20 R21 R22 R23 R24 R25 R26 R27 R28 R29 R30 R31 R32 R33 R34 R35 R36 R37 R38 R39 R40 R41 R42 R43 R44 R45 R46 R47 R48 R49 R50 R51 R52 R53 R54 R55 R56 R57 R58 R59 R60 R61 R62 T01 H01 Phase
15:02:00 2024-01-26 657696 649519 208856 205706 330482 339448 341713 339550 215410 214270 268602 268536 307348 309074 4283617 4688530 6416312 6223599 1097648 1130358 297244 263311 272668 276613 305701 297640 300402 301161 214125 213535 722415 669542 1513416 1457043 445588 445122 651389 654960 811828 793286 834855 839405 879117 900074 854721 948782 2016098 2114979 1294041 1110043 711234 698069 846880 843045 875092 888291 920875 926739 1019466 1024253 4942938 5152585 40.25 71.5 1
15:02:01 2024-01-26 651251 650476 208886 204933 332535 338728 342615 337732 215479 218106 263504 268979 306118 309913 4274047 4577275 6462664 6218965 1080469 1127921 297244 262908 272704 275766 306117 297005 297615 301026 212749 214197 736798 673385 1509078 1452915 446296 439771 647639 654960 809528 787017 839770 845584 880030 893534 860744 955285 2026783 2127188 1279706 1094470 713266 700025 839464 838178 882531 894048 909378 920890 1027190 1025971 5014972 5152585 40.25 71.5 1
15:02:02 2024-01-26 658437 647538 208847 205075 331473 338002 341580 338278 215145 218152 264729 270178 306179 310022 4282219 4619249 6360359 6232774 1095339 1127958 296759 263433 272704 275766 305966 299819 297095 301161 213754 213647 710301 666203 1506616 1457043 446539 445086 649547 654031 811613 793286 832411 839681 884428 900293 852869 948782 2020399 2101954 1315560 1109253 709209 697044 847209 841183 873852 889011 918298 927413 1015034 1023780 4966640 5126116 40.25 71.5 1
15:02:03 2024-01-26 649982 648533 208491 205139 331403 336005 342651 336751 215145 215374 264802 268856 306223 309074 4272125 4599575 6416330 6224278 1085207 1131196 297729 262506 273923 274923 306829 297604 299978 300948 214551 213535 717742 672903 1521996 1461073 446968 441548 652312 657756 808954 789882 839770 841256 880661 892596 861567 954316 2021836 2133367 1299629 1102921 716492 701015 841889 839368 880510 892454 911726 925567 1032616 1028504 4966535 5150523 40.25 71.5 1
15:02:04 2024-01-26 655206 648790 208856 204566 332742 337294 341856 338824 215203 214202 264620 268536 305513 311009 4280364 4608344 6406986 6218465 1090640 1127884 296794 263715 272633 276225 306829 297387 297615 300989 212749 214713 750488 671740 1502525 1447823 446022 441886 645774 654495 811828 791039 837382 843752 883803 892560 856614 954316 2023869 2120552 1286740 1106099 712249 700061 846280 838772 876335 893717 918298 925332 1022590 1026975 4971316 5146843 40.25 71.5 1
15:02:05 2024-01-26 660513 650476 208991 204893 329671 338619 340537 338135 215445 214174 263723 268128 304874 310937 4280364 4605573 6416312 6218465 1086755 1132604 296794 262908 274342 274958 306829 297604 300554 300569 213418 212250 703259 668108 1521538 1466263 446968 441741 651389 654960 810677 793035 839770 839405 880574 899023 860744 951325 2018964 2118124 1286740 1103742 713266 699060 839501 842448 883069 890884 914889 928061 1031148 1027364 4957181 5143166 40.25 71.5 1
15:02:06 2024-01-26 650822 647461 208956 204540 332472 337625 342410 338789 214835 213642 268784 268536 306332 311229 4280364 4599575 6406986 6215260 1086517 1130068 300407 263460 272633 276577 305894 299179 297580 300780 213383 214495 719429 675582 1529118 1446524 445588 441453 649510 656822 814136 788690 834187 846184 884537 893726 855803 956645 2021836 2119484 1286740 1106886 712249 701015 847481 838178 876335 896103 919405 924726 1020410 1027195 4992702 5133558 40.25 71.5 1
15:02:07 2024-01-26 659420 649556 208952 204855 330652 338477 340477 339716 215445 214352 263908 268363 305513 309949 4277097 4599575 6416405 6215185 1091443 1131159 297946 263644 274079 274887 306649 297532 299828 300323 213383 213866 730257 666203 1543538 1469388 447493 439412 650467 653068 809831 793286 841566 839405 879878 901567 862793 948708 2016061 2117981 1286021 1110043 715305 697044 839464 843642 884823 888920 914047 930752 1028220 1023248 4916184 5134200 40.25 71.5 1
15:02:08 2024-01-26 651393 648638 208987 206511 330755 338728 340981 336173 215514 214352 265552 269321 304804 311670 4276820 4536163 6406986 6218465 1073224 1129520 297209 263311 274307 274568 306829 299287 297793 301272 213197 214014 739875 672624 1567164 1454977 446676 441777 646651 658038 814136 786423 837941 843679 883078 892222 859733 957080 2025270 2126599 1292498 1094395 712249 701046 839464 837182 885098 895469 912742 924914 1026761 1029802 5024717 5141204 40.25 71.5 1
15:02:09 2024-01-26 657078 647689 209693 204859 329600 338275 340824 338515 215410 215258 263100 270143 304804 310424 4267718 4624817 6364623 6227348 1096903 1130321 296759 263092 273504 275766 305070 300243 299605 301161 214054 213204 705391 668108 1533292 1457043 446857 445751 651389 654960 811613 793286 833632 841194 884245 901567 855327 950134 2021836 2111768 1284821 1111625 710727 699060 848082 846518 877034 889256 922006 930200 1020005 1023346 4964283 5130556 40.35 71.5 1
15:02:10 2024-01-26 648946 650562 208821 205169 331892 337771 342857 337732 215376 213607 263873 268094 307075 309511 4277097 4601777 6472033 6209086 1081816 1129520 298598 262873 274115 275766 306829 297604 299391 299377 214054 216211 738336 675582 1503492 1457043 447493 441813 652775 658224 807200 787537 842167 843715 879218 892596 861964 957080 2021836 2137910 1307735 1100717 716492 699989 845777 841570 883839 893680 911540 926115 1031420 1028656 4964214 5140940 40.25 71.5 1
15:02:11 2024-01-26 657974 649101 208921 204575 332445 337532 341569 339563 215076 214236 268711 270677 305761 311193 4274047 4607181 6415921 6218465 1089861 1127921 297946 264084 272598 276189 306829 297568 299865 301237 212836 214679 734875 670021 1514958 1447823 445588 441620 645911 654960 814136 791002 834855 847113 882923 894692 855970 955248 2025307 2114979 1311647 1106886 713266 705806 849067 840841 878827 894683 920907 923404 1020005 1027085 4973771 5143859 40.35 71.5 1
15:02:12 2024-01-26 658437 649565 208960 204859 329631 338477 340788 337732 215445 214352 265406 268059 304839 310277 4277097 4610086 6420695 6209086 1091356 1131159 295586 263276 273887 275309 306829 297207 301510 300953 213383 214197 741414 667155 1524228 1469388 446370 441705 650467 654960 809528 793286 841657 839405 880538 901567 861353 948782 2017530 2118642 1286740 1110043 716840 698744 842176 846555 883839 889623 915543 931529 1029683 1024107 4923020 5141555 40.25 71.5 1
15:02:13 2024-01-26 649405 647721 209468 205169 330759 336547 342965 336644 215445 213573 264984 269321 304839 311009 4270999 4550546 6397444 6215223 1074322 1129520 296794 262873 275149 274887 306829 300425 299828 301272 213383 213866 728742 671940 1564812 1455059 448942 442066 647602 658692 813374 788727 839770 845510 881018 892560 860344 958044 2028224 2127188 1290579 1100773 711985 700898 846051 841717 881328 894683 916824 924758 1023775 1033505 5013560 5141091 40.25 71.5 1
15:02:14 2024-01-26 654243 649055 208630 205143 329898 336511 341580 338242 215111 214305 268675 268315 306906 309292 4274047 4657857 6416121 6197428 1099176 1127884 299632 263715 272372 276419 306829 297135 300713 301161 213383 214014 730257 668108 1522658 1456771 445271 441777 652312 653068 809528 794977 839770 840625 884332 901567 862071 950171 2012564 2107948 1279064 1119584 717353 700364 845486 844150 881328 890383 915241 928836 1025590 1021323 4907231 5130556 40.25 71.5 1
15:02:15 2024-01-26 652876 648633 208747 205031 332445 337771 341856 337732 215479 213277 268865 266873 306223 310973 4270999 4568509 6453613 6199708 1078618 1127884 299487 262873 273468 275766 306829 296753 299391 299448 213233 214232 743538 675100 1530266 1456009 447175 440759 651389 658224 810634 788727 841620 847421 880538 892488 864249 958044 2021836 2132265 1272172 1102347 717353 704539 839464 839294 886285 893680 912165 926077 1031825 1027421 4971504 5134048 40.25 71.5 1
15:02:16 2024-01-26 656613 647347 209649 203961 330661 337563 339795 338278 215111 218152 263100 268502 304344 312112 4274047 4599575 6379010 6233199 1089741 1127884 295862 263495 272704 276189 306829 297604 297870 302190 213197 214014 720922 667723 1504683 1447823 445662 441850 646651 654495 814136 792162 837307 843715 887299 899658 857867 957192 2021836 2119895 1290579 1109386 713266 705040 848647 838625 878166 898791 920686 923516 1020949 1024161 4994749 5133596 40.25 71.5 1
15:02:17 2024-01-26 659899 647721 208956 204859 330634 336547 339760 338860 214743 213277 263908 266908 305761 310131 4277097 4627392 6439185 6224278 1097686 1127921 296794 263715 272372 275766 306829 297496 300397 301161 213718 213569 730257 665728 1508549 1460149 445271 441777 652312 653068 810677 793208 842167 839405 882610 902842 861964 949458 2016871 2120552 1284821 1114800 717353 698454 844248 846555 882582 889623 914363 930152 1027153 1021970 4895158 5131658 40.25 71.5 1
15:02:18 2024-01-26 652312 647716 209645 204536 331403 336511 341580 337768 215445 214052 263504 268502 305503 311891 4266119 4522550 6416312 6209086 1078928 1127086 297802 263092 273468 275344 306829 297171 297337 301272 213048 216059 739875 672903 1512195 1456009 447493 440103 647675 656822 811252 788727 839197 847421 881823 891859 861964 957363 2034177 2132152 1289122 1100680 716328 704039 841579 838588 885481 892515 910356 921936 1030046 1031535 5001890 5145641 40.25 71.5 1
15:02:19 2024-01-26 656613 647721 209641 204575 329631 337563 340824 338278 215410 218341 263100 270521 304804 310314 4270999 4614417 6351034 6215260 1094559 1127884 297766 263311 273433 275766 306829 299360 297793 301272 213718 213569 725401 666203 1511381 1457043 446857 441850 648592 654495 815139 793286 834224 841791 884209 901567 854078 953094 2026250 2105256 1298255 1108389 710727 698641 849104 843550 876224 890811 918675 928248 1020336 1026431 4957127 5126897 40.25 71.5 1
15:02:20 2024-01-26 650096 647721 209108 205813 330938 335969 342929 336715 215445 218306 263100 268467 305761 306577 4270999 4588530 6425376 6199708 1085207 1131159 298633 262506 273504 275537 306829 297568 300288 302596 214125 214014 730257 673868 1505122 1457043 446931 441417 653738 656404 809528 789882 839770 844948 882710 897682 862570 959666 2026250 2139303 1292085 1105434 717075 701009 841852 844150 884299 893717 913675 928023 1031111 1018292 4952425 5126229 40.25 71.5 1
15:02:21 2024-01-26 651283 647456 208991 205178 332472 336476 340824 338789 215076 213607 268602 268502 305299 310973 4274265 4607368 6406782 6197428 1090577 1127921 296794 263715 272598 276419 306829 297315 299865 302015 213084 214932 734164 671740 1508587 1447551 446222 445509 648628 656356 814136 792724 837307 848023 886306 897455 861277 959666 2030484 2120004 1288659 1107013 713266 705040 849104 838735 876335 892587 918750 923229 1023849 1029711 4997527 5132607 40.25 71.5 1
15:02:22 2024-01-26 658761 647721 208995 205182 330938 337255 339760 338824 215076 218035 263908 266908 305726 309366 4264913 4595434 6416312 6209086 1096510 1127921 295897 263899 272598 275766 306829 297460 298275 300323 213718 213535 730257 665253 1504111 1466263 445588 441741 652312 653068 810405 793245 839197 841194 881356 905075 865792 953056 2021172 2120784 1262050 1113211 717353 697923 841889 845510 884046 889733 914214 931440 1027213 1022218 4911209 5119506 40.25 71.5 1
15:02:23 2024-01-26 647040 647263 208995 204850 330933 336511 342327 336208 215548 218188 262916 269355 304804 311009 4264398 4520986 6388335 6197428 1071729 1127884 297946 263311 274763 274376 306829 299324 297685 301272 213383 214232 738336 671661 1535497 1454977 448271 441777 647675 658038 813558 789882 839770 846220 885398 897857 861345 959779 2031930 2135623 1285356 1097634 716328 702043 839501 839644 885042 897227 909989 923554 1030142 1030207 5004154 5130556 40.25 71.5 1
15:02:24 2024-01-26 656421 646801 208995 205178 329902 338073 340824 338005 215445 218377 268602 269766 304769 309986 4264913 4624265 6341709 6218465 1094559 1127921 296759 263311 273504 275766 305536 300031 299441 301911 214125 213535 708307 668108 1525341 1457043 444955 445751 651389 654960 813374 793286 834855 841607 891457 902623 855216 951413 2021172 2110625 1307735 1111625 711234 698564 848684 843679 876298 891194 920914 927473 1020949 1025962 4933613 5126897 40.25 71.5 1
15:02:25 2024-01-26 647534 648836 208300 205031 331933 337771 342374 336751 215445 218035 263100 266908 308823 309547 4264913 4587041 6462681 6195286 1082081 1129557 299983 262873 273468 275766 306829 296962 299426 299413 213418 215984 735259 673868 1503901 1456009 446931 441489 653930 656404 809528 788763 844497 848402 882610 892488 866483 958409 2024052 2140823 1301866 1100717 717512 702043 843251 842840 885208 891778 913713 926264 1033032 1030585 4957127 5136269 40.25 71.5 1
15:02:26 2024-01-26 656141 647258 209026 205173 333225 337771 340860 338789 214778 213607 263100 268536 305761 311009 4270999 4596835 6406986 6218465 1091419 1128463 295932 264119 272668 276613 306829 299324 298032 301237 212749 214713 755250 670021 1510352 1447823 446222 444682 647639 654960 814136 793065 839379 848127 884099 899150 857720 957042 2028383 2117773 1288659 1106886 713266 702965 849104 839368 876335 897449 918260 925605 1022397 1024487 4966532 5126897 40.25 71.5 1
15:02:27 2024-01-26 655167 647725 208956 204859 329404 338037 340549 336751 215479 214352 266305 268059 306406 310314 4261634 4590303 6406986 6209086 1089000 1127921 295862 263346 274115 274958 306829 297207 297615 300989 213754 213569 730826 666203 1527804 1466263 452146 441777 651389 654960 811789 793139 846345 841644 882338 902806 865866 953245 2019038 2117236 1282902 1109253 716492 696788 842176 846073 884299 888254 915430 932916 1028646 1026692 4919504 5111574 40.25 71.5 1
15:02:28 2024-01-26 647641 647258 209030 204566 329934 336511 341340 335937 216149 214848 268711 269355 304591 311120 4261634 4526811 6393107 6204658 1072793 1127921 297486 263276 273887 274467 306577 297532 297721 301166 213048 214014 722415 670021 1512602 1454023 446639 441705 647675 654702 814025 792142 839546 846036 885573 897528 862755 962639 2027559 2128697 1279706 1094433 713266 703039 841889 839368 883069 893425 915543 923591 1025764 1029711 5004154 5111611 40.25 71.5 1
15:02:29 2024-01-26 654905 646546 208956 205212 329404 336547 340824 337732 215203 218035 264797 269355 306762 309074 4264675 4655133 6348499 6197428 1092906 1125264 295932 262541 272668 275573 306397 299565 297613 300323 213418 213204 710301 666203 1518481 1456771 446857 445824 649547 654702 816453 795431 835194 842390 887007 901457 857589 953320 2021836 2111399 1290579 1110043 711475 698528 848684 843045 876335 891085 920988 926081 1017986 1024253 4940660 5113876 40.25 71.5 1
15:02:30 2024-01-26 647301 646769 208120 205178 330933 337532 342410 339206 215111 218035 263100 268094 305761 308384 4250755 4576764 6397444 6195286 1082118 1127921 297766 262506 274342 274923 306649 297207 299441 300113 214054 212874 696036 668108 1520377 1464184 448271 441453 654091 658581 813175 793250 843368 844187 883000 898543 865251 955565 2018964 2118124 1263933 1106186 715982 699060 841889 843715 886084 891194 911689 928792 1030142 1027421 4928910 5119506 40.25 71.5 1
15:02:31 2024-01-26 649521 647263 208991 204575 330705 336005 342050 336444 215445 213607 268638 269355 304874 310314 4256567 4524622 6388335 6209086 1072793 1127086 297802 263311 274307 274923 306829 297207 297130 301308 213383 214232 738336 672903 1514230 1454977 448979 444244 649554 658581 813447 790892 844573 848514 882927 898800 866483 962677 2028224 2127292 1283472 1100717 716492 703110 839501 839368 886359 892587 911689 923591 1030142 1030207 4975674 5125293 40.25 71.5 1
15:02:32 2024-01-26 656298 647268 209649 204855 329404 337563 340824 337768 215445 218188 268784 270143 304839 311400 4256846 4583333 6388335 6209086 1088307 1127086 297730 263935 272633 276189 306829 297243 299441 301272 212749 214232 715883 669064 1512373 1447823 446539 441345 649554 657645 816453 792088 837196 847912 888917 898164 857646 957325 2021836 2114528 1284821 1106886 713266 701051 846280 841754 878827 892587 919641 926227 1021209 1029129 4957127 5126897 40.25 71.5 1
15:02:33 2024-01-26 655172 647721 208995 204884 328578 338073 340824 336751 215445 217928 263504 268128 306000 310277 4255561 4583783 6397661 6209086 1085137 1127086 295897 263802 274307 275537 306829 297568 297615 301801 213418 213830 728742 666203 1516615 1467430 450052 441525 652834 654849 811215 796673 844573 839569 882963 904760 863259 950171 2015428 2119688 1286740 1112418 716492 697081 844011 846110 883046 889733 914363 931379 1025764 1023529 4891288 5117525 40.25 71.5 1
15:02:34 2024-01-26 649600 647263 209348 204536 331439 336511 340824 336751 215479 214052 263100 269043 304591 311450 4272920 4516123 6406986 6199708 1078928 1127662 297209 263311 273468 274958 306082 297532 297580 301308 212430 214266 745101 671940 1524810 1457134 448131 441295 650515 658692 811215 788580 844573 848242 880391 897389 864521 959446 2025344 2127188 1285356 1097588 715473 702965 839779 838772 885042 892551 910027 923316 1030142 1030439 4992471 5121178 40.25 71.5 1
15:02:35 2024-01-26 655172 647003 209021 204963 329404 337291 340788 337768 215111 218035 268748 269989 304591 309803 4255561 4589463 6332383 6200234 1092999 1125264 297730 263311 273468 275766 306613 299819 297793 300532 213754 213386 711109 666203 1509899 1460220 448978 445460 650357 654886 817615 796673 836759 843588 889559 902842 855364 952956 2023085 2102766 1288659 1108463 710727 699519 848684 843642 876335 889932 922844 927436 1019466 1018292 4944189 5096937 40.25 71.5 1
15:02:36 2024-01-26 649060 647258 209409 205203 329404 336547 342651 336173 215514 217999 268711 268059 304839 308384 4252268 4572945 6386228 6195286 1094559 1124622 297239 263750 272633 275766 306829 296962 298067 300306 213418 214232 730257 664381 1523479 1460220 447856 441741 654165 653884 811828 797807 843970 844187 883178 901538 860707 951600 2016098 2107953 1305779 1116185 717353 700935 843885 843679 882420 892454 916956 927436 1025663 1021359 4884307 5113876 40.25 71.5 1
15:02:37 2024-01-26 652088 646801 209030 203935 330938 336511 340860 337768 215295 214174 263539 268536 304344 311670 4253799 4516271 6416312 6195286 1078159 1127086 297244 263311 273504 275802 306649 297496 300288 301272 213233 214530 736221 673868 1528367 1458160 448131 441597 650357 658692 813558 791576 844573 848624 883074 892596 865821 962526 2024713 2127329 1304012 1100773 718023 703644 839501 839368 885555 894799 911726 925567 1031609 1027130 4975938 5104249 40.25 71.5 1
15:02:38 2024-01-26 655172 646999 209503 204850 328933 337563 339795 337259 215111 217999 268711 269321 305147 310350 4255561 4583073 6348574 6197617 1087297 1125264 295897 263750 272704 276189 306829 297640 297865 301978 213383 215680 722415 667245 1525596 1455038 446931 444313 648668 658224 815873 792941 837196 848624 888446 892632 858392 961989 2024713 2121135 1286740 1103924 712249 705213 847481 838772 877910 900284 918298 923591 1023849 1030476 4978229 5119214 40.25 71.6 1
15:02:39 2024-01-26 657078 647258 208485 205031 329969 336547 341340 338824 214949 213642 263100 266908 305547 309329 4247714 4635008 6379010 6190329 1096045 1128463 296724 263311 273433 276613 305930 300213 298449 300948 214054 215984 731773 670125 1517270 1459946 448131 445279 653238 656711 816453 795505 836043 841183 888410 902842 858816 953598 2018964 2107911 1286740 1114561 712249 699060 848684 844838 876335 891194 922300 932188 1020912 1025704 4921876 5102420 40.25 71.6 1
15:02:40 2024-01-26 649248 646733 208300 205817 330902 337771 342857 336715 215410 218270 268675 268432 305726 308311 4256846 4575483 6397217 6199172 1084931 1128463 297694 262471 274307 275731 306829 297532 297545 299413 214291 215377 712244 671089 1536567 1469519 450052 441345 652701 656748 814106 795505 841583 841220 883074 902623 867629 954278 2018297 2119044 1288659 1106886 716492 698528 841889 846110 886359 889900 912988 931477 1030363 1027341 4907700 5097559 40.25 71.5 1
15:02:41 2024-01-26 647789 646967 209017 204536 330898 336476 342338 335667 215479 218117 265021 269321 304804 310277 4253799 4498191 6388335 6189457 1077433 1125264 297802 263276 273468 274887 306108 297171 297793 301870 213098 216325 738336 673385 1500966 1456072 448131 441345 649591 658692 811717 789845 844090 848624 883082 898512 865711 960851 2028186 2130043 1302093 1100717 718023 704105 841291 839368 887443 892551 911652 926227 1033069 1030111 4947721 5121178 40.25 71.5 1
15:02:42 2024-01-26 657035 646769 210306 204566 329867 337528 340249 338242 215076 218270 263100 269286 304309 312149 4247714 4579354 6389581 6199708 1086680 1125264 297730 263715 272633 277784 306397 297171 300288 300989 213469 216629 734164 671940 1511628 1446800 447175 443950 650515 659824 816294 791002 837307 848624 892537 892560 857831 960851 2024805 2120988 1288659 1106886 713266 703644 848684 841482 878827 892587 920951 925567 1023123 1027458 4964214 5126530 40.35 71.6 1
15:02:43 2024-01-26 656345 647227 208810 204575 329938 340653 339724 337732 215410 214352 263468 268059 304804 309834 4247714 4596835 6406782 6190329 1096121 1128463 295621 263899 274882 275731 306829 297207 299858 303257 213769 215984 718869 664381 1551039 1458144 446857 441669 654165 653994 811828 795529 840986 842803 884918 901502 862000 951525 2016871 2114979 1308090 1112940 717512 699060 843848 844875 883069 891194 917510 932140 1029495 1024473 4872477 5093231 40.25 71.5 1
15:02:44 2024-01-26 650362 647263 209433 204532 330893 336476 341304 336751 215111 214052 263873 268502 306964 312112 4245931 4512914 6406986 6197617 1077763 1128463 297729 263276 273468 275731 306721 297243 301140 302834 213098 216593 746663 673868 1505536 1456072 448131 441561 651118 658224 811828 791002 845666 850217 883161 892560 864521 960851 2031109 2127188 1285356 1096027 715473 703073 842812 839368 885555 892551 913675 926227 1030142 1030439 4975674 5117525 40.25 71.6 1
15:02:45 2024-01-26 657507 645323 208991 205208 329902 337528 340788 337460 215076 218117 264984 269934 304804 308856 4247714 4573912 6369685 6208564 1088307 1127662 297412 263899 272633 275904 306649 297171 300288 302507 212572 214461 738336 667631 1500824 1454023 447493 444974 647602 654960 817562 793102 839620 845876 884318 900293 860344 959094 2024713 2105785 1307735 1106886 713266 700898 847481 841754 878827 892479 919604 928784 1023123 1029129 4945376 5104511 40.25 71.5 1
15:02:46 2024-01-26 654707 647461 208952 204959 328871 337528 340752 336173 215479 214352 263065 268059 304804 310022 4248961 4578264 6392659 6190329 1088303 1128463 295380 263715 276163 275253 306757 297279 300113 302015 213576 215716 739875 665325 1516153 1467430 447026 441777 653238 654960 811828 797807 843593 842988 881931 901538 865251 951525 2018023 2116454 1284821 1113356 716492 700774 846280 844875 880473 892454 918053 930152 1027117 1023529 4881017 5111799 40.25 71.5 1
15:02:47 2024-01-26 648946 647227 208952 204536 331668 337771 341821 337460 215111 218306 263683 266839 304839 311193 4235503 4563345 6434868 6171009 1082043 1127884 300407 263468 276163 275482 306649 297171 300749 301745 213947 214129 738336 675318 1512104 1458144 448234 441453 654666 658803 810634 790781 843180 848023 883078 900712 865747 958604 2021836 2137910 1301866 1103859 717353 701511 843848 842411 884927 892479 915152 927398 1033069 1030585 4935957 5113876 40.25 71.6 1
15:02:48 2024-01-26 652971 645883 208987 204859 331942 337185 340824 338242 214743 215903 268602 268502 304804 309766 4240923 4560357 6373968 6189780 1072608 1127884 299269 264693 274935 275904 306181 297171 299756 301095 213240 215868 730257 675802 1497874 1452988 449615 444723 649547 660531 818722 788386 839770 850433 884318 898512 862180 963668 2027596 2124173 1288659 1100717 712249 704142 847481 839368 880473 898681 918223 923591 1024176 1029346 4987621 5096900 40.25 71.6 1
15:02:49 2024-01-26 654523 647461 208600 204855 329929 336511 340549 338789 214709 213607 263065 266873 306618 309766 4248961 4630079 6397217 6190329 1097619 1128810 299269 263873 276163 276946 305822 297424 300749 301088 213876 215413 738336 669542 1521604 1456771 446857 446382 653091 658076 814136 793286 839770 843045 888152 904869 860842 955678 2012564 2117244 1297954 1111322 713266 700052 848684 845474 878827 892111 920951 932178 1023849 1018652 4894783 5102420 40.25 71.6 1
15:02:50 2024-01-26 649596 647227 208591 204855 331672 337771 341580 336715 215226 218117 263065 266839 305726 309292 4245931 4556979 6380713 6180950 1085207 1128810 299523 263873 276948 274781 306829 297532 300113 300638 213876 215413 701674 666288 1507026 1466263 449162 441597 653127 655890 811789 794966 842854 844187 883074 902842 866127 954316 2016061 2119484 1288659 1108188 716492 699060 841889 846184 886359 891626 914326 932178 1030230 1025935 4907423 5111799 40.25 71.6 1
15:02:51 2024-01-26 647521 644831 209000 204536 329938 336511 342097 337726 216114 218270 268602 269321 304344 310277 4242903 4497891 6388335 6180950 1078651 1128810 300194 263837 273746 275395 308311 297387 299441 301553 213540 214576 748226 671940 1509899 1454977 445899 441525 650515 656367 811556 790442 844460 851001 883074 892596 865784 960888 2025307 2125680 1264834 1097588 716492 704105 841889 839368 887800 892587 913025 926227 1031696 1031462 4977189 5110026 40.35 71.6 1
15:02:52 2024-01-26 655172 645836 209455 204575 328906 338037 339402 337223 214778 217999 263100 269731 303851 310241 4248684 4571758 6355832 6195139 1088182 1128007 297946 264014 273362 275624 306793 297424 297541 303515 212871 214725 730257 667631 1511257 1454004 448756 444095 649014 655925 815139 793286 839980 847384 884282 901298 860344 956645 2021836 2106301 1298255 1106886 711741 700979 847481 840898 879813 892479 919641 926739 1021209 1028642 4945376 5108153 40.25 71.6 1
15:02:53 2024-01-26 652449 646769 208991 205178 328871 337255 341340 336173 215514 217964 263100 268094 304804 309949 4235541 4571758 6388335 6195139 1091419 1130420 297874 263794 274201 275431 306829 297351 300325 300182 213725 214197 736798 665728 1508877 1469519 448051 441850 652312 654960 811828 797769 844127 842448 883867 901538 865784 953636 2018297 2119484 1286740 1110043 717512 699060 843086 847986 885555 891194 916320 932916 1029646 1018292 4892358 5096900 40.25 71.6 1
15:02:54 2024-01-26 645952 646769 209641 204855 330670 337301 340824 336173 215479 214202 263100 269098 304591 310900 4242903 4496405 6420695 6185652 1080268 1125153 298284 263574 276406 275588 308565 296861 300749 301095 213383 214564 735644 673385 1520741 1456072 446931 441489 653299 658337 811791 791002 844164 848624 884327 897718 867050 958081 2021836 2133096 1300174 1100717 717512 704142 839742 841157 885555 892551 911689 929061 1034731 1027856 4935957 5104211 40.25 71.6 1
15:02:55 2024-01-26 655172 645824 209645 203940 329573 337563 339760 337732 215076 218306 268711 268280 304547 311341 4242903 4572688 6379010 6200183 1085111 1125153 296654 266195 275381 276435 306253 297387 300397 302657 213048 214677 745101 669064 1503695 1447823 447103 445751 649051 654739 816331 793286 839770 848402 884282 900293 860344 956645 2020477 2102803 1311647 1108463 712249 699989 847481 842951 879154 892479 919604 930187 1023123 1027458 4938315 5102144 40.25 71.6 1
15:02:56 2024-01-26 653976 645815 208956 204855 328906 337528 340824 336173 215479 217964 263100 268877 304839 310277 4235541 4571758 6376796 6195139 1094732 1128390 297340 264014 275381 275360 306829 297171 298205 300323 213541 213569 739875 665178 1528778 1466263 446857 441223 653091 654886 811252 795565 843490 841256 884327 901574 865784 952956 2018964 2114979 1288659 1110043 717512 700052 843086 847384 884927 890565 914363 932916 1029376 1024340 4876113 5097050 40.25 71.6 1
15:02:57 2024-01-26 650398 645961 209645 204540 330665 336240 340824 336208 215479 214052 265218 268946 304344 311229 4242903 4495475 6433391 6197504 1075678 1125153 299378 263539 273973 276011 306793 296969 298484 302015 213383 214564 735726 673868 1513474 1452915 449090 441850 653299 658337 809528 789882 844422 848624 882448 898986 865821 958081 2021563 2133367 1305779 1100717 718023 704142 841291 841157 887443 892551 912742 926044 1032550 1028619 4940660 5104211 40.25 71.6 1
15:02:58 2024-01-26 654951 644867 210286 208783 329902 338037 339485 338242 214778 218152 268602 268059 303885 311670 4242903 4571758 6383512 6197504 1084868 1125887 298214 263943 274992 276435 305966 297604 297580 300358 213904 216629 721412 671740 1517073 1443721 446931 445351 651389 658224 816331 792162 838575 848624 889742 892596 860344 962489 2025307 2121172 1290579 1103073 713266 705176 848684 839368 880473 899014 919368 923254 1025663 1029310 4971128 5082394 40.25 71.6 1
15:02:59 2024-01-26 654130 645820 208630 204566 329938 336476 339760 338824 214411 215261 263065 266873 304839 309256 4237887 4624105 6375695 6188651 1091381 1128390 299704 263574 273781 275731 303749 297604 300822 301234 213840 214094 717742 667155 1519774 1455059 449165 447013 654202 656822 813986 794166 838575 842485 886897 901502 859733 955678 2014630 2110270 1280983 1110043 712249 699060 848721 846110 878203 892272 922300 931514 1022397 1024451 4896098 5099015 40.25 71.6 1
15:03:00 2024-01-26 645952 646542 208129 205203 330929 337294 341856 336208 215111 217964 268748 268094 306942 306577 4233538 4553213 6395661 6188071 1084335 1127552 297622 263135 274342 275344 306829 297532 300825 300567 213134 212874 710215 667155 1507301 1464109 448544 441922 654202 657756 811828 793286 843490 843679 881931 900196 866409 955678 2016098 2117981 1290579 1106886 715982 699060 841889 846110 885555 891626 914363 931514 1030230 1027458 4906594 5102420 40.25 71.6 1
15:03:01 2024-01-26 647699 643962 208987 204540 329902 335969 341892 334693 215445 217999 264573 268536 304344 310277 4236857 4479442 6394434 6178639 1078760 1125600 297554 263276 272668 275573 305869 297489 300076 301237 212714 214197 735259 670021 1524256 1455059 448526 441705 650007 657756 812946 790442 842891 848624 881931 892596 866815 960888 2025307 2127188 1281589 1094470 714456 702080 841889 839368 886359 892587 914363 926227 1028770 1030476 4985343 5108153 40.25 71.6 1
15:03:02 2024-01-26 654895 640267 208960 205027 328906 337054 340273 337695 215076 218152 264091 269355 304591 309110 4236857 4556979 6368885 6188071 1088220 1125600 295827 263680 272668 275766 306613 297315 297653 301942 212714 213569 730257 665253 1524937 1454977 447493 445437 648592 654960 818450 793245 837307 843081 891004 902630 857831 954570 2018964 2102548 1287940 1110043 711234 699060 848721 844911 876063 893085 923689 929491 1020949 1026691 4921876 5091067 40.25 71.6 1
15:03:03 2024-01-26 645952 644872 208956 205246 330567 335969 342050 335702 215260 217964 263100 268059 304839 306613 4223339 4562495 6380376 6178639 1091419 1127662 297946 263715 272668 274958 306721 297351 297685 301161 213418 213866 728742 665811 1520116 1456009 446857 441886 654202 654991 811828 793286 839770 843679 884537 901502 862180 954316 2012564 2108774 1292085 1112940 714456 700052 847481 844911 879191 892258 918298 930851 1024294 1018422 4872477 5095230 40.25 71.6 1
15:03:04 2024-01-26 647237 645364 208274 204889 330933 337294 342386 336444 214778 214352 268638 266942 304874 308384 4236558 4550233 6387357 6178639 1082013 1127662 297451 262541 274342 276156 306829 297171 297545 302978 214089 212874 720684 670021 1535795 1462109 450436 441597 655130 658067 813558 793286 841657 845547 880468 901567 865207 955285 2018964 2136394 1282304 1103668 718535 702080 843885 842411 885042 894830 915430 926739 1035710 1030476 4931268 5108153 40.25 71.6 1
15:03:05 2024-01-26 652743 644872 208991 203935 330974 336511 339760 338515 214778 218341 268711 268094 306676 311670 4236558 4563185 6373430 6178639 1080495 1125264 300904 263092 273468 276328 304784 297604 297649 301161 213754 215984 739875 675544 1526378 1441669 447004 447013 651118 658839 817562 790442 838575 851038 889742 892632 859733 963668 2025344 2119484 1290579 1103705 712249 704179 849927 839368 877910 899014 922337 925567 1023123 1030439 4957127 5102430 40.25 71.6 1
15:03:06 2024-01-26 655172 645820 208806 204859 329898 337563 338735 338278 214927 217928 263135 268059 304839 309329 4234853 4601627 6396736 6178639 1093704 1125264 297874 263750 274493 276470 305571 297250 298519 301489 214249 214794 733288 665253 1512544 1457043 446613 444422 654666 654960 811828 796729 842854 840588 879117 901610 863259 951600 2015428 2108956 1307735 1112977 717512 699227 843885 845510 883783 891516 915430 932879 1028646 1024253 4852475 5095146 40.25 71.6 1
15:03:07 2024-01-26 651128 645861 208991 203935 330670 335969 340549 336751 215111 213751 263648 267686 303920 311229 4241113 4513327 6434050 6179927 1074675 1125264 297694 263468 273781 275731 305966 297041 300397 300271 213276 214863 743538 672903 1510176 1451885 448709 441922 653275 658337 810677 789882 846643 848624 882540 897682 867050 960167 2018964 2127188 1281589 1099934 717353 703644 840694 839368 885555 892587 914363 926264 1030252 1030476 4928910 5102420 40.25 71.6 1
15:03:08 2024-01-26 655172 643930 209645 204540 328938 337528 339521 336751 214778 217915 268638 268536 303920 309949 4239314 4560357 6366612 6161968 1082013 1124992 300407 263574 272563 276154 305751 297892 299808 302051 213754 214713 734164 671740 1489654 1443721 446857 445824 651389 656404 815790 791907 838575 848624 889742 897718 857904 960650 2021836 2114979 1290579 1106886 713266 702116 848082 839368 878827 897445 922337 926264 1022397 1029129 4938315 5098781 40.25 71.6 1
15:03:09 2024-01-26 655206 644904 208630 204570 331698 337019 338735 337495 214983 217622 263100 266873 304379 309511 4238340 4588046 6387357 6172138 1093779 1127204 297694 264084 272182 275766 306829 296977 300713 299448 213418 213900 728742 662415 1525596 1457043 446857 441850 653275 654960 811211 795565 844127 841256 881931 901574 866164 951600 2012564 2111983 1288659 1111086 717512 698564 843086 847986 885098 891072 916973 932916 1028770 1025704 4862794 5089409 40.25 71.6 1
15:03:10 2024-01-26 651086 645364 209030 203970 329938 336511 340309 338756 215479 213751 268638 268536 306942 310937 4238947 4485951 6406115 6193593 1076332 1125600 297209 262506 272704 275537 306685 296443 299441 300569 213418 214232 743538 670021 1505019 1451940 445972 441813 650467 656367 811556 791002 843490 848624 883074 892632 865821 960925 2025344 2124173 1261136 1094470 715473 702116 841889 839368 885398 895396 914047 926227 1030142 1032230 4961561 5100547 40.25 71.6 1
15:03:11 2024-01-26 653779 640303 208665 205169 330337 336511 340262 336715 215111 217999 263868 269522 306726 310027 4242300 4562282 6341709 6175215 1081702 1121966 297946 263346 272668 275060 305069 297496 297367 301308 213233 213569 728742 665927 1507579 1452915 446931 445437 649547 654665 818142 794404 836749 841256 888190 901502 857867 954353 2016098 2098735 1294417 1108463 710727 698564 848721 844076 876335 889932 923689 928792 1020949 1024487 4926727 5085780 40.25 71.6 1
15:03:12 2024-01-26 647521 643926 208806 205212 329173 335499 341616 335667 215295 217928 268602 268294 306942 308552 4223226 4558501 6369685 6171744 1083521 1125264 297484 263311 274115 274817 306829 296753 297757 299483 213418 213569 717376 665253 1515089 1465223 449652 441453 652312 654960 811828 793245 842891 843715 884573 902204 864557 955248 2016098 2133367 1280348 1102100 718535 702080 843885 841220 885042 892551 915430 927436 1033317 1025717 4919504 5104511 40.25 71.6 1
15:03:13 2024-01-26 652779 643930 208960 208605 330933 336240 338771 338278 214594 218306 265291 268294 306460 311671 4235692 4559235 6360359 6161968 1075678 1123668 300194 262506 275381 276363 305536 297892 297721 301161 213454 215832 728742 674138 1505952 1438603 446615 447086 651118 657871 816404 790442 838575 850433 889742 892632 857904 960925 2020399 2114979 1288659 1103705 712249 703644 848449 839368 877910 897745 921025 926264 1023849 1030585 4933613 5095146 40.25 71.6 1
15:03:14 2024-01-26 654914 645368 208810 203974 329671 337599 338771 336751 214812 214210 265479 269357 307086 309183 4232895 4592425 6379010 6198022 1092999 1125264 295415 263943 275150 274958 306829 297041 297615 299448 213418 213569 728742 662415 1512892 1462109 446931 445169 653275 654960 811252 795602 843527 842178 874136 901574 866436 951600 2010344 2113481 1290579 1110043 716492 699740 841889 847384 885670 889586 915430 933971 1030142 1024451 4878397 5089409 40.25 71.6 1
15:03:15 2024-01-26 645952 645520 208995 203965 329898 337771 340513 334622 216173 214210 264401 269453 305576 310095 4226146 4476626 6379010 6175403 1074675 1125264 299523 263468 273468 274887 306829 297250 297793 300953 212714 214049 736798 670021 1495480 1451940 449457 441813 649547 658692 814136 791563 844460 850433 880323 897682 865784 960888 2025307 2127188 1275939 1094433 714456 702043 844285 841157 885555 897673 918053 927586 1027153 1030111 4957873 5093042 40.35 71.6 1
15:03:16 2024-01-26 652876 643889 208995 204562 328636 336547 339760 339716 215203 215186 264656 269216 304240 309183 4235579 4556979 6351034 6161968 1085132 1125526 297946 263899 272633 275766 306397 297532 297685 301308 212714 214049 728742 665253 1498537 1449860 447493 445751 649547 654960 818722 795542 839770 846184 889705 902842 862180 958763 2018964 2101057 1272923 1106886 710958 700549 848082 843679 879154 892515 922300 930152 1020188 1026696 4917119 5093042 40.25 71.6 1
15:03:17 2024-01-26 646319 645556 208810 205817 329635 337771 341533 337762 214996 214848 264802 267990 304699 308745 4226146 4537460 6367363 6162193 1089890 1127167 296540 263715 272668 274923 306829 296753 297580 299413 213718 214014 739875 662415 1505127 1465991 446931 441453 652775 654960 811828 795565 844127 842448 884327 901538 866409 954316 2012564 2114223 1288659 1110043 716492 699060 841889 847986 885555 891194 915505 932215 1030142 1018292 4881882 5093042 40.25 71.6 1
15:03:18 2024-01-26 645680 644710 208991 204540 329898 338655 341293 337195 215872 214956 264578 269216 304452 310058 4235579 4472972 6379010 6167170 1077315 1123631 297802 263092 272704 274887 306577 297460 297337 301272 212749 214232 733478 671940 1506462 1454977 448271 441813 650467 656404 814869 792162 844127 851038 883215 897718 867050 962295 2025307 2127188 1271466 1094470 714456 703607 843685 841157 885315 897709 915543 927586 1030230 1031425 4975938 5094714 40.25 71.6 1
15:03:19 2024-01-26 654739 640263 208991 204536 328658 339689 341277 339236 215307 214956 264802 269627 306079 310058 4235300 4557867 6332383 6176166 1085036 1124466 295415 263311 272668 275766 305966 297496 297870 300918 213048 213569 720922 666203 1504397 1452915 446931 445751 649547 654702 818722 795529 837345 843679 892267 901308 857904 957267 2018964 2104800 1298255 1108463 711234 700052 848684 844039 878827 892479 923689 930152 1020912 1026428 4919504 5085780 40.25 71.6 1
15:03:20 2024-01-26 645952 643921 208956 207252 329119 338087 341569 337799 215341 214352 264802 268363 304664 309133 4235692 4550407 6378513 6171744 1084433 1125264 297694 263092 274342 274923 306397 297171 299441 300323 213418 213500 708363 665728 1510626 1466263 449652 441525 652312 656822 811828 793245 844127 846184 885825 902204 866436 957325 2018964 2136394 1286216 1100717 716492 701015 844285 843679 885555 894978 916320 928792 1032157 1030439 4915992 5093042 40.25 71.6 1
15:03:21 2024-01-26 648624 643889 208782 206665 333397 337076 341436 337590 214640 215561 264802 268363 306906 309584 4230203 4525564 6341709 6157536 1070946 1122002 297244 264319 274956 275537 305751 299360 297095 300815 213718 214276 719429 673385 1494327 1447823 448967 446382 650467 660277 818722 789882 839197 850823 888410 897718 862000 963668 2024805 2124173 1290579 1099151 712249 704142 847481 839368 883147 899612 918298 924763 1025663 1033395 4961749 5094869 40.25 71.6 1
15:03:22 2024-01-26 652606 645878 208773 205676 329422 338728 340094 336609 215157 214956 263982 270878 304699 309182 4233538 4554024 6318557 6181503 1084396 1122002 295897 263715 272668 275766 306397 297568 297095 301272 212530 214049 730257 665253 1521458 1447823 448209 446744 649087 654960 818722 794966 838575 845949 892267 901465 859733 956645 2020399 2103225 1294417 1109253 711234 701046 850530 845510 878203 893414 923689 930115 1020949 1018328 4909559 5080037 40.25 71.6 1
15:03:23 2024-01-26 649060 647456 208777 206666 329155 339689 339617 336644 215307 214281 265364 267955 304664 309839 4230203 4570131 6369685 6171295 1094559 1125264 299715 263899 272182 275766 306433 297005 298067 299413 213418 213866 728742 664305 1530946 1457043 446862 441886 654202 654960 811828 796729 844127 842485 883251 901610 865784 951600 2015154 2111952 1284821 1112150 718023 699060 845081 846147 884299 891173 918053 932879 1028770 1027341 4853666 5083663 40.25 71.6 1
15:03:24 2024-01-26 650557 645892 208747 206384 330786 337221 340645 336573 214939 214805 265439 268744 304664 309985 4208180 4537578 6348503 6139923 1079004 1125264 297209 262471 273923 274923 306397 297892 299441 301161 214125 213204 716271 669542 1518127 1457043 450694 445824 655130 658337 811828 793286 844460 847421 883875 901567 864521 958044 2018964 2133367 1290129 1102063 718535 704142 842654 841220 885555 892587 915430 927436 1033317 1027130 4919504 5094714 40.25 71.6 1
15:03:25 2024-01-26 655869 645878 209514 204502 331798 337221 340716 337590 214939 215561 264765 268363 304557 308456 4211221 4531091 6356102 6144264 1066246 1124726 296794 263311 274763 274887 306829 299577 297649 301272 213418 213569 727226 669064 1539244 1451940 451002 445195 650007 658803 816368 792162 841023 848624 888410 900293 862000 962451 2028224 2127188 1298255 1094470 716492 702116 843885 841754 885555 897709 915580 929023 1028646 1034127 4966631 5094714 40.25 71.6 1
15:03:26 2024-01-26 653341 645420 209837 204498 329493 339689 339617 337590 215088 214930 264802 268467 305111 310753 4225380 4541903 6360359 6161930 1086755 1125264 295656 263750 272668 275802 305392 297892 300076 301731 212714 214049 739875 665728 1524797 1449860 446931 445824 649547 654960 818722 793102 841566 848624 889742 900196 860707 959483 2021836 2099567 1294772 1106886 711234 699989 847481 843679 881759 893535 920988 930152 1022397 1030585 4915992 5086384 40.25 71.6 1
15:03:27 2024-01-26 653341 647279 208856 204963 329520 338203 339545 337081 215272 214352 263100 266908 304344 309329 4229820 4562485 6383314 6162193 1091341 1125264 296821 264155 272668 275766 306829 296335 298032 299483 213754 213866 739875 663832 1508396 1463912 446895 441453 654202 654960 811828 796729 844164 842485 881967 901610 867718 954316 2012564 2117131 1288659 1110043 717512 699060 843086 848588 885555 891194 916973 934246 1030142 1018292 4872477 5096896 40.25 71.6 1
15:03:28 2024-01-26 650297 643776 209505 203901 329795 338489 339617 336502 215272 213945 263100 268094 303639 310314 4223301 4486063 6406986 6152814 1079075 1123631 297802 262873 273504 275766 306613 296111 298972 299448 213418 214197 740413 671940 1507026 1451940 448271 441525 653275 658337 811789 791039 846004 851038 881931 899023 869317 960925 2021836 2127188 1281589 1099934 717512 704142 841889 839368 888889 897745 914363 929023 1027053 1029346 4919072 5102715 40.25 71.6 1
15:03:29 2024-01-26 654863 640123 209510 205511 329493 339448 338592 340131 214778 218117 268602 266942 303885 311414 4227186 4537427 6350750 6162193 1082013 1123631 297451 263311 272598 276613 305679 297532 297834 299483 213718 214713 712180 671740 1510051 1442694 448209 446382 651389 656404 817291 793286 839770 848624 891635 898017 860344 960925 2021836 2108956 1265816 1106099 714456 703146 848721 841157 880240 896139 922300 924729 1021341 1028467 4923258 5095399 40.25 71.6 1
15:03:30 2024-01-26 655024 643781 208856 204782 329787 338489 340384 338479 214743 217928 263100 266839 306942 309038 4223896 4602110 6369685 6162193 1092887 1124466 300067 263311 277277 276419 305966 297041 298519 301161 213754 214197 730257 669064 1495654 1454977 446931 446066 655130 654665 811650 795565 843527 843081 883584 906479 864521 953636 2010344 2105256 1284821 1114598 718023 700025 845680 844039 884410 893414 919368 931514 1029376 1027071 4848998 5090288 40.25 71.6 1
15:03:31 2024-01-26 649551 645214 209337 204502 331762 337735 340752 336715 215076 218306 263504 268979 304699 309913 4217814 4534668 6397661 6148426 1072367 1123631 297764 262908 272704 275766 306397 297041 298519 300948 213418 214232 730643 672903 1508177 1452915 448942 445751 655130 660277 811828 791600 846643 850433 882853 900786 869590 960925 2021836 2133367 1300174 1099934 718023 705213 841889 841754 888346 897745 914320 927436 1036321 1033395 4923965 5099714 40.25 71.6 1
15:03:32 2024-01-26 654133 643785 209833 206239 330539 337528 339485 336751 214812 218152 265291 268363 304087 311229 4217274 4547989 6360359 6167170 1083561 1122002 295897 263715 272633 275802 305966 297387 297545 301308 212714 216364 742568 666203 1509775 1447823 446263 446382 649547 656356 818722 793245 839770 846555 892341 900867 859453 956682 2016871 2098623 1275939 1107674 712249 700549 850862 843715 878011 894793 923689 930050 1020949 1030000 4919343 5079389 40.25 71.6 1
15:03:33 2024-01-26 646776 643744 208856 205105 328374 336005 340860 335702 215111 214245 268638 268211 304344 306577 4219336 4540712 6348574 6162305 1083558 1125264 296821 263715 273852 275344 306545 297532 299555 301161 213577 214049 719429 664305 1508439 1466263 448979 441705 653275 654960 811828 796729 844164 843715 884537 901574 867124 954570 2018964 2121127 1290579 1102100 717512 701278 843885 843715 885555 892551 915430 930152 1034087 1033074 4919343 5093928 40.25 71.6 1
15:03:34 2024-01-26 649097 644058 209584 204536 329974 336818 341892 336173 215203 213425 264054 268467 303920 309329 4211221 4483195 6339430 6126777 1072793 1124466 296794 263311 273468 274502 306829 297892 297685 301963 212785 214049 738336 670021 1505019 1450909 449652 444567 650007 656404 815176 792724 845129 851038 887116 899658 867087 962451 2025307 2124173 1289122 1094470 716328 703110 841889 839368 887443 897745 916697 927451 1032616 1035202 4964283 5093928 40.25 71.6 1
15:03:35 2024-01-26 653132 642842 209610 204570 328942 337528 339485 337483 215307 215073 268602 268911 303639 310277 4218927 4543940 6348499 6144264 1082081 1125264 295932 263311 272598 276225 305141 297892 299865 300780 212749 214713 743538 669064 1500214 1445734 446931 447086 649547 656822 816368 793102 839770 848624 891635 901567 859490 960888 2020399 2099789 1292498 1106886 713266 702080 848721 842411 882420 896139 923031 931454 1026650 1033000 4914721 5090918 40.25 71.6 1
15:03:36 2024-01-26 653229 645064 208630 204575 329938 337563 338485 338408 215134 214352 263100 266873 304839 311027 4211770 4568029 6369685 6158379 1093689 1125264 297766 263935 271801 276225 306613 296335 298519 299448 213754 214083 728742 664305 1530780 1454705 446263 441561 655130 654960 811828 797931 846004 842485 884573 906783 867718 954316 2012564 2107948 1286740 1116185 718535 701046 846280 847384 885555 889932 920831 936910 1032616 1027231 4854270 5084496 40.25 71.6 1
15:03:37 2024-01-26 650807 644835 208995 203931 330974 338416 340681 336715 215076 217999 263908 266908 306942 309767 4208180 4537573 6397661 6152814 1078651 1123668 300194 262541 273887 275802 306613 297342 298519 298959 214089 214197 738336 673657 1511955 1454977 449688 445073 654828 660314 811613 792162 846643 848624 883875 902204 867124 960925 2020399 2133367 1309691 1099151 718535 705712 842654 843679 892240 898118 918053 931492 1037406 1030038 4919343 5095399 40.25 71.6 1
15:03:38 2024-01-26 649633 640267 208956 204575 331148 337589 340788 337460 214778 213607 268602 268259 306186 309839 4205179 4527855 6343962 6155841 1068870 1124392 296759 263092 274920 274887 306397 299577 297613 301201 213682 214197 728742 668203 1519692 1451940 450965 444349 650928 657798 816294 793286 844090 851642 884172 901351 866399 963668 2028186 2127188 1292498 1096027 714795 703073 846280 842951 885555 901342 919443 930050 1029229 1039267 4971398 5103960 40.25 71.6 1
15:03:39 2024-01-26 652300 640231 208956 205178 329582 337492 340202 337188 215076 218117 264948 269899 304344 307949 4208766 4541121 6311938 6144264 1085207 1123595 295862 264155 272633 276386 306397 298122 299405 301660 212679 214197 736798 665728 1528166 1447823 446895 446074 650467 656822 820465 795529 839770 847421 893166 901502 861567 958044 2018927 2102548 1294417 1110043 712757 701046 851135 847348 881291 897409 927512 932692 1023169 1030147 4920439 5083663 40.25 71.6 1
15:03:40 2024-01-26 645952 643926 208952 207248 329297 338489 341821 335667 215410 214210 265255 268059 306942 306577 4220825 4537460 6364623 6152814 1085100 1123595 297455 263715 273468 274887 306829 297460 297580 302088 213383 215832 728742 664305 1506205 1466263 449798 444385 654394 656356 811828 797858 845930 843715 884464 901574 867087 956360 2015428 2117981 1290579 1109253 717512 700052 844011 848969 890158 894793 918710 934763 1033106 1030073 4876532 5083663 40.35 71.6 1
15:03:41 2024-01-26 645952 643645 210021 204825 329862 337771 340513 336137 215203 214139 268675 269161 303851 310936 4208442 4447459 6388335 6143435 1074142 1125264 299487 263276 273468 275766 306829 296551 300288 300323 213433 214232 730643 671940 1506205 1451940 449798 445483 653275 659269 811828 792162 846606 851974 883839 900293 869590 963668 2021836 2124173 1271074 1100717 717512 706212 843086 842766 889857 902455 914214 928836 1033129 1030074 4919719 5085780 40.35 71.6 1
15:03:42 2024-01-26 655206 645878 208991 204825 331906 337771 340513 338242 215169 215561 264656 268467 305648 309766 4205142 4531091 6348499 6152899 1068073 1123595 297416 263092 275184 275537 305966 300213 297613 300461 213718 214197 717936 671940 1501622 1451940 451660 446770 651389 661250 818722 791002 841905 851038 891004 900293 862000 965043 2024439 2124173 1292498 1099934 713266 704142 850315 844039 885728 900139 923329 928836 1028220 1037910 4973633 5083663 40.25 71.6 1
15:03:43 2024-01-26 652141 643885 208776 205779 329404 336476 340273 337318 215111 213607 264428 268059 304839 306577 4208180 4586637 6304407 6162193 1088307 1125264 297658 263680 273468 276154 306397 297243 297577 300358 213718 213535 717742 664305 1513474 1454023 448271 445388 651389 656822 819884 797293 839770 844911 890783 901646 861567 955248 2012564 2110270 1301866 1110043 714285 700861 852743 848969 881291 894807 923540 932730 1026687 1030073 4879443 5091949 40.25 71.6 1
15:03:44 2024-01-26 645952 645616 208917 204850 328374 337563 340130 336680 215410 214352 268638 266873 304344 309256 4211559 4534668 6348499 6152211 1091443 1123631 295862 263899 272598 275344 306829 296263 299865 299448 213383 214014 728742 662415 1516540 1463263 447812 445195 655130 656356 811828 799925 846643 843679 884501 906746 867087 955678 2012564 2114979 1290579 1113356 718535 702965 847859 846555 885444 894646 919593 937099 1029959 1027085 4839374 5076788 40.25 71.6 1
15:03:45 2024-01-26 647789 643627 208305 204540 330893 337460 340788 335667 214801 214352 264984 266619 304804 308021 4208801 4523253 6341709 6143435 1075603 1123631 297659 262471 274342 275537 305966 297496 297337 300845 214763 213535 722415 670021 1497054 1456771 449285 445751 655130 660277 811828 793286 843490 848624 887299 902842 866371 960167 2017493 2136394 1280983 1103705 720439 707049 845449 845879 890601 897528 916208 931529 1038217 1033249 4907700 5093042 40.25 71.6 1
15:03:46 2024-01-26 654893 640155 208956 203940 331260 337771 338735 337732 214445 218188 268602 268024 304344 308929 4217575 4533043 6339505 6143435 1069953 1120340 297174 262069 274342 275537 305070 297604 297865 302015 213383 213569 728742 672903 1501857 1447823 451002 447013 651389 661213 818779 791002 842167 852248 886160 897682 863600 966458 2024713 2121127 1268406 1100773 714795 707049 849067 841717 884572 900139 922223 927436 1028951 1038715 4953588 5083663 40.25 71.6 1
15:03:47 2024-01-26 652876 643631 208300 206956 329974 337771 339724 336715 214411 213642 264464 266873 304804 306577 4217575 4592275 6303140 6155841 1088307 1122002 296552 263276 273468 275766 305486 300213 297613 299448 213718 213500 707401 664381 1516463 1451812 446895 446382 650928 656356 819302 796692 839770 843715 892267 906573 860344 956397 2018964 2102548 1286740 1112561 713266 700898 851098 846555 881328 897227 925982 932861 1020728 1027058 4898281 5074284 40.25 71.6 1
15:03:48 2024-01-26 645952 643889 209361 206665 328866 336511 341039 335667 215410 214352 268602 266908 304344 309110 4208442 4534668 6348362 6144042 1088265 1123631 297245 263715 272704 276350 306829 297460 299973 301587 213718 214197 739875 662415 1532677 1464184 447917 441597 654202 656550 811828 797858 845366 843679 881640 901610 868973 956360 2015428 2117981 1290579 1111766 720439 700898 846690 848242 885615 893267 919292 935429 1031825 1024487 4833448 5074284 40.25 71.6 1
15:03:49 2024-01-26 649405 645429 209396 208672 330902 336250 339724 336680 214743 217928 263100 266908 303885 310973 4205442 4519681 6392659 6134057 1074142 1122002 298146 262506 275892 275344 305966 297250 298484 301058 213718 214197 733721 672903 1509764 1452915 447941 446382 655020 660277 811828 792162 846606 848624 884523 900293 869590 960888 2018964 2135799 1266523 1102347 720955 705040 845788 845352 888068 898502 919482 931529 1032682 1031934 4909315 5076415 40.25 71.6 1
15:03:50 2024-01-26 647789 644058 208630 203935 329582 336818 341856 334693 215076 218270 264054 268246 304087 309766 4202166 4467513 6339430 6143435 1069399 1121966 297946 263276 272668 274695 306829 296789 297613 301237 213197 216211 736798 670021 1495076 1450909 449615 444385 650467 658300 815139 793286 845366 851038 884573 900293 866436 963668 2023361 2129107 1269225 1097634 717353 703996 843974 841717 889336 900139 916861 927337 1033074 1033395 4952451 5080037 40.25 71.6 1
15:03:51 2024-01-26 654739 644705 208947 208570 329902 336511 338699 337732 214594 217928 264761 269844 303851 310791 4205442 4531835 6341412 6143435 1082013 1121171 297946 263680 272372 276189 305536 297496 297721 299483 213433 214897 721412 669064 1493237 1442694 446931 446744 650467 658224 816368 793286 839770 850765 891635 901567 862793 960888 2021836 2111253 1292498 1108594 715305 706937 851098 841680 881328 899467 924692 928634 1021209 1030439 4919504 5068477 40.25 71.6 1
15:03:52 2024-01-26 654552 640236 208634 204575 329635 336511 338189 337732 214411 214352 265255 266839 305039 308384 4199187 4581030 6348499 6143435 1091344 1123631 297946 263276 272668 276613 305070 297532 300288 301161 214089 214049 695907 667631 1512237 1454977 449090 446749 655130 656404 813949 793245 844069 847421 887116 901574 864521 955248 2016871 2115263 1288659 1115595 718535 703039 846690 846555 885444 894982 920259 932879 1030142 1026691 4825449 5068477 40.25 71.6 1
15:03:54 2024-01-26 646546 640231 208987 208632 329938 337771 340238 336715 215076 214174 263100 266908 303885 310863 4202444 4485876 6388335 6134057 1072755 1123631 297694 262908 273468 275731 305966 296587 300361 299413 213718 214197 733721 672903 1514594 1450884 448759 446697 655130 660240 811828 792724 847849 851038 884552 900293 869590 963668 2024805 2136109 1296336 1100680 720310 704993 844248 845953 889968 897003 914363 928755 1036468 1033074 4906594 5083663 40.25 71.6 1
15:03:55 2024-01-26 652779 639974 208956 208676 329929 336511 338735 337259 214411 217928 264573 266873 303885 311670 4205442 4522550 6332383 6143435 1081816 1120340 296794 263311 272407 276154 305966 297207 299555 301161 213048 214897 722950 669542 1510686 1442421 446895 447013 650467 658224 816368 793286 842167 848624 888746 901567 862686 962526 2026250 2117773 1292498 1107013 714285 705492 851098 841680 881328 900016 923689 926227 1023665 1034127 4943207 5076415 40.25 71.6 1
15:03:56 2024-01-26 655206 640227 208634 204532 329902 336005 338735 338789 214079 218306 268711 266839 304379 309038 4211446 4590303 6339430 6152814 1088307 1122002 296759 263276 272668 276189 304570 297568 297580 300845 214089 213569 722415 666203 1506353 1452915 446639 447963 655130 658224 815799 794966 841620 846220 885533 905913 866134 960156 2016871 2108527 1294041 1114800 717353 702503 850494 847200 883173 893617 922994 934638 1028220 1025935 4848072 5064905 40.25 71.6 1
15:03:57 2024-01-26 645680 640227 208094 205169 329938 336818 340549 337762 215076 214352 264610 266908 306942 306505 4205442 4516123 6332383 6134057 1078159 1123631 297694 262287 273923 275537 305643 297250 298104 300311 214577 213535 722415 670021 1501631 1456009 450326 445751 654792 659773 811556 793286 844127 848624 882923 902842 867718 962489 2020477 2131557 1267700 1103859 717353 701009 844248 848588 888073 894122 915543 936872 1033161 1027167 4881505 5064905 40.25 71.6 1
15:03:58 2024-01-26 644085 639970 208995 203927 329894 336240 340273 334622 215445 214352 264054 268502 303885 310022 4198794 4451304 6351034 6128733 1072681 1122002 297802 263092 272704 275380 306829 295502 297615 299448 213084 214232 738851 671571 1507026 1451940 448161 444168 655130 659306 811252 792162 847887 851038 884327 902660 871436 962526 2021172 2136265 1272172 1100775 720586 703959 844248 842971 888073 897673 915251 931529 1036248 1033395 4900693 5076415 40.25 71.6 1
15:03:59 2024-01-26 652779 640195 208917 208388 329902 336511 339496 337732 214594 218117 264984 266908 303427 311670 4187124 4525395 6330101 6143435 1078760 1118753 300407 263311 272598 277199 305035 297171 297095 299448 213383 214232 728742 671740 1494146 1438603 446931 446090 653275 660007 818722 793286 839770 851603 893166 901351 862607 965544 2024052 2120784 1292498 1107013 714795 706029 851135 841183 880510 901342 926325 927549 1024176 1033395 4931268 5070665 40.25 71.6 1
15:04:00 2024-01-26 654905 640267 208630 204540 329635 339098 338189 337732 214113 214352 268711 266839 304557 308965 4196269 4571758 6351034 6143435 1091406 1122002 296759 263311 273644 276189 305966 296587 300076 301271 213418 213866 718869 664305 1511897 1452915 445270 445751 655130 654960 811828 797895 845366 843715 890717 910545 869574 955603 2016825 2114528 1264875 1114800 720072 701046 846280 847384 885670 894646 920027 935579 1032336 1018328 4811427 5067049 40.25 71.6 1
15:04:01 2024-01-26 647040 640200 208995 208672 329306 337771 339795 335702 214743 213751 268638 267686 304300 310277 4196076 4466585 6379010 6134057 1070757 1120376 297694 263311 272704 275344 305966 295954 300397 301161 213383 216364 738851 671940 1515857 1447823 448979 444458 654202 659773 811828 792162 847887 853349 885541 902353 869479 963556 2024052 2129847 1272172 1100643 718535 705712 842812 841220 890684 898977 914047 930073 1034781 1031569 4900693 5076415 40.25 71.6 1
15:04:02 2024-01-26 653341 640191 208776 208601 329974 336240 338462 337495 214113 217928 264573 266908 303885 310973 4199449 4522907 6323058 6143435 1069512 1118753 298354 265053 272704 275766 305035 297568 297793 301271 213418 213866 728742 673657 1492251 1438603 448967 448097 651389 660350 818722 791002 839509 855891 894876 900074 862793 966421 2024052 2120784 1292498 1100717 713266 705712 847481 839183 883069 900284 920951 926044 1028109 1033516 4940660 5070665 40.25 71.6 1
15:04:03 2024-01-26 650926 640195 208600 204850 329440 337771 338735 337768 213896 217964 264620 266804 304557 308384 4196076 4590962 6312660 6144042 1087531 1121207 295932 262541 272668 275766 304142 297568 298104 300557 214089 213535 722415 665253 1498130 1451940 450052 447646 655130 657756 816368 794966 844084 848402 891896 906683 864635 958409 2013018 2110025 1299910 1112418 715473 699989 848684 848969 880437 892479 923541 932916 1029609 1024487 4836124 5057684 40.25 71.6 1
15:04:04 2024-01-26 644016 640195 208057 204566 329929 336818 340549 334693 214743 214352 268565 266908 307411 306505 4199449 4516123 6339505 6134057 1077395 1121420 297766 262471 273923 274887 305966 297041 297865 301161 214089 214205 708851 666203 1493743 1457043 451002 444095 654828 659269 813986 794830 846988 849006 887563 904120 866903 960739 2018260 2139299 1290579 1102100 718260 702043 846653 844875 887443 892623 915580 931328 1031783 1030476 4891288 5067049 40.25 71.6 1
15:04:05 2024-01-26 648624 639965 208921 204575 330938 336342 340309 336715 214594 213425 264091 266942 303885 309074 4205554 4499268 6325935 6139054 1066246 1120376 296794 263311 274342 274467 306397 297568 297870 302015 213383 213866 738336 668108 1559074 1450909 450165 445751 650467 660277 818779 792830 844497 852136 886714 902769 866483 962794 2026938 2124173 1294417 1099151 713266 705003 848046 842411 884927 899381 923504 930152 1027190 1033552 4953588 5074284 40.25 71.6 1
15:04:06 2024-01-26 650478 640159 208626 205173 328410 336240 338771 336208 215076 217964 263682 268094 304344 306577 4208555 4548379 6267201 6144126 1084931 1122002 295862 263311 272668 275573 305966 297892 297577 300815 213718 213569 723908 663359 1504310 1451940 448624 447086 651389 655669 821002 800079 839546 847912 894802 906683 861220 961151 2021172 2099567 1272923 1106886 712757 700935 848684 845510 881328 892551 924862 932215 1022397 1029711 4891288 5051921 40.25 71.6 1
15:04:07 2024-01-26 645952 640195 208780 204532 327910 336276 340549 334657 215445 214352 268186 266873 303885 308856 4196090 4522180 6339430 6128733 1090629 1121171 296794 263715 272182 275766 306563 297041 300190 301161 213904 213569 728742 663832 1527339 1454977 446931 445751 655130 656637 814025 800079 845779 846036 884136 907784 867100 956285 2015428 2110270 1295997 1115392 719408 701511 847481 846184 885042 896590 919604 932916 1030142 1025971 4831403 5061293 40.25 71.6 1
15:04:08 2024-01-26 645854 640263 208305 203935 330969 337294 340595 334728 214778 217928 268638 266029 303920 308479 4199449 4522550 6348220 6134676 1077390 1122002 297729 262471 273923 276350 305966 297496 297337 300420 214089 213569 719429 670021 1500095 1454977 448649 445533 657890 662177 814062 794830 843979 850396 889815 902806 866903 962715 2016098 2133367 1289151 1105359 717353 700979 843885 846512 888256 892623 915543 932916 1033161 1030476 4877340 5064905 40.25 71.6 1
15:04:09 2024-01-26 647516 640159 208630 204540 329974 336550 340309 336173 214445 213607 264573 267686 303885 309292 4196076 4465553 6323058 6129682 1073374 1118753 297766 262506 275308 274502 306829 296335 296680 300358 212714 214232 715883 670021 1520979 1447823 449297 441525 652834 661039 814062 792650 846495 853460 886387 899790 869479 964968 2021836 2124173 1269225 1099987 717512 705676 843086 841754 889968 900284 916973 926081 1033317 1033395 4928910 5067049 40.25 71.6 1
15:04:10 2024-01-26 652349 640159 208991 204575 330108 336547 338771 335737 214778 217928 264833 269098 303629 309147 4205442 4521204 6332383 6139054 1082787 1120376 295897 263750 272668 276189 304676 296789 297580 301308 212565 214471 754085 666203 1503369 1447823 447953 446794 651442 660568 818611 795542 842129 852248 894131 902769 864020 963668 2021836 2105785 1292498 1106886 715473 704179 850862 844076 882420 897745 923689 929491 1023415 1027130 4896098 5067049 40.25 71.6 1
15:04:11 2024-01-26 651393 640227 208780 204536 327910 336582 338771 335667 215260 214352 268638 267873 304344 309074 4196076 4531446 6341709 6134676 1083558 1121171 296331 263311 273468 274923 306829 297041 299555 301161 213862 213603 728742 663832 1532041 1465223 450694 444795 655094 657645 814136 797748 846495 846592 888101 906601 869590 956682 2018691 2123573 1290579 1106099 717512 699989 846653 848588 887052 892515 918053 932916 1032550 1033505 4867045 5059829 40.25 71.6 1
15:04:12 2024-01-26 643855 640159 209470 203970 329938 337771 340549 334657 215479 214202 264573 268536 303885 309803 4190097 4441670 6380869 6129682 1072329 1121207 297209 262541 272704 275766 306829 296134 299550 300765 213233 214564 735726 670021 1492251 1452988 450694 444132 654592 660568 814136 793250 847426 853460 885670 900148 869590 965284 2018964 2131557 1296336 1099934 719923 705213 844248 843679 888704 897745 917887 929491 1031528 1033395 4893699 5063437 40.25 71.6 1
15:04:13 2024-01-26 651430 641854 208669 208774 330965 337771 338735 337495 214113 215261 264610 266908 303674 309351 4193490 4513927 6313732 6134057 1068024 1118753 297659 262069 274342 275573 303749 297604 297721 300323 213604 213569 728742 672903 1514431 1450826 451384 448841 652775 661608 819810 790929 843368 853460 892157 897718 863908 966692 2024805 2120988 1292498 1097588 713266 705040 848684 843045 884299 898681 921025 927436 1027204 1032372 4942991 5061293 40.25 71.5 1
15:04:14 2024-01-26 647570 639929 208309 204889 328938 337771 339760 336715 214503 213642 268565 266873 304591 306613 4196076 4587041 6313732 6139054 1088230 1118753 295897 263276 272668 275573 304856 297387 297130 301276 214089 213535 716271 664305 1501707 1454784 450769 449233 654165 658692 818031 797807 839695 846592 892594 906746 860842 955285 2014727 2106448 1299910 1112187 716328 701051 851135 847986 879965 894048 925665 935579 1025663 1027458 4858583 5050477 40.25 71.6 1
15:04:15 2024-01-26 644470 640191 208309 205813 329368 337294 341304 334693 214778 214352 264464 267651 304522 306072 4192689 4516476 6323058 6124678 1085100 1120340 297036 263311 272668 274887 306829 297005 297545 299448 213682 214014 728742 664381 1504134 1463342 449410 443950 655094 656785 814106 800079 846988 846592 887043 908705 866852 955678 2014727 2111768 1309691 1112704 720586 701046 846280 847348 886359 892443 918298 935579 1031604 1028798 4815860 5062748 40.25 71.6 1
15:04:16 2024-01-26 647265 640204 208995 208636 329902 337771 340238 339236 215076 214052 263468 267651 303851 310277 4190176 4469761 6387865 6124678 1071117 1118717 299795 262471 273433 275731 305679 295918 300713 299413 213718 214530 741976 673868 1511413 1455059 449468 445315 655094 660130 815021 793176 848909 853460 884501 902842 872065 965657 2018927 2130208 1288416 1100680 718535 706176 843086 842951 890668 899959 916973 927436 1036468 1035202 4898281 5066255 40.25 71.6 1
15:04:17 2024-01-26 652779 640195 208960 208676 329898 336511 340421 337732 214778 218234 264948 267872 303851 311670 4195800 4511420 6327242 6134057 1072608 1118680 300407 262471 273468 276154 305070 297171 297793 301801 213718 216325 738336 675802 1500800 1442694 450142 447951 654165 663757 820974 793176 843368 854056 891021 900025 864487 966581 2021836 2117274 1294417 1103859 713266 706212 848684 843242 884927 902195 922994 926044 1027295 1035512 4940660 5064905 40.25 71.6 1
15:04:18 2024-01-26 651260 640119 208305 205173 328906 337771 339760 336680 214778 213607 264054 267651 304309 306252 4196161 4563511 6266938 6143435 1085207 1121134 297946 263680 272633 275891 305966 297532 297541 301272 213098 215680 731773 664381 1515163 1449890 449410 445981 651442 660294 818779 796636 842167 851038 889449 902842 864487 962258 2020399 2105785 1292498 1106886 715473 702080 848721 843371 882508 897673 923689 930115 1026235 1030439 4891288 5055527 40.25 71.6 1
15:04:19 2024-01-26 651091 640231 208771 204570 327843 336511 339724 334657 215410 214352 268602 266908 306007 309038 4196076 4525395 6339392 6134057 1088265 1120340 297736 264084 272598 275309 306829 296551 299405 301198 213619 215832 739875 663430 1529055 1455038 448341 446588 658122 656748 815294 799592 845366 843715 884318 909202 867014 956360 2012564 2110686 1284821 1112977 718535 699989 848082 847348 885555 892479 919604 935579 1031609 1025935 4816043 5055527 40.25 71.5 1
15:04:20 2024-01-26 645731 644613 208626 203940 330670 337294 339724 335937 215076 217928 263100 267776 303885 309985 4189698 4513264 6359809 6124678 1075446 1120340 298146 262471 273468 275537 305966 297460 298240 300517 214291 216020 739875 672422 1495544 1455038 450498 447973 656956 662452 813558 793286 846606 850765 888128 903643 867050 962944 2021836 2136394 1270289 1099934 720072 707049 844285 843642 889336 898977 916973 931903 1037791 1034859 4887796 5070665 40.25 71.6 1
15:04:21 2024-01-26 651335 640164 208776 204575 331403 337771 338699 337697 214411 218117 264396 267651 305433 309730 4190101 4511758 6313732 6134057 1066057 1118753 297209 262471 274956 275695 305106 297568 299441 302332 213583 215984 739875 673385 1513559 1448859 452953 448243 651315 661535 820465 791002 841905 852810 887934 899621 863871 964484 2023777 2120988 1292498 1097588 713266 702080 848082 843008 885042 899612 922110 929453 1028646 1035012 4947721 5061293 40.25 71.6 1
15:04:22 2024-01-26 649285 640123 208743 205169 328942 337771 339760 336173 214743 213539 263682 268059 304557 306180 4199070 4559025 6310120 6134057 1083561 1121880 295862 263715 272633 275731 305966 297279 297721 301905 213098 215984 731773 663905 1510927 1446800 448131 446940 651242 658692 818722 795565 841060 851430 894802 901538 862037 959629 2023361 2098623 1293260 1106886 715305 702043 848684 844875 883290 897673 923689 931477 1021341 1030439 4891288 5051921 40.25 71.5 1
15:04:23 2024-01-26 647534 644627 208780 204532 327874 336547 338735 334693 215111 214052 265021 266873 303851 309038 4193490 4518968 6332383 6124678 1084329 1118717 296403 263346 273852 275309 306685 297243 299865 301015 213619 215413 739875 662481 1521449 1462300 449165 445219 655094 656822 811828 800196 848805 845314 882850 908064 868973 957917 2012564 2111947 1290579 1110972 718535 699989 846280 846110 885555 894793 918298 935579 1030230 1018400 4813510 5055527 40.25 71.5 1
15:04:24 2024-01-26 647329 640006 208771 203940 329934 336818 338771 335702 214766 214202 263065 266399 303851 310241 4192689 4498568 6369161 6124678 1074675 1121171 297694 262471 272668 275253 305714 297243 301138 301161 213911 214094 736798 672903 1512411 1453731 451757 446867 656527 661250 811828 792724 847700 850433 883839 900160 870194 963556 2018964 2133330 1274056 1100717 720072 706212 843685 843008 888975 897709 915430 930115 1032221 1033395 4888862 5055527 40.25 71.5 1
15:04:25 2024-01-26 653066 640119 208991 208601 330938 337771 338189 337223 214560 218306 264054 266908 303885 309366 4189698 4504602 6317896 6124678 1069549 1118717 298111 262069 276555 275869 304498 297351 299441 300217 213611 215413 738336 673868 1518341 1444745 452357 447743 652312 662225 819946 793035 842767 852810 892267 899023 866134 964521 2021836 2119484 1294417 1099151 713266 705139 848684 842411 885098 901415 920951 926739 1027153 1033103 4940383 5061293 40.25 71.5 1
15:04:26 2024-01-26 648676 640132 208305 205178 329404 337771 339724 338490 214079 213573 264464 266839 304344 306577 4192689 4583372 6285379 6134057 1086755 1118717 295862 263092 275772 275482 306095 297351 297757 300252 213576 215413 716271 663905 1506202 1451954 450042 445351 651389 657756 820776 801219 842167 848624 893617 903912 862644 960167 2018964 2099567 1277116 1108463 713266 699952 852345 846147 881524 893498 926325 932916 1023849 1029890 4888023 5053147 40.25 71.5 1
15:04:27 2024-01-26 649938 640195 208626 204536 327879 337019 340662 334693 215076 214202 268602 266873 304344 309292 4192412 4521392 6330303 6124345 1091344 1118717 296794 263873 275381 276946 304784 297243 300397 300876 213947 214129 731773 667685 1527604 1456072 447941 446679 655130 658300 819946 798905 840967 848023 894242 909255 863872 958044 2012564 2108023 1297954 1110043 716492 700025 851135 848588 881878 894683 923689 935579 1027153 1030476 4839825 5055527 40.25 71.5 1
15:04:28 2024-01-26 645494 640191 208313 205208 330898 337294 342109 335667 215111 218234 268602 267686 304839 306469 4189698 4507183 6323058 6139054 1082118 1123595 296857 263908 276163 275393 306649 297351 299901 300638 213611 214427 730257 664101 1506905 1464304 448234 441561 655130 657333 815220 799592 848453 846147 886452 909238 869590 955285 2015428 2120988 1270525 1106886 718535 701046 843885 850728 889825 892515 918389 934639 1029233 1030476 4853666 5055527 40.25 71.5 1
15:04:29 2024-01-26 645036 640227 209610 204859 329902 336793 340273 334693 215479 214052 268602 268502 303639 309730 4186711 4439972 6351034 6115299 1071842 1118717 301175 263504 275671 275446 306829 296443 299478 300673 213091 214759 747054 671940 1499751 1447823 449652 444422 653091 662452 815139 793286 849095 852883 889053 902204 870826 966571 2024713 2126916 1304012 1096807 717512 705676 844582 841183 889825 901557 918166 928792 1029692 1036472 4924342 5064905 40.25 71.5 1
15:04:30 2024-01-26 651393 639938 208956 204859 328649 336511 338735 336173 214778 218117 263868 269133 303851 308819 4186711 4510788 6313732 6124678 1080466 1122292 297874 266491 274955 276047 305607 297351 299478 302124 213055 214794 738851 669064 1509785 1442694 446603 446794 652834 660240 818722 793286 839197 853386 893313 901567 861353 966571 2024713 2113481 1292498 1106099 715982 705712 851135 841183 882420 900284 925006 930851 1024221 1031934 4893699 5048319 40.25 71.5 1
15:04:31 2024-01-26 652317 640231 208960 204575 328410 337291 338426 335667 215445 214052 268638 266908 303885 308130 4186711 4525954 6330454 6132286 1091265 1122329 298128 263873 274408 276506 305607 297142 300749 301271 213911 215868 741414 668108 1517244 1452915 445270 446831 657890 658224 815753 797895 844422 848402 886160 909384 867087 955211 2012290 2111947 1269225 1113015 718535 701046 847481 848588 885555 892479 919480 936952 1032336 1027458 4816053 5055527 40.25 71.5 1
15:04:32 2024-01-26 646278 640200 209396 203935 329938 337771 339724 336208 215076 213751 268602 268094 305254 310753 4186711 4448053 6357931 6115946 1072140 1122907 301226 263170 273781 275624 305822 297351 301248 300627 213725 214129 741606 671940 1497545 1451849 449322 446831 656527 661719 811828 793286 848983 850325 881640 900831 870826 962526 2018964 2136394 1288659 1100717 721471 705712 846280 843679 885675 897709 918053 932215 1036101 1033395 4881882 5061293 40.25 71.5 1
15:04:33 2024-01-26 649865 643980 208634 204540 330969 336818 338735 337223 214560 218035 264573 267651 303674 309074 4190097 4505848 6313732 6116245 1066397 1121981 299378 263206 274849 274553 306325 297387 297491 300884 213055 215868 742375 668586 1512591 1451940 451988 445351 651389 660314 818142 795431 845217 850361 891004 900196 867087 966571 2025307 2124173 1296336 1097596 713266 703607 848684 843679 885555 901557 921644 930152 1029477 1036512 4940660 5061293 40.25 71.5 1
15:04:34 2024-01-26 647604 640123 208630 205208 328902 336005 339485 336173 214949 218234 263682 268094 303920 306541 4190097 4523253 6285756 6116283 1083194 1121880 297622 264014 274992 276047 305535 297171 299865 300638 212572 214713 740413 668108 1499500 1445458 449621 446721 651389 656404 818142 797807 841657 850361 893534 901502 861957 962981 2020399 2102696 1292498 1108463 714456 703644 850530 843679 883046 897745 925665 932178 1025626 1027130 4887796 5055527 40.25 71.5 1
15:04:35 2024-01-26 651209 640231 208987 204536 328640 337528 338699 334728 215445 214052 268602 266908 303885 309038 4189698 4525395 6332383 6133876 1093409 1122403 297104 263794 274214 275660 306253 296861 300325 299307 213718 214163 730257 662415 1534148 1455059 446895 444723 654828 656822 814025 802361 845403 847421 889742 908742 866852 955285 2014630 2111915 1288659 1112977 719559 700025 847481 848588 888256 892479 920988 937733 1032428 1027458 4806638 5051921 40.25 71.5 1
15:04:36 2024-01-26 647789 644613 208952 208658 329974 337294 339760 336444 214778 217928 263100 266619 303885 309693 4186711 4485802 6364623 6134373 1078760 1124000 299414 262401 274236 275167 306527 296753 299441 298506 214577 213535 730257 670021 1499012 1455059 450965 445351 656254 661755 814136 793286 844201 848624 887116 904059 867087 960925 2018964 2133367 1290579 1099934 720072 705176 845680 843679 888073 897745 915580 931514 1038673 1030111 4878397 5061293 40.25 71.5 1
15:04:37 2024-01-26 649442 640123 208960 208534 329974 336476 338508 337732 214743 218270 264797 266908 303885 311229 4189698 4517002 6312051 6133876 1066246 1119180 297622 262768 275042 275886 304891 297171 297757 302015 213383 213569 727226 671661 1510548 1447823 451962 446721 651389 664067 821048 792162 843490 852206 889449 900293 864557 964558 2021836 2124173 1294417 1099934 713266 706212 848684 842141 885555 902833 922337 926739 1028683 1033066 4931268 5055527 40.25 71.5 1
15:04:38 2024-01-26 651209 640123 208300 204889 329404 336250 338771 336173 214445 213642 264091 266873 304804 306433 4186711 4567212 6267105 6133876 1082013 1122403 297946 263978 275198 276047 305822 297387 297721 301272 212749 214049 708363 664381 1530244 1444745 446676 447013 651389 658692 818722 795565 842255 848624 893653 901610 864521 962295 2018964 2101057 1276620 1106886 712757 701015 851135 847384 883046 895396 925665 932916 1022691 1030476 4881017 5057684 40.25 71.5 1
15:04:39 2024-01-26 647570 640164 208810 204540 330108 336276 339760 334657 215445 214202 264948 266908 303664 308384 4186711 4512914 6329634 6136521 1087531 1122403 296641 263978 275381 274781 306793 296335 297580 299448 213418 215149 739875 662415 1500800 1464184 449615 441561 655130 657756 811613 797931 847887 845916 886452 906819 869590 956682 2012560 2120192 1292498 1106099 717512 701046 844810 848588 889825 894683 918166 934196 1029997 1032664 4863071 5055527 40.25 71.5 1
15:04:40 2024-01-26 643173 640155 208956 204394 329631 337771 340273 334388 215479 217892 264573 269732 303427 309475 4180745 4432671 6339430 6125862 1072608 1122403 300267 263170 273973 275588 305966 296551 300288 299413 213433 216020 732182 671940 1507703 1450909 450645 447547 656993 661287 811828 793286 849095 851972 884537 902704 870826 963668 2021836 2127292 1285356 1100717 718535 707552 843086 841183 889678 898681 916320 928792 1034818 1033516 4881017 5057684 40.25 71.5 1
15:04:41 2024-01-26 652876 640155 208956 208672 330938 337294 338462 337223 214113 218117 264620 266908 305039 310022 4180745 4492347 6310769 6127095 1066019 1119143 297589 261929 274165 275502 304106 297604 297793 301161 213469 215680 728742 673868 1509546 1443721 451384 448732 652775 662298 819884 792162 841979 852920 889412 900293 863908 964558 2021563 2121172 1294417 1099151 713266 704142 848684 842448 884414 901557 923504 927473 1028683 1035049 4944189 5050477 40.25 71.5 1
15:04:42 2024-01-26 647720 640159 208417 204850 328942 336005 338771 335702 214778 213607 263682 266908 305540 306180 4180745 4549122 6294110 6136521 1081938 1119336 297874 263978 274992 275766 305751 297460 297337 300815 212466 214610 736798 666203 1512257 1446796 449410 447013 650928 656404 820465 795565 839197 848624 893653 901610 862037 961076 2017530 2098623 1300655 1106886 714456 702080 848721 845510 884299 892623 923689 932916 1021314 1030476 4874915 5046148 40.25 71.5 1
15:04:43 2024-01-26 646583 640267 208806 205178 327914 336005 340273 334657 215445 217928 268602 266908 307194 306577 4180745 4503648 6339066 6131476 1091419 1122403 297874 264014 272598 275573 306829 296587 298032 300111 213947 214197 728742 662415 1492983 1462990 446639 445751 655130 656822 811650 800233 849095 846220 884245 909384 870194 955285 2010344 2113965 1292498 1110043 718535 701046 845081 848588 884181 892515 915580 933975 1033317 1030476 4834854 5048319 40.25 71.5 1
15:04:44 2024-01-26 643828 640231 209641 203974 329902 337771 339760 334728 215479 213751 264984 268094 302970 310277 4186711 4439477 6366688 6121391 1078760 1122403 298457 263057 273923 275802 305966 297302 300713 300772 214763 213866 739875 671940 1521103 1455059 451715 447013 656755 662261 811789 792647 849095 852883 884573 901502 870898 963668 2018964 2130345 1279706 1100717 720072 706212 843685 843679 890564 900284 915430 930851 1036321 1033552 4874915 5057684 40.25 71.5 1
15:04:45 2024-01-26 653049 640200 209494 203923 328906 337054 338699 339206 214743 218117 264833 266908 302970 310277 4180745 4493704 6321706 6122044 1073715 1119976 298354 262541 272407 276648 304533 297243 297613 301161 213383 214197 736798 671740 1506788 1438603 448307 448280 654202 660314 819612 793286 839197 852920 892010 900293 862000 964521 2020399 2111983 1269583 1105313 715982 706212 851135 841183 882775 898754 926325 927473 1024176 1032230 4893699 5036451 40.25 71.5 1
15:04:46 2024-01-26 653316 640200 208665 203970 329662 336476 339457 336751 214594 214202 268748 266433 303920 308384 4180469 4555846 6312328 6131476 1084753 1117888 295932 263311 272668 276419 303856 296915 297545 300311 214089 213569 719429 668108 1496104 1451885 448307 445390 654828 658581 815790 795565 844127 848624 889742 901380 865784 958118 2012564 2108060 1286740 1113015 718535 701584 846280 847761 885555 892587 920333 934912 1031604 1026732 4803206 5048319 40.25 71.5 1
15:04:47 2024-01-26 645805 640231 208952 208672 329974 336818 339795 335702 214778 217964 263100 266433 303885 308929 4180326 4509766 6307324 6116283 1078651 1121966 295897 262506 274115 275393 306613 297460 297130 299448 213454 212908 710215 666008 1509142 1464184 451395 445751 654666 658337 811613 797931 847887 848023 887153 906746 870826 958044 2015428 2127188 1291650 1103859 717512 701015 846280 848316 885433 894683 918053 935579 1028505 1033395 4881826 5046148 40.25 71.5 1
15:04:48 2024-01-26 644765 640123 208630 204540 329635 337552 340824 336370 215410 218199 264054 268502 303393 309972 4171528 4424390 6340464 6116283 1072329 1120376 298146 262471 275967 275482 305786 296780 300288 298924 213718 214197 736798 671940 1502675 1451940 451002 447086 655754 662225 811828 793286 849095 850325 885398 901502 871445 963668 2020399 2133367 1298255 1099934 720586 706212 843848 843679 892240 901415 916973 932215 1037369 1036436 4877519 5055527 40.25 71.5 1
15:04:49 2024-01-26 649633 640159 208952 204855 331439 337502 339485 336715 214594 213573 264948 268059 304344 309292 4187488 4472314 6311952 6116283 1072608 1120340 297209 263276 275381 275344 306829 296479 297757 300990 213048 214129 714390 669542 1504718 1447823 450645 445751 652312 660277 816368 793286 848491 852846 889742 902842 869590 964521 2025270 2127188 1332438 1094470 716492 706212 845680 842411 888105 901557 920800 929453 1028505 1034649 4928910 5055527 40.25 71.5 1
15:04:50 2024-01-26 650362 640123 208952 205169 329088 336511 339760 335667 215260 218152 263868 268536 307194 306541 4187488 4515216 6307062 6124678 1080469 1119217 295862 266159 272633 275766 305930 297496 297793 302552 212572 214677 738336 665728 1510031 1447823 446639 447963 651389 656367 821048 796729 839197 850823 893910 901610 861964 960925 2016871 2101057 1298255 1108463 713266 699989 852345 847986 881759 892623 927647 934158 1023849 1029674 4874138 5038953 40.25 71.5 1
15:04:51 2024-01-26 645731 640159 208952 204540 327914 337019 339724 334693 215445 214352 268602 267804 303851 309292 4183770 4529351 6330379 6124678 1088157 1118753 299559 263206 272598 276577 304784 297041 299901 299272 213963 213500 730257 666203 1498304 1451940 446968 446451 656527 657835 816404 795492 844164 848624 891077 908742 867050 956645 2012564 2110270 1286740 1112977 720072 701811 847481 848588 885675 894683 920951 936246 1033069 1026696 4795392 5046148 40.25 71.5 1
15:04:52 2024-01-26 647521 640191 208810 208636 330670 337294 339485 334728 214778 218081 263244 266433 302970 309038 4187488 4501952 6348849 6115299 1075854 1122680 300013 262471 273887 274923 305966 297250 297613 300746 214125 213569 721109 670021 1519317 1452915 452011 447013 656218 662261 811828 793286 848491 851038 889076 901538 869590 963668 2016098 2133367 1290579 1100717 720439 705176 846280 844911 888073 899014 919316 932879 1032988 1033395 4879443 5046148 40.25 71.5 1
15:04:53 2024-01-26 645952 639866 208626 204536 329938 336342 340549 336444 214560 215751 264054 267686 303393 310027 4184003 4462000 6307062 6115299 1063467 1121420 297694 263022 274307 274083 304819 297171 297433 300780 213233 214014 738336 668108 1530931 1449860 451347 445424 651389 661250 818722 793286 844127 850398 891635 900196 866436 964484 2021836 2124173 1296336 1097588 713266 703607 848684 843642 885555 898754 922337 930152 1029412 1035336 4928910 5037795 40.25 71.5 1
15:04:54 2024-01-26 647534 639902 208305 205035 328871 337532 338771 335667 215203 213425 263682 267686 306726 309144 4188416 4515193 6274813 6124678 1082416 1121134 296785 263276 272633 275731 305714 297171 297793 301272 212749 213569 719429 662415 1509673 1447551 448056 446442 651389 657756 821048 799063 840967 848624 894954 908100 863489 960888 2018964 2098697 1290579 1111360 713266 699989 852345 848588 880473 892551 927647 935579 1023849 1029711 4888833 5036769 40.25 71.5 1
15:04:55 2024-01-26 646499 640236 208634 204855 327914 337771 340273 334657 215260 214352 264761 269357 306079 309144 4173014 4482422 6313395 6100273 1092612 1119217 297946 263311 273827 275766 305643 295646 299405 299377 213754 213535 738336 663832 1509092 1451940 447600 447013 655291 656822 814062 799629 847849 844948 884318 909384 869590 955248 2012564 2114114 1292498 1109253 718535 701046 845081 848588 890939 891850 916882 938440 1030867 1025644 4822929 5036769 40.25 71.5 1
15:04:56 2024-01-26 644122 639938 208987 208627 329400 336527 338735 334693 215076 213751 264656 268259 305111 309986 4175998 4429852 6348499 6099252 1074908 1120809 299559 262252 273468 274781 306816 297041 297580 300063 214089 214014 738336 670021 1496185 1451940 451002 447013 656218 662225 811828 793286 848491 851038 881677 902660 869590 962981 2016098 2127292 1274056 1098369 718535 706212 842617 843642 889678 899649 916973 931551 1036321 1033516 4863071 5048319 40.25 71.5 1
15:04:57 2024-01-26 648710 639186 208339 203974 330929 336342 339174 336751 214594 215561 263836 269880 306043 309694 4175998 4471433 6295082 6098643 1061917 1117097 297766 262506 276555 274411 305070 297250 297793 301161 212785 213569 738336 668108 1555830 1447823 452357 447013 651389 662452 818722 793286 844127 850361 892267 901236 866472 965043 2021836 2120552 1298255 1094395 714456 704142 846280 843242 885555 900284 920951 929453 1031604 1035835 4928910 5042549 40.25 71.5 1
15:04:58 2024-01-26 649558 639182 208639 204536 327914 336005 338699 335667 214778 214210 263614 269077 305147 306180 4176462 4496292 6285481 6109797 1077315 1116044 295897 263065 274299 276386 304570 297892 297649 299448 212785 214564 729476 668108 1511054 1438603 446968 447783 650928 658030 818142 793245 841657 848624 888709 901574 863871 960204 2012564 2096592 1285865 1106886 713266 701015 848684 845912 883046 897673 923689 932916 1023317 1027130 4863071 5042549 40.25 71.5 1
15:04:59 2024-01-26 647270 640159 208669 203974 326890 337771 338771 334622 215203 214210 264246 269357 305433 308239 4169551 4497180 6304407 6114643 1085207 1117097 297478 263908 272408 275766 305894 295502 297337 298959 213383 214049 728742 660494 1530520 1457043 448271 444723 656718 656822 813558 799629 848491 846184 887116 909384 869590 955285 2012564 2114979 1292498 1108463 718535 701046 846280 848588 888346 894793 916919 938440 1029960 1030476 4831403 5038953 40.25 71.5 1
15:05:00 2024-01-26 642226 640159 209030 203940 329400 337771 338771 336772 215272 214174 264656 270389 305218 308856 4169551 4433440 6332383 6105250 1068787 1119217 297757 262541 272704 274958 306829 295646 297793 300323 212430 214232 732182 670021 1517078 1447823 451075 446744 653275 660277 815139 793286 848491 852649 884318 902204 870826 964558 2025344 2124173 1289122 1094470 716492 707049 843885 842411 888346 901557 916919 929179 1026980 1033552 4919504 5046148 40.25 71.5 1
15:05:01 2024-01-26 651446 639218 208995 204536 327879 336511 338485 338756 215203 215186 264729 268994 305218 308674 4178984 4497891 6301336 6105921 1078084 1120809 296794 263311 272217 275766 305035 297496 296680 301161 213233 214897 718335 668108 1496508 1438603 450052 447963 651389 658337 818722 793245 844422 851038 892267 901610 863259 960925 2016098 2095636 1291411 1106886 713266 702080 848721 845510 884414 897709 925665 932916 1023849 1030476 4865523 5038953 40.25 71.5 1
15:05:02 2024-01-26 648487 640159 208776 204536 327879 339689 340023 337762 215238 214636 264615 266804 303781 308239 4178984 4497578 6320201 6101566 1090348 1124466 295932 263311 273633 274923 305966 295682 299865 299168 213048 213569 728742 661943 1517459 1452988 446954 446382 655130 656822 811613 799629 849095 846184 884245 909384 869590 957089 2012564 2113481 1270289 1108463 718535 701046 843885 848588 889011 897412 916919 935340 1032550 1027167 4811427 5028308 40.25 71.5 1
15:05:03 2024-01-26 645952 640186 208956 208601 329648 337625 339235 337762 215169 214016 264802 266770 303968 310058 4169551 4451401 6350750 6081110 1075088 1118423 298146 262069 272668 274958 305536 296587 297615 298262 213454 213569 736798 670021 1523450 1451667 451757 447013 655791 661792 811828 793286 849095 851038 884573 901502 870194 960925 2016061 2127292 1292498 1100717 718535 706212 843086 843642 890976 900284 916973 931514 1032988 1027702 4868998 5042549 40.25 71.5 1
15:05:04 2024-01-26 649551 638291 208634 206239 331153 337076 338485 339236 214010 214956 263982 267548 305218 308202 4173931 4471091 6299205 6098757 1063467 1116044 295897 262541 274342 274467 305536 299310 297613 301587 213084 213569 738336 667631 1558153 1447823 452283 447086 651389 662261 818722 793286 844164 851603 889449 901502 867124 965769 2021836 2122668 1294417 1097588 713266 703644 848684 843715 886359 900284 923689 931551 1030142 1039378 4928632 5041125 40.25 71.5 1
15:05:05 2024-01-26 649209 639681 208738 206674 329653 338379 339509 338646 214640 213870 263982 266770 304417 306397 4177346 4537351 6248455 6126129 1080964 1118423 294968 263311 272633 275766 305070 297892 297649 301272 213084 214049 728742 662415 1518212 1447823 448979 448036 651389 656404 820766 799063 842167 848624 896258 908100 860744 960925 2016061 2098623 1294417 1110043 713266 699989 853053 848588 883046 892623 926178 937064 1022691 1024161 4858583 5033177 40.25 71.5 1
15:05:06 2024-01-26 645036 641891 208786 206670 328383 339689 338628 335561 215307 214352 264802 267513 304896 308929 4170954 4505175 6325935 6109759 1085111 1118753 296587 262506 272668 276613 304306 297496 299405 300845 214089 213569 722415 665253 1504718 1452915 447978 447379 656755 658373 817562 797931 846004 848624 888906 909384 867087 960167 2012564 2108774 1284821 1116185 720072 702080 848684 847986 885555 892623 919405 935579 1032336 1027458 4803206 5029588 40.25 71.5 1
15:05:07 2024-01-26 645952 644058 208096 206665 331870 336745 340909 337321 215123 214805 264578 266701 306510 308924 4162040 4486887 6304407 6115299 1075901 1118790 297275 262908 273923 274958 305966 296587 296680 301161 213754 213569 728742 665253 1517964 1462109 451962 446382 655130 658581 814023 797330 847887 848624 889815 901416 870826 960925 2016098 2126748 1292498 1102921 718535 702116 846280 847761 888824 892623 918260 932916 1032550 1033395 4865523 5046148 40.25 71.5 1
15:05:08 2024-01-26 644747 641661 209405 206529 329795 337771 340130 336370 215341 214956 264355 268772 305218 308856 4167980 4423398 6322783 6105921 1069549 1119217 297802 262506 272668 275540 306397 295295 297130 299483 212785 214232 737288 670021 1507703 1447823 450682 441561 654202 660314 813986 793286 849095 852883 884318 901567 869935 964558 2021836 2122668 1292889 1097588 718535 706212 843885 842141 889678 901557 915617 928830 1035710 1032335 4898281 5038953 40.25 71.5 1
15:05:09 2024-01-26 653336 642161 209396 205506 329795 338728 338082 336609 214606 214956 264391 267513 304395 310973 4171393 4491063 6296833 6106580 1067950 1118423 300479 262069 275696 275766 304142 297532 297649 299448 213454 213569 728742 671940 1513823 1438603 451002 446715 653127 663238 820465 793286 839234 854771 893384 900293 862037 965968 2021836 2114708 1292498 1100717 713266 707250 849104 840588 884299 900822 923031 927436 1029871 1033588 4905476 5032847 40.25 71.5 1
15:05:10 2024-01-26 649060 643754 208782 205075 330494 338728 338557 337799 215088 214769 263686 269147 303594 306469 4173931 4492850 6293570 6105250 1078536 1116044 295827 263276 272182 275502 305035 297424 297793 300990 212679 216364 735259 665728 1527550 1445770 449798 448280 651389 658692 819884 796656 841620 848624 893617 901574 863223 960888 2016862 2098623 1307850 1108463 713266 701046 852677 847348 880625 897673 928972 934083 1023849 1027058 4860605 5033077 40.25 71.5 1
15:05:11 2024-01-26 652411 643984 208851 204790 329488 338728 338284 337554 215088 214956 265364 269250 303851 306216 4168542 4557093 6287405 6115299 1085169 1118423 295827 263455 272668 275731 305500 297568 297865 301801 213383 213535 717742 662481 1524194 1450909 447941 446721 651389 657756 821048 799063 842167 848624 894581 907894 862793 959446 2016061 2105749 1290579 1110043 714285 701046 853557 848588 881722 892515 927496 936671 1024139 1030403 4867159 5037795 40.25 71.5 1
15:05:12 2024-01-26 647144 643980 208817 206919 328755 339689 338248 337799 215088 214317 265177 266839 303851 308239 4171528 4518052 6313732 6115299 1088999 1119217 297766 262873 272598 276648 305035 296335 298032 298506 213862 213535 730257 666203 1501449 1451940 448271 448060 656718 658300 817525 797293 845967 848624 891635 908279 867087 958044 2012564 2110270 1296336 1114598 719559 701278 848082 848588 887470 892515 919593 936952 1032424 1028184 4785878 5047807 40.25 71.5 1
15:05:13 2024-01-26 645629 643141 208165 205109 329760 336435 340094 337560 214939 214956 264278 266839 304557 306433 4171528 4469754 6295082 6099520 1082118 1117629 296827 263680 272633 274887 306397 296098 297095 300948 213418 213535 728742 660588 1531323 1456009 449090 446697 655718 657756 814136 800196 849412 846147 888373 909384 870826 955211 2012290 2114979 1292498 1108463 718535 701046 845680 850396 886059 894683 920875 938402 1033244 1030439 4823203 5033077 40.25 71.5 1
15:05:14 2024-01-26 648330 643141 209480 206089 330759 336672 339581 337799 214939 214956 264802 265960 303639 309292 4170501 4476355 6300472 6108347 1076622 1119217 295862 262471 273887 274432 305070 296969 297865 301745 213532 213204 707356 664381 1508702 1461186 451075 445751 655130 658692 814136 797895 849095 848624 884172 906746 870826 960167 2015428 2124136 1293645 1102847 720439 704105 846280 846110 888073 898044 919985 932879 1036284 1034969 4853018 5047281 40.25 71.5 1
15:05:15 2024-01-26 643095 641780 209359 206085 329226 337460 338557 336571 215307 214139 264054 268059 302901 308915 4164552 4411122 6313732 6087163 1068024 1118753 296794 262436 272633 274887 305966 295194 297302 299377 213197 214197 724489 670021 1515450 1447823 450965 444095 655130 661250 814136 793286 849095 852846 886452 902204 871445 965930 2021836 2121127 1332438 1099151 718260 706212 844285 841183 891718 901557 918166 929453 1029960 1036472 4871503 5055060 40.25 71.5 1
15:05:16 2024-01-26 651483 641598 208812 206085 330723 335650 339581 337799 214525 213983 263868 266873 302970 308529 4167625 4411725 6304407 6096542 1069549 1118753 296759 262873 272668 274923 306829 295646 299369 300323 212714 214530 732182 669542 1530624 1449860 451075 446382 653275 660277 816331 793286 849095 852846 884318 902842 871445 966655 2024713 2124173 1285356 1093618 717002 705176 845081 841183 888346 901342 917571 929453 1033161 1035592 4919072 5056199 40.25 71.5 1
15:05:17 2024-01-26 651483 644021 209798 205949 328724 339208 338248 336502 214674 214352 264054 266873 304039 310680 4167980 4489646 6299205 6105921 1074142 1116044 299523 263057 272372 276189 304035 296753 297793 299413 213383 214163 738336 671940 1498929 1438603 448307 448097 654202 660314 819884 793014 842167 852883 893617 902204 861964 964521 2020399 2116454 1292498 1103924 714795 706212 851739 841754 883046 900556 926325 927398 1025626 1034974 4894967 5046766 40.25 71.5 1
15:05:18 2024-01-26 651373 642235 208671 205109 328720 337735 339307 335596 215134 218224 263682 266908 306510 309219 4174368 4512482 6257780 6105921 1077763 1116044 297036 263092 272633 274887 305035 297214 297757 301026 212714 214014 734359 662415 1495488 1450637 447941 447963 651389 657756 821048 797931 841566 848023 893947 906783 863302 959483 2015428 2104800 1292498 1110043 713266 701046 852345 848588 880473 892551 927647 935579 1024176 1029674 4864534 5027901 40.25 71.5 1
15:05:19 2024-01-26 648624 643136 208821 206379 329226 339689 338153 335631 214743 214202 265021 268979 305576 308347 4167980 4511607 6313395 6096542 1089749 1116044 297694 262506 271766 276189 304106 295862 297337 298471 213718 213535 728742 665728 1491444 1450909 447917 448097 656254 656404 815762 795529 844127 848624 889742 909384 868700 955285 2011134 2110270 1288659 1112940 720072 701046 847481 848588 886359 892479 920951 938402 1031692 1027421 4795392 5040568 40.25 71.5 1
15:05:20 2024-01-26 647484 643136 208135 206384 329760 336672 339724 336663 214743 214352 263868 268979 304769 306433 4161582 4476626 6299205 6096542 1077122 1118753 295621 262506 273433 274467 305966 296551 297793 300948 213383 213170 738336 662481 1509316 1463263 449322 444095 655130 658224 814025 799629 849095 847384 883548 907931 870553 958763 2012564 2119484 1294417 1103705 717512 701046 845680 848588 889678 892551 916919 935616 1031710 1033000 4852475 5037334 40.25 71.5 1
15:05:21 2024-01-26 642042 643791 209431 206076 329724 337294 338735 334693 214560 213751 264693 266908 302901 310204 4161582 4438787 6341709 6090796 1071191 1119217 299487 262034 272668 274923 305629 296335 298032 298227 213754 214197 733721 670021 1494696 1451940 451642 446721 656755 662261 813558 793286 849095 850361 887116 903974 871445 965043 2018964 2131855 1296336 1099934 720586 707214 845081 844875 890939 900284 915580 932916 1037827 1035812 4872045 5046766 40.25 71.5 1
15:05:22 2024-01-26 647641 641734 208821 206524 329858 335832 340501 334693 214778 215525 263836 267617 302936 308347 4166294 4427199 6294420 6105921 1064723 1118753 296724 263092 273852 274695 306829 297460 297870 302248 213197 214163 735259 668203 1528614 1447823 449322 446382 653238 660277 816368 795542 849095 852846 889815 901502 872250 964521 2021836 2125085 1331497 1100717 718535 706212 845081 843008 892350 902833 918166 930115 1032523 1038922 4872045 5047807 40.25 71.5 1
15:05:23 2024-01-26 651020 642198 208817 204752 331445 336342 340226 335667 214778 215525 263614 267651 303816 308819 4162579 4446396 6285756 6105921 1063442 1116044 297766 262506 274079 274467 305966 297496 297793 302019 213048 214197 736798 669542 1502266 1447823 452283 446382 651389 661980 818722 793245 844127 852810 892267 902573 866436 967343 2021836 2120552 1296336 1097588 714456 704142 848082 844039 885555 901557 922994 931514 1034087 1041172 4914721 5037334 40.25 71.5 1
15:05:24 2024-01-26 651410 641734 209789 203935 328871 336547 338462 336173 215134 215258 264054 266873 302901 308965 4167980 4485407 6275932 6096542 1072608 1118423 298354 262506 272598 277199 304534 297460 297793 299448 213383 213569 727226 670021 1504389 1438603 450436 447343 654202 662930 821048 793286 841023 854734 893617 902204 863259 965930 2021836 2117981 1294417 1103859 714456 707214 851739 842141 884299 901492 926325 928792 1029646 1034346 4895856 5037334 40.25 71.5 1
15:05:25 2024-01-26 650176 642226 208856 205173 327914 338312 338664 337285 215169 214956 263273 268059 303639 306505 4170954 4472982 6276505 6105921 1078689 1118423 295862 263311 272372 275731 305070 297005 297919 302015 212714 214232 714390 664305 1498058 1447823 449297 448280 651389 658224 821048 796729 839234 851038 897564 901610 862000 960925 2016061 2099567 1275939 1108463 713266 699989 852345 847384 883046 897709 926178 936910 1026613 1033000 4852937 5040454 40.25 71.5 1
15:05:26 2024-01-26 651474 643145 208591 204532 329404 337771 337679 339476 214560 214352 264948 266619 305741 306541 4167980 4534668 6304057 6101566 1086479 1119217 295897 262506 272668 276613 304106 296163 297337 300420 214054 215567 735259 665728 1493866 1450909 446676 447343 656718 659269 817562 797293 845967 849006 888746 909384 867087 958081 2010360 2105785 1307735 1116185 718535 702080 848449 848588 885670 892551 928004 938114 1034087 1029233 4801531 5025942 40.25 71.5 1
15:05:27 2024-01-26 642989 639862 207625 205169 329894 335868 340262 337321 214709 214352 264091 269357 304344 308077 4158615 4469754 6285756 6090786 1084433 1118753 297527 263859 272633 274923 305679 296098 297721 299413 213418 214049 728742 660588 1515593 1451940 448942 446721 656755 658224 813949 800764 849095 848624 889705 910670 869590 957363 2016098 2114979 1292498 1110043 720072 701046 845680 851001 889641 894830 922147 941570 1035859 1032267 4805829 5037334 40.25 71.5 1
15:05:28 2024-01-26 645878 642230 208819 206410 330898 336818 339987 337249 214743 214352 264573 265995 303674 309147 4158615 4470255 6285756 6096542 1075088 1117925 299632 262471 273887 274695 305070 296551 297793 299203 214500 212874 716271 666166 1506827 1457043 452357 447013 656718 661250 816368 795529 846643 851642 889076 901574 868973 963668 2015825 2130308 1290579 1099934 720586 706212 845680 844875 886687 897189 919913 934196 1041174 1036289 4862586 5025942 40.25 71.5 1
15:05:29 2024-01-26 643483 640414 208743 203940 328906 337589 340609 335895 215076 214352 264492 268467 303358 308384 4164552 4414257 6294121 6090862 1066095 1119217 297244 262471 272633 275344 305500 295610 300185 300131 213383 214713 738851 670021 1490037 1447823 452011 446697 654828 662225 813949 793286 848380 854129 883584 902842 869862 963798 2018964 2124173 1265527 1099151 719408 706212 844285 841779 890976 901976 919443 932824 1038217 1037795 4867159 5040454 40.25 71.5 1
15:05:30 2024-01-26 650945 638251 208769 203935 330652 337294 338664 336644 214113 217999 264054 266804 303393 306577 4158615 4464714 6282471 6087163 1062255 1116227 296759 261704 274378 274923 304820 297532 297793 299483 213233 213569 727226 670021 1522137 1447823 452283 448280 652312 663709 820465 793286 844127 852846 892900 901567 866436 967651 2021836 2121135 1296336 1096807 715982 704142 848684 843679 885808 905402 924862 934196 1029995 1035226 4926390 5036769 40.25 71.5 1
15:05:31 2024-01-26 647789 640419 208665 206670 328622 336476 338189 335702 214743 214922 263614 269077 302970 306541 4161582 4488306 6267164 6092194 1078121 1116044 297946 263311 271801 274958 305035 296551 297649 299448 212714 214232 738851 666203 1513726 1440508 448942 447963 651389 656440 818722 795565 842928 851038 898766 906746 864557 963668 2015428 2098735 1294772 1106886 713266 701015 851135 847384 885728 899743 927460 935504 1023812 1028510 4853126 5023805 40.25 71.5 1
15:05:32 2024-01-26 646583 639934 208786 206670 327839 337771 339760 334119 215111 214174 264246 266873 304075 306613 4161582 4479381 6295082 6090786 1088232 1119217 297946 262908 271766 276419 305070 296342 299865 298959 213754 213535 738336 666203 1478228 1451940 448271 446365 656755 656404 816404 799358 847246 848023 891635 910670 867681 956682 2012564 2111768 1290579 1113015 720072 699989 847481 850786 889262 896139 924202 939592 1033032 1032507 4786910 5023805 40.25 71.5 1
15:05:33 2024-01-26 647237 641179 208777 203970 329898 336580 338771 334693 214949 214848 268638 265995 303427 309074 4164552 4482643 6285756 6096542 1077390 1119217 296794 262104 273887 274887 305070 297266 297095 300736 214089 213238 731773 666203 1506110 1457043 452283 447013 657721 662261 816368 794966 846606 850361 888446 901574 869935 965081 2016098 2131855 1294417 1099934 720586 706212 846280 847761 893340 902621 919593 932767 1039189 1034749 4859890 5029588 40.25 71.5 1
15:05:34 2024-01-26 648437 642120 208886 204859 329404 335868 340788 336188 214973 218188 263682 267686 303427 308384 4164552 4420673 6285756 6096542 1066081 1116044 300325 263092 272668 274502 306829 296587 297793 300358 213048 214232 735259 668108 1526905 1447823 449996 446382 652775 660277 819884 793245 846041 851603 889375 901538 867124 966646 2021836 2121164 1271466 1097588 714456 704142 850921 846555 889262 902833 922845 931365 1031494 1037584 4926538 5028308 40.25 71.5 1
15:05:35 2024-01-26 649596 640006 208926 204536 327411 336005 338699 336338 214674 217928 263682 268536 304111 306541 4152688 4479344 6285756 6090786 1075678 1116044 297244 262506 272217 276225 304806 296587 296680 299413 213754 214232 727226 669542 1506420 1438603 450436 446715 655130 660350 819884 793208 842854 850398 892354 901646 864557 965081 2018964 2099789 1294417 1106886 715982 704142 852914 847158 886359 900175 927610 932767 1028951 1034479 4870024 5029588 40.25 71.5 1
15:05:36 2024-01-26 652411 640195 208595 204540 328898 336476 338737 338995 214411 214352 268602 266804 303674 306216 4162040 4528227 6295082 6092194 1085111 1116044 295932 262471 272217 275802 304142 296098 297545 298506 213904 213535 730257 666203 1507045 1451940 446639 446715 656755 658337 817562 796729 846606 848624 892531 909384 869590 957363 2012564 2111952 1286740 1112977 720072 704002 849104 850786 889336 896249 920839 938214 1033304 1030073 4778421 5011449 40.25 71.5 1
15:05:37 2024-01-26 647803 640123 208300 204540 329974 335541 339235 334693 214778 214352 264797 265222 306007 308347 4152688 4469761 6276431 6096542 1073905 1117097 296517 262287 273923 274467 305536 296587 297793 299448 214089 212874 711751 665216 1521709 1457043 452357 447013 657953 661287 816368 794966 846643 850361 889742 901610 869590 963668 2016098 2131855 1290579 1100717 721471 707049 848829 847761 890717 899503 920686 934752 1038955 1035519 4853666 5018636 40.25 71.5 1
15:05:38 2024-01-26 643136 640419 208991 203935 328871 337735 339760 335895 215145 214202 263682 268259 302970 308384 4152688 4404853 6294195 6090862 1066095 1116044 297451 263455 272668 274923 305070 295646 300185 300736 213383 214232 727566 670021 1496104 1451940 451962 448805 656755 663238 813949 793286 850912 855414 884209 901502 871168 964521 2020399 2127188 1309769 1099934 721614 709065 846653 845352 893138 902833 919406 932730 1038960 1038531 4860193 5036769 40.25 71.5 1
15:05:39 2024-01-26 649633 639416 208626 204645 330831 337056 338189 336751 214113 217964 264091 266908 303005 309292 4152688 4486720 6276431 6104117 1063467 1116044 297802 262541 274342 274083 304212 297496 297793 299448 213233 214049 731394 666203 1541179 1447823 453247 447013 652312 663238 818722 793286 845403 852243 892267 903912 867124 964558 2021836 2121164 1272172 1097929 716328 706774 851528 844765 887466 902796 923353 931365 1030083 1038050 4914855 5036769 40.25 71.5 1
15:05:40 2024-01-26 646583 641326 208339 205139 328902 335499 338735 334728 214778 218270 263786 266908 303851 306469 4162040 4501410 6248875 6096542 1078928 1116044 295415 263346 272598 275573 305070 297041 297793 301185 212714 214232 719989 662415 1505277 1447823 450730 445426 652312 656440 821048 799629 841385 849830 897421 908100 862000 962981 2016098 2101057 1296336 1111766 715567 704002 852308 848477 884262 898832 928695 936171 1026761 1033395 4855024 5027390 40.25 71.5 1
15:05:41 2024-01-26 649209 640123 208812 206674 327649 336511 338735 334154 215111 213802 268222 266873 303005 308347 4149730 4485116 6282471 6087163 1088307 1119485 296794 263311 277277 275573 305536 295682 297580 298959 213418 213603 727226 662415 1507863 1451940 448271 447013 656254 657289 815176 800800 849095 847421 889815 910670 870826 956855 2012564 2108774 1288659 1115595 723677 703502 848684 850360 888096 896249 923443 939592 1033157 1028947 4779022 5018935 40.25 71.5 1
15:05:42 2024-01-26 645036 640159 208702 208707 329974 336818 338771 334693 214445 217736 264573 266029 303885 308384 4149596 4469761 6285756 6087163 1075864 1118790 295415 262506 273468 274502 304716 296551 299441 301161 213754 213204 728742 660588 1496104 1460220 449322 446697 654329 656404 813986 800233 849095 848624 884282 909384 869283 960613 2010344 2114528 1272172 1107013 720955 702540 846690 852211 890721 894683 920648 939592 1034781 1030476 4804906 5018821 40.25 71.5 1
15:05:43 2024-01-26 645952 643750 208856 208676 329965 336818 338771 334728 214778 217928 268602 266029 303005 309074 4152720 4469761 6276505 6087163 1074299 1118519 295897 262506 274115 274695 305751 296551 300742 300736 213754 213204 704498 663430 1498792 1463342 450671 449052 655130 657369 813986 798905 849095 848023 889815 909384 872065 959520 2012564 2114528 1294417 1107013 720955 701046 846690 852211 890628 896590 922120 940263 1029997 1030476 4796369 5026208 40.25 71.5 1
15:05:44 2024-01-26 645952 643675 208777 204575 329934 336818 338771 334693 214743 217622 268602 265995 303005 308856 4152688 4472671 6285756 6087163 1072793 1117133 297874 262287 274115 274887 305536 296551 297793 300311 214125 213386 722415 667155 1522763 1457043 451347 447013 658223 662298 815212 796459 849095 851000 889742 901610 870208 966571 2017530 2136109 1279064 1106313 722129 705030 848046 847237 890601 901448 922223 934912 1036321 1027702 4860605 5022421 40.25 71.5 1
15:05:45 2024-01-26 644016 641960 208956 203935 328862 337532 340752 336370 215169 214352 263868 268467 302970 306144 4149249 4411497 6299205 6081299 1068787 1118423 297730 262471 272633 274887 304927 295087 298449 299342 213197 214530 737288 670021 1499814 1450909 451962 445424 655130 662261 815294 795269 851519 854092 887080 901465 871131 965893 2021836 2128336 1275939 1103144 721614 707605 846088 846555 894410 902491 919518 932842 1037791 1037910 4852975 5018821 40.25 71.5 1
15:05:46 2024-01-26 643866 642235 208956 204540 329359 336580 340788 334587 215169 218270 263682 268246 304789 306577 4155174 4405411 6295082 6072596 1068024 1116044 298185 262436 272668 274923 305035 295610 299865 298924 213383 214530 741606 670021 1494077 1451940 451962 447963 656718 663709 814715 794705 851519 854698 888373 901538 871131 964521 2020399 2132885 1298255 1103144 722129 707067 846690 847761 893138 902455 920724 932879 1039299 1036472 4857134 5018012 40.25 71.5 1
15:05:47 2024-01-26 647661 641780 208771 204536 329364 336342 340788 334657 214915 213243 264054 267651 302936 308347 4158615 4411725 6295082 6081299 1066502 1116044 297244 262471 272668 274923 305035 294980 299828 299377 213048 214530 726028 670021 1497497 1450637 449963 447086 655130 662225 813913 793286 850306 854056 888373 903271 872681 964521 2016871 2128336 1274056 1102287 721614 707103 844248 846555 893138 901143 918282 932879 1037827 1033552 4860193 5024708 40.25 71.5 1
15:05:48 2024-01-26 646590 640419 208917 208707 329364 336580 340788 334622 214915 218306 263868 268059 302936 306577 4155174 4411348 6285756 6072596 1065295 1119217 297946 262506 272668 275309 306613 295402 297649 299448 212749 214863 727566 670021 1493866 1447551 449326 446382 655130 662225 815176 793286 850306 854698 888373 902842 872681 964521 2026250 2126823 1263679 1103859 721614 708106 846088 845953 893138 902491 918937 931514 1038563 1036106 4860605 5027901 40.25 71.5 1
15:05:49 2024-01-26 647237 640410 208771 204536 330576 335868 340273 334657 214915 218270 263868 267803 302936 306577 4145795 4411839 6276132 6072818 1066057 1119217 297209 262471 272633 274887 305463 295159 299978 301161 213347 214679 738851 670021 1498130 1447551 449326 446382 655130 662225 813949 793286 851519 855341 884209 902842 872681 966618 2026250 2126749 1283472 1100717 721614 707605 845449 845953 893259 902455 918053 932178 1037791 1035079 4853666 5033196 40.25 71.5 1
15:05:50 2024-01-26 646776 641326 208921 204540 330576 336580 340788 334657 214949 218270 264054 268059 302970 308347 4152210 4414587 6258212 6081299 1067462 1118423 297209 262506 272633 275731 306829 294944 297793 301161 213383 214530 732182 669542 1513235 1447551 451642 446382 654666 662225 816331 794977 849095 854092 884245 902842 874115 966618 2029144 2129107 1240960 1100717 720586 707103 845449 845352 893259 902833 918710 931477 1034525 1038421 4860605 5027390 40.25 71.5 1
15:05:51 2024-01-26 651376 641317 208600 204532 330902 336580 338699 336173 214079 218270 263682 266839 302970 308347 4155174 4455487 6267105 6081299 1063467 1116044 295897 262471 274271 274047 304999 297626 297577 300323 213197 213866 736798 666203 1550495 1447823 453247 447719 652312 662261 818722 793286 845328 851566 892267 901502 869590 965284 2026250 2126823 1291006 1095793 717353 705529 846051 844150 890712 902833 919368 930115 1033710 1036106 4909339 5026018 40.25 71.5 1
15:05:52 2024-01-26 651172 639957 208344 203931 329938 336818 337679 336173 214044 218117 263868 266873 302936 306180 4145795 4458821 6257780 6076945 1060058 1116044 295897 262471 274271 274012 305035 297214 297757 301161 212714 213535 736798 667631 1546869 1447823 453247 448280 652775 663709 819946 793286 844127 851566 889339 902842 866852 968342 2026250 2120951 1294417 1097634 715816 706044 849104 845352 888852 901557 922957 931477 1032616 1035959 4900416 5027390 40.25 71.5 1
15:05:53 2024-01-26 647228 640419 208630 204855 327879 337771 338664 337762 214743 214352 263310 268280 305111 306433 4149249 4466836 6262644 6081299 1075466 1116044 295897 263057 272182 275502 304534 296306 297793 299377 213084 214863 719873 667631 1507876 1438603 449798 448915 652775 659269 819946 796692 843490 850325 892047 906746 865747 965284 2024805 2104613 1294417 1107013 717353 707067 853520 844150 885098 902833 927647 931514 1029609 1030038 4872477 5027390 40.25 71.5 1
15:05:54 2024-01-26 651357 639902 208626 204536 328640 337771 337134 336680 214411 214352 264984 266399 302936 306541 4155174 4521317 6275641 6099634 1082013 1116044 297448 262471 272668 274887 304556 297892 297613 298924 213718 213204 716271 662481 1499580 1451940 450965 448280 653238 656404 821048 800196 843368 848624 896222 910545 865139 961801 2020477 2102265 1269583 1112418 715816 703039 853520 848440 882701 892587 927496 936727 1026724 1032733 4842962 5009335 40.25 71.5 1
15:05:55 2024-01-26 645952 640159 208960 204528 327640 336511 340180 334119 215076 214052 264573 266839 302970 306577 4151934 4479033 6285756 6081299 1085111 1119217 297730 262873 272633 276383 304106 296127 297580 298506 213939 213535 728742 665811 1506616 1451940 449432 448009 656718 659306 818722 797931 845366 848624 892900 910670 869574 962489 2015433 2107030 1277145 1113211 717353 704039 852308 848588 884927 892551 926325 938064 1030106 1030207 4801531 5010857 40.25 71.5 1
15:05:56 2024-01-26 642189 641317 208270 205212 328862 336580 340201 334587 215076 214352 264054 266873 303639 306876 4145795 4466836 6276431 6087163 1083595 1116044 297036 262873 272633 274148 306397 296134 297793 299377 213418 213569 740837 662102 1530720 1462109 449959 447013 655130 659518 813949 800196 849095 848624 886160 910545 871880 962489 2014727 2116982 1292498 1108594 720586 701009 847896 851392 889641 892258 922147 938064 1033161 1030170 4783221 5018012 40.25 71.5 1
15:05:57 2024-01-26 645854 639641 208960 208605 329902 336818 338699 334693 214743 214352 268675 266399 302936 308456 4145795 4470126 6275857 6081532 1075598 1119217 296310 262252 273887 274763 305035 296551 297865 300948 213718 212840 703068 664902 1507988 1457043 452283 447646 656755 661953 816368 795565 847849 852248 889742 907252 870567 966705 2014727 2133073 1292498 1105434 719408 703039 846280 852211 886723 892587 920534 940489 1035514 1034127 4825449 5011638 40.25 71.5 1
15:05:58 2024-01-26 644016 639636 208995 203931 328906 337247 338426 334657 215260 213751 264537 267651 304968 308965 4145795 4401724 6313732 6072596 1071154 1116044 299632 262287 272668 274923 305070 296695 297649 297602 213904 213569 717376 670021 1513850 1451940 452283 446721 656755 663238 814136 793286 849095 850361 889289 906609 872681 968204 2018297 2136265 1301866 1103859 720586 706044 848082 847986 888975 900284 923504 932916 1039336 1034859 4844260 5014433 40.25 71.5 1
15:05:59 2024-01-26 643814 640419 208626 203935 328640 337294 340273 334005 214594 214352 263310 268059 304575 308311 4142838 4389731 6295082 6063909 1068787 1116044 299559 262471 275345 274887 303500 295395 299865 297602 213233 214049 733721 670021 1497138 1447823 451642 448353 657890 663238 813374 793286 851519 852846 890628 906609 873120 968204 2021172 2136265 1290579 1100680 721614 706066 846280 846147 890939 901981 919480 932879 1040540 1027702 4849769 5018012 40.25 71.5 1
15:06:00 2024-01-26 645777 640410 208926 204532 330545 335868 339485 335667 214743 213425 263682 266873 304682 306577 4145795 4430566 6257780 6081299 1066246 1116044 296794 262506 272633 273246 306397 295359 297793 300358 212714 216059 735259 667631 1493462 1447823 452283 446697 653238 660314 818722 793245 845366 853862 894876 906609 871436 968493 2022601 2123033 1300174 1096851 717353 705139 847811 843642 889825 902651 922223 932112 1032428 1038784 4900693 5018821 40.25 71.5 1
15:06:01 2024-01-26 649442 641060 209459 203940 327879 336511 338189 335667 214411 214352 264054 268751 304540 308275 4143336 4447459 6275641 6076945 1069474 1116044 300479 262471 272598 275766 304106 297005 297613 299413 213233 213535 727226 670021 1500800 1438603 451002 449114 655130 663238 821048 793286 841620 858057 894397 902660 867681 970570 2024052 2117773 1272172 1103859 716492 709065 851739 841183 886359 905391 926325 929878 1029412 1036069 4877340 5018012 40.25 71.5 1
15:06:02 2024-01-26 650362 641317 208305 204889 328631 337056 338699 336715 213748 217999 263800 266029 305003 306505 4149249 4534668 6256937 6098948 1083561 1116044 295621 262506 272668 274923 304570 297460 297338 300736 213718 213204 707401 661506 1502021 1447823 450694 448280 652312 656367 821048 800196 842386 849006 894397 911837 864635 962715 2017986 2100772 1296336 1109968 713266 701051 853053 848588 883839 897636 928784 935579 1023378 1033000 4844260 5004469 40.25 71.5 1
15:06:03 2024-01-26 647641 641321 208545 203970 328902 337771 337406 335702 214560 214052 268369 266399 302970 306613 4149249 4508226 6267199 6090862 1080466 1116044 295862 262471 272633 275344 302933 297496 297865 300892 214089 213535 714799 662481 1501707 1447823 451154 447343 654202 658300 821048 800196 844460 850823 894397 911837 865251 960465 2014727 2103113 1292498 1110005 714795 700025 853557 851392 883156 892515 928890 936872 1026613 1031934 4840802 5004469 40.25 71.5 1
15:06:04 2024-01-26 645854 639632 208776 204536 327614 337771 338699 336370 215076 214139 263868 266839 302936 306505 4145795 4450693 6276431 6072596 1088220 1116264 297946 262506 271576 276189 304534 295682 299405 298227 213418 213569 728742 665253 1473996 1451940 448942 449233 656791 656440 816404 797895 849412 850823 893166 911241 869442 959334 2013293 2110743 1290579 1112112 720310 699989 848684 851392 889336 892515 922337 936708 1033041 1024125 4782855 5003717 40.25 71.5 1
15:06:05 2024-01-26 645685 639893 208630 208601 329902 336818 338735 334693 214113 214202 268565 266399 302936 309329 4136933 4458161 6294121 6076945 1072367 1116044 296794 262069 273504 274695 305035 295682 297793 300311 214089 212874 713328 666203 1516737 1456771 451746 447013 656791 662261 816368 797769 849412 852099 891984 906683 870082 963556 2017599 2133073 1293645 1103668 720072 704142 849067 847200 889336 900284 920951 934196 1037827 1034859 4834854 5014433 40.25 71.5 1
15:06:06 2024-01-26 644016 639375 208634 203931 328898 335868 339760 334657 214411 218188 263310 266908 302936 308384 4143336 4405297 6285756 6072596 1068024 1116044 297730 262471 272633 274923 305070 295087 299441 299377 212749 214197 737288 669542 1518706 1447823 451642 445388 655130 662261 815220 795431 851331 857110 886970 902842 874275 968493 2024052 2120951 1275939 1099934 720586 707752 846653 844875 892466 901557 918091 932730 1036321 1036436 4835615 5014433 40.25 71.5 1
15:06:07 2024-01-26 648710 639961 208630 203940 329969 335868 338771 336489 214079 218152 263310 266873 302936 306613 4139884 4430604 6257780 6063909 1065077 1116044 296759 262506 272633 273281 305643 295682 296949 299448 212714 214014 746663 666203 1498130 1447823 451347 447013 652312 660314 819088 796599 849412 855891 890857 903123 869479 968493 2024052 2124136 1275233 1094470 715473 706044 848684 843605 887833 900703 924768 932916 1030230 1038384 4891288 5005748 40.25 71.5 1
15:06:08 2024-01-26 647497 640419 208806 203940 327645 337771 339698 334693 214411 214052 263868 268502 302479 306577 4139608 4447459 6267105 6071813 1071842 1115252 299632 262506 271801 275766 303218 295682 297613 298959 213233 214197 727226 668988 1485642 1437583 449652 446715 655130 660314 821114 796562 843820 855891 894802 905400 865251 966421 2018260 2110270 1294417 1105313 716492 708056 852345 843008 884299 902195 928934 930152 1027153 1036239 4839186 5010857 40.25 71.5 1
15:06:09 2024-01-26 652322 638696 208305 203935 328640 336511 336662 335667 214445 214052 264797 266619 302970 306059 4149249 4497253 6276153 6087163 1085111 1116044 297946 262471 272633 275802 302933 296306 298009 298471 213754 213535 719429 665253 1507450 1450909 449688 448044 656755 661980 819946 800079 845704 848551 894401 909275 867100 961876 2011860 2108774 1301866 1110043 717353 703039 851739 848316 883672 897445 926325 936005 1028109 1030476 4802310 5001492 40.25 71.5 1
15:06:10 2024-01-26 641734 640414 208630 203974 326890 338067 338735 335895 215076 214352 263682 266468 302479 306541 4133984 4447496 6267105 6072596 1088232 1116044 295897 262506 273440 275766 304142 295525 299405 298054 213718 213535 706892 665253 1486621 1447823 448942 448988 656755 659592 818779 801219 846495 851001 894401 908560 866940 960739 2012564 2108774 1313603 1114598 721471 702116 848684 847986 888073 892479 923031 935303 1033281 1029857 4764796 5005061 40.25 71.5 1
15:06:11 2024-01-26 642226 639641 208120 204536 329938 336550 338771 334693 214594 214352 263868 265995 303851 306541 4139884 4456041 6276431 6081299 1082118 1118423 295950 263311 272633 274695 305966 295132 297757 298924 213383 213535 706892 660588 1505486 1451940 449615 447013 657890 658618 816453 802361 846458 848514 892456 911204 869405 959779 2011134 2105785 1288659 1114762 721614 703607 848684 848588 888073 898791 923689 934639 1033317 1027458 4771602 5008633 40.25 71.5 1
15:06:12 2024-01-26 642226 640414 207660 205208 328640 335748 339521 334657 214778 214052 263682 266839 303427 305499 4142838 4464306 6267105 6063909 1082118 1116044 296201 263311 272598 274695 305966 295109 297649 298959 213233 213535 715883 660588 1502888 1452915 448979 447013 658358 658581 816453 802361 847700 848514 892419 911885 868788 959779 2011134 2108774 1286740 1116391 720586 702116 848684 848588 888073 892659 922994 935303 1034087 1027494 4764796 5004469 40.25 71.5 1
15:06:13 2024-01-26 643173 639191 208120 203935 329938 336550 338806 334657 214594 214352 263904 265222 303885 306433 4139884 4449785 6267213 6072596 1082118 1116044 296827 262908 272633 274502 305966 295646 297757 300311 213418 213569 717376 660588 1535356 1453945 447978 447013 658358 658618 816453 801295 849020 847274 890480 911204 872028 959779 2011134 2108774 1292498 1113356 720072 702080 847481 847986 889968 892623 922337 938402 1032616 1027458 4771602 5005061 40.25 71.5 1
15:06:14 2024-01-26 643173 640410 207612 204596 328906 335748 338771 334657 214113 214202 263310 266839 303639 305499 4127790 4451216 6267105 6072596 1084433 1116044 295450 263311 274046 274923 305003 295194 297130 298506 213418 213535 715883 660531 1507961 1456009 449297 446200 657890 658618 816453 800123 848983 847274 890443 911241 872028 959779 2011134 2110991 1292498 1113136 720586 701046 846280 851001 890633 892551 920988 938078 1030033 1030476 4775010 5011752 40.25 71.5 1
15:06:15 2024-01-26 645036 639902 208339 208570 329435 336818 338462 334693 214113 214052 268602 265995 304111 308856 4133984 4446666 6257780 6072596 1072700 1116044 297036 262471 275345 274047 305070 295717 297685 298541 213233 212908 717376 662481 1516303 1462109 451715 446831 656956 658618 816453 800123 848983 848514 890857 909238 872028 960851 2012564 2114979 1248888 1105434 718535 699458 845081 850180 892240 893539 918298 936005 1032258 1032664 4797232 5007285 40.25 71.5 1
15:06:16 2024-01-26 640336 640373 208956 208672 328902 336818 338699 333617 215295 213751 263310 266908 304610 308347 4130519 4386309 6295082 6046584 1068024 1116044 297244 262104 272444 274923 304570 295395 299441 297602 213233 213569 730643 670021 1502101 1447823 451983 449306 658826 664343 814136 793250 851481 854674 889363 905400 874549 966458 2016061 2123801 1294417 1099934 720586 706212 846051 845363 892240 900284 916674 932916 1038600 1033552 4839374 5010857 40.25 71.5 1
15:06:17 2024-01-26 645952 639504 208634 208712 330714 333906 338806 334693 214113 218188 263310 266942 302749 306180 4133466 4399071 6267105 6059571 1063467 1116044 297946 262104 272633 274958 305966 294744 297721 300948 212565 215716 740413 669542 1497724 1447823 451704 446794 656684 663869 816453 795542 851481 855891 888892 904760 873927 967343 2021836 2123801 1285356 1099934 720586 707250 846009 844150 892240 900223 916919 931551 1036358 1036548 4840802 5013069 40.25 71.5 1
15:06:18 2024-01-26 649558 640419 208665 204575 330697 335868 338224 335667 214113 218035 263310 269501 302936 306180 4133984 4436578 6257780 6072596 1061954 1116044 297730 262833 273504 273281 305536 296335 297793 299483 213084 213569 736798 667155 1499919 1447823 454140 447951 653127 662114 819847 797240 847738 855891 894131 906041 869590 964558 2021836 2123764 1279706 1094395 716492 706212 848500 843679 889011 900187 920988 932916 1033253 1039378 4888023 5014433 40.25 71.5 1
15:06:19 2024-01-26 650520 640405 208960 205794 328676 335499 337406 336208 214411 217928 263868 266839 308153 309839 4133984 4454598 6257780 6072596 1062598 1116044 299983 261486 273468 274923 303218 297041 297793 300523 213676 213569 742568 670021 1496620 1441623 453458 450827 655057 663598 821048 793250 844573 855193 893873 901167 865784 969523 2021836 2118178 1294417 1099151 714456 707982 850494 843679 885555 901529 923689 930189 1030142 1036142 4902525 5010857 40.25 71.5 1
15:06:20 2024-01-26 647044 640414 208309 204859 327649 336818 338224 334693 214445 214352 263042 266908 302970 306037 4139884 4475848 6239563 6063909 1075446 1114461 295897 262541 271801 274958 304142 295538 297793 301161 212381 214163 740413 665728 1513010 1444704 451706 449478 653238 660099 819773 797807 846988 853460 893129 901574 864521 964355 2016871 2099530 1280903 1106886 714795 705003 851135 846110 885555 900248 927647 935579 1024176 1032664 4845229 5008633 40.25 71.5 1
15:06:21 2024-01-26 649433 641326 208265 203935 327879 337294 336627 338516 214376 214813 264428 265995 302901 306505 4139884 4516123 6275641 6076945 1080469 1116044 295862 262471 272598 274887 302898 297005 297757 298018 214054 213352 717742 663430 1521396 1454023 451983 449189 655094 660568 821011 801219 843331 848477 898623 910670 861964 960925 2015433 2104613 1305779 1110043 716217 703039 853557 849793 883672 892551 926837 936671 1027094 1027058 4827955 4999254 40.25 71.5 1
15:06:22 2024-01-26 642152 641818 208591 203931 326890 336476 338426 335895 214743 214089 263868 266584 302901 306505 4136570 4488306 6275641 6081299 1082013 1116044 297658 262436 272633 275309 303146 296753 297649 298471 214054 213500 722415 663905 1499987 1452901 451704 451467 655094 660568 821048 800012 844573 850927 893617 910670 864484 962981 2015433 2107766 1275226 1112418 717353 704039 851135 848588 884927 896103 927588 938440 1030873 1026332 4790386 5013739 40.25 71.5 1
15:06:23 2024-01-26 642152 641781 208630 204536 327349 337532 339450 336370 215076 214352 264054 266804 302936 305929 4142838 4460488 6276041 6068250 1086643 1115772 295897 262471 273440 274923 303713 295402 297322 298471 213383 213535 738336 664381 1505829 1455059 450694 449258 658863 661509 818779 798879 847663 850964 892267 911314 869590 958081 2014727 2108774 1286740 1113356 721614 703607 848684 848588 888073 899649 923689 936952 1033069 1018292 4775834 4999254 40.25 71.5 1
15:06:24 2024-01-26 641698 641060 208120 205178 328374 335832 338699 335895 214743 214352 263868 266839 302936 305463 4139884 4448265 6266702 6073084 1082118 1116044 297036 263276 272182 274659 305966 295610 297095 298506 213383 213500 731394 662481 1503856 1455059 450694 446648 658395 658692 816453 802124 848946 847838 889669 909161 872065 958259 2012564 2108774 1315560 1113356 721614 702080 848684 848588 885555 900284 923689 935579 1033194 1026700 4769016 4999254 40.25 71.5 1
15:06:25 2024-01-26 642189 639826 207625 204532 329898 335795 338735 336370 214411 214202 263682 266029 303639 306469 4133984 4451216 6257780 6072596 1075864 1116044 297036 262436 272598 273246 305966 295610 297793 299168 213383 213535 738336 662955 1520499 1463342 450069 445908 656993 658692 816453 801518 848946 848624 889002 910670 872058 961763 2012564 2111768 1292498 1111766 721614 700025 848684 848588 888073 892321 923652 938041 1033069 1030585 4766415 4999254 40.25 71.5 1
15:06:26 2024-01-26 643629 639375 208274 203914 329858 335868 338699 334622 214801 214202 264241 265222 303604 308311 4133984 4445483 6257780 6063909 1072793 1116044 297036 262287 272668 274047 305035 295646 297793 298959 213197 212874 701850 663392 1508528 1464384 452172 445945 656490 660099 816453 799778 848946 848624 889705 909384 871436 962526 2012564 2111768 1294417 1107013 721100 701046 846280 851001 889678 892285 920951 936708 1033281 1030439 4778421 4999254 40.25 71.5 1
15:06:27 2024-01-26 645494 640149 208305 208752 329862 336342 338699 334657 214801 214352 264054 265188 302970 306577 4136416 4451430 6271169 6072596 1074262 1116044 296749 262471 273468 274467 304963 295502 297793 299168 213233 213204 738336 663412 1518033 1464384 452172 448353 656993 659629 816453 800950 848983 848624 889705 909384 869862 962526 2012564 2111768 1294417 1110224 720586 701046 847481 851001 889641 892551 920951 938708 1032513 1030476 4769016 5001492 40.25 71.5 1
15:06:28 2024-01-26 645494 639866 208595 208530 329626 336818 337679 334693 214468 214352 264537 266029 305004 308021 4133984 4448823 6303697 6063909 1072793 1118423 297694 261669 273887 274467 304534 295502 297793 298924 214054 212840 717742 666288 1518424 1464384 453210 446940 656490 661509 816453 798608 848946 852248 891004 906783 872058 966421 2016862 2130208 1295997 1106148 720072 704105 847481 847384 889641 900016 920951 934912 1039410 1030074 4834854 5008633 40.25 71.5 1
15:06:29 2024-01-26 641197 639957 208991 208672 328636 336818 338462 335895 215583 213751 263682 267651 304968 308347 4136416 4383192 6295082 6063909 1066246 1116044 297174 262034 272633 274887 304570 295646 297580 297567 213418 215984 743538 671940 1491243 1451667 452398 448915 658395 663017 815873 795505 852734 854056 887116 901538 873777 966458 2016061 2125680 1279706 1102287 720586 706212 843885 843679 892240 902833 918053 932879 1032988 1035780 4844260 5014433 40.25 71.5 1
15:06:30 2024-01-26 650520 640419 208630 203935 329938 333906 338735 335667 214079 218306 263682 266839 302936 306541 4139884 4408441 6257780 6063909 1069186 1116044 296759 262471 272633 274923 305966 295431 297793 301961 212749 216325 732182 669644 1525969 1450637 452172 446977 656993 663017 816453 795505 851519 855341 888410 901502 875063 966618 2018964 2121127 1267376 1100717 720072 707214 843885 843008 893617 902833 919482 931514 1032988 1035780 4841767 5015342 40.25 71.5 1
15:06:31 2024-01-26 648638 640410 208960 204532 329867 335832 339795 335667 214560 213425 263310 266839 302901 306541 4133466 4408441 6267105 6046546 1068024 1116044 295897 262436 272633 274923 305966 295381 297793 299377 212949 216325 738851 670125 1490234 1450922 451852 447317 657928 663054 815873 795505 851519 854734 888410 901538 876382 967952 2016862 2124173 1287239 1100442 720586 707214 843848 843642 889348 902195 916919 932215 1036358 1034603 4860605 5010857 40.25 71.5 1
15:06:32 2024-01-26 651097 640419 208630 203974 329902 333942 338699 336173 214079 218270 263682 266804 302936 306144 4133466 4417820 6248455 6063909 1062710 1116007 295897 262506 272668 274047 305070 296306 297547 301911 213098 215832 735259 668203 1519927 1449890 452209 446940 654165 662452 818182 794893 848491 854129 893607 906609 871754 965893 2021836 2123801 1281589 1094433 717512 706212 846280 843642 889857 903976 920951 932215 1028505 1037280 4888585 5004469 40.25 71.5 1
15:06:33 2024-01-26 651128 639961 209468 208965 327879 336476 337679 337762 214594 214352 264054 266839 303507 308965 4133466 4451304 6266702 6063909 1065967 1114425 299632 261669 272633 275380 303182 296551 297577 301161 213134 215680 727226 672903 1513084 1439573 452172 450827 655094 664032 824553 794977 842854 856628 894618 904926 864484 969485 2018964 2117773 1292889 1100717 715473 708253 851135 841183 887443 901529 926325 929453 1030147 1035012 4877340 4990874 40.25 71.5 1
15:06:34 2024-01-26 645952 641056 208309 204536 327905 337771 338189 334693 214743 218199 261756 268094 302936 306469 4133466 4451216 6253325 6064396 1079347 1115252 297730 262506 271766 275344 304698 295502 297613 301161 213134 216477 731039 668108 1503048 1442694 450498 449258 654629 661980 821048 796692 845403 851603 895963 910356 867050 964355 2016024 2095636 1293260 1106886 714456 703607 851135 848588 885555 900284 926325 935579 1023533 1034859 4834854 5001492 40.25 71.5 1
15:06:35 2024-01-26 649442 639186 208771 204536 327910 336476 339428 334693 215076 214052 264948 266839 302936 306613 4136416 4460266 6276041 6068250 1078928 1116044 297730 262506 272633 275537 302685 295847 297396 300129 213840 215377 720922 666288 1494888 1454004 451494 450827 655094 659838 821048 799629 843490 848624 894397 911689 864557 960888 2011860 2104949 1301866 1113211 718023 702080 852345 850180 885555 892623 924789 936671 1030142 1030316 4797232 4999254 40.25 71.5 1
15:06:36 2024-01-26 643099 640872 208806 204536 326890 337294 338472 335895 215111 214052 263868 266804 304575 306505 4133984 4451216 6267096 6072596 1085094 1116044 297730 262471 273633 275606 304106 295502 300076 300948 213469 215377 738336 666008 1515043 1451940 450106 450827 658863 663165 818722 797931 847887 852099 890600 910670 869590 960925 2014727 2108774 1288659 1114598 720586 703607 848684 848316 888704 897709 923689 935968 1033601 1024125 4769016 4999254 40.25 71.5 1
15:06:37 2024-01-26 644016 641321 207655 205212 328374 335505 339724 334388 214709 217928 263868 266804 302970 305499 4130519 4441943 6257780 6063909 1085207 1116044 294968 263346 272182 274695 305751 295395 299441 301161 213469 214129 717376 660588 1539002 1450922 450373 447281 658863 658692 816368 801369 849095 849006 891896 911958 871445 958081 2012564 2116454 1294417 1110043 720072 699989 846280 851001 889641 892515 920951 938041 1030033 1030476 4765611 4999254 40.25 71.5 1
15:06:38 2024-01-26 645685 639636 208480 208605 329635 336580 338699 334657 214079 214352 265021 266029 304846 308819 4127037 4448265 6280622 6063909 1074827 1118423 295862 261669 273468 274467 304604 295847 299550 300517 213804 214772 710301 664381 1507055 1463263 451877 447926 657654 659269 815753 797931 849412 851430 886751 906819 869862 962526 2012564 2114979 1270289 1103742 718535 702043 847481 848588 888682 892623 919604 935968 1035551 1040026 4812605 4990096 40.25 71.5 1
15:06:39 2024-01-26 641271 640419 208952 208561 329640 336818 338224 334657 214743 213751 264984 266619 302479 309766 4130519 4413818 6303140 6063909 1070833 1116044 297209 264319 272668 274047 304533 296299 297757 299633 213947 214808 730257 668203 1499494 1461186 451914 448597 656718 662225 817562 797293 849412 853862 888709 906746 871445 968204 2015433 2127188 1230740 1102884 721614 706212 847481 847384 889336 900284 922337 936202 1039336 1033552 4834854 5001216 40.25 71.5 1
15:06:40 2024-01-26 641734 640414 208956 203935 328410 337294 338699 335895 215445 214202 263310 268281 308224 308347 4130519 4377036 6276431 6046584 1068024 1116044 296794 262471 272633 274639 304284 295350 299188 300129 213662 214129 743538 670021 1498359 1450922 452209 449991 656718 663709 813949 793065 851331 853821 888446 901610 871168 966421 2018964 2127188 1290579 1099151 720586 709259 845081 843679 889458 902695 916919 932916 1037864 1036445 4833448 4990171 40.25 71.5 1
15:06:41 2024-01-26 644999 640149 208634 206260 328667 333942 339795 334119 214113 218081 263310 266908 302479 306541 4130519 4373945 6276431 6046546 1064751 1116044 298009 262506 272633 275289 303539 295151 299188 298818 213434 214129 743538 670021 1491645 1450922 452135 448280 656218 663238 813986 795431 852734 854092 889742 901538 874438 965930 2017530 2124173 1287239 1099151 720072 707982 843848 843045 892240 900187 916919 932916 1037864 1036548 4829984 5019614 40.25 71.5 1
15:06:42 2024-01-26 645952 640097 208335 203940 329938 333906 338462 335667 214079 218152 262947 266839 302479 306505 4127574 4424041 6248455 6046787 1062710 1116044 296950 262471 275345 273800 305463 296299 297757 300217 213091 214129 733721 667245 1531651 1449890 451347 445702 654202 661755 816404 796599 851519 854734 889742 901538 873306 967343 2021563 2118124 1289122 1094470 717512 706212 846280 843679 889678 902195 919443 931514 1033281 1033103 4879443 5001492 40.25 71.5 1
15:06:43 2024-01-26 649442 640410 208630 208534 329395 336818 337406 336208 214079 217928 263977 266839 302690 309766 4127574 4448823 6248455 6063909 1063467 1116044 297275 262295 276359 274639 303820 296789 297757 301747 213240 214094 736798 669644 1523926 1450922 453025 447013 653275 662225 819946 797895 846950 854129 894876 902660 868973 968795 2021563 2118124 1272172 1099151 714456 707250 851135 843715 885675 901492 924862 930189 1030873 1038820 4896098 5001492 40.25 71.5 1
15:06:44 2024-01-26 646685 638600 209396 204536 329408 335969 338189 334693 214743 217928 263682 268502 308189 306577 4133466 4451356 6257780 6059571 1069437 1116044 299632 264911 274955 275482 303856 296443 297505 302282 213276 214094 730447 671460 1489863 1439573 451690 448080 655130 663238 820937 793208 843854 854734 894802 901393 865784 964558 2018964 2105785 1294417 1106886 717353 706212 852345 843679 885555 901557 926600 931943 1027153 1030111 4840802 4999254 40.25 71.5 1
15:06:45 2024-01-26 653013 638251 208626 204536 328374 336818 336662 336751 214113 214139 264573 266029 302936 306541 4124632 4506851 6225876 6068250 1078846 1116227 296677 263468 274530 275060 304355 296163 297338 300658 212906 215413 720922 662481 1541894 1447823 451075 446715 652312 660061 823382 799063 841385 851038 898623 910026 862037 962526 2016061 2095636 1282167 1107674 714795 702116 851135 848588 884927 899649 927259 934201 1023529 1033395 4831403 5001492 40.25 71.5 1
15:06:46 2024-01-26 649817 639672 208626 204570 327879 336511 337170 334693 214778 213947 264091 266399 302479 306541 4129608 4498867 6248455 6072596 1081273 1117892 297766 263100 274955 274675 302897 297351 297865 300202 213576 214772 716271 663430 1521148 1447823 449322 448915 654202 660568 823382 800196 841657 848624 894544 910670 863908 962981 2012564 2108774 1303822 1110043 716217 702043 852951 851001 884299 892623 927533 936708 1027158 1030476 4822117 4986317 40.25 71.5 1
15:06:47 2024-01-26 642226 640909 208305 204540 326882 336511 337643 333652 215111 213939 264573 266839 308224 306469 4127273 4481930 6257780 6076945 1081241 1118688 297802 262295 274918 274675 302119 296897 297505 300202 213725 214923 723908 662481 1525969 1449860 449996 448044 654666 660099 821048 800196 841620 848624 893836 910026 864557 960925 2009705 2105785 1299910 1110043 717512 702080 852345 848588 885555 896139 926178 936708 1030142 1030476 4788630 4992127 40.25 71.5 1
15:06:48 2024-01-26 641734 641327 208335 204536 325976 335969 338462 333617 214778 214052 263868 266839 302725 306541 4124094 4451304 6257780 6046584 1085111 1119210 297802 263065 274105 275853 303750 295251 299488 300347 213576 215413 728742 665334 1490037 1452915 451642 448080 658826 661509 818722 800233 846606 850890 892354 909384 867124 962981 2009705 2105785 1286740 1114687 720586 703644 848721 848588 888073 900138 923689 935340 1030325 1030585 4764796 4992127 40.25 71.5 1
15:06:49 2024-01-26 642189 638929 207625 204575 328898 335868 338806 334388 214835 214352 263682 266839 303427 305535 4130519 4441943 6257780 6046584 1082013 1118688 296821 263688 274603 274553 305822 295538 297757 298818 213240 215716 742568 660588 1506922 1454977 449688 446442 658826 658692 813986 802234 849095 848514 889742 909874 870515 958081 2011134 2108956 1294417 1110178 720586 700025 848082 851001 889011 892659 923031 938783 1035001 1026369 4756212 4992127 40.25 71.5 1
15:06:50 2024-01-26 645036 638956 208305 203935 329934 336580 338735 334693 214835 217892 264573 265222 302725 308384 4130519 4438787 6257780 6063909 1077104 1119485 297802 263065 273816 274746 304927 295538 297757 299272 213240 214772 700264 662481 1506940 1462109 452357 446612 656956 658300 815790 801097 848871 851038 889742 909384 871223 960925 2012564 2120988 1296336 1106099 718535 702116 846280 848588 888016 897709 920296 935340 1036321 1033552 4816043 4990134 40.25 71.5 1
15:06:51 2024-01-26 641653 638287 208965 208601 328871 336818 338224 334005 215225 213602 263310 266908 308153 306613 4126534 4389117 6276207 6046834 1072070 1117854 299523 262112 275381 274290 303928 297484 299550 299210 213876 215413 736798 669542 1500548 1451667 452099 449123 658150 663165 814136 795542 848909 850963 886787 901574 871436 965732 2012564 2130208 1296336 1100717 721614 706212 846280 846110 892203 901557 918260 934246 1039336 1033516 4832461 4989876 40.25 71.5 1
15:06:52 2024-01-26 643941 639961 208780 204532 328605 336818 339485 334005 214743 214352 263273 266908 303507 306505 4127037 4377134 6258212 6043353 1070172 1119485 299983 262366 274992 274746 303963 297568 299441 299210 213205 216020 741976 670021 1490637 1447823 452629 447987 656993 663672 814136 793286 852696 854056 884209 901502 873083 967952 2015428 2127188 1289122 1100717 720586 707214 844285 843642 892873 902833 918223 932879 1037791 1035012 4832348 4999254 40.25 71.5 1
15:06:53 2024-01-26 646462 639966 208776 203935 328605 333906 339724 334622 214079 218234 263273 266839 304968 306072 4127037 4386654 6257780 6052840 1065831 1117059 299704 262951 274992 274781 304891 295166 299550 300803 212572 214197 738851 669542 1496914 1447823 451557 447013 655130 662188 815268 793102 851519 855341 884245 901465 873678 967306 2021836 2120988 1283472 1098876 720586 707214 844285 843008 888016 902833 918053 931477 1036358 1035743 4828619 4990096 40.25 71.5 1
15:06:54 2024-01-26 647422 640419 208591 203940 328871 333870 339247 334657 214079 214352 261792 266873 304147 306541 4127037 4389684 6257780 6052840 1066585 1116227 300325 262768 274797 274746 305750 294529 299230 299272 212572 214495 740413 670021 1498535 1449860 451089 447013 655130 662694 816379 797240 851519 855377 889705 903912 873443 968721 2021836 2121127 1271074 1097588 718535 708217 846280 843642 892466 902833 920027 932842 1036284 1036512 4845229 4990096 40.25 71.5 1
15:06:55 2024-01-26 650092 641326 208626 203897 329938 337294 337679 337762 214079 218270 263868 266873 302901 309001 4127037 4430893 6239129 6062326 1064181 1118312 297874 262951 274992 273906 304604 296371 297865 302442 213020 214163 733721 667155 1504820 1450922 453384 447013 653275 662225 821114 797807 849095 855341 889375 901538 871172 967343 2021836 2120988 1289122 1094433 718535 707214 846280 843642 892466 901456 920951 932842 1030143 1042980 4876991 5004431 40.25 71.5 1
15:06:56 2024-01-26 650128 639961 208780 208640 329404 337771 337134 338756 214560 217928 263868 266839 302690 309220 4127037 4442915 6248455 6071813 1065651 1115896 297946 262331 274201 274710 303892 297315 297433 299272 213162 214163 727226 670021 1490008 1448859 454214 448009 654666 664180 823271 795542 846569 856591 893617 901465 868973 970213 2021836 2120988 1296336 1097588 715473 706212 851135 846110 888346 902833 925665 932916 1032341 1039555 4887796 4990134 40.25 71.5 1
15:06:57 2024-01-26 648710 641056 208995 203931 327609 337771 337406 334622 214560 214352 264054 268094 304147 306577 4127037 4441943 6248455 6071813 1073765 1116302 299378 262366 274603 275553 304020 296335 297757 299377 213383 214163 727226 670021 1494558 1439482 450928 449478 655130 662261 822798 795542 842854 856628 896258 905986 865821 968069 2018964 2111768 1296336 1103705 716492 707752 853557 843642 885555 901492 927496 931514 1027153 1033103 4850201 4999254 40.25 71.5 1
15:06:58 2024-01-26 649171 640414 208300 204859 327614 337294 339698 334657 214560 214352 261756 266873 302936 305499 4130242 4454598 6225369 6074768 1076990 1116302 297874 263574 274214 274746 304355 295502 297757 299377 212013 214232 735067 665334 1504754 1440597 449615 448732 654202 660314 821011 795565 844090 851603 893653 908742 865784 963668 2015428 2095636 1289562 1106886 714285 703607 851135 847384 885555 899649 926325 935579 1024272 1036239 4825449 4990284 40.25 71.5 1
15:06:59 2024-01-26 649442 641326 208270 203940 328862 337294 338947 335667 214376 214052 264054 265995 303862 306469 4124094 4488306 6247585 6072368 1081639 1116302 297167 262768 274992 274746 302968 297070 297396 300275 213682 212840 713328 664381 1518391 1447823 450597 447343 654666 660626 823967 800196 841620 848624 896295 911045 863223 960851 2012564 2098623 1292498 1110043 715305 700979 853016 848969 883156 892587 927533 936634 1026353 1031665 4822929 4982892 40.25 71.5 1
15:07:00 2024-01-26 643062 640419 208270 203940 326917 337771 339428 334119 214709 213452 264054 266619 302514 306505 4127037 4451216 6271169 6064126 1081600 1115068 297874 262366 274992 275588 302507 296127 297865 299355 214054 213535 730257 666288 1514636 1450909 450278 448711 656218 660382 819884 800196 845366 850433 893276 910401 867050 960888 2009705 2106448 1309691 1116185 720586 703607 851135 848969 888073 897673 925665 936671 1033069 1030170 4769016 4989876 40.25 71.5 1
15:07:01 2024-01-26 643557 640410 208815 205203 327879 336580 338735 335895 214743 214052 263682 266839 302936 306983 4127037 4442137 6250775 6046311 1087995 1115896 297874 263100 273717 275762 304391 295359 299478 300311 213383 213500 738336 666008 1495698 1447823 448649 448044 656755 662303 818142 797895 847849 851038 889412 911958 870826 959446 2009705 2108774 1288659 1112940 720586 701547 848684 852211 888975 892587 923652 938746 1033281 1030439 4750205 4999254 40.25 71.5 1
15:07:02 2024-01-26 645394 639632 208305 208707 329902 336342 338699 334657 214560 214352 264054 265188 302936 306288 4121153 4427590 6250775 6072832 1083194 1115896 297419 263539 273790 275042 305571 295574 297865 300311 213383 213535 738336 660310 1506221 1451940 447978 448280 658826 660240 816331 801937 850912 848624 886824 911958 872065 958007 2011134 2114979 1292498 1110043 720586 699989 846280 850019 891608 892551 920951 938078 1030143 1031934 4769016 4999254 40.25 71.5 1
15:07:03 2024-01-26 645957 641776 208309 203935 329635 336289 338699 336736 214743 217892 264277 265591 302970 306469 4121153 4432845 6251017 6063757 1078928 1115896 296684 262951 274992 274290 304891 295861 297793 300736 213383 213569 717376 660588 1501372 1460149 448930 447013 657928 657798 815176 801937 850306 848624 890591 911958 869862 960129 2012564 2114979 1294417 1106886 718535 701015 846280 851001 892240 892587 920296 936671 1038563 1034859 4797232 4999254 40.25 71.5 1
15:07:04 2024-01-26 643851 640419 208776 208676 329404 336580 338189 334657 214411 214352 264948 266029 304147 309038 4121153 4424509 6260104 6063795 1078928 1115896 296928 262916 275317 273906 305464 295574 297793 300845 213383 215680 738336 660588 1498304 1457043 451002 446721 656808 656404 815139 801937 850912 848624 892070 911314 870515 960167 2012564 2114708 1296336 1105313 718535 702043 846653 851001 888016 892587 920259 936671 1036087 1040026 4797232 4982892 40.25 71.5 1
15:07:05 2024-01-26 641955 640419 208952 208862 329315 336818 338189 334622 214743 213751 264464 266399 302224 309038 4121153 4417115 6281553 6046395 1070681 1117892 297874 262295 273746 274710 304071 295646 297793 299428 214089 215575 730257 668108 1501884 1452915 453247 449514 658863 664180 813986 795565 850912 852846 889742 901610 871131 964484 2015428 2126599 1288659 1100717 721614 706212 848412 847384 889605 901557 920988 934234 1040811 1033516 4822929 4992127 40.25 71.5 1
15:07:06 2024-01-26 641239 638609 208771 208592 328640 336818 338735 334005 215076 214352 263310 269357 302445 306541 4117659 4367891 6282471 6046820 1065982 1117892 297554 264424 275186 274852 304534 295646 299550 299392 213619 215413 735259 670021 1498180 1447823 452025 448060 656791 664180 813986 793286 851519 855854 884245 901574 872403 963798 2016871 2127255 1298255 1100717 721614 708253 845081 843642 893506 902833 918260 934158 1039336 1036548 4832461 4998978 40.25 71.5 1
15:07:07 2024-01-26 644995 640410 208630 208965 328640 333906 339760 334154 214113 218270 263310 268211 302479 306433 4117659 4383575 6282471 6046358 1064459 1116302 297874 262366 275186 274887 305035 294501 297793 300736 212885 214232 727566 670021 1493866 1447823 452246 447791 654828 663238 815753 793245 850306 856320 891635 901538 871131 967380 2021836 2124173 1285356 1094470 717512 708056 846280 843642 888199 900858 922300 932879 1032550 1036115 4866419 4990869 40.25 71.5 1
15:07:08 2024-01-26 648946 640154 208921 208343 328640 337532 336662 335937 214113 214202 263310 266804 303507 309292 4121153 4436164 6244741 6046079 1058327 1116302 297658 262331 274271 274012 303111 296335 297338 299201 213098 213535 736798 668586 1512189 1447823 454214 448768 654202 664180 821048 793286 846606 855341 893653 901538 869590 968758 2021563 2119484 1298255 1094548 715982 705942 848684 844911 888073 902833 923391 932916 1033069 1040853 4881017 4994365 40.25 71.5 1
15:07:09 2024-01-26 648487 638609 209689 203940 327914 337771 337406 334728 214079 217892 263823 266839 304504 309329 4123578 4430855 6251055 6042037 1063014 1116302 297874 262366 272598 273246 305070 295159 296634 301015 212714 214014 733721 667631 1492457 1448859 453236 447013 653275 661250 819884 795565 848199 852846 892318 901574 868973 968758 2021836 2118124 1296336 1097588 714456 706212 850530 846147 887734 901492 927647 932916 1031604 1036142 4891288 4995689 40.25 71.5 1
15:07:10 2024-01-26 647789 638600 208960 204532 326917 337771 337679 334657 214411 214352 263868 268502 303507 306577 4117659 4436000 6254987 6046358 1064610 1113216 299342 261599 272633 274923 303182 296127 297649 300892 213197 213535 727226 670021 1496914 1439573 450707 450152 655130 664180 821048 793286 843854 857844 895588 900196 866436 970457 2020399 2111947 1296336 1100717 715816 708253 851135 842448 885555 901565 926049 933047 1030142 1039378 4881017 4992127 40.25 71.5 1
15:07:11 2024-01-26 647329 638605 209030 203901 327380 337771 337406 334693 214445 214585 263868 268280 303507 306577 4121153 4424314 6256055 6037739 1064723 1115859 300055 261416 272668 274923 303146 295359 297360 301161 212714 213535 730447 670021 1496324 1440508 452025 448711 654666 664180 821048 793286 843453 857844 893984 902842 867050 971634 2018964 2114979 1296336 1100717 715199 708253 851135 843679 885555 901601 926325 931514 1031604 1038050 4878397 4989876 40.25 71.5 1
15:07:12 2024-01-26 645952 639186 208305 204575 327375 336818 338189 334622 214594 218234 261792 266908 304075 307499 4121153 4433703 6251593 6042749 1072367 1116302 297658 262401 277277 274923 303075 295502 297721 300341 213347 214530 713719 668108 1532318 1441669 451002 449441 654202 661250 821048 797624 846004 852883 895624 908742 867124 963835 2016061 2098623 1280903 1108594 717512 706212 852345 845510 885555 901227 926837 932916 1028683 1030147 4831403 4986317 40.25 71.5 1
15:07:13 2024-01-26 650409 640414 208125 204859 327870 336818 338189 334657 214537 213573 263310 266433 302970 305965 4115280 4490668 6214105 6046358 1075678 1115508 297036 262541 272182 274852 303857 296091 297541 300323 212530 213569 731394 660588 1500972 1443721 450326 448732 652312 658337 820465 797661 844164 851603 897564 908100 866409 963668 2014630 2095636 1307850 1108463 714285 702080 852951 848588 884299 899649 927533 935579 1023506 1032664 4816043 4986719 40.25 71.5 1
15:07:14 2024-01-26 648562 640410 208270 203940 329605 336580 336391 335702 214581 214052 264054 265775 302479 306469 4115280 4496292 6227919 6046358 1086814 1116044 297664 262069 272182 274467 302932 296818 297547 299851 213197 212840 716271 660588 1498012 1447551 451757 446679 653238 657835 821048 800196 841657 848624 894692 911314 864487 960888 2009705 2104800 1282902 1110043 716492 701051 853016 851001 883156 892623 927533 936708 1028646 1031934 4802310 4968639 40.25 71.5 1
15:07:15 2024-01-26 643557 640419 208339 203970 326890 337771 337170 334005 214743 213751 264054 266433 302479 306469 4115280 4452157 6246651 6046358 1080862 1114388 295415 262104 272182 274887 301976 296681 297793 300046 213904 213386 722415 664381 1491444 1447551 451962 448080 655130 659306 821048 799063 842891 848624 894876 910670 867050 960925 2009705 2105785 1299910 1112704 717512 702080 852345 848588 885670 892623 926325 936671 1031604 1030476 4773898 4972188 40.25 71.5 1
15:07:16 2024-01-26 641910 640419 208300 203940 326855 336580 338189 334005 215111 214052 263310 266433 308189 305139 4111788 4442785 6242648 6046358 1086430 1114425 295862 262069 271576 274675 303039 295094 297793 297602 213418 212874 739875 664381 1507847 1447823 452036 448747 656755 659810 818722 799063 846004 850433 891058 909384 868700 960925 2006852 2102803 1284821 1115392 720586 702116 848721 848588 888889 897709 923689 938440 1030325 1028947 4752818 4961514 40.25 71.5 1
15:07:17 2024-01-26 643125 639966 207975 204893 327914 335868 338735 333681 214445 214352 263310 266619 302936 307802 4115280 4436788 6246676 6046320 1081843 1116044 296827 263276 271766 274639 304498 294672 297865 300311 213233 213535 736798 660588 1514564 1447823 448649 446794 656791 656440 816416 801937 849095 848624 887452 909874 870244 958118 2011134 2111983 1292498 1110043 720072 700025 846280 850325 893506 892587 920988 938078 1034818 1030476 4759610 4982761 40.25 71.5 1
15:07:18 2024-01-26 645685 639182 208630 208565 328942 336342 337679 337218 214445 214052 264091 266029 308153 308384 4111704 4427487 6246676 6041999 1075591 1116044 296201 262506 274955 274255 305035 295159 297793 300311 213418 215832 738336 660588 1506498 1457043 449322 446794 656755 657835 816453 801369 850912 848624 886824 911314 870934 960851 2011134 2113481 1270289 1106099 718535 701015 846280 851001 893506 892623 919641 936745 1034653 1033395 4787827 4982761 40.25 71.5 1
15:07:19 2024-01-26 644122 639898 208960 208565 328667 336580 337714 334388 214594 213153 263682 266839 307936 308347 4111704 4424509 6246676 6037683 1072793 1116044 294968 262069 275772 274047 304483 295159 297865 300311 213383 214808 704498 660588 1498357 1461073 450707 449688 655754 658337 816097 800233 849095 848624 886824 909900 870515 960925 2012564 2117981 1269583 1103742 718535 702080 846280 848588 891969 896066 920988 936005 1036321 1035202 4797232 4980875 40.25 71.5 1
15:07:20 2024-01-26 638491 638030 208665 208601 327919 336818 337679 334005 215111 213751 263682 266908 303507 306541 4117507 4408377 6250669 6039953 1070066 1115252 295862 261669 275381 273835 304306 295610 297793 300311 213418 214170 710301 663905 1500480 1457043 452062 447013 655130 659773 815790 797931 849095 850433 888080 907931 869899 963668 2012564 2128697 1265631 1101317 721614 706212 847481 847384 888755 901557 919405 934912 1040073 1035780 4797608 4982761 40.25 71.5 1
15:07:21 2024-01-26 641244 638605 208665 208707 327879 336580 340421 334005 215111 214352 261829 266908 304504 306541 4115002 4386658 6297663 6052840 1070066 1116044 296794 263945 273362 274047 304106 295438 297865 297712 214470 213535 728742 667245 1504452 1457043 452025 447963 658186 661755 816404 797330 849095 851603 888080 908100 870826 966571 2010307 2130345 1292498 1100717 721614 706212 848082 846147 889641 900284 919405 934912 1039336 1035049 4822117 4986317 40.25 71.5 1
15:07:22 2024-01-26 640790 638609 208810 208636 327914 336818 340662 334005 214812 214052 263310 266942 303507 306541 4107641 4380207 6284191 6043353 1069225 1114461 296829 263945 274992 274467 303857 295194 297095 297712 213761 213569 736798 669644 1499454 1452915 452062 445426 658689 664180 815790 796729 850306 852883 886824 906819 871205 964521 2016098 2127329 1298255 1100717 721614 707752 846280 847384 892240 901557 918298 934912 1040073 1036280 4822004 4989876 40.25 71.5 1
15:07:23 2024-01-26 642152 638605 208639 208707 328658 336342 339485 334005 214778 214352 261792 266942 308189 306216 4113849 4374046 6302560 6046471 1068110 1116044 299559 263945 272598 274411 304106 294708 297793 300208 213947 213569 738336 669742 1515159 1447823 451741 446679 658689 664180 813374 793281 848454 855377 884245 901610 873714 964595 2016098 2127292 1283472 1099151 720586 708253 845081 845876 892240 900223 917608 932916 1034525 1036584 4822117 4992127 40.25 71.5 1
15:07:24 2024-01-26 644049 638609 208630 208672 327905 333618 338771 334154 214113 218117 261792 266908 304540 306505 4113849 4371093 6283776 6033521 1066359 1116044 301814 264132 272598 274659 304142 295682 297337 297913 213418 213866 736798 670021 1496731 1447823 451704 447343 658223 664180 814023 793286 848454 852920 889326 901646 872440 964558 2016098 2127292 1300174 1099151 720586 708253 845081 844911 889384 898921 917608 932916 1038918 1035816 4811689 4975778 40.25 71.5 1
15:07:25 2024-01-26 643592 638618 208665 203974 327905 335600 339521 334005 214113 214352 261829 266942 308189 306577 4120018 4358394 6284191 6037834 1069549 1113056 299559 261599 272563 274047 303182 295610 297577 299464 213718 213500 715883 670021 1506500 1447823 452283 448915 658150 664180 814136 793286 850306 851566 891635 901610 872065 966458 2016862 2130208 1277822 1099934 720586 707214 845680 846110 893617 900593 920800 934912 1037460 1034976 4816274 4990284 40.25 71.5 1
15:07:26 2024-01-26 642184 638600 208634 203901 327870 336342 338735 334005 214560 214352 261756 266873 303847 308554 4121177 4364721 6292756 6037796 1069549 1116227 297626 261816 273626 274659 303039 295295 297757 297532 213718 213500 732182 669542 1502302 1447823 453247 448060 658826 664180 815294 793208 851519 854092 889435 901538 871168 968718 2015428 2124173 1281589 1099934 720586 708217 846280 843045 892873 901557 917571 932879 1034452 1035743 4820547 4989876 40.25 71.5 1
15:07:27 2024-01-26 643445 638600 208305 203935 330099 333870 338699 335895 214411 214352 261756 266804 304668 306252 4121177 4364721 6283351 6029138 1068024 1117854 297590 261634 272146 274047 303182 294672 299441 297289 213347 215377 735259 669542 1492457 1447823 452283 448060 658419 664180 814136 794977 851519 852846 888410 901574 871168 966571 2016862 2127188 1275939 1099151 721100 707715 846280 843679 893506 902195 917571 934246 1039410 1034566 4822929 4989876 40.25 71.5 1
15:07:28 2024-01-26 642987 638609 208595 203940 330333 333906 339724 335895 214560 218045 261792 266873 304346 306288 4121177 4358250 6292756 6029175 1069549 1117854 297416 261634 272598 274432 304106 295251 297505 297117 213383 215377 735259 670021 1516032 1447823 452925 449624 659352 664180 814136 794977 850912 852810 889705 901610 871131 964521 2016862 2130208 1298255 1100717 720586 707715 847209 846147 893506 902195 918223 934912 1040811 1037905 4813510 4976945 40.25 71.5 1
15:07:29 2024-01-26 642073 639966 208776 203906 330333 335868 338735 334005 214743 214352 261756 266873 304275 308995 4118228 4364721 6292756 6029175 1070066 1115896 297209 261634 272598 274467 303857 295775 297541 297635 213904 215190 738336 670021 1523450 1451940 453569 448915 659352 664180 813949 794966 848380 855341 889669 901610 872403 965930 2016862 2128697 1294417 1099151 721614 708253 846009 843679 893506 902833 916882 934196 1038563 1036512 4816142 4989876 40.25 71.5 1
15:07:30 2024-01-26 643483 638609 208300 203901 330337 333906 338735 335895 214411 214352 261756 266839 304182 308774 4119443 4361665 6273945 6020961 1065944 1116044 297694 261634 272598 274467 303820 295502 299555 297635 213418 215680 735259 670021 1501398 1447823 452283 448915 658419 664180 815294 794413 850912 852846 884245 901610 871131 964521 2018297 2127188 1274056 1099151 721614 708217 846009 846110 893506 902195 917571 934246 1037827 1035012 4816053 4986317 40.25 71.5 1
15:07:31 2024-01-26 643483 639966 208591 203901 330306 335832 339485 334005 214411 214352 261756 269357 304182 309144 4116951 4364721 6283351 6020533 1071008 1116007 297694 261634 272633 274432 303928 295646 297793 297532 213718 215719 736798 670021 1509546 1447823 451988 448915 658652 664180 813949 795542 849095 852243 889705 906746 872065 968718 2016061 2126599 1305779 1102287 720586 705176 848412 848588 889605 900284 920988 934045 1034488 1033516 4806638 4986317 40.25 71.5 1
15:07:32 2024-01-26 640249 638605 208810 203901 327905 336580 337679 334005 215145 213751 263310 269106 304147 308057 4116500 4398889 6299205 6037834 1071600 1115179 297730 264050 272633 274047 304071 295402 297757 296667 213904 213204 717936 668108 1496394 1451940 453569 448060 658689 664180 813986 795529 851519 855891 889815 901610 871131 968718 2016862 2128697 1298255 1099151 721614 707214 845081 846110 889311 902195 919368 935579 1039299 1035012 4819485 4975740 40.25 71.5 1
15:07:33 2024-01-26 643445 638614 208630 206410 327914 335868 338771 334005 214411 214352 261432 269357 304182 306288 4116500 4364721 6289860 6044177 1070643 1114388 297209 261669 272633 274639 302790 295646 297577 297289 213804 213535 736798 670021 1493382 1451940 453643 447744 658689 664180 813986 794966 850867 854734 889705 901610 873678 964521 2016061 2128697 1298255 1099934 721614 709259 846280 845510 890609 902833 920875 934912 1039336 1036548 4810970 4975740 40.25 71.5 1
15:07:34 2024-01-26 643978 638609 208917 203935 327914 335832 339485 334005 214411 217928 263137 269357 302937 306252 4108423 4364721 6294345 6043897 1069549 1112772 299715 261669 272668 274361 303857 295402 297793 297532 213718 213535 742952 669064 1512843 1447823 452283 446679 658689 664180 813986 794367 852456 855341 887551 901574 873059 965930 2017257 2124173 1263679 1099151 720586 707715 845081 843679 889348 900822 918057 932879 1039336 1036512 4816043 4975740 40.25 71.5 1
15:07:35 2024-01-26 645952 638609 208677 203935 329605 333906 338771 335895 214113 214352 261504 268979 304182 306288 4110017 4354866 6267105 6037152 1065295 1116044 296794 261669 274918 273941 303182 294529 297545 300099 213383 213535 741976 670021 1500223 1447823 454015 446715 657721 664180 813949 793286 850867 852846 887781 901610 871168 967989 2015428 2127188 1272172 1099151 720439 707752 845081 845510 893506 901557 918260 932916 1034488 1035049 4806638 4980497 40.25 71.5 1
15:07:36 2024-01-26 644732 638600 208708 208676 327879 333942 338735 334005 214113 214662 261504 269357 304396 306288 4107081 4355396 6272093 6020637 1068787 1113635 297766 261634 274603 274047 303182 295087 297793 297968 213383 213535 735259 669542 1489310 1447823 452283 446794 658186 663709 813374 793286 851243 852810 888446 901610 871131 965284 2012564 2127188 1288659 1100717 721471 705176 847481 846184 889336 901557 922756 934912 1039336 1036509 4806638 4980497 40.25 71.5 1
15:07:37 2024-01-26 641432 638600 208738 208636 327879 336580 338426 333969 215076 214139 263020 269357 303293 308961 4107081 4386654 6243715 6033866 1072793 1114425 295621 261669 273362 273210 304142 295159 297757 301002 213048 214205 707356 662481 1502067 1461186 453296 447013 655130 659306 815139 800196 850636 848624 891077 909384 870551 961001 2012564 2113444 1294417 1106099 719408 699989 846280 851001 892350 892587 919985 936708 1031491 1033395 4778421 4976041 40.25 71.5 1
15:07:38 2024-01-26 655223 640419 208494 208565 328871 335868 337643 334119 214079 214174 264246 267776 303969 308202 4107081 4411331 6229804 6029232 1075026 1115252 294976 264693 274408 273210 304463 294672 297793 300892 213048 213535 736798 660588 1497394 1457043 452011 448036 656718 656404 815139 801369 848454 848624 889742 911314 871131 959446 2012564 2111947 1294417 1106886 719408 699989 846280 851001 892240 892587 920951 936708 1036321 1029346 4775834 4980497 40.25 71.5 1
15:07:39 2024-01-26 645680 640419 208699 208565 328640 336342 337643 334388 214835 214210 264023 267364 304147 306433 4110017 4418013 6233713 6037853 1082043 1114425 295003 263653 273790 274467 305035 293703 297793 300736 213233 213535 727226 660588 1485478 1450909 451338 447343 658186 658300 817562 800196 849412 848624 889412 909838 869590 958081 2009705 2107948 1294417 1110043 720586 699989 847481 851001 888975 892551 923689 939414 1032513 1030476 4740799 4976945 40.25 71.5 1
15:07:40 2024-01-26 645685 640410 208087 203948 329635 333942 338153 335895 214686 214210 263391 267588 305111 307276 4108034 4427349 6225876 6037796 1085207 1116044 295862 263468 272945 274887 304570 295653 297793 300152 213383 213535 727226 661472 1517629 1451940 448967 446794 658186 657369 815753 802506 851243 848624 888080 911958 869862 958943 2011134 2105785 1290579 1113211 721471 700025 848082 851001 885433 892515 924730 939038 1032550 1030439 4737415 4957901 40.25 71.5 1
15:07:41 2024-01-26 644765 640419 207472 208681 328906 333942 338462 335895 214835 214210 263020 267623 305218 306325 4108110 4427199 6235309 6037796 1084396 1114917 297730 262401 272861 274923 304570 294708 297793 298246 213383 213238 736798 662415 1526873 1447823 450436 448280 656791 656404 815790 800233 849095 848624 892267 911958 871445 958221 2009705 2105785 1288659 1112977 722129 701547 848684 848588 886206 892587 923689 938746 1028469 1029674 4753423 4971118 40.25 71.5 1
15:07:42 2024-01-26 641919 639966 207980 205173 327879 335868 338699 333825 214870 214174 263020 268601 304718 304925 4112956 4429999 6235309 6046471 1081938 1113328 297946 262366 271766 275537 302225 295194 297613 297344 213383 213352 735259 664381 1495883 1447823 452283 450790 656755 660277 819884 799629 845129 851038 891021 909384 867087 961001 2009705 2102766 1295997 1110043 718894 702043 852951 848588 884927 892623 925868 936835 1030142 1030476 4774174 4964031 40.25 71.5 1
15:07:43 2024-01-26 640973 638605 208318 203935 326855 336818 337679 335714 215169 214174 263614 268601 304325 306325 4105055 4452144 6225876 6042150 1078928 1113328 297520 262147 271801 274502 301978 296342 297547 300152 214089 212874 723908 660588 1495883 1447823 451962 449478 655130 659306 821048 800233 843254 848624 896784 910670 863296 959629 2011134 2098623 1288659 1110043 716328 701051 853053 848588 883046 892623 927259 937213 1025778 1030439 4803206 4961852 40.25 71.5 1
15:07:44 2024-01-26 642907 639504 208309 208712 325906 337771 336662 336224 215019 213538 263428 266481 304361 306361 4103524 4467300 6207012 6046509 1078892 1113328 296432 262252 272217 274467 303218 296127 296711 298699 213418 212874 722415 660588 1521554 1447823 451642 448577 653275 658337 821048 800233 841348 848624 896258 910670 863259 961076 2012564 2096592 1296336 1110043 715305 701051 853053 848588 883046 897709 929975 934531 1024139 1032044 4813510 4967573 40.25 71.5 1
15:07:45 2024-01-26 645680 640419 208300 203940 327879 337294 335614 337249 214537 213538 263836 267847 304254 308227 4110017 4476714 6215487 6046509 1074675 1113328 296964 262471 271801 274502 303182 295402 296711 301318 213233 213535 720922 660588 1503803 1446796 449285 448097 653238 657835 821048 799629 841385 849723 897236 909384 863908 962489 2015428 2095106 1294772 1106886 715305 702080 852951 848588 884414 900284 928616 934196 1022654 1032664 4802578 4961552 40.25 71.5 1
15:07:46 2024-01-26 647306 640410 207660 208787 327879 337771 336120 337285 214503 213739 263836 266296 304789 306361 4105055 4486063 6207012 6046546 1077390 1113328 296964 262471 271801 274467 303218 295402 296502 301428 213233 213500 722415 660588 1488026 1446796 451002 446679 653238 658300 821048 799629 842581 851038 898697 909384 864521 962526 2012564 2089606 1274772 1106886 714795 702080 852951 848588 884299 900284 928579 934385 1023524 1033395 4803206 4976041 40.25 71.5 1
15:07:47 2024-01-26 649177 640414 208164 208814 327879 337771 335614 337762 214835 213925 263873 267990 304325 306361 4112956 4483471 6197579 6037834 1075446 1113328 295807 262506 277241 274047 303182 294744 296502 299413 212749 212908 717936 660588 1489909 1445770 450965 448133 652775 656440 821048 799063 841657 851038 897564 908742 863259 962526 2012564 2090657 1276620 1106099 715473 701547 851135 848588 884299 899014 927533 935579 1021209 1028619 4799778 4971118 40.25 71.5 1
15:07:48 2024-01-26 646987 640414 208309 208636 327649 337532 336120 337285 214537 213662 263650 267847 304361 308945 4110017 4488306 6211153 6046546 1078928 1113019 297419 262252 277277 273281 302721 296342 296711 298054 213347 212250 710301 660588 1518334 1447823 451642 448097 653275 658337 821048 800800 841657 848624 897564 910670 863296 962295 2009705 2098623 1297954 1110043 715708 701547 853053 850396 883069 892587 927570 936708 1027263 1030476 4803206 4968940 40.25 71.5 1
15:07:49 2024-01-26 642189 639957 208129 208601 325906 337423 337744 336261 215169 213662 263056 266330 304361 306325 4108110 4460488 6233788 6046546 1078088 1113056 297664 262104 272182 274502 301766 296098 297793 297602 213754 212908 720922 662481 1518970 1447823 452283 449478 655130 659306 821048 800233 842891 848624 896258 910670 864557 962981 2008278 2104725 1301866 1110043 717748 702080 853016 850396 885555 892623 927533 936708 1030230 1030476 4776733 4967573 40.25 71.5 1
15:07:50 2024-01-26 640790 639930 208300 208641 325941 337294 339698 333825 215203 213947 263428 266701 304361 306325 4112660 4451216 6239129 6042188 1078928 1116264 297484 262069 271801 274923 301766 295682 297649 297152 213568 213204 719429 664305 1501858 1448827 451321 449379 657721 660314 818722 799063 847849 851038 894242 909384 868973 963392 2008278 2105785 1266523 1114598 720586 703644 848721 848588 888193 898791 923689 938477 1032550 1025717 4737415 4954403 40.25 71.5 1
15:07:51 2024-01-26 642226 640101 207660 208672 328866 333942 338485 336498 214870 214210 263020 267096 303968 307826 4096594 4420547 6230853 6029175 1082013 1114277 296821 262506 273054 274695 304606 293846 297793 297602 213383 213535 727226 660531 1512837 1452915 448649 448280 656791 656404 815176 802234 849095 848624 886787 909197 869899 959483 2009705 2110270 1294417 1110178 720586 700025 847481 851001 884482 892357 922994 939451 1032550 1030476 4737415 4954403 40.25 71.5 1
15:07:52 2024-01-26 642262 640154 207472 208667 328906 333942 338450 335750 216339 214210 263165 267096 305004 306073 4108224 4414126 6230853 6025520 1083561 1114277 295862 262506 273054 274502 302825 293846 297793 299392 213084 213535 731204 661472 1541314 1451940 450682 446365 656791 656440 816368 802234 850306 848023 891709 909233 868668 958081 2009705 2108774 1294417 1109386 719559 699989 848082 848588 888073 892357 922337 938783 1028505 1029711 4731393 4972489 40.25 71.5 1
15:07:53 2024-01-26 644122 640144 207625 208747 328938 333906 338485 336772 215588 214174 263165 267096 305218 306325 4110017 4420255 6235309 6029824 1083561 1114240 296821 262287 272668 274467 303039 293846 297793 297567 213084 213204 725711 661472 1509811 1447823 449688 446831 656791 656404 814023 802234 849095 848023 889742 909197 869899 959483 2009705 2108774 1292498 1110178 720586 700061 848684 848588 888346 897709 923689 938746 1032550 1026405 4728795 4967573 40.25 71.5 1
15:07:54 2024-01-26 641280 638026 207660 203965 328866 333906 338521 335750 214870 214210 263165 265926 305218 305391 4107081 4420408 6233161 6029213 1084486 1114314 297736 262069 272668 274923 303253 293881 297649 297567 213084 213204 736798 662415 1499792 1450909 449688 446715 656791 656404 816368 801665 849095 848624 892267 910515 870826 958118 2008278 2105785 1292498 1112561 720586 701584 848082 848588 888346 892393 923689 936708 1030325 1029711 4731393 4973396 40.25 71.5 1
15:07:55 2024-01-26 641734 637967 208159 208636 328898 333906 340180 336736 214777 214210 263201 267096 304361 306361 4103524 4411725 6224126 6025238 1083405 1114314 295415 262069 273054 274923 303253 293846 297870 299428 213383 213535 736798 662415 1495271 1450857 449652 446679 658223 656440 816368 801097 849095 848624 892267 910515 871436 958118 2009705 2105785 1292498 1111360 719559 699495 846280 849723 890976 892551 920988 939451 1033317 1032044 4735697 4964031 40.25 71.5 1
15:07:56 2024-01-26 643099 639957 207442 203970 328906 333582 338485 335786 214742 214210 263165 265926 305218 307388 4102079 4414126 6235309 6029213 1083561 1115508 295380 262287 273054 274923 303893 293881 296680 297602 213233 213535 727226 662415 1518022 1447551 447978 446365 656791 656440 815790 801369 849095 848624 888080 909197 872868 958081 2009705 2107948 1294417 1109782 720072 700025 846280 851001 891608 892587 920988 938115 1034818 1030476 4740799 4971118 40.25 71.5 1
15:07:57 2024-01-26 644016 639509 207984 208601 328938 333654 339698 336261 214537 214210 263537 267471 304325 306361 4096173 4417402 6233304 6020496 1081273 1116302 296618 263241 273827 274012 304748 294445 297793 299996 213162 213352 736798 659645 1549636 1447823 449615 448280 656755 658692 815268 802506 850912 848624 892341 911958 870861 958044 2009668 2110270 1294417 1109253 720586 701046 846280 851001 891831 894683 919567 938041 1035514 1031897 4744937 4954328 40.25 71.5 1
15:07:58 2024-01-26 644085 639957 208094 208565 329364 335505 339698 337493 214468 214174 263723 267061 304325 306361 4105169 4417402 6225876 6029138 1080541 1116302 296201 262506 273827 273210 303500 293846 297793 298018 212714 213535 738336 660116 1528284 1451940 450965 447707 657684 656404 817525 801937 850306 848624 891004 911958 872065 959409 2011134 2111768 1270289 1110043 720586 701046 846280 851001 892873 897518 920914 938708 1032185 1028619 4747577 4967573 40.25 71.5 1
15:07:59 2024-01-26 644085 640414 208270 208636 328866 335505 339698 336462 214503 213988 263945 267061 304325 306397 4103524 4411348 6225876 6020496 1078967 1116302 294941 262873 273827 273246 304462 293846 297577 298227 213197 213535 736798 660116 1530911 1447823 450289 448280 656718 658692 816061 800764 849095 848624 891635 913279 869862 960167 2012564 2110270 1269583 1110043 720072 699952 846280 851001 891300 896816 920259 936671 1036468 1031388 4735583 4954478 40.25 71.5 1
15:08:00 2024-01-26 642189 640419 207599 208672 328600 333546 340180 335714 214801 214174 263537 267471 305004 307239 4103524 4418170 6233237 6020496 1083485 1116302 295380 261634 273054 274887 302897 294708 297757 299573 213383 213352 738336 664381 1503492 1447823 452283 449027 656755 660277 819612 799063 846606 851038 893607 909255 868973 960925 2008241 2105785 1286021 1116185 720586 704105 848684 848588 889183 896030 923689 938402 1033069 1031190 4742537 4961871 40.25 71.5 1
15:08:01 2024-01-26 639774 639939 208600 204816 325928 336818 340662 333789 215169 214139 263128 266701 304325 305140 4103524 4423398 6243715 6029138 1081429 1116302 296785 262034 272182 274659 302138 295502 297793 297567 213383 213170 719429 663832 1501449 1450909 452283 450753 658652 660277 819884 799629 846606 851038 892318 910545 868936 960888 2008998 2107766 1311647 1116185 720586 704105 848684 848588 888073 897673 923689 938289 1033161 1027203 4740799 4967573 40.25 71.5 1
15:08:02 2024-01-26 640300 639957 207949 204884 327874 333582 341035 335714 214985 214174 263165 266701 304718 304425 4103246 4420408 6225876 6033866 1083523 1116302 297167 262034 273440 274887 302079 295087 297793 297532 213383 213170 727226 663412 1506513 1447823 452283 449027 656755 660277 819302 799629 846606 851038 891021 911958 867087 960888 2006815 2107804 1305779 1115392 720586 703607 848684 848588 887443 897709 923689 938402 1033069 1025340 4740799 4961739 40.25 71.5 1
15:08:03 2024-01-26 641207 639957 207984 205027 327609 333546 338450 335714 214835 214174 263128 267847 304754 306186 4094092 4420408 6225876 6029175 1081639 1116302 295827 261669 273440 274604 301853 294215 297577 297082 213347 213170 727226 665927 1507718 1447823 449652 450581 658186 661509 816368 797858 847849 848624 892267 911314 869590 958044 2007569 2105785 1290579 1112150 720072 700979 848082 852211 889336 892551 923652 938041 1033069 1025608 4722021 4967573 40.25 71.5 1
15:08:04 2024-01-26 641207 639961 207621 204855 327384 333438 340662 333789 214835 214139 263128 268555 305004 306709 4115470 4417402 6224089 6029138 1084127 1116302 297809 261669 273054 275468 301867 293810 297793 297635 213048 212874 727226 663905 1499814 1447823 449996 450507 656718 660007 818722 797895 846606 851038 891341 909384 867124 960888 2006815 2105749 1311647 1112940 720586 702080 848684 848316 888073 897709 923689 938289 1034087 1028911 4731393 4961739 40.25 71.5 1
15:08:05 2024-01-26 640263 639957 207621 204570 327843 335274 340180 333753 214503 214139 263128 267847 304754 304425 4084433 4414951 6225876 6029175 1078928 1113130 297036 261669 271766 274467 301272 294744 297793 297082 213233 212840 722602 662415 1505795 1447823 451002 449063 656755 660277 818722 797895 846643 851038 894447 909384 869590 962295 2007569 2104293 1311647 1112940 720586 703607 848684 848588 888193 897673 923689 937620 1034087 1027421 4721988 4961852 40.25 71.5 1
15:08:06 2024-01-26 640263 640410 208265 204536 325932 336550 340662 333789 214835 213988 263128 266701 304325 304425 4103524 4426701 6225876 6029175 1077390 1115508 296749 262034 274009 274659 301308 295087 297793 297082 213718 213170 719429 662377 1490439 1447823 451642 450753 658186 660240 818722 799063 846606 851038 894438 910026 869590 962981 2006815 2104725 1286740 1116185 720586 704105 848684 848588 888704 898977 923689 937620 1034087 1028947 4737415 4967573 40.25 71.5 1
15:08:07 2024-01-26 641698 639961 207660 205169 327870 333352 339199 335714 214503 214174 263128 266701 304968 304461 4103524 4414989 6225876 6029175 1078159 1115508 297736 261669 272146 274659 301766 295366 297541 297532 213718 212874 699607 663430 1510531 1447823 452283 449343 655130 659306 821048 800196 843490 849830 894655 910670 865784 960925 2007569 2102548 1301866 1112940 718023 702080 851135 848588 885555 892623 926325 936671 1030325 1027426 4752818 4961739 40.25 71.5 1
15:08:08 2024-01-26 639358 639966 208265 204540 325906 336342 340180 333753 214985 213988 263128 266701 304004 306366 4100592 4433891 6215412 6029138 1078574 1116302 297245 262069 273608 273210 302225 296551 296250 300420 213197 212874 705407 660588 1498130 1447823 451962 448915 654202 658300 822798 801369 841657 848624 899336 911314 864484 960888 2006815 2102548 1281223 1110043 716492 701015 853557 851001 884410 892587 926837 936671 1029376 1027167 4797232 4943743 40.25 71.5 1
15:08:09 2024-01-26 641244 639856 208138 208636 325866 337771 339217 333789 214835 213503 263165 267847 303968 306288 4103524 4471584 6207012 6029175 1081091 1115508 296403 261669 274262 273246 301029 295646 296919 297602 213048 214205 714799 660588 1498766 1447823 452283 448060 653299 656404 821048 799629 841620 851038 898873 909384 862000 963668 2012564 2096592 1272172 1110043 714795 701015 853016 848588 883046 897709 927533 938402 1026390 1026332 4797232 4947417 40.25 71.5 1
15:08:10 2024-01-26 645494 640259 207655 208601 327380 337294 337707 336736 214503 213503 263573 267471 304039 306288 4100592 4481625 6188147 6029175 1074713 1113130 296336 262252 273608 274012 301941 294708 295311 299413 212679 212874 728742 660116 1528166 1445770 451642 447343 652834 659269 819884 797858 846004 850361 894618 908064 867050 963668 2012564 2097975 1276620 1106099 714285 702007 851135 847384 884299 899014 928309 935579 1023378 1028619 4794672 4958013 40.25 71.5 1
15:08:11 2024-01-26 647040 639966 207651 208592 327375 337056 337707 336736 214503 213802 263982 267847 304004 307714 4103524 4478531 6188151 6024834 1072405 1113130 296201 262471 273185 273281 302685 294708 296668 301271 212013 213535 714390 661435 1507718 1445770 449322 447343 652312 658300 821048 799026 841620 851038 899187 909384 863259 963668 2012564 2096320 1298255 1108463 714285 699989 853961 848588 883046 899014 927533 938402 1025356 1028879 4797232 4967573 40.25 71.5 1
15:08:12 2024-01-26 645952 640419 207651 208592 327879 337294 337707 336772 214503 213838 263165 267659 304004 307826 4096173 4471959 6188147 6020533 1072405 1113130 296827 262506 272763 274047 303146 294708 296668 299413 212048 213535 712897 662415 1507359 1443721 451715 447343 653275 658337 821048 799063 842891 850325 898910 909384 864521 963668 2012564 2094798 1290579 1107674 714285 700979 852743 848588 883156 898977 927533 936914 1025356 1028879 4794672 4947305 40.25 71.5 1
15:08:13 2024-01-26 645952 640419 207945 208561 327645 337294 337744 337523 214503 213538 263537 267847 304004 306325 4108224 4485001 6188147 6011908 1072405 1114715 295915 262471 272956 274047 303146 294672 297086 299377 211420 213569 711404 662415 1508364 1444745 451002 449441 653238 658300 821048 799063 842891 851603 898910 909384 865821 963668 2012564 2092307 1290579 1107674 713266 701015 852743 848588 883069 899014 929588 936952 1024011 1028879 4794672 4961852 40.25 71.5 1
15:08:14 2024-01-26 645952 639957 207694 208894 327375 336818 337744 337762 214468 213538 263165 267471 304203 306325 4103524 4482494 6188147 6024871 1072681 1113130 294976 262069 271957 273246 302862 294672 296502 299413 212381 212874 727226 660588 1494501 1442694 451002 449624 653299 660277 820465 796692 844127 851603 893421 905341 867050 963668 2012564 2091572 1293260 1106099 714285 702080 851528 847384 885555 900284 926325 936952 1023906 1033505 4797232 4964031 40.25 71.5 1
15:08:15 2024-01-26 647497 639966 207971 208752 330306 336818 337744 337762 214170 213538 263759 267471 304076 305857 4103524 4479033 6197579 6029175 1072608 1115508 296273 262069 273633 273820 303146 294744 295762 299203 212048 215113 735259 660588 1504750 1442694 451002 447379 652967 657835 821048 797293 842891 852248 896258 908742 865821 963668 2012564 2093585 1281589 1106886 713266 701547 852782 848588 883046 897745 928890 934234 1023415 1028879 4793808 4964031 40.25 71.5 1
15:08:16 2024-01-26 647329 639513 207655 208561 327415 336580 337707 337762 214354 213802 263165 266776 304112 307276 4103524 4472935 6188255 6020951 1070814 1113130 296201 264693 273440 273246 302473 294708 297027 300736 212013 213500 736798 660116 1528215 1441669 448613 447379 652775 658300 820465 797895 842891 850779 894618 908064 864557 963668 2011796 2092656 1300655 1106886 714285 703607 850862 847348 885670 899649 926325 934196 1024139 1033395 4803206 4961514 40.25 71.5 1
15:08:17 2024-01-26 647534 639966 208120 208623 327879 336580 337707 337762 214503 214174 263537 267370 304076 307826 4096173 4479033 6188147 6020533 1072481 1113130 296201 263052 273440 274047 303182 294708 296919 299413 212048 213204 727226 660588 1500314 1438603 451075 449551 652312 658337 820465 797293 844164 852883 896258 906783 867087 963668 2015428 2093328 1291006 1106886 713266 701547 852951 848588 885037 900284 927533 935968 1023849 1030334 4794672 4947305 40.25 71.5 1
15:08:18 2024-01-26 647329 639966 207975 205790 327384 335868 337707 337762 214170 213988 263165 267096 304325 305821 4105283 4480484 6188147 6011908 1071077 1115508 296201 262069 273440 273246 302933 294708 296531 299377 212246 213500 738336 660588 1496887 1438603 451002 449881 652312 658337 820465 797293 844164 850092 896258 908742 867087 963668 2012564 2086637 1285356 1106886 714285 703607 853557 848588 883695 899649 927533 936952 1022773 1029606 4796341 4968940 40.25 71.5 1
15:08:19 2024-01-26 645633 640419 207651 208743 327384 337076 337744 336772 214503 213503 263654 267847 303044 306325 4103524 4479033 6197579 6028898 1075446 1116302 296519 262069 277081 273246 302039 295159 296085 298959 212714 212874 719429 660116 1499751 1446796 451642 448768 652775 657835 821048 799629 841657 848624 898237 909384 863871 963668 2012290 2095636 1272172 1109348 713266 701811 852345 847986 884299 899649 927512 935616 1021209 1029346 4791956 4964031 40.25 71.5 1
15:08:20 2024-01-26 646583 639504 207660 208601 327380 336563 337744 336498 214503 213503 263691 267847 303044 306109 4097662 4479455 6197579 6028898 1075088 1113130 296519 262034 277597 273246 302273 294672 296085 298994 212381 212874 717936 660588 1480323 1445770 451002 446715 652775 657369 821048 800196 841657 851038 898200 908348 864521 963668 2012564 2095748 1275939 1110043 714456 701278 853053 848588 883046 897709 929506 935303 1024185 1027130 4791956 4958201 40.25 71.5 1
15:08:21 2024-01-26 645952 639957 207984 208747 327380 336563 337744 337249 214503 213838 263396 267471 304112 306325 4103524 4469761 6197579 6028903 1074142 1113130 296367 262471 274009 273246 302061 294422 295311 299168 212381 213204 736798 660588 1492764 1443721 451002 447343 652775 658300 821048 797895 842891 850361 897564 908742 865784 965081 2012290 2093476 1277822 1108463 713266 701015 852951 848588 883046 900284 928822 937733 1023378 1033505 4793808 4956956 40.25 71.5 1
15:08:22 2024-01-26 645952 639509 207621 208565 326890 335541 337744 337762 214319 214174 263468 267096 303258 307276 4100592 4472935 6188255 6011631 1072329 1112982 296555 261704 273440 274047 302074 294466 296711 300736 211420 213204 733721 660588 1495411 1438603 449285 447379 652312 658337 821048 797330 844164 850361 894618 908742 867087 965081 2010072 2093328 1289122 1103924 714456 703872 851135 846147 885675 900284 927512 935579 1025663 1030334 4795392 4954366 40.25 71.5 1
15:08:23 2024-01-26 647570 638600 207690 208601 326890 333618 337707 337523 213873 214024 263282 267096 303044 305857 4084470 4474093 6188147 6011814 1072608 1113130 296519 262506 273440 274083 302291 294744 297338 301058 212048 213569 736798 660588 1491779 1438603 451002 447694 652775 659306 819884 797895 845403 850398 897421 909384 867124 966571 2012290 2090621 1278469 1107674 713266 702080 852345 848588 884414 900284 927512 936952 1024102 1033395 4792932 4954366 40.25 71.5 1
15:08:24 2024-01-26 647534 638605 207694 208601 327874 337350 337707 337523 214503 213874 263423 267471 304361 308045 4096211 4476122 6188147 6025228 1072543 1113130 294917 262069 277277 274047 303182 294537 296085 299413 212381 213535 728742 660588 1502081 1442694 451117 447379 652312 658337 821048 797931 843219 850361 897564 909384 865821 963668 2012290 2090584 1292498 1107674 713266 701051 853557 847384 883156 898681 930186 936952 1023378 1030476 4787827 4943743 40.25 71.5 1
15:08:25 2024-01-26 645952 639504 207660 208601 327380 336563 337744 337523 214503 213874 263654 267284 302795 306325 4105283 4482680 6188147 6020256 1072405 1113130 296275 262069 273440 274047 302685 294501 296085 298959 212048 213204 735452 660588 1495640 1438603 450965 448768 652312 658337 821048 797931 842891 850398 896258 908100 864594 963705 2010035 2089606 1302093 1106886 713266 700520 852345 847384 883046 899014 927460 937770 1021314 1030476 4793808 4961852 40.25 71.5 1
15:08:27 2024-01-26 645952 638605 207621 208636 326921 336326 337707 337285 214503 213688 263691 267471 302619 305857 4097662 4476122 6188147 6011669 1072405 1112339 296555 262069 273633 273281 302614 294672 296085 299203 211900 213204 738336 660588 1495260 1438603 451002 449624 652312 658337 821048 797330 842854 849760 896258 906819 865207 963668 2012290 2090621 1281589 1106886 713266 700025 852951 847986 883046 899014 927422 935616 1022691 1027130 4787827 4954665 40.25 71.5 1
15:08:28 2024-01-26 645952 638600 207660 208570 326917 336563 337230 337285 213873 213838 263654 267659 302795 306073 4097662 4482606 6188147 6011669 1072405 1113130 298077 262069 273440 273281 302685 294708 295347 299168 212048 213352 727226 660588 1501456 1441639 451002 447379 652312 658337 821048 797895 843527 850361 896258 908100 865821 963705 2012290 2093513 1281589 1106886 713266 700025 853557 847986 883046 899014 928841 935579 1021209 1030476 4784409 4954665 40.25 71.5 1
15:08:29 2024-01-26 645952 638605 207655 208565 325972 336052 337469 337762 213873 213538 263468 267096 302583 307276 4091812 4466576 6188255 6011669 1071566 1113019 296311 262104 273440 273246 302933 293881 296823 300736 211455 213204 728742 660588 1498537 1438603 449322 447343 652312 657871 820465 797330 842891 850361 894618 908100 865171 963668 2012290 2093622 1279706 1106886 713266 700025 853557 848588 883046 899649 928822 937733 1023415 1030476 4787827 4954665 40.25 71.5 1
15:08:30 2024-01-26 645952 638605 207655 208636 327366 335578 337744 337523 214503 213838 263423 267096 304112 307388 4084433 4470699 6183725 6012340 1072543 1113130 294712 261704 273440 273246 302721 294708 296085 298959 212048 212874 727226 660116 1497301 1438603 451117 446751 652312 657835 821048 797931 842543 849760 896295 908100 864557 963668 2012290 2090621 1315560 1106886 713266 701015 853053 847986 881905 898864 928084 935579 1021209 1030476 4784409 4933150 40.25 71.5 1
15:08:31 2024-01-26 645952 638600 207694 208601 327375 336563 337744 336772 214354 213538 263246 267471 302547 305857 4096476 4469761 6188147 6011669 1072405 1112191 296519 262069 273633 274083 303182 294744 296711 299413 212083 212874 731394 660588 1513560 1442694 451002 448768 653275 658337 821048 797895 842891 850361 897564 908100 865821 963668 2014357 2092618 1281589 1106886 714285 701051 853557 848588 883046 899014 928784 937733 1024272 1031934 4790386 4961852 40.25 71.5 1
15:08:32 2024-01-26 645177 638600 207690 208530 325932 337589 337744 335750 214503 213353 263386 267471 303436 307276 4091166 4466585 6188816 6012354 1075088 1113130 294747 262069 277277 274047 302933 295194 296085 298506 212714 212250 720922 659645 1522989 1446796 449432 448768 653238 656440 821048 799629 841657 848624 898273 909384 862037 963668 2012290 2092656 1294417 1109253 714285 699989 853016 848588 882420 892623 928784 934639 1024272 1030439 4787827 4947604 40.25 71.5 1
15:08:33 2024-01-26 644122 638600 207655 208570 326917 337625 337469 335750 214503 213203 263386 267471 303436 307058 4094092 4469761 6179702 6020937 1075854 1113019 296102 261669 277241 273246 302261 294672 296085 298506 212714 216774 722415 660116 1503398 1445770 449432 447379 652312 657369 821048 799666 841942 850433 897601 909384 862037 963668 2012290 2095748 1292498 1108463 714456 700025 853053 848588 883046 892623 928122 936914 1024148 1027094 4788675 4954665 40.25 71.5 1
15:08:34 2024-01-26 645036 638609 207945 208787 326882 337589 337671 335714 214468 213317 263350 267471 303365 307276 4094092 4473588 6178714 6011660 1075051 1113130 296771 261634 273440 273210 302650 294422 294860 298471 212679 214205 722415 659645 1491252 1444745 450069 446679 652775 656367 821048 800196 841583 851038 897528 910670 861964 960888 2012290 2096555 1292498 1110043 714285 701046 853557 848588 883046 892587 930172 938402 1024102 1030585 4787827 4961739 40.25 71.5 1
15:08:35 2024-01-26 645036 638600 207936 208645 326882 337625 338222 336224 214503 213132 263350 267659 303293 307239 4094092 4447459 6188241 6012354 1075446 1113130 296771 261634 273633 273210 302685 295159 296049 299815 212494 214205 728742 660588 1496679 1447823 449322 447029 653238 656367 821048 800196 842989 851038 897199 910545 862000 960851 2012290 2099567 1290579 1110043 714795 701046 853557 848588 883046 897673 928784 935968 1025626 1030403 4788675 4952361 40.25 71.5 1
15:08:36 2024-01-26 642189 638605 208235 208711 325932 337625 338737 333789 214835 213467 263795 267847 304290 307714 4084395 4451216 6188147 6012358 1077390 1114715 295123 262034 273633 273246 302685 295610 296085 300420 212714 212874 714799 660588 1522536 1447823 450207 447307 653238 658264 822798 800196 843593 848624 898697 910670 862000 960888 2012290 2099567 1294417 1110043 715305 700979 853557 850396 883133 892587 928784 936634 1025590 1030439 4790386 4952459 40.25 71.5 1
15:08:37 2024-01-26 644085 639513 208270 208565 326882 337625 337707 336224 214835 213168 263350 267659 303400 307714 4094092 4460488 6188816 6012354 1075854 1113130 295123 262034 273633 273246 302685 294708 296085 298471 212530 214205 720922 660588 1494345 1445770 450388 448768 653238 657835 822798 800196 841620 851038 897528 910670 862000 962981 2012290 2092618 1292498 1110043 714795 700483 853016 848588 883009 897673 928784 938402 1024226 1030439 4787827 4952361 40.25 71.5 1
15:08:38 2024-01-26 645036 639957 207945 208534 326846 337589 337707 335714 214503 213317 263386 267659 304076 307276 4094092 4469761 6188802 6012354 1075051 1113130 296519 261634 273633 273246 302225 294672 296085 298924 212530 212874 736798 660588 1533815 1445770 450388 447658 653238 658300 823382 800196 843593 851038 898873 909384 863259 963668 2012290 2097241 1272172 1110043 714795 701015 853053 848588 883046 897673 930148 937620 1024134 1027130 4787827 4952361 40.25 71.5 1
15:08:39 2024-01-26 645952 638609 207655 208530 327340 337552 337707 336736 214835 213503 263200 267096 303400 307276 4094092 4470014 6178714 6011669 1074142 1113130 296771 261669 273054 273210 302225 293596 294860 298506 212530 212840 727226 659645 1518974 1443719 450069 446679 652775 658692 821048 797895 839160 851038 896258 908064 862000 963668 2012290 2093328 1298255 1109253 713266 701046 853016 848588 883046 897709 928784 936952 1023378 1030585 4787827 4948829 40.25 71.5 1
15:08:40 2024-01-26 645036 638600 207621 208534 327375 337314 337194 336462 214468 213652 263386 267471 303293 307276 4094092 4453782 6178714 6012349 1072329 1113130 296771 261669 273440 273246 302685 294708 296085 300311 212345 212874 727226 660588 1501614 1443721 449322 447343 652775 657333 822798 797895 841905 851038 894618 907894 862000 963668 2012290 2093328 1274056 1108463 714285 699989 853557 848588 883046 897673 928784 937620 1024139 1030439 4787827 4952361 40.25 71.5 1
15:08:41 2024-01-26 645952 638614 207655 208530 327375 337350 337744 336462 214503 213802 263386 267659 303436 307714 4078523 4466952 6178714 6012354 1075051 1114715 296771 262069 273633 273210 302685 294672 296085 300845 212679 212874 738336 660588 1503649 1445770 449569 446679 652312 656404 821048 799629 843593 851038 898697 909384 862000 963668 2012290 2093328 1294417 1109253 713266 701046 852951 848588 881873 892587 928784 936952 1023849 1030403 4784409 4952459 40.25 71.5 1
15:08:42 2024-01-26 645036 638605 207621 208530 326846 337589 337744 336224 214503 213168 263386 267096 303400 307058 4091166 4460722 6188802 6012358 1075854 1113130 294712 262034 273440 273246 302225 295159 296085 298018 212714 214205 720922 660588 1480117 1446796 450388 448768 653238 657798 821048 800196 841620 848624 896893 909384 862000 960888 2012290 2095636 1288659 1110043 714795 699989 853557 848588 883046 892587 928784 938402 1024240 1030439 4787827 4952361 40.25 71.5 1
15:08:43 2024-01-26 644085 638600 207945 208570 326882 337625 337744 336736 214503 213168 263386 267471 303400 307058 4091166 4457550 6178714 6003782 1075854 1113130 296066 261669 273827 273210 302225 295087 295841 297602 212530 214205 722415 660116 1490326 1446796 450069 446679 653238 656404 821048 800196 842386 848624 896258 910670 862000 960925 2012290 2098735 1292498 1109253 714285 699989 853557 848588 883009 892587 928747 935303 1024171 1027130 4778421 4952361 40.25 71.5 1
15:08:44 2024-01-26 642226 638600 207945 208565 325897 337589 337707 335714 214503 213317 263200 267471 303400 307276 4091166 4451216 6188802 6007363 1075817 1113130 295158 261669 273440 273210 302685 294980 294860 297602 212679 214205 722415 660116 1523926 1447823 450069 447343 653238 656404 821048 800196 840986 848624 896929 910670 862000 960851 2009432 2099567 1288659 1110043 714795 700979 852951 848588 883046 892587 928122 936671 1025626 1030585 4778421 4952361 40.25 71.5 1
15:08:45 2024-01-26 640300 638600 207655 208534 325862 337589 338498 333753 214835 213317 263200 267471 303293 307276 4091166 4441943 6196417 6012354 1076990 1113130 295123 260869 273633 273246 302225 295159 295877 299392 212714 214205 714799 660588 1516365 1447823 449322 448915 653238 656367 821048 800196 842386 848624 894618 910545 862000 960851 2009432 2102548 1286740 1110043 715473 699989 853557 850396 883046 892587 928784 936671 1025626 1030476 4785253 4952361 40.25 71.5 1
15:08:46 2024-01-26 640300 638609 207655 208494 325862 337350 338737 333753 214985 213467 263350 267847 303400 307276 4084395 4441943 6188147 6012354 1078159 1113130 295570 260904 273633 273210 301766 295402 296085 299996 212714 214205 716271 660588 1498359 1447823 450845 447343 654202 658300 821048 800233 841905 848624 897421 911314 863871 960888 2009432 2102548 1288659 1110043 716492 701015 853053 848588 884410 892587 928784 936671 1025590 1030439 4787827 4948913 40.25 71.5 1
15:08:47 2024-01-26 640336 638600 208125 208601 325862 337625 338258 333789 214835 213317 263314 267847 303400 307276 4094092 4441943 6192962 6012349 1077390 1112982 294747 261669 273440 273246 302261 295610 296085 297567 212714 214205 714799 660588 1525969 1447823 450707 448060 653238 657835 821048 800233 841620 848624 897564 910670 863908 960888 2006579 2098623 1311647 1110043 715473 701015 853557 848588 883672 892587 928784 936671 1026486 1030476 4791248 4952361 40.25 71.5 1
15:08:48 2024-01-26 640300 638600 208309 208605 325901 337662 338737 335714 214835 213317 263386 267847 303400 307714 4097662 4451216 6197390 6012349 1077390 1113130 296275 261669 273633 273210 302685 295087 296085 297602 212714 214205 713328 660588 1497094 1447823 450388 447343 653238 657798 821048 800196 842386 848624 897564 910670 863223 960888 2009432 2097241 1288659 1110043 715473 700520 853016 848588 883046 892587 928084 936005 1024924 1026332 4787827 4948829 40.25 71.5 1
15:08:49 2024-01-26 641734 638609 207655 208530 325862 337589 337707 333789 214503 212869 262978 267471 303400 307495 4088243 4461129 6188816 6003093 1076622 1113130 297789 260904 273440 273210 302261 294980 294860 297602 212381 212250 720922 660588 1535833 1447823 450388 446715 652775 656404 821048 799629 841620 848624 897601 910670 862000 960888 2010860 2096592 1290579 1110043 714456 699989 853557 848588 883046 892587 928122 936005 1025626 1030585 4778421 4952361 40.25 71.5 1
15:08:50 2024-01-26 642189 638600 207660 208534 325897 337589 337744 333789 214503 213168 263386 267471 303045 307276 4088243 4451290 6178714 6003782 1075446 1113130 294712 261634 273054 273246 302225 294744 295669 299428 212714 212284 720922 659645 1502620 1446796 449358 447343 653275 657333 821048 799629 842386 848624 894618 909900 862000 960888 2009432 2095069 1290579 1110043 715305 700483 853557 848588 883046 892587 928122 936005 1024139 1029674 4778421 4942982 40.25 71.5 1
15:08:51 2024-01-26 642189 638609 207655 208530 325897 337625 337707 333789 214503 212869 263386 267471 303400 307276 4072700 4451216 6178714 6003782 1075854 1112339 297369 260904 273247 273246 302261 295159 295633 299996 212530 214205 720922 660116 1488807 1446796 450526 447343 652775 657835 821048 800196 842386 848624 898697 910670 863259 960925 2012290 2096592 1290579 1110043 714456 700520 853016 848588 883156 892623 928822 936005 1025626 1030476 4787827 4948913 40.25 71.5 1
15:08:52 2024-01-26 642226 638600 207655 208454 325932 337625 337744 335714 214503 213503 263164 267471 303436 307276 4084659 4451216 6178714 6003786 1075854 1112339 294712 261669 273440 273246 302685 295194 296085 298262 212749 212874 713328 660588 1489946 1445770 450388 448768 652775 656440 821048 800196 841023 848624 897564 910670 863259 962981 2012290 2092656 1290579 1110043 714795 700025 853053 848588 882420 892587 928784 935968 1024258 1030439 4784409 4945300 40.25 71.5 1
15:08:53 2024-01-26 643629 638600 207647 208570 325932 337350 337194 333825 214503 212869 263423 267659 303400 307276 4088243 4451216 6188802 6012358 1072755 1111549 295650 261634 273440 273246 302685 295087 296085 298471 212714 212874 720922 660588 1501073 1446796 450707 447379 653275 657835 822798 800196 842386 848624 897564 910670 863259 962981 2012290 2095748 1294417 1110043 714285 700025 853053 848588 883046 897709 928822 935303 1024171 1025608 4778421 4945300 40.25 71.5 1
15:08:54 2024-01-26 645036 638609 207655 208565 325932 337350 337707 335750 214503 213317 263423 267471 303400 307276 4084659 4460488 6188816 6003089 1072755 1113130 296771 261634 273440 273281 302296 294215 294033 298471 212530 214205 728742 660116 1496632 1445770 449432 447379 653238 657835 822214 799629 841023 851038 897564 909384 863259 963668 2010860 2093513 1296336 1108463 714285 701015 853053 848588 883046 897709 928822 938477 1024139 1030585 4781836 4945300 40.25 71.5 1
15:08:55 2024-01-26 645036 638600 207621 208534 326882 336563 336956 336736 214503 213317 262978 267471 303293 307058 4084659 4457638 6178714 5995226 1070757 1112339 296771 261669 273054 273210 302225 293810 295669 300311 212345 216810 736798 659645 1534219 1442694 449322 447694 652312 656404 821048 797895 841305 851038 896562 907894 863871 963668 2012290 2090621 1296336 1109253 713266 700520 852951 848588 883046 899014 928822 935579 1021209 1030476 4778421 4945300 40.25 71.5 1
15:08:56 2024-01-26 645494 638605 207625 208530 325932 337112 337469 336772 214468 213353 263350 267096 303436 307058 4078560 4464045 6174299 5995230 1072608 1111549 296771 261669 273440 273246 302225 293846 295877 300845 212048 212250 727226 658703 1502860 1442694 449569 446715 652312 656440 821048 797931 841942 847922 898697 908742 863908 963668 2009432 2091843 1288659 1108463 713266 699989 852951 848588 881887 897709 928784 935579 1023378 1030439 4778421 4942982 40.25 71.5 1
15:08:57 2024-01-26 645494 638614 207655 208565 326882 337314 337194 336261 213873 213168 263386 267096 303400 307058 4084659 4460488 6178714 6003772 1071917 1112535 296771 261669 273440 273246 302225 293846 295669 298506 212381 212250 727226 659645 1511506 1442694 449432 448732 652775 657835 821048 797931 841620 850433 896258 908742 863259 962981 2012290 2089643 1296336 1108463 713266 699989 852412 848588 883046 892659 928822 936952 1023520 1030476 4778421 4945300 40.25 71.5 1
15:08:58 2024-01-26 645036 638600 207660 208605 326886 337350 337707 336498 214503 213168 263423 267471 303400 307276 4081627 4470441 6174299 6003786 1072608 1110159 295614 262069 273440 273246 302721 293846 296085 298506 212530 212908 735259 660116 1490286 1445770 449432 448009 653275 658337 821048 799063 841979 850361 897564 909384 864557 963668 2010860 2094257 1300174 1108463 714795 701015 853053 848588 883046 899649 928859 937733 1021268 1027130 4780994 4942982 40.25 71.5 1
15:08:59 2024-01-26 645952 638605 207625 208530 326882 336563 337707 336772 214503 213538 263423 267096 303400 306839 4084659 4467261 6174299 6003074 1071077 1110159 296562 261669 273247 273246 302225 293596 295311 298506 212381 212874 727226 660588 1520902 1443721 449432 447343 651389 656440 821048 797895 841657 851038 897564 908064 864557 963668 2012290 2090621 1300174 1106886 713266 699989 853053 847986 883046 899014 928822 935579 1023415 1032774 4778421 4945300 40.25 71.5 1
15:09:00 2024-01-26 645952 638596 207625 208570 326882 336289 336718 336736 214319 213503 263237 267096 303080 306329 4088243 4447496 6169282 5995226 1069187 1110760 296562 261669 273054 273210 302013 293846 295669 300736 212048 212874 727226 659645 1504144 1442694 449322 447343 652312 656440 821048 797293 841979 849723 896562 907931 864557 963668 2012290 2093328 1275939 1108463 713266 700025 852951 847384 883046 897745 928822 937064 1021246 1030439 4774174 4945300 40.25 71.5 1
15:09:01 2024-01-26 645952 638600 207621 208601 325972 336326 337469 337285 214503 213353 263423 267096 303436 307058 4072700 4466952 6178714 5995226 1071077 1109897 296562 261669 273054 273210 302225 293810 296085 300845 212048 212874 727226 660116 1509673 1442694 449569 448044 652312 657871 821048 797931 841979 849760 897421 908742 864557 963668 2010860 2090360 1279706 1106886 713266 699989 852951 847986 882531 899014 928784 936952 1021209 1030476 4774174 4929601 40.25 71.5 1
15:09:02 2024-01-26 645952 638605 207621 208565 326882 336289 337469 337285 213873 213353 263423 267096 303400 307058 4084659 4465036 6169282 5995226 1071842 1112535 296354 261669 273054 273246 302685 293846 296085 298959 211420 213204 733721 660588 1508914 1438603 449432 449441 652775 658337 820465 797895 844201 850398 896258 909384 866472 963668 2012290 2086637 1289122 1106099 713266 702043 852951 848588 884299 899649 928822 938477 1021332 1033395 4784409 4947604 40.25 71.5 1
15:09:03 2024-01-26 647329 640410 207660 208605 327375 336326 337744 337285 214354 213838 263423 267096 304112 307058 4091166 4461699 6174299 5994398 1071842 1111401 295650 261704 273054 273281 302225 293846 296919 298924 211420 213569 733721 662415 1493742 1443721 450786 449123 653275 658337 821048 797931 843181 850398 897564 909384 864557 963668 2012290 2089643 1300174 1108463 713912 701051 853053 848588 883046 899014 928822 937733 1023849 1030476 4780994 4938252 40.25 71.5 1
15:09:04 2024-01-26 645236 638600 207660 208530 325937 336289 337469 337285 214170 213538 263200 266909 303187 305391 4084810 4460488 6169282 5995226 1069549 1110159 295686 261669 273054 273210 301942 293846 296085 298471 211420 212908 738336 660588 1501205 1441669 451002 449306 652312 658337 821048 797895 843527 850361 897564 909384 866472 963668 2010860 2090584 1263679 1106886 713266 701051 853557 847986 883046 899649 928822 933975 1022691 1028619 4778421 4947604 40.25 71.5 1
15:09:05 2024-01-26 645731 639509 207690 208565 326917 336088 337744 337523 213873 213574 264346 266722 303436 305391 4084659 4465036 6174299 5994669 1071077 1112191 296273 261704 273054 273246 302225 293846 295834 300311 211420 213204 733721 660494 1500561 1443721 451983 447379 652812 656440 821048 797931 841979 850433 896258 908742 862074 962981 2009705 2092767 1294417 1107674 713266 700025 853053 848588 882420 897709 930287 933975 1024139 1027130 4771602 4938252 40.25 71.5 1
15:09:06 2024-01-26 642806 638596 207447 208494 326886 337112 337194 336498 213873 213203 263750 267096 303436 305391 4088243 4460488 6176617 6003369 1072718 1111401 295084 261451 273247 273246 302013 293596 294689 300311 212048 216704 727226 660588 1495488 1443721 451660 447379 652775 656440 821048 797895 843219 849760 897564 908742 863908 963668 2009705 2093328 1300174 1106886 713266 700025 853053 847986 883046 899014 930287 935616 1021209 1030585 4775010 4938252 40.25 71.5 1
15:09:07 2024-01-26 644815 638609 207478 208574 326886 337112 337230 336772 213873 213503 262934 267096 303080 306802 4084659 4464148 6144414 5990398 1069187 1110159 295084 261486 273054 273246 302013 293810 295877 300736 212048 217043 717936 660116 1497918 1442694 450351 447379 652312 657835 821048 796729 843858 851038 894618 908742 864557 963668 2009705 2093476 1300174 1106886 713266 700025 853053 847384 882420 897745 928822 938440 1023415 1030476 4774174 4938252 40.25 71.5 1
15:09:08 2024-01-26 645731 638609 207616 208636 326851 335541 337432 337249 213839 213467 263677 267471 303365 305355 4075326 4461347 6175553 5994669 1071040 1113328 295499 262034 273054 273175 302225 293810 296085 302490 211977 213170 738336 660588 1491908 1438603 451983 447973 653238 658337 820465 797858 846912 852248 897421 908705 867087 963668 2012564 2093328 1267376 1106886 713266 702043 852345 848588 884410 900284 930212 935579 1023849 1030476 4778421 4942982 40.25 71.5 1
15:09:09 2024-01-26 645731 638605 207378 208711 326851 335541 337707 337487 213839 213802 263491 267061 303400 305355 4084659 4458925 6171647 5994669 1071077 1109897 295499 261669 273054 273210 302650 293810 296711 300736 211384 213352 738851 662007 1499395 1438603 451660 449441 653238 659773 819884 796692 846912 852248 893617 908064 867050 963668 2012564 2089606 1285865 1106886 713266 702080 851135 848588 885555 900284 927512 936914 1023849 1033395 4787827 4942982 40.25 71.5 1
15:09:10 2024-01-26 648488 639513 207616 208827 326851 333618 338737 337523 213805 214139 263455 267096 303436 305319 4084659 4442915 6162268 6011329 1069512 1111512 295391 262034 272861 273246 302190 293846 296919 300063 211384 213535 727566 662415 1496529 1438603 451983 448768 652775 658300 819884 797293 847402 852248 896185 908705 867050 963668 2011134 2086562 1269225 1106886 714285 701511 852951 847384 883046 897709 928853 935579 1023849 1030439 4772423 4942982 40.25 71.5 1
15:09:11 2024-01-26 647107 638600 208022 208530 328673 333618 337432 337249 213839 213802 261612 267061 303152 305140 4075227 4448987 6161678 6011329 1069301 1111742 294976 262034 273054 273210 301201 293846 296085 300948 211349 212840 736798 660588 1510271 1438603 451983 449624 652775 658300 819884 796692 846308 851038 896185 906783 865784 963668 2009705 2090360 1289122 1106886 713266 701015 852345 846747 883046 899014 927533 935579 1023849 1027058 4778421 4942982 40.25 71.5 1
15:09:12 2024-01-26 645731 638600 208026 208680 328100 333618 336681 336736 213839 213503 261612 267096 303116 305355 4084659 4458393 6171070 6002755 1069549 1110159 296065 261634 272861 273175 301978 293774 294860 300736 211384 212874 736798 660588 1488720 1438603 451338 448915 652312 657798 819884 796656 843820 851038 895551 908064 865784 963668 2011134 2090360 1283472 1106886 713266 699989 852345 846747 883009 897709 929551 935579 1023849 1030403 4775834 4942982 40.25 71.5 1
15:09:13 2024-01-26 644742 638600 207374 208534 326626 336016 337194 336736 213839 213467 263269 267096 302903 306366 4075227 4457975 6170597 5995254 1069187 1111742 295714 261634 273054 273175 301731 293810 296197 300736 211977 212874 736798 659645 1504012 1441669 450694 447343 652312 657835 821048 796692 843820 850325 896525 908705 864484 963668 2009705 2093328 1290579 1108463 713266 699989 853557 848588 883046 897709 930250 936952 1023849 1030439 4778421 4942982 40.25 71.5 1
15:09:14 2024-01-26 646776 638600 208013 208605 328637 336289 337194 336736 213839 213503 263128 267096 303400 307388 4066812 4450942 6170484 5994669 1071747 1110159 296166 261634 273440 273175 301978 293703 296085 301161 212013 214205 733721 660116 1495033 1444745 451983 447343 652775 658300 821048 797895 843181 851038 897528 909384 864484 963668 2011134 2091167 1298255 1108463 714285 700483 853557 848588 882512 897709 930250 936246 1026908 1030439 4769016 4935935 40.25 71.5 1
15:09:15 2024-01-26 645854 638600 207408 205227 326626 337039 337432 336224 213839 213168 263269 267096 303152 305355 4075227 4451216 6169282 6003262 1072718 1113328 296166 261634 273054 273210 302190 293810 295597 300736 212048 214205 731583 660116 1491252 1442694 451983 448768 652775 658264 821048 799026 843783 851038 898200 909384 862000 963668 2012564 2091093 1298255 1108463 714285 700979 853557 848588 883046 897709 930250 938402 1026982 1030439 4769016 4935935 40.25 71.5 1
15:09:16 2024-01-26 644705 638600 208057 208494 328637 336563 337194 336224 213839 213168 263128 267061 303365 305821 4075227 4447780 6170484 5990361 1072367 1112535 294077 261634 273054 273175 301237 293846 295182 300948 212048 212874 733721 660116 1496482 1443719 452306 449624 652775 656404 821048 799629 843820 851038 897564 909384 863259 963668 2011134 2091843 1298255 1108463 713266 699989 853016 848588 883009 897673 929551 936952 1023415 1026332 4775834 4939457 40.25 71.5 1
15:09:17 2024-01-26 643791 638600 208061 208494 328637 337076 337157 336224 214319 213317 261648 267471 303152 305355 4075227 4450942 6169282 5990361 1072608 1110159 296273 260904 273054 273175 301978 293810 293997 300736 212345 214205 716443 659645 1501456 1444745 450694 447343 652775 656367 821048 797895 843181 851038 897564 909384 862000 962981 2011134 2091843 1298255 1109253 713266 699952 853557 848588 883046 897673 930250 936952 1024139 1030439 4778421 4939457 40.25 71.5 1
15:09:18 2024-01-26 643754 638600 207378 208534 327349 336563 337432 336224 214170 213317 263491 267471 303365 307020 4084659 4451304 6157573 5995254 1072329 1110159 295749 261669 273054 273175 301978 293362 295989 300311 212197 214205 736798 659645 1507708 1442694 451983 447343 652312 657835 821048 797931 843181 850325 896525 909384 863259 963668 2011134 2091843 1275939 1106886 714285 699989 853557 848588 883046 897709 930250 936914 1024139 1030439 4769016 4942982 40.25 71.5 1
15:09:19 2024-01-26 646776 638600 208013 208534 328637 336527 337469 336736 213839 213168 263165 267096 303365 307388 4066812 4450942 6162268 5994669 1069447 1110159 295714 261669 273054 273210 301766 293077 295633 301161 212013 212874 725711 660116 1514710 1442694 451660 447343 652775 658300 821048 797895 844460 850361 897528 909384 865171 963668 2011134 2091167 1275939 1108463 713266 700483 853557 848588 883156 899649 930250 935579 1023378 1030476 4778421 4942982 40.25 71.5 1
15:09:20 2024-01-26 645694 638600 207408 208565 325941 336016 337194 336736 213839 213317 263269 267096 303365 305104 4075227 4460488 6159849 5994669 1069549 1110159 295298 261634 273054 273210 302190 293774 296085 300736 211384 214205 731773 660588 1497158 1442694 451983 448732 652312 658337 821048 797293 844460 851038 896258 908064 864521 963668 2009705 2086562 1277822 1106886 713266 700025 852951 847986 883046 899014 930250 936246 1026216 1030476 4772423 4935935 40.25 71.5 1
15:09:21 2024-01-26 645694 638605 208057 208565 328100 335505 337432 337249 213839 213503 263128 267096 303365 304890 4075227 4450942 6161678 6002755 1066246 1106676 294733 261634 273054 272949 301201 293846 295633 300948 211384 212840 736798 660116 1507610 1442694 451983 449624 652312 656404 821048 797895 843820 851038 896258 906783 863871 962981 2009705 2090360 1298255 1106886 713266 701046 853557 847986 883046 897709 930250 935579 1023849 1026405 4775010 4942982 40.25 71.5 1
15:09:22 2024-01-26 644742 638600 207877 208498 328100 336052 337194 336462 213873 213503 263128 267096 303152 305355 4075227 4463771 6162268 6002755 1071077 1110159 295857 261634 273054 273210 301766 293810 293997 300311 211384 214205 736798 659645 1494655 1441669 451660 447379 652775 657835 821048 797858 843820 851642 897528 909384 863296 963668 2011134 2090360 1300174 1106886 713266 699989 852951 847986 883046 897709 930250 935579 1021209 1030439 4769016 4935935 40.25 71.5 1
15:09:23 2024-01-26 645694 638605 207400 205223 325906 335541 337194 336736 213839 213168 263305 266686 303152 306329 4075227 4451290 6144376 6002755 1069225 1111742 295506 260869 272668 272758 301308 293774 295781 300311 211384 214205 725711 659645 1496779 1442694 451338 447343 651389 656440 821048 796729 843219 851038 894655 908705 864521 963668 2009705 2091843 1300174 1106886 713266 699952 852951 847384 883046 897709 930250 935579 1023849 1030476 4769016 4935935 40.25 71.5 1
15:09:24 2024-01-26 645854 638149 208052 208498 328673 335541 336681 336498 213839 213168 261648 267096 302939 307388 4075311 4451719 6162268 6002755 1071747 1110159 295298 260869 272861 273175 302225 293319 295182 300948 211420 214205 738336 660588 1497394 1441669 451660 447343 651389 656404 821048 797293 842580 851038 896258 908064 862037 962981 2009705 2089680 1274056 1108463 713266 701046 852345 848588 881864 897709 928853 935579 1023415 1030439 4775010 4942982 40.25 71.5 1
15:09:25 2024-01-26 645854 638614 207408 208530 325906 336563 336718 335714 213839 212869 263305 267096 303400 305355 4075227 4451216 6162268 6002755 1072608 1109934 296201 261634 272861 272984 302225 293810 295218 300948 212232 214205 731394 660116 1492224 1442694 451983 448768 652775 657333 821048 797931 842580 851038 897564 909384 863908 963668 2009705 2086600 1300174 1109253 713266 699989 853016 848588 883046 897673 930212 938402 1021323 1030439 4769016 4935935 40.25 71.5 1
15:09:26 2024-01-26 645394 638600 208057 208530 328637 336837 337469 335714 213839 213168 261612 267096 303365 305391 4075227 4450942 6162268 5994669 1071600 1110159 294976 261634 273054 273210 301907 293846 295182 300948 212013 214205 727226 659645 1497013 1444745 451983 449306 652312 656404 821048 799629 841979 851038 897564 908742 862037 962981 2009705 2090360 1296336 1108463 713266 699989 853557 848588 882420 892623 930250 935579 1023849 1024125 4769016 4933603 40.25 71.5 1
15:09:27 2024-01-26 645394 638600 208052 208498 327637 336289 336681 335714 213839 212869 261612 267096 302939 305355 4069405 4441670 6161678 5986131 1072608 1110159 296273 261599 273054 272949 301308 293810 293997 300311 212345 216739 717936 660116 1498940 1445770 451660 446715 651389 656404 821048 799063 841942 848624 896258 909384 862000 960925 2009705 2091843 1292498 1109253 713266 699989 852951 848588 882420 892587 929551 936952 1021209 1030439 4765611 4926569 40.25 71.5 1
15:09:28 2024-01-26 644016 638596 207234 208498 325941 336563 337194 333789 214170 212834 262934 267096 302479 306366 4072315 4444967 6153182 6002755 1072329 1110159 295749 260869 273054 272758 301308 293846 295365 300311 212345 214205 719429 660116 1501073 1445770 451983 447343 652312 656404 821048 799629 841305 848624 894655 909384 862000 960925 2009705 2093328 1290579 1109253 713266 701046 852345 848588 881759 892587 929588 938402 1022654 1028947 4762210 4930085 40.25 71.5 1
15:09:29 2024-01-26 644016 638600 208052 208534 327673 337350 337194 333789 213873 212834 261612 267096 302479 307169 4069490 4444620 6175478 6002755 1075593 1110159 295749 260904 273054 272758 301343 293703 294975 300311 212048 214055 719429 659645 1491844 1445770 454050 447029 652775 656404 821048 799629 842543 848624 897564 909384 862000 960925 2009705 2092656 1290579 1109253 714795 699458 852345 848588 882531 892587 929551 938477 1023415 1029674 4769016 4926569 40.25 71.5 1
15:09:30 2024-01-26 644016 638605 207447 208530 325906 337350 336919 333789 214468 212834 263305 267096 302903 305391 4072315 4451578 6162268 5977571 1074322 1110159 295714 260904 273054 272793 301766 293846 295182 300099 212048 214205 726894 660116 1492603 1445770 451983 448768 652312 656404 821048 799629 841342 848624 896929 909384 862000 960888 2009705 2092618 1307735 1109253 714285 701046 853016 848588 882420 892587 929551 935303 1022764 1028947 4769016 4933603 40.25 71.5 1
15:09:31 2024-01-26 644016 638600 208026 208530 327709 336563 337194 333789 214170 212869 261612 267471 302903 305355 4078824 4444620 6171647 6002755 1073905 1112339 294941 260869 273054 272758 301660 294466 295182 300099 212048 214205 720922 660588 1499543 1445770 451704 449624 652775 656404 821048 799063 843181 848624 897564 910026 862000 960888 2009705 2096592 1288659 1110043 714456 700025 853557 848588 883046 892587 929588 936005 1024139 1025608 4769016 4935935 40.25 71.5 1
15:09:32 2024-01-26 643557 638600 207942 208534 327673 336600 337707 333753 214468 212834 261612 267096 302903 305355 4078824 4438514 6171647 5994707 1074909 1109934 296273 260869 273054 273175 301766 294708 293962 299428 212381 214055 722415 660588 1493964 1446796 451983 447307 652775 657835 821048 799063 841942 848624 896258 910026 862000 960925 2009705 2095106 1294417 1110043 714285 700025 852951 848588 883046 892623 929588 935303 1024139 1030439 4769016 4930085 40.25 71.5 1
15:09:33 2024-01-26 643557 638600 207374 208534 325871 336600 337230 333753 214503 212834 263305 267096 303152 306839 4075227 4441943 6153182 5978181 1074675 1110159 295957 260904 273054 272984 301343 293881 295365 299428 212048 213905 722415 660116 1496251 1446796 451347 447379 653238 656440 821048 799063 841942 848624 894655 910670 862000 960925 2009705 2093585 1268406 1109253 713266 699989 852345 848588 883046 892623 930287 935303 1024139 1029711 4769016 4930085 40.25 71.5 1
15:09:34 2024-01-26 644016 638600 208061 208498 328441 337076 336206 333789 213839 212834 261612 267096 302939 306951 4069490 4444620 6162268 5990398 1074052 1110159 295298 260869 273054 272793 301766 293525 295182 300099 212048 214055 720922 659645 1517363 1445770 454695 447343 653275 656404 821048 799063 841942 848624 896258 909384 862000 960925 2006852 2091167 1292498 1109253 714285 699989 852951 848588 882531 892587 929588 935303 1024139 1029711 4769016 4926569 40.25 71.5 1
15:09:35 2024-01-26 644016 638609 207408 208530 325906 337076 337194 333789 214170 212834 263305 267096 302479 305140 4069405 4438787 6162268 5977608 1074142 1112535 295714 260869 273054 273019 301766 294744 295182 299851 212381 214205 716087 659645 1493964 1447823 451347 448768 652775 656440 821048 799629 841979 848624 897564 909384 862000 960925 2009705 2092618 1292498 1109253 714285 700025 852412 848588 883046 892623 930250 936005 1023529 1028947 4769016 4935935 40.25 71.5 1
15:09:36 2024-01-26 644016 638609 208092 208530 327709 337076 337707 335477 214205 212869 261684 267471 303365 305391 4075227 4441463 6162268 5990398 1073905 1110159 294976 261634 273054 273175 301660 294672 295633 300311 212048 214205 720922 660588 1502092 1445770 451384 449624 653238 656440 821048 799063 843219 848624 897601 909384 862037 960925 2009705 2090621 1290579 1109253 714419 701015 853053 848588 883046 892587 930250 935303 1024176 1024161 4765611 4935935 40.25 71.5 1
15:09:37 2024-01-26 644016 638600 208096 208565 328405 336600 336718 333789 214170 212869 261612 267096 302903 305391 4075227 4441670 6169282 5977608 1075051 1111549 296273 260904 273054 272984 301766 294294 293997 300099 212197 214205 719429 660588 1491607 1445770 451384 447379 653275 656440 821048 799063 841942 848624 897564 910670 862037 960925 2009705 2096592 1292498 1109253 713266 700025 852345 848588 882420 892623 930287 935340 1024176 1030476 4765611 4930085 40.25 71.5 1
15:09:38 2024-01-26 644016 638149 207447 208388 325941 336600 337469 333789 214170 212869 263305 267096 302903 306403 4069405 4441943 6169282 5978177 1072367 1109786 295749 260869 273054 272984 301343 293846 295573 300311 212048 214055 719429 659645 1492983 1445770 450707 447379 652775 656440 821048 799629 841979 848624 896562 909384 862037 960925 2009705 2093585 1290579 1108463 714285 699989 852345 848588 882420 892623 929588 936005 1024139 1028947 4762210 4930085 40.25 71.5 1
15:09:39 2024-01-26 643557 638600 207877 208352 327442 336600 336718 333753 213839 212685 261612 266722 302479 306515 4069490 4432397 6162268 5994196 1072514 1109934 295785 260869 272668 272793 301308 293703 295182 299887 212048 213905 720922 659645 1493059 1443721 454695 446715 652775 656440 821048 799629 841979 848624 896295 909384 862000 960888 2006852 2092656 1288659 1108463 714285 699989 852345 848588 882531 892587 927570 935303 1024176 1029711 4765611 4930085 40.25 71.5 1
15:09:40 2024-01-26 641197 638600 207447 208237 325380 337076 337744 333753 213873 212834 262897 267471 302975 305140 4069405 4432671 6171647 5977571 1072755 1110159 295749 260869 273054 273210 301343 294744 295633 299428 212381 213905 726148 659645 1495480 1445770 451983 448805 652775 657835 821048 799629 841942 848624 896295 910670 862074 960925 2006852 2095636 1290579 1110043 715473 701015 853053 848588 883046 892623 929588 936042 1024276 1030439 4769016 4928900 40.25 71.5 1
15:09:41 2024-01-26 643099 638609 207767 208419 327405 336600 337707 333753 213907 212834 261612 267096 302939 305391 4072315 4429248 6162268 5977571 1075446 1110159 295391 260869 273054 272949 301166 294466 295146 300026 212345 213569 720922 660116 1499173 1446796 451988 449624 653238 657333 821048 800196 843181 848624 897564 911314 862000 960851 2007569 2096555 1286740 1110043 715305 699989 853557 848588 883046 892551 929551 938402 1024139 1027094 4769823 4933603 40.25 71.5 1
15:09:42 2024-01-26 642184 638605 209433 208787 325835 337076 337707 333717 214468 212798 262861 267471 302868 305319 4065794 4423398 6159849 6002755 1072718 1112535 296273 260835 273633 273175 301308 294708 293962 299392 212679 214055 714799 660116 1513051 1447823 452629 447343 653238 657798 821048 800196 841942 848624 897528 910670 862000 960851 2008998 2099567 1290579 1110043 715305 701015 853557 851001 883046 892587 929551 935968 1024102 1030403 4766415 4924224 40.25 71.5 1
15:09:43 2024-01-26 641653 638117 207417 208494 325344 336563 337707 333717 214319 212798 261346 267096 302195 306366 4065794 4429693 6170592 5993376 1073905 1110159 295714 260835 273054 272758 300815 294708 295781 297707 212679 214055 714799 660116 1526378 1447823 452629 447658 653275 657333 821048 799629 841905 848624 894618 911314 861964 960129 2007569 2096592 1288659 1110043 715982 701046 853557 848588 883046 892587 928890 938402 1024139 1030403 4759610 4924224 40.25 71.5 1
15:09:44 2024-01-26 640212 638600 207447 205227 326676 336563 337707 333681 214136 212798 261576 267096 302903 307169 4065794 4423125 6162268 5993376 1075593 1110159 295714 260869 273054 273140 300815 294323 295110 299392 212345 214055 714799 659645 1495883 1446796 455342 447343 653238 656404 821048 800196 844197 848624 896258 910670 862000 960167 2001087 2099567 1288659 1110043 714795 701046 853557 848588 883138 892551 927533 938440 1025626 1029674 4759610 4924224 40.25 71.5 1
15:09:45 2024-01-26 641123 638596 207443 204939 324890 336563 337707 333681 214468 212798 261346 267096 302443 304890 4065794 4429693 6171070 6002755 1074142 1111742 296166 260835 273054 272758 301308 293810 294939 299392 212345 213905 721482 659645 1514148 1446796 452629 448097 652775 656367 821048 799063 841942 848624 896222 910670 861964 960851 2006815 2091093 1298255 1109253 714795 701046 852951 848588 883009 892551 928890 939818 1024240 1030403 4759610 4924224 40.25 71.5 1
15:09:46 2024-01-26 643099 638600 208022 204939 327101 336563 337671 333681 213839 212834 261612 267061 302479 305319 4065794 4423125 6159849 5993376 1072367 1110159 294941 260835 273054 272342 301201 293846 295146 300099 212679 214055 719429 660588 1490705 1445770 452629 449624 652775 656404 821048 800196 843181 848624 897528 910670 862000 960888 2006815 2095069 1283472 1109253 714456 701046 853557 848588 882384 892551 928890 937620 1024139 1024161 4759610 4924224 40.25 71.5 1
15:09:47 2024-01-26 642147 638600 208061 205227 327818 336563 337194 333717 214319 212834 261612 267284 302443 305104 4075227 4432397 6159849 6002755 1072718 1109109 296273 260835 273054 272949 301308 294466 293962 299392 212345 213905 722415 660116 1491085 1446796 452629 447343 653238 658300 821048 799629 841942 848624 896295 909384 862000 960851 2009705 2093328 1288659 1109253 714795 701046 852951 848588 883046 892587 929551 938402 1024139 1028947 4763011 4933603 40.25 71.5 1
15:09:48 2024-01-26 643099 638153 207447 208498 325835 336563 337194 333753 214319 212798 262897 267096 302479 306329 4065794 4432671 6159849 6002755 1072291 1110159 295262 260869 273054 272758 301308 293846 295781 299851 212345 214205 719429 660116 1495488 1445770 452306 447343 653238 656367 821048 797895 841942 848624 894618 909384 861964 960888 2006142 2093328 1290579 1110043 714285 699989 853557 848588 882384 892587 929588 936952 1024139 1029674 4759610 4924224 40.25 71.5 1
15:09:49 2024-01-26 644016 638600 207689 205223 327673 336563 336645 333753 213839 212834 261576 266873 302443 306951 4065794 4432397 6161678 5993376 1072514 1110159 295298 260835 272668 273175 301308 293525 295146 300311 212345 214205 719429 659645 1485013 1445770 451983 447343 652775 656404 821048 799063 841942 848624 897528 909384 862000 960888 2009705 2092656 1290579 1110043 713266 701046 852951 848588 880597 897375 928890 936952 1021173 1028911 4759610 4926569 40.25 71.5 1
15:09:50 2024-01-26 644016 638605 207413 204939 325906 336527 336681 333753 213839 212834 262897 267061 302443 305391 4065794 4441943 6161678 6002755 1072608 1110159 295298 260869 272861 272984 301272 293774 294939 300063 212197 214205 720362 659645 1517581 1444745 451983 448732 652312 658692 821048 797895 841942 848624 896929 908742 862000 960925 2006815 2086600 1290579 1109253 713266 701046 852345 848588 880510 892587 927533 938402 1023849 1028947 4759610 4920712 40.25 71.5 1
15:09:51 2024-01-26 644016 638153 207443 205227 327600 336527 336681 333717 213805 212500 261612 267096 302443 304425 4065794 4435875 6161079 5993376 1072367 1110159 294113 260835 272668 272342 300990 293846 294318 300311 212345 213905 720922 659645 1485580 1445770 452629 449624 652312 656404 821048 797895 841305 848624 896222 909384 861964 960888 2006815 2093328 1290579 1109253 713266 701046 852345 848588 881759 892587 928890 935303 1024139 1024161 4759610 4924224 40.25 71.5 1
15:09:52 2024-01-26 642184 638149 208022 208454 326749 336563 337432 333717 214468 212834 261612 267096 302868 304461 4065794 4432397 6171070 5993376 1075854 1110159 296273 260835 273054 272758 301308 293846 293962 299392 212197 213905 720922 660116 1512942 1446796 451347 447343 653238 657333 821048 799629 841942 848624 897564 910670 863223 960888 2006852 2095069 1286740 1110043 714795 699989 852951 848588 883046 892587 928890 936671 1025626 1030439 4759610 4920712 40.25 71.5 1
15:09:53 2024-01-26 642642 638600 207443 208463 325607 336837 337432 333753 214170 212834 262897 267096 302479 306329 4065794 4432671 6159849 5978172 1073905 1110159 295957 260835 273054 273175 301308 294708 295781 299851 212345 214205 711857 659645 1493202 1446796 451983 447343 653238 656404 821048 800196 843219 848624 896562 910670 863259 960888 2009705 2095069 1288659 1110043 715305 699989 853053 848588 883046 897673 930250 936005 1024139 1030403 4766415 4933603 40.25 71.5 1
15:09:54 2024-01-26 644016 638600 208026 208498 328173 337076 337157 333789 214319 212834 261612 267096 302479 307388 4065794 4432397 6152889 6002755 1074822 1110159 295749 261451 273054 272984 301308 293703 295182 300311 212381 214205 723908 660116 1487650 1445770 455342 447343 653238 657835 821048 800196 843181 850433 897564 910670 862000 962981 2012564 2091167 1292498 1110043 714285 699989 853016 848588 883156 892587 930250 938402 1024139 1030439 4759610 4930085 40.25 71.5 1
15:09:55 2024-01-26 644934 638600 207443 208494 325906 336563 336681 333789 213839 212834 263269 267096 302939 305355 4069405 4441943 6159849 6002755 1071842 1112535 296201 260869 273054 272793 301272 292880 294318 300311 212013 214205 731962 659645 1490874 1445770 451983 448768 652312 657835 821048 797931 843181 851038 897564 909384 863908 963668 2009705 2089606 1300174 1109253 713266 699989 853557 848588 882384 897673 930250 936952 1021287 1030439 4759610 4930085 40.25 71.5 1
15:09:56 2024-01-26 645236 638605 208061 208565 328368 336289 336681 336462 213839 213168 261648 267096 302903 305104 4065794 4441670 6152889 5993376 1069301 1110159 294042 260869 272668 272758 300709 293433 295425 300311 211384 214205 736798 660116 1495640 1438603 451983 449624 651389 657835 820465 796729 844422 851038 896258 908064 865821 963668 2011134 2090360 1302093 1106886 713266 700025 852951 847384 883046 897709 930250 935579 1023849 1027130 4759610 4933603 40.25 71.5 1
15:09:57 2024-01-26 645731 638600 207413 208534 328282 335505 336681 336736 213839 213168 261648 266686 302903 304425 4065794 4436937 6151050 5993376 1066095 1110159 295499 261634 272247 273175 301272 293121 296502 300311 211349 213535 740413 663832 1530584 1438603 451983 448009 652775 658337 820465 796729 845878 852248 896258 908742 867087 963668 2009705 2090360 1287239 1106886 713266 701015 852345 847384 883046 899014 929551 935579 1023849 1030476 4762210 4926569 40.25 71.5 1
15:09:58 2024-01-26 647641 638600 207051 208498 325906 333618 336681 336736 213474 213168 263305 266277 302939 306329 4065794 4430855 6155447 5989101 1067987 1110159 295499 261269 272211 273210 301026 293362 296085 299623 211384 213569 726028 663832 1515160 1438603 451983 448044 652775 658337 819884 797293 846912 850361 894581 908064 867087 965043 2011134 2090360 1269225 1106886 713266 701015 851739 847986 884927 899649 929551 935579 1021209 1030476 4763011 4933603 40.25 71.5 1
15:09:59 2024-01-26 645731 638600 207732 208534 328173 333618 336681 336224 213178 213503 261612 266277 302903 306515 4069490 4439582 6150417 5993376 1069447 1110159 295298 260869 272861 272984 301308 293077 296085 300736 211349 214205 735259 660588 1513421 1438603 451660 447694 652312 658337 818722 796128 846950 851038 893653 906783 867087 963668 2006852 2086711 1292889 1105313 713266 699989 851135 847384 883156 898977 928890 935579 1021209 1030476 4765611 4930085 40.25 71.5 1
15:10:00 2024-01-26 645731 638600 207378 208565 325871 333582 336681 336498 213508 213168 262897 266277 302479 304461 4065794 4436690 6152286 5989101 1069549 1109369 295298 260904 272284 272984 301272 293327 296085 300311 211201 214205 742568 660116 1511096 1438603 451983 449441 652312 658337 818722 795565 846912 849123 895588 908064 865821 962981 2006852 2086600 1289122 1105313 713266 699989 851135 846184 881795 897709 928890 935579 1023123 1030476 4759610 4930085 40.25 71.5 1
15:10:01 2024-01-26 645731 637707 207443 208237 327673 333582 336681 336261 213839 213168 261576 266277 302479 304890 4069405 4442367 6150417 5993376 1066246 1106713 294077 261451 272284 272793 300744 293433 295182 300311 211349 212250 736798 659645 1493362 1438603 451660 449624 652312 656440 820465 797293 844460 851038 896258 908742 864557 963668 2006852 2088878 1279706 1106886 713266 699989 852345 847384 881795 897709 930250 937064 1021209 1027058 4759610 4926569 40.25 71.5 1
15:10:02 2024-01-26 646776 638600 207469 208463 327600 333618 336718 336224 213656 212834 261612 266313 302443 304461 4069405 4439341 6150417 5993376 1069549 1109369 295857 260904 272861 272342 301272 293327 294653 300736 211384 212874 735259 660588 1512130 1438603 451660 448009 652312 658337 820465 796729 844460 851038 896222 908742 865821 963668 2009705 2090360 1285356 1105313 713266 699989 852345 847384 883046 899014 928890 935579 1023849 1030476 4755417 4930085 40.25 71.5 1
15:10:03 2024-01-26 645694 638600 207378 208530 325906 333582 336681 336224 213839 213168 262934 266686 302443 305894 4059986 4434102 6151050 5989101 1068787 1110159 295499 260904 272247 273175 301343 293327 296502 299623 211384 213535 727566 663832 1505590 1438603 450694 447694 652775 658337 819884 796729 845704 850398 894618 909384 866436 963668 2009705 2088878 1281589 1105313 713266 700979 851739 847384 884299 897745 929588 935616 1021173 1030439 4759610 4926569 40.25 71.5 1
15:10:04 2024-01-26 645768 638149 207413 208352 328136 333618 336444 336224 213508 213168 261612 266313 302443 306515 4063675 4436412 6143510 5983997 1070979 1109109 295055 260904 272668 272758 301061 292666 295669 300736 211349 212250 736798 660116 1515633 1438603 451983 447415 651389 657369 819884 796729 845704 849760 896258 908742 866436 962981 2008278 2089680 1275939 1106099 713266 701015 852345 847384 881905 897709 927570 935579 1021173 1030476 4759610 4926569 40.25 71.5 1
15:10:05 2024-01-26 645694 638605 207408 208494 325906 335541 336444 336261 213839 212869 262897 266277 302479 304461 4059986 4442643 6155447 5994196 1069512 1110159 295262 260904 272668 272377 301272 292915 295182 300099 211384 214205 731394 659645 1499299 1438603 451660 448097 651389 657369 820465 796729 843181 847922 896258 906783 862037 962295 2006852 2086562 1300174 1106886 713266 699458 852345 847384 881795 897709 929588 935579 1023849 1029711 4759610 4926569 40.25 71.5 1
15:10:06 2024-01-26 644321 637698 207912 208530 327600 335578 336681 335750 213839 212869 261612 266909 302479 304461 4062889 4432397 6143510 5993376 1070833 1110159 294113 260904 272668 272793 301201 293639 294732 300736 211420 214205 725711 659173 1501372 1442694 451027 449624 651389 656404 821048 797931 841979 848624 897564 908100 862037 962295 2006852 2088878 1292498 1106886 713266 699989 852345 848588 881759 892587 928890 937733 1021209 1024161 4750205 4924224 40.25 71.5 1
15:10:07 2024-01-26 644016 638149 207413 208206 327600 336600 336444 333789 213839 212834 261612 266722 302019 304461 4062889 4432397 6150417 5993376 1071917 1110159 296273 260869 272668 272377 301308 293568 293997 299392 212048 213905 719429 658703 1509352 1445770 451027 447379 652312 656404 821048 799063 841979 848624 896258 908742 862000 960925 2006852 2090621 1292498 1110043 714456 699989 852951 848588 883046 892623 929588 938477 1023415 1028947 4759610 4919548 40.25 71.5 1
15:10:08 2024-01-26 643557 638149 208985 208206 325643 336600 336718 333753 213839 212834 261382 266909 302231 306111 4065794 4432671 6155447 5994196 1072329 1110159 295957 260869 273054 272984 301343 293846 295573 299428 212345 214055 722415 659645 1507745 1445770 451983 447379 652775 656404 821048 799063 841942 848624 894655 909384 862000 960925 2006852 2093328 1290579 1108463 714285 699989 853016 848588 882420 892623 930287 936005 1024176 1029711 4756212 4924224 40.25 71.5 1
15:10:09 2024-01-26 643099 638600 208061 208388 327210 336600 336681 333717 213873 212834 261612 267096 302231 306515 4065794 4426101 6159849 5998473 1075593 1110159 295749 260835 273054 272793 301308 293703 294318 299464 212381 213905 722415 659645 1498012 1445770 455342 447379 652775 656404 821048 799629 843181 848624 896929 910670 863259 960925 2006852 2094145 1288659 1109253 714456 700025 853016 848588 882531 892587 929588 935340 1025626 1030439 4755417 4920712 40.25 71.5 1
15:10:10 2024-01-26 641197 638600 207408 208530 324925 336563 337744 333753 214170 212834 262897 267096 302479 305140 4059986 4423398 6152889 5994196 1072755 1110159 295993 260869 272861 272793 301308 293881 295182 299428 212381 214055 715719 660116 1510130 1445770 452062 449123 653275 657871 821048 800196 841979 848624 897564 910670 862037 960925 2006852 2094145 1280983 1110043 714456 700025 853053 848588 883046 892587 929588 936005 1024272 1029711 4752818 4920712 40.25 71.5 1
15:10:11 2024-01-26 642147 638149 208057 208237 326640 336600 337230 333717 213873 212834 261612 267096 302939 305355 4063595 4423125 6159849 5994196 1073905 1109934 294976 260869 273054 272758 302803 293846 295182 299428 212083 213905 722415 659645 1493964 1446796 452062 449624 653275 656440 821048 799063 841979 848624 896258 909384 862000 960204 2006142 2096592 1305779 1110043 715473 700520 852345 848588 883046 892587 928927 935340 1024176 1027130 4756212 4919548 40.25 71.5 1
15:10:12 2024-01-26 641728 638149 207443 208494 326712 336326 337744 333717 214170 212834 261612 267096 302231 304925 4066499 4423125 6159849 5994196 1072755 1109934 296065 260835 273054 272377 301097 293881 293997 297707 212381 213905 713328 658703 1518568 1446796 452025 447343 653275 657369 821048 799629 841979 848624 896258 910670 862000 960925 2001124 2095106 1288659 1108463 714285 700025 852345 848588 882420 892587 929588 936005 1024176 1028983 4759610 4926569 40.25 71.5 1
15:10:13 2024-01-26 640323 637698 207413 208242 324890 336088 337744 333717 213873 212685 261418 267096 302231 306329 4059986 4417115 6159849 5985654 1073905 1109109 295749 260835 272861 272377 300850 293881 295365 297707 212381 213905 713328 658703 1490439 1446796 451384 446715 653275 656440 821048 799063 841942 848624 894655 910670 862037 960204 2001087 2096592 1286740 1109253 714456 701015 852345 848588 883046 892623 928927 936708 1025663 1030476 4756212 4924224 40.25 71.5 1
15:10:14 2024-01-26 640286 638600 208061 208534 326749 336088 337469 333717 214170 212500 261576 267096 302231 306515 4059986 4407583 6161678 5994196 1074822 1110159 296201 260653 273054 272758 300394 293703 295182 299428 212381 213905 722415 660116 1512251 1447823 455342 447379 653275 657835 821048 799629 843820 848624 897601 911314 863908 960925 2003291 2097129 1307735 1110043 715982 701015 852412 848588 883156 892623 928890 936745 1026390 1030476 4752818 4917204 40.25 71.5 1
15:10:15 2024-01-26 640286 638149 207408 208419 324890 336088 337744 333717 214205 212869 262861 267471 302443 305355 4065794 4414126 6170484 5993376 1075817 1110159 295714 260869 272861 272723 302051 294672 295597 297635 212679 214055 725961 660588 1508924 1447823 452025 448732 653238 658300 821048 800196 841942 848624 896222 911314 861964 960167 2006142 2095599 1288659 1110043 715982 701046 852345 848588 883009 892587 927533 936671 1025718 1030403 4750205 4914846 40.25 71.5 1
15:10:16 2024-01-26 641160 638112 207443 205227 324694 336052 337707 333681 214468 212798 261576 267096 302195 304425 4065794 4410848 6168039 5993376 1074675 1111512 294976 260835 272861 272758 301947 294672 295841 299392 212530 213905 723908 660588 1511335 1447823 452062 449624 653238 658264 821048 800196 843181 848624 896258 911314 863871 960851 2003291 2099567 1295997 1110043 715982 700483 852951 848588 884299 892587 927496 936634 1027080 1027130 4750205 4914846 40.25 71.5 1
15:10:17 2024-01-26 640286 638596 208057 208498 324694 336563 337744 333410 214468 212834 261576 267471 302443 305068 4056362 4404580 6159849 5993376 1074909 1109072 296273 260835 273054 272342 300358 294708 293926 297599 212714 214055 713328 660116 1511737 1447823 451988 447343 653238 658300 821048 799629 841942 848624 895551 910670 863223 960167 2003291 2099567 1303822 1109253 715473 699952 852345 848588 883009 892551 927533 938402 1026353 1029638 4750972 4917204 40.25 71.5 1
15:10:18 2024-01-26 639757 637666 207378 208494 324854 335541 337744 333139 214468 212798 261346 267096 302195 306037 4056362 4408252 6168039 5993376 1072329 1110159 296166 260835 273054 272342 299483 293846 296197 297599 212345 213569 722415 660116 1508522 1447823 452025 448009 654202 656404 821048 799063 843144 848624 894618 910670 863223 959446 2003291 2099567 1275226 1110043 716492 700979 852345 848588 884299 892551 927533 935968 1026353 1029674 4750205 4921866 40.25 71.5 1
15:10:19 2024-01-26 639265 637698 208048 208498 324766 336289 337707 333175 213873 212798 261540 267096 301984 306297 4062889 4408015 6159849 5993376 1075593 1109072 295714 260436 273054 272758 299448 293703 296085 297635 212381 213905 722415 660588 1490037 1447823 455342 448675 654202 658300 821048 799629 843783 848624 893689 910670 864484 960851 2001868 2095636 1299910 1109253 717512 701511 851135 848588 884410 892587 926837 935968 1028610 1030439 4736659 4914846 40.25 71.5 1
15:10:20 2024-01-26 638284 638163 207408 208494 326858 333618 338737 332670 213839 212834 261346 267096 302443 304461 4056362 4386309 6179890 5993376 1074142 1109072 296166 260835 273440 272949 301198 293810 296085 297635 212679 214055 725774 660588 1521554 1447823 452062 450397 655130 658337 821048 800196 844385 848624 894918 911314 863871 960851 2003291 2095599 1297954 1109253 717512 701015 851135 848588 884299 892587 927496 936005 1029481 1030476 4736659 4920712 40.25 71.5 1
15:10:21 2024-01-26 639339 637662 207443 205083 326821 333618 338701 333410 214503 212834 261540 267096 302443 304461 4056362 4392277 6173080 5993376 1073905 1109897 294976 260800 272861 272567 301307 293846 296085 297635 212714 214055 719429 660588 1500632 1447823 452062 451540 655130 658300 821048 799629 844385 848624 893653 910670 864521 960888 2001868 2096592 1297954 1110043 717512 702043 851135 848588 885555 897227 926837 939818 1030106 1024125 4727281 4920712 40.25 71.5 1
15:10:22 2024-01-26 639757 638600 208052 205227 324730 333618 338701 332634 214503 213317 261576 267471 302443 304425 4056362 4392277 6169282 5993376 1074142 1110159 296273 260618 272861 272758 299413 293774 295275 297599 212679 214205 728742 660588 1500632 1447823 452025 449379 655130 658300 820465 799629 843783 848624 893653 910670 864484 960851 2001868 2098079 1299910 1112418 718023 702080 851135 848588 885555 892587 924826 936671 1030142 1027458 4717902 4914846 40.25 71.5 1
15:10:23 2024-01-26 638811 638144 207413 208645 325344 333618 338737 332670 214170 212834 261346 267096 302479 304520 4056362 4377036 6159849 5993376 1070757 1109897 296166 260618 272668 272949 299448 293774 296823 297599 212714 214205 728742 660588 1516671 1447823 452025 450048 655130 658300 819884 799063 843181 848624 892010 910026 864484 959446 2000446 2099567 1299910 1112940 718023 702043 848684 848588 885555 892587 926325 937620 1030142 1026659 4708523 4914846 40.25 71.5 1
15:10:24 2024-01-26 638395 637666 207378 204930 326853 333618 337744 332634 214170 212798 261346 267061 301560 304425 4056362 4398953 6159849 5983997 1071917 1110159 295084 260436 272861 272306 300772 293810 295633 297599 212679 213905 720922 660588 1492051 1447823 451988 450115 654666 658300 819884 797931 843181 848624 892949 909384 863871 959446 2000446 2092581 1275226 1110043 717512 701015 850530 848588 885555 892551 924862 936952 1029468 1025935 4717902 4914846 40.25 71.5 1
15:10:25 2024-01-26 638320 637184 207472 208716 326853 333546 338737 333139 213873 212834 261310 267096 301948 302611 4056362 4386595 6159849 5983997 1072608 1106676 294941 260800 273054 273175 299448 293022 296711 297563 212345 213905 736798 662481 1491243 1447823 452025 449379 656718 659306 818722 797895 845666 848624 891058 910670 867050 960888 2001868 2098735 1284821 1112977 718535 702080 848684 848588 885707 892623 923689 936952 1031604 1018292 4701699 4917204 40.25 71.5 1
15:10:26 2024-01-26 638358 637666 207621 208711 326848 333582 338737 333139 213873 212834 260986 267096 302231 304520 4056513 4377036 6159849 5983997 1072367 1110159 296201 260835 272861 273175 299413 293362 296823 297108 212530 214055 727226 661982 1502266 1447823 452629 449415 655130 659269 819884 799063 844460 848624 892643 910670 865747 960851 2003018 2096592 1301866 1112977 718535 702043 848721 848588 885555 892587 924862 935303 1031604 1026696 4712582 4914846 40.25 71.5 1
15:10:27 2024-01-26 638418 638158 207655 208458 326848 335541 337744 333175 214468 212834 261022 267096 302479 306329 4056362 4386309 6159849 5988825 1071917 1110159 296771 260835 273054 272342 301198 293846 296085 297780 212679 213905 717936 660588 1507045 1447823 450707 450790 655130 658337 821048 799629 842854 848624 895588 910670 864521 960851 2003018 2097129 1297954 1110043 717512 701015 852345 848588 884927 892587 927512 936634 1030230 1030439 4727281 4920712 40.25 71.5 1
15:10:28 2024-01-26 638381 638600 207647 208498 324846 335541 338737 333175 214468 212834 261058 267471 302231 305857 4056362 4386309 6177498 5993099 1072718 1109897 296066 260436 272668 272758 299413 293846 296085 297780 212679 213905 720922 660588 1496287 1447823 451347 449379 655130 658337 821048 800196 844992 848624 893653 910670 864521 960888 2003018 2098735 1299910 1111625 717512 702080 851135 848588 885555 892587 927512 936671 1030142 1024125 4724641 4917204 40.25 71.5 1
15:10:29 2024-01-26 638418 638609 207621 208530 324850 333618 338737 333175 214503 212834 261058 267471 302443 305460 4056362 4377036 6159849 5988825 1072608 1106713 296562 260653 272284 273175 299203 293596 295762 297780 212345 213905 728742 660588 1509071 1447823 451347 449379 655130 658337 820465 799629 843490 848624 893653 910670 865784 960851 2003018 2099567 1277145 1112977 718535 702043 851135 848588 885555 892623 926849 936671 1031604 1029857 4728910 4920712 40.25 71.5 1
15:10:30 2024-01-26 638418 638149 207625 208383 324881 336289 338737 333681 214503 212834 261058 267471 302443 306951 4056362 4395581 6159849 5993099 1074081 1109897 296771 260869 272861 272758 299483 294501 296085 296667 212714 214055 738336 660588 1515043 1447823 452398 448711 655130 658337 821048 800196 841905 848624 896258 911314 863908 960888 2003018 2096592 1280983 1110043 716492 701015 852345 848588 884410 896139 927460 936708 1027117 1030439 4750205 4917204 40.25 71.5 1
15:10:31 2024-01-26 638418 638600 207625 208494 324850 335578 338498 333681 214170 212834 261324 267471 301206 305104 4056362 4404853 6159849 5993099 1074713 1110723 295614 260835 273054 272758 301198 294501 296085 296390 212749 214205 726707 660588 1523926 1447823 452283 449441 654666 658337 821048 800196 841657 848624 895588 910670 863871 960888 2001594 2097129 1301866 1110043 717512 701015 852345 848588 884927 892587 927512 936671 1028761 1030476 4736659 4917204 40.25 71.5 1
15:10:32 2024-01-26 638418 638605 207629 208570 324850 333618 338737 333175 214468 212834 261324 267096 301206 304425 4056362 4386309 6169282 5993099 1073943 1108322 296066 260869 273054 272793 301307 293846 296502 297780 212714 213905 717936 660588 1519927 1447823 452283 451540 655130 659306 820465 799629 844090 848624 893689 911314 864521 960888 2003018 2096592 1301866 1112418 718535 702043 851135 848588 885555 892587 924862 936671 1030142 1024161 4717902 4907838 40.25 71.5 1
15:10:33 2024-01-26 637930 636761 207442 208822 324881 333582 338737 333139 213839 212834 261252 267096 301135 302611 4053463 4386654 6150417 5984554 1073905 1109109 295879 260618 273054 272342 301900 293846 296085 297563 212714 213905 720922 660588 1496482 1447823 451347 448044 655130 658300 821048 800196 841657 848624 894655 910670 863871 960888 2003018 2101057 1303822 1109253 716492 701015 852345 848588 884299 892587 927512 936671 1028646 1030439 4729906 4914846 40.25 71.5 1
15:10:34 2024-01-26 638381 638605 207476 204930 325344 333618 338737 333681 213839 212798 261288 267096 301206 304211 4056362 4386309 6159849 5988825 1072755 1109934 295650 260618 272668 272377 301473 293362 296085 297888 212381 213905 728742 660588 1522655 1447823 452283 449415 655130 658337 821048 799629 842891 848624 894876 910670 864557 960204 2003018 2096592 1297954 1110043 717512 702043 851135 848588 885670 892623 924862 935340 1030873 1027458 4715249 4907838 40.25 71.5 1
15:10:35 2024-01-26 638418 638149 207625 208352 324619 335832 337707 333681 214468 212798 261252 267096 301560 304461 4056362 4395581 6159849 5993099 1075854 1111512 295879 260835 273054 272342 301307 293846 296085 297780 212381 213905 720922 660588 1499515 1447823 452283 449624 654202 658300 821048 799063 842854 848624 895624 910670 864521 960888 2003018 2096592 1299910 1109253 716492 701547 851135 848588 884299 892587 927512 936005 1029376 1025681 4736659 4917204 40.25 71.5 1
15:10:36 2024-01-26 637480 638158 207408 208498 324854 333906 338498 333139 213839 213168 261382 267096 302231 303748 4053463 4389654 6150417 5989101 1072608 1111549 296065 260618 272668 273175 299203 292951 295762 297180 212714 214205 733721 662481 1510933 1447823 452025 450402 655130 659773 820465 799629 844422 848624 893653 910670 866436 960925 2003018 2099567 1299910 1112940 718535 702080 850530 848588 885555 892623 924862 936005 1031604 1025976 4715259 4914846 40.25 71.5 1
15:10:37 2024-01-26 637480 637712 207916 208237 324762 333978 338258 333681 214205 212834 261576 267471 302231 304925 4056362 4386035 6169282 5993376 1074675 1110760 296166 260835 273054 272984 299413 293703 296085 299935 212749 214055 728742 660588 1517485 1447823 453062 449415 655130 659306 821048 800196 844460 848624 896784 911314 864521 960888 2003291 2099567 1295997 1110043 717512 701051 851135 848588 885037 897709 927533 936708 1030142 1027426 4727281 4917204 40.25 71.5 1
15:10:38 2024-01-26 637930 638158 207651 208516 324890 333942 338737 333446 214170 212834 261576 267471 302231 304211 4056362 4386495 6144983 5989101 1072755 1110723 294976 260835 273054 272758 301947 293846 295003 296651 212714 213605 713328 660588 1513051 1447823 452283 449624 654202 658373 821048 800233 842618 848624 897601 911314 863871 961076 2009705 2093622 1294417 1110043 715305 701051 853053 848588 883046 892659 929314 937516 1024139 1030585 4750205 4917204 40.25 71.5 1
15:10:39 2024-01-26 643173 638340 207660 208530 325897 336342 337194 335714 213839 212992 261612 267096 302514 306329 4056362 4423398 6144983 5983997 1069414 1109503 296201 260869 270680 272984 302265 293327 296085 297795 211349 212874 726989 663832 1506315 1438603 451715 448044 652312 658337 819884 797330 843891 850361 896258 908100 866472 962489 2009705 2089643 1298806 1106099 715305 703110 848721 846147 885555 899014 927371 934083 1021323 1030476 4759610 4926569 40.25 71.5 1
15:10:40 2024-01-26 647329 638345 206403 208530 325901 333906 337744 336736 213178 213662 261576 266277 302939 304389 4059986 4414739 6169282 5983997 1066246 1107017 298636 265585 272284 273246 300394 293362 296085 297442 212048 214205 733721 668108 1516850 1436563 451962 449415 655130 663709 820465 793286 843854 856628 894618 901502 864557 969593 2012564 2105785 1292498 1099151 713266 706212 848721 841220 885555 901492 926325 930152 1029500 1035780 4818562 4926569 40.25 71.5 1
15:10:41 2024-01-26 645036 636734 208270 208494 325380 335868 337194 333825 213839 213218 261576 266701 301560 305391 4057086 4367976 6164753 5983997 1050884 1109934 296899 260618 277314 271511 301308 293362 294033 297344 211420 217043 733721 664305 1526220 1445770 454860 446715 653275 664180 819302 793286 847612 852846 892318 901574 867124 968204 2016098 2114979 1287239 1094433 717353 706212 845081 843642 887388 900187 920676 931551 1033069 1033552 4775834 4926569 40.25 71.5 1
15:10:42 2024-01-26 646282 638149 207621 204365 326855 333942 336681 335750 213508 213739 261576 267096 302479 306397 4059986 4342790 6178712 5970357 1060171 1112034 296367 265621 273054 272377 301308 292201 297338 297344 211420 213500 722950 668108 1490037 1445770 452925 447743 655791 663709 814562 792647 851243 854734 889705 901538 871168 966271 2014630 2114979 1267376 1097588 720439 706212 843885 843045 891608 900858 919204 929975 1036468 1033139 4759610 4930085 40.25 71.5 1
15:10:43 2024-01-26 647521 636761 207655 208570 327879 331996 338258 333789 213690 213853 261540 267471 302479 305140 4050567 4305701 6192689 5974618 1059946 1112339 294968 265585 273054 272758 300850 292674 297865 297297 212048 212692 726028 668108 1493267 1446796 452283 447379 656791 664180 813374 793286 848145 854734 884245 901538 872440 966667 2009705 2124173 1298255 1099151 721471 706212 845081 845547 888016 900921 917987 934158 1037827 1032823 4756212 4924224 40.25 71.5 1
15:10:44 2024-01-26 640978 636770 207647 208162 325871 333618 339698 333175 213873 213503 261136 265926 301560 304925 4053463 4293584 6186918 5979729 1065743 1112339 295879 265513 273440 272342 301308 293022 296085 296167 212749 213905 728742 665253 1508523 1452915 454214 448097 658689 663238 813986 795565 850306 852883 889742 901646 869899 966743 2006852 2122668 1299910 1100717 722644 705176 847481 846147 886206 900284 920333 932916 1036358 1030147 4763990 4920712 40.25 71.5 1
15:10:45 2024-01-26 639577 636658 207655 208202 325906 335009 338737 332400 214354 213476 261136 266330 301525 304925 4053463 4299595 6182668 5975465 1064647 1110085 296201 265549 273633 272151 301272 293996 296085 297599 212530 213420 707401 662481 1519981 1457043 453384 448280 655130 659810 815176 797330 849095 851038 888080 906819 870826 962526 2006852 2110270 1292498 1102921 718535 701015 843885 848588 886760 897709 918260 933975 1033281 1033395 4740799 4917204 40.25 71.5 1
15:10:46 2024-01-26 638575 637563 207975 204652 325906 333582 337780 333753 213873 212622 261576 267471 301525 306288 4050567 4358491 6174280 5975465 1072029 1110047 293182 260835 273054 271581 302225 292201 296085 295805 211420 214055 733721 658703 1521783 1457043 451642 447963 656755 656440 813986 800233 849095 848624 889742 910670 869899 959704 2003291 2102803 1292498 1108463 721614 699495 845081 850396 886833 892551 919641 938783 1033317 1030476 4687073 4914846 40.25 71.5 1
15:10:47 2024-01-26 642184 638153 206365 208056 326890 334258 338498 333753 213873 213512 261576 266313 303187 304425 4056362 4364660 6178714 5979729 1078760 1109257 296201 260835 270608 272793 301308 291988 296919 297888 212381 214205 735259 659645 1479817 1447823 451002 449063 658186 658373 817562 799063 847887 848624 893607 910515 869590 959666 2003291 2098623 1288659 1113015 720586 703146 848684 847986 888105 897745 923689 935303 1031696 1027494 4687073 4913698 40.25 71.5 1
15:10:48 2024-01-26 639831 638153 207621 208672 324920 335560 338737 333175 214354 213476 261576 267471 302231 302611 4056362 4380387 6144983 5985654 1072608 1108711 295714 260869 272668 273175 301308 293362 294975 298282 211420 216856 727226 660116 1510445 1443721 452011 449441 652312 658337 821048 797931 843254 850398 898873 909384 864557 962526 2009705 2091279 1287713 1106886 714285 702116 850530 847384 885555 899649 926563 937064 1022691 1029310 4756212 4917204 40.25 71.5 1
15:10:49 2024-01-26 645633 638605 207655 205218 325862 335541 336645 336462 213839 213703 261576 266277 302195 304461 4056362 4430566 6144983 5974618 1069474 1106676 295262 260835 272211 272949 302760 293282 295726 298176 211166 214808 732182 662377 1501839 1442694 451962 450581 653238 658300 821048 797858 842854 852248 897528 909384 864484 964556 2009668 2091843 1291411 1106886 716328 702043 848721 847348 885804 900284 926325 935579 1021173 1033505 4760397 4924224 40.25 71.5 1
15:10:50 2024-01-26 647789 637563 207297 205218 325822 333501 336681 336224 213474 213662 261576 266277 302903 305820 4056362 4430723 6164065 5974618 1063165 1109503 297203 261901 273054 272949 301307 293846 296085 297309 211829 214205 733721 669064 1497138 1434466 452283 450790 655130 664180 821048 793286 843854 857844 895588 902842 865784 970946 2012564 2111768 1268406 1097588 714795 705639 848684 843642 885555 902833 926325 931514 1029376 1036512 4822939 4924224 40.25 71.5 1
15:10:51 2024-01-26 645952 637407 208270 204939 325831 335832 337157 333789 213656 213218 261396 267096 301278 308264 4056362 4355396 6168039 5974618 1055781 1110159 295284 260800 273054 271476 302225 292880 295182 298176 211349 214205 737288 664381 1508649 1445770 452283 446721 654666 662225 816331 794977 851243 855341 889742 901502 870515 968090 2012564 2113481 1274056 1097588 720439 707214 844285 843605 892240 902833 918260 932879 1036321 1035012 4759610 4924224 40.25 71.5 1
15:10:52 2024-01-26 642152 636253 207621 204796 325835 332247 339217 333681 213839 213518 261140 267847 301984 306515 4050567 4296517 6186958 5974618 1063393 1110159 296468 265477 273440 272342 302479 292674 296711 297514 213048 214205 733721 668108 1506060 1447823 454288 447658 658689 664180 814136 795542 848820 852206 891004 906746 870826 966667 2009705 2122631 1275226 1102287 720439 703607 846280 847348 889641 900284 921369 934120 1036284 1030111 4750205 4920712 40.25 71.5 1
15:10:53 2024-01-26 639182 636725 208090 204939 325871 333798 337707 332670 214503 212550 261540 267847 301525 305391 4053463 4330275 6164065 5974618 1072793 1111512 293935 260800 273054 271476 301766 293789 296085 299124 212013 214205 735259 658703 1514952 1457043 452085 448280 656718 657798 813949 801332 850263 848624 889742 911958 871168 959446 2005353 2105785 1284821 1105313 717353 701046 846280 850396 886723 896590 920676 936671 1034781 1033395 4719321 4914846 40.25 71.5 1
15:10:54 2024-01-26 643819 638600 207404 204939 326890 333292 337707 333717 213839 213503 261612 266055 302443 305785 4053463 4361609 6159849 5974618 1078159 1111512 297115 261416 270608 272949 301766 291988 295762 297442 212048 214205 733721 660116 1494417 1447823 451690 448044 656755 658300 816368 797858 849095 848624 892267 911958 869590 956645 2003291 2101057 1290579 1110043 720439 701046 846280 850396 889336 892515 923414 939414 1033069 1028911 4681645 4905467 40.25 71.5 1
15:10:55 2024-01-26 641616 638600 206873 208570 326820 332464 338737 333645 213839 213317 261504 267471 302443 304815 4046929 4361196 6159849 5979729 1072367 1109897 296201 260618 272247 273175 300985 292880 296711 297888 212530 214205 731962 663430 1502266 1447823 452099 451430 656218 660240 819884 799629 845666 848624 891973 910670 865784 960851 2001868 2095599 1307735 1115392 718535 702080 848684 848588 885555 892587 926325 936952 1031692 1018400 4699144 4914846 40.25 71.5 1
15:10:56 2024-01-26 639757 637662 207621 204939 326858 333582 337707 332634 213873 212798 261540 267096 301984 303961 4046929 4386375 6131552 5974618 1072291 1106713 295262 260401 272247 271511 299483 293774 295781 297527 212013 213569 722415 660116 1520334 1447823 452629 447658 654202 657835 821048 799629 841942 848624 894581 910670 862000 959446 2003018 2099567 1297954 1108463 715473 699989 852345 848588 883046 892587 926063 935968 1027117 1030439 4746813 4905467 40.25 71.5 1
15:10:57 2024-01-26 638811 638600 207413 204935 324730 335541 337707 332670 214319 212649 261504 267096 301560 306515 4053463 4386035 6150417 5983997 1072514 1106713 295714 260039 272247 272342 299203 293703 295633 297599 212345 213569 720922 660588 1505384 1447823 455342 448044 654202 657835 820465 799629 844385 848624 893689 910670 863835 960167 2003291 2095636 1273307 1108463 716492 700979 851135 848588 884410 892587 926141 935968 1029339 1030439 4729906 4911340 40.25 71.5 1
15:10:58 2024-01-26 639302 638609 207085 204939 325019 333582 338461 332670 214170 212834 261310 267096 301984 304425 4056362 4386309 6150417 5983997 1074142 1109897 295298 260401 272861 272342 300772 293327 296085 297527 212714 214055 731015 660588 1505795 1447823 452062 450753 655130 658337 820465 799063 844422 848624 893653 910670 864521 960888 2003291 2097129 1299910 1110043 718023 701547 851135 848588 885555 897673 926141 936005 1030221 1028911 4715249 4914846 40.25 71.5 1
15:10:59 2024-01-26 639302 638605 207814 204930 325014 336052 337671 333175 214468 212798 261346 267061 301948 304425 4056362 4395581 6150417 5983997 1072718 1109072 294876 260436 272247 272342 299448 293596 293997 297635 212345 213869 722415 660588 1497952 1447823 452025 448044 654202 658337 821048 800196 843181 848624 896258 911958 864484 960925 2003291 2099567 1295997 1109253 716492 701015 851135 848588 884299 892587 927533 936671 1027153 1032044 4737415 4905467 40.25 71.5 1
15:11:00 2024-01-26 638395 638158 207408 204930 326853 333654 337744 333139 213873 212798 261310 267096 301419 305857 4058713 4389654 6158579 5983997 1072329 1106713 295084 260835 272861 272342 298959 293568 296049 297599 212714 213905 720922 660588 1498359 1447823 452062 449379 655130 658337 821048 800196 843181 848624 894581 910670 863259 959446 2001868 2096592 1271388 1110043 716492 701015 851135 848588 884927 892587 927512 935303 1030142 1028947 4717902 4907838 40.25 71.5 1
15:11:01 2024-01-26 638395 637671 207616 208489 326853 333582 338737 332634 214503 212834 261346 267096 301525 303499 4046929 4373926 6159849 5983997 1071954 1109897 295084 265549 272668 272984 298994 292915 296085 298248 212381 214055 728742 660588 1516365 1447823 452062 450048 655130 659269 820465 800196 844422 848624 894876 910670 864557 960888 2001868 2099567 1301866 1113211 717512 701511 851135 848588 885670 892587 927647 935303 1030142 1027458 4708523 4907838 40.25 71.5 1
15:11:02 2024-01-26 638358 637666 207625 204939 325010 336052 337671 333175 214170 212649 261022 266686 301560 304425 4050567 4392458 6140984 5983720 1074142 1109109 295127 265549 272668 272342 301307 293846 295146 297780 212381 213905 711857 660116 1497724 1447823 452283 450262 654202 658300 820465 799629 841620 848624 893653 910670 864521 960167 2003018 2096592 1299910 1109253 716492 701015 851135 848588 884299 892587 927512 936005 1028610 1025608 4727281 4907838 40.25 71.5 1
15:11:03 2024-01-26 636474 637666 207551 208494 326848 333582 338701 332670 214503 212834 261382 266313 301525 303534 4046929 4377036 6159849 5983997 1072718 1109897 296065 265585 272861 272758 299413 292915 294860 296971 212749 214055 719429 664906 1500223 1447823 452025 449379 655130 658803 819884 799629 843820 848624 893617 910670 864521 960167 2001594 2095636 1295997 1112418 717512 702043 850530 848588 885555 892587 924862 938477 1030142 1027458 4708523 4911340 40.25 71.5 1
15:11:04 2024-01-26 638996 637671 207621 208202 325010 336326 337744 333175 214468 212798 261058 266873 302231 305857 4046929 4392551 6154174 5983720 1072718 1109934 296562 260039 272668 272342 299448 293810 295877 297888 212345 213905 720922 660588 1516671 1447823 451485 448711 655130 658300 821048 800196 843593 848624 896784 910670 863871 960167 2003018 2096592 1275226 1109253 716492 701015 851135 848588 884410 892587 927512 936005 1028610 1030439 4727281 4907838 40.25 71.5 1
15:11:05 2024-01-26 637930 637220 207621 208312 324850 335541 338498 333175 214503 212834 261058 267096 301984 305460 4050567 4377036 6150417 5983720 1074142 1109897 296354 260618 272861 272342 300985 293774 296085 297780 212714 213905 728742 660588 1511001 1447823 451347 450790 655130 658337 821048 799629 843490 848624 893689 910670 864521 960851 2003018 2097129 1297954 1110043 718023 702043 851135 848588 885555 892623 927512 936634 1030230 1029711 4717902 4907838 40.25 71.5 1
15:11:06 2024-01-26 638418 638153 207481 208534 326848 333582 337744 332670 214170 212834 261058 267096 301525 304483 4046929 4377036 6159849 5983720 1071117 1105891 295614 260618 272668 272758 299448 293433 296085 297570 212679 213605 727226 660588 1515555 1447823 451347 450048 655130 659306 819884 800196 843144 848624 892318 909384 864557 960888 2001594 2097241 1301866 1112940 718535 702043 848721 848588 885555 892587 924862 935303 1030142 1018364 4715259 4907838 40.25 71.5 1
15:11:07 2024-01-26 637930 636770 207297 204787 326853 335578 337744 332400 214170 212834 261288 267096 301206 305386 4046929 4377036 6150417 5975189 1072372 1109897 295650 265549 272284 272151 298541 293362 296197 296690 212048 213569 720922 660588 1517892 1447823 451347 449379 654666 658337 819884 799629 841620 848624 894618 909384 864521 960167 2003018 2096592 1273307 1110043 717512 701015 851135 848588 884927 892587 924862 938477 1029376 1028947 4717902 4911340 40.25 71.5 1
15:11:08 2024-01-26 637930 638158 207297 205074 326853 333582 337744 332167 214468 212834 261058 266909 302231 305645 4050567 4377036 6150417 5979453 1072543 1106713 296562 260436 272284 272758 299203 292880 296085 297780 212381 214205 727226 660588 1524998 1447823 452398 449415 655130 658839 819884 799063 843181 848624 892985 910670 864557 960851 2001594 2096592 1299910 1113211 718023 702043 848721 848588 885670 896139 924862 938477 1030142 1025971 4699144 4905467 40.25 71.5 1
15:11:09 2024-01-26 637930 636761 206403 204791 325019 333582 337469 332670 213873 212500 261288 267096 300749 304425 4046929 4383192 6150417 5979453 1072718 1106713 295614 265549 272247 272151 301473 293846 295841 297780 212530 213605 720922 660588 1518253 1447823 452283 449379 654666 658337 821048 800196 841657 848624 893689 909636 864557 960204 2001868 2097241 1295997 1110043 717512 701278 851135 848588 884299 892587 924825 935340 1028660 1024161 4734232 4904340 40.25 71.5 1
15:11:10 2024-01-26 638418 637707 207472 204796 325019 335868 337194 333175 214503 212869 261540 266313 301560 305603 4046929 4411848 6125900 5974618 1068787 1106713 294434 260835 270716 272342 301202 292434 295182 297359 211504 212250 714950 658703 1508625 1438603 451002 449170 651389 657835 821048 797895 842854 850361 896258 908742 864557 963668 2009705 2085080 1279706 1106886 713266 701811 852345 847986 883069 899014 927533 935579 1021300 1030439 4744420 4917204 40.25 71.5 1
15:11:11 2024-01-26 647789 638340 206403 205181 325862 333906 336718 335750 212553 213838 261576 265904 302231 303926 4053463 4386503 6159849 5975465 1062939 1106676 296201 260835 270644 272828 299518 292434 296197 297635 212169 213386 717565 665728 1510651 1436563 451642 449114 654202 660314 818722 795529 844127 850398 893617 906783 865784 963668 2009705 2087398 1291411 1105313 713266 703872 848721 846147 885555 899649 924938 935579 1021209 1032774 4747823 4917204 40.25 71.5 1
15:11:12 2024-01-26 648249 638345 206395 205177 325835 333870 337707 333753 213178 214174 261540 266722 302443 305428 4053463 4377092 6159849 5983997 1066359 1109109 296201 260869 270644 272984 299483 292674 296085 296425 212134 213535 710642 665728 1501686 1437583 449322 449114 653275 660314 819884 795529 844127 851603 893984 906783 867050 965081 2009705 2087398 1293260 1105313 713266 703872 848721 846147 885555 899649 926325 934912 1021209 1031934 4747823 4917204 40.25 71.5 1
15:11:13 2024-01-26 647789 638345 206360 208374 325607 333834 337469 333717 213178 214174 261504 266313 302479 303463 4050567 4361548 6159849 5974618 1061549 1106713 296785 265621 270680 272758 301198 293022 296085 297780 212169 214205 722680 667631 1490117 1434527 451962 450753 655130 663238 820465 793286 841694 855414 894954 901502 864521 967380 2012564 2102803 1292498 1102100 715982 707982 851135 842411 884299 902195 927588 931514 1025681 1029310 4772942 4911340 40.25 71.5 1
15:11:14 2024-01-26 644122 637889 207302 205181 324885 333906 336956 333717 213805 213168 261320 266701 301560 304520 4050567 4367891 6159849 5974618 1054142 1109897 296201 265513 271766 272151 300358 293327 295182 297888 211836 214205 724196 667631 1491948 1443721 454426 449150 653275 664180 821048 793286 846004 855377 894876 900867 867124 969485 2016098 2111983 1298255 1096807 714456 706212 848684 844911 886845 902195 923689 932916 1030230 1036115 4804906 4920712 40.25 71.5 1
15:11:15 2024-01-26 645952 638345 208265 204530 325906 335832 336206 333789 213839 213467 261396 267096 301525 306361 4050567 4355209 6164873 5965240 1060171 1109369 295635 260436 272861 271961 302225 291878 294860 297082 211765 212908 727566 666203 1496104 1446796 452283 448718 653275 661755 817562 793208 847887 854129 891058 901574 869590 965968 2016061 2113481 1279706 1091392 716492 708253 846280 843045 889641 900187 920988 931551 1031609 1037914 4761466 4917204 40.25 71.5 1
15:11:16 2024-01-26 647789 637662 207481 204721 327384 332751 337744 333789 213212 213838 261320 267209 301560 306515 4046929 4299443 6179307 5966100 1058659 1106750 294968 265549 272668 272342 301837 291544 296919 297780 211420 212874 726028 668108 1499406 1445770 453643 449150 656291 663709 813949 793286 848454 856357 884318 901574 872440 966655 2011134 2114979 1296336 1097588 720586 708056 843885 844911 892240 901557 916919 935303 1037827 1033103 4750205 4910196 40.25 71.5 1
15:11:17 2024-01-26 640300 637698 207302 208307 325906 333798 338737 332634 213839 213503 260732 267847 301560 304461 4046929 4287485 6178714 5966100 1062293 1111549 296201 265477 273440 271926 300394 292674 296085 296690 212872 214055 725711 665691 1514406 1451885 454214 447780 658689 663709 813986 795565 850912 852846 889742 901610 871131 963835 2009705 2118161 1294417 1098369 720586 707982 843885 843679 892240 900921 916919 932916 1036358 1040026 4741021 4913698 40.25 71.5 2
15:11:18 2024-01-26 637443 636761 207625 208202 325871 333582 338498 331664 214205 212869 261032 267847 301560 304497 4044037 4302946 6159849 5974618 1065521 1109934 295671 265549 273440 271546 301272 292024 295633 296218 212453 213420 699384 660588 1530179 1457043 454214 447780 654792 659810 815139 797931 849095 851038 891004 907778 869899 963668 2009705 2120988 1294417 1100717 718023 701278 845081 848588 889678 892623 918260 935340 1035734 1030111 4713146 4907838 40.25 71.5 2
15:11:19 2024-01-26 643851 638158 207616 204361 325976 333546 337707 333681 213656 213168 262875 266277 300749 307276 4044037 4355446 6159849 5965824 1075854 1109934 295463 260904 270608 272377 301308 291509 296085 297888 212013 214205 735259 658703 1493713 1447823 451002 448080 656755 656440 816368 800196 849095 848624 893607 910515 870826 959483 2003018 2099789 1315560 1110043 720586 700025 846280 850396 884181 892551 922147 938078 1033069 1029711 4662198 4907838 40.25 71.5 2
15:11:20 2024-01-26 640978 638600 206369 208605 325906 333040 338737 333446 213873 212869 261094 266909 302903 304852 4046929 4361560 6169282 5974342 1078891 1109109 295650 265585 270644 273210 300288 292201 296711 297360 212416 214055 735259 662415 1483521 1447823 450694 449478 658689 658337 816368 799629 848805 848624 890356 910515 869590 958081 2003018 2104762 1286740 1109745 720072 699495 847481 850396 888975 892551 923541 938078 1032428 1029711 4671008 4914846 40.25 71.5 2
15:11:21 2024-01-26 640067 638605 207814 208707 325941 333275 338737 333410 213839 212975 261346 267096 302939 302576 4044784 4358400 6148796 5975465 1069801 1109183 295993 265585 272284 272793 298541 293377 296085 296446 212565 213905 725711 660556 1515052 1446796 452062 449415 654828 659306 818722 797931 844460 848624 890747 909384 864557 960204 2001594 2096592 1280983 1113015 718535 702080 848684 847384 885555 892623 924862 934639 1031604 1025971 4699144 4904340 40.25 71.5 2
15:11:22 2024-01-26 638226 637698 207469 204791 324694 333618 337744 332436 214354 212975 261320 266313 301560 303997 4047674 4379805 6153257 5975465 1072178 1108763 295334 265549 270716 272151 300347 294340 295218 297599 212416 213605 719989 660588 1506513 1446796 452135 450434 655130 657871 820465 799629 843485 848624 894991 909384 862037 959520 2000446 2094145 1297954 1108463 716492 701051 851135 848588 884299 892587 926178 936005 1028770 1030476 4729906 4907838 40.25 71.5 2
15:11:23 2024-01-26 640071 638600 207647 208268 325380 336088 338737 333717 214537 213011 261648 267471 302939 305391 4056513 4383106 6173606 5998473 1081854 1116227 297730 263311 273539 277268 304142 297279 299181 301716 215895 214932 730257 668108 1509899 1462109 457089 457098 667358 670979 832270 811477 860113 865835 909365 926909 884235 981353 2043836 2142561 1309769 1131559 738487 718975 871388 873691 913215 919520 948173 964525 1063824 1064012 4797232 5029588 40.25 71.5 2
15:11:24 2024-01-26 658118 655103 218898 210573 342686 349348 357527 351708 221753 220198 274500 278330 313415 318687 4173014 4464714 6369685 6197504 1116443 1171363 313835 275522 291339 293024 324857 315595 317942 321875 225035 224903 727700 698318 1552463 1493922 473405 472949 691519 698963 873884 845894 895722 907803 950122 961134 916955 1021235 2142378 2240847 1324905 1165720 764515 748681 913224 912443 946235 955611 986745 1002472 1102019 1103771 4968536 5181735 40.25 71.5 2
15:11:25 2024-01-26 681827 675993 220154 215535 358573 363725 373579 373962 227770 225500 285481 291516 325700 331782 4286476 4606274 6509566 6396661 1184509 1220925 319056 282647 300333 305563 337634 328289 333812 333834 228906 231995 738803 707751 1568548 1538431 482677 477796 706396 706079 885587 870748 916983 915761 956821 973611 934276 1032072 2194976 2323826 1451236 1168490 778917 765585 919612 919624 967161 973638 993815 1004506 1112025 1117252 5111265 5265474 40.25 71.5 2
15:11:26 2024-01-26 702314 696565 221533 217472 360821 368453 385537 381612 229566 228349 293660 296045 330811 337479 4348530 4612679 6669354 6490172 1188868 1245123 322983 285245 305979 308323 343374 336733 336053 342269 229583 232100 748000 713097 1607652 1544401 485488 483477 703224 709199 894807 869894 908724 917063 959499 975081 925030 1026128 2210426 2314606 1445252 1177848 778917 760068 922444 926115 964095 971335 988967 1003941 1116347 1115672 5185499 5331880 40.25 71.5 2
15:11:27 2024-01-26 712333 704302 219916 216129 364070 369637 384739 385282 231084 229236 292782 298923 333410 337977 4386423 4715145 6790001 6518504 1205848 1263526 321743 284140 310291 307821 346782 340028 336595 341259 230137 233175 747379 721072 1615938 1546597 485869 484504 700733 709739 888105 857826 899502 915111 949448 960384 913150 1013837 2219712 2319859 1357746 1181277 772842 756365 922444 921656 950094 961125 981737 998157 1103714 1101699 5156919 5348605 40.25 71.5 2
15:11:28 2024-01-26 719054 709411 218856 215637 360456 369152 387544 386400 229634 229271 295590 297983 333375 337241 4424228 4775752 6775818 6537342 1212599 1270904 318511 281211 308325 306179 347044 339306 334574 340229 228125 231670 745949 717183 1611510 1549242 485433 480644 693978 703053 878859 848606 890008 902954 935544 937664 898604 1004086 2216558 2303751 1330555 1171979 762333 746887 913224 909448 934968 946597 974198 985618 1090736 1081981 5128996 5339173 40.25 71.5 2
15:11:29 2024-01-26 712401 710238 214940 212894 358723 365636 385532 385555 228229 227782 297751 297012 330350 338014 4439575 4832537 6762356 6556099 1227820 1275496 315118 279551 305979 304582 343374 335437 334538 334525 226714 229232 744520 717183 1602651 1553647 479943 475705 688060 695287 863429 839386 886397 891631 915837 930190 889504 988827 2207285 2317206 1332438 1150619 755373 746486 902722 892042 926276 948655 962592 965251 1069838 1078958 5211690 5355646 40.25 71.4 2
15:11:30 2024-01-26 718696 714555 215312 211609 358079 362590 385496 380959 229454 225989 293484 296219 332107 336454 4467671 4753966 6785163 6602993 1234971 1280111 314534 279354 304082 304582 344824 337484 333812 336075 227267 227945 745363 707751 1618376 1555856 477832 476717 684066 687257 860267 839386 873844 879486 910524 928876 878212 973020 2198202 2303751 1326788 1156670 756914 737925 889394 898322 929478 934726 947692 966351 1074517 1069780 5192942 5389314 40.25 71.4 2
15:11:31 2024-01-26 730022 717967 219437 210166 356279 364959 386654 384973 228973 227817 298118 296254 332374 333510 4511565 4868476 6912641 6621629 1220766 1286505 315902 278497 305655 305930 343409 338550 335736 336618 225977 229196 756700 720417 1592564 1546774 475287 475369 682306 687780 861590 834566 869359 878776 910655 919529 873714 973020 2210230 2302118 1348151 1164336 755083 739913 901163 897157 919565 932816 951516 960669 1066460 1063792 5203407 5426746 40.25 71.4 2
15:11:32 2024-01-26 723812 723454 219242 211243 359405 366154 387493 387325 233396 227623 293531 299902 332944 339615 4551960 4951929 6942043 6678023 1240575 1295692 314897 279964 308094 306428 349671 340028 336686 340229 226679 230661 747379 717183 1633513 1564004 480534 475369 682518 691840 862170 831471 870223 880350 909365 910623 871168 975216 2219476 2315829 1376458 1165779 755175 742700 897070 894540 922346 935462 951798 961475 1059977 1066867 5269384 5474013 40.25 71.4 2
15:11:33 2024-01-26 734128 728666 214906 211574 361037 368337 392069 387907 229475 229271 293944 301764 337012 339250 4598786 4961561 6933312 6743674 1257124 1309662 318538 279894 309780 308358 350764 338231 340170 340743 228835 232684 756700 726616 1643574 1572140 478509 472986 682790 691840 860367 838430 873222 879145 905038 917826 875649 971959 2238764 2353210 1334322 1165511 755463 749876 903769 893050 922435 941023 951665 958564 1066699 1071478 5352159 5524463 40.25 71.3 2
15:11:34 2024-01-26 739982 733913 217251 213224 362680 369889 396831 390690 229736 230737 297313 302119 340591 342379 4652246 5054980 7041813 6781581 1262857 1318882 320792 281746 312570 310233 354889 342528 339728 344787 230334 231836 757384 730264 1660178 1574666 481307 476272 686644 695782 867147 836971 869359 882922 910126 919739 871880 975650 2247862 2335407 1423152 1172664 759076 746615 907364 898649 921127 939448 956425 960818 1066125 1069963 5333348 5557435 40.25 71.3 2
15:11:35 2024-01-26 741303 740190 217672 213793 367125 374235 396939 396885 232221 231817 300208 305787 340615 345264 4701732 5088701 7143692 6884797 1279530 1331879 320508 285209 311065 314096 354308 347609 342307 345930 233059 232747 762275 726096 1614998 1589503 479943 477760 691519 694793 867147 847780 877082 878591 907894 924992 875465 969185 2254278 2361525 1365423 1173648 765162 747145 903088 903907 931654 937307 946041 962836 1082123 1075211 5487756 5618250 40.25 71.3 2
15:11:36 2024-01-26 764919 745740 219372 215039 367428 376452 402146 396957 233331 232831 301864 304935 345562 350270 4736655 5090172 7093025 6912491 1287277 1336990 324699 286083 316587 313262 357555 348714 346221 347568 233988 235015 769749 736048 1634187 1595342 484742 479087 690601 701251 872051 844169 876267 885357 909826 918292 875795 978767 2265866 2356120 1401634 1182960 764515 753651 910233 904921 926312 937619 957428 965048 1069848 1072909 5425745 5653594 40.25 71.4 2
15:11:37 2024-01-26 752129 752207 221160 216413 373757 378189 402182 399805 234764 232105 303947 310627 346918 350021 4786094 5165195 7191951 6992015 1302057 1350371 323360 288761 315460 319334 358669 348928 347545 349179 234684 236472 770249 733937 1632500 1620606 486471 477580 695953 699255 872088 850982 880792 883788 907771 919601 878836 974744 2275001 2397035 1480443 1178541 771112 757978 905968 904352 934304 947073 951628 960855 1077367 1083529 5530865 5702659 40.25 71.3 2
15:11:38 2024-01-26 758738 755934 222894 217301 373239 382233 409549 401071 235534 234261 304700 311281 350034 351429 4811459 5211284 7311549 7034414 1308519 1359617 323917 294441 317426 319983 360911 353009 349433 350476 237349 237763 784249 736048 1665495 1620671 484052 478114 695953 696911 870218 852865 879891 881129 907621 926873 878563 967343 2283453 2412600 1347505 1181277 774487 760068 906612 907766 939540 947073 947461 960892 1078227 1084514 5559081 5740174 40.25 71.3 2
15:11:39 2024-01-26 761031 761416 222230 219224 375484 382446 410709 405935 237762 233539 306069 311629 349076 354598 4863556 5292171 7320576 7062363 1305788 1364982 329449 291834 317844 319519 364679 353921 347474 354084 236738 238906 794399 741335 1645842 1613781 482334 481699 697228 699754 873329 852188 879575 877787 910214 927564 875649 968204 2287484 2406806 1403590 1184646 774212 756703 909192 910467 935443 944365 951665 963635 1088389 1081999 5611506 5777751 40.25 71.3 2
15:11:40 2024-01-26 769720 766115 224258 220260 374395 384437 411084 408626 238095 234622 309178 311663 351454 357914 4907843 5332099 7423454 7133387 1324705 1376670 325804 290348 319939 319850 366044 356073 350598 351862 237210 240233 778825 744416 1643424 1632249 484052 479768 696734 696948 872088 854147 878642 879067 905225 924912 876344 964521 2293997 2418375 1465200 1183803 773936 762879 909584 907504 935480 948413 951665 960855 1079169 1085135 5653137 5824582 40.25 71.3 2
15:11:41 2024-01-26 769081 769836 228569 220599 378649 383076 413583 409948 238262 235746 308924 313327 352580 360134 4939461 5339687 7395502 7187913 1349144 1383998 326753 291339 320766 320063 366493 355753 351623 353852 237613 240908 798104 753296 1673819 1625286 484742 477760 695748 702554 871338 848606 876077 884881 904760 917178 875649 972327 2306002 2421535 1399677 1193971 773385 761219 918464 909523 929015 947073 955743 962948 1069848 1079104 5593972 5857640 40.25 71.3 2
15:11:42 2024-01-26 779447 771884 228636 220665 381241 387772 413292 409913 242732 236511 309129 315036 354702 357878 4967834 5307343 7412016 7203231 1336482 1387355 330621 292868 320415 321034 367603 357629 354867 356361 237613 241586 787149 752763 1666246 1627597 486213 477796 692010 703053 876367 848606 875786 884876 906719 915764 870826 972327 2309282 2400565 1409654 1197379 770559 758957 917160 908872 929015 942996 955350 965849 1076111 1076019 5689477 5874476 40.25 71.3 2
15:11:43 2024-01-26 786134 774724 223499 221705 378668 387427 414894 413346 242597 236346 311739 314791 356306 360606 5004474 5367517 7426151 7212610 1334057 1392641 330674 291677 322973 321034 367338 356021 351839 354273 237648 240616 788106 752221 1667664 1631064 482529 477868 692010 696948 877942 852901 869396 878776 909365 918474 864487 963668 2300010 2416025 1397721 1202760 776698 756365 911929 913127 930996 937970 945369 963635 1080555 1075983 5735346 5909931 40.25 71.3 2
15:11:44 2024-01-26 787890 779742 223499 221674 378993 387556 418940 414231 239733 237566 312144 313476 356770 360262 5037338 5480459 7598208 7275414 1345369 1398587 329373 291374 319930 323478 365393 357882 354867 354308 238386 241962 792949 748687 1666992 1648506 485433 477387 696241 700029 871338 851019 875786 876284 899187 910623 868973 963668 2309282 2425245 1474338 1184576 769538 760068 911708 905139 929015 945068 946115 951567 1072956 1079104 5775409 5934824 40.25 71.3 2
15:11:45 2024-01-26 781630 783914 227119 221732 382246 387010 419715 414804 239768 237873 312108 316325 357917 360407 5062632 5466392 7526033 7301186 1347063 1401861 331713 290489 320486 322988 368705 357882 354867 356445 238720 241962 791499 754913 1735671 1639301 485433 477868 691519 702554 875125 843734 868277 879067 900148 908100 860344 963668 2314988 2404064 1478408 1199875 768354 755293 915208 907504 921780 937970 950273 955253 1069949 1069963 5775320 5971148 40.25 71.3 2
15:11:46 2024-01-26 793073 784206 225841 222568 381100 387664 414894 414984 238158 236546 310464 316220 358313 359177 5095235 5458534 7555930 7325155 1330355 1401861 329943 291818 321220 323059 368705 357059 351839 354308 239161 241416 796099 752758 1675916 1641410 480966 479768 694728 695396 868801 848606 869602 873765 896258 910479 860344 951600 2309282 2421807 1401634 1194083 774487 756181 906612 906477 927662 937970 937531 953061 1081417 1075359 5831816 5990013 40.25 71.3 2
15:11:47 2024-01-26 788715 788655 223499 222056 381520 387700 419825 412041 238888 237646 312143 318172 358889 360407 5128953 5542752 7591311 7372048 1368198 1411044 329943 290560 321459 322498 369853 357633 353754 355339 237684 242302 798656 757564 1668392 1643783 483364 476379 689618 695889 869613 843770 867128 873728 895318 901610 857867 957230 2315261 2424130 1401634 1198169 766799 756365 912769 904698 923003 933823 946340 953137 1060655 1068363 5806653 6029570 40.25 71.3 2
15:11:48 2024-01-26 800079 790033 227115 222398 381784 389821 419825 418030 238124 237646 311154 315292 356992 360407 5151342 5542715 7635590 7380967 1341457 1409007 328911 291818 318962 322176 368741 357597 351839 354308 239497 240908 814879 754913 1673504 1648846 478583 478519 692010 693534 866532 846165 865241 867064 889522 909384 855364 945001 2309282 2434337 1401634 1198248 770637 755655 903657 905145 926373 932816 932828 948713 1069092 1066113 5861806 6011819 40.25 71.3 2
15:11:50 2024-01-26 792812 793509 223533 221475 380985 387844 419825 413637 238192 237646 310676 317529 359502 360443 5199191 5600727 7647263 7404709 1361605 1415094 329978 289414 322022 322009 369528 356021 354366 355909 237684 241962 791499 759461 1736847 1646109 481307 474528 686078 694904 867147 838791 858420 869912 892267 900712 851490 953094 2319160 2409025 1384392 1199102 764515 753394 905019 900954 915810 930241 936805 944931 1054657 1063779 5830762 6046570 40.25 71.3 2
15:11:51 2024-01-26 805987 793504 224195 222087 380919 387880 419825 418658 237760 236912 311154 315292 357027 360443 5201878 5573835 7679216 7437700 1363793 1415094 327389 290454 319445 320713 368741 361695 353866 352187 238386 241416 814879 751684 1700032 1659881 477082 472892 687573 687817 860791 844132 863217 861507 882963 902842 851961 938247 2311493 2444223 1459331 1188884 768905 755767 897365 894687 920855 929962 926178 936005 1063035 1060660 5878870 6076969 40.25 71.3 2
15:11:52 2024-01-26 797968 796688 223499 221359 382319 385994 420419 417441 242498 237279 316108 316501 359310 363689 5222540 5571829 7600636 7423023 1350629 1415896 329536 294228 319965 321034 367044 357130 351839 354273 236879 240908 803069 754913 1707503 1655223 477466 473400 682753 688465 863968 841138 852696 857089 886223 897381 841538 932949 2301970 2421807 1376203 1199578 768088 745440 898641 898649 914335 918225 926325 942204 1055887 1051679 5876833 6096565 40.25 71.3 2
15:11:53 2024-01-26 802423 798083 224573 222051 382054 387448 419825 414948 238124 235089 309741 316979 358744 360479 5252747 5656635 7721866 7484593 1362083 1420301 327919 294608 319983 320773 368741 357626 351587 356866 238696 240730 803069 767084 1710107 1646198 477014 474215 682753 690822 860913 829672 850306 862695 883074 888617 839107 936740 2315261 2403393 1395765 1197895 759076 746615 901443 894392 903995 918225 930287 934163 1044712 1048708 5895306 6125335 40.25 71.3 2
15:11:54 2024-01-26 805957 799121 224573 220669 381209 390147 419231 413346 237760 236511 310896 315582 358025 358203 5271242 5704156 7777819 7516743 1387803 1427223 327677 291180 321566 318954 368597 358607 353562 353780 237105 240837 792771 764345 1686802 1654180 474754 469880 680672 685726 854891 829894 850299 857807 872877 883546 839464 932949 2309282 2427569 1382071 1193808 760277 746567 897365 886929 903995 919556 925665 928742 1045327 1048671 5887998 6143459 40.25 71.3 2
15:11:55 2024-01-26 811183 799121 224573 220674 379029 387772 419231 417441 242257 235582 316108 314597 358997 360370 5284342 5712197 7824446 7563824 1378102 1424229 325769 288725 317729 320370 368705 357339 351573 353852 236949 238465 810271 760881 1672022 1659881 474754 468272 682790 685241 848707 829306 850299 852920 867604 884719 838795 928888 2307641 2421361 1395765 1177922 755911 745029 891617 885467 903995 917816 915580 924688 1045327 1050935 5953837 6153431 40.25 71.3 2
15:11:56 2024-01-26 807264 800888 228528 218734 379065 387808 418639 413709 238428 236581 310382 314597 356992 359851 5310553 5704519 7794166 7546068 1367934 1424340 323952 288761 318592 319131 364809 358390 351515 351862 235748 238976 801598 753835 1695246 1669101 472732 466563 676972 678649 847504 829709 846681 846184 865045 881199 831475 917987 2297263 2425245 1395765 1183803 755836 741954 885679 882319 905010 915766 909340 922719 1042423 1044014 5963657 6161916 40.25 71.3 2
15:11:57 2024-01-26 801442 802584 223943 219193 381205 384730 414930 414584 238262 235020 309397 315947 356877 360294 5348610 5735473 7784816 7550078 1358614 1421944 324915 288761 317208 318061 365393 357882 347545 351789 235877 237974 798656 758160 1685712 1665571 467951 467224 676936 677237 846303 828952 840986 842988 865913 883360 827745 914023 2297263 2425245 1372590 1185305 757994 740527 883304 881561 902713 911949 906297 918163 1045452 1038784 5991737 6170831 40.25 71.3 2
15:11:58 2024-01-26 806691 804357 223287 218512 378912 385255 420141 414624 237446 235502 309689 313476 356413 360226 5353149 5740371 7769863 7559623 1348985 1424340 324859 287077 315532 318061 364227 357339 349121 351862 236679 237204 804540 754449 1679134 1655604 468983 465612 672579 676756 848105 825361 834892 841194 865913 874533 820951 911587 2290737 2403393 1342394 1190576 754761 735277 881375 885467 898809 903902 905038 922165 1039336 1033395 6011866 6195163 40.25 71.3 2
15:11:59 2024-01-26 806838 808348 222609 218341 378848 386622 417205 413059 237586 234880 308234 315337 356806 359249 5379881 5768432 7781557 7570422 1365918 1428394 323397 286961 318360 315854 365393 357629 347266 350404 236345 238677 790875 761076 1687633 1655355 466248 463896 667831 673400 847504 822336 832539 838809 864073 874880 814970 907369 2288854 2406806 1365458 1197379 752390 735277 883055 880276 892240 902833 907621 918221 1031604 1027676 6023988 6225825 40.25 71.3 2
15:12:00 2024-01-26 819744 808326 222333 217689 375869 383041 418603 413081 236958 234261 310054 311629 357630 360370 5395772 5795509 7857769 7615895 1371625 1428394 324170 285245 314877 315854 366493 354890 345458 350728 234684 236472 801598 764345 1670622 1646109 466118 463896 667831 673400 841875 814425 830547 839405 857189 866378 814113 907219 2290464 2383281 1354684 1188847 744585 729391 882430 878739 885555 899892 908729 915444 1023775 1025631 6033900 6233109 40.25 71.3 2
15:12:01 2024-01-26 818440 807255 221568 217554 374324 384190 417976 412985 236262 233435 306644 312411 356841 359249 5411923 5826684 7871073 7625274 1369669 1427379 321683 284339 314465 314647 365358 354066 344385 349389 234684 235707 797184 764345 1676117 1644940 463654 459841 664857 672922 839487 811726 826920 835767 854886 863322 810580 905085 2290464 2383550 1369448 1187966 744585 730148 881337 876100 882582 896249 903527 911416 1019685 1022328 6029095 6246625 40.25 71.3 2
15:12:02 2024-01-26 816305 806985 221014 216789 373763 383351 417350 412985 235499 232821 308452 312411 356020 358960 5417435 5832812 7861747 7625274 1369669 1426365 320745 283869 314207 314981 364262 354639 344385 347568 234519 236072 795713 761620 1698247 1650892 462662 458332 661493 667016 839487 813812 823238 830185 853071 863932 805815 898713 2293200 2390006 1355484 1191421 744585 728669 877081 874452 880441 893085 897762 904567 1020336 1015454 6046428 6256004 40.25 71.3 2
15:12:04 2024-01-26 814185 806981 220246 217126 374360 382233 414858 413022 235335 236834 306608 311663 354170 359732 5436179 5851357 7828074 7625274 1365729 1426365 320994 282968 314944 314981 363980 353567 345776 347532 233988 235508 783627 759990 1706284 1650892 463200 456294 659622 664180 837109 813887 820888 827995 852289 856397 802437 896009 2282058 2392702 1378695 1190576 741402 726641 874549 871348 878827 889936 895713 904754 1014961 1012243 6046428 6265382 40.25 71.2 2
15:12:05 2024-01-26 814215 809336 219526 216452 374026 381927 414202 411416 235464 233159 306536 311629 352580 359476 5454923 5865731 7846778 7625274 1355448 1428394 320448 281443 313033 315203 360911 351469 345288 345965 231808 234980 795571 757825 1714802 1660218 461389 457275 659764 662114 834998 811653 817340 823225 848629 859691 797826 888218 2271919 2388366 1365458 1188027 741402 725647 867161 866412 878203 883537 887842 896954 1014629 1006322 6072515 6274761 40.25 71.2 2
15:12:06 2024-01-26 811868 810512 218319 215078 374360 381082 412966 409276 235335 237131 304672 311446 352580 357914 5473667 5850398 7841187 7644032 1350555 1427379 319774 281211 310629 314981 360911 350867 344620 348710 231523 234538 794078 757152 1711465 1660066 460073 455979 656956 661509 830268 807062 812727 819801 845468 854842 796752 886322 2273943 2381600 1368520 1186335 737186 720275 866509 864498 871306 881154 887133 895708 1008067 1005970 6081295 6289030 40.25 71.3 2
15:12:07 2024-01-26 815377 810517 217672 215044 373761 378758 412313 409531 233853 232015 306255 310237 352016 357878 5474402 5888595 7857693 7640585 1367107 1429258 317809 282725 313827 311724 360731 350970 342753 346252 232089 234326 801543 763254 1680474 1648449 455757 454484 653127 660099 824257 802506 811682 821030 837735 846948 793365 886322 2272192 2360706 1348151 1175321 729938 718465 864668 857807 867115 882104 881928 890309 998199 1003127 6081295 6293518 40.25 71.2 2
15:12:08 2024-01-26 820822 810517 217641 213379 372970 381082 411698 406043 232613 232178 303709 308750 352580 356756 5496331 5912628 7953056 7716131 1366768 1428357 318369 281927 312016 311470 360767 348157 341308 345275 230434 231675 800050 760336 1769325 1651004 457052 450899 651315 659773 823382 793245 807074 819801 836512 838442 788695 883690 2267753 2381847 1361469 1171979 729938 717938 861604 851529 864659 882104 881171 883658 996750 1000223 6063790 6302996 40.25 71.2 2
15:12:09 2024-01-26 818427 809340 216288 218138 370051 378153 410128 405971 232613 231817 302750 308715 350928 351429 5496331 5918416 7964797 7697365 1369669 1428394 316140 279748 310951 310455 360259 348714 341513 342848 229788 233961 792585 759448 1670622 1650661 455507 448097 647675 654960 818722 793245 808223 813218 829254 838442 788695 881533 2268928 2379146 1335122 1161853 726824 719486 857904 848588 862175 874235 876371 882167 993861 1001637 6072553 6339920 40.25 71.2 2
15:12:10 2024-01-26 822613 808764 216589 218071 369943 377585 410709 409531 231830 230737 304410 307712 350367 353807 5529453 5968837 8009128 7712999 1375939 1426365 315153 279354 310840 309258 358130 348714 341789 340743 229788 232485 798656 759990 1676837 1650661 452062 447963 649547 654960 811828 791039 810638 813475 823123 835480 789850 873769 2256461 2372406 1356640 1156670 726824 715110 850530 847986 865886 873184 867736 876964 995972 997533 6114009 6330440 40.25 71.3 2
15:12:11 2024-01-26 817466 809377 216926 213518 368866 377585 410490 405718 230878 231532 304268 306678 351068 353381 5527827 5973609 8024191 7729002 1383484 1427379 315902 278141 310291 308288 358130 348714 340206 340468 229788 231670 786886 759990 1667239 1655355 452283 447463 649547 654031 809528 788168 805854 809445 818335 829572 785816 871502 2252597 2369705 1376660 1158319 725791 714603 846280 843642 863434 873013 862700 874396 993897 993975 6121463 6331033 40.25 71.2 2
15:12:12 2024-01-26 814190 811579 216828 212975 369871 376309 408140 405718 230947 230363 301437 307571 349285 351321 5529520 5960343 8038655 7756576 1397901 1424340 312153 278105 306590 305965 357268 347692 337648 340743 228328 229910 801648 751913 1670687 1659881 449996 445751 646651 650151 807200 787574 801897 801956 818717 834302 782996 860039 2244375 2379146 1331890 1159340 725791 709850 846280 843045 857895 865537 862663 871838 994777 987686 6133833 6348447 40.25 71.2 2
15:12:13 2024-01-26 809378 811579 216823 212704 367543 375030 405953 405898 230340 229985 301394 306537 349542 351357 5548187 5960825 8042895 7760416 1377517 1423329 313138 278069 305512 306428 357555 345585 337612 339715 229258 230464 794078 748687 1679806 1664601 450326 441850 642221 645282 804808 789882 798974 801115 818137 829464 777129 860833 2242780 2351486 1343515 1165995 722644 705124 843086 845510 856679 856568 861940 877601 986822 982710 6185686 6359170 40.25 71.3 2
15:12:14 2024-01-26 811874 813844 214880 211614 368276 375296 410709 402837 229634 230343 300901 305857 350670 351465 5567388 5974689 7973377 7751059 1373585 1424340 311679 276368 305548 305965 354308 347692 336595 338144 229258 229267 791300 750682 1679134 1650892 446862 445751 643588 645282 808954 786387 792014 798810 818717 828741 774375 860833 2247251 2342266 1339526 1165995 717353 706763 849067 845277 848638 860899 864431 872601 977713 980588 6159807 6368548 40.25 71.2 2
15:12:15 2024-01-26 816537 813849 215009 211781 367682 374235 405989 401071 230375 228206 301266 306533 349051 351109 5580740 5960755 7962782 7745509 1350911 1423329 313138 275486 304368 306428 353281 345585 336089 338690 228072 230661 789360 752833 1680633 1650661 445588 440166 636162 641033 802497 783510 790887 801684 816400 820415 769232 860039 2251339 2350558 1341521 1161627 715305 704892 844248 838449 847963 856532 860861 865060 976363 979894 6174257 6377927 40.25 71.2 2
15:12:16 2024-01-26 823466 816157 215307 211229 363251 374235 408322 401071 231292 227852 301266 304209 350034 351429 5593967 6012091 7951443 7739852 1364180 1424340 310699 274940 306446 305778 352223 346110 335736 336653 226947 228486 789599 759990 1648729 1639114 444955 442888 636691 644824 802608 775012 790554 797552 806939 819456 772509 857548 2241247 2353938 1349500 1146163 712757 700025 837086 832041 848453 856424 852747 863200 976363 981319 6128442 6377927 40.25 71.3 2
15:12:18 2024-01-26 822016 811736 214397 210868 363224 373143 403422 402235 233304 227112 300343 303066 348036 349240 5600879 6038206 8043171 7762060 1365767 1420301 311206 272933 304607 305778 354639 342420 336448 336618 225670 228654 789360 754913 1664659 1648321 444007 439142 634740 643675 796775 774810 787224 790910 804693 823123 771713 847738 2221997 2365951 1342625 1153381 716492 701046 834447 832952 846271 854833 849086 862831 975629 972916 6170442 6382750 40.25 71.2 2
15:12:19 2024-01-26 811911 811777 214255 209872 365190 372018 402182 399840 233233 227594 297631 304652 346953 349773 5604876 6020679 8094882 7803470 1385616 1423329 307887 274188 303855 304919 353210 342420 333812 337112 226911 227993 788106 748286 1676240 1662706 444955 438517 635300 636373 793388 779262 783734 786405 808106 819638 761690 844016 2225830 2341994 1348170 1164336 712757 697044 834717 830148 839455 847519 849086 858313 969324 965261 6215142 6382750 40.25 71.2 2
15:12:20 2024-01-26 811873 814109 213818 208526 363260 369817 405201 399912 228973 227501 296434 303031 346639 348678 5618255 6029208 8029604 7794091 1371625 1420301 307852 272651 304151 304846 351573 342239 335700 335723 225670 226704 778059 751913 1673413 1660066 439787 436661 634166 634717 795570 776498 779294 784085 806962 816290 758966 844053 2228998 2329467 1344100 1156670 707193 692964 834975 830148 834671 846939 848445 858313 962745 963898 6198103 6396408 40.25 71.2 2
15:12:21 2024-01-26 815689 814105 212332 209191 363224 369745 403422 400477 233233 226023 297559 303031 345840 350988 5628975 6003519 7985830 7795648 1349182 1422152 308248 271924 302995 304489 351681 341722 333432 336197 224877 227072 776668 750682 1683337 1650661 439133 436752 627360 632810 793138 768140 776934 788150 799590 808248 756748 843416 2221997 2346487 1354275 1147344 705184 697044 832051 820928 833417 847555 847877 848988 961890 966663 6187142 6406295 40.25 71.3 2
15:12:22 2024-01-26 819893 815267 212397 208531 363107 369853 400946 397065 228973 226023 297329 301211 345910 347724 5625970 6072951 8074640 7810456 1366453 1424178 306423 270976 302780 301405 351898 343424 331453 335723 224367 225635 778059 752824 1740793 1646161 441182 436353 627026 633744 788901 764778 782702 784085 796935 808248 758120 839097 2222669 2352350 1352240 1144082 708200 694545 821061 820656 838860 845027 836108 847780 968902 963862 6179584 6406518 40.25 71.2 2
15:12:23 2024-01-26 818271 814109 212362 207143 361037 369817 400348 399311 227592 226409 296758 302647 345840 348216 5625780 6094458 8113043 7830894 1386447 1426207 304542 270304 300789 300629 351366 339660 331830 333364 224877 223516 795571 751094 1657582 1651004 437852 432800 629443 633781 783711 769301 778150 774994 793450 807980 754849 833558 2213409 2319127 1342065 1151741 705184 686903 821061 824285 834671 836002 836108 852168 961579 955214 6233232 6424821 40.25 71.2 2
15:12:24 2024-01-26 816542 813534 211728 206593 361001 366973 401581 400194 226923 225639 295493 302151 343555 350085 5657172 6072880 8057823 7807865 1370375 1420301 304542 274956 300749 301899 347639 337686 331830 332319 223701 223551 783627 746343 1684773 1657967 436315 430154 625693 627042 783612 765627 772290 774865 796334 808248 745874 829940 2216558 2323826 1346779 1153381 699884 687390 825549 820928 826711 836652 839760 847780 953136 953829 6197386 6420238 40.25 71.2 2
15:12:25 2024-01-26 815934 814114 210159 206412 360749 368234 402584 395589 227964 224803 294771 302951 343314 347504 5665149 6046263 8027478 7812849 1358652 1419257 305164 274713 299369 299651 348689 337686 327768 333834 222270 223482 783627 744532 1677052 1646161 435386 432459 623885 623276 786597 763999 770022 777336 792256 797954 744744 834818 2216558 2319852 1342065 1145712 699386 687877 821061 813794 824919 838433 837335 840897 948317 954061 6215142 6446683 40.25 71.2 2
15:12:26 2024-01-26 826947 816304 210855 206425 359108 367310 403872 396110 226679 224716 294564 299549 343731 347358 5674527 6112253 8015115 7795833 1347063 1420228 306599 269747 300859 301407 347305 340269 328760 331744 222199 223447 780641 752833 1655286 1639190 433228 429568 617994 627300 784168 757966 765438 774865 787186 793446 749131 835269 2219712 2330582 1318829 1131915 695500 685822 818699 814016 826403 838428 832805 839027 951041 956682 6190737 6447157 40.25 71.2 2
15:12:27 2024-01-26 824525 814145 209610 206459 359596 365251 399257 396813 226818 223296 293975 299902 342665 346304 5674527 6118687 8101551 7812586 1363902 1418177 305129 269972 297180 297664 349420 339547 328487 331780 221160 222758 776162 750612 1690788 1641441 435695 430605 617688 625006 778838 755808 771703 774865 784261 798043 744707 825890 2207285 2340605 1327820 1138019 699884 685858 811842 811450 828635 836392 829944 837015 955730 951009 6223732 6443578 40.25 71.2 2
15:12:28 2024-01-26 816511 814073 209442 205178 359553 365251 396687 395661 226117 223520 292914 299937 342955 342487 5683906 6156292 8136563 7834965 1380530 1418177 304628 268692 297252 297629 347044 338550 327768 327755 221852 223589 786329 752758 1684716 1644940 432614 428781 620327 625486 777041 757871 765475 765645 780834 793410 741438 821044 2198013 2312090 1335960 1149164 698488 678599 811805 815753 824600 828623 826985 839439 950090 943311 6259518 6453613 40.25 71.2 2
15:12:29 2024-01-26 818007 815267 209645 204850 356605 364404 401025 395696 224688 223331 293120 298958 342925 345544 5693285 6124898 8099283 7857731 1366733 1419122 303204 268315 296371 299528 344372 336923 327274 327755 220163 223118 777655 742822 1676648 1654180 430633 423894 617812 618080 773849 755808 760712 765102 784297 793267 740015 823163 2207414 2299977 1254116 1146981 692036 678525 817592 811708 813917 827562 830538 837015 940202 941977 6242660 6452957 40.25 71.2 2
15:12:30 2024-01-26 820502 814109 208634 205203 355998 362590 399257 393887 225035 223265 292906 298470 339596 345264 5702762 6108718 8033592 7833401 1349220 1415094 302107 267491 295168 297915 344926 337007 325270 329279 218689 222926 773176 744416 1663836 1641137 428735 427571 614718 618464 778183 755459 761794 771103 783570 784360 737972 823275 2210560 2322178 1331890 1135465 690067 682495 814113 802488 814104 829225 828167 829118 938204 942942 6216402 6451301 40.25 71.2 2
15:12:32 2024-01-26 821131 815263 207949 204540 355463 364346 395607 392123 225418 223893 298035 297810 339631 342113 5712042 6146993 8094882 7831606 1362233 1415859 301086 266634 296978 297077 344443 337246 324834 329440 219372 222457 786329 751913 1661867 1636899 431629 427280 613774 622487 773776 753585 762805 768368 774943 784468 738045 815925 2201303 2328087 1305614 1130303 692530 680599 804333 802488 819851 827014 816300 827276 946019 941977 6245198 6460788 40.25 71.2 2
15:12:33 2024-01-26 821057 814109 208815 208530 354109 364861 396637 393298 223304 227521 297824 297500 339596 344717 5702762 6144633 8149584 7835002 1364180 1419220 301436 266376 295096 295144 345168 333226 327060 329907 220361 222734 778752 749761 1664535 1645027 430399 422270 612066 618080 767906 751926 759594 763989 774943 790651 738128 813456 2198102 2314606 1254116 1133133 690559 674732 804904 804770 815107 820606 816300 827939 939201 937915 6242019 6462336 40.25 71.2 2
15:12:34 2024-01-26 811643 814109 207302 208498 356034 360875 394459 392158 223994 223265 292246 298089 340591 342343 5695120 6127071 8186965 7857543 1383702 1420566 299049 266350 295348 295575 346288 333334 324762 328045 218584 221311 783298 742399 1675734 1650892 427416 424147 612464 613459 765167 750799 757183 759655 775181 784468 728825 810564 2188740 2300486 1342625 1145712 689055 671768 806621 804199 809496 816803 820834 827313 934115 932835 6254131 6453055 40.25 71.2 2
15:12:35 2024-01-26 816078 816418 206300 204791 355178 360767 395328 392007 224029 223109 291325 297117 340591 342343 5721421 6122644 8054479 7867050 1353048 1413866 299175 265196 294551 295991 342884 333370 324798 325782 216622 221205 778752 743353 1661534 1641441 426665 421048 608599 610392 767360 742595 751662 761205 772884 781016 729505 814073 2198013 2305386 1323750 1123847 682691 675490 802622 794911 807168 820406 815104 820427 931650 933841 6211959 6471714 40.25 71.2 2
15:12:36 2024-01-26 823466 813849 206152 204787 354052 360839 392105 390952 223614 221909 291948 296210 340113 340313 5736680 6161674 8143139 7867050 1360290 1411044 298598 264119 295387 293939 345555 331319 324569 326658 218848 220824 780267 747616 1666432 1640277 427043 418687 606445 612194 762477 741800 755841 757634 768309 780946 729400 802207 2188740 2314606 1311474 1128694 686639 673201 799177 797840 808922 818472 811784 822493 932982 930199 6254617 6481093 40.25 71.2 2
15:12:37 2024-01-26 810686 815579 206152 204083 353812 359355 392034 390333 223464 222952 291289 297919 338065 341068 5758783 6169277 8213580 7912218 1381984 1416099 297946 265519 294342 294403 344824 331355 324341 324821 216959 220264 770190 738157 1661973 1650661 424623 420374 608167 608860 761361 744616 747035 752495 772748 781567 726135 809336 2185631 2277727 1346779 1135591 679296 667575 804631 799044 802006 811464 814488 821012 920969 924812 6277940 6471341 40.25 71.2 2
15:12:38 2024-01-26 824363 815263 205658 203932 352024 358598 394146 391132 223063 222596 291446 295859 338398 342235 5744773 6127220 8088512 7867050 1344408 1411044 299983 263311 296817 294367 341848 331857 322902 324821 216436 219758 779879 745480 1653126 1632221 422185 419665 603192 608860 763559 737967 746091 755353 765796 773093 728825 806963 2185631 2294266 1327820 1116980 678813 669541 797688 792143 807168 816163 802308 811431 929816 928849 6263564 6471341 40.25 71.2 2
15:12:39 2024-01-26 818281 816463 207522 202163 351807 360623 394425 390138 222101 223123 288473 295937 338909 340469 5749557 6221384 8171794 7878500 1360290 1411081 297694 262069 293336 292542 342884 329354 322902 324821 216657 219048 778340 745480 1648655 1631926 422185 414881 604517 608565 755948 738193 745902 747646 763167 775454 723458 801822 2176372 2283704 1315610 1131522 681233 661720 792240 792996 801438 810526 808251 816203 922172 921083 6288210 6480609 40.25 71.2 2
15:12:40 2024-01-26 817685 815144 206071 202659 353943 357843 394146 387943 222616 220528 288581 296038 336764 339763 5758936 6169452 8108635 7878500 1358888 1411044 297036 262252 292059 292104 340779 331319 319424 324592 216657 217689 781783 737878 1653514 1638137 420918 419665 605121 606336 761398 738548 744393 750284 763254 766211 719605 802393 2182528 2295036 1344702 1116185 675269 665652 793402 788708 802576 811392 802459 811108 929667 926166 6268937 6490169 40.25 71.2 2
15:12:41 2024-01-26 814771 814114 209503 201844 353494 359103 392258 387979 221179 220599 287544 295414 337509 339192 5761195 6233157 8169485 7891420 1372885 1415094 295380 260835 297009 290767 340264 329354 320428 322364 216657 216792 777655 743353 1641179 1636678 421514 414881 604693 607797 754094 737990 746534 745088 760854 773029 715389 796874 2176372 2277727 1341082 1134746 675751 663224 793402 793017 797072 807985 805898 810345 917030 920250 6299245 6480627 40.25 71.2 2
15:12:42 2024-01-26 827776 816414 205484 201840 350926 360812 394668 387943 221179 220493 288139 293554 337793 339302 5764200 6184831 8108635 7878500 1345690 1408970 297036 261451 290341 290590 339751 331949 319683 322853 216047 218367 777913 741233 1679281 1629576 418362 414845 598961 602946 755948 733237 737815 749307 760851 766441 719775 800075 2179468 2287932 1307608 1121354 679137 667002 787493 786836 799012 806934 799348 813348 920896 910524 6323321 6509229 40.25 71.2 2
15:12:43 2024-01-26 816351 817576 209646 201488 350885 356409 394352 388015 220498 220564 287697 293475 336505 341100 5777889 6215634 8162456 7925393 1373585 1411081 296827 261269 288685 290731 339786 330145 320143 320901 216352 216792 775721 736048 1673455 1648321 418990 412880 598557 599936 750405 733757 737852 742380 761393 770849 718000 797217 2179462 2265711 1315588 1125770 673074 661199 790897 784048 792231 809381 802345 805649 915121 919746 6225834 6513959 40.25 71.2 2
15:12:44 2024-01-26 825899 815263 204917 201659 349269 355838 387997 387655 221179 219158 287702 292937 334988 339615 5773619 6203711 8168274 7887878 1350911 1411008 296201 260984 291458 288969 337398 329319 317017 321327 215743 216305 774205 745480 1653559 1626461 419982 414809 596419 605748 752230 731821 743641 744537 753757 766102 717346 790028 2170166 2295597 1317758 1118571 675269 662013 788053 785739 795634 797729 793088 809257 917213 910642 6362771 6513959 40.25 71.2 2
15:12:45 2024-01-26 814219 815574 205205 200227 349295 356759 390863 386744 219635 220185 286342 293348 334953 339098 5787072 6225813 8242761 7934772 1379010 1408970 293524 265477 288757 288093 338762 329445 317977 319894 215440 216270 774205 736048 1655984 1645900 419557 413465 596015 597500 747399 732899 737116 740084 758642 769360 710127 791939 2170195 2257462 1317645 1119368 668094 656698 788613 781827 788869 802450 800140 802141 911915 910524 6250626 6518608 40.25 71.2 2
15:12:47 2024-01-26 823197 813529 203630 200541 347692 356003 387853 385008 219821 218594 286307 292046 334449 338582 5788186 6222255 8113533 7878500 1339637 1409007 295714 259455 288599 289912 335605 329911 316026 319645 214664 215841 772690 747082 1656511 1622977 415403 412085 596345 603168 751546 726682 735617 738238 749191 761283 713418 789577 2163998 2294806 1334318 1112940 671908 659906 780816 779541 792231 793509 792005 804529 915572 906491 6320931 6499366 40.25 71.2 2
15:12:48 2024-01-26 815377 814109 203909 199557 347692 354998 390816 385585 223943 219123 285031 292046 333678 339579 5792317 6239125 8225438 7934772 1375119 1408970 293217 259964 290192 288915 337019 328295 318505 318785 214620 214576 776588 739214 1657391 1641441 416880 409739 598536 596930 745593 729432 736666 737554 748269 764983 706258 783804 2160923 2259287 1321858 1122250 666372 648948 786412 779577 786528 797729 793088 797091 905405 911967 6251065 6517988 40.25 71.2 2
15:12:49 2024-01-26 824368 814105 203621 199913 346611 354998 387580 385621 224205 217763 285940 292223 333911 337516 5788186 6224425 8169485 7911545 1355957 1409812 293324 259853 289036 288098 336476 328295 315784 318927 213718 214863 768144 740956 1707681 1631064 416584 409775 591232 597611 746192 723564 737190 735526 747869 762362 710385 781514 2157854 2268507 1347442 1116185 668094 653091 778064 781827 788562 793437 792005 801219 902701 903995 6301294 6522654 40.25 71.2 2
15:12:50 2024-01-26 816537 815263 202308 199600 346602 353925 387889 383210 224170 217052 285000 290842 331910 338306 5797552 6197574 8140667 7919738 1359886 1407569 291507 259813 286692 287360 334631 327441 315676 318821 212714 213569 768144 733947 1657709 1627229 413933 409810 592105 591845 749524 726168 728632 737985 751008 752393 708336 783804 2160923 2271274 1321858 1106612 662583 655536 780816 774828 786528 793545 783868 795449 910623 901438 6292050 6518679 40.25 71.2 2
15:12:51 2024-01-26 817687 813538 202919 197944 346368 355209 386726 383246 223716 218747 283263 290240 332909 333510 5796451 6274529 8211062 7902731 1358350 1410580 292432 258361 286454 291299 334327 326445 318505 315978 213418 213866 765113 743884 1639104 1630792 413640 409390 590488 597518 738612 723806 730778 728347 744111 756294 702089 778909 2151650 2259434 1305244 1125484 667145 652628 779710 777227 779701 790946 790841 793028 899915 904769 6320159 6499328 40.25 71.2 2
15:12:52 2024-01-26 824949 815258 202273 198047 344531 354998 387271 382837 220031 217542 283887 289114 336017 333185 5811641 6245235 8104207 7902845 1337711 1406493 292467 257817 284706 291808 333870 324573 315784 315757 212565 213500 768144 741233 1652520 1623084 410213 408812 586799 590592 740595 718507 725521 731590 740627 752720 706258 783743 2151650 2275954 1323934 1106886 665422 654018 772182 772086 783024 791201 785809 796488 905368 898660 6330073 6523331 40.25 71.2 2
15:12:53 2024-01-26 815352 814109 202132 197966 344496 350970 387565 385555 219324 217437 283152 289114 333621 337407 5820233 6250073 8234763 7929113 1369216 1409007 290798 257024 286490 286687 335759 324465 315784 315591 212381 214055 768697 738157 1654606 1632221 412103 405867 590362 592628 738068 722503 728041 728484 739219 752958 698647 774547 2151650 2250214 1311474 1116185 660229 649368 777469 772633 778561 791061 787363 790781 898168 902851 6251012 6537410 40.25 71.2 2
15:12:54 2024-01-26 823533 815308 201402 197910 345963 351645 384811 382530 219430 216542 283117 288273 330880 333474 5807379 6240800 8188136 7902731 1350911 1404850 289844 256741 284906 285762 333870 324501 313939 315536 211349 212250 776801 736048 1696751 1623006 412433 405867 585254 590429 737022 716472 726457 729487 738571 752720 702052 773315 2148594 2259287 1313551 1110043 662111 645520 772182 774828 779701 784495 783808 793035 893389 895000 6317609 6536605 40.25 71.2 2
15:12:55 2024-01-26 816537 814004 200805 197871 345922 349491 385496 382296 219263 215673 283223 288605 332107 336180 5806216 6203253 8140238 7916015 1357681 1405848 288763 256989 283431 286485 333870 324573 312522 315807 211349 213605 762166 732900 1635808 1627597 408658 405939 586799 588748 738758 718507 721531 729003 743058 745079 699142 774621 2151650 2265290 1313551 1100717 658822 647456 770543 767092 781914 788969 778694 791576 902432 897120 6291861 6531849 40.25 71.2 2
15:12:56 2024-01-26 809453 812958 200940 196740 343046 350592 385352 383108 218242 216344 281535 288312 332107 333474 5806917 6258728 8234763 7934772 1371205 1405848 288054 255412 283837 284756 333870 322463 313719 315807 210359 212971 775263 733937 1646662 1635701 409308 403941 587214 588331 732856 717703 724763 724644 738790 748485 692973 773315 2145544 2237670 1311474 1112977 655589 639934 772262 767092 774380 791016 783733 787773 894770 896231 6302120 6527326 40.25 71.2 2
15:12:57 2024-01-26 825034 812922 200341 196705 342491 350368 385537 380656 217530 215974 287733 286234 336072 332122 5811061 6240800 8178811 7916015 1350379 1401861 288763 255377 283170 283839 333870 323382 312037 315807 210030 213420 772186 736048 1690572 1623006 409272 403941 582142 588748 733375 711273 724763 726701 734409 748377 699179 769355 2142378 2250736 1307320 1110224 660758 645231 770105 769971 772252 783377 781139 786994 888787 894812 6300889 6527987 40.25 71.2 2
15:12:58 2024-01-26 822684 814498 200271 196641 343010 349599 383360 378966 218852 214971 283070 287269 331641 330312 5814931 6251050 8112930 7902845 1345369 1403240 288246 254949 283134 283287 333834 322427 311528 315541 209632 212971 772186 736048 1693328 1623006 409661 403265 581371 587877 731155 711821 724968 726701 730278 746164 699861 768682 2144834 2247219 1305244 1113211 659343 643787 768966 768877 769296 781558 776888 783276 889336 893031 6297599 6532001 40.25 71.2 2
15:12:59 2024-01-26 818616 814076 199644 196368 342697 348510 382819 379002 218208 214936 283034 286599 331175 332356 5824587 6267606 8136168 7887878 1337711 1401825 288728 253982 282271 284242 330813 322391 311492 314404 209304 212673 773724 741233 1633220 1613781 406183 405720 581248 589583 733894 712253 722574 726741 732997 743474 695888 769468 2142054 2258428 1326240 1103631 656057 641583 765139 766678 772173 775445 779248 787818 887957 891013 6320159 6532001 40.25 71.2 2
15:13:00 2024-01-26 822881 815267 199687 195446 340584 349599 383156 378591 217799 214936 282510 285075 331641 330813 5815208 6203711 8136319 7902731 1335963 1400757 287216 253777 282743 284148 330813 321415 311528 313926 209123 212822 796192 736048 1662401 1621850 404775 403712 579577 585344 733001 708221 714201 724675 733743 740591 696879 772141 2140856 2255548 1317704 1100773 656993 644811 763536 765065 774879 775373 774483 783710 886384 881722 6320159 6536795 40.25 71.2 2
15:13:01 2024-01-26 814219 814109 197810 195408 342938 346102 383360 378930 217495 213607 282199 286633 329675 332392 5833966 6273681 8155395 7916015 1356434 1400757 292564 253352 282943 283574 329492 320442 312053 311988 209339 211393 775263 733937 1631692 1627600 403703 401433 583024 585344 731687 713340 713270 717507 732938 739328 687886 772147 2139183 2248128 1330480 1100773 650936 641583 761375 756689 773269 779905 772206 783710 892309 884619 6330067 6537365 40.25 71.2 2
15:13:02 2024-01-26 810680 811736 198854 194833 341661 345339 382011 379038 216786 214603 281330 285533 329178 332896 5833966 6275377 8239668 7946322 1370834 1401825 287122 253352 282743 281707 331565 322506 310553 312687 208546 211534 770647 730787 1640942 1638956 407049 401360 579724 581201 724727 710392 715801 717470 733890 742947 687399 767809 2136141 2222407 1317645 1103705 649549 642038 765705 756388 765696 775445 767679 774552 892235 883447 6328997 6536681 40.25 71.2 2
15:13:04 2024-01-26 815657 811736 199023 199041 342974 346887 382008 378605 216484 213642 281294 285299 328149 332122 5832907 6298449 8215001 7925393 1362545 1407249 288130 254855 282906 280990 329706 322123 311684 311845 208512 209997 767205 732885 1666954 1629907 405386 400647 581371 582853 724727 710307 716496 716852 729637 739400 683820 762299 2133106 2222407 1305244 1103705 647615 636396 762995 755852 763527 775445 769975 776061 888378 886498 6310726 6536681 40.25 71.2 2
15:13:05 2024-01-26 817774 812922 198889 195498 340869 346380 381128 377756 216635 216168 279603 285524 328911 330916 5829805 6305396 8207029 7914358 1349220 1404567 288861 252824 281926 281467 329635 320303 310078 312039 207352 211062 773225 739228 1634574 1620778 403850 396853 576640 582853 720526 702121 712248 714896 721287 741371 689949 762299 2123833 2235181 1319879 1110043 652328 636393 763536 760158 762986 773048 771145 774385 879319 883005 6268975 6537365 40.25 71.2 2
15:13:06 2024-01-26 819856 813844 197437 196233 338775 346887 381164 378894 215445 213607 279712 284672 328185 331422 5833966 6231640 8199769 7925342 1347479 1401751 287203 252119 279622 279736 330295 321174 307237 311952 206994 210354 766031 736823 1640662 1618370 405033 400300 574747 582167 723628 702121 714387 717507 721228 737223 687922 756107 2123833 2228505 1321999 1103668 650936 635604 758673 758539 760790 770405 769938 775489 877906 881390 6329591 6537365 40.25 71.2 2
15:13:07 2024-01-26 823466 814114 197475 195498 338775 346137 378912 374368 215514 217999 279603 283973 327923 329404 5836090 6269052 8159608 7902731 1348985 1403240 286360 251733 279622 279415 329546 320076 309415 311042 206097 209991 776350 733947 1634574 1618370 403886 399735 573052 579965 722114 700030 711743 715440 724722 738450 687519 755804 2123833 2232007 1321999 1102884 649549 634253 757468 755790 758529 770840 765465 774385 875476 874109 6320159 6537365 40.25 71.2 2
15:13:08 2024-01-26 821131 811773 197132 195224 338260 346887 378510 374368 215445 214352 279603 285170 327371 330191 5848531 6260023 8132184 7897035 1338830 1401241 285780 256493 281276 278584 327790 320303 306807 310100 207643 209043 766031 734464 1658731 1613591 402634 396889 571327 579554 720453 700590 709578 714354 723696 734590 683857 755229 2123833 2222195 1319879 1100717 649088 634703 756522 756388 756365 766432 764849 769841 872809 874506 6291861 6532703 40.25 71.2 2
15:13:09 2024-01-26 821094 813844 196547 194955 337754 345908 377450 376336 216266 214210 279459 285236 327054 330338 5839098 6258319 8141509 7902845 1340576 1400793 285521 252709 281276 278640 325853 321394 306807 309161 207607 209043 766031 738157 1612651 1609124 401104 399467 572207 580376 720526 701087 708070 715440 720521 730458 681817 755229 2120000 2226932 1292783 1097588 647632 632870 756522 755316 756476 766360 766814 771559 873811 874433 6329591 6546744 40.25 71.2 2
15:13:10 2024-01-26 823542 815887 198521 195012 339735 345763 377558 376479 215307 213945 279265 284765 326069 331151 5856891 6276165 8150834 7916015 1328359 1399763 287036 251641 279513 279441 325782 320076 306309 308261 207643 208828 753936 738157 1642098 1609124 399225 396781 572207 579143 722604 699101 706695 710643 718378 730566 682726 754998 2123833 2254357 1309145 1093581 645770 631080 751639 753140 759103 766324 765428 773833 872610 875503 6334593 6565141 40.25 71.2 2
15:13:11 2024-01-26 820983 813959 196478 194229 336525 346814 377522 375323 214743 213902 278513 284472 326935 328145 5852958 6304552 8127339 7906636 1330254 1398587 286835 251996 277836 279211 325292 319361 306807 308226 207351 208647 766031 736048 1630406 1612637 398658 395557 569722 575245 720526 696592 701009 710326 718342 726069 682549 756107 2116939 2247941 1311398 1091117 645770 631044 749427 753566 758529 765518 764510 772146 870068 873742 6342414 6555202 40.25 71.2 2
15:13:12 2024-01-26 818281 814145 196482 195087 334684 345908 378285 375286 214743 213751 277854 284074 326175 327400 5852723 6267606 8136691 7906359 1330543 1396602 284578 251996 276913 278566 325519 318387 306086 307224 207351 209008 791276 731854 1650007 1618370 398658 394374 568476 571014 718608 696800 699904 710326 719431 728511 682726 755543 2119077 2245809 1292783 1088289 647153 632422 749501 752001 760786 765947 762065 772228 870812 871306 6337471 6537365 40.25 71.2 2
15:13:13 2024-01-26 813030 814155 197406 194335 334649 342812 378876 372096 214503 213980 277623 281486 325648 328436 5852723 6222255 8155119 7916015 1347292 1396602 282598 251819 276913 277397 325292 317380 305693 308191 206768 207673 766031 726096 1654338 1619520 398658 395557 570935 571981 719628 698606 700438 709318 719976 721517 676726 753618 2123833 2222186 1299013 1085059 643732 632165 746330 747242 758627 762743 755794 768762 873082 871306 6391048 6551380 40.25 71.2 2
15:13:14 2024-01-26 811873 811736 198097 193616 336742 342293 377436 372879 213713 212450 277428 283641 324180 330448 5862214 6275227 8158929 7925393 1347025 1396602 282019 250899 276913 276783 324857 318351 307239 305834 207059 207026 770647 726616 1625843 1618370 397810 394410 571096 571981 718608 699101 699941 706308 719707 721481 672727 751365 2126380 2238728 1317758 1085155 640061 631828 744216 744757 755804 763245 755832 768710 873848 867041 6395618 6556123 40.25 71.2 2
15:13:15 2024-01-26 814224 811773 200523 192841 335693 341740 376604 372096 214079 212783 276154 283529 323918 329710 5862102 6303033 8174099 7934772 1347986 1396602 282868 250934 276683 277625 324857 317380 306807 306793 206768 206416 770100 729632 1627557 1619520 395839 393159 571340 571981 717590 698606 698893 703667 719550 725639 673285 753432 2120585 2222038 1311398 1086704 638236 629188 742746 744597 755804 763748 753125 768838 875088 866387 6381623 6556123 40.25 71.2 2
15:13:16 2024-01-26 815688 811768 200492 193111 334719 342257 376533 372679 214044 213117 276118 284074 323657 329170 5870588 6307483 8182911 7934772 1349948 1398587 282019 250510 276065 277169 324857 315487 306339 306289 206913 206382 776350 728697 1628415 1620511 395839 393159 570530 571796 718023 698077 698669 705100 717585 721192 672844 752012 2119683 2228463 1311398 1082067 637326 628922 745259 741745 754333 761775 750985 767842 873229 863869 6348267 6556123 40.25 71.2 2
15:13:17 2024-01-26 815657 811736 200143 192806 334649 341187 375704 369736 214044 212450 275695 284074 323205 327936 5853482 6303207 8178811 7944151 1349910 1396602 281949 249772 275220 276783 324857 315193 306339 306325 205897 206313 773225 728697 1642674 1627548 395945 392208 568879 568563 712429 695809 696386 701032 717548 721494 672551 749085 2117014 2215743 1311398 1089839 636418 628996 743689 741965 755266 763391 754756 764449 871338 865775 6316648 6556123 40.25 71.2 2
15:13:18 2024-01-26 806528 809368 196438 192506 335922 341223 375968 370024 212757 213205 275237 282381 323170 326938 5862214 6294191 8182911 7953614 1352841 1396602 281091 249525 273887 277853 324857 313536 305872 305826 205611 207580 771663 724542 1671918 1629931 396682 391726 566759 566808 710409 690939 695879 699119 715297 721350 671524 746961 2113058 2213256 1307157 1090615 636418 628263 743836 740696 752198 761775 747062 759944 866309 865775 6311131 6556123 40.25 71.2 2
15:13:19 2024-01-26 808922 811163 196025 192495 334033 340157 376569 372943 212508 212968 275044 281486 322945 326441 5863109 6302897 8274981 7939962 1368231 1396602 279167 250049 275586 276698 326622 314348 304905 306757 205105 205603 770100 725169 1672612 1629935 396963 391210 565667 568439 708212 691916 696869 699119 715554 725091 673028 747655 2111557 2203967 1311398 1090588 636418 627339 744928 741965 751927 761775 747025 757704 866273 865775 6320931 6560819 40.25 71.2 2
15:13:21 2024-01-26 809500 811736 196025 191935 334033 339380 375968 372943 212066 212783 275237 281460 324668 327400 5862214 6276128 8261728 7948154 1368698 1396261 280754 249594 273781 276506 324784 313826 305549 305679 205070 205671 771663 722476 1653304 1632241 396120 390657 565268 565316 707193 691830 693830 697141 715048 721413 669937 748225 2109153 2206917 1307157 1091367 634606 625497 745259 738494 751097 761274 744541 760169 866237 863259 6311525 6565502 40.25 71.2 2
15:13:22 2024-01-26 809270 810590 195750 191900 334033 338655 375404 371886 212032 212450 274816 281254 322200 324532 5867293 6305396 8263290 7965112 1362571 1397795 278396 249172 275006 275731 324857 313500 302874 305930 204640 207032 770100 724542 1639036 1623089 395802 390106 563166 564880 705391 690886 695568 697104 712989 721372 669076 743752 2107373 2197723 1295261 1088289 634606 621943 742856 737450 747241 757418 746618 754468 866237 861396 6329780 6551447 40.25 71.2 2
15:13:23 2024-01-26 810649 811513 195476 191296 333996 337054 374315 372679 211705 211785 274396 280168 321940 327437 5871480 6318249 8271417 7994807 1363916 1392605 278501 248978 276163 275802 324857 312513 303160 304927 204924 207032 768538 723508 1625130 1625565 394718 387587 562298 563648 704357 689907 691789 696044 711442 721336 668603 742130 2107724 2196166 1309397 1088289 633252 625509 743836 737948 747256 757346 746506 755734 865853 856514 6325068 6556141 40.25 71.2 2
15:13:24 2024-01-26 810649 810189 195166 191643 333716 336547 374279 372154 211412 211785 274168 280168 321198 327169 5877897 6320587 8277326 7963021 1362045 1395610 278501 247778 274079 274639 323763 312584 302699 304999 204279 204429 761415 725578 1622941 1623001 394718 387912 563962 564083 703822 690886 694817 696081 710400 719235 663709 739913 2105288 2191877 1274911 1087515 632802 624623 743039 735858 745139 755144 745444 753585 865013 856442 6325068 6560819 40.25 71.2 2
15:13:25 2024-01-26 813641 809981 194853 190686 334024 336511 373123 372154 211378 211123 276255 280350 324703 327645 5876828 6311563 8263290 7944151 1363206 1396602 278536 246669 273887 274467 322339 312513 302203 303999 203922 203761 751578 726616 1638609 1620700 394123 387840 563563 563214 704357 689907 693793 695060 707215 717106 662900 737144 2103286 2188530 1284476 1089564 631004 622819 742513 732901 744084 752685 744384 751407 863072 856442 6329591 6550961 40.25 71.2 2
15:13:26 2024-01-26 810649 809336 194858 190655 333193 339171 375507 369772 211310 210983 273451 279603 323144 326757 5890238 6314012 8253414 7962632 1361880 1392641 277690 246669 272668 273855 322961 312513 302328 304071 203887 203761 766975 724542 1631790 1623001 393529 387804 559099 561949 701229 689418 691715 693023 707251 717106 664286 737250 2102298 2191636 1296937 1085197 632009 623297 741988 733702 742174 752950 742468 751333 864654 856406 6329968 6555294 40.25 71.2 2
15:13:27 2024-01-26 811835 813887 195025 190551 332333 339208 375836 369844 212406 211243 275620 279642 321163 324424 5861727 6323367 8253414 7947857 1359867 1392641 278307 246254 272704 273246 322435 311600 302169 303218 203460 204861 765113 725578 1634893 1618403 392381 387538 559099 561949 700202 687955 691789 694531 703165 714990 662404 736067 2098284 2188530 1307157 1086741 629176 620145 738320 729451 738361 752711 742195 749164 863158 856334 6327123 6555446 40.25 71.2 2
15:13:28 2024-01-26 811873 811846 194066 190178 332801 337771 373716 369988 210110 210429 273331 278732 321048 324496 5868418 6303136 8239338 7942190 1355187 1392641 277729 245839 272598 272984 321685 311092 302028 302933 202642 204430 753208 725578 1616381 1618370 391754 386605 559027 562761 700691 686944 689682 690958 706386 716461 661429 735020 2096016 2188893 1278246 1085123 627961 619196 738087 729492 741039 752711 741067 746104 862779 857016 6320159 6565393 40.25 71.2 2
15:13:29 2024-01-26 815352 809336 194242 189424 333012 337294 372670 369808 210110 210065 278227 278517 320785 324280 5849271 6341100 8204122 7938485 1348299 1392641 278152 245083 272217 272758 320165 311056 301851 301308 203281 204144 761415 726616 1614929 1613781 389988 385482 560939 561986 699672 683962 688705 689926 703891 712431 661158 732858 2089490 2186942 1294435 1087241 625281 616469 737559 730134 737962 751836 741482 749607 858905 856519 6337471 6565207 40.25 71.2 2
15:13:30 2024-01-26 815934 811846 193830 189390 331968 336818 372371 369844 210144 209772 277761 278016 321333 324532 5878978 6307596 8225438 7934495 1352554 1392641 277234 244876 277277 272151 320450 310584 301759 301308 202642 204108 768538 726616 1609727 1613781 387722 385411 559748 562761 698707 684552 687657 689437 701793 712323 658013 731878 2094526 2191964 1283834 1088255 626157 618030 737114 728692 738036 748152 740040 748057 860330 854778 6327837 6556123 40.25 71.2 2
15:13:31 2024-01-26 814219 811579 193870 188834 331937 336818 370006 368839 212322 209117 277994 277594 320361 324460 5876665 6341100 8216000 7944151 1352554 1391580 276813 244670 277045 272151 319965 309643 301175 301272 202430 203965 779056 726616 1633502 1613781 387722 385182 559748 562362 697223 682922 689581 690415 701297 712323 656545 731915 2096994 2185599 1288074 1086704 625281 618066 737773 727585 736953 747207 737907 746446 856888 854029 6311948 6546168 40.25 71.2 2
15:13:32 2024-01-26 811874 809368 192633 188795 331430 335868 370006 368544 214726 209590 277921 277208 320811 324460 5873690 6312210 8234763 7953530 1352554 1391617 276813 244329 273440 271511 319446 309608 300926 301061 202394 203965 750905 726616 1630922 1613781 389953 384221 559315 561963 697223 681849 688600 690475 703178 714395 658798 731953 2095809 2187334 1288074 1086704 624391 616315 735433 726664 737153 746403 739285 746408 854628 855445 6329591 6565502 40.25 71.2 2
15:13:33 2024-01-26 815957 809300 193559 188164 330933 336818 369826 368249 214621 209082 273531 278365 319805 323368 5880859 6382248 8239563 7948057 1341923 1391543 276813 244635 272668 271476 319419 311161 300372 301161 201758 204108 771120 729741 1621974 1609124 388846 381856 556038 560909 695911 678640 685933 685735 698134 713926 660199 731953 2086743 2193191 1281714 1090588 626619 612723 733986 728729 735559 747589 742172 745439 850480 847392 6292714 6565502 40.25 71.2 2
15:13:34 2024-01-26 818714 808728 192270 189092 327879 337771 369862 365491 214621 210030 272302 276679 321297 322960 5883179 6330374 8230211 7936714 1337711 1391031 279007 244259 272247 271476 318668 310245 301248 301161 200950 204108 797684 730787 1621602 1613591 389122 384015 553711 559358 694923 677090 685134 686556 697219 710175 660456 730357 2085904 2193485 1283834 1088289 627961 612797 733986 728729 735146 745070 741884 742130 846770 847392 6268514 6556123 40.25 71.2 2
15:13:35 2024-01-26 816314 809336 191686 188795 327843 336818 369862 365456 210806 209737 273145 275492 321261 320473 5880859 6303248 8220859 7919738 1337673 1389328 278452 243474 270644 270684 318445 309990 301138 301161 200740 203966 791276 730264 1617129 1609002 387743 383201 555286 559321 692053 676794 682495 682481 695028 710400 656509 727790 2082522 2188530 1306980 1085123 622617 610020 730935 726076 731677 743951 739982 744249 846770 848155 6302120 6556123 40.25 71.2 2
15:13:36 2024-01-26 816314 809546 192052 188203 325941 336818 368714 364872 210806 209048 270734 276294 320325 321280 5880859 6324253 8220859 7916015 1335963 1386844 277598 244049 270126 271231 319563 309370 299901 302124 199901 204073 791276 729741 1622522 1604561 388846 382930 552655 557667 691969 672759 682495 683870 696198 708107 658442 727272 2074478 2190082 1283834 1084382 625281 610467 731723 728457 733862 743646 737912 739843 845667 851946 6291861 6556123 40.25 71.2 2
15:13:37 2024-01-26 816542 809331 191363 188203 326855 335832 368195 365456 210218 208687 272338 277203 320065 320401 5880859 6296435 8202155 7902541 1337955 1389254 276501 243404 270392 269720 319528 310063 297757 299413 199657 203537 778620 725450 1616600 1607982 388570 381320 551361 556200 693936 672795 684547 686889 696232 707396 658442 723585 2082014 2188493 1285954 1082067 625281 610992 730935 728729 729254 739391 735711 739843 843200 848155 6301294 6556123 40.25 71.2 2
15:13:39 2024-01-26 818589 808162 191367 187873 326855 333870 368714 366520 210511 208181 272338 274590 319322 320174 5890238 6312435 8210347 7933078 1337993 1389921 276466 243474 270500 269825 318963 309297 297793 299307 200005 202932 791891 726616 1616430 1608728 387743 382660 550580 555342 691969 672491 682495 683870 695247 707396 657474 724341 2080441 2185527 1283834 1082067 625281 608699 730935 728212 728985 741289 737181 737672 841375 848155 6296791 6556123 40.25 71.2 2
15:13:40 2024-01-26 816244 809340 191100 187877 325906 333870 367641 367183 210036 208036 272302 274555 319322 320177 5870250 6312211 8209161 7925393 1335963 1387355 276343 245072 269451 268969 318445 308824 297793 302596 199274 202613 792915 726096 1612096 1604561 387361 382660 549764 553702 691969 672473 681491 685396 694719 703417 655545 722483 2080784 2185527 1283834 1080527 624391 610541 728862 726664 728299 738598 736132 738436 840780 846957 6301294 6551447 40.25 71.2 2
15:13:41 2024-01-26 817690 807026 190460 187025 325871 333798 367606 365456 210036 207896 270734 273759 318393 321735 5892636 6313044 8202155 7921704 1332116 1387355 276185 242353 269415 270802 317039 306221 297793 298924 198720 201944 791276 725578 1621699 1604561 386645 381849 548986 552921 690008 671520 680488 681867 692415 703381 654546 720871 2077471 2182429 1281714 1078990 623503 608267 728345 724534 726751 740423 735085 737120 838925 844458 6291861 6536681 40.25 71.2 2
15:13:42 2024-01-26 815363 806985 190430 187544 325607 333834 367017 364033 208922 208118 270410 275806 318556 320906 5867396 6309608 8194596 7912218 1335963 1387355 275797 241981 268909 268969 316969 306581 297870 297671 198754 202613 784721 728697 1615510 1604561 385551 378862 548210 555004 688055 671520 678818 680732 690620 706276 655066 723585 2077471 2179299 1272437 1082067 622214 606397 727792 723472 728632 739355 736132 737083 841375 845055 6268975 6556123 40.25 71.2 2
15:13:43 2024-01-26 817664 806981 190293 187407 327442 333582 368766 365147 210008 208547 270029 276372 318216 319882 5890238 6341250 8220749 7925393 1333866 1387355 276573 246501 269288 268594 316013 308388 297793 297780 199379 201660 767946 726616 1612868 1604289 384968 381042 552143 554521 690988 672563 680269 677771 689122 701223 650256 719029 2074779 2182429 1266872 1078222 616677 605073 724704 719509 726751 739391 732365 738171 845667 838451 6339024 6555256 40.25 71.2 2
15:13:44 2024-01-26 819680 810585 191530 186337 326714 333654 366287 366813 209861 207573 270482 275522 316882 321317 5887525 6374468 8215001 7934772 1339372 1387355 275304 246393 269703 268151 315096 306617 295762 297780 199692 200993 772707 724542 1622097 1609124 384948 381042 552143 549739 689031 673783 680269 679768 691144 701259 647429 719264 2080784 2167088 1300483 1078222 615956 607836 724704 717470 725722 736058 727479 736114 846266 838451 6323537 6565393 40.25 71.2 2
15:13:45 2024-01-26 813227 809546 190591 186600 327514 331440 367606 363198 209200 207388 270337 276760 317361 323255 5886265 6333253 8234763 7944151 1350555 1389328 273241 241946 268873 267743 316013 306581 296919 297888 198754 201344 769533 717183 1607518 1613781 385551 378862 548717 551191 686073 672284 676298 678768 694977 702247 649373 722483 2077489 2170142 1284476 1072741 617714 609158 725731 719509 728299 737519 727337 738412 846037 841233 6337249 6555961 40.25 71.2 2
15:13:46 2024-01-26 809555 806981 190293 186405 325344 330455 367462 363198 208874 207065 269793 274302 317255 322833 5880859 6307329 8258267 7940678 1356711 1386371 273206 241946 266964 267301 315536 305180 296919 297780 198409 200817 767946 715909 1621958 1613781 382650 378185 547435 549558 686073 670568 670307 674754 692121 698162 647393 723548 2077471 2180882 1277473 1071215 618460 607368 722678 717213 730852 738635 727818 737008 841229 837635 6329968 6546168 40.25 71.2 2
15:13:47 2024-01-26 806380 808973 190126 185817 324854 331744 367983 361010 209527 207065 268927 274364 316404 321009 5881840 6312135 8159532 7934772 1339582 1383385 273277 246148 267188 267895 314919 306545 296085 296942 198720 200363 772707 719238 1623851 1604561 378673 378221 548986 550410 688055 671248 670956 673765 685137 694367 645000 724378 2076087 2185527 1275353 1071273 615354 606486 718585 714713 728816 735510 726396 737008 843035 829401 6347726 6542075 40.25 71.2 2
15:13:48 2024-01-26 806833 808400 189230 190047 325019 330741 364271 360686 208874 206421 268513 275790 315486 320072 5880859 6308172 8159532 7925393 1337873 1383385 273206 242325 266741 272483 313962 306509 295841 296345 198409 200014 775374 719238 1610810 1604561 381491 378185 548210 550374 688055 670568 670956 673765 685137 694259 645625 720880 2079967 2185490 1279593 1060119 613605 606486 717526 716371 724694 730557 723687 737771 841764 829365 6367644 6536681 40.25 71.2 2
15:13:49 2024-01-26 806996 807255 189269 189639 324627 329439 364783 361010 208839 207180 268963 275211 315160 321052 5870250 6312688 8132184 7906636 1335963 1383385 272112 242325 266145 268525 314954 306185 293066 297360 197479 199387 774294 716671 1609929 1602287 378673 378790 547435 548319 688055 669582 671763 678247 690601 692127 645772 720516 2078524 2188708 1273232 1056804 615517 604253 715536 715403 724584 727630 721448 733868 836479 834634 6376753 6527987 40.25 71.2 2
15:13:50 2024-01-26 806027 807255 189196 189604 325019 328711 364783 361010 208223 205071 268513 274405 314501 320335 5871480 6289284 8136691 7904563 1330355 1381050 271542 242325 265108 268336 314697 304609 294282 297360 198070 200398 795836 721301 1622654 1598742 378637 376762 543683 548201 686639 664171 667876 677283 685922 694646 649526 720478 2071142 2193191 1266872 1062963 615354 600917 715029 717470 723632 730661 727856 734427 827430 832421 6329591 6542075 40.25 71.2 2
15:13:51 2024-01-26 810414 807250 188014 189980 323014 330741 363180 360394 208223 205710 267312 274405 315927 317302 5853444 6278232 8113118 7880131 1311524 1381115 272754 240486 266367 267771 313485 305539 293231 296107 198489 199075 764772 725450 1594087 1598352 382581 377473 543683 548986 684204 665319 674311 677283 684057 694295 645529 713083 2068198 2173222 1271112 1069691 616677 601694 718113 716417 718576 726060 726820 727935 829186 834166 6310726 6527326 40.25 71.2 2
15:13:52 2024-01-26 815308 807246 188436 189635 323541 329475 363144 363089 206964 205139 268064 272316 314940 318346 5861877 6296110 8159608 7902731 1330254 1380069 272542 240895 265479 267324 314697 303396 294896 295785 198629 199144 786360 724930 1611164 1599704 380680 375704 545652 548561 682749 664680 669321 669637 679949 692234 643031 710118 2063765 2157868 1268992 1071215 608916 598340 717567 710289 717558 730305 721522 730022 837072 829437 6315642 6541798 40.25 71.2 2
15:13:53 2024-01-26 814190 807255 188838 185588 323601 329208 363841 360938 206929 205105 267241 274825 313519 318121 5861877 6388966 8206787 7904728 1331204 1382367 272959 240610 268179 267075 313854 305825 294796 294126 198629 198590 767946 723371 1603851 1602153 380410 375319 546391 550547 681781 665657 669358 671062 684686 694151 640231 712211 2066729 2156337 1259555 1069691 610721 603006 718585 710031 719596 729241 718272 727795 835231 834561 6320550 6536681 40.25 71.2 2
15:13:54 2024-01-26 807264 807255 188567 186113 323705 327189 364236 361010 206929 205424 267053 273150 313554 320072 5886037 6328467 8225438 7929313 1351067 1384983 269751 241501 265152 265918 314966 303467 292834 294990 198070 198902 764970 713097 1630306 1613704 379600 373563 542949 544321 680323 663705 665582 669637 686105 693282 643745 718465 2068198 2173222 1293986 1061319 608916 599645 711387 709785 722572 730039 719403 730079 836479 828750 6320931 6541481 40.25 71.2 2
15:13:55 2024-01-26 805993 807246 188040 185596 322611 327719 364394 357689 207899 205105 266795 274441 313554 318346 5876665 6312637 8159532 7923367 1336078 1384983 270918 240343 264666 266656 310793 304573 292620 294020 198489 197832 774294 715136 1618597 1599666 379870 375919 541072 543856 683023 664680 667113 672491 684094 685390 640195 715366 2065627 2177755 1277473 1055804 612795 601876 711424 710643 719912 721435 716709 727345 829809 828750 6376753 6527633 40.25 71.2 2
15:13:57 2024-01-26 804973 809077 188010 185596 323501 327189 363144 360394 206895 204468 267277 271451 313554 318869 5887384 6256050 8134024 7904780 1320922 1378109 271507 240347 266214 267182 312059 302723 292423 294305 197514 198832 799350 723508 1640307 1589503 377451 376209 539845 545467 682749 659480 664129 671538 676124 685390 644930 710118 2062329 2185527 1282445 1062659 611046 595520 710238 709102 716541 725517 723687 727382 827658 829336 6329968 6536795 40.25 71.2 2
15:13:58 2024-01-26 816532 807255 187879 186011 323014 327719 360992 359887 206929 208822 267277 272316 313484 315591 5887377 6329818 8141179 7891420 1328506 1381050 270456 240113 263855 265369 313854 304663 290718 294747 197236 198763 807692 722199 1605865 1595342 379600 372480 538319 545758 676452 658547 668099 669637 676160 694295 644930 710081 2057463 2159380 1260511 1071978 610175 597928 715536 710104 717049 726096 721522 723553 827879 829923 6268885 6565652 40.25 71.2 2
15:13:59 2024-01-26 814846 806112 187425 185592 321097 329943 360956 358732 206251 204434 265391 273321 315733 315230 5882054 6375918 8206695 7916015 1330036 1380596 270679 239166 263926 265280 312059 302723 291569 293132 197792 197179 761415 717183 1619802 1604561 379330 371959 542180 543549 676416 663473 668062 667634 681572 689732 636402 709883 2062292 2151754 1302916 1064671 608362 599645 714523 708276 717558 725004 715703 723553 829845 827580 6306217 6537365 40.25 71.1 2
15:14:00 2024-01-26 807137 806112 187420 185592 322036 329317 364983 359563 206619 206889 266278 272176 313380 315410 5895693 6330487 8234763 7934772 1349220 1381386 270833 240895 263012 265280 313044 301732 292218 294554 197236 197797 790662 713097 1643979 1609124 377987 371331 539845 542010 674982 660451 662101 665675 682608 688243 638349 714313 2066729 2170142 1291820 1060392 606087 594829 709919 706235 719596 726542 718530 727907 829845 820388 6316418 6555318 40.25 71.1 2
15:14:01 2024-01-26 809445 808816 189525 185051 322155 328655 363768 358625 206826 205440 266243 272557 314845 315518 5895806 6330186 8158929 7916015 1332154 1380069 269785 239369 265388 264503 311193 302759 290573 292197 197514 197179 758577 714115 1613057 1598742 377451 373110 540426 542779 680815 662326 662174 669127 676232 684317 635953 710081 2062329 2176307 1277473 1053340 609230 594938 708410 709088 717558 720339 714378 725688 827879 825393 6367000 6546528 40.25 71.2 2
15:14:02 2024-01-26 804862 809542 186794 185491 320629 328154 363732 357510 206538 208711 266421 270212 312324 317122 5876665 6268253 8107107 7891625 1326325 1378109 268964 239405 267716 265245 310900 304277 290542 293749 196406 197832 769367 719391 1635099 1593080 376383 371923 535969 541243 679296 654651 659182 667671 677922 685282 643908 707996 2057463 2182429 1274495 1059696 606630 592432 706368 709282 715020 727064 718856 726722 820693 825430 6328807 6537096 40.25 71.1 2
15:14:03 2024-01-26 814108 807214 186506 184878 320570 327189 359797 356329 206469 208533 265161 270849 312289 314523 5890929 6303136 8085557 7878500 1305927 1380069 269034 237856 263855 264432 309883 304166 289765 292445 196406 197008 796019 719238 1643023 1590822 377987 371627 536727 542010 673919 655577 665819 668653 676963 685390 639778 705040 2052810 2153281 1283157 1066307 609230 592469 710422 708276 710839 724603 718344 720371 823345 826814 6269090 6537410 40.25 71.2 2
15:14:04 2024-01-26 811911 808133 188054 185462 319530 328191 360884 356614 204938 204683 265604 269801 313013 313973 5876665 6310068 8169485 7902845 1324541 1377131 268999 238702 267752 264027 312059 305569 290206 292000 195785 197008 802611 721446 1595491 1593080 376383 369632 535141 542394 672097 653654 660190 663026 674978 689267 638349 706118 2049653 2154808 1272329 1069691 604163 593771 709112 706067 710376 725408 718493 724278 825540 825467 6274770 6546744 40.25 71.1 2
15:14:05 2024-01-26 814219 805842 190889 185090 319541 326696 359797 356614 205611 208787 263943 270849 311603 313496 5861877 6319759 8178811 7897257 1322775 1374202 268777 237856 267338 264208 311113 300874 289765 291964 195820 196564 787690 721446 1603998 1593080 375850 369884 537559 543277 672574 655613 661163 662344 673988 685124 638658 704002 2054386 2151509 1267998 1066451 603150 590542 709378 703062 710376 721453 715792 719232 820347 820496 6320550 6550961 40.25 71.2 2
15:14:06 2024-01-26 811911 804963 190866 183324 320090 327459 358714 356650 205434 204864 264719 271901 312135 314487 5873458 6362054 8188136 7902731 1338345 1380069 267994 237891 262243 262817 310641 302495 289493 291556 196095 196530 794353 712588 1601083 1604561 376383 369884 536763 538005 671621 656541 661644 663755 678883 689893 636405 708916 2059887 2160890 1285323 1059936 605730 595759 708373 701993 713430 721291 712132 719269 825462 820807 6310726 6537365 40.25 71.2 2
15:14:07 2024-01-26 804300 806112 190911 184288 319051 326803 360992 358560 204904 208716 263908 270178 313299 317510 5890238 6317188 8215866 7925393 1339750 1378109 268112 237820 261666 263992 310100 300911 289730 290427 196233 195882 796019 715136 1607962 1602153 374594 369848 537486 538803 675407 658720 658877 664042 674832 683091 633703 705858 2061354 2168621 1260511 1046174 602758 592469 704159 701461 711891 718478 709065 723536 826864 818453 6343656 6527987 40.25 71.1 2
15:14:08 2024-01-26 806996 806674 191081 183832 319759 324929 360268 356007 205576 204576 263873 271003 311554 315152 5870776 6312060 8136691 7904788 1330355 1374202 266554 237452 263695 262782 308226 301696 288779 291498 195749 196154 766756 710795 1635252 1594940 374423 373411 538048 537822 676404 656850 658641 667062 678466 682054 636626 707086 2057463 2165505 1275353 1053340 604682 595777 704334 706295 712385 716452 709065 719195 819461 818453 6310726 6517950 40.25 71.1 2
15:14:09 2024-01-26 805550 807255 187404 184115 318534 324857 360884 355152 204904 204864 263908 268842 313299 314415 5870250 6267681 8120206 7857543 1311449 1374202 268964 237085 261738 263553 308226 300324 288816 290322 195749 196358 796435 723371 1601175 1584760 372275 369776 535271 541022 675444 653522 660196 664226 667146 680202 635429 703817 2049653 2157868 1254150 1056159 602927 589239 703302 702030 707862 716452 716450 718175 817112 820227 6329591 6527288 40.25 71.1 2
15:14:10 2024-01-26 816516 806683 187562 183576 318792 324929 358103 356007 205223 203968 263943 269286 312420 316350 5861839 6318868 8066645 7869121 1308722 1377837 267704 236318 262208 262537 310314 303630 290490 292459 194988 196120 804304 717145 1640308 1595159 375667 369704 533755 537968 670669 650953 662438 664625 672891 682765 636626 701625 2049653 2148648 1280992 1063416 606762 591014 707871 704092 709369 716629 714242 715843 817525 820279 6272996 6527987 40.25 71.1 2
15:14:11 2024-01-26 809415 806108 187137 183832 317128 324965 359219 356543 204652 204720 263943 268502 313299 313460 5880859 6305074 8173823 7887878 1324705 1376559 269738 237372 261558 261839 312158 301946 288743 290494 194888 196392 800917 720784 1599290 1594210 375282 369776 533718 537932 669720 651247 660703 662792 671977 684281 636626 700861 2045007 2148648 1252030 1065820 602541 589239 708102 701001 707862 718143 713833 715334 819575 820807 6245686 6537089 40.25 71.2 2
15:14:12 2024-01-26 811874 807246 186793 183541 317053 324929 358643 354370 204234 208680 263100 268502 313299 312472 5879996 6314559 8159532 7912218 1324707 1378631 270071 236910 261522 262205 308120 300983 290227 289347 194958 195305 756241 722335 1599597 1592893 372983 368369 532022 539419 668772 653132 659764 657525 671287 681254 632431 699851 2049653 2145228 1278826 1063416 599084 591014 705868 697067 705323 717971 709205 715843 824331 820807 6310726 6532001 40.25 71.1 2
15:14:13 2024-01-26 809564 806112 187132 182955 319082 323799 358103 355472 204268 204290 263468 268536 312157 315446 5861877 6340784 8241827 7925342 1350379 1378631 268826 237382 261558 261944 308261 300704 291029 291674 194478 195271 792687 710559 1617785 1604561 372384 367556 533755 535101 669045 653132 652944 656595 673951 679270 632291 705040 2049653 2154808 1252030 1052955 599084 589239 701202 698092 710376 716162 709205 720119 820693 811374 6302120 6517950 40.25 71.1 2
15:14:14 2024-01-26 805840 806112 186870 182674 317092 324556 358103 352024 204302 204290 265021 269355 311473 313239 5878677 6324379 8112855 7902864 1327506 1374202 267482 236945 261558 261144 307725 301166 287931 290212 194538 195237 791021 711065 1597268 1593080 373528 369220 531454 535101 669720 650786 652944 663284 673000 680202 632916 702928 2049653 2167088 1280992 1048070 603187 585599 700171 699975 709369 712350 707522 717410 812762 811302 6301294 6518608 40.25 71.1 2
15:14:16 2024-01-26 804705 806683 186351 182960 316614 323799 358678 353272 204268 203650 268792 266839 312420 313460 5896857 6275414 8124707 7883758 1311490 1372180 269123 235953 261130 262205 306795 300953 288779 288803 194513 194697 791021 719238 1596292 1581386 369623 368664 532098 537172 671621 647497 652944 659965 667492 676304 633887 699814 2044739 2167088 1272643 1053340 598477 587068 699179 699763 704252 712278 711734 717921 816368 817262 6325068 6517950 40.25 71.1 2
15:14:17 2024-01-26 815961 806674 186482 182600 319288 324556 355419 353272 204983 203365 264693 268294 311661 313096 5886345 6323672 8055096 7864785 1313106 1374202 267802 235554 263219 260927 309656 301166 288178 289347 193899 194663 789356 716159 1621867 1589503 373547 368628 530703 531747 667011 647497 657816 660470 669715 681164 634065 699814 2040381 2142524 1272329 1063141 599364 588317 703799 700572 704288 712156 709102 710012 811613 818453 6254617 6517708 40.25 71.1 2
15:14:18 2024-01-26 811220 804403 186055 183002 315500 324532 359375 354989 203815 204828 264802 267955 311987 313887 5861839 6307633 8177133 7891141 1322581 1378109 268934 235390 261594 260745 306795 300279 288635 288766 194513 198095 765413 711814 1589694 1599492 371859 367520 533377 534721 663841 653132 654946 656559 667182 681164 625506 700961 2048197 2133367 1259555 1053904 599010 589275 703196 697031 706359 716452 700963 710049 818685 811374 6292293 6527194 40.25 71.1 2
15:14:19 2024-01-26 802510 807190 186179 182242 318237 322674 357421 351853 203781 203934 263500 268059 310494 311596 5874480 6314373 8220859 7925532 1339712 1374165 267508 235589 259109 260382 307259 299287 288779 287691 193863 198095 792687 713097 1598596 1592893 370354 368341 532999 534342 669246 651283 650525 656559 670812 672327 627406 699316 2048197 2156337 1256270 1044045 597305 585563 695888 696008 705323 708134 702494 714280 816342 811691 6341642 6527664 40.25 71.1 2
15:14:20 2024-01-26 801896 805966 185874 182417 318467 323222 357564 354024 203600 203043 265021 268601 311437 312728 5880859 6267878 8066608 7878500 1320922 1370198 266874 235554 259545 261788 306829 298122 288043 288803 192472 194663 753586 715881 1618380 1586122 370354 366674 527673 532950 666809 644577 650941 656522 665862 674832 631053 697291 2040381 2164015 1266124 1050346 598583 585199 696214 696044 701046 708098 709205 714280 811680 811436 6327749 6518231 40.25 71.1 2
15:14:21 2024-01-26 813840 804936 185500 181770 316101 323511 357021 352033 204200 202865 263682 266873 310211 313442 5871480 6323672 8055775 7859742 1317340 1372180 267320 234863 261374 259088 306117 299783 286745 288137 192642 194056 786024 715136 1594686 1586122 369731 366968 528419 534342 662868 646205 654872 657525 665898 676376 629233 695494 2037483 2139428 1243548 1059555 599696 586652 701202 699763 703113 714422 708706 709070 810603 816299 6261579 6517950 40.25 71.1 2
15:14:22 2024-01-26 813030 804909 185072 182023 316005 323835 355383 354024 203815 204147 261792 266908 310494 312149 5861877 6315270 8159532 7887878 1320922 1374128 267446 234466 259946 259519 305442 297892 288662 288766 192946 195555 787690 716671 1594058 1589503 371144 365353 532244 535101 661933 649405 653870 652410 666877 676268 625629 693719 2042092 2127188 1249909 1056987 596435 588587 700820 691849 701156 711095 703380 710043 818575 815107 6301712 6522375 40.25 71.2 2
15:14:23 2024-01-26 806118 804904 184966 181643 316127 320308 355954 353308 202969 203007 263823 266839 310024 313496 5882109 6331569 8215001 7906636 1341532 1374165 264498 234828 259982 258728 306366 299577 287841 287090 193251 195281 789356 707245 1616722 1599878 370880 364734 529203 530460 662427 646510 650478 653150 667821 673783 626789 699851 2048533 2157369 1272329 1043204 595606 587863 694900 693816 703150 710893 700355 713192 816368 808239 6339387 6532115 40.25 71.2 2
15:14:24 2024-01-26 802691 804707 185500 180874 316096 321577 355419 351997 203600 201700 263310 266873 310024 311596 5878978 6303033 8089744 7867267 1326558 1369734 265683 234828 259144 259123 306829 299324 285842 287020 192607 195144 781027 712080 1607018 1586122 369304 365317 526076 531248 663841 644852 648557 654134 664304 672891 630459 693534 2036895 2156213 1263593 1050239 596880 582861 693950 692986 700162 707097 707077 710012 809491 809363 6311131 6518608 40.25 71.1 2
15:14:25 2024-01-26 809914 804972 185165 180909 316005 322495 355509 351370 203285 202193 261792 265995 308618 311229 5881840 6308286 8057581 7859742 1308722 1370809 266056 233418 260750 257974 306829 297171 286316 289014 191999 194734 782693 715136 1587148 1586122 371408 364990 523081 531781 661305 643754 651181 652115 663833 676124 627406 694438 2033378 2136394 1280232 1055593 593979 584498 696214 691849 697191 711275 705142 708883 810394 811691 6288222 6517950 40.25 71.1 2
15:14:26 2024-01-26 811835 802616 185244 180879 316005 322065 353219 351997 202655 202370 261720 266908 308367 310388 5861839 6361342 8194785 7887878 1320889 1373190 266687 233383 259646 257940 306829 297250 287234 287144 192677 194154 762288 709778 1607199 1599704 371408 366781 530519 529902 660479 647279 652258 652541 667978 675136 625629 697328 2040381 2143988 1249909 1052590 594118 587068 695888 692333 702226 710202 696852 710811 811577 809385 6282874 6527987 40.25 71.2 2
15:14:27 2024-01-26 799703 802625 184841 180913 315712 320343 356204 351997 201748 202830 261720 266433 308654 313219 5861877 6323672 8215001 7897257 1341532 1372180 264208 234139 259109 257974 306455 296335 287122 287954 192396 194866 786024 709778 1616262 1599878 369304 364969 527864 528296 661613 645032 645689 651302 663909 670920 623404 697750 2040381 2147124 1265832 1043022 593071 584957 691983 689889 701156 706803 698335 710049 813986 802396 6329591 6527095 40.25 71.1 2
15:14:28 2024-01-26 802691 802652 184841 180749 315672 320829 356948 351997 203459 201700 261720 266839 308367 311052 5876665 6330186 8112893 7891348 1322775 1374165 264463 234139 258858 260796 305391 297351 285307 287918 192198 194699 786024 707751 1616103 1589838 369304 364151 523045 528105 661958 643754 645726 653150 661928 671138 625470 693571 2034590 2157868 1273592 1046544 594760 580251 691492 692424 699170 703408 704067 708969 804844 802432 6301712 6518608 40.25 71.1 2
15:14:29 2024-01-26 806691 802617 184285 180593 314123 321839 353750 349841 202621 201700 261720 265625 308654 310022 5857658 6287492 8074914 7835040 1303778 1371270 266661 234427 258203 261052 304891 297351 285263 287958 191860 194564 773251 717183 1599340 1576902 369304 367041 526052 531248 660552 642116 651404 652115 657939 674294 626961 689608 2028224 2130308 1280232 1057965 593492 580305 695229 691577 696698 707103 703067 705045 807200 807008 6269166 6546848 40.25 71.1 2
15:14:30 2024-01-26 811915 801455 184285 180299 315747 320865 354006 351961 201748 201735 260840 268904 308116 311229 5872475 6352070 8160160 7887830 1322700 1372759 265914 234860 258203 260318 305714 296753 286481 286266 192303 193612 771120 710439 1594087 1595342 369304 363060 528046 527923 658684 645068 650478 649387 665862 672363 623785 693719 2036036 2136394 1288030 1048033 592294 585371 691983 689400 701156 706074 697889 707091 808606 802396 6277940 6499291 40.25 71.2 2
15:14:31 2024-01-26 797769 801464 184009 180303 315515 319563 355671 349559 202341 201735 260840 265995 308116 312149 5878978 6303033 8131235 7866772 1320922 1374713 263988 233152 257515 262941 303749 297279 284777 286907 191831 193883 786024 707245 1636873 1585614 367736 363896 522973 527323 661958 642116 644700 651302 658132 667362 626961 691678 2031109 2156337 1255004 1044765 593914 576888 690022 690885 698180 703408 702531 707425 802497 802360 6296791 6518608 40.25 71.2 2
15:14:32 2024-01-26 806118 804707 183701 180580 314119 320901 353219 349877 202341 201418 261464 265188 307799 309803 5880859 6323910 8066143 7846243 1305927 1367781 264252 234535 258927 259405 305070 297005 284100 286992 191452 194438 779361 713097 1591178 1583873 369304 362516 523818 528925 658182 640263 647599 647479 660080 672327 623821 689543 2028224 2133367 1275805 1049265 590476 576874 691983 688912 694163 707103 700926 705045 808917 807008 6292088 6523331 40.25 71.1 2
15:14:33 2024-01-26 811643 802616 183997 180303 314123 320865 354506 351677 201748 201559 260438 265222 308152 310058 5887377 6348216 8183451 7875750 1319007 1370198 265276 237185 258168 258858 304819 295682 284969 285432 191464 193001 766359 708399 1592039 1595342 368780 363939 523081 526506 656213 639974 648594 648432 663909 670367 621948 691715 2034590 2136394 1263666 1048219 590513 583804 691983 687936 699170 707387 696897 705045 806822 802324 6283308 6509314 40.25 71.1 2
15:14:35 2024-01-26 800154 801455 183670 180019 314601 319375 355007 348751 203175 201912 260956 267400 307870 311745 5886260 6321702 8143416 7897257 1328506 1369927 264023 237519 256758 263084 304035 295295 285405 285428 191395 193441 787690 707245 1590910 1586122 366955 363131 526149 526914 661958 643718 645231 653150 662001 667362 623821 691678 2031109 2145628 1247789 1041053 594574 581924 689008 691849 699170 702274 697555 707091 800725 802575 6292714 6499253 40.25 71.1 2
15:14:36 2024-01-26 804973 802429 182764 180706 314076 321809 355903 349554 203034 200927 261136 266348 308407 310095 5861839 6275227 8084166 7851852 1298341 1368863 265683 234377 256758 259405 303893 295682 284299 286714 190757 193883 782693 714882 1627766 1580507 368257 362516 523077 527323 656750 638381 648594 647443 658680 670332 623785 688525 2025307 2126916 1257169 1054090 590499 579540 691983 687900 692094 703408 698867 703432 804844 802324 6237255 6517708 40.25 71.1 2
15:14:37 2024-01-26 811598 802626 183717 179955 313723 320722 351871 350472 201579 200752 259455 267471 307150 309803 5872629 6328751 8150834 7869121 1319224 1368863 264428 237149 256723 258538 305070 293703 284969 285392 190624 193306 786024 716159 1602838 1584997 366695 362912 523117 530007 655750 642116 647140 646492 658169 671138 618258 688595 2029665 2130392 1261501 1047326 589671 581924 691983 686889 696698 703372 691780 700866 804881 801123 6284059 6527758 40.25 71.2 2
15:14:38 2024-01-26 800040 802626 183363 179563 313944 320444 354397 347701 201680 200472 260036 265188 306581 310791 5872475 6330524 8104207 7859742 1322775 1368920 262778 237078 256113 258677 303039 295502 282771 285428 190457 192831 781027 706740 1595678 1586122 365918 362912 521561 525508 656750 638774 642105 647479 658214 665305 623343 689506 2025344 2150230 1315640 1042536 589666 577491 686087 687936 693146 699207 696889 705045 798943 801186 6299982 6499140 40.25 71.1 2
15:14:39 2024-01-26 810141 804101 183049 179417 313134 319634 351582 348608 201680 200402 260036 265603 306721 309038 5870288 6314980 8065476 7839171 1299376 1367891 263215 236408 256723 258097 302756 295194 282766 285490 190157 193001 767925 711065 1611558 1581386 367215 360582 521192 522770 649159 635985 641891 643613 656282 667362 619643 685483 2020399 2124173 1269166 1049599 587979 577491 689008 683834 691863 706267 697629 703746 802351 803638 6299058 6509229 40.25 71.1 2
15:14:40 2024-01-26 809197 801942 182954 179061 313026 318821 351871 349487 203140 200892 259563 264969 305761 309183 5862102 6348216 8159532 7862696 1330254 1368863 261975 234199 256687 257268 304534 293810 283264 285103 190088 192323 766696 703839 1612847 1594026 366955 360835 523077 525135 654160 638308 641193 644870 658680 662826 617748 687509 2031109 2139428 1263666 1035440 587942 581076 686616 685469 693904 701252 694008 704748 804625 799661 6339024 6509135 40.25 71.1 2
15:14:41 2024-01-26 801294 801409 182891 179211 313288 318637 354739 347701 205694 200088 260402 264789 305691 310534 5871480 6285375 8080579 7861577 1311490 1367891 262341 237006 255042 258026 302685 293596 283050 285356 188998 192966 782693 714115 1603896 1575167 363893 360871 520087 522698 656677 635195 640873 647443 652863 662360 617749 682385 2021836 2132885 1257169 1050815 591342 579093 690965 687156 689903 702280 695647 699283 798032 802575 6241943 6489934 40.25 71.1 2
15:14:42 2024-01-26 808409 800164 182151 179387 311166 317858 351943 348715 205193 201032 259563 264789 306437 308239 5867293 6294266 8183710 7859742 1315178 1364982 263584 233034 255684 257268 303146 294202 283710 283348 189823 192008 763185 707751 1607268 1586122 366695 360871 524290 525135 653233 640263 643020 643957 658350 665752 617965 690228 2031930 2133073 1259335 1035402 587143 579503 684667 682371 691936 700298 691178 705796 803487 797871 6327985 6499850 40.25 71.1 2
15:14:43 2024-01-26 801901 802012 182891 178535 313288 318637 351943 347701 205515 199149 260000 264825 304839 310973 5857658 6284592 8080579 7835002 1316852 1365907 261175 237006 254863 257664 302613 293327 281914 285374 190688 193236 775299 712588 1625402 1576902 363380 360871 519720 525135 657886 634561 641882 649466 656481 665825 620783 683108 2021172 2126823 1255004 1050330 590499 577491 689985 687985 690955 698117 695833 698786 797995 802356 6233119 6499850 40.25 71.1 2
15:14:44 2024-01-26 809197 801409 181867 179070 310913 320095 351907 348691 205515 201067 258399 264789 306686 306577 5871480 6320776 8141509 7851857 1317128 1364982 262778 232706 255112 257197 303182 294202 283666 283263 189788 191752 748901 709778 1578679 1586122 364741 360546 525269 527265 654013 640080 643936 644797 659970 666063 618076 689357 2032044 2130208 1257169 1039802 586308 577863 684003 682629 694618 702280 691706 700792 802497 793383 6292293 6489616 40.25 71.2 2
15:14:45 2024-01-26 800154 800241 183094 178535 312148 318637 351943 347386 205799 199739 258980 265975 304839 309001 5874781 6316545 8099283 7850364 1320922 1364982 261140 233870 255042 257232 302685 293810 280777 285120 188963 192323 760141 709778 1626741 1585614 364982 360654 518401 522760 655089 635572 639113 647163 652827 662073 618186 681380 2024805 2127188 1257169 1041794 587979 573940 685565 683314 688023 694358 695301 699819 798032 799708 6282429 6489894 40.25 71.1 2
15:14:46 2024-01-26 809463 802356 181863 178501 311166 318412 350280 348715 205550 199114 259598 264384 306676 308347 5845065 6309382 8090263 7812548 1317152 1365832 261757 232706 254685 255654 303182 292639 282943 284236 190688 192382 760141 714882 1601307 1581106 363711 358414 518365 525844 650426 633845 642105 641152 655048 665825 613637 680378 2021836 2111253 1256270 1043278 586308 577900 688032 682629 690955 698644 689081 697258 801894 797943 6268514 6480627 40.25 71.1 2
15:14:47 2024-01-26 800612 799685 181828 178501 310948 318187 351979 346620 202041 200053 258399 264384 304804 306216 5862214 6294153 8167033 7857429 1326558 1364982 264041 232420 255485 256984 301941 294296 281799 282576 188860 191409 753662 706368 1585550 1583358 360573 359965 521561 523648 655052 636470 639715 645238 656746 658349 614470 685446 2022639 2132744 1241428 1034703 587979 577900 684003 683834 691936 694322 689673 699819 795396 792086 6272996 6481093 40.25 71.1 2
15:14:48 2024-01-26 800306 801418 180715 178565 309280 317738 351871 346063 205193 199114 258934 262734 304839 306541 5870644 6240396 8043141 7829316 1302057 1367098 260930 231839 255006 256075 302693 293667 280801 283405 188860 191543 761780 709778 1587697 1576902 364741 360763 517011 524120 651384 632911 641994 641643 649083 665269 615998 681201 2018964 2111768 1248507 1044765 582983 574565 686050 678732 688023 698323 690554 695735 801254 797943 6268694 6499850 40.25 71.1 2
15:14:49 2024-01-26 802387 800250 181540 177973 311166 315518 351375 347666 201478 199426 257966 263759 305540 310241 5862102 6312435 8182911 7895348 1335190 1366272 261035 232890 255595 255513 302083 292201 281637 281892 188632 191113 782693 707751 1584374 1586122 360573 358053 520014 522907 652308 636434 636432 644413 655781 658349 614654 686000 2024713 2128697 1243548 1035440 587942 577491 682763 682629 690955 693273 688256 698786 796829 793274 6282429 6490472 40.25 71.1 2
15:14:50 2024-01-26 797968 801418 180784 177973 310184 315951 351907 345543 202066 199149 258399 262734 304804 309256 5853557 6231640 8046343 7829321 1296328 1365390 262742 231621 253514 256442 302161 295275 281369 282718 188597 191247 765057 711814 1570043 1574666 363930 359859 517814 523648 650462 632911 641649 641643 649047 663364 616435 681201 2012564 2116479 1264740 1044765 582532 572834 684039 677698 683993 698323 690554 695204 797794 793383 6268514 6499850 40.25 71.1 2
15:14:51 2024-01-26 806109 799685 181893 176855 311639 315951 349434 347666 201478 199114 257966 265342 303604 308275 5862102 6365598 8158631 7857618 1334057 1364945 261820 232400 253479 254834 301978 291748 280231 282576 188894 191079 766696 703718 1629639 1590632 360681 357479 519352 518966 649506 634295 634556 640245 654320 658241 611866 681417 2021836 2130208 1263666 1029562 585474 576229 680309 680213 688023 692225 686560 697792 797431 792716 6339024 6481093 40.25 71.1 2
15:14:52 2024-01-26 795486 801418 180745 177811 309971 315879 351677 346063 201478 199080 258183 262333 304344 306180 5872622 6257119 8048826 7829042 1294639 1362973 261975 231260 255595 255689 300985 292024 282108 281958 188597 190512 742553 711814 1595972 1571770 363380 359423 514067 522907 649506 632015 640281 640245 650919 661429 614654 679227 2012290 2111768 1262527 1044765 581219 570878 682763 676703 682991 694394 689571 694931 799164 793310 6272996 6480627 40.25 71.1 2
15:14:53 2024-01-26 804973 798989 181863 176303 310259 316136 347648 345578 201478 199183 257897 264507 305147 306325 5868433 6376143 8159608 7857505 1334166 1364982 258758 231656 253479 254834 301024 297164 280122 281856 188335 190835 763419 702715 1616151 1590632 360681 356440 517048 519002 647598 633845 632723 638363 654320 657278 610065 679896 2021836 2130208 1259335 1029562 584642 574601 678865 680424 688023 691216 686523 696763 796266 793190 6339024 6490472 40.25 71.1 2
15:14:54 2024-01-26 798898 801446 180745 177816 309750 315591 351051 347615 201549 199010 257823 262228 304699 306288 5867396 6218269 8052523 7831606 1296488 1362936 261940 230542 253302 255654 299850 291988 280100 281856 188301 190512 750290 711814 1592256 1575783 362831 359676 514067 522094 650653 631121 640244 639756 650458 660929 615056 679227 2011134 2111768 1264740 1044877 580395 567897 682763 674754 681990 697099 688591 691646 800297 793347 6264478 6490472 40.25 71.1 2
15:14:56 2024-01-26 804411 800242 181328 177277 310918 314822 349608 349566 200742 199427 257788 263584 305648 308166 5852723 6293234 8164747 7859742 1322700 1361004 260701 231260 252725 255405 300358 296634 280558 280846 188301 190478 774275 705731 1583154 1576902 361108 357515 519720 519809 651384 634744 635530 642134 649155 658349 614617 681380 2013996 2130208 1261501 1032495 586308 574528 679556 682145 688999 691738 688591 695772 788765 791219 6272996 6498455 40.25 71.1 2
15:14:57 2024-01-26 801715 802048 180448 177315 309601 317593 349290 345899 201478 197905 257342 262734 302970 305713 5853649 6296110 8020279 7790217 1301251 1364945 259549 230577 254259 254088 299483 291988 278387 281856 187710 190478 751948 709778 1585546 1576902 360717 357515 515367 519809 645697 629229 636432 636452 647666 658083 610065 677223 2012564 2102548 1275805 1043278 580306 572429 682763 674241 682722 694286 685548 691609 799164 793274 6279040 6489934 40.25 71.2 2
15:14:58 2024-01-26 800729 800920 180607 177222 308349 315216 350526 345578 200637 198802 256741 262918 302970 308311 5862214 6289669 8171794 7846243 1335190 1362936 259118 231621 254154 254656 300815 291867 279891 280767 187744 190478 763419 705731 1591458 1583601 360084 355869 517048 518233 649046 632948 631718 640245 649119 655358 610533 680663 2020399 2124173 1243548 1032495 584642 573717 679827 679731 687536 688718 687297 696391 793240 789884 6280552 6490351 40.25 71.1 2
15:14:59 2024-01-26 802547 800246 180680 178651 310332 317738 347541 343436 204935 197940 257717 262856 302936 306951 5853744 6322115 8020004 7812849 1301251 1361004 259549 230506 253514 253840 301307 296767 279766 281392 189482 189879 737792 707751 1579096 1575783 361621 357603 514637 519405 644953 629265 636469 634585 648097 658349 603924 678224 2012564 2096320 1262631 1038798 581256 574565 682689 678692 687584 697099 682375 692427 796886 791001 6268514 6484602 40.25 71.1 2
15:15:00 2024-01-26 797119 800348 180612 176299 310003 315326 348519 344960 201478 197871 256561 263403 302479 306288 5852723 6303207 8066906 7840985 1317152 1362973 259118 231098 254154 254053 301307 297187 279766 281856 189082 190045 735083 707751 1597526 1576902 360851 356440 513909 516662 647598 627180 631755 638363 647666 654437 611633 676224 2009705 2114979 1246341 1042572 585298 571930 682242 679584 681749 692895 687389 692427 790396 793238 6235875 6479761 40.25 71.1 2
15:15:01 2024-01-26 807264 800201 180465 176855 307343 315915 349360 344469 200741 197940 255951 263172 302936 304568 5828117 6337665 8112930 7857982 1313344 1364982 260308 229826 258291 254053 299448 296634 279236 279788 188335 189248 761780 702327 1597437 1586122 360645 355869 513995 516699 644953 629302 632687 634548 650458 654401 603924 679227 2024805 2129851 1257169 1029043 583628 574261 677721 676556 686607 690647 682449 694330 792188 791035 6259985 6485843 40.25 71.1 2
15:15:02 2024-01-26 802510 799084 180465 176299 306454 315951 347612 343160 200916 197905 256741 261932 302936 305317 5857921 6287163 8022375 7803470 1290966 1361550 259514 229113 255253 253663 300347 296671 278193 280632 188816 189317 783345 707751 1612100 1574666 360609 355334 513545 518233 644039 625574 634556 634763 647374 660437 608745 677129 2014727 2097790 1237188 1039877 581964 571844 681758 673765 682722 692261 683098 692576 795666 792338 6254617 6480928 40.25 71.1 2
15:15:03 2024-01-26 797987 797912 180114 180723 307813 315577 349469 343195 199973 197940 255200 261567 303258 307462 5852723 6294453 8136691 7844765 1317999 1361970 258723 229826 252725 254053 297602 291794 279236 279463 189082 189282 771612 702715 1581556 1576630 360084 357228 514067 516699 650936 631976 632583 641560 647484 656709 612659 679561 2014727 2133073 1224906 1033966 581021 567927 676862 676765 680782 689258 690279 691646 790883 791219 6282617 6481218 40.25 71.1 2
15:15:04 2024-01-26 809445 797948 179920 180723 307338 314625 347053 345301 200136 197836 256776 261098 302725 305499 5836702 6277890 8094882 7812586 1307752 1361970 259299 229148 254154 253097 299203 291020 279236 280122 188479 189282 743346 710795 1575213 1575783 361364 357726 517896 521085 645869 631906 635969 636115 651306 657098 609641 680604 2012564 2116479 1248507 1029043 578654 567752 674978 673409 685631 689202 681518 693687 793381 784297 6301712 6485843 40.25 71.1 2
15:15:05 2024-01-26 800077 799075 180110 180346 308063 313890 347089 343195 200916 197527 255987 263649 303507 307462 5828504 6302555 8066906 7812661 1313321 1361550 262937 229790 252725 253274 299609 291948 278747 280571 188551 189282 741533 707751 1623389 1578536 360084 355192 513145 516661 645869 626402 632695 638290 643835 653941 609797 671221 2007569 2111768 1244175 1042185 583628 567752 680309 676739 680300 688974 686109 688493 786597 792338 6198659 6457464 40.25 71.1 2
15:15:06 2024-01-26 807264 798078 179542 180718 306454 315843 346288 343436 200252 197836 255165 261567 303186 305317 5848371 6323821 8112893 7822227 1311524 1364945 259514 229113 252725 252533 298089 291382 279730 279752 189349 189041 760011 703839 1589160 1584760 361621 356861 515331 516661 643127 627416 632807 634313 648437 652456 608103 675744 2016098 2122668 1246341 1025384 577831 567897 673543 673409 682716 689258 679997 693687 791069 784297 6298095 6480928 40.25 71.1 2
15:15:07 2024-01-26 797702 797948 179542 180320 307848 312901 347612 343019 199939 197664 256381 259689 304540 307425 5853744 6249793 8037440 7816648 1301127 1359617 261451 229543 252170 253807 300135 291862 279730 279543 188551 189179 760141 711814 1589832 1565116 358555 355334 513331 518233 647452 625538 632687 637389 646782 659503 613308 674747 2003291 2105785 1255888 1038849 577009 566686 676945 672931 678856 691252 686072 690002 789983 790400 6254617 6452860 40.25 71.1 2
15:15:08 2024-01-26 802654 797649 180240 180285 307843 312937 346288 343471 199660 197527 255200 261098 307889 306469 5828402 6321702 8141509 7849674 1332320 1364859 258783 229684 252581 252148 298435 291044 279730 281335 188551 188653 747116 699716 1607230 1585614 360084 353383 513909 515197 642101 629075 629779 630979 649078 649335 607241 676224 2011134 2117981 1261041 1028063 581293 567825 673897 674754 681990 685381 680516 689051 784302 783121 6264036 6471714 40.25 71.1 2
15:15:09 2024-01-26 802510 797921 179258 180289 305956 314883 345212 342983 200287 196602 255165 260734 303507 306005 5853744 6296110 8029604 7818137 1302057 1359543 260130 228936 252544 251552 297635 291189 278550 279648 188215 188653 753586 707751 1591918 1572140 360084 353171 510789 513684 641308 624665 632807 632718 645729 654437 605486 671221 2006852 2091843 1245669 1035440 578654 567825 677343 673409 680782 688234 679292 687514 789689 784333 6245686 6462110 40.25 71.1 2
15:15:10 2024-01-26 793471 797694 179224 177763 306415 312937 346288 342983 200113 197218 254738 261567 303081 306440 5853744 6297470 8066029 7832834 1313292 1361945 259254 229113 251834 252429 296702 291525 279336 279900 187494 189248 767310 707751 1606236 1567682 358047 354233 510971 513684 644713 623780 631907 635481 643835 653445 607341 671987 2001868 2107279 1264740 1041520 581134 567087 678865 674681 679818 690232 684538 686426 784229 784405 6203632 6489040 40.25 71.1 2
15:15:11 2024-01-26 807264 798083 179507 180258 306987 314811 346750 345447 199452 197493 255165 260699 303046 306433 5857644 6296088 8159381 7870970 1326605 1361908 263271 229649 251549 252463 297359 288590 279766 278435 188418 188488 767310 703718 1582355 1576902 357794 353701 515002 516661 643767 627380 632807 634585 649078 652492 603888 676705 2009705 2122631 1252838 1028310 581134 567861 673543 673728 682716 685309 680479 689576 784229 784343 6260038 6481093 40.25 71.1 2
15:15:12 2024-01-26 806870 797875 179228 180254 306384 313634 346406 343436 199626 198192 255916 259689 303507 305534 5863136 6294490 8098621 7830714 1309616 1361550 257970 228687 252134 252254 299954 288554 279766 278374 188021 188916 772073 707751 1575300 1575783 359064 353701 514637 516662 642216 628304 632807 632966 647666 653905 606607 677186 2009705 2107948 1287760 1026114 575370 568732 672588 669601 681749 685381 680259 689539 789880 784343 6320159 6471714 40.25 71.1 2
15:15:13 2024-01-26 797425 799982 179224 180002 306415 311689 346531 343019 199626 197218 257721 259627 302937 307243 5857963 6220474 8008575 7814617 1292340 1362299 259118 228137 252225 252077 297816 290738 278159 278453 188021 188323 759527 707751 1640968 1574102 360084 353949 510971 516295 641308 624836 631009 631067 640105 650590 604984 670621 2003291 2091843 1271379 1035440 577516 568732 676393 669564 678856 685381 679618 685414 790438 784369 6244699 6467099 40.25 71.1 2
15:15:14 2024-01-26 795727 797817 178941 179962 306982 312901 348866 342140 199696 197046 255024 261175 302903 305423 5848531 6311319 8076983 7812548 1313396 1359617 258890 228606 252617 251691 296667 291189 277378 278405 188021 188323 723508 703216 1590092 1572140 358047 354667 510249 513739 642216 622861 627286 635664 639546 649335 607241 669928 2000446 2105785 1264740 1037285 578654 567087 674959 672229 674914 685345 681482 683918 781942 784369 6192882 6471714 40.25 71.1 2
15:15:15 2024-01-26 808905 799058 179624 176633 309297 312615 346651 344923 198828 197389 254810 260128 302336 307020 5852723 6303435 8140667 7840985 1320644 1359460 258890 228332 250630 251726 297707 288685 278943 278965 187494 187732 739379 702715 1597736 1573550 355990 352148 513545 515197 645139 621983 629070 634548 643835 649335 608745 673238 2003291 2124173 1262527 1027577 578654 565013 671122 672704 680300 687445 681965 689474 779664 784343 6263564 6470275 40.25 71.1 2
15:15:16 2024-01-26 810401 801488 178869 176783 306955 313701 346370 345364 198241 196500 255059 259043 302621 303606 5852728 6258319 8093512 7824009 1307747 1358416 259941 228332 251834 251481 297635 288279 279372 279555 187362 188027 758503 707751 1568236 1574666 358047 354598 513909 516661 640400 625538 630523 632696 645236 653009 605020 675227 2006852 2107948 1264740 1024654 574552 567087 671598 668580 678375 685273 678809 690493 788462 782129 6331218 6480501 40.25 71.1 2
15:15:18 2024-01-26 796784 800352 179117 176783 306919 311519 346217 342911 199001 196876 256337 258870 303365 303606 5843344 6222255 8015115 7803470 1292625 1356480 257935 228013 251055 251962 296726 288626 278159 279358 187231 187897 756864 710516 1573124 1565116 358555 353171 510249 513454 641762 621980 630039 629211 641757 653302 603127 669928 2003291 2086600 1242010 1035440 574961 567087 674446 667597 676384 685345 676807 682426 788608 786382 6287821 6469331 40.25 71.1 2
15:15:19 2024-01-26 800265 800348 178946 176770 306982 311006 346750 342695 199140 196568 255130 258289 302621 304533 5861825 6239982 8008613 7812849 1290951 1357961 257935 227659 251055 251866 297924 288649 277768 278965 187494 187732 743146 707751 1554133 1567682 358555 353135 509492 515197 640364 621980 630210 629211 642359 653009 602661 669451 2003291 2083599 1222345 1033966 575370 567525 673933 667597 676899 686958 677678 684989 788608 784270 6250860 6480816 40.25 71.1 2
15:15:20 2024-01-26 795675 799200 178805 176677 306951 311916 344899 340878 199591 196261 256685 261218 301702 304069 5844162 6293163 8056130 7812849 1313396 1355762 257334 228172 250842 250886 297816 288554 276564 278475 187362 187766 735083 704723 1603507 1571024 357035 353848 505089 512250 641308 620149 627249 632966 641303 651998 607241 669928 1997569 2099567 1235971 1040313 576598 562948 676381 671244 678298 685092 683173 685176 784131 784233 6259818 6458639 40.25 71.1 2
15:15:21 2024-01-26 801302 796939 178062 176659 306992 310753 346389 342983 198379 196602 259516 259473 302621 305732 5843344 6294453 8084166 7831606 1311490 1359344 258491 227624 251090 250886 296143 288685 277768 278181 187494 186850 763419 698318 1577070 1574666 357035 352148 510971 512975 642216 622514 624440 631103 640396 647365 604556 667950 1997606 2101917 1251462 1034934 577756 565953 673506 671391 673497 684048 679143 684050 781836 784261 6206969 6476302 40.25 71.1 2
15:15:22 2024-01-26 804973 797769 178241 176531 306020 311988 344942 342464 198379 196178 253956 260267 301455 303855 5862102 6349272 8112930 7831606 1328359 1359617 256832 227659 250630 249424 296460 288040 277768 278965 186968 187403 756864 699716 1604420 1583873 356782 351857 510702 510730 637543 624665 623555 632518 643395 649299 606381 671221 2004630 2128991 1252281 1029043 575332 562747 669150 669417 676853 684048 681482 687477 781356 783235 6258112 6470487 40.25 71.1 2
15:15:23 2024-01-26 802691 798083 177786 176659 306092 311653 343418 343019 198000 197184 254134 258323 301348 302187 5848549 6262849 8108635 7824122 1307659 1359617 259436 226919 251090 250502 296726 288329 278159 278181 187231 186850 750488 702327 1589731 1576630 357794 351857 510971 512213 636607 623510 624440 627325 640033 650348 603275 672965 2008998 2116849 1239844 1021875 576151 565266 668603 668543 676899 680252 676711 688005 783638 779814 6252617 6471714 40.25 71.1 2
15:15:24 2024-01-26 800306 797653 181712 176527 303580 311988 343418 340878 198103 195378 259185 258323 301667 302259 5848549 6286476 8001628 7784712 1294757 1355762 258057 227667 251834 249424 297086 288649 276069 278965 186801 186884 753586 705731 1574183 1567682 357794 351569 505089 513375 635635 618326 628862 628610 639198 652936 601452 667802 2002548 2091316 1243548 1031983 573700 565485 672588 667328 675760 684236 672752 680382 783084 781947 6255092 6462336 40.25 71.1 2
15:15:25 2024-01-26 796621 798087 178096 176043 306726 310029 345917 341946 198345 195344 254134 258289 301209 304069 5843344 6258182 8037440 7812849 1302057 1355762 257695 227624 249469 250119 297124 288518 277378 278769 186207 187437 742355 707751 1603831 1558462 354302 351857 509055 513446 641826 622514 627139 632819 640739 652936 606570 667765 1996076 2091093 1227119 1034195 572585 558847 671598 663650 671589 683273 676141 680382 784302 783235 6235779 6453060 40.25 71.1 2
15:15:26 2024-01-26 795486 796958 177501 176034 305841 310029 345917 338824 198414 195344 255507 259473 300752 304778 5843344 6301938 8061599 7803470 1310553 1355725 257083 226919 250242 249424 296978 288518 275682 279358 186719 186884 736696 702715 1591057 1574046 355123 351375 507252 509753 639367 619425 626536 631707 637880 649083 604556 664055 1994019 2099008 1263593 1035440 575370 558847 673469 670831 672425 683309 679292 681280 779697 782092 6242019 6471714 40.25 71.1 2
15:15:27 2024-01-26 801470 797522 178377 175512 306992 311895 343001 341946 197691 195955 255507 259231 301209 304667 5844463 6285375 8148470 7829409 1321073 1355762 258057 227271 249083 250677 297550 287396 277768 278181 186684 187232 737792 701825 1578095 1574375 353657 351821 510825 512030 640181 623670 623519 632966 638610 646909 605816 671801 1999699 2120988 1220480 1029043 573737 558775 665843 666617 672425 679988 680259 684441 779145 779850 6244699 6457727 40.25 71.1 2
15:15:28 2024-01-26 802617 798083 181681 176289 305196 310499 344942 341910 198172 196568 255110 258323 300403 303091 5843344 6289781 8104207 7790914 1307639 1358416 258455 226217 250842 249355 296230 288230 276243 277702 187458 186455 731443 700319 1600883 1584760 356889 351641 507802 509899 635747 621064 622361 629130 639997 644495 599653 669451 2007532 2107948 1252838 1022469 574961 564613 668749 667634 674950 676367 672789 682426 781356 775355 6245686 6443589 40.25 71.1 2
15:15:29 2024-01-26 799585 793423 179249 175788 305151 311479 342965 340878 198345 195039 256504 258254 301209 302187 5836265 6267308 8080579 7797904 1304018 1356555 257808 227220 249992 252331 297816 286642 276156 278697 185935 187595 736696 707751 1573875 1567682 355414 351857 508773 513940 636607 621980 627249 626919 640069 652046 600962 670882 2000446 2096592 1259484 1026114 570547 558883 665880 663145 676853 683273 674812 683955 784265 775283 6301294 6462336 40.25 71.1 2
15:15:30 2024-01-26 797997 798087 181712 175793 306092 309090 345673 339849 198035 195378 255543 258075 301702 302332 5843344 6240949 8008792 7773556 1300046 1362374 257734 227131 250875 251002 295964 287540 275220 278074 186196 186782 742156 705731 1590060 1566091 354730 350441 504909 512213 633703 620747 628585 625520 640849 649335 600114 669928 2000446 2096592 1253675 1025384 570954 564347 666822 661706 674950 681317 673340 683975 781979 774701 6282874 6452957 40.25 71.1 2
15:15:31 2024-01-26 797156 798083 181708 175788 305877 310387 344942 340363 197897 195344 255110 256720 301491 302761 5836134 6212983 8000058 7796125 1288015 1356368 258494 226043 250236 251355 293913 288040 275453 277986 186077 186523 767076 703718 1624694 1567682 356026 351857 506892 510693 634846 612969 623519 625569 636675 648540 598047 664018 1994019 2078204 1239308 1028026 571151 563345 669697 663650 672631 681281 669312 679194 780802 775355 6245198 6462336 40.25 71.1 2
15:15:32 2024-01-26 794605 797522 181677 175512 305160 311915 343001 338860 198207 199249 259002 258075 299875 302718 5835013 6253321 8009406 7784354 1288935 1359184 257879 225448 249505 249355 294997 287729 275169 277078 186042 186231 738308 703216 1629640 1571807 356782 351537 503489 510332 633946 617158 623519 625569 637612 647401 599931 665981 1996187 2081153 1245669 1028026 571188 563780 669697 663145 672900 681245 669349 680161 775243 775283 6269128 6462336 40.25 71.1 2
15:15:33 2024-01-26 797373 797355 181712 175066 305877 308156 343001 340363 197691 197357 255182 257290 300787 301759 5844379 6256496 8000498 7782158 1290031 1355762 257083 225448 251066 251462 295412 288040 274839 277790 186077 186679 765410 703718 1572543 1567682 355990 350723 504741 509935 633946 613006 623555 625569 638587 648349 598047 665981 1991904 2084441 1253952 1028026 570379 562948 669223 663145 674645 681281 669385 678383 779664 774156 6325147 6462487 40.25 71.1 2
15:15:34 2024-01-26 796854 798083 181743 175232 306092 311046 344942 340363 197725 195344 254281 256686 300469 302724 5835798 6230246 7992091 7784712 1285148 1356480 258057 225448 249505 253796 294340 288553 274839 277790 186077 186231 751948 703718 1602701 1567682 356026 351573 503489 509935 633946 616610 623555 624683 637648 648313 598047 664092 1991904 2081153 1246341 1028026 570342 563345 669697 663182 673924 681281 669312 680199 783203 775283 6255092 6457727 40.25 71.1 2
15:15:35 2024-01-26 795675 797922 181681 174713 305196 309803 343001 339885 197108 197232 255146 256686 300469 303148 5853777 6220474 8000058 7794091 1292625 1353803 258093 226043 248698 249355 295834 286822 274839 277169 185226 185681 751948 707751 1555461 1558462 354839 351821 504679 510657 635747 617232 624396 625126 634694 645402 598047 661016 1992602 2078491 1260314 1029488 570954 558847 669697 662307 671589 682117 670947 678154 781906 775283 6215142 6452957 40.25 71.1 2
15:15:36 2024-01-26 793471 797256 181637 174670 304686 309732 342965 338789 197416 196941 255106 258500 302061 303436 5846369 6234402 7990269 7784544 1300046 1352582 255685 225797 249012 249946 295297 286683 273127 277754 185121 186197 730246 705731 1587405 1567682 354266 349349 504741 509106 632116 616099 625286 623798 638062 646382 599007 664055 1994019 2094257 1235971 1026114 569329 558811 665771 662307 672863 682117 670773 681131 781356 775227 6272996 6453041 40.25 71.1 2
15:15:37 2024-01-26 796859 799357 181372 174643 303901 310314 344688 339289 197416 195024 254136 257152 300575 301722 5846369 6222255 8000058 7786440 1285260 1351774 257299 225256 247931 254046 294027 286683 274347 276515 185191 187431 739921 705355 1583853 1563241 354839 350723 505186 507634 633049 615920 623508 623798 634694 644495 595071 663681 1991576 2084572 1235971 1026114 569329 558847 667767 663247 673019 682117 669993 678191 779697 775227 6254131 6453041 40.25 71.2 2
15:15:38 2024-01-26 797759 797927 178746 174356 304623 309935 342785 338610 197210 196527 253885 257331 299699 301655 5829805 6269551 7980316 7777048 1298341 1354690 256437 225448 249433 249946 296042 286795 274347 277364 185121 185648 731858 705227 1570716 1567682 354839 349384 504741 508351 632153 615626 623508 622879 636638 646382 596318 663982 1994019 2084108 1235971 1026114 569329 558811 665807 662307 673497 679189 670947 680161 779697 775227 6264036 6465642 40.25 71.1 2
15:15:39 2024-01-26 797759 799182 178746 174460 304981 310423 342749 339360 197210 196527 252779 256405 299840 302730 5851691 6241416 7992755 7777208 1290966 1356555 255650 225099 249469 249946 294305 286562 273127 276479 185156 187300 725095 703839 1569206 1566570 354876 349666 504113 507598 632153 615484 623508 622879 635668 645402 596281 661521 1992602 2087476 1228706 1026114 569329 558811 665843 662461 671589 680193 669040 677153 777419 774842 6264478 6461636 40.25 71.1 2
15:15:40 2024-01-26 797955 797973 178750 174304 304044 309401 342857 338242 196903 199284 252815 258137 299417 302302 5824587 6212983 7996411 7775334 1288443 1356480 257263 224716 247895 253974 293053 286468 274575 276479 184956 185614 738308 705355 1566892 1562621 353802 350688 504741 507598 633049 616086 621736 623320 631055 643518 596281 661309 1991186 2075036 1237678 1026114 570954 558775 667803 661838 669688 680193 669707 676191 781652 778959 6233671 6452204 40.25 71.1 2
15:15:41 2024-01-26 795616 797743 181323 174326 304686 309547 342857 338575 196800 199318 254209 257662 299315 303091 5833966 6212234 7989092 7775334 1285260 1352694 257263 224716 247895 250473 293373 286351 273127 276056 184826 187168 750309 704344 1570209 1562893 353766 350194 503277 504670 632601 614612 621736 622879 633795 643518 596281 662041 1988322 2074888 1242010 1026114 569329 558775 665843 662461 669688 676079 667756 677580 781547 776457 6223970 6457391 40.25 71.1 2
15:15:43 2024-01-26 796859 796362 181271 174330 304787 309328 341785 338242 196869 199213 252635 257124 298998 301722 5833966 6203711 7987059 7765955 1284751 1353252 257048 224716 247860 249946 293132 286432 273127 275597 184533 185323 739921 702327 1599580 1565188 353766 349630 502921 504670 631259 614342 621736 621925 631019 643066 594522 660294 1991186 2074888 1244175 1026114 569291 558775 668071 662013 669468 676115 669153 675010 778337 774658 6264592 6440096 40.25 71.1 2
15:15:44 2024-01-26 796859 799519 181174 174087 303271 309328 342327 338503 196732 199249 252779 256651 299805 300699 5833966 6245632 7985830 7765955 1290031 1355725 255615 227087 249223 249595 293821 286445 273091 276249 184533 187168 721921 703718 1567627 1565459 353766 349384 502921 504706 630775 614612 622621 620095 630898 643554 592441 660080 1991186 2071652 1241428 1028464 569291 562673 668108 663174 671552 680085 667830 676006 777236 776604 6269013 6462278 40.25 71.1 2
15:15:45 2024-01-26 795727 798078 178629 174087 304160 309328 342929 338278 196732 199389 252779 256651 299523 300485 5833966 6240545 7996411 7750945 1287940 1355725 255650 224751 249223 249946 293821 286808 273091 276249 184826 185323 725095 702327 1569511 1567410 351740 348296 501855 504670 629366 614342 622621 621009 634770 643554 594559 664254 1995265 2095636 1261330 1022604 568870 559491 663344 659709 673497 680048 672106 679194 779697 771406 6282429 6451301 40.25 71.1 2
15:15:46 2024-01-26 795727 797821 181209 174478 304160 308674 342893 338242 196766 199284 252779 256651 299560 300699 5833966 6264669 7990713 7756576 1292841 1352545 255615 225666 248663 249209 292848 285842 272865 276056 184533 187168 731858 703718 1586608 1565459 351776 348541 502565 504670 629329 614102 621736 620131 634503 645656 596441 664291 1996076 2094494 1233758 1024580 567710 560284 664286 661444 671589 676367 670947 679071 778410 774132 6270040 6448575 40.25 71.1 2
15:15:47 2024-01-26 793471 798083 180920 174478 302765 306649 342929 336751 196459 199213 252743 256651 298580 300699 5833966 6258319 7982977 7765955 1292625 1351582 255257 224751 248663 249245 292232 286454 273056 276056 184533 185033 721921 702327 1581570 1565459 351740 348577 501855 504670 629329 612838 620520 622533 634731 646112 594412 663654 1993236 2090035 1259068 1025309 567839 559564 663381 660396 672394 680193 671628 677227 777419 772647 6263564 6448354 40.25 71.1 2
15:15:48 2024-01-26 795727 797256 181047 173767 303258 308674 342374 337223 196458 199074 252707 256261 298545 300275 5829805 6264631 7973652 7750945 1297414 1353766 254830 225666 247860 248231 294590 285040 272674 276056 183948 187168 740477 705227 1584215 1565116 351668 346969 501855 508847 630556 613450 621588 619949 634358 645765 595254 664404 1993236 2091843 1233758 1020216 566097 557689 661466 659601 671113 676331 669732 679194 777419 772456 6268975 6434391 40.25 71.1 2
15:15:49 2024-01-26 793434 797518 177257 174478 302554 306937 342929 336173 196425 198899 252743 255871 298356 299736 5829805 6276538 7992303 7762060 1300008 1353252 254865 224560 246369 248405 294961 284951 272674 276020 183819 185323 728633 705227 1568680 1566964 352863 348705 506137 509608 631076 618108 621625 621778 636457 640177 592368 665944 1994019 2089309 1259068 1015342 565824 557982 659594 660108 667757 673300 668766 679194 777455 773038 6221385 6434199 40.25 71.1 2
15:15:50 2024-01-26 796859 796688 177505 174209 302211 308120 341580 336208 196459 195427 252779 255871 297399 302088 5833966 6263421 8052523 7784712 1300197 1351811 254865 225332 247131 249209 294961 283161 273091 275633 183621 185033 732039 706368 1604338 1569572 352863 347421 505420 509608 631039 617633 622512 621925 637270 640321 592478 665277 1994019 2095636 1245930 1016065 566060 557945 659594 658222 667757 673774 667029 679194 778593 772770 6225834 6434199 40.25 71.1 2
15:15:51 2024-01-26 795727 795826 177133 174609 301357 307870 341856 336208 196732 195427 252779 255871 298774 301660 5833966 6267878 8061875 7784712 1303088 1351657 254652 224560 247096 249245 294340 284206 272880 276000 183702 187168 720334 706368 1568904 1566228 352863 347385 505420 509608 629366 612933 621736 621925 638002 639997 592478 663747 1991186 2092470 1233758 1016065 565824 557945 658661 656522 666777 672318 667779 678711 776832 766414 6225834 6434199 40.25 71.1 2
15:15:52 2024-01-26 795162 796692 176752 174600 301357 309547 341616 335702 196765 195427 252707 255871 297434 301234 5833966 6277177 8038930 7775334 1300228 1350816 254652 226820 247230 248192 294711 286158 272534 275455 183516 186810 736091 705861 1573598 1566228 352612 347456 504741 504706 629402 617997 621699 620058 636370 640285 592733 664291 1991186 2095636 1233758 1013898 565293 557945 658195 658456 665798 671301 666045 677227 775186 772770 6225834 6434391 40.25 71.2 2
15:15:53 2024-01-26 796859 796958 176435 173802 303325 309547 340788 335667 196425 194880 252707 261142 298638 301234 5824587 6263421 8046785 7775334 1301911 1355514 255011 225810 246263 248683 294162 283055 272950 274613 183644 186382 735083 705731 1578431 1562893 351612 348705 504704 507441 628404 615920 617554 620765 631128 638376 591896 662387 1988322 2092656 1233758 1013177 565293 557551 656764 656522 665798 669816 663848 676191 772852 766378 6221385 6429610 40.25 71.1 2
15:15:54 2024-01-26 793139 795826 177252 173490 299598 307654 339760 336208 196492 194880 252707 256764 297928 301161 5829805 6236032 8052523 7798378 1303778 1356555 254760 225328 246263 248263 292303 283130 273787 273078 183330 186157 750309 702327 1603546 1567682 351861 346447 503277 504571 627429 614141 614790 618272 630790 636475 591023 660629 1988359 2096592 1253675 1016065 567710 557945 660529 660162 667757 672077 664120 673206 771621 766076 6216941 6434199 40.25 71.1 2
15:15:55 2024-01-26 797968 795830 176439 173490 300230 309110 338735 336444 195812 194880 252707 256764 298638 299947 5833966 6258967 8042918 7795533 1305880 1356480 255081 223919 246989 248405 292480 284027 272639 273078 184580 185341 760606 697819 1574970 1574666 352863 348458 502921 504571 627516 614612 614388 622916 631128 640285 597200 663040 1987571 2105785 1213841 1018730 567032 549905 658661 658456 663809 670358 671322 676191 769983 770786 6197348 6443578 40.25 71.2 2
15:15:56 2024-01-26 799099 796688 176757 173767 300473 306901 340513 336444 195812 199213 251108 256651 298036 299815 5829805 6303173 8094285 7801023 1313396 1355476 254013 225400 247131 248231 293053 283921 272223 274299 183656 186157 736696 694830 1580235 1576902 351861 345405 503277 504571 629402 614612 616694 623798 630898 640249 598047 661521 1982648 2105785 1211628 1018767 566097 553053 658195 661567 664784 671301 669312 676709 768277 770518 6197310 6434391 40.25 71.1 2
15:15:57 2024-01-26 800265 795826 176761 174053 300847 306937 340273 336173 195778 195153 251180 256651 298036 299663 5835013 6346711 8094285 7805225 1318067 1352694 253060 225666 246334 247604 293167 283281 272033 274086 183702 186157 756864 694339 1583317 1574666 350252 345405 501855 503108 627355 613272 612504 620131 631091 637443 594522 662662 1987571 2102766 1229332 1016789 566903 553053 656727 660433 665798 670323 670470 676191 766106 766378 6215142 6434199 40.25 71.1 2
15:15:58 2024-01-26 804763 795830 176748 173495 299598 306937 340273 336173 195812 198934 251144 256686 297021 299029 5839978 6322730 8108027 7794091 1315253 1354727 253270 223365 246369 247392 291984 283250 272223 273149 183735 185376 735083 694339 1575534 1576902 350864 346220 501855 504571 629439 614612 616205 622976 631055 638376 597200 662736 1984746 2104449 1198350 1019528 566097 549833 656764 657488 662395 671129 670470 673206 770529 770786 6193108 6443578 40.25 71.1 2
15:15:59 2024-01-26 800306 793500 176761 173534 299567 306937 339760 336208 195507 195153 251888 258613 297226 302197 5830757 6333771 8085557 7803475 1321832 1352620 252813 223434 246334 247639 294077 282963 272293 273114 182819 185766 725095 694339 1607385 1575783 350864 344886 501855 504571 628652 614612 615732 622879 631055 637927 595951 662116 1984746 2104762 1193924 1019616 565695 549833 656764 656559 662395 671644 669993 673280 770529 770786 6188340 6424821 40.25 71.1 2
15:16:00 2024-01-26 801813 795826 176479 173499 300891 306937 338771 338267 195608 195250 251636 258934 296709 300590 5829666 6307605 8066608 7789865 1322775 1352291 252767 224057 245540 246947 292516 282298 272033 273114 183365 185896 725095 697727 1592836 1574666 350366 345441 501855 504571 629402 614612 614388 624683 631019 636546 594229 661099 1984746 2099567 1229332 1020253 566097 549833 658798 658456 662395 671129 669040 671225 770054 773038 6188104 6438982 40.25 71.1 2
15:16:01 2024-01-26 800306 793573 176602 173925 301166 308456 339987 338443 195676 195391 251567 258130 296881 301691 5833966 6305940 8113212 7790255 1323759 1353766 253305 224057 244785 248057 293146 282729 272258 273114 183365 185376 725095 698318 1565643 1567682 348879 346447 503277 504571 630989 613742 614388 622879 632148 635544 596025 658210 1983336 2087398 1200862 1022604 566097 549905 659594 658456 660520 669596 666593 670713 768313 773038 6179500 6438982 40.25 71.1 2
15:16:02 2024-01-26 805710 795658 177328 172946 300833 306757 338592 339439 195642 195356 250965 257234 298036 299947 5816282 6267606 8099283 7803470 1311490 1352694 253449 227859 244820 248476 290705 282782 272258 272245 183365 185341 731443 696325 1585541 1565459 349870 347004 501855 503108 630812 609236 610773 620168 628508 635580 593681 654799 1979113 2082630 1227119 1026114 566097 553053 662125 659425 662395 669852 668052 669895 767832 770786 6180983 6449359 40.25 71.1 2
15:16:03 2024-01-26 800265 794980 176655 173360 303059 306181 340094 336573 195337 195427 251108 257478 296193 300020 5835013 6286268 8041053 7775334 1304018 1351811 253270 227859 245369 246947 290379 283196 270566 272245 183365 185082 725095 694339 1574139 1564349 350366 345405 496112 501650 627073 607409 612541 620131 627548 638412 594229 654334 1978285 2074676 1220480 1031028 564490 549833 660529 656022 662395 676329 669040 669216 770529 766414 6226935 6442987 40.25 71.1 2
[truncated: 153,686 more chars]
