# Supplementary material for: Methods for Estimating the Detection and Quantification Limits of Key Substances in Beer Maturation with Electronic Noses
Source: Sensors (Basel). 2024 May 30;24(11):3520. doi: 10.3390/s24113520 (PMC11175341; doi:10.3390/s24113520)
Supplement: Supplementary file 1 [file sensors-24-03520-s001.zip › Data/Acetaldehyde/raw data/Day 4/ETH0.txt]

Time Date R01 R02 R03 R04 R05 R06 R07 R08 R09 R10 R11 R12 R13 R14 R15 R16 R17 R18 R19 R20 R21 R22 R23 R24 R25 R26 R27 R28 R29 R30 R31 R32 R33 R34 R35 R36 R37 R38 R39 R40 R41 R42 R43 R44 R45 R46 R47 R48 R49 R50 R51 R52 R53 R54 R55 R56 R57 R58 R59 R60 R61 R62 T01 H01 Phase
08:22:00 2024-01-26 779336 766229 241100 235926 406106 417341 441971 441989 245586 243530 326581 328997 373581 378306 4777141 5075357 7114902 6939559 1253102 1277391 346443 308393 337053 334763 405586 392144 384268 385108 250898 252907 790842 749224 1656509 1631177 489089 483404 728853 734959 931687 905267 940616 950908 974282 988365 940847 1047676 2247638 2366676 1413434 1211907 811789 799625 977800 972027 993372 1007943 1023276 1038469 1149662 1145668 5555113 5714469 38.75 71.6 1
08:22:01 2024-01-26 781763 767318 240282 235926 408403 418594 442007 436687 246551 243443 324708 330515 374440 377355 4777141 5119018 7103096 6902411 1231324 1277391 350113 306572 337311 336538 405120 390819 382641 385379 250617 252202 786729 750836 1683651 1618370 489163 485332 724218 737055 937576 904940 935521 950044 980525 992598 934313 1044110 2245656 2363212 1419070 1224284 818779 795597 968580 973442 1002566 1008945 1016219 1032477 1149662 1151429 5515094 5710122 38.75 71.6 1
08:22:02 2024-01-26 767984 767852 239918 236152 407539 414849 441863 436273 246896 243326 324203 332540 373248 378611 4793647 5178001 7202252 6934182 1216409 1276402 350257 308524 335920 337625 402667 392889 382101 385523 251964 251534 791020 737018 1678693 1628494 487777 485368 728373 730792 934940 910559 941678 941817 974282 997466 943174 1043404 2247251 2383541 1400051 1201324 818197 801753 972716 962896 996194 1014833 1028464 1033985 1133914 1145711 5442826 5733251 38.75 71.6 1
08:22:03 2024-01-26 772762 766220 240619 235961 408424 417305 440953 438732 246551 243530 324071 332041 372428 376287 4793647 5156648 7171754 6967146 1236030 1277770 347310 308488 336029 337803 402209 391553 385395 384909 251149 251534 789471 738685 1731347 1641577 490554 483477 729263 732026 929047 907637 944743 947352 970876 988365 943174 1050545 2256498 2370725 1407994 1210179 814106 801896 977763 971200 991965 1007943 1026268 1040825 1146408 1142364 5486084 5718545 38.75 71.6 1
08:22:04 2024-01-26 776228 766225 239573 236490 406106 414921 441241 439400 246896 242952 324708 330020 373581 376255 4805604 5086788 7107970 6939559 1248196 1277428 346159 306392 338596 334763 404694 392217 383232 385381 252556 253187 789266 746408 1684077 1622624 489163 482112 723705 731472 933673 906623 941008 950044 975770 982697 935379 1048010 2254002 2343163 1407994 1212773 811211 796761 976377 972027 998240 1000751 1017325 1037749 1152198 1145668 5563423 5723821 38.75 71.6 1
08:22:05 2024-01-26 774296 766234 240291 235952 406034 414849 444254 440525 246551 243360 327287 331059 373297 380583 4799774 5133681 7153018 6921366 1226875 1274642 348537 306789 337274 334728 405264 394274 382678 384333 251149 252376 789471 745812 1667430 1620783 487049 484847 721901 728719 938241 910559 934156 943187 980031 991746 938810 1040253 2244926 2354106 1407888 1210896 816432 797890 968580 968447 1003988 1009864 1020257 1027970 1142211 1148984 5524472 5695541 38.75 71.6 1
08:22:06 2024-01-26 767444 767106 240864 235229 409087 416561 444036 441318 245652 244176 324492 330907 372322 380731 4811872 5174653 7184284 6939559 1232502 1272782 345645 306789 336577 336502 401044 394553 382623 383148 251185 252166 790842 735969 1683350 1636715 487777 483477 727856 728719 929047 912498 943365 940824 972697 991196 944901 1044952 2247936 2372406 1427966 1194434 815268 801327 974493 962860 993372 1009729 1027731 1035496 1137240 1143097 5482039 5716193 38.75 71.6 1
08:22:07 2024-01-26 778229 767919 240930 234696 409224 418412 441791 439659 245996 244723 324455 330515 374106 376820 4799774 5093229 7141977 6949462 1240650 1274642 347733 306615 333595 336857 404694 391553 382016 384063 251964 250800 784519 742822 1691970 1632221 490205 484504 728890 733656 928776 903741 945452 949370 972252 986869 940884 1049538 2256498 2369045 1407888 1209174 813526 800192 977800 971582 991965 1006521 1024808 1038742 1145998 1143978 5494773 5711737 38.75 71.6 1
08:22:08 2024-01-26 776632 767752 240144 236551 408928 414849 441205 438603 246551 242952 326327 332891 373546 375644 4782662 5082515 7067586 6920855 1238884 1281093 347488 306789 338596 336279 403449 392180 384694 385523 250160 252411 793436 745480 1681016 1624924 491251 483477 722682 734733 935549 902368 939587 950922 979994 987667 936824 1047873 2252671 2344824 1419070 1216835 813526 797890 973612 974860 1001855 1006485 1018894 1037953 1157813 1152166 5546696 5718966 38.75 71.6 1
08:22:09 2024-01-26 771396 768405 240326 236717 408149 417042 441683 439256 246379 242241 327079 330872 372464 377226 4793647 5176546 7162343 6911503 1225487 1276486 349116 311894 339075 334798 403449 394274 380875 384659 250372 253187 784542 743353 1697139 1620254 487777 483145 722682 728719 938241 912498 933846 941114 978571 991710 940884 1037262 2246187 2349421 1411585 1208314 816432 800192 967538 968819 1004724 1016261 1024220 1030568 1143634 1148778 5497865 5706035 38.75 71.6 1
08:22:11 2024-01-26 767989 767596 241104 235198 409007 414705 444918 440638 245621 243735 324672 331011 373581 378434 4783986 5170939 7197771 6939559 1233884 1274606 347209 308888 336577 336821 403449 394553 382016 383183 251574 251990 790842 737018 1686066 1639079 489163 484235 726825 728719 931026 911851 943365 943585 973631 991196 945923 1048047 2259319 2374157 1417132 1201086 813526 804747 977763 968373 994718 1010686 1031861 1038451 1144676 1139868 5485403 5714968 38.75 71.6 1
08:22:12 2024-01-26 774736 766229 240699 236352 406070 414885 441935 441989 245863 242952 326581 329985 373581 378037 4770309 5082478 7094681 6925269 1246421 1277428 345609 307005 338356 334834 404694 392180 383161 383148 250408 253152 789266 746408 1667421 1622624 489163 482794 725759 730931 931687 903778 941006 949370 975734 982697 937550 1052255 2254165 2342266 1417072 1212622 811678 797179 979885 972064 996194 1000859 1022721 1039946 1152110 1147361 5571366 5719743 38.75 71.6 1
08:22:13 2024-01-26 779747 767852 240317 235991 406070 418262 444617 437987 246551 244403 324744 329032 374703 377261 4777141 5135552 7134367 6891832 1229572 1272765 348854 306969 337364 334798 405944 393401 382137 384945 251185 252376 790842 750076 1675916 1613781 487086 483968 722682 732544 935586 910370 939700 948880 980578 994002 936306 1043153 2247862 2360706 1398644 1222508 818197 796761 970608 972027 1002566 1009693 1016219 1035141 1148033 1151429 5515094 5719467 38.75 71.5 1
08:22:14 2024-01-26 767697 767857 240664 235952 407503 414777 441755 436580 246896 243735 324442 332041 372464 376129 4794558 5172811 7191988 6912303 1216135 1274679 350966 311966 336065 337803 402846 392217 382137 385559 251220 251604 788315 738595 1675471 1629907 488631 488294 728853 731719 936995 911517 940896 944840 977782 998730 944230 1040933 2247251 2379146 1492653 1208314 819946 802356 968954 964618 998984 1015822 1025538 1030718 1140468 1144859 5454630 5703706 38.75 71.6 1
08:22:15 2024-01-26 765811 765969 240904 235224 408426 413574 442079 441295 246379 243770 324708 331011 372760 377261 4798127 5163448 7169874 6939283 1234839 1274345 346687 306536 336577 336279 401044 394274 383232 383219 251185 252167 790842 738157 1719207 1641567 489163 483477 727820 728646 931687 913109 943365 943187 973631 990478 946630 1048010 2256498 2362844 1415283 1200800 811789 803565 977070 968447 993372 1009368 1029604 1037234 1143866 1139868 5486957 5719743 38.75 71.5 1
08:22:16 2024-01-26 776782 765688 240122 236317 406106 414921 441935 441642 246379 242952 327115 330020 373319 376430 4784322 5099848 7099729 6939559 1248196 1277428 345645 311966 338356 335525 405012 391889 385395 383041 250652 253047 796215 747616 1676788 1629931 489605 482794 724218 731517 932830 907748 942949 950044 975770 982697 939642 1050360 2250099 2343163 1411626 1211526 811678 797890 977800 972064 996194 1006521 1021821 1038779 1151293 1147324 5594660 5723821 38.75 71.6 1
08:22:17 2024-01-26 779336 766225 240282 235757 406106 418003 441719 439517 246379 243360 324708 329067 374738 376924 4798127 5135690 7112528 6910483 1230706 1278105 349657 306789 337165 336680 405799 391444 382641 385415 251005 253012 798995 748152 1676889 1613823 488595 486088 726273 733100 936912 905267 938322 950044 980031 990976 932661 1043460 2241733 2356523 1419070 1222508 818197 795597 968580 972064 999728 1010795 1015496 1031705 1148847 1151393 5516596 5698205 38.75 71.6 1
08:22:18 2024-01-26 767154 767915 239582 235259 407539 414813 444725 436722 246551 243530 324636 332041 373022 376129 4780580 5172811 7205977 6926463 1215426 1276402 350257 306753 335410 337424 402244 392772 382137 386137 251220 252684 791191 738846 1691522 1632332 488469 487602 727856 729063 934225 912498 939669 941817 975008 997466 943174 1041845 2241359 2379970 1422837 1202280 818779 802356 970334 966388 996194 1017098 1028464 1034022 1135557 1144014 5449443 5707256 38.75 71.5 1
08:22:19 2024-01-26 769697 766229 241028 235926 408679 414813 442287 440638 246516 243700 324406 333040 372428 376287 4783949 5160154 7174306 6931957 1238366 1274606 347453 306152 337328 337483 403753 393013 383197 384027 251149 254114 789471 736048 1692247 1644940 490554 483477 728373 731311 931415 910943 943328 944561 972252 993289 947302 1046114 2260793 2366354 1418981 1199578 811789 802356 977763 970199 991965 1009368 1029931 1038489 1147466 1142289 5474189 5723821 38.75 71.6 1
08:22:20 2024-01-26 777013 766197 241002 236286 408136 414885 442007 441629 246723 243326 327079 332027 373546 378279 4805824 5102617 7118898 6940097 1252613 1277318 345609 306789 338117 335490 404976 392144 382934 382539 251149 253117 788830 747616 1679579 1629907 489163 482794 724731 731435 931687 906867 942389 950044 975734 982661 936824 1051070 2253648 2344824 1417009 1212347 811211 797289 977763 972027 1000447 1000715 1020257 1040825 1151293 1148984 5561987 5723821 38.75 71.5 1
08:22:21 2024-01-26 774889 768405 240628 235930 405998 416942 445910 440557 246822 244241 326788 331166 374524 380461 4804087 5142863 7140044 6921366 1229430 1277391 349585 306969 337603 336786 405944 392144 380839 385487 250936 252341 789471 749542 1665564 1613781 487506 483861 721660 730792 938241 909232 936615 945937 982811 991746 935343 1042489 2242780 2354018 1406039 1216741 818505 797325 968543 968447 1005414 1009765 1016943 1029470 1144676 1152239 5549864 5714469 38.75 71.6 1
08:22:22 2024-01-26 770267 768149 240752 235646 409955 414669 446250 440255 245996 244688 324455 331832 373403 379772 4790867 5174468 7233386 6939559 1224845 1275496 347733 306187 336267 336751 402810 393643 382137 383148 251928 251534 793584 740176 1669679 1626187 485942 485424 728890 727686 931728 913145 942349 940824 975012 991746 943137 1044854 2244551 2374822 1402548 1201584 816432 802193 973407 962823 995487 1009801 1028031 1034758 1135521 1145674 5472539 5732850 38.75 71.6 1
08:22:23 2024-01-26 773469 765823 240113 235050 410386 414705 441719 439149 246046 243665 324600 331775 372986 375957 4797977 5137464 7153018 6948911 1240612 1274606 347417 306117 333595 337531 404658 391553 381980 384297 251928 250765 782684 742292 1665181 1632221 489163 484847 728890 733619 928389 904940 945452 948697 974321 982769 940884 1049501 2253648 2370725 1413434 1208314 812946 801327 977491 970511 990523 1006485 1025538 1038742 1148517 1146891 5493002 5727153 38.75 71.6 1
08:22:24 2024-01-26 776632 766079 239668 235926 406106 414849 439951 439113 247069 242917 324672 330480 373546 375690 4793877 5093088 7077766 6912303 1245966 1278334 345609 306789 338356 334763 404622 392144 383197 383183 250336 252376 789266 745480 1673324 1626444 489163 482794 722682 729437 934336 905231 941678 950044 977115 982769 935343 1050545 2250062 2340356 1424527 1212622 811789 796724 974993 972027 1001121 1005878 1021376 1035384 1157850 1149703 5565561 5741451 38.75 71.6 1
08:22:25 2024-01-26 773665 777204 240450 235882 405962 414449 445559 441591 246235 243326 327079 329491 372428 378095 4797977 5164036 7153018 6912603 1225966 1274335 347768 306789 338356 334693 404622 393995 382678 384297 250936 252940 784542 745281 1668238 1623001 487394 485190 722171 728719 938907 911851 934082 943151 980688 991746 940575 1038737 2247251 2360890 1367516 1210179 818766 800607 971718 968373 1005105 1015093 1019733 1032039 1146109 1152785 5550082 5723821 38.75 71.6 1
08:22:27 2024-01-26 768286 767365 241287 235163 409595 414813 446541 439946 245792 244281 324672 331011 372999 378434 4784060 5176377 7217335 6931830 1229119 1272782 346130 306152 336540 336751 402810 394553 382016 382574 250760 251569 788100 736493 1706265 1641567 489163 483477 726310 728719 930366 909002 940653 943187 972252 990497 944547 1049706 2257270 2374227 1393470 1201682 811678 805319 976874 966752 995487 1010081 1029530 1038451 1146798 1138989 5474189 5727903 38.75 71.6 1
08:22:28 2024-01-26 776805 764538 241033 235233 406061 417268 444277 440314 245379 243735 326581 329950 373581 377669 4799302 5079624 7114902 6952214 1251313 1276450 347245 306615 337089 334763 405550 392180 381409 381699 251412 252341 792046 747082 1667942 1628752 489163 482794 726273 732544 930366 902637 943692 951586 976161 990478 940736 1053087 2255305 2374305 1389838 1212585 814106 800192 979885 970615 994010 1006449 1024808 1038705 1149371 1145668 5497937 5714469 38.75 71.6 1
08:22:29 2024-01-26 779001 766234 239511 235917 406106 417268 439023 437951 246551 242952 324636 330746 373546 375113 4788625 5106635 7077766 6912266 1240966 1274642 345609 306789 338117 334763 403449 392144 383197 384333 250160 252341 792046 745480 1663201 1627616 490554 483477 723733 734922 935627 906081 940859 952745 978119 988376 938306 1047724 2253648 2341503 1424527 1217226 811492 795524 977070 971991 998264 1000751 1017325 1036919 1151293 1147324 5569932 5723821 38.75 71.6 1
08:22:30 2024-01-26 776228 767861 240574 235233 405962 414885 445245 437844 246516 243949 326581 328963 373248 377793 4784322 5144912 7146786 6911503 1226788 1276450 349590 306117 337639 334763 405714 393922 382137 384909 250760 252341 789471 749224 1682559 1618301 488097 487602 723632 732871 936995 909076 939700 948205 979958 991408 935659 1044073 2241173 2356120 1422837 1221947 818766 794399 968580 971794 1001855 1010795 1016219 1031705 1149662 1151393 5524472 5712150 38.75 71.6 1
08:22:31 2024-01-26 768955 768405 240255 235642 409884 414813 441575 436309 246896 243530 324600 332273 372986 378611 4797977 5174672 7207429 6920855 1217278 1272782 350647 306685 335555 337294 402810 392721 382335 385272 251854 252684 789668 738157 1670967 1632337 487593 487602 728853 731311 933019 911851 941678 942681 977115 999580 942867 1040253 2244290 2379896 1397950 1205739 818779 802356 968580 967074 996194 1017093 1026268 1030935 1137203 1145363 5447835 5706329 38.75 71.6 1
08:22:32 2024-01-26 768213 765026 240664 235717 409586 414157 440953 440948 245827 243530 324636 333040 371871 376287 4770309 5146799 7142838 6949462 1233959 1277107 347203 306536 336286 338064 400902 390819 384849 384190 250793 251816 795126 738157 1706896 1641567 490554 484504 728890 733877 929047 908319 944072 946644 972697 988365 943137 1048010 2254278 2362955 1411585 1208314 811789 800759 976377 968447 990523 1006485 1026268 1041605 1146371 1146522 5476011 5720310 38.75 71.6 1
08:22:33 2024-01-26 779001 766220 239538 235757 406106 417305 440261 436687 246551 242987 324708 330020 372986 374546 4785213 5104670 7057513 6924722 1240135 1278217 347067 306176 338486 336067 403234 391371 383054 384874 249598 252341 781246 743353 1700275 1626461 491489 483477 722682 736006 934188 903652 941006 952069 979994 982769 935379 1044854 2250446 2343163 1442186 1215375 814106 797325 972234 974823 999691 1004383 1018393 1033985 1155539 1148984 5533851 5728861 38.75 71.6 1
08:22:34 2024-01-26 770922 765656 239538 236325 406070 413502 444580 441187 246171 242206 326545 330480 372132 376659 4788625 5185993 7148661 6904042 1223097 1278217 347590 306789 339029 334728 402244 393365 383183 384190 249562 252376 787401 742292 1702772 1627597 487777 484847 723435 728719 936912 912498 935484 940824 979994 991746 940847 1038737 2244926 2354018 1407888 1209174 816432 797890 968543 967760 1002566 1009801 1020295 1026474 1143020 1148984 5525961 5714469 38.75 71.5 1
08:22:35 2024-01-26 765806 765742 240664 235163 408403 413502 441863 441259 245037 243735 324600 330515 372464 377829 4792094 5170611 7193036 6954221 1234264 1272782 346402 308706 336540 336515 401926 393995 384813 383076 250972 251955 790842 735694 1676843 1641441 489163 483477 727856 730519 930366 910559 942695 944561 972697 991196 945923 1046114 2256498 2370037 1417132 1197835 811789 802356 978228 968447 990523 1009368 1029197 1040083 1146408 1139868 5474189 5729088 38.75 71.6 1
08:22:36 2024-01-26 776683 763989 239914 235926 406101 414885 441935 440314 246379 242952 326788 332063 373857 378316 4792927 5096231 7104782 6952214 1249975 1276486 346159 306152 338596 334763 404658 392180 382856 383148 250760 253152 785097 747082 1660715 1627597 488469 482794 724218 730954 932794 905267 941678 949370 975734 985492 935416 1049576 2256498 2344824 1420704 1210179 810634 796724 977763 971743 998318 1000751 1020295 1037230 1151293 1147324 5574023 5723821 38.75 71.6 1
08:22:37 2024-01-26 775036 766234 240326 235233 407594 414597 445583 440525 246410 243596 326436 330880 373439 380350 4797977 5146799 7153018 6912603 1225487 1276450 347768 306789 338596 334728 404053 393050 382914 383219 250408 253152 780254 743884 1687653 1623001 487049 483145 722682 728719 939573 912873 933456 941817 981420 991710 940943 1037999 2247251 2355688 1409737 1210622 816432 799625 967856 968447 1004724 1009801 1022511 1027933 1143020 1146156 5525961 5723390 38.75 71.5 1
08:22:38 2024-01-26 765622 767370 240895 235059 408294 415343 444991 440279 245617 243630 324492 330976 372464 378131 4792094 5167118 7186864 6932108 1232502 1274642 346946 306753 336815 336751 401044 394274 382016 385108 251185 251955 789471 735445 1691574 1641441 489163 482794 726310 728719 929047 909877 942423 943187 972252 989797 944584 1049576 2257495 2362918 1393470 1199875 811211 801753 976377 968447 990560 1009813 1029197 1040120 1144712 1139868 5489229 5731436 38.75 71.5 1
08:22:39 2024-01-26 777161 764928 240139 236315 405844 414777 443049 441642 246171 243152 326788 329720 372428 377391 4782662 5075757 7101332 6922215 1248196 1277391 345367 308162 338117 334798 404373 391553 382016 382002 250760 252376 780597 746343 1667421 1623223 488816 483208 724218 729487 931687 904940 941678 949772 975734 982697 935379 1050545 2252046 2338188 1418888 1210896 809481 795561 976377 971891 996194 1000715 1020912 1041078 1152681 1147965 5556129 5714469 38.75 71.5 1
08:22:40 2024-01-26 774580 766225 240259 235681 405423 414741 444544 436580 245827 243326 326472 330058 372464 377261 4788625 5135589 7133526 6872846 1226403 1272782 347768 306789 338064 334693 403449 393365 382137 384333 250408 252376 776369 743353 1670636 1623001 487777 483145 722923 727686 938241 911851 933419 940824 981420 991746 938145 1040253 2240361 2352350 1407888 1210896 816453 797765 969644 970199 1005414 1012225 1016868 1031763 1143708 1152130 5529904 5717724 38.75 71.5 1
08:22:41 2024-01-26 769370 766234 240495 234792 409522 414777 445910 437951 245414 243735 324600 331011 372428 377226 4797977 5174653 7212648 6935247 1224845 1272782 346722 306152 335282 336279 402810 393958 382137 382002 251149 251534 793584 739900 1655091 1634473 486360 482794 726825 727931 929047 911851 940653 940824 972252 991196 943559 1044854 2247251 2374157 1418888 1200800 815268 801290 974455 964007 994718 1012225 1026268 1034022 1135521 1139868 5485403 5707039 38.75 71.5 1
08:22:43 2024-01-26 777235 763989 240664 234792 406106 414921 441755 439946 245037 244486 326314 328997 374106 377355 4781804 5078280 7114902 6932145 1247633 1274642 347209 306650 335555 335737 404658 390964 380910 382002 251787 251744 785611 745480 1660417 1627597 489163 483477 726825 731508 928776 903652 942658 949370 976580 988958 941650 1054084 2253975 2360706 1411585 1209960 811678 799514 977763 970199 991928 1006485 1024621 1041643 1146371 1142364 5486957 5710397 38.75 71.6 1
08:22:44 2024-01-26 778446 765106 239551 235229 405777 417268 440917 437858 246551 242952 324672 330020 373581 375113 4779273 5082562 7062588 6892537 1236205 1278016 347209 306789 338356 334763 403413 390964 382892 384945 250196 252376 783987 743884 1675990 1627597 490554 484504 722682 733757 935549 904791 940371 952597 979118 988220 938306 1044704 2253975 2348152 1404190 1217226 811789 797765 975448 971891 998318 1000751 1019808 1035496 1154684 1147324 5540973 5714469 38.75 71.6 1
08:22:45 2024-01-26 772369 766225 240282 235921 405998 413574 445596 437737 246206 243326 326617 328997 372464 377866 4788634 5152013 7138607 6897715 1221129 1272782 346402 306789 339075 334798 402209 393995 382678 384063 249387 252940 791871 741233 1710467 1623001 489256 485461 723733 729287 936995 913109 936981 942792 979811 996819 939439 1038775 2240842 2361531 1409737 1208314 816432 797890 968954 967760 1002566 1009765 1020295 1026474 1142211 1147324 5525961 5710397 38.75 71.5 1
08:22:46 2024-01-26 766488 764025 240286 234827 408439 413538 441791 441043 245414 243735 324600 330020 372167 377829 4788625 5159782 7166586 6934614 1228988 1272782 345609 306789 336613 336279 401926 393995 382016 382038 250898 252684 789471 736048 1717694 1641522 489163 483113 726788 730199 930292 910258 943692 944597 972252 991882 946594 1044592 2254596 2375149 1418981 1196133 811211 802087 976377 968447 990560 1009368 1028068 1040083 1144712 1139868 5474189 5710397 38.75 71.5 1
08:22:47 2024-01-26 776132 765428 240282 235961 406025 414885 441971 440279 246204 242987 326581 329032 372464 378306 4784433 5086921 7114902 6930207 1251313 1276486 345609 311966 338100 336312 404406 391889 384813 382432 250652 253012 786234 747616 1682730 1627871 489052 482794 724731 730963 931687 907598 941678 950044 977151 983313 938108 1047936 2259555 2341232 1409875 1210427 809481 795597 977763 971303 996194 1000751 1020295 1038742 1151293 1147361 5567541 5715668 38.75 71.5 1
08:22:48 2024-01-26 774810 766225 240112 235233 406034 417305 445910 437429 246551 243530 324708 328505 373617 377261 4783481 5122797 7133526 6915848 1228953 1279014 349201 306789 337493 334622 405511 393812 383183 384460 251005 252341 788100 745817 1683602 1620606 486902 484847 720567 728719 938241 910448 934119 943855 980725 991517 938108 1040290 2240879 2356523 1407888 1210291 816453 797890 968580 968447 1003988 1009995 1019570 1029470 1143596 1148984 5533851 5714469 38.75 71.5 1
08:22:49 2024-01-26 765775 766234 240659 234915 408439 414485 445281 439041 245792 243735 324636 330780 372428 378398 4798089 5165358 7209349 6922102 1232064 1272709 346023 308524 335410 336244 403129 393072 380875 382610 250509 252061 790842 735969 1679208 1639301 487483 482794 726310 727686 929043 910559 940653 940824 972252 991196 946467 1044854 2247251 2365691 1403682 1195728 814106 800192 972234 961460 993372 1008235 1026571 1034022 1137240 1142019 5486957 5714469 38.75 71.6 1
08:22:50 2024-01-26 777235 763422 240868 234827 406020 414921 441575 439659 245037 243735 324672 328963 373284 377087 4785213 5082351 7103332 6941386 1239692 1274345 347209 306536 333307 336031 404017 390340 381748 383254 251677 252648 777846 742822 1676899 1632241 489163 484504 727856 732581 926418 904296 945489 949370 971564 982769 940884 1050048 2250099 2365691 1406039 1207554 811789 800192 977763 968447 990560 1005775 1021821 1037930 1145523 1142328 5477579 5679256 38.75 71.5 1
08:22:51 2024-01-26 777639 765147 239334 235034 406101 417341 441588 436936 246551 242987 324672 330020 373332 375429 4787822 5107309 7069089 6895506 1235289 1276450 346965 305818 337639 335490 402846 391000 382928 385216 249822 252166 783987 742822 1673324 1623001 490205 483477 722171 733100 934225 902644 936926 950044 978608 988401 935416 1044947 2251773 2343163 1417187 1213639 811678 795597 973612 969206 998240 1000751 1019119 1035496 1153830 1145704 5545843 5714469 38.75 71.6 1
08:22:52 2024-01-26 773469 766225 240313 235233 405998 414157 445269 440649 246270 243526 327055 329951 372322 380191 4797228 5152013 7142070 6882682 1223277 1273703 347768 305853 338856 334728 402280 393438 380875 384063 249634 252799 776369 742292 1673811 1623001 487513 484504 723435 728202 936912 911851 934156 940824 980725 991782 939476 1040290 2241728 2354855 1407888 1209174 816432 797890 968580 967760 1003277 1009765 1020257 1028738 1139790 1148984 5529904 5737052 38.75 71.5 1
08:22:53 2024-01-26 764696 767435 240752 235677 408186 414341 445136 439041 245617 243630 324455 330837 373403 378398 4793647 5176377 7214500 6934182 1228988 1272802 346408 312002 336303 335773 402280 394274 380875 382038 250796 251569 790842 736743 1678465 1639114 488123 482794 726310 728447 929047 910559 940690 941817 972660 989797 944584 1047265 2254278 2362991 1395285 1198169 811211 802392 976837 967074 992668 1009368 1028835 1040120 1143866 1139868 5483675 5729312 38.75 71.5 1
08:22:54 2024-01-26 778340 763889 240895 235751 405880 414741 441827 441295 245792 243326 326581 329032 373857 377281 4785311 5067320 7095483 6912341 1251313 1271864 345680 312002 337089 334763 404694 391903 380306 381734 250760 251990 782136 746343 1665715 1622991 488469 482112 724731 731068 930754 904940 942349 949370 974319 982769 937480 1048529 2250099 2350632 1429494 1209174 809481 795634 977107 972064 994782 1000787 1020332 1036544 1152345 1147891 5565561 5714884 38.75 71.5 1
08:22:55 2024-01-26 779001 765583 239467 235198 405732 417232 444882 439961 246101 243630 324600 330723 374106 378242 4793115 5129913 7103096 6912603 1227786 1277354 349028 306789 336815 335737 405835 390928 382409 384874 250336 251920 788100 747082 1661255 1613781 487394 483897 724218 732351 935512 904998 936981 948697 979958 992598 935659 1040993 2241187 2357359 1420954 1220803 817598 793203 968543 973161 1004724 1013103 1016032 1032039 1149408 1156908 5524750 5705117 38.75 71.5 1
08:22:56 2024-01-26 767610 766225 239467 235128 409305 416561 441971 437893 246551 243700 324528 331011 371836 378195 4788625 5169028 7218295 6912603 1215426 1272782 349572 306789 333559 336751 401009 392107 381023 386204 250900 250800 786963 736048 1660643 1626461 486286 483897 727856 728719 931687 910522 940696 940824 974246 997393 943559 1041676 2244375 2378226 1512920 1207681 821110 802354 968954 964692 999027 1017972 1025684 1029721 1140431 1146522 5457539 5705117 38.75 71.5 1
08:22:57 2024-01-26 765544 764392 240242 235194 408403 412233 440917 440602 245586 243495 324600 330976 371836 378195 4788354 5152259 7152151 6940097 1234839 1272782 346651 306428 337053 336515 400973 392735 383161 383183 250724 251534 789471 733947 1699810 1636678 489163 482503 726273 728719 929006 909877 944365 944561 972252 990497 944547 1050679 2258881 2369926 1393470 1200800 811678 805618 978266 967441 994782 1009368 1031766 1037953 1144203 1138989 5473999 5722624 38.75 71.6 1
08:22:58 2024-01-26 777235 764773 241028 235163 405989 414885 442224 441259 245218 243735 324672 329456 373546 377355 4782682 5072471 7105590 6912303 1250345 1272782 347733 306187 336504 336525 404943 391517 380875 382002 251149 251534 788100 745480 1685675 1622587 489163 483477 726825 732631 929047 904940 945039 951586 975865 989039 940699 1052331 2255580 2370785 1386207 1208453 813526 800192 979885 972275 992598 1006485 1024770 1037953 1148591 1146522 5483837 5705117 38.75 71.5 1
08:23:00 2024-01-26 783659 765647 239303 235194 408111 417268 440189 438456 246896 242917 324708 330445 372986 375076 4781850 5088044 7054738 6912001 1238884 1278297 346930 306789 338356 334763 403449 391830 383161 384333 250125 252166 790656 744416 1670204 1623084 490554 483477 722705 734922 936019 904940 939446 952745 980562 994447 938306 1047686 2247787 2346242 1407888 1216083 811789 795487 973407 974823 1000400 1000715 1019119 1034721 1156903 1147288 5533851 5712150 38.75 71.5 1
08:23:01 2024-01-26 786582 765069 239538 235921 405962 413502 441647 437358 246171 242917 326545 330489 371836 376924 4788625 5141251 7131393 6872846 1224224 1274606 348537 306500 337053 334693 404337 393328 382409 384297 250724 251920 777496 747616 1688722 1620606 487363 485534 722743 728572 939665 910370 935649 946184 981383 991638 935343 1042603 2244375 2354018 1400492 1217781 818779 793240 968543 968447 1005414 1011510 1016943 1032152 1143020 1151393 5526916 5728861 38.75 71.5 1
08:23:02 2024-01-26 768445 766197 240047 234796 409017 414583 444544 436580 245757 243700 324564 330746 372074 377355 4775868 5141289 7202252 6912266 1223097 1272782 347733 312407 335483 336479 402173 392443 381992 385111 250898 252648 786963 738157 1682952 1627616 486818 486222 728853 726618 931687 913002 941678 940750 975012 996689 944901 1040993 2247251 2379912 1420954 1203297 817615 802465 968543 964262 996194 1015282 1026268 1029470 1137167 1143978 5438166 5701858 38.75 71.6 1
08:23:03 2024-01-26 767444 763698 239511 235155 409301 413466 442735 440602 245792 243360 324600 332006 371280 376820 4785213 5133794 7161463 6930732 1232502 1274345 346438 307858 336286 336502 402612 393182 384305 383005 250369 251991 789471 736048 1716780 1636719 489163 483208 726866 728719 929706 909877 942349 943115 972834 991196 944510 1049369 2257495 2361243 1409737 1194693 811211 801716 976377 965703 993372 1009368 1029256 1037711 1143708 1138221 5485403 5714469 38.75 71.5 1
08:23:04 2024-01-26 770602 762838 240078 235198 406029 414849 441575 441295 245792 242987 324672 329720 372986 377890 4786094 5083784 7098020 6943641 1251716 1279125 347590 308524 336121 336067 405084 391961 381980 382270 251928 251920 786215 746674 1662523 1627616 489163 484162 727902 734959 929047 904940 943365 950044 974703 982769 940179 1053391 2248095 2363212 1400492 1210291 811789 800192 978917 970579 993372 1006485 1023276 1041086 1149662 1144823 5497937 5705117 38.75 71.5 1
08:23:05 2024-01-26 779001 765078 239469 235726 406106 414849 441205 436508 246896 242952 324672 330480 372986 374811 4777446 5102617 7078471 6918856 1242344 1280035 346509 306753 338356 334763 404053 391539 383018 384261 249562 252341 790656 744948 1667426 1623089 490554 483136 722682 731476 934336 909268 939632 950044 978571 987631 935379 1049481 2247787 2342058 1402548 1212622 811211 795524 973612 971266 996194 1000679 1018393 1035496 1155539 1147288 5544692 5712150 38.75 71.5 1
08:23:06 2024-01-26 772527 765651 239547 235190 405962 413538 441647 437608 245827 243326 326581 328963 372393 377190 4786905 5133912 7118277 6892499 1231692 1274335 348639 306789 336778 334763 405264 391830 381759 384623 249634 251955 788100 746343 1667972 1612365 486323 483861 722682 730792 935512 906230 936852 947315 981420 992598 934374 1038737 2241187 2354018 1436428 1217606 817598 793276 968543 970511 1002294 1011510 1016219 1028664 1146335 1151161 5529580 5705117 38.75 71.5 1
08:23:07 2024-01-26 767439 763458 239547 234465 409595 414511 444544 438166 245827 243700 326460 333739 374998 377974 4790381 5170611 7197118 6902336 1212673 1272782 349340 308706 335519 336751 401044 391867 381023 384297 251149 250800 789668 737018 1664024 1627597 486323 484614 728373 729754 931687 911055 941008 942829 972870 997429 943559 1037962 2244375 2378226 1478408 1205702 818779 801327 967170 964298 997609 1015559 1024808 1032264 1139660 1142328 5430408 5695012 38.75 71.5 1
08:23:08 2024-01-26 765268 763123 239547 235190 408140 415380 444198 442439 245652 243596 324492 333214 371730 378390 4795459 5141289 7180087 6935150 1231175 1272782 345645 308547 336303 336244 402527 394274 381980 382574 250724 251569 790842 735522 1695023 1641441 489163 483208 726310 728719 930366 908965 940653 943855 972252 991196 944547 1044703 2256225 2377146 1393470 1198169 810634 801753 976377 967760 992668 1009368 1028525 1038489 1144639 1139868 5470523 5713931 38.75 71.5 1
08:23:09 2024-01-26 773855 765194 240104 235786 405885 414741 441791 441881 245617 243561 326364 329686 373581 377355 4790381 5068138 7105590 6930207 1252207 1274606 346165 306152 337089 334763 405264 391553 381409 382002 250936 252131 796215 745480 1684656 1626549 488469 482794 726349 731472 931026 903926 942349 950044 974703 982661 938108 1051107 2247824 2347429 1413434 1210896 810634 797325 977800 971303 996194 1000823 1020295 1038469 1149662 1147288 5569055 5718966 38.75 71.5 1
08:23:10 2024-01-26 779447 766042 239360 235751 405853 417268 441647 436651 246379 243269 324419 331059 374106 377622 4773229 5118981 7115716 6911503 1227786 1274606 349309 306789 337089 335773 405678 392144 382137 385216 250372 252341 788100 750147 1659217 1613781 486360 483861 722171 731472 936912 907945 938964 947315 983508 991710 935343 1041030 2241187 2354018 1402341 1217606 818182 794961 968543 968447 1003988 1009657 1019187 1031927 1146886 1153835 5534210 5695190 38.75 71.5 1
08:23:11 2024-01-26 768240 766229 240086 234697 409376 414741 444363 436309 246136 243770 324203 330907 372464 377355 4788625 5159509 7226648 6932371 1225909 1272782 346687 306152 335519 336515 403129 394223 382137 382574 251185 251569 782906 740176 1646300 1632221 486286 483136 727340 727686 929043 912498 941989 940824 972252 991674 943559 1044854 2247251 2377643 1378264 1199875 815268 801177 972411 967441 998264 1015812 1028389 1033513 1136907 1146032 5447835 5708305 38.75 71.5 1
08:23:12 2024-01-26 768488 763998 239869 235159 409983 416266 439951 438639 245792 243326 323579 332006 371610 375681 4785213 5139340 7138607 6972233 1236168 1274308 346687 306437 335555 337566 401009 389789 381445 383219 250372 250800 789471 736048 1679540 1636899 489163 483477 728890 730918 927731 905631 943365 947315 969466 982805 944901 1047736 2252671 2371771 1415283 1201644 811678 802465 976874 967441 992598 1009222 1030629 1037711 1143020 1139026 5469990 5708777 38.75 71.5 1
08:23:13 2024-01-26 783099 761762 240659 234232 405993 414849 441777 440620 244625 243735 324636 328997 373581 375847 4779273 5065065 7101332 6920855 1245463 1272782 347173 306855 335519 335737 404658 390964 380839 382038 251641 251569 785611 744416 1679185 1627597 488816 483892 726825 731508 928389 903880 943365 950044 974321 982769 941650 1053759 2256581 2367419 1411585 1210179 811678 801253 976874 968447 990523 1006485 1026872 1039971 1145486 1142292 5484025 5712150 38.75 71.5 1
08:23:14 2024-01-26 791347 763989 239136 235190 406034 414849 440261 436437 246551 242748 324636 330480 372428 374017 4785213 5093239 7052444 6892537 1237122 1274642 346651 306789 337639 334763 403449 391867 382892 383219 249387 251955 790656 743353 1677439 1623001 490554 482794 723705 731595 932830 903429 941691 952597 980525 987677 936919 1046231 2247638 2342266 1407888 1213249 811211 795561 974062 973273 999027 1000751 1016943 1036933 1155502 1148135 5533851 5695765 38.75 71.5 1
08:23:16 2024-01-26 769411 765078 239507 235956 405962 412268 442007 436580 245792 242241 326581 329985 371871 376924 4785213 5162747 7142838 6896751 1219609 1273703 347733 306357 338596 335737 401926 393086 380875 384333 249562 252940 798918 740956 1686317 1623001 488209 485805 725316 728226 938329 913109 937691 943499 979811 996819 940810 1037999 2245656 2358964 1382576 1209174 816432 797890 969269 968447 1003988 1009765 1020295 1027933 1142211 1148172 5522972 5704841 38.75 71.5 1
08:23:17 2024-01-26 765268 763998 240291 234827 408439 412921 442043 439041 245414 243735 324636 330976 372428 378095 4788625 5159782 7166339 6912303 1230743 1272782 345645 306789 336029 335737 401044 392180 380875 381699 250408 252648 782136 735522 1706664 1640355 489089 483063 726788 728572 930255 910411 944365 942483 972252 991882 946594 1051017 2254278 2374189 1420830 1196467 810634 801150 974993 968447 990560 1008655 1026571 1037749 1145523 1139026 5468200 5712150 38.75 71.5 1
08:23:18 2024-01-26 787967 761762 239136 235926 406034 414777 439023 438768 246171 242748 324708 330258 372428 377391 4779273 5093239 7092949 6907336 1247745 1274642 345367 306572 337603 335490 404406 391262 383999 383205 250229 252202 785097 745480 1681953 1627616 488359 482794 724731 731041 931026 904516 942349 949370 975008 982661 939329 1051293 2250446 2344824 1413442 1209174 809481 794998 976377 971200 996194 1000751 1020295 1040900 1149662 1147324 5545843 5728861 38.75 71.5 1
08:23:19 2024-01-26 774004 765115 239547 234831 405712 417037 442007 436273 245827 243326 324600 330237 373226 376094 4779273 5141628 7097065 6912622 1230112 1278016 348532 306681 336431 335596 404514 390782 381831 385079 250369 251430 786729 746343 1658486 1611493 487513 484737 721716 728719 936912 906602 937616 944597 981420 991710 933321 1040290 2241187 2347355 1404190 1214148 816432 794998 967170 968447 1002566 1009427 1016943 1028664 1143020 1148984 5524196 5699089 38.75 71.5 1
08:23:20 2024-01-26 767989 765110 240291 234232 409012 414449 446588 436580 245414 243735 324564 330976 372464 378169 4785213 5164507 7219655 6922065 1228162 1272672 347310 308692 335374 336338 402209 393050 381060 382610 250597 252648 774343 738595 1669881 1626444 484838 484847 727856 726103 931026 912498 941678 940156 974321 991746 942470 1043334 2246979 2374859 1404363 1199875 815849 801327 971335 960064 994782 1009765 1027731 1033985 1133914 1135902 5443250 5705117 38.75 71.5 1
08:23:21 2024-01-26 771122 761766 239547 235026 409305 414849 440238 438983 246206 243326 324071 332076 372428 376250 4785213 5145426 7146210 6932484 1236601 1276486 347173 306789 335775 337697 400973 390964 382016 383183 250372 252648 788100 736048 1710107 1636791 489163 483477 729158 730792 928389 907945 942389 945974 970840 987667 941803 1047265 2252671 2369045 1413434 1202254 811211 800192 974993 968447 990523 1006485 1025538 1036972 1145523 1141481 5468200 5705117 38.75 71.5 1
08:23:22 2024-01-26 776925 763989 239131 235198 405998 414777 439929 436687 246551 243104 324636 329491 372464 374820 4783548 5086699 7052369 6902448 1242806 1274606 345609 306789 337639 335490 403821 391590 382892 383183 249598 252166 797509 745877 1663535 1623089 489163 482453 722171 731645 931687 903926 939669 950044 975734 982733 934717 1048084 2247862 2341503 1422678 1210896 810057 794961 973612 970511 996194 1000715 1016943 1034758 1153560 1145668 5544692 5705117 38.75 71.5 1
08:23:23 2024-01-26 770575 765151 239542 235423 405354 413211 441647 440213 246062 243491 325965 330701 372322 379233 4787822 5138603 7133577 6883447 1227236 1273703 347768 306573 337639 334693 403449 392480 381868 383254 250196 252341 788100 744416 1700193 1617335 486323 484847 720567 727686 938329 909232 933456 943187 980725 991746 939476 1038775 2241321 2352437 1407194 1209174 816432 797325 968580 967074 1002566 1009823 1019533 1029470 1141404 1148984 5524472 5705117 38.75 71.5 1
08:23:24 2024-01-26 764725 765747 240583 234980 409913 414013 444145 439185 245652 243630 324455 332980 372286 380079 4788625 5172731 7192138 6920855 1228988 1274382 345645 306428 336029 336279 402209 393365 381992 382002 250548 251184 780201 735969 1683594 1636791 487431 482112 725759 727686 928389 913145 942695 940824 972252 992598 943559 1044854 2241359 2361280 1420704 1196467 813526 800192 972716 961424 991855 1009045 1026268 1034022 1136362 1139868 5466164 5718966 38.75 71.5 1
08:23:25 2024-01-26 774459 763844 239396 234291 408331 414705 441543 440562 245827 244316 324071 331011 373022 376439 4781888 5089831 7119969 6930207 1238366 1274642 346367 306187 333559 335973 404089 390964 380875 382879 251185 250556 786963 743353 1687684 1630018 489256 483477 726825 731508 926418 902637 944889 948697 972252 982769 940884 1046932 2252746 2365691 1411585 1203185 813421 801327 974993 968447 990560 1006521 1026268 1037749 1148554 1143639 5480669 5717724 38.75 71.5 1
08:23:26 2024-01-26 775878 763577 239105 235229 406034 414813 439713 442255 245512 242206 324636 329720 372464 376287 4788625 5078579 7092228 6930207 1250420 1276486 345367 312407 337274 334763 404373 391000 380875 381431 250372 251990 790656 745480 1657512 1623089 487777 482112 726825 731215 931026 903926 942349 949370 975008 982661 938108 1051107 2247862 2348336 1429494 1209174 809481 795597 977070 971339 998264 1005915 1022684 1041141 1149588 1147965 5556129 5712150 38.75 71.5 1
08:23:27 2024-01-26 775022 765742 239034 235155 405354 414921 441683 435718 246031 242987 324636 328505 373581 378648 4781804 5119261 7082822 6872846 1227823 1276486 349345 306789 337089 335737 403413 389789 382137 385559 249562 251569 786729 747337 1698414 1613781 489163 483897 722682 733766 935586 903652 935521 949370 978608 991196 932661 1041845 2240842 2354018 1413420 1221300 816432 797765 973104 973965 1001870 1006376 1019771 1035103 1156207 1148984 5523192 5695489 38.75 71.5 1
08:23:28 2024-01-26 765268 764887 237961 236472 406133 412304 442043 437987 246896 242003 324154 330746 371871 378648 4779273 5172099 7152151 6892911 1211959 1272782 347768 305890 337328 336279 400973 393131 382137 385216 249212 251184 788100 736493 1674445 1623001 487086 484847 722682 727686 936912 910559 934156 940824 978571 991674 938145 1037225 2248143 2355612 1383711 1208453 815849 797780 967575 966204 1003296 1009693 1020295 1030755 1144203 1146229 5508734 5695541 38.75 71.5 1
08:23:29 2024-01-26 763642 762883 240291 234430 405700 412268 442043 439328 245414 243360 324600 330020 371907 377829 4788625 5165343 7169874 6912716 1226484 1272496 345367 306789 336065 335773 401044 393401 381445 382038 249634 250800 789471 733423 1695760 1639114 488816 482112 724731 728719 928389 909076 942349 943351 974081 993289 946133 1044742 2253975 2367419 1386689 1193971 811789 801896 972234 962178 994010 1009368 1029197 1035496 1137167 1139868 5486957 5695541 38.75 71.5 1
08:23:30 2024-01-26 777235 761730 239918 234465 405712 414777 441588 440292 245037 243326 324636 328997 372464 377087 4775868 5050112 7105590 6930207 1247708 1272802 346159 312371 335591 334763 404694 391553 380875 380897 251185 251184 785358 744416 1666925 1623089 488209 482794 724731 732834 929704 903815 943737 949970 974938 986978 940980 1053082 2247787 2346135 1386207 1208453 811678 799625 976377 968447 991114 1007943 1022548 1037967 1146371 1142328 5470269 5701052 38.75 71.5 1
08:23:31 2024-01-26 774147 762883 238805 235224 406070 414813 440238 439865 246896 242952 324636 329755 372428 374582 4775868 5083860 7054007 6915923 1242806 1277428 345574 306789 338100 334728 403485 391590 382892 382610 249634 252376 786486 744416 1667083 1626443 488978 482539 723362 732351 934336 907140 940859 949896 975770 982697 935379 1044666 2256165 2338188 1409810 1208314 811098 795597 976377 970615 996194 1000787 1019533 1037230 1148847 1145668 5552609 5708076 38.75 71.5 1
08:23:33 2024-01-26 775031 764656 239176 234831 405998 414921 441683 436687 245827 243021 324672 328505 373617 376129 4779273 5111958 7062588 6867916 1229572 1276486 349345 306789 337126 335773 402810 387524 382912 385236 250086 252684 785358 747337 1688651 1618370 489126 486222 723256 734959 935549 902367 934156 950044 978425 991196 934019 1043367 2244375 2354018 1409654 1219340 814106 796761 970334 972064 999728 1007943 1016943 1031743 1148870 1148984 5505715 5691431 38.75 71.5 1
08:23:34 2024-01-26 764725 763762 238761 234870 408439 412921 441755 435967 246551 242206 324406 331046 371315 378037 4774996 5189471 7130627 6872846 1210086 1272782 349585 306536 336286 336502 402897 392034 382912 385379 249491 252684 782136 734997 1667426 1623001 487086 483897 724218 727428 934616 911851 936889 940824 977782 993820 940884 1035528 2240879 2359423 1409737 1203989 816432 799058 964431 963933 999691 1009765 1023313 1026170 1140468 1142400 5461974 5696991 38.75 71.5 1
08:23:35 2024-01-26 763613 757409 239547 234792 405840 412268 441277 439328 245449 243326 324600 332063 370242 378037 4779273 5141289 7159842 6904939 1233640 1275459 345538 306717 335920 335596 402042 391684 382755 382038 249598 250834 788100 732900 1666718 1639114 488469 482112 724731 728719 929704 908961 942525 941853 970876 988401 946096 1048733 2250099 2361537 1398916 1189158 809481 802465 974993 964298 994076 1008655 1026571 1035496 1142087 1140221 5466595 5687353 38.75 71.5 1
08:23:36 2024-01-26 774759 761771 240326 234827 404784 416561 441241 440674 244831 242987 324672 328470 372428 376287 4765671 5050112 7101633 6931757 1243570 1275422 347340 312407 333559 335773 404053 390376 383183 383219 251538 251115 785611 743884 1669234 1631079 489605 483477 726788 731435 926381 903926 946124 949370 972252 982733 939439 1047602 2251207 2363212 1411585 1204863 813526 797890 977763 970511 990523 1005094 1021747 1039971 1146371 1146522 5474189 5703894 38.75 71.5 1
08:23:37 2024-01-26 777627 763386 238027 234960 406034 414741 439569 436317 246896 242917 324636 329491 372096 373907 4777446 5080192 7062349 6912001 1240650 1274642 346367 306500 338080 334728 403413 392144 382588 385927 249420 252756 789266 744416 1692895 1623001 489163 482794 720603 731831 931687 904296 938964 950908 975661 984886 935343 1048047 2251029 2341503 1406308 1208314 809481 795390 976377 971200 995487 1000787 1020257 1041643 1151293 1145668 5549676 5713259 38.75 71.5 1
08:23:38 2024-01-26 775031 765199 239131 234801 405998 414885 441863 438075 246516 242952 324600 331524 373297 377669 4784404 5115069 7077728 6912622 1229535 1274606 348747 306500 337420 335702 402810 389753 380572 385487 249562 251534 785358 745202 1718306 1618403 489163 485534 722682 733656 935549 902367 934119 950044 978571 991196 933982 1044073 2245656 2354018 1430671 1218473 814106 797325 970297 972027 1001109 1008655 1019119 1032440 1152110 1148984 5521685 5702570 38.75 71.5 1
08:23:39 2024-01-26 765268 765106 237988 235194 409017 415380 441358 438896 246995 242813 324262 330907 371990 378390 4785249 5191266 7162343 6889463 1216295 1272782 347173 306321 337639 335737 400937 393050 382678 384874 248792 251920 783987 737018 1668283 1623001 486323 484504 722682 727686 937970 910295 934119 940824 981420 993820 938108 1040253 2239690 2352419 1407888 1207592 816432 796688 968543 967441 1002566 1009810 1019845 1029433 1143708 1148947 5526916 5704471 38.85 71.5 1
08:23:40 2024-01-26 762922 765199 240334 234661 407964 414013 444109 439400 245411 243596 324455 332098 372357 377793 4786905 5161525 7194519 6921366 1227198 1275496 345645 306789 335555 335737 402209 393365 382839 382002 250724 250800 781553 737018 1675183 1636791 486323 482112 726310 726618 929047 913145 943692 940824 972252 992598 942321 1044854 2244514 2362918 1407994 1198169 814106 800192 971335 961954 992561 1009756 1026268 1033985 1133878 1141481 5455216 5705485 38.85 71.5 1
08:23:41 2024-01-26 773753 763577 239325 234287 409486 414669 439991 437987 245792 243700 323543 332800 372286 375040 4769921 5095059 7119969 6930732 1238366 1272782 346889 306789 333559 336279 403413 389789 380839 382879 251538 250765 786963 742292 1656044 1630018 489605 483477 727856 731472 927731 903926 946237 949370 972252 982697 940179 1046077 2252746 2364888 1409737 1203073 811678 801327 974993 968447 990487 1006485 1026268 1037953 1146886 1143639 5471237 5708305 38.75 71.5 1
08:23:42 2024-01-26 774476 761730 238766 235194 405998 414525 440297 441817 246101 242172 324672 328963 372286 376287 4765671 5074481 7067586 6912001 1244612 1276402 345332 306321 337794 334728 402810 391830 382588 382574 249177 251920 793281 744416 1657126 1623001 489163 482112 722412 730792 931687 905169 941008 949370 975697 982661 935343 1046521 2252671 2342450 1418981 1209174 809481 794399 974062 972433 1000400 1005130 1019044 1035384 1152891 1148778 5552609 5716925 38.75 71.5 1
08:23:43 2024-01-26 772799 764858 239476 234792 404784 415380 444254 436687 245792 243291 326581 330237 372428 377226 4779273 5111733 7119969 6896344 1226023 1272782 347768 306789 336577 334728 404658 393013 381868 383183 249562 251534 788100 745480 1675858 1613781 484838 484847 719513 727686 938241 907945 931433 943855 980488 991674 935379 1038742 2242780 2354018 1406039 1210179 818182 797198 968577 968373 1004724 1011437 1017731 1030530 1143020 1151424 5536315 5708076 38.85 71.5 1
08:23:44 2024-01-26 768525 763962 240086 233708 406106 414121 441647 438075 245379 243700 324564 330976 371280 377890 4779273 5157858 7233762 6920855 1223391 1272782 347173 306789 333595 335773 400973 392144 380755 382002 250936 250800 784258 737018 1672898 1623089 484495 484504 726825 726618 930094 913145 941678 939490 974321 995263 945011 1041263 2244926 2380155 1424720 1199466 818766 802428 969644 964581 995487 1009765 1026268 1031889 1134904 1142328 5427216 5695765 38.75 71.5 1
08:23:45 2024-01-26 767993 757414 239476 234430 409905 412885 440202 437808 245757 242952 324564 333974 370206 375113 4775868 5135690 7131393 6927422 1231250 1274606 345609 306789 336065 336244 399742 390964 383999 382038 250160 251534 788100 733947 1678213 1637952 489163 482112 726788 728719 928389 909232 943737 944766 974081 988220 946322 1044994 2257187 2360706 1407994 1193121 810634 801327 973798 964225 993177 1008655 1029197 1037211 1140468 1137381 5485403 5679256 38.75 71.5 1
08:23:46 2024-01-26 775914 757337 239547 234796 405354 414777 441205 439077 245379 242952 324600 330237 372428 376250 4772465 5046377 7086966 6911503 1247708 1275496 346837 312371 333559 334728 403449 390340 382678 381699 251149 250800 785358 743353 1680239 1623001 488209 483258 727384 732797 929043 903889 946441 949259 973484 987677 940310 1047602 2247936 2359864 1409737 1203110 811678 797890 974993 968336 990487 1000787 1023276 1038451 1144712 1143097 5466619 5695765 38.75 71.5 1
08:23:47 2024-01-26 773822 761735 238735 234965 405354 414121 440000 437580 246171 242172 324636 328997 371871 373679 4769921 5070712 7043207 6906578 1243304 1274606 345332 306789 338326 334728 403129 390652 382016 381967 249177 253846 790462 744532 1657446 1622916 488705 481214 722743 730792 931687 904903 939409 947420 974282 982625 935379 1050797 2253648 2341503 1418792 1205498 808206 796595 976377 968447 990487 1000751 1022548 1040863 1144639 1135866 5476011 5695765 38.75 71.5 1
08:23:48 2024-01-26 776683 763306 238067 234801 406025 414849 440512 438075 246171 242713 324564 329985 372393 374811 4772465 5092101 7054738 6892612 1231744 1274642 347173 306285 337089 334728 402173 390673 384268 384623 249277 251816 785097 743075 1662420 1621823 490554 483441 721716 733619 933673 901365 935537 952745 977806 982769 935641 1045138 2246150 2344824 1402341 1210896 811211 794961 970297 971991 999027 1000751 1016943 1032477 1150496 1146477 5527104 5694252 38.85 71.5 1
08:23:50 2024-01-26 765811 762847 238067 235224 406025 412268 440917 436687 246171 241800 324636 330480 370242 378574 4779273 5173804 7147926 6883447 1213263 1276198 346924 305243 337311 336373 402327 390819 382101 384730 249034 252684 776143 735522 1691468 1620783 486360 483477 723733 726618 934152 910522 933456 940787 978571 991710 939476 1040116 2241545 2350520 1407888 1202254 814106 796724 965115 965703 999728 1009693 1020257 1026170 1140952 1144014 5497865 5695765 38.85 71.5 1
08:23:51 2024-01-26 763070 761726 239538 234078 405804 411039 442224 439292 245037 242987 324564 332265 370206 376695 4779273 5148599 7168301 6924722 1230112 1272672 345503 306681 336121 335596 402612 391998 381718 382038 250160 250800 788100 732885 1680363 1636974 487777 482112 726866 727686 927731 910287 942349 940824 970876 991196 944337 1044073 2241359 2363212 1415257 1193715 811789 797890 971335 959227 992668 1009368 1026268 1032477 1134717 1142289 5476011 5705117 38.85 71.5 1
08:23:52 2024-01-26 774764 757373 240286 234043 405712 414525 440368 438424 244284 243530 324564 330237 372132 376287 4769921 5042978 7098618 6932751 1243127 1272672 346905 311966 333559 334728 403413 390673 382678 383060 250760 250800 789471 744532 1666759 1623001 488891 483477 724731 730414 926418 903727 943365 948697 972252 982733 938145 1052038 2247251 2356523 1384392 1205739 809206 796761 976377 968447 991965 1006485 1019533 1040120 1146371 1142328 5521459 5694528 38.85 71.5 1
08:23:53 2024-01-26 774764 761771 238054 234439 406034 414849 441863 437461 245586 242206 324203 329491 372464 376250 4772951 5094758 7041931 6897233 1226913 1276198 347733 306285 337364 334728 401044 387272 383183 384027 249352 251534 794826 741335 1725464 1618482 489163 483186 720603 731755 934850 901047 934156 950044 977151 989797 935379 1043292 2244551 2348152 1409654 1215012 811789 797055 968580 971303 999655 1006485 1019845 1031705 1151293 1147324 5501788 5686422 38.85 71.5 1
08:23:54 2024-01-26 764725 765419 237992 235155 406106 412233 440881 436024 246735 243819 324347 333504 371032 377549 4775005 5178184 7143692 6872920 1215426 1276198 347483 305567 337639 336241 400692 392180 382137 384369 248582 251149 785358 734997 1666334 1620700 486323 483477 722171 726618 935549 910559 933419 940824 980530 991710 938145 1038775 2244375 2350684 1400492 1205739 814686 796724 967856 967074 1002566 1009729 1017288 1028521 1143044 1145668 5505715 5691707 38.85 71.5 1
08:23:55 2024-01-26 759683 761726 239538 234751 405777 415086 444254 439041 245446 243665 324492 332098 371955 379503 4774817 5151189 7188472 6922478 1226286 1271880 345645 306789 333595 334798 402209 393365 381060 382002 250372 250800 781553 737018 1644222 1631064 485561 482112 725759 725552 927731 911204 942349 940156 970840 990242 942889 1044110 2240842 2369935 1426376 1198169 814106 800192 971335 961460 991965 1009693 1026268 1032477 1136525 1141481 5457227 5700391 38.85 71.5 1
08:23:56 2024-01-26 784093 764656 238999 233604 405998 414669 441025 440250 245617 243596 323279 330719 372393 375113 4786094 5111996 7120444 6920855 1233080 1272782 346165 306789 336065 336786 399778 390652 382051 382879 250372 251359 788100 734997 1679102 1640545 489293 482453 726825 728719 929047 906586 942349 944561 969430 982805 944510 1050230 2252671 2361280 1413434 1199875 809481 800192 974302 967074 990216 1005775 1026268 1035496 1143020 1139868 5464702 5709561 38.85 71.5 1
08:23:57 2024-01-26 773707 763573 238999 235054 405354 414511 438951 438947 245792 243819 324672 330237 371813 376287 4772465 5072843 7082897 6912001 1247745 1272782 344829 306789 336577 334225 403413 391000 382137 383479 249598 251569 786486 744416 1672690 1620700 487394 481396 723193 730792 929047 903853 941403 948024 972870 983495 934680 1051107 2247251 2341503 1401168 1205739 807053 796761 976377 969822 991965 1000787 1022646 1042608 1149371 1145528 5531298 5687316 38.85 71.5 1
08:23:58 2024-01-26 775031 764274 238770 234980 405745 414813 443049 437765 245827 242579 324455 329032 372464 375644 4769921 5082590 7054738 6903300 1226640 1272782 347733 305602 336577 334763 402173 387524 380875 384369 249177 251534 783987 741233 1713879 1620705 489163 484321 720603 731472 934188 901365 934156 950044 977879 988401 935343 1041906 2246187 2344824 1409654 1212773 811789 796888 973104 973161 998264 1005240 1019044 1036659 1152891 1149593 5524472 5700155 38.85 71.5 1
08:23:59 2024-01-26 767444 763684 238766 235198 405201 412268 442007 436580 245561 242003 324672 328997 370242 378343 4765671 5144043 7110651 6874095 1221999 1272782 347209 306789 337639 334468 402244 393086 382137 383219 249598 252341 790955 741233 1665006 1618403 486323 483477 720603 726655 935586 908965 931396 940824 981420 991710 935379 1038742 2239595 2355339 1407888 1211907 816432 796632 968543 968336 1001870 1011437 1015309 1029433 1143056 1151424 5522404 5695012 38.85 71.6 1
08:24:00 2024-01-26 762922 762870 238761 234434 408399 412304 440297 437152 245827 242987 323579 331011 371280 377355 4763797 5145151 7190319 6902151 1215268 1272782 348818 306789 333631 336786 401009 391553 378880 384369 250372 250765 780515 733947 1694854 1623084 486360 483181 725759 728202 931687 910559 938964 940824 972907 998194 943664 1038024 2247936 2373417 1469189 1201212 818182 800081 965800 964298 996194 1009765 1025646 1028366 1139258 1142328 5442901 5695765 38.85 71.5 1
08:24:01 2024-01-26 755528 757405 239136 234078 406034 411617 440297 438732 245002 242952 324600 330223 370206 377659 4775868 5148599 7130627 6892537 1232653 1272495 345090 306789 333631 334763 399778 393086 381409 381699 249598 251149 788100 732900 1683618 1631949 487777 482112 724731 726655 927731 912067 942162 942644 972105 989688 946245 1046821 2247862 2368057 1392040 1190576 811789 798668 971298 961271 993101 1009693 1027150 1032514 1130638 1142289 5455620 5704006 38.85 71.5 1
08:24:02 2024-01-26 769109 757414 239176 233721 408403 414655 439023 436687 245792 242952 323543 331046 373629 374017 4775868 5112151 7114081 6930207 1236601 1273703 346424 306789 333631 336821 400375 389789 380910 384843 249598 250800 786729 735522 1675952 1632221 488978 482576 728853 730644 927723 907785 944763 946184 968561 990661 943805 1044629 2250099 2369935 1389838 1192627 809481 801327 975485 967074 989078 1006254 1026268 1035496 1142211 1138258 5442901 5679368 38.75 71.5 1
08:24:03 2024-01-26 772560 757414 238805 234836 405354 413538 440310 438732 245792 242206 324636 328963 371280 375717 4766247 5064125 7082545 6911503 1245929 1272782 344642 306789 336065 334459 403449 389789 382137 380826 249598 252684 790656 745602 1658484 1622977 487630 482158 724181 731831 929704 903578 942349 950044 972870 981933 938899 1048047 2250446 2348299 1411585 1205739 807181 795291 974993 968447 993372 1000751 1021821 1039379 1148847 1144014 5543230 5679181 38.85 71.5 1
08:24:04 2024-01-26 774481 763725 238063 234267 404784 414813 441755 437765 245253 242748 324564 328013 372464 377087 4766522 5075319 7064057 6883447 1229572 1272782 348782 304564 336577 337580 403753 387308 382065 384766 249420 251430 785358 745480 1674640 1613704 489089 483521 720603 729368 934225 903652 935687 948697 977708 989797 936306 1041929 2244737 2352350 1430671 1217113 813526 793276 970334 970615 999728 1007943 1016943 1030972 1149662 1148984 5496336 5682595 38.85 71.5 1
08:24:06 2024-01-26 759683 761766 237620 234474 408111 412268 442224 437461 246551 242206 323615 331011 370242 376287 4767986 5178260 7142838 6883531 1217316 1274382 346960 305746 336706 335631 402327 392034 382641 385037 249209 251430 785358 735522 1669795 1620700 487513 484504 722171 726655 935315 910559 935537 940824 978608 993856 938145 1037225 2240879 2347355 1380760 1203185 814106 796761 965800 967441 1002566 1009765 1019570 1026474 1140952 1145704 5505715 5695765 38.85 71.5 1
08:24:07 2024-01-26 764188 757414 240082 233752 405840 412304 442043 437737 245037 243360 324564 332301 371315 377297 4769921 5135931 7183413 6917910 1222212 1272709 346544 306717 333451 336102 402173 392144 381330 382002 250372 252648 785611 736048 1668589 1623001 484495 484504 726825 725552 929047 912873 942615 939490 972907 991746 944337 1038775 2234917 2369741 1422837 1199601 815849 800192 968543 962896 996194 1009855 1025538 1029470 1133112 1143639 5421306 5695765 38.85 71.5 1
08:24:08 2024-01-26 765544 757373 238770 234430 408439 414791 439238 438331 245414 242987 324107 331046 370206 375149 4775868 5111583 7145378 6923332 1230668 1271880 345099 306789 336065 335996 402612 390964 383219 383169 249634 250765 784277 731854 1663703 1632221 488891 481772 724731 727686 927731 907945 940690 941817 970876 988401 944547 1047418 2250099 2366676 1415283 1189208 809206 801327 974302 965666 989786 1008655 1026268 1035496 1139754 1137417 5458496 5691707 38.85 71.5 1
08:24:09 2024-01-26 772835 757148 238797 234078 404811 413574 440620 438424 245243 242241 324636 330237 371907 375690 4773229 5052668 7085705 6915923 1246695 1272782 346651 306500 333595 334798 403909 390412 380270 380861 250408 250800 788100 743353 1662508 1621850 487431 482917 724731 729405 926381 902644 940653 949370 972252 982733 938145 1051107 2247251 2356523 1409737 1204882 809481 796491 975685 968447 990560 1000787 1022585 1035720 1146371 1135902 5512054 5671100 38.85 71.6 1
08:24:10 2024-01-26 775031 761508 238067 234430 406065 414921 441241 437274 246249 243819 324347 331560 372322 373834 4765606 5075282 7045200 6883451 1228036 1274642 347768 305926 337364 335512 402244 387524 380875 384333 249212 250800 792046 740176 1671064 1618403 489163 483477 720058 731472 931687 901365 935521 950044 980725 982805 934680 1043418 2247936 2342892 1409654 1210179 811211 794998 971335 970615 999691 1000787 1016943 1034022 1150532 1148172 5514643 5682361 38.85 71.5 1
08:24:11 2024-01-26 765092 761726 239016 235512 404456 414203 441863 439097 245687 242847 324528 330701 370101 378390 4767986 5117707 7119969 6873642 1221999 1272782 347245 306789 337603 333722 403449 392217 381598 383219 249634 251779 786729 741233 1664384 1613781 485598 483477 719513 726655 936912 907945 933024 941853 979301 991746 937443 1038775 2238005 2349679 1380760 1206843 815268 795597 967170 967760 1002566 1009729 1017325 1027970 1143056 1148172 5515094 5697606 38.85 71.5 1
08:24:12 2024-01-26 765507 763577 239334 234291 405926 413941 441755 440654 244827 243665 324035 329950 371836 377226 4783548 5155681 7171407 6897415 1224845 1270941 345574 306789 335483 335702 401009 392180 381023 381699 249598 250730 790842 737018 1672678 1632332 485905 482076 724731 725515 926294 910522 942349 940824 971490 991196 943286 1044779 2244375 2370073 1409810 1196578 813526 799021 968543 959227 990487 1011510 1026268 1032440 1134488 1143367 5467994 5716471 38.85 71.6 1
08:24:13 2024-01-26 771266 763573 238919 233648 408403 414777 440548 440218 245617 243665 323507 329985 371848 374546 4769921 5085813 7115716 6921366 1237676 1272782 346651 306789 333523 336479 400339 389753 380875 382843 249527 251265 786087 735522 1671919 1632221 489163 483136 726825 730792 925033 906230 944365 944524 969393 982661 940884 1047699 2252046 2364888 1388023 1193512 809481 800192 974302 967037 988939 1007746 1028620 1037562 1143708 1142165 5467714 5695012 38.85 71.6 1
08:24:14 2024-01-26 772799 760087 238963 235120 404712 413502 442421 438603 245477 242644 324600 330237 371836 375681 4760569 5054800 7072639 6872962 1246818 1272782 345090 306572 335519 334728 403449 390964 382137 382394 250125 251115 785358 743353 1675995 1620700 487740 481372 723705 730792 928389 902330 942349 949098 975012 984886 938071 1051293 2247251 2347319 1407888 1203115 809361 799194 975188 968299 989781 1005951 1026119 1038142 1146960 1143787 5457227 5698592 38.85 71.5 1
08:24:15 2024-01-26 769338 757116 238032 234945 405341 413502 439023 437987 246292 242172 324600 331345 371280 374811 4769921 5062946 7062551 6892537 1247745 1272782 343572 306789 337328 334468 403413 390652 381409 380826 249598 251534 787355 743353 1678243 1620700 487394 480680 722682 730792 930366 903867 940338 947315 975734 984190 935343 1048010 2251339 2346901 1415225 1208566 808783 797198 978962 968299 991892 1005951 1020257 1037953 1143829 1143639 5470523 5704006 38.85 71.5 1
08:24:16 2024-01-26 772369 757377 237992 234439 405953 413502 439023 436651 246171 242172 324564 328997 371280 373379 4760569 5074481 7037301 6903211 1242769 1272782 344536 305854 337603 334189 402774 390928 381980 382574 248721 251534 785270 743353 1676781 1618370 488816 480680 719670 728719 931415 903652 938927 948697 974282 989041 936121 1050457 2250769 2339680 1397101 1210179 809361 795501 977070 970199 993372 1007303 1021747 1038451 1147997 1142328 5530865 5686497 38.85 71.5 1
08:24:17 2024-01-26 771652 762838 238726 234404 405669 414777 441863 437461 245586 242917 324564 328963 372132 375947 4767363 5082552 7050438 6888817 1230448 1276198 347453 306321 336577 334728 402173 387452 382678 384297 248792 250800 783987 741196 1709096 1618403 489163 484162 720021 731435 935590 904604 936872 951586 977782 987677 935604 1045960 2250732 2342266 1406039 1212886 810057 796595 974099 970511 996194 1003109 1019187 1035496 1152928 1145631 5532364 5686413 38.85 71.6 1
08:24:18 2024-01-26 769516 761735 238726 234404 403538 412885 441971 435749 245379 242579 324636 329773 371836 375829 4760569 5115004 7087883 6893270 1227236 1272782 347733 306573 336303 334728 404017 389753 378880 383183 249316 250765 785358 744416 1660988 1606715 486669 485424 723219 728682 934336 903889 937652 946184 977782 989616 933070 1040327 2234917 2351486 1407770 1216244 814003 793276 970334 971200 999027 1000787 1016943 1029433 1151293 1146477 5494795 5677061 38.85 71.6 1
08:24:19 2024-01-26 760834 761726 237589 234439 405962 411003 441647 435967 246551 241800 323579 331722 370171 377087 4760569 5180096 7147926 6893733 1209225 1272782 348257 305603 335229 335737 399742 390964 381023 384297 249313 252648 789471 734464 1669489 1622977 486818 485534 724527 726434 934336 910522 935484 940824 975697 995263 940143 1037744 2241960 2355612 1406039 1203297 814106 797289 964431 962860 999691 1009657 1020257 1026170 1142087 1142328 5487183 5689220 38.85 71.5 1
08:24:20 2024-01-26 760794 760004 238770 234034 406034 411003 441935 439256 245002 243291 324299 329491 370171 376058 4775868 5146799 7130664 6906224 1228988 1271880 345332 306789 335265 335996 402897 391889 383183 383748 250193 252684 788100 733670 1676570 1632249 486286 482076 724731 726347 927723 914564 943692 940824 972252 992585 943559 1044854 2247251 2369045 1409810 1196467 813526 800192 970334 961271 993372 1009693 1026268 1033985 1134717 1142289 5458127 5694257 38.85 71.5 1
08:24:21 2024-01-26 769627 761467 239136 233674 408439 414813 439023 437951 245757 243495 324298 331011 371836 373980 4769921 5095059 7125041 6924722 1239572 1277107 347031 306717 333379 336644 402066 390158 383183 383005 250757 251619 788522 738157 1669478 1627600 489089 483136 726788 729332 925455 904296 943365 945937 970116 984704 940884 1047836 2247787 2356156 1400492 1201584 810057 797890 973407 968819 989781 1000751 1024770 1035496 1144203 1139868 5457227 5690469 38.85 71.6 1
08:24:23 2024-01-26 770538 757368 238023 235150 405342 413502 438755 438639 245792 242206 324600 330237 371315 374546 4760569 5052547 7082822 6923332 1245463 1275947 345432 306717 335884 334728 403377 390652 382137 380826 250086 252684 785358 743353 1696762 1621761 488322 482112 724731 730792 928389 903652 942349 949370 972870 982661 938108 1049427 2247251 2350684 1386207 1205956 808905 795561 976377 970511 993372 1000715 1019533 1038489 1146371 1142364 5536315 5679181 38.85 71.5 1
08:24:24 2024-01-26 774571 757409 238023 234404 405998 414813 441899 438075 245757 242917 324564 329032 372428 377083 4769921 5094952 7052556 6895695 1231324 1272782 347453 305746 337036 334622 400973 387452 380839 384333 248792 252684 783987 741233 1704011 1618370 488906 483477 720058 732351 934336 901365 935500 950044 978535 988365 936994 1043404 2247251 2344824 1413420 1210141 811678 793240 971335 971200 996194 1000679 1016943 1033948 1153794 1145668 5529904 5686413 38.85 71.5 1
08:24:25 2024-01-26 767804 757377 238766 234960 404748 411943 441899 439170 245037 242206 324636 328963 370206 378242 4778416 5128690 7115716 6877425 1216977 1272782 347173 306789 337000 336736 403162 392180 381023 383148 249177 251534 774537 741233 1663121 1613781 485598 483477 719244 724525 935549 907908 933024 940824 979958 990940 934680 1040895 2235574 2347355 1404190 1209174 815268 793203 965800 965703 1002566 1010795 1016943 1030441 1142087 1148984 5505715 5686413 38.85 71.6 1
08:24:26 2024-01-26 765806 757414 239096 233481 405998 412885 441755 439206 245099 243526 324275 331632 370065 378390 4775830 5154123 7171482 6901691 1227596 1267305 346130 306789 333559 334728 401855 392144 381023 381699 249598 250347 780201 736743 1665352 1623006 484458 481396 724731 725832 926418 910522 942349 940824 971527 991897 940884 1042550 2242780 2369045 1398916 1196467 812946 799058 970334 961271 991928 1008945 1025538 1031705 1134488 1139868 5451726 5694350 38.85 71.5 1
08:24:27 2024-01-26 769081 761306 238857 234878 408149 414305 439807 439316 245274 243561 323625 332098 371659 374327 4769921 5097283 7123447 6937998 1230074 1272782 345609 306789 336267 336751 398587 390696 381712 382574 249562 250765 788100 732900 1666020 1632332 488816 482112 726273 728719 928389 905231 942349 943855 968022 982733 943559 1047948 2252746 2363212 1389838 1194083 809481 800759 973612 965666 989085 1006521 1026268 1035496 1139754 1138221 5461515 5716925 38.85 71.6 1
08:24:28 2024-01-26 772651 761411 238584 234696 406211 413977 441372 439041 245309 242206 324636 330237 371280 376673 4766522 5068324 7082694 6902151 1245966 1270651 343537 306573 336815 334189 403094 389789 382948 380861 249177 250765 783707 743353 1662276 1620700 487394 480717 722682 730273 929706 908009 941008 947352 974282 981205 934680 1048010 2247251 2342450 1392406 1205739 807053 793276 976377 968447 993372 1000715 1018771 1038638 1150188 1144534 5537264 5698886 38.85 71.5 1
08:24:29 2024-01-26 775601 763573 238023 234236 405676 414849 441935 438038 245757 242917 324299 330237 371836 376826 4760569 5078971 7052556 6883905 1226040 1270978 347733 305782 336065 334763 401009 387488 381598 383219 248756 250765 796215 743353 1677455 1613781 488209 484504 720567 731831 934188 901365 934304 948697 975734 989797 935808 1041100 2241187 2347319 1405887 1213639 811678 793240 968543 971200 1000400 1005842 1019187 1032039 1152037 1147965 5521631 5685163 38.85 71.5 1
08:24:30 2024-01-26 767813 762958 239140 234921 404107 411943 441935 437783 245239 241835 324672 328963 370171 378306 4763127 5120078 7101332 6884542 1217090 1272782 346130 305854 337274 333722 401044 391867 381023 382002 248792 251569 780254 739121 1661825 1613781 484875 483477 719398 724488 934887 907945 940503 940824 978571 990242 935416 1040116 2235574 2344824 1400492 1205739 816338 793134 967538 968373 1000447 1008510 1015553 1030217 1146146 1151424 5504187 5686413 38.85 71.5 1
08:24:31 2024-01-26 763454 761735 238959 233713 406106 412268 442224 437456 245757 242952 323315 329985 370206 376250 4760569 5137640 7171445 6886884 1211959 1269140 348293 306789 333523 336279 399813 390652 378880 383183 249598 249304 777846 734719 1666139 1620700 484495 484847 724731 728447 930366 909877 938964 940156 974321 991746 942889 1037744 2244926 2379227 1492653 1203409 817598 800118 966887 964007 996120 1009729 1023276 1029099 1140105 1144644 5417440 5686142 38.85 71.6 1
08:24:32 2024-01-26 761333 759885 238730 234241 406025 411003 440548 438352 245002 242952 324442 329985 370171 376287 4769921 5130081 7124214 6872920 1231287 1270978 345609 306573 335519 335737 398587 390376 380910 382002 249562 250765 788100 731854 1669171 1632221 488469 481772 724731 727686 928118 903778 941678 943499 974081 991809 946133 1044704 2250769 2360706 1417132 1191421 810518 797890 971335 960874 994010 1010795 1026231 1032477 1133039 1142018 5468200 5699940 38.85 71.6 1
08:24:33 2024-01-26 773932 757332 239538 233682 405026 413538 439951 437951 244249 243700 324564 330237 372428 375984 4769921 5054037 7098020 6902373 1235719 1270688 345645 306789 333487 336279 401044 387524 382137 382002 250336 251265 777376 736048 1665389 1622807 488469 482794 726825 730644 927723 906081 944889 946184 971316 987677 943448 1048513 2255580 2368392 1407888 1194397 810518 801896 974099 962896 991965 1007798 1028464 1035496 1139754 1136578 5461125 5695765 38.85 71.6 1
08:24:34 2024-01-26 770553 757368 239136 234039 404743 413538 439951 439400 244796 242241 324636 330237 371315 375649 4760569 5056006 7082822 6902373 1241870 1270978 345645 306789 333523 334728 402209 387560 382137 380861 250920 249998 786729 741233 1679525 1625286 488209 483258 725759 731831 926405 902255 942274 948880 971316 982661 939513 1047089 2252396 2356312 1386207 1199875 809361 800038 974302 962896 989786 1006485 1025993 1035496 1139717 1136578 5449443 5691707 38.85 71.5 1
08:24:35 2024-01-26 769457 760872 238761 234241 404423 413538 440548 439400 245002 242579 324600 330005 371315 375984 4766522 5053926 7082694 6872846 1247745 1272782 343572 306789 336303 334189 403129 389825 382137 383169 249313 252648 778504 743998 1679362 1620671 487247 480499 724763 730792 929043 902330 941008 947352 973807 981241 935306 1050545 2247251 2343163 1404674 1203989 807053 795634 974993 968447 990487 1000751 1020295 1037694 1146371 1135866 5512054 5690469 38.85 71.6 1
08:24:36 2024-01-26 774736 757377 238514 234241 405354 414813 440584 437456 245792 243553 324564 329032 372132 374546 4760569 5082776 7040405 6883447 1229297 1271880 346687 305854 336798 334516 403607 387308 383219 383076 248649 252506 790656 740274 1695676 1618370 489163 483477 719513 730792 931576 899618 934649 948697 975734 989506 935659 1041808 2238112 2344824 1389399 1210896 810634 793240 968543 970345 998318 1000751 1016943 1029507 1150532 1147324 5505715 5686413 38.85 71.5 1
08:24:37 2024-01-26 761782 757377 237629 234950 406034 412268 440261 436651 245792 240758 324600 330480 369618 377087 4766522 5162747 7137756 6886884 1211959 1274382 346788 305244 336706 335631 402327 394159 382101 384730 248614 250800 785358 733947 1678647 1620606 486818 483477 720603 726103 933019 910116 931433 940824 978571 991674 937873 1041713 2239950 2347355 1406039 1202254 814106 794998 965115 964945 1001145 1009693 1019845 1028403 1140468 1145400 5505715 5686413 38.85 71.5 1
08:24:38 2024-01-26 761407 757414 239547 233674 406029 411979 442287 437987 245037 243360 324299 329985 370242 376659 4769921 5141289 7182006 6913447 1226598 1272275 344948 306644 335374 334763 401009 392772 382137 383205 249491 250765 780201 732900 1674245 1632328 487861 481772 724731 726655 926418 910559 942349 940824 971564 990497 943559 1044947 2244737 2352785 1411626 1192384 811789 797890 971335 960589 991055 1009368 1025538 1032514 1135557 1139868 5458496 5695765 38.85 71.6 1
08:24:40 2024-01-26 770100 757377 238032 232273 406070 414157 439238 436580 245414 243700 323052 328997 371315 374843 4763127 5082776 7103096 6923332 1231622 1270978 345609 306357 333487 336751 399742 387560 382137 381967 249277 251937 786729 733947 1672405 1629907 488209 482112 726310 728719 925070 903987 943737 943187 968022 982697 940884 1047089 2250446 2366713 1386207 1196467 809361 800192 972234 962896 990523 1006521 1028464 1035496 1142087 1136578 5457227 5691707 38.85 71.5 1
08:24:41 2024-01-26 773469 759258 239167 234078 404143 413538 440238 437665 244249 242579 324600 329524 371032 375690 4764791 5051202 7087740 6905803 1247708 1270941 343572 306789 333235 334353 403129 389789 381868 380257 249562 250765 789266 743353 1649365 1618403 486360 480680 723705 728719 927731 902367 941008 947352 974321 980550 935416 1050277 2244926 2343163 1409810 1203989 807053 795561 974993 968447 990523 1000751 1019570 1036183 1144676 1144863 5502648 5686413 38.85 71.6 1
08:24:42 2024-01-26 774759 757405 237821 233752 405390 414813 442421 437929 245890 243234 324347 331166 371730 373834 4769011 5087931 7037263 6884101 1232502 1272782 346687 304958 336577 334728 401663 387560 381445 383183 248792 250834 781246 741233 1666005 1617221 489163 483136 719670 732797 931687 900051 935521 950044 977151 982769 933982 1042073 2241321 2338188 1400492 1208314 809481 792643 968580 970615 998318 1000715 1016219 1031009 1150263 1146477 5515094 5682361 38.85 71.6 1
08:24:43 2024-01-26 763642 762418 237820 236945 404496 413031 440881 439005 245239 243133 324131 331632 370030 377780 4769921 5164156 7124157 6869197 1217870 1269140 346408 305639 337639 333722 400973 391226 381023 382574 248407 251604 783113 737018 1662441 1613781 485598 483477 719513 724525 934262 909232 931396 940824 979994 991674 936742 1037322 2235177 2347355 1355700 1202216 814106 794399 965800 964982 1001145 1009693 1016943 1026474 1142087 1147056 5501654 5688174 38.85 71.5 1
08:24:44 2024-01-26 765774 762496 239193 233613 405853 414791 441575 438130 245002 243395 323579 329985 370171 377669 4765671 5141289 7171482 6882682 1219609 1268840 346165 306789 333595 334798 401009 391590 378880 380897 250372 249998 762381 735522 1650135 1623001 484397 483477 724731 723939 927731 912964 939669 938158 972252 991710 942889 1038775 2238005 2372406 1404190 1198169 815268 799058 967170 962860 994782 1009765 1025538 1029433 1136670 1143639 5424074 5689467 38.85 71.6 1
08:24:45 2024-01-26 772542 761407 238023 233704 406101 412268 438585 439916 244862 242579 322598 331011 369618 374249 4769921 5111808 7114081 6902151 1229572 1270978 344606 306321 335555 335773 398587 389789 380875 381734 249141 250416 815347 731854 1658994 1626076 487777 481432 724731 726655 926418 905267 939625 941817 966654 982733 943559 1047873 2247824 2352822 1389838 1190576 808206 800192 972716 961954 992598 1008804 1029048 1034609 1140321 1137171 5458345 5691707 38.85 71.5 1
08:24:46 2024-01-26 774020 759075 239585 233481 403538 413866 439274 437808 244110 242917 324600 329062 371575 375113 4756345 5046747 7067586 6912603 1245463 1270978 344642 306789 333235 333722 403129 387560 381598 379725 249212 250590 785358 742292 1653970 1618403 486396 480753 724731 730273 926381 902004 941678 947352 973631 981241 935416 1048047 2243326 2345694 1407888 1204882 808783 797765 974062 967441 989781 1004529 1024220 1035034 1143708 1139868 5465214 5691707 38.85 71.5 1
08:24:47 2024-01-26 770575 760334 237776 234954 403574 412921 437656 436687 245414 243553 324600 328734 370242 373980 4766522 5067096 7062766 6887887 1244191 1270978 343537 305890 336339 333722 404452 389789 380875 380826 248582 250765 789053 742399 1654503 1616111 486818 477976 720603 728719 929047 899878 939669 946681 972870 981703 934019 1049556 2247862 2340393 1406308 1205012 807053 794372 976874 968101 991188 1000679 1019533 1036972 1146371 1143639 5479922 5695877 38.85 71.6 1
08:24:48 2024-01-26 774759 757377 237629 233743 404784 414813 439023 437456 245586 242206 324071 329032 371315 373415 4757177 5068635 7022276 6878997 1231324 1272782 346443 304958 336577 334693 401044 387560 380875 383219 248792 250800 793436 739121 1653141 1613781 488816 482794 718460 729482 931687 899766 935484 950044 979829 987640 936587 1043970 2244375 2338020 1394946 1210179 810518 793245 972234 968447 995216 1002218 1019119 1035496 1148033 1146192 5535327 5671100 38.85 71.5 1
08:24:49 2024-01-26 770565 760114 238032 233708 403255 413309 441899 436838 245792 242241 324239 329311 371848 377355 4763127 5082627 7078414 6878542 1221999 1270077 347733 305926 335591 334728 403449 389789 378880 382956 249177 250800 785358 743353 1691619 1604561 484532 484504 720640 728719 934963 903815 936910 946184 980710 990388 931553 1044467 2241545 2350684 1428752 1215375 814003 795597 968543 969892 998240 1007820 1016943 1029507 1151293 1145668 5497865 5666633 38.85 71.6 1
08:24:50 2024-01-26 762523 757152 237620 234474 405989 411039 442421 435967 245827 241464 324335 330020 370171 376287 4757177 5168268 7133526 6869197 1205753 1270978 346651 305265 336102 335737 399813 391000 381598 384369 248407 250381 788100 732900 1653594 1620606 486818 485915 722705 724341 934336 909467 934279 940478 977782 991674 938108 1038634 2238541 2351670 1407888 1203297 814106 796614 964431 964298 1001145 1009693 1020021 1026208 1140468 1144859 5505715 5682361 38.85 71.5 1
08:24:51 2024-01-26 760831 757152 238770 233674 406029 411039 441971 437737 245002 242952 323579 329032 370242 376094 4766522 5132043 7161537 6897233 1225909 1270978 344571 306789 333559 334728 400411 391590 382137 383205 249349 252470 793694 732900 1675485 1632249 486902 480535 725759 726694 927064 907945 941043 940824 968488 990497 943559 1044110 2240879 2356312 1413441 1189730 811211 797890 968580 959227 990560 1007943 1026268 1032240 1133914 1139868 5482846 5671100 38.85 71.5 1
08:24:52 2024-01-26 772369 757368 238891 232312 406070 414193 439274 436687 245072 243526 323315 328997 370242 374017 4774968 5053740 7105590 6911503 1234563 1271880 345402 306357 333235 335996 402926 387272 382912 382432 249491 251229 778185 738157 1664991 1627695 488469 482794 726273 730792 924979 904940 945039 943855 966618 986832 940884 1047089 2247750 2362323 1386207 1198169 809481 799021 972716 968447 989078 1000715 1024733 1035496 1144676 1139831 5451726 5686413 38.85 71.5 1
08:24:53 2024-01-26 770267 760872 237988 234400 404107 412849 437898 437987 245722 242172 324600 330933 370206 375076 4760569 5057731 7058288 6899482 1245349 1273165 344394 306681 335374 334013 402631 390158 382101 382664 249174 250696 785097 742822 1652364 1620332 487777 480269 722682 728719 926381 903211 941008 947315 974321 983495 937135 1044629 2247251 2344824 1409737 1203297 807053 796724 974993 968447 990216 1000715 1020257 1038451 1143829 1142328 5474432 5685163 38.85 71.5 1
08:24:54 2024-01-26 773194 761411 237593 234400 404748 414439 437790 437765 245757 241800 324528 328963 373029 372479 4757177 5072338 7045200 6894636 1240538 1274382 344651 305422 336871 334154 401572 389753 381677 384566 248543 251534 789053 741233 1680686 1613781 489256 481359 719670 728719 930366 903652 937985 947315 975012 984190 935641 1047873 2244375 2335631 1398916 1206843 807053 792047 973612 968447 994076 1000715 1019845 1036972 1146371 1142255 5536315 5685163 38.85 71.6 1
08:24:55 2024-01-26 770538 761508 237992 233717 404134 414449 443049 438079 245722 242748 324071 329773 371315 376783 4760569 5093976 7062626 6890579 1225487 1270941 347173 304528 336798 334516 400937 387380 381023 383183 248756 252648 783987 742822 1669099 1611493 488469 484285 720021 731311 934188 901365 933419 950044 975770 988365 934977 1041771 2241284 2344824 1407770 1214974 811789 794692 968543 971200 999027 1000751 1019119 1029470 1149662 1147288 5496336 5677061 38.85 71.6 1
08:24:57 2024-01-26 762486 757152 237261 234430 405957 411003 440261 438075 247422 240758 324035 329985 369583 376526 4763797 5167067 7103058 6874539 1217127 1269066 346651 306321 337053 336468 404326 392107 381023 382038 248756 251569 777395 739121 1664737 1612637 484458 483477 719670 724488 934850 906274 933024 940824 980725 992598 935641 1038521 2235103 2344553 1402341 1205739 814106 792682 965800 967074 999027 1008655 1013977 1031453 1142897 1148984 5503363 5675798 38.85 71.5 1
08:24:58 2024-01-26 760794 757368 237585 233682 406029 411907 440548 436239 245512 243819 323783 332566 369736 376067 4764161 5170797 7140044 6869639 1212524 1270978 345645 304140 337603 334693 399462 390928 381023 382574 247988 250730 782617 733947 1663079 1613781 484875 482794 719670 724451 933918 907945 933024 940156 978571 994699 935343 1040858 2233514 2344824 1402341 1205983 814106 793245 965115 967403 999655 1008655 1014736 1028366 1142087 1148947 5504187 5685163 38.85 71.5 1
08:24:59 2024-01-26 764157 760151 238857 234878 407846 414791 441755 437383 244827 243186 323136 331812 369995 376067 4760569 5145838 7162585 6883905 1206521 1271880 348537 306789 333487 335773 399778 390340 378434 383183 249562 251265 777846 732900 1650135 1620700 485942 484847 724218 726618 930366 909232 936889 940824 975012 991746 939530 1035528 2233255 2356156 1407888 1201584 815268 797890 963456 961954 997553 1011510 1020257 1026170 1137167 1143097 5440064 5690938 38.85 71.5 1
08:25:00 2024-01-26 755635 761411 238598 233613 405817 413031 441557 440787 244621 242952 323543 328963 369877 377927 4767363 5133794 7150979 6872808 1222224 1269140 346837 306789 333523 335737 400375 390652 378880 381431 249562 249998 782906 734997 1661778 1620700 484742 483477 725759 724488 929047 910522 940334 938824 973631 991710 943559 1038484 2239595 2372406 1428752 1199875 816338 797890 964141 961954 996194 1012225 1020295 1026170 1137203 1143639 5436809 5684109 38.85 71.6 1
08:25:01 2024-01-26 762140 759185 237847 233648 405318 412447 442224 440525 244722 243819 323999 328963 369583 377622 4766522 5132043 7142838 6902635 1227236 1271880 344571 306069 334998 334728 399778 392144 382137 380826 248792 250347 786729 730811 1683278 1631174 484875 480717 724461 724488 926344 907945 941678 940156 970840 990497 940884 1043330 2240361 2361537 1406179 1192296 811789 797325 968580 959227 990523 1013103 1027150 1034176 1134451 1139722 5433780 5686413 38.85 71.5 1
08:25:02 2024-01-26 767979 759752 237776 234878 406034 414413 439202 436442 245002 243819 323579 329491 370206 373944 4763127 5093192 7105590 6906636 1231386 1271880 345609 306321 333523 336515 399742 387524 382407 381699 248792 251265 786729 734719 1678502 1627597 488469 482112 725759 730273 923688 904296 942349 943855 966654 982697 942889 1047873 2250446 2363212 1389838 1193971 807053 801748 973104 962930 991892 1008510 1028389 1034990 1137714 1139591 5442864 5694252 38.85 71.5 1
08:25:03 2024-01-26 772214 760068 239467 233258 404772 414121 439202 436273 244249 243735 324009 330237 371280 373980 4760569 5063346 7101332 6912603 1233640 1270978 345645 306789 333451 335773 402209 389231 382137 382038 249598 251265 783184 736048 1696098 1623006 487777 482453 725759 730792 923693 903926 944365 944561 969430 982697 939476 1045119 2242954 2364885 1385526 1200800 809361 800081 974062 966752 989781 1007376 1026268 1035496 1142897 1137025 5447835 5686413 38.85 71.6 1
08:25:04 2024-01-26 770538 759796 237992 233708 403538 412304 439023 439292 245002 242172 324564 329773 370206 375681 4751217 5049726 7057513 6872570 1243683 1268691 345609 306176 333559 334189 402209 389478 381868 379725 249598 250765 788100 741233 1654282 1618301 487394 482794 723705 730273 925033 901688 942349 947315 972252 987604 939567 1051941 2246262 2358173 1402341 1205128 810518 796504 972716 965666 989078 1002963 1024041 1035458 1142138 1139868 5449166 5684224 38.85 71.6 1
08:25:05 2024-01-26 768286 757341 237620 234236 404423 412304 438938 436687 245002 240758 324335 330237 370171 373388 4751217 5035718 7057476 6872808 1243683 1269140 345645 306306 333559 334459 402209 387524 381598 379689 249562 250381 788100 741233 1667824 1618615 487049 482526 723705 730273 925033 901465 943737 948606 969247 986978 937961 1049256 2250769 2363212 1409737 1201584 809481 797728 973612 965666 986974 1000751 1027885 1035496 1141367 1138221 5440064 5677061 38.85 71.5 1
08:25:06 2024-01-26 769374 760055 237821 233717 403529 412885 438406 437951 245534 241800 324528 330237 370206 375644 4751217 5050673 7057513 6872846 1244116 1270978 344571 306789 335555 334433 403413 389753 381598 379689 249562 250556 782102 742292 1646586 1616074 487861 480390 723733 730607 927723 900936 941529 948880 972069 986978 938736 1050980 2240842 2362049 1407888 1203297 809481 795597 976837 968447 989781 1000715 1020295 1041605 1143020 1142289 5442939 5685163 38.85 71.6 1
08:25:07 2024-01-26 768363 760902 237821 234039 404743 412268 438585 437770 245792 241835 324071 330379 370171 372253 4749067 5048366 7052481 6888817 1244191 1270978 343502 306573 336029 333956 402209 389789 381598 382124 248792 250765 786486 743465 1668566 1620671 486818 477760 722743 728646 929430 901502 941008 945900 974321 983398 936861 1050989 2245656 2336496 1424143 1203989 806477 795561 974993 969509 990523 1000715 1018808 1037711 1144676 1143097 5474189 5685163 38.85 71.5 1
08:25:08 2024-01-26 773394 760338 237593 233674 405030 414449 438585 437765 245414 241800 324035 328470 370171 372516 4751217 5067246 7031093 6874539 1231707 1270651 343537 305388 336577 333956 403753 390085 383183 384291 247882 252684 778504 740274 1651405 1618370 488705 480463 719160 728719 930366 901725 938322 949370 976395 981933 934313 1044802 2244737 2333976 1413434 1205722 807053 792682 973612 968447 992668 1000679 1019119 1035496 1146335 1145711 5524472 5681110 38.85 71.5 1
08:25:09 2024-01-26 773469 760334 237786 233713 404143 414449 440894 436838 245037 242003 323579 329311 371315 375979 4744449 5088081 7022238 6864743 1224261 1275290 346960 305315 336250 334587 400902 387308 381831 383041 248404 252506 782617 740274 1702771 1612637 488209 483295 719670 730792 931687 900051 934304 950232 975697 982661 935808 1043395 2240842 2335631 1404190 1206619 809361 793245 972234 968447 994782 1001692 1016943 1035496 1146371 1142328 5533851 5677061 38.85 71.5 1
08:25:10 2024-01-26 771708 760334 237629 233485 403255 413502 441025 437061 245002 242206 323579 329311 372132 376820 4760569 5092288 7064057 6886884 1224613 1270762 347031 304743 335848 334587 401712 387308 381023 383183 248372 250381 783987 743465 1671427 1609210 487777 484504 721679 730644 931687 900689 934658 947352 975734 989797 932996 1040290 2234880 2346487 1407770 1215012 811789 792643 967170 970511 999027 1006485 1015496 1029159 1148847 1145668 5488500 5667709 38.85 71.5 1
08:25:11 2024-01-26 761782 757377 236524 234073 406034 411039 440261 436838 245792 240758 323543 329985 369066 376250 4760569 5141138 7123447 6866818 1215426 1270762 346130 305388 337603 333454 400375 391262 381023 382503 247815 251359 772141 738935 1671328 1613781 484838 482794 719513 725281 934188 907945 933024 940156 977151 992598 935379 1040153 2236416 2344824 1393097 1203409 812946 793240 964790 964262 999691 1010795 1016943 1029137 1140468 1145668 5492416 5667433 38.85 71.5 1
08:25:12 2024-01-26 761407 757116 238735 232989 405998 411653 441971 437808 244284 243291 324298 328997 370206 376094 4767986 5164036 7179425 6893270 1217281 1270688 345609 305458 333523 334728 400692 391270 378700 380861 249562 249269 786729 734472 1654615 1618403 484052 483477 724731 723426 929047 909877 938259 937457 972252 991674 942889 1040116 2231669 2372406 1394946 1196467 814106 797927 965800 960874 993372 1009693 1023276 1028366 1130638 1141481 5411928 5681110 38.85 71.6 1
08:25:14 2024-01-26 761370 759263 237997 233476 405669 411003 438406 436722 244284 243819 324311 333504 370038 373871 4759605 5126577 7128451 6892799 1228111 1268691 346347 306357 333559 334763 399813 390964 381598 380257 248792 249998 777496 729769 1689287 1628759 486323 477976 722682 724488 925725 905705 939669 940824 969430 988401 943559 1043092 2244062 2356523 1406179 1187966 809481 797853 968580 959227 989085 1006521 1026268 1032477 1133914 1136614 5458648 5676093 38.85 71.6 1
08:25:15 2024-01-26 775317 759258 238766 232247 405098 416561 442149 439252 244520 243665 323927 330201 371659 374674 4760569 5057881 7101332 6911503 1233959 1270978 345090 306573 332946 334763 401009 387452 381868 380897 249751 250560 780515 736048 1649258 1621850 487431 481772 724731 728719 922467 902644 942349 944597 969430 982697 939513 1047836 2245384 2349457 1407888 1199875 808206 797890 971335 964262 986974 1000751 1024808 1034758 1139717 1136578 5442939 5685552 38.85 71.6 1
08:25:16 2024-01-26 771823 760151 237882 233969 403431 414203 440548 440562 244862 241899 324419 330237 370206 375717 4751920 5044839 7067586 6912679 1243192 1270978 343572 306789 333595 333722 402810 387524 381598 379725 249141 250381 783987 741233 1652524 1617257 486323 480717 723733 728719 925033 901800 941008 947315 971982 981933 936779 1048047 2240842 2345657 1407888 1199615 807053 795597 974722 967074 989078 1000679 1019570 1038489 1142211 1139868 5460798 5682628 38.85 71.5 1
08:25:17 2024-01-26 763057 761411 237591 234097 404283 412233 438406 437765 245621 243553 324275 328997 370171 372779 4742379 5050523 7054007 6902748 1243877 1270978 343537 306573 336303 334189 404612 387524 381868 380257 249002 250765 798918 741233 1647915 1617257 486360 477976 722682 728719 926418 902644 941008 947352 974321 981969 935379 1048047 2240879 2343911 1384392 1203297 805902 794436 974302 968175 989786 1000715 1019658 1041078 1146849 1144717 5471237 5689467 38.85 71.5 1
08:25:18 2024-01-26 772417 760334 237261 233708 403287 415380 437790 437456 245792 242172 323615 330558 369960 371691 4757177 5065102 7002234 6878626 1238884 1270706 343572 305424 337089 333722 401009 389789 382678 381431 248024 250800 785358 740176 1659494 1613509 487777 480680 718650 728719 929047 901725 936889 947352 972870 981241 934019 1046343 2242780 2333976 1395285 1205983 807053 792682 974062 970199 994010 1005951 1019845 1035384 1146960 1145454 5526916 5682920 38.85 71.5 1
08:25:19 2024-01-26 774301 760334 237296 233708 404463 415380 440626 436838 245208 242003 324071 328699 370206 372516 4747020 5076612 7007219 6864743 1230448 1270978 345361 304708 336540 334459 401009 387596 380839 382038 247815 250765 779875 740176 1654503 1613823 488248 480717 718650 730273 929706 899090 936926 948697 975697 982661 934313 1043367 2241470 2333976 1384392 1209316 810518 793097 974099 968410 994010 1001619 1019771 1035346 1146335 1135866 5533472 5673016 38.85 71.5 1
08:25:20 2024-01-26 773194 761265 237624 233713 404143 413538 439951 437187 245379 241800 323579 328734 370242 373980 4747832 5069839 7011933 6864743 1226913 1270978 346408 304458 335591 334189 400375 387452 381598 383148 248024 252382 781246 737018 1703455 1613781 487777 482794 718650 730792 931687 899090 931470 948880 974319 982661 933650 1045922 2247862 2333046 1406039 1208453 808206 792993 974099 968336 993372 999234 1019119 1037953 1147775 1143097 5521555 5677061 38.85 71.6 1
08:25:21 2024-01-26 772831 760981 237261 233674 404784 414193 440584 436838 245414 241835 323579 328505 371315 373980 4757177 5073637 7031093 6874095 1227823 1272782 345609 304922 336065 334225 400692 387488 382137 382879 248582 250590 790656 738846 1657287 1613781 488469 482112 719160 730954 931687 898777 934156 950232 976248 984008 934940 1044742 2244375 2333046 1388023 1206731 807053 792120 973612 969509 991892 1000679 1019845 1035496 1145954 1144900 5530865 5677061 38.85 71.5 1
08:25:22 2024-01-26 770538 757337 237629 233776 404178 413538 442224 436530 245037 241835 323255 330005 371315 375113 4751217 5084729 7042581 6874095 1224261 1272782 347173 304958 336102 334728 400692 389786 381060 383219 248024 250590 781246 739214 1686381 1613781 488469 483477 719670 731719 933632 902441 935687 948586 977782 989076 936699 1042938 2241187 2341503 1413420 1212773 811211 792643 967856 970511 1000447 1000751 1016943 1029470 1150477 1145400 5508269 5677061 38.85 71.5 1
08:25:23 2024-01-26 761407 757341 237248 234439 404775 411003 440023 437765 245792 240724 323579 329720 369031 376287 4757177 5153395 7124214 6865174 1209225 1268846 345609 304458 336613 334763 398587 390964 381060 383183 247606 250416 776143 733947 1658626 1618301 486471 483441 719633 725660 934336 914513 932949 940009 975734 990242 935416 1038024 2239595 2344824 1404190 1204234 814106 793240 965115 962896 999691 1009368 1016943 1027671 1140468 1144859 5496336 5677061 38.85 71.6 1
08:25:24 2024-01-26 760865 759800 238770 232989 405390 411039 441899 436615 244284 242952 323315 328963 369653 376430 4760569 5128400 7151276 6892319 1222363 1267342 343572 306357 333559 334728 399813 391575 380915 383205 249313 251937 778848 733423 1690212 1627616 486818 477760 723771 723902 923725 907302 942349 940919 970803 989797 940884 1041845 2241470 2359864 1379555 1190595 811789 796761 968580 959227 989122 1008804 1024808 1030972 1132880 1139062 5446215 5673016 38.85 71.5 1
08:25:25 2024-01-26 768622 758721 237629 232273 406070 412304 438406 438549 244319 242952 322598 328997 370206 373415 4757177 5079270 7096278 6897233 1231324 1267305 345396 305351 335315 335525 401474 387344 381831 383205 248999 251229 772013 733411 1656832 1623001 487431 480753 724461 728498 922467 903284 942349 941817 967041 981241 939513 1044947 2244926 2356633 1382576 1189245 807053 797927 971335 962896 986974 1000787 1025538 1034022 1139717 1135775 5443052 5677061 38.85 71.6 1
08:25:26 2024-01-26 768857 757113 237830 233314 402334 411979 438585 436722 244249 241835 323615 329311 369618 374017 4747832 5040427 7059029 6900864 1244909 1268957 344983 306429 333451 334084 402066 387380 381562 382124 249212 249304 774791 740956 1653299 1613781 485942 480717 722171 730371 926418 900051 941008 945974 972252 982106 935416 1048047 2234917 2347443 1407888 1201584 805902 793313 972411 964982 986974 1000679 1018808 1035496 1139717 1139868 5435051 5672740 38.85 71.5 1
08:25:27 2024-01-26 770170 758721 237261 233974 403574 411653 438148 436929 245621 241464 323028 330415 369618 371728 4751217 5050247 7034489 6885230 1238366 1270831 343361 305818 336540 333454 401009 390896 383183 383205 247988 250765 780927 740176 1674022 1617150 486286 480269 719670 728719 927649 902330 936852 945900 975012 984190 934040 1047089 2240842 2333194 1379555 1203297 807053 793245 974993 968447 990216 1000643 1019845 1037711 1143829 1144717 5466278 5675798 38.85 71.6 1
08:25:28 2024-01-26 772369 760607 237217 233485 404418 413140 437862 436925 245722 242137 324035 330237 370724 371655 4739608 5036773 7052369 6893733 1241908 1268167 343466 306500 335338 333687 402173 387488 381023 382286 248892 250730 786486 742292 1685685 1613781 485905 477868 721623 728719 926381 901328 939632 947315 973631 982106 934644 1045804 2247936 2338188 1399174 1199615 805902 794399 974993 967760 989781 1000413 1019495 1036972 1143020 1142289 5464749 5672034 38.85 71.5 1
08:25:29 2024-01-26 769081 750142 237191 233682 403538 411617 438992 436615 245002 240724 324299 329257 372131 373088 4759328 5033391 7052130 6900005 1245463 1269103 343537 306789 335374 334189 402774 387488 381023 381046 248756 250347 782617 741233 1650765 1613781 485905 479768 722134 728719 924997 899692 941008 948697 972252 983495 935343 1051293 2244375 2343163 1382576 1201584 806477 796724 974302 967074 989078 1000679 1019187 1035496 1143708 1139868 5461125 5675798 38.85 71.6 1
08:25:31 2024-01-26 770175 758701 236855 233708 403538 411617 440434 437929 245477 243819 324383 330201 370030 372634 4754364 5055574 7031787 6887852 1243127 1267269 343226 306573 335519 333419 401009 387452 381023 382124 248372 250730 782317 742015 1673482 1613781 485561 477904 720567 730792 926381 899729 938927 946644 973631 982106 937158 1051055 2244375 2342414 1408179 1203409 804754 793240 973407 967760 989781 1000643 1019845 1035496 1142983 1141481 5493243 5666156 38.85 71.5 1
08:25:32 2024-01-26 772214 760833 237710 234873 404460 413359 441794 436729 245411 243648 324154 330165 370030 373871 4741865 5072843 7020100 6865174 1224845 1269140 345609 304887 336029 334189 400375 387258 382137 382539 248372 250556 778504 738157 1654527 1613781 488123 482794 718650 730792 931687 898740 931396 948697 975661 982661 934313 1041771 2234880 2335631 1393097 1205739 808206 792120 971335 968447 994782 1000278 1016943 1035458 1144639 1143097 5537530 5691097 38.85 71.6 1
08:25:33 2024-01-26 772031 760302 237282 233539 403359 413977 441481 436040 244967 241765 323543 330237 370206 373652 4751217 5073721 7026782 6864898 1227786 1272782 345609 304064 336267 334189 400656 387452 382137 382270 247953 250172 782317 737018 1650365 1613591 488469 482112 718650 730792 931687 898740 934119 948697 975697 982661 934313 1043129 2241545 2335631 1400492 1205956 807053 792120 972716 968447 993372 1002132 1016943 1035496 1146849 1146077 5527553 5677412 38.85 71.5 1
08:25:34 2024-01-26 773469 761379 237720 233442 403529 413538 443049 436547 245379 242137 323543 329773 370171 374774 4751217 5068138 7031787 6870073 1224187 1269103 346651 305029 335483 336261 400375 387416 381023 382843 247988 250347 782617 738685 1710784 1613781 487777 484577 719670 730792 931687 898777 935020 948425 975734 982769 935641 1041109 2241187 2341503 1409654 1208378 809481 793245 968543 968447 996843 1002927 1019187 1033513 1152037 1145491 5529649 5667709 38.85 71.6 1
08:25:35 2024-01-26 767989 758774 237847 233648 402218 412739 441552 437456 244722 243819 324564 328814 370136 377355 4751217 5093043 7069089 6864743 1221129 1269140 347173 304533 335483 334189 402810 387452 378880 382002 248792 250347 784844 743353 1656696 1604561 484458 483477 720021 728719 931687 901725 935911 944561 975697 989797 931664 1038737 2222034 2347424 1391248 1212622 814003 794862 970334 971891 996194 1003109 1016278 1034252 1151146 1147251 5499418 5674523 38.85 71.5 1
08:25:36 2024-01-26 770916 759796 237710 234557 402294 412447 441241 437461 244796 242206 324564 329773 369877 376820 4749067 5082590 7078414 6869639 1222723 1269103 346651 305603 335519 333722 403094 389753 378880 381967 248756 249964 785358 741233 1656486 1602287 484742 483477 719513 728202 931415 903926 933024 943151 977843 990601 931664 1038521 2235574 2349288 1396795 1212622 814106 790924 967575 970087 999027 1007376 1011022 1029433 1146649 1150371 5474189 5667709 38.85 71.6 1
08:25:37 2024-01-26 760828 759258 236851 233717 405125 411863 439274 437547 245551 240724 323052 331489 368996 375681 4748632 5142019 7087740 6846443 1212673 1269103 345574 304458 336577 333652 398587 390964 380792 381396 247779 250765 783707 733947 1683435 1611493 484742 482112 718650 723353 931687 906995 930860 940824 977843 994699 936807 1038024 2232171 2342266 1402341 1206455 814106 793245 964141 965666 999687 1008804 1013181 1026170 1142087 1148633 5496336 5667709 38.85 71.5 1
08:25:38 2024-01-26 765268 760334 237620 232269 405318 412190 440571 436185 244284 242952 322562 328997 369583 375076 4751217 5122797 7171668 6874095 1211959 1265474 346626 305804 333487 334728 399742 389753 378880 382518 249141 251265 776512 731854 1647779 1613781 483847 483477 723705 723390 929704 910333 941043 938677 972069 994002 940736 1037428 2238555 2372406 1448583 1194360 814991 797743 964141 961954 993372 1014542 1024876 1026170 1135521 1139868 5396295 5675798 38.85 71.6 1
08:25:39 2024-01-26 761796 758752 237589 233284 404748 411863 437898 436317 244249 242241 323315 329985 369031 373980 4757177 5111562 7110376 6883545 1225487 1267156 343537 305854 333559 334693 400341 387524 382137 380826 248792 251673 776143 730811 1658515 1632241 488209 481021 725833 726434 926405 904903 940115 944840 971316 989776 944901 1044816 2244663 2357359 1407994 1186314 807053 797728 968580 959227 990487 1010795 1022609 1029433 1131274 1139831 5432928 5667709 38.85 71.5 1
08:25:40 2024-01-26 765811 758673 237620 232316 405998 412268 439073 438075 244284 242206 322299 330250 369877 372815 4751217 5107695 7105590 6878176 1225487 1265438 343537 305388 333559 334693 400341 389753 382137 380790 249102 252292 785358 732605 1663198 1631089 486176 477796 723771 726949 926405 907635 941008 940824 969430 989740 944790 1043255 2244375 2363353 1402548 1185471 808330 797890 968580 959227 989078 1006485 1026268 1030935 1135484 1134937 5458821 5676785 38.85 71.5 1
08:25:41 2024-01-26 769956 758998 238027 232208 403503 412885 438406 438075 244044 243326 324033 329773 370171 373944 4751217 5054074 7092949 6872846 1233792 1269140 345090 306321 332694 336502 402612 389818 383183 383748 248999 251229 782136 734464 1672073 1627621 487556 481736 724731 728719 924433 904866 942349 944169 966581 982661 944337 1046343 2247251 2359864 1388023 1190576 806477 799021 971335 959227 989781 1006485 1026268 1032477 1137167 1133263 5457227 5677061 38.85 71.5 1
08:25:42 2024-01-26 769956 757524 238027 232247 402325 412233 438715 436651 243465 242579 323543 329311 370171 373944 4751217 5044802 7062551 6872570 1233640 1270190 345361 305821 332297 334622 400902 387344 381831 383205 249384 251229 777846 736048 1673718 1620606 488209 482794 724731 728719 922467 899692 940710 943855 966654 981205 938108 1044583 2241187 2354018 1378945 1198248 807053 796761 971335 962860 986974 1000679 1023313 1032477 1140468 1135739 5436532 5665278 38.85 71.5 1
08:25:43 2024-01-26 768249 757118 237795 233314 402294 411653 439377 436687 244249 241800 324035 329311 369583 373615 4738486 5023003 7064692 6904042 1234264 1270762 345432 306356 332766 334552 403182 387416 381023 380861 249598 250769 780201 736048 1663576 1618403 486286 481409 725833 728719 922467 901800 942349 945666 968707 982661 937406 1047836 2242780 2356523 1407888 1195209 807053 797620 971335 962860 986274 1000679 1024808 1032514 1141277 1136578 5430685 5667709 38.85 71.6 1
08:25:44 2024-01-26 767989 758452 237016 233682 402855 411617 437483 436651 245327 240758 324035 330237 369583 373716 4751217 5033046 7071287 6894636 1245802 1270941 344536 306321 333487 334468 403753 390341 381023 381046 248827 249304 781246 741335 1667465 1613781 485561 480680 722682 728719 924433 898777 939669 944597 973631 985069 934680 1046484 2242780 2345423 1404190 1201584 804754 793240 974993 965703 986974 999938 1018771 1038451 1139717 1139868 5442939 5667709 38.85 71.5 1
08:25:45 2024-01-26 769697 759258 236489 233314 402895 411003 437483 436838 245586 240758 323543 330005 369583 371691 4742379 5046964 7057663 6874095 1240650 1270762 342951 305603 336029 333186 400973 390085 382137 381584 248407 250730 779875 740176 1687815 1613781 485561 477904 719513 728719 928118 901219 938259 945937 974321 982701 935641 1050310 2240842 2333976 1409875 1207535 804754 792047 973612 968819 990523 1000679 1018393 1035496 1145486 1142289 5521459 5675798 38.85 71.5 1
08:25:46 2024-01-26 771196 759263 237226 232955 405089 413211 440548 435856 245002 243819 323783 329809 371032 373834 4750200 5073654 7031787 6870073 1224224 1270688 346924 304351 335519 334189 399778 386835 381722 382879 247988 250172 781246 738157 1723360 1612637 487777 483477 718650 728719 931687 900051 933024 947352 975697 982769 935659 1041114 2238005 2338945 1407770 1210104 809481 793245 968543 968447 995425 1001692 1015496 1029433 1150477 1142364 5508932 5667709 38.85 71.5 1
08:25:47 2024-01-26 765553 759258 237252 234873 403918 412958 443049 437729 244691 242644 324419 329169 369442 376940 4752021 5091015 7077654 6855391 1217165 1267305 348003 304958 333595 333722 402810 389753 378880 382038 247988 249998 783987 741233 1662690 1602287 484742 483477 719513 728202 931687 902644 934304 943187 975734 989797 932331 1038521 2222107 2344824 1394946 1210179 813421 792120 967170 968447 996194 1000715 1015496 1028701 1149662 1143171 5488500 5666633 38.85 71.5 1
08:25:49 2024-01-26 764054 759043 237077 234093 404604 411827 440023 436366 245204 242450 324035 329456 368481 375149 4751217 5149511 7096278 6855809 1212673 1269140 345054 303995 335775 333687 398552 390652 378880 381396 246462 250381 787876 733947 1652255 1611493 484742 482453 719160 722366 931687 907140 931696 939490 975734 992598 935659 1038634 2228537 2343163 1404190 1202440 811789 792120 963456 964262 999027 1006521 1011022 1028090 1140468 1147288 5502649 5667889 38.85 71.5 1
08:25:50 2024-01-26 762258 761416 237654 232174 405781 412447 439238 433084 245002 242172 323255 331524 368996 375076 4750200 5132043 7153018 6864743 1207643 1267269 347209 305854 333216 334763 398623 387524 378880 381967 248792 251265 776512 731854 1652040 1613781 483432 483477 723705 727686 928389 905304 935484 940156 973631 991674 940847 1035528 2231659 2362955 1415327 1196467 814106 797890 962088 959227 994782 1009697 1022684 1028521 1136759 1143024 5424074 5680048 38.85 71.5 1
08:25:51 2024-01-26 759155 758189 237830 234616 404460 411863 440310 436687 244284 242206 322765 330237 367931 376250 4751217 5129807 7123380 6878542 1224613 1269140 343537 305890 333523 334225 400341 390361 382137 380292 248024 249269 777496 729769 1664024 1622734 485561 477976 722682 723426 925670 905304 941008 940156 969393 988365 942617 1042550 2238005 2356523 1384905 1187194 809481 795561 970334 960874 991855 1008546 1023855 1032039 1134451 1142703 5447835 5672033 38.85 71.5 1
08:25:52 2024-01-26 769697 758721 237961 232238 404178 413068 437790 437456 244284 243326 322562 330237 369946 373679 4741865 5043732 7092949 6872533 1226838 1268204 343572 305639 333559 335737 398552 387488 381868 380559 248582 249235 785358 731332 1654927 1626443 487394 481432 724731 727686 922467 904296 941008 941780 966618 982661 940884 1046068 2253461 2358964 1386207 1193892 807053 798948 972679 962638 991188 1007376 1026156 1033985 1140468 1133299 5447558 5676093 38.85 71.5 1
08:25:53 2024-01-26 771819 757118 238032 233288 402891 412233 439628 436638 243499 242241 323579 329311 370171 373615 4737695 5027587 7048989 6893270 1231324 1269140 345125 306523 332405 334459 400692 387452 381060 380861 249313 250912 791866 736048 1672224 1618403 487049 481844 723705 728719 922467 900689 941678 944561 968707 982661 939604 1049668 2247587 2361637 1400492 1199200 808206 797765 971298 963322 986974 1000751 1025993 1033836 1140468 1134901 5440064 5667709 38.85 71.5 1
08:25:54 2024-01-26 768249 756562 237585 233322 402011 411943 439238 436651 244249 241464 323615 329311 369618 373980 4737695 5035381 7059029 6883447 1238254 1265474 344571 306789 333451 333722 401608 387452 381023 381046 248792 251265 784844 740176 1661404 1613781 485598 480717 722171 728719 924433 899804 943062 947531 972697 984886 938973 1047019 2244663 2357900 1394946 1199987 807053 796197 971335 966065 986974 1000679 1023313 1034953 1143020 1136578 5423341 5667709 38.85 71.5 1
08:25:55 2024-01-26 764006 757109 237051 233322 402294 411653 436633 436936 245002 240758 324071 330005 369066 374017 4753353 5041069 7057513 6883545 1240984 1268241 344571 306415 333487 333687 401044 387452 381023 378628 248792 249998 788100 740176 1656260 1613781 485942 480717 723733 728498 925400 899618 940859 946184 968562 983985 938973 1047728 2241187 2354818 1380760 1199336 807053 795597 970645 963616 988235 1000679 1023313 1033985 1142087 1136578 5430685 5680035 38.85 71.5 1
08:25:56 2024-01-26 765092 757113 237016 233322 404486 411003 437483 436936 244284 240758 323579 329773 369618 373716 4737695 5041171 7042356 6874095 1240650 1268691 342986 306357 335555 333454 401009 387524 381023 381584 248024 250765 783707 740274 1644594 1616899 486818 477760 721716 728609 927723 900898 940371 947531 972252 981277 935416 1051044 2244375 2347355 1382576 1199050 807053 794998 972716 965666 986974 999672 1018808 1035496 1142897 1139868 5434735 5666633 38.85 71.5 1
08:25:57 2024-01-26 767393 757113 236564 233322 403219 409815 437527 436838 245037 240758 323315 329773 369618 372936 4741865 5029860 7030391 6874095 1240650 1269140 342472 305351 335555 333897 400973 387488 381759 382051 248159 252292 785097 740274 1669070 1613704 485433 481132 719633 728055 926381 900088 936889 945703 974247 982106 934313 1048121 2244663 2329020 1422519 1198841 804754 791814 972234 967074 989781 1000679 1017325 1035496 1143866 1142289 5512054 5667709 38.85 71.5 1
08:25:58 2024-01-26 772369 759263 237252 232303 403574 412268 439893 435570 244831 241835 323315 329311 370171 373980 4737695 5060895 7031093 6865174 1221129 1265511 346924 304636 335265 336498 402612 387272 381023 382736 247882 251937 780732 739214 1681489 1609210 487431 483136 718577 730607 931687 898777 933024 947352 977436 982805 932661 1038900 2239950 2338188 1430671 1208378 808905 793245 968308 968447 995487 1001692 1015458 1031743 1149662 1142364 5502649 5663671 38.85 71.5 1
08:25:59 2024-01-26 765816 759258 237455 232307 401098 409815 440584 436530 244831 243819 324564 329080 369066 376287 4749987 5079009 7049717 6859790 1226786 1270762 346509 304779 335374 334084 402042 387236 381023 383005 248372 249269 781246 738157 1708362 1612637 487777 483136 718650 728719 931687 898414 933024 947352 974319 988365 934313 1040290 2238005 2341195 1385702 1209174 808905 792682 965800 970511 994782 1001692 1014014 1029470 1150225 1144014 5501788 5658357 38.85 71.5 1
08:26:00 2024-01-26 775767 757113 237252 233708 402298 411572 440548 436838 244319 240724 323579 328707 367966 376287 4737695 5130753 7089036 6866419 1219609 1268957 345467 304743 335483 332685 401044 390964 378880 383205 248649 250347 783987 738595 1643785 1608851 483708 482112 716615 722366 932867 904627 931696 940824 978571 991196 932661 1035528 2222071 2338188 1398644 1204026 811789 790998 962088 965703 996194 1006485 1012498 1026170 1143893 1148984 5474189 5651578 38.85 71.5 1
08:26:01 2024-01-26 759647 759817 236494 232346 404784 410740 439274 433201 245037 241835 322335 329985 370038 374847 4741865 5148054 7123523 6860701 1203348 1265474 346687 304172 333559 334728 400341 387524 378880 382956 247882 251089 786729 729769 1667087 1613781 484495 483477 720058 723426 930366 906586 931433 938824 972907 991196 937443 1035528 2236416 2348299 1378945 1196467 811789 793276 959360 959227 996194 1009100 1019845 1023944 1136362 1141481 5443270 5663671 38.85 71.5 1
08:26:02 2024-01-26 756926 757920 237988 232316 403543 410699 442421 436651 244249 242783 322598 330058 369960 377134 4752813 5133907 7157244 6885230 1219609 1264542 343572 305566 333235 334693 399778 390376 378880 379725 248792 251089 789471 732900 1671685 1618486 483708 480485 722682 721819 923725 905705 940338 938158 968059 988401 940884 1041123 2231669 2359975 1372421 1190688 809481 794998 967170 957867 989085 1008655 1023001 1029470 1131274 1137417 5419433 5667709 38.85 71.5 1
08:26:03 2024-01-26 765811 756849 237248 231890 405381 412268 440544 438070 244005 243819 322192 331166 369477 372670 4752813 5062172 7086966 6885230 1229572 1265474 344295 304958 331974 334763 398623 386835 381060 380594 248024 250560 771526 733423 1655949 1620700 486360 480717 723733 728202 922467 902644 942349 942829 966654 982661 940884 1044854 2245656 2356523 1388023 1189730 805902 797890 971062 959227 989078 1000751 1026268 1034758 1137240 1133263 5436242 5673016 38.85 71.5 1
08:26:04 2024-01-26 771819 758673 237811 234547 402182 414203 439064 439938 243700 242813 324155 328902 370030 373944 4737695 5037488 7064011 6883447 1231324 1265474 344536 305926 332477 334494 400973 387452 378880 380292 249212 250560 781722 736048 1648088 1617257 486323 480753 723193 728719 922195 899938 941008 944561 966654 984095 936779 1047836 2241187 2359216 1406039 1196467 807053 795634 968580 963896 986274 1000679 1022548 1034022 1139717 1136578 5437935 5689656 38.85 71.5 1
08:26:06 2024-01-26 767430 756972 237116 233574 405331 413031 439389 436309 244249 240758 323615 328991 370038 373725 4741865 5021163 7045419 6874095 1241870 1267788 343572 305890 333523 333419 400973 387416 378880 381046 248372 251265 783987 740704 1685343 1613591 484875 477940 720603 728719 922467 899804 941008 945974 972252 983495 935379 1047736 2244375 2347355 1406039 1200800 806477 793240 972716 964945 986974 1002400 1018771 1035496 1144203 1143639 5452093 5677412 38.85 71.5 1
08:26:07 2024-01-26 769074 756931 237558 233674 402900 411617 438182 439865 244761 240724 324071 330005 369325 375566 4745247 5028355 7049717 6883447 1240813 1265474 344536 306464 333216 333687 400973 387452 378880 381046 248756 251265 782617 740176 1668171 1613781 485218 481844 722682 728719 922467 904435 941678 944327 971527 981933 935379 1051055 2242780 2354018 1382576 1199875 807053 794399 972716 964945 988939 1002927 1023868 1035309 1143671 1142202 5442939 5667709 38.85 71.5 1
08:26:08 2024-01-26 765516 756821 236971 233284 403467 411003 438677 438075 245477 243133 323579 330237 369877 372253 4741865 5039000 7030391 6874095 1240650 1268167 343226 304922 335555 332685 400375 387488 382137 381584 247988 249998 779187 739121 1657810 1613781 484458 477868 719596 727686 927731 901328 936852 944524 974050 982106 934313 1047089 2242780 2332322 1404524 1199875 805994 793097 973789 966889 989078 1003073 1019771 1038339 1143634 1142289 5436242 5666432 38.85 71.5 1
08:26:09 2024-01-26 771272 758721 237048 234873 403503 411907 436428 436185 245586 243061 323543 330237 369583 369528 4739608 5036929 7030391 6874095 1240650 1265474 342436 304922 335519 332685 400692 387524 381023 381046 247988 250765 791871 740176 1666025 1611493 484875 477868 719670 727170 926381 900689 936852 943855 972252 983495 934313 1047089 2238536 2335715 1408091 1199838 805902 793208 974062 967750 989781 1003073 1019845 1035496 1143389 1143639 5442826 5667709 38.85 71.5 1
08:26:10 2024-01-26 769622 758185 237051 233314 403878 411003 438057 436308 245551 241464 323543 329987 369583 371691 4741865 5046345 7002494 6865174 1233496 1269140 342472 304922 336267 333419 400656 387524 382914 382124 247606 249998 780927 739121 1650274 1613781 486323 477904 717631 726618 928389 901365 935521 944561 974321 984095 934276 1047418 2243066 2335555 1395285 1201324 805902 792120 973407 967074 988939 1002963 1019845 1035496 1143020 1139868 5474189 5667709 38.85 71.5 1
08:26:11 2024-01-26 772799 758721 237056 233279 403538 412268 436615 435688 245379 241464 323052 330005 369031 371655 4738486 5046345 7003157 6855391 1230448 1269103 343502 304422 335519 333151 399778 387524 382137 381967 246532 249998 778504 738069 1652162 1612637 488209 477904 717631 728719 929043 899766 937538 948880 974211 981997 934239 1047724 2234732 2331392 1407994 1199875 805696 791936 974099 967037 989781 999938 1019808 1035496 1143020 1142289 5462556 5666432 38.85 71.5 1
08:26:12 2024-01-26 771823 758185 236529 233314 402617 411617 436633 435207 245002 240724 323543 330237 369031 369528 4732513 5033429 7021092 6865174 1240650 1267305 342436 304672 335519 332720 400973 387524 381868 381046 247779 249998 779187 739121 1654641 1611493 486818 479768 721679 727730 927723 901254 937699 946184 972069 981997 934644 1051017 2241187 2343007 1407888 1201696 804754 792083 974099 966388 986974 1000643 1019845 1036696 1142983 1141481 5455620 5658357 38.85 71.5 1
08:26:13 2024-01-26 772099 757118 236494 232307 403219 411617 437898 436185 245002 241916 323543 329773 369325 371393 4741865 5053553 7012469 6865174 1232620 1269140 343502 304672 336303 333419 400746 387524 382137 380826 247570 252470 780927 742399 1654837 1613704 487247 477760 719123 729212 929043 901218 936149 944597 974321 982106 936306 1044938 2241187 2327795 1397101 1199615 804754 790998 972716 967074 989781 1000643 1019119 1035496 1145216 1139868 5505218 5658357 38.85 71.5 1
08:26:14 2024-01-26 770309 759263 237025 232959 403538 412268 439238 435570 245037 242172 323315 330237 370171 373115 4735111 5060520 7016785 6855391 1223354 1269177 345645 303959 333595 336261 402612 389232 381453 382736 247847 251973 779875 737629 1678904 1613704 487593 483136 717631 728719 931026 896243 932800 947315 975697 982697 936699 1041030 2233292 2333976 1415304 1203989 807053 791559 968580 967074 994510 1000278 1016219 1032514 1146335 1142364 5515094 5663671 38.85 71.5 1
08:26:15 2024-01-26 767439 758747 237252 233305 401098 410776 440548 436308 244796 241800 325236 328318 372131 376250 4741865 5081928 7050438 6855391 1220463 1269748 346924 304636 333451 334084 400866 387272 378736 384022 247847 251229 782617 741335 1661455 1602287 484875 483295 719670 728719 931687 898777 932949 944561 972907 988365 931664 1040290 2231928 2344824 1409654 1210896 810634 790998 965800 968447 996194 1000449 1015458 1027933 1148033 1143978 5477579 5647714 38.85 71.5 1
08:26:16 2024-01-26 762672 757118 237261 233682 402298 410699 440620 436838 244319 240724 323579 329773 368516 375681 4732237 5108700 7062588 6861517 1219609 1269859 346266 304743 333451 333897 401712 389753 378880 380861 247606 249964 782617 740274 1651726 1600016 483364 480996 717594 725589 931026 902330 931396 941817 977151 989797 931664 1035528 2240661 2341503 1371683 1205739 811789 790727 963456 967074 996194 1006485 1011786 1026170 1143056 1148984 5476011 5649005 38.85 71.5 1
08:26:17 2024-01-26 759235 753993 236520 232238 404779 411863 438263 433048 244841 241835 322299 329032 367966 374017 4741865 5126313 7107970 6852876 1199554 1266256 347138 304672 333559 337603 400232 387524 378880 382539 247779 250912 778848 729741 1651628 1611493 483395 483477 719670 722366 930366 903778 933024 938158 974791 991196 936742 1034055 2235177 2344824 1404190 1192664 810634 792607 961009 959227 996194 1008655 1019119 1022413 1136362 1141481 5466354 5658357 38.85 71.5 1
08:26:18 2024-01-26 756591 757113 237620 232208 403534 411572 441241 436273 243465 242206 322562 330005 369066 377087 4749067 5114818 7147034 6865174 1209067 1267008 346130 306105 332982 334459 398587 387272 378700 380257 248792 250560 784258 731332 1659258 1612637 483364 483477 722682 722366 928389 906586 936889 937494 972252 991674 940884 1035528 2228463 2361207 1465200 1195617 813526 796724 962088 959506 993372 1010795 1020295 1025440 1133914 1139868 5393170 5658357 38.85 71.5 1
08:26:19 2024-01-26 756370 756578 237261 232273 404140 410699 437933 436651 244249 243819 323291 331524 370038 373834 4741703 5111846 7142838 6874095 1223097 1265084 346347 305890 332477 334225 400341 389753 378880 381854 249002 251089 780201 732900 1649636 1613781 482677 481772 722682 720252 925070 909039 936889 935393 970876 992598 940884 1035528 2228463 2359497 1393097 1193971 811789 796761 963066 959227 990560 1007588 1022548 1026170 1131274 1139868 5393170 5663671 38.85 71.5 1
08:26:20 2024-01-26 760244 756044 237217 234538 405709 412300 439234 438594 244145 242102 322454 332098 368855 372965 4741865 5093043 7111787 6883447 1223097 1265438 342986 305424 333487 333722 400341 389789 378880 381584 247815 250912 785358 727692 1665620 1620700 484397 477904 720640 720252 922467 906496 941006 937457 966654 988365 939513 1040253 2231659 2356523 1402548 1187194 809361 795561 965115 957867 990523 1009368 1023276 1027203 1130473 1137417 5395333 5653128 38.85 71.5 1
08:26:21 2024-01-26 760094 758008 237112 232178 404640 411208 439609 438148 244110 242068 323136 329950 367931 372852 4744932 5093043 7104782 6874095 1223097 1266256 342986 304922 333523 333722 399212 389789 382137 381584 248024 251265 776143 727692 1676629 1623001 484838 477904 721679 723390 922467 904627 939632 939490 969160 982769 940884 1041771 2236416 2352350 1386689 1185471 808330 794399 967856 957867 989078 1006485 1023313 1030698 1132880 1138221 5422260 5663844 38.85 71.5 1
08:26:23 2024-01-26 756597 756931 237666 232174 405174 411617 439307 437456 244284 243553 324206 329985 369031 371655 4739092 5085813 7095483 6864743 1223466 1265474 343537 304958 333523 333956 398994 387524 381598 379725 248024 251265 783987 727692 1664042 1623001 486323 477904 720567 723426 922467 902441 938247 940824 968744 988401 943559 1043330 2241187 2354818 1398916 1183751 807053 793276 967856 958955 986974 1006521 1022684 1031927 1134904 1141355 5414642 5671939 38.85 71.5 1
08:26:24 2024-01-26 767171 756574 236886 231499 403855 414497 436633 437456 244249 242579 321811 330094 370030 371691 4728369 5043732 7076885 6883545 1231324 1265511 344606 304672 332207 335538 398587 387416 380755 380559 247988 250348 776868 731854 1653670 1620700 486360 480680 723705 727686 921159 901725 941008 940824 964498 981241 940612 1044854 2240879 2356523 1407888 1188884 804754 797890 970334 960874 990841 1000643 1026156 1034289 1138523 1137171 5442327 5678968 38.85 71.5 1
08:26:25 2024-01-26 768684 754903 237961 232277 401098 412004 440323 436651 243499 242206 323052 328849 371868 372852 4741865 5030336 7052481 6883545 1231324 1265511 344310 305890 332441 334225 400375 387452 378880 382937 248792 250560 782906 734997 1646292 1617257 485561 480717 722682 728719 921813 898414 942074 944561 966654 983495 936742 1049505 2241187 2353152 1382576 1199944 808783 796614 971298 964692 986937 1005240 1024220 1035028 1142087 1136578 5432928 5666432 38.85 71.5 1
08:26:26 2024-01-26 768812 757118 236564 233322 401134 410715 437840 436003 244249 240724 323315 329080 369618 373944 4738211 5036149 7022313 6874095 1240135 1263647 342472 305926 333559 332720 401044 387488 378880 380777 248024 251089 778504 739121 1639524 1609210 484495 479768 720058 727686 924276 898414 939001 947352 972252 980720 935659 1050571 2244926 2338945 1378945 1196022 804754 795228 971298 964262 986974 1000985 1021151 1034953 1142087 1138258 5437935 5663671 38.85 71.5 1
08:26:27 2024-01-26 765811 757867 236289 233314 402015 409815 438057 437456 244319 240689 323088 329311 369031 371728 4728369 5022467 7011110 6848344 1238366 1263563 342507 305890 333523 332720 400692 387488 378880 381046 248024 249269 782617 739900 1646478 1611493 484838 477904 719513 728719 922467 898414 939668 946184 970590 984740 936972 1049294 2241470 2358173 1380760 1196467 806477 793313 968580 964618 986274 1001692 1020332 1032477 1143115 1136578 5430685 5667709 38.85 71.5 1
08:26:28 2024-01-26 765811 756318 236494 233249 401169 409815 438148 436003 244831 240724 323255 329311 369031 372888 4728369 5025773 7022313 6869639 1240135 1265474 342232 305424 333595 332720 400692 389786 378880 380777 247606 249269 790462 739649 1671755 1611493 484838 477868 721679 727730 924867 899586 938360 946184 970693 984886 938032 1050829 2241187 2352350 1380760 1200800 805902 793203 971335 962896 987960 999234 1019570 1034022 1141277 1139868 5430685 5663671 38.85 71.5 1
08:26:29 2024-01-26 765811 757113 236489 232998 402006 409815 438148 437456 245037 240724 323315 329311 369359 371728 4729141 5036966 7002234 6854965 1237181 1265438 342472 304922 335555 332685 400411 387452 381023 381046 247432 249269 780597 740274 1648484 1613704 485433 477688 719633 726508 926330 899581 938360 946184 972215 982106 934680 1049181 2242780 2341503 1404190 1200800 805902 792083 971335 964298 986974 1000449 1017325 1034758 1140468 1139026 5440064 5651578 38.85 71.5 1
08:26:30 2024-01-26 767915 757118 236128 232320 402325 409815 437838 435606 245037 240758 323124 329773 368773 369528 4738486 5031819 6982268 6859851 1233640 1265474 342507 304172 335555 332720 399498 387488 382605 382051 247567 252292 779537 739214 1649636 1611412 486471 481132 718613 727170 927731 899729 934156 945874 972142 981413 932624 1046343 2244926 2329020 1402921 1199022 802463 791851 972025 965703 986974 1003255 1018085 1035496 1142211 1139868 5474432 5654325 38.85 71.5 1
08:26:31 2024-01-26 770175 756314 236324 232281 402325 411039 436562 433120 245362 240793 322598 329773 368516 369564 4735111 5041171 6993302 6855391 1230448 1265511 345858 304672 335265 335993 402612 387344 382101 381584 247882 251973 779187 739744 1649636 1609210 484495 477868 718650 727730 926381 899878 935558 943892 976395 980720 933650 1046381 2238005 2328749 1406308 1199875 802463 792120 973612 962933 986274 1001692 1019845 1034915 1142234 1139868 5426812 5646332 38.85 71.5 1
08:26:32 2024-01-26 765268 754935 236328 232998 401165 409815 438057 435356 244284 240724 323315 329311 367966 372289 4719044 5020382 7011110 6857776 1243127 1267156 342943 305746 333343 333313 402612 387272 380987 381046 247988 251089 783987 737018 1648978 1613591 484495 477940 720603 727686 925090 898777 939669 944597 970840 981310 932661 1047873 2231669 2344971 1404190 1192664 804180 790892 970645 963616 986974 1000985 1019845 1035458 1140468 1138185 5423266 5666432 38.85 71.5 1
08:26:33 2024-01-26 765627 755934 236085 232281 403872 412447 438057 435674 244249 240689 322562 329311 367896 369492 4726530 5018059 7026389 6879731 1241160 1268378 344883 305710 333415 332720 400620 387380 378880 381403 248546 251053 785358 738157 1655235 1613253 486471 477904 720567 728719 922467 898067 939632 943819 969393 982106 933982 1047672 2238005 2343997 1402341 1198248 804754 793245 968543 961424 985575 1002840 1020295 1031705 1140468 1133263 5423252 5654425 38.85 71.5 1
08:26:34 2024-01-26 767444 755966 237025 232277 401062 410968 440122 438075 243465 240724 323279 328282 369031 373379 4732513 5029635 7048310 6899597 1230743 1265401 344536 305243 332190 334189 399742 387380 378880 382124 248999 250345 777846 733947 1652419 1613781 485942 480318 722682 728202 921159 899878 941008 944524 966545 983495 936742 1044854 2241187 2354018 1378945 1193971 805902 795291 968580 961954 984178 1002400 1024770 1031705 1140468 1133263 5421306 5662534 38.85 71.5 1
08:26:35 2024-01-26 767989 756812 237252 232213 401089 411617 437647 436651 243678 241800 323279 328814 370038 373688 4743421 5026973 7050438 6886884 1235147 1267156 345054 304528 332154 336353 400937 387416 378880 381854 248756 250560 788100 738157 1648887 1613781 484875 480680 722682 728202 922467 898740 941008 943855 968414 983495 935343 1047836 2241187 2354018 1406039 1196467 807053 793276 970334 962823 986974 1002400 1020295 1032440 1140468 1134901 5421306 5653034 38.85 71.5 1
08:26:36 2024-01-26 765811 756533 236454 232281 401089 412447 439248 439243 244346 243097 324981 329133 369442 372670 4735578 5038443 7052725 6874539 1241234 1263563 343572 305854 333180 333151 400375 387416 378880 378903 247988 251089 774791 738157 1654040 1612637 484801 477940 720567 727686 922195 899938 939632 943855 969393 983398 933982 1047836 2238005 2351597 1406039 1198169 805902 792083 971335 964992 986974 1000278 1017288 1033948 1140468 1138185 5429050 5658357 38.85 71.5 1
08:26:37 2024-01-26 765811 756522 236274 234878 404876 412739 439074 436729 244827 242791 323363 329133 368891 369384 4724741 5037729 7036435 6869639 1241021 1268691 342986 305603 333487 332650 400973 387416 378880 380777 248024 251089 794826 738157 1648818 1613591 483395 477832 719670 726655 922467 899766 938927 944561 971527 981413 937195 1047841 2238005 2336496 1380760 1199875 802463 793245 968543 962860 986274 1001692 1020257 1031705 1142087 1136505 5426756 5676093 38.95 71.5 1
08:26:38 2024-01-26 765737 755821 236345 232860 401792 413031 437979 438002 244249 240689 323052 329311 368738 375289 4727452 5014249 7045419 6883905 1230455 1263563 343572 306523 332405 334189 399778 386799 378880 382124 249242 249821 781553 734997 1693736 1613781 485561 480377 722682 727686 921159 898777 941008 944169 965179 983495 938108 1044924 2241187 2354018 1382576 1192384 804754 796761 968580 961954 986974 1000679 1025263 1032402 1139258 1136837 5424074 5669309 38.85 71.5 1
08:26:39 2024-01-26 768439 756536 237191 232204 401093 412739 438894 439897 243935 240758 323279 328318 369031 373379 4732513 5026108 7045419 6874539 1236030 1266256 344571 305818 332946 333687 400375 387452 378880 381046 248756 250912 774284 736048 1671332 1613781 484838 480680 721679 728202 922467 898777 941008 944561 970533 982625 935343 1047841 2231632 2347424 1380760 1196467 806477 793240 968271 962860 986829 1002182 1022646 1038179 1142823 1138784 5431495 5658357 38.85 71.5 1
08:26:41 2024-01-26 762922 755312 236971 233249 401058 411863 438057 438166 244862 240689 323052 329311 368445 372852 4720689 5019670 7041113 6865174 1241021 1265357 343537 305207 333451 332685 400375 387416 378880 381046 248024 250912 773438 738157 1640987 1609210 484116 477868 720567 728202 924161 899164 939669 944524 970840 983398 933982 1047836 2233255 2344824 1380760 1198169 806851 795427 970334 964879 986900 1002364 1022759 1034252 1140321 1137171 5431395 5665144 38.85 71.5 1
08:26:42 2024-01-26 772013 754903 236450 234873 403657 412447 438057 436936 244284 240758 323507 329311 369031 373415 4732513 5018983 7041113 6874539 1236030 1265046 344536 305890 332946 333186 400973 387380 378880 381046 248372 251089 783987 736048 1684260 1612442 484838 477940 720567 727686 922467 898525 939632 943855 969393 983495 934644 1047663 2238764 2353024 1380760 1198248 807053 794936 970608 963285 986127 1002804 1020257 1031705 1140468 1137025 5421030 5657174 38.85 71.5 1
08:26:43 2024-01-26 767444 755473 237226 232213 401053 410679 440122 436003 243839 240758 322598 328318 368481 373679 4732513 5016836 7022238 6864743 1236030 1263563 343537 305494 332441 333186 400656 387107 378880 381046 248756 250912 770733 738157 1671678 1612637 484458 481504 720603 727686 922467 898414 939669 943585 969430 983972 936824 1049668 2239876 2354087 1396795 1199088 807053 794936 968543 961954 984178 1002927 1024951 1031668 1140468 1137355 5421306 5654325 38.85 71.5 1
08:26:44 2024-01-26 762922 754903 236289 232281 401058 412447 438148 437770 244249 240758 323543 328814 368481 373342 4732513 5026824 7022238 6864743 1238366 1263563 342472 305388 333523 332685 400375 387380 378880 378903 247988 251265 780732 739121 1642602 1610351 484458 477868 719670 727133 923693 898155 941043 946110 972882 984886 936972 1049219 2241470 2352079 1406039 1196467 806477 795464 971298 961954 985575 1000643 1025684 1031889 1140468 1133263 5421306 5658357 38.85 71.5 1
08:26:45 2024-01-26 764006 755437 236520 232281 401058 410715 437933 436936 244249 240758 323543 328814 369031 373944 4738495 5026257 7049717 6878997 1230373 1263563 343572 305854 332171 334154 399778 386835 378880 379689 248792 250524 784258 734997 1652456 1613781 487513 480390 723733 729807 922195 898942 940859 945512 968562 983985 939439 1044858 2238098 2358173 1378945 1192514 804754 796724 971298 960874 986974 1000751 1024770 1032440 1139660 1133956 5411665 5658357 38.85 71.5 1
08:26:46 2024-01-26 762922 754867 237217 232243 403269 410679 437933 436580 243839 242003 323279 328318 369031 373379 4739267 5026257 7063418 6874095 1232643 1265984 343572 305890 332441 333454 400339 387107 378880 381854 248792 250981 778848 737105 1653166 1617043 486471 480535 723256 728055 922467 900737 941678 944561 968707 984095 936742 1047836 2238005 2351486 1387115 1197392 807053 794399 968580 962860 985575 1001692 1020295 1032477 1140468 1134901 5421030 5657174 38.85 71.5 1
08:26:47 2024-01-26 765627 756546 236494 232273 401062 411003 439628 436580 243839 241464 323543 328353 369031 373051 4732513 5015118 7045419 6874095 1227668 1265438 343537 305997 332171 337212 402612 389509 380610 383205 248999 249821 776512 732885 1642892 1617150 486818 482501 722645 728202 921159 899766 942349 944217 966581 983495 939567 1044854 2238098 2354106 1407888 1194218 805902 797055 970645 962141 985575 1000679 1026268 1032477 1140468 1133299 5411665 5658357 38.85 71.5 1
08:26:48 2024-01-26 765553 754329 236485 232247 401062 412447 436633 436273 244044 240758 323315 328318 368738 373679 4732513 5021829 7045419 6864743 1241861 1267788 345858 305566 332297 334084 402042 387308 378808 382664 249384 250876 779694 736048 1661272 1613781 485561 480426 723733 728719 921813 898777 942237 943187 969123 983495 935379 1047089 2234880 2354106 1404190 1196467 805902 794399 970372 962141 985575 1002400 1020332 1032514 1140468 1133299 5431282 5658357 38.95 71.5 1
08:26:49 2024-01-26 765590 754867 236716 232316 401098 411863 438057 438166 244249 240724 323315 329044 368481 373379 4730148 5011843 7036101 6885230 1235955 1263489 343396 305674 332261 333582 402612 386763 378880 381046 248792 250912 777496 736048 1671527 1612637 484838 477940 723219 727686 921159 898104 941008 943187 966618 982661 933982 1047836 2231669 2350595 1402341 1196467 805902 793240 968543 962860 985575 1000278 1018808 1029433 1140068 1135739 5411665 5654325 38.85 71.5 1
08:26:50 2024-01-26 765816 754903 236089 232273 401098 412447 438057 436929 244284 240724 323052 329742 368481 371691 4719044 5014089 7038922 6876237 1241121 1266256 343502 305639 333451 332685 403182 387107 380756 378903 247988 250912 785358 739744 1654527 1611493 484838 477904 720567 727686 922467 898506 938210 944561 970840 982106 935419 1049481 2233292 2344065 1400492 1198748 804754 792083 971335 962860 987531 1000278 1017325 1033985 1140468 1139373 5411665 5649005 38.85 71.5 1
08:26:51 2024-01-26 765544 755975 236093 232277 401134 411025 438057 436929 245002 240689 322598 329311 367966 369564 4726067 5015276 7038844 6874539 1236030 1266886 343537 305818 332441 332720 400375 389232 378880 381584 248059 250560 777496 736048 1675587 1611493 485433 480680 721660 727686 921813 898777 941006 943187 968744 981241 934019 1047948 2235177 2350684 1380760 1192627 806851 792643 968543 962141 985575 1001692 1018048 1032440 1140468 1136541 5421306 5657067 38.85 71.5 1
08:26:52 2024-01-26 764971 754908 235760 232312 401134 411863 438057 437165 244249 243097 323291 329026 370038 371546 4734029 5000785 7031093 6884355 1241021 1265438 342881 305316 333127 332685 400375 387416 378880 378903 247779 250912 782617 739121 1646478 1609210 483432 477832 720603 726618 922467 898777 939669 943187 970840 981413 934019 1047187 2235574 2338188 1404190 1192627 803608 792682 968543 962141 985575 1000278 1018808 1032203 1140468 1135739 5421306 5657067 38.85 71.5 1
08:26:53 2024-01-26 765544 754903 235764 234217 403918 412300 437838 437583 244110 243102 323171 329169 370218 371546 4732513 5010904 7021092 6865174 1240135 1265438 341445 304458 333595 332685 400746 387416 381023 378903 247224 251265 782006 739214 1644262 1608069 484495 477796 719670 726694 925033 898777 936926 944561 972252 981145 934313 1047187 2239950 2329020 1415225 1194360 802463 791559 970645 962553 986274 1000278 1017325 1033985 1143893 1137381 5421306 5658444 38.85 71.5 1
08:26:54 2024-01-26 767028 756517 236353 232204 402776 411863 438125 438695 244075 242791 323136 328814 367966 373415 4721902 5016836 7027636 6864743 1236030 1265204 343537 305424 332982 332685 400375 386799 378880 378903 248024 250524 773438 736048 1635476 1608938 484495 477940 720058 727686 921159 897468 939669 943892 968707 979824 935379 1047873 2236416 2347355 1380760 1196467 805902 792643 968580 962141 986702 1000278 1017362 1033985 1140468 1139026 5432350 5658491 38.85 71.5 1
08:26:55 2024-01-26 765470 758803 236318 232204 403347 411935 438148 436838 244284 245898 323291 329311 367931 369492 4721949 5012530 7022537 6864743 1238366 1263563 345577 305854 331938 333419 400692 386835 378880 381046 248792 250560 778848 736048 1663576 1611493 485433 477940 720603 726655 919854 898104 941043 943187 966581 983495 933982 1047836 2231659 2350684 1406039 1196467 806851 793240 968580 961460 984876 1001692 1021151 1034953 1142576 1138784 5424074 5661211 38.85 71.5 1
08:26:56 2024-01-26 766682 754871 236293 232269 401062 412958 439284 437856 244249 240689 323052 328991 370038 373415 4729141 5013115 7021092 6864743 1238366 1263563 341958 304958 333307 332685 400059 387452 378880 378903 247259 251265 785097 737018 1637208 1607982 484742 477460 719789 726655 924433 897432 936889 943187 970840 979336 934313 1044854 2235574 2329020 1402921 1196467 802463 792120 970334 964618 988235 1002364 1021301 1033561 1140358 1139591 5427404 5659126 38.85 71.5 1
08:26:58 2024-01-26 765359 753733 236459 232273 400781 411863 438681 437856 244214 240504 323088 329080 367966 372852 4732513 5026824 7031093 6855391 1241021 1263563 342507 305388 333559 332685 400746 387452 378880 378903 247606 251265 782317 740176 1652757 1609210 483432 477832 718497 727730 922467 898777 938259 943892 970876 979336 932661 1047836 2238005 2333190 1378945 1199088 804544 793245 968954 964007 986237 1001583 1021301 1033513 1140197 1136578 5414642 5658357 38.95 71.5 1
08:26:59 2024-01-26 765581 754268 235764 234382 401134 410699 437438 436929 244249 240689 322526 328318 367931 369564 4719044 5010904 7002494 6855809 1234839 1263563 341445 304458 333595 331687 399462 386254 378880 378903 246497 251265 779187 737018 1673097 1607709 483395 477087 717123 724525 925070 898141 934156 941817 972252 979336 931392 1047418 2238536 2323826 1397390 1197379 802245 790290 971298 964692 986974 1000278 1016943 1037211 1142087 1139831 5424074 5644980 38.85 71.5 1
08:27:00 2024-01-26 767933 754195 235720 232247 401098 410740 437747 433237 244284 240655 323319 329080 369705 369456 4723161 5029635 6993844 6841161 1230448 1263563 342197 303745 333559 332418 398587 387452 381060 380298 246497 249235 785358 735522 1648149 1604561 486323 477796 715563 726103 925866 897468 931433 947494 974081 981310 931516 1047761 2237050 2328780 1402741 1196467 802463 790437 971335 964655 986974 1001692 1016943 1033985 1140952 1138258 5435277 5649005 38.85 71.5 1
08:27:01 2024-01-26 768794 756039 235720 232243 401134 412447 437438 433084 244319 246244 322073 329311 367966 369456 4718769 5011686 7011519 6855391 1236601 1263563 341445 304422 333559 332453 399498 387416 378880 378903 246497 251672 779187 737018 1642270 1604561 483432 477087 719086 727212 926368 899804 937691 944950 969320 981304 936269 1047724 2238005 2338188 1377129 1198233 804180 791826 967170 960064 985501 1000278 1018808 1030972 1139660 1133299 5421306 5644980 38.95 71.5 1
08:27:02 2024-01-26 765802 752134 236093 232273 401098 411863 437838 437456 244249 245862 322598 328849 367931 371728 4723161 5013115 7017277 6855391 1238366 1261771 341445 304672 333559 332151 399778 386835 378880 378903 247224 251265 783707 738846 1656800 1611294 485433 477652 719633 727576 925090 898266 938360 946184 968707 982800 934019 1047873 2238005 2347360 1377129 1196467 806477 792083 968580 962860 985575 1000278 1017288 1032514 1140468 1136578 5419658 5649005 38.85 71.5 1
08:27:03 2024-01-26 763642 754971 236093 234616 402015 411863 437529 436222 244660 246172 322239 329080 367931 369528 4729141 5019993 6997217 6864743 1237483 1263563 341445 304458 333595 332418 399813 389232 381453 380901 247393 251937 779187 738157 1656127 1609124 485433 477616 718613 725369 922282 898414 936223 943351 971564 981413 935109 1049519 2238536 2338188 1378945 1198169 802463 790928 970645 962178 986702 1000278 1016943 1034758 1140468 1138794 5421306 5644980 38.95 71.5 1
08:27:04 2024-01-26 765125 756012 235729 232281 401098 411572 438148 435570 244831 240689 322562 329311 369772 369492 4729141 5022467 6972313 6854292 1238366 1263610 342834 305602 333199 335549 403182 386999 378880 380489 248265 251229 774791 738157 1680438 1609210 483468 477904 719549 727730 922467 897432 939395 943187 971279 982106 934019 1047265 2236416 2345657 1354586 1196467 804754 792083 968580 961460 986274 999234 1017325 1032514 1140468 1136578 5421306 5642253 38.95 71.5 1
08:27:05 2024-01-26 764458 754908 235764 232247 400781 411572 436825 436530 244284 246208 322299 328353 367931 369492 4718769 5013115 6982931 6858506 1240967 1263452 345370 305244 332261 335549 402327 389232 378772 380974 248721 250824 786729 736048 1676872 1613704 485433 480608 720603 727686 922467 897395 939632 944561 966581 983495 934644 1047836 2231632 2351670 1377356 1196430 805902 794961 968543 963322 984876 1000278 1022107 1029433 1140468 1133263 5414224 5647701 38.95 71.5 1
08:27:06 2024-01-26 765263 754232 235729 232247 400745 411863 437752 437547 244214 240655 322526 328282 367931 371691 4729901 5010904 7045854 6866818 1238292 1263415 342943 305172 332874 332615 399742 386218 378880 380829 247988 250876 783987 738935 1669583 1609002 484458 477832 719670 728719 922467 896126 936889 943151 969356 982106 935641 1047836 2228426 2344824 1396795 1195674 802463 792682 968543 961954 984876 1000278 1019533 1029470 1139660 1136513 5417998 5652758 38.95 71.5 1
08:27:07 2024-01-26 764725 754302 235894 234451 400428 411572 438061 437461 244214 240689 324667 328814 367896 372516 4723161 5011255 7033825 6879578 1228111 1263563 343502 304922 331920 334657 401474 386218 378880 382124 248507 250381 775177 733423 1641045 1613509 484801 477868 721623 727649 921159 897065 941008 943499 965818 983495 939204 1044310 2238005 2352355 1406039 1189730 803608 795524 968543 959227 986702 1003109 1023276 1030935 1137167 1136550 5419658 5658357 38.85 71.5 1
08:27:08 2024-01-26 767989 754862 236489 232213 400428 412155 437790 438075 243465 240758 322562 328282 369772 373088 4740794 5019670 7022201 6869713 1227706 1263563 343466 304851 331399 334587 399427 386182 378880 380564 247988 249821 774234 731854 1662998 1613781 485561 477904 722645 727686 920506 899878 941008 940824 965818 982106 939476 1044854 2241187 2354023 1382576 1187194 803608 795561 968543 959227 986974 1000679 1023276 1030935 1137167 1130752 5419658 5665331 38.95 71.5 1
08:27:09 2024-01-26 767721 754867 236520 232208 400428 411863 439933 438549 243561 243648 323291 328105 368926 372670 4737876 5018406 7043868 6874539 1230112 1263563 343537 305352 331435 333186 399742 386254 378880 381046 248546 249821 780201 733947 1660722 1612637 484801 479768 720567 726618 919854 898067 939632 943151 965862 983495 935343 1044854 2238005 2350684 1378945 1193971 804754 793240 967170 961954 985575 1000278 1023761 1029433 1140468 1134901 5411928 5649005 38.95 71.5 1
08:27:10 2024-01-26 765811 759547 236039 234547 403342 411827 438111 438038 244075 242450 323363 328601 370038 373197 4732513 5022467 7036803 6878691 1231386 1263563 343226 304887 331399 333419 398552 385911 378880 381584 248024 249821 784258 734997 1636205 1612637 484116 477868 720603 728202 919854 897432 940338 943499 965818 982106 938071 1044073 2231669 2352424 1380760 1189730 804180 795561 968543 959227 985575 999902 1023276 1029470 1138816 1133154 5408593 5666633 38.95 71.5 1
08:27:11 2024-01-26 767947 755317 236885 234178 402491 412410 439925 438139 243430 240724 324437 328282 367896 373088 4729141 5017782 7022238 6874539 1231195 1263563 343502 305603 332405 332685 399146 387467 378880 380777 247988 250736 776143 736048 1651950 1609210 483395 477868 720021 726618 920412 894521 939632 942483 966618 983495 934410 1047836 2235103 2344824 1378945 1195579 805902 793240 968543 960027 985303 1000278 1018011 1030935 1140468 1138403 5424074 5651792 38.95 71.5 1
08:27:12 2024-01-26 763458 756259 235945 232208 401062 411281 437438 437238 244621 240655 322526 328778 368222 369564 4729901 5008830 7031787 6865174 1233488 1259946 343502 305639 332405 332650 399462 387380 378880 378903 247815 250348 773438 736048 1650615 1609210 484742 477868 719670 726581 921813 897432 939595 943151 968707 982106 933285 1049953 2231659 2344824 1378945 1192664 804754 793245 968543 961954 984876 1002658 1022646 1031927 1140358 1136330 5420696 5649005 38.95 71.5 1
08:27:13 2024-01-26 765268 754039 236248 232238 401022 411863 437801 437547 243935 243097 322562 328318 367931 372516 4723161 5013927 7021781 6855809 1237181 1263563 341445 304564 333487 332650 399462 386799 378880 378903 247570 250912 775762 738157 1648202 1609210 484742 479427 719670 726618 922467 897432 936889 944524 970803 980720 935641 1047836 2231632 2335631 1398644 1196467 802245 792862 970297 963896 986127 1001619 1022759 1034252 1141939 1137135 5411627 5661103 38.95 71.5 1
08:27:14 2024-01-26 764725 756264 235720 232174 401062 411863 438184 436929 244429 240487 322562 329044 367896 369564 4713809 5005108 7026782 6863771 1228988 1261771 343537 305854 331399 333652 399182 386182 378880 381046 248372 249821 781553 734719 1674470 1612637 484458 477904 720640 727415 920506 898104 939632 941817 967557 982106 934644 1046437 2230047 2355612 1402341 1197491 806477 795501 968543 961161 987531 1003073 1023238 1031705 1138816 1134419 5411928 5660827 38.95 71.5 1
08:27:16 2024-01-26 765811 754338 236494 232204 400147 411863 437647 436309 243430 240724 323242 328318 367896 372216 4723161 5009710 7026782 6865174 1231195 1262666 343572 304958 332171 333151 399742 387150 378880 378903 247988 250348 774791 735522 1672810 1609210 484116 477940 719670 726618 922467 897468 939632 943151 966618 985492 936787 1049668 2238723 2351449 1378945 1196633 807053 794372 968543 960589 984178 1002474 1022646 1029358 1138816 1133956 5410266 5657067 38.95 71.5 2
08:27:17 2024-01-26 765811 753806 235764 232008 402088 411863 438987 436003 243839 240724 322562 328318 367931 372815 4730051 5012530 7026782 6865174 1236030 1263211 343502 304851 332982 332650 399778 386835 378880 378903 247779 250912 774791 736048 1655302 1609002 483395 477904 719670 726618 921813 896206 941043 944729 967875 981997 936972 1046430 2238246 2352350 1378945 1193123 804754 795427 968916 959227 985575 1000413 1025684 1029470 1137167 1130752 5413853 5642292 38.95 71.5 2
08:27:18 2024-01-26 765811 753765 236520 236644 399893 412447 439115 437456 242718 241464 322037 327293 368481 371691 4719044 5007749 7022537 6864743 1225909 1263563 343466 304600 330934 333419 400907 385061 378880 381584 247988 249470 776512 731854 1655591 1612637 485433 481742 722705 727730 921122 899878 939483 944530 965744 981961 939439 1044035 2238005 2351486 1404190 1188884 802463 795291 968543 959227 986274 1000643 1024808 1029470 1137167 1133154 5402549 5647770 38.95 71.5 2
08:27:19 2024-01-26 765811 753470 237261 231490 400781 412447 438280 436925 243474 242172 322073 328318 367896 371691 4723161 5002597 7040405 6864743 1227668 1263563 343466 303601 331363 336736 400907 386218 378880 381854 247988 249643 781850 732885 1659885 1613745 486125 477724 722743 726434 921739 901084 941678 942829 966181 983495 942321 1044816 2234880 2354106 1407888 1187194 804180 795561 970297 959227 986974 1000679 1023276 1031668 1138853 1133956 5410365 5648729 38.95 71.5 2
08:27:20 2024-01-26 765811 752665 236859 231855 399858 412447 436633 437547 243260 241429 322598 328318 369031 372253 4729141 5009710 7031093 6864743 1236030 1263563 343537 305854 332441 333419 402612 389509 378664 381439 248614 250524 777496 736048 1675073 1613704 485433 477724 720603 727170 922195 897250 940859 943819 969430 984095 934755 1049879 2238005 2350684 1378945 1195579 805902 792643 968543 963616 985575 1000985 1018808 1031705 1140468 1134901 5419658 5653034 38.95 71.5 2
08:27:21 2024-01-26 764725 754903 235755 232281 403909 411863 438316 436838 244284 240689 322562 329311 367966 369600 4721358 5012530 7026782 6860280 1238254 1266531 346347 306033 331794 333582 402327 386963 378808 382124 248578 250524 780201 736048 1639516 1613591 484838 477616 722743 726618 921813 898525 941008 946110 965898 983495 938108 1044672 2239950 2354262 1380760 1191421 804754 795597 968580 961954 985575 1000449 1024041 1032477 1140468 1133263 5402272 5642292 38.95 71.5 2
08:27:22 2024-01-26 767989 754338 237226 231490 400460 410715 440470 436651 244044 242544 324035 329080 369583 373944 4723161 5000451 7026782 6879540 1233850 1269859 345467 305386 333307 336609 402042 387308 381562 380861 248024 250560 771533 735522 1672028 1620700 487012 481069 725759 728719 922467 903652 943365 947044 969430 982733 942889 1051055 2250062 2365691 1404190 1194218 807053 799354 973612 965629 990523 1008655 1029567 1040863 1144676 1139868 5419658 5658357 38.95 71.5 2
08:27:23 2024-01-26 769956 756853 237261 233476 402895 412304 441935 440292 246982 243735 327346 330020 372464 377355 4732513 4999301 7057364 6904494 1245463 1281856 348747 307544 337639 340649 405944 393072 384041 385451 251149 250765 791020 742399 1672876 1622587 489163 484162 728890 733734 931687 909232 951674 953729 981420 991746 947338 1058434 2266860 2381328 1393470 1210141 814106 801896 985312 977667 1001109 1010053 1031840 1051075 1158856 1156391 5471066 5686413 38.95 71.5 2
08:27:24 2024-01-26 777816 763422 238782 235190 409595 418558 447173 441665 248192 246068 328955 335120 378165 377793 4762167 5047903 7113821 6940097 1265599 1296667 351812 309701 342501 340903 408630 399058 390639 391214 252711 254746 792213 750612 1698077 1629907 494054 486088 728373 739077 946093 913726 950997 964335 993966 1006530 950104 1058472 2279475 2398287 1406039 1230396 825221 802356 984187 986614 1017519 1026098 1032575 1050290 1169617 1162510 5524472 5723821 38.95 71.5 2
08:27:25 2024-01-26 772564 766346 240659 236717 413373 421005 453629 445564 250547 248912 332243 342023 380927 384689 4797228 5211766 7212610 6952063 1238003 1305993 355539 311948 346719 345649 412086 401536 392058 395041 255220 256353 803193 746343 1679806 1640466 493594 492593 736541 740038 951670 930265 958230 962896 996819 1019264 962883 1068212 2298376 2424130 1409875 1214180 828078 816226 994791 984054 1014634 1033679 1054244 1056856 1164670 1167216 5536315 5761229 38.95 71.5 2
08:27:26 2024-01-26 785923 773084 243792 238686 416275 423538 458156 456270 251772 251413 337273 340536 382828 387610 4807329 5103408 7161463 7005023 1278004 1318882 358259 315802 348201 348787 419113 404580 392109 396930 255205 258734 804551 763254 1685303 1632221 497323 492860 738110 747159 959347 931585 961000 971237 1008923 1018823 965418 1066518 2316907 2449427 1416481 1227772 839765 820588 995497 992544 1027195 1047208 1053946 1060373 1175576 1177705 5496336 5780147 38.95 71.4 2
08:27:27 2024-01-26 782781 779481 242826 240339 421955 426152 460614 459117 255056 252346 338365 348062 385424 390410 4833070 5189333 7259751 7061135 1297414 1334553 360970 318816 351442 350949 423863 410412 400688 399427 257212 260589 808724 768852 1698948 1659881 502293 493937 743067 755168 967880 935448 968313 985524 1014384 1029011 968271 1080541 2337100 2453410 1427285 1242829 845774 823605 1008319 1008185 1042340 1054819 1059680 1072033 1190697 1198687 5641021 5834921 38.95 71.3 2
08:27:28 2024-01-26 790966 790933 245183 241506 423989 429923 471412 468814 256055 253969 344638 349974 388921 393976 4882145 5231982 7338393 7136769 1321832 1350657 360970 318816 358582 355579 427729 413147 405921 409106 259238 261604 814147 770941 1729121 1672386 506883 501709 747219 757975 976400 946626 968313 980501 1015139 1027303 969919 1071266 2355645 2490160 1432253 1238833 849090 831503 1011152 1009637 1040439 1059303 1060049 1066099 1180551 1189042 5577704 5865283 38.95 71.2 2
08:27:29 2024-01-26 807264 797943 244429 239702 423867 432732 474185 471720 254913 253792 344674 350939 389810 393360 4916048 5228211 7261528 7136769 1304998 1353568 360462 315802 355223 353414 427712 414385 400987 405264 256421 260228 805897 769369 1709758 1664372 499445 495859 738110 743914 966873 940138 960316 965740 993929 1017030 956532 1054179 2337100 2473909 1446122 1223045 835189 820868 1003342 991635 1020415 1036124 1047901 1054146 1158856 1162079 5627638 5853739 38.95 71.1 2
08:27:31 2024-01-26 813030 799157 240291 236717 418685 428289 465365 463746 252965 250707 340452 347799 385886 387794 4900849 5246979 7320949 7062363 1290951 1346542 351956 307795 349325 349913 418799 409091 396277 398587 253962 254746 800533 752758 1696047 1669101 495491 493989 729719 733619 946268 922365 940653 947352 976211 997488 936824 1032072 2309848 2448485 1398916 1210822 823458 807058 982673 973124 1001870 1020861 1025538 1029433 1130601 1139758 5576750 5817341 38.95 70.9 2
08:27:32 2024-01-26 811873 797993 236485 231842 409748 421005 459926 458615 248192 246863 337180 341758 378984 383060 4878666 5198211 7205977 7042132 1287277 1337050 345054 302254 341947 341450 414993 401296 387894 390271 247988 249269 797697 754832 1688144 1645714 487777 484614 713540 723562 932355 904940 925675 932898 959342 970766 908547 1010316 2272192 2383392 1389399 1215375 810057 786382 961405 962896 987960 991737 992514 1009675 1121558 1124235 5587449 5770581 38.95 70.8 2
08:27:33 2024-01-26 799205 793464 233536 228351 404463 409815 455644 452799 245792 243735 328422 336637 374177 378434 4869321 5242997 7259751 7047454 1284343 1324326 336817 297991 333631 338349 405944 393958 383183 383148 245076 245236 791191 741335 1684464 1662429 485433 477279 709406 712299 904027 885449 912923 913090 929043 943871 895423 992989 2259706 2366685 1393097 1177922 789985 779554 946741 935393 963020 981404 983242 988869 1087399 1094288 5489321 5744731 38.95 70.7 2
08:27:34 2024-01-26 802691 793577 229806 223757 396704 405799 444580 441701 241198 241599 324636 330237 367347 369262 4849599 5153395 7132679 6992097 1268744 1311313 332941 291374 331166 332022 400341 388643 376358 377441 239691 243670 783415 739214 1664053 1639190 478880 473582 691973 702554 894660 863328 887652 902386 921338 919673 869972 975328 2227624 2313961 1365287 1177922 774212 763416 931701 924841 941237 955611 966107 971687 1076111 1069880 5482039 5679219 38.95 70.6 2
08:27:35 2024-01-26 804265 788965 225622 222087 391138 400450 438057 436838 237430 237349 318604 324960 363021 366563 4831940 5120821 7124214 6948911 1268626 1302109 326572 287661 327708 327646 393752 382305 371959 369853 237014 239718 780254 735522 1660282 1632332 473069 464228 680585 691766 878601 849815 875823 885504 901823 906819 856688 957437 2194743 2301516 1409458 1166952 764073 753543 917160 907890 927699 943069 948210 955943 1048630 1057824 5408068 5667709 38.95 70.6 2
08:27:36 2024-01-26 788874 787798 223314 218616 385639 392467 430275 429049 236367 233934 314848 320330 357988 360515 4839775 5193420 7142838 6925359 1252613 1294894 319988 282990 320415 322952 387154 379164 365762 364667 234353 235050 779187 718367 1691334 1641522 465200 459121 674070 676142 861863 843770 865278 864608 880759 900712 846207 932949 2170195 2298855 1328672 1152561 760278 742627 894821 894687 922435 927916 923504 935414 1048530 1047226 5486957 5644980 38.95 70.6 2
08:27:37 2024-01-26 790621 786684 219785 216147 379101 387506 427428 421438 232682 231527 311998 316571 353392 357126 4807329 5213257 7111787 6859866 1236563 1287476 316035 279479 318287 317172 384945 371696 357640 360465 230121 231709 765094 726616 1637464 1604561 460073 457275 662468 669044 853075 829577 846681 852993 871645 882266 824818 919490 2148680 2237342 1309899 1150104 743585 728516 889467 885559 897208 910614 921062 924839 1020225 1018724 5355655 5620949 38.95 70.7 2
08:27:38 2024-01-26 787599 783606 216810 217424 377584 383351 417562 418658 229736 229307 306681 313685 348034 351465 4794558 5152298 7092912 6860175 1232427 1274606 310988 276174 311680 313985 378650 368765 353866 354343 226942 229337 753130 715136 1648972 1618370 453569 449451 657757 656477 837109 820666 838602 837027 857262 873917 818662 899048 2125542 2234499 1330879 1140021 739290 719839 871388 876247 893285 899014 894212 915331 1018059 1010813 5379952 5602245 38.95 70.7 2
08:27:39 2024-01-26 790634 779900 218631 211993 370087 378867 413691 412475 232872 225709 305714 310401 346989 348783 4773229 5090486 7006045 6856444 1241870 1270077 307246 271924 309634 311755 374377 363216 351357 351862 225670 226177 751740 713097 1620027 1613781 451815 445426 652812 655476 825572 807099 830014 833403 843306 855264 808285 895014 2111557 2235181 1300422 1124165 731501 718465 860381 857807 884927 892623 883867 898358 1004506 1003127 5427253 5583541 38.95 70.8 2
08:27:40 2024-01-26 790952 775463 213131 208900 366396 375659 412059 409010 226572 223589 306283 304051 343590 348527 4790381 5113029 6952176 6787431 1231324 1263563 304272 269783 306338 306358 370887 358784 345529 346036 223038 224555 739726 713097 1634583 1600016 448568 441155 641079 647361 818142 795638 819950 823046 834735 844405 795606 883802 2102298 2196926 1307955 1113015 718535 707079 854868 848588 871379 884710 877062 885658 987718 992607 5383791 5560596 38.95 70.9 2
08:27:41 2024-01-26 782025 775400 210884 207825 362715 369925 409549 404757 223857 222582 298988 304995 341070 344984 4769011 5120969 6942245 6763013 1217658 1261216 301225 265852 305118 308971 368258 357376 343387 343374 219820 222071 736907 709042 1617706 1595070 445588 437505 633090 641560 809528 787935 809238 813904 823233 835480 786464 871944 2079344 2200990 1304012 1111766 717512 703183 841889 840661 866500 871055 865269 876008 981929 979237 5421306 5555485 38.95 70.9 2
08:27:42 2024-01-26 790952 777542 208700 205208 361074 369637 404415 401305 222410 220957 295185 301235 339767 339505 4769011 5081730 6928660 6754019 1224153 1254343 295897 263970 304223 302359 364845 353567 340278 341883 218384 220489 746180 702327 1611310 1600016 441808 436752 634740 636069 802608 783538 802468 799684 811365 834302 776114 855868 2062329 2163963 1311647 1119368 711234 690411 836493 839368 855465 856532 858411 873774 970807 962465 5314709 5544683 38.95 71.1 2
08:27:43 2024-01-26 788380 776618 208391 204501 357968 368234 402161 399203 220802 220198 292835 299047 336092 338399 4769921 5123133 6975220 6757721 1204290 1247139 294976 260869 299828 299580 360911 351433 338320 337670 216622 218555 742544 697819 1610736 1592866 434768 432800 627114 627207 798069 777318 787409 792742 814055 820523 764619 854441 2053082 2139612 1258132 1106886 698613 686903 833234 828383 841416 854833 855287 860006 951077 956195 5290004 5540775 38.95 71.2 2
08:27:44 2024-01-26 774571 776902 205615 202339 355348 363429 400952 395553 219385 217589 292127 296219 332641 337589 4767986 5139340 6994486 6716763 1183728 1245123 293537 259484 297288 295901 358705 348193 333812 335605 215743 216978 738803 705731 1610604 1574666 432614 428911 616937 625229 792263 764541 783259 788782 799590 811473 760114 845328 2046742 2151754 1313603 1092878 697398 683921 818699 816212 838966 847555 839760 849025 953884 952006 5395710 5543660 38.95 71.3 2
08:27:45 2024-01-26 784173 774027 205134 201063 351952 363125 395535 392181 217869 215005 288653 292388 332972 334258 4757997 5071673 6881609 6734059 1213804 1237934 290074 258215 293442 294082 357340 346147 333107 333834 213975 214932 727042 691868 1627820 1595342 432001 426365 615626 617204 779733 765627 774768 778437 793374 806737 747265 830407 2028784 2114979 1292085 1100717 686639 676224 819861 813218 827297 838469 838565 846299 934887 939315 5310755 5507302 38.95 71.4 2
08:27:46 2024-01-26 774920 774417 203769 199110 351844 357197 392069 387979 215582 214270 286741 293511 329213 331350 4757997 5165381 6957184 6687055 1181792 1235903 288667 254593 292033 293542 354876 342276 327839 332895 211420 213535 728797 697321 1627128 1576630 430060 423822 608167 615892 774601 753585 776321 776713 787780 800094 747265 823537 2010381 2121164 1301624 1092147 687616 670527 807214 811708 826711 829491 825610 839128 937984 930920 5284481 5514446 38.95 71.4 2
08:27:47 2024-01-26 783465 772223 202459 197283 347764 355873 390265 387109 214870 213425 284125 289721 328220 329513 4770765 5124266 6942245 6705759 1187170 1232365 291669 252964 291234 292798 351650 340353 325532 330348 209374 213605 728797 690391 1600202 1576902 424623 422189 604947 608428 774837 750836 763428 772670 784370 788978 737522 821082 2018964 2120552 1301624 1077456 681233 670527 802052 799492 821015 828835 819932 830627 933562 929711 5368533 5510507 38.95 71.5 2
08:27:48 2024-01-26 783905 770575 200070 196735 345050 355009 387271 384125 213713 212301 283025 288447 325542 328509 4751217 5048366 6882581 6715111 1194880 1228803 285592 250997 290341 289778 347639 338267 326672 324802 209526 211781 731656 690391 1591019 1576902 420955 418480 603410 604487 765728 747261 754075 760433 778625 784468 728438 813882 2006852 2098302 1295640 1082043 673826 665725 802622 791021 808297 826619 820519 823207 915696 923003 5320317 5488214 38.95 71.5 2
08:27:49 2024-01-26 775031 770500 199058 197165 343037 351898 385568 379787 212032 211172 282596 285602 323953 324532 4748632 5064952 6853712 6687055 1199172 1226411 283781 251111 285945 288128 347639 337080 324569 324821 207387 210389 724509 684472 1606678 1586122 421923 414845 595154 599419 756419 742069 753804 755889 772957 782153 720357 804326 1994019 2067287 1261792 1082043 669521 660410 795753 790762 802502 819483 815845 816366 907899 914514 5337741 5479125 38.95 71.6 2
08:27:50 2024-01-26 767841 771884 197673 199107 342974 348301 384342 380964 212549 209590 282235 283870 320974 326441 4751217 5068026 6831088 6650262 1194880 1223171 280040 249772 285035 291299 346295 335510 321924 323679 207643 209078 730600 683354 1608865 1581628 418731 412916 594696 595571 751546 738840 747072 749344 767838 775490 717567 800112 1982684 2075059 1283671 1075925 666671 658213 793152 782576 801066 811673 804749 811034 909223 907855 5353913 5470070 38.95 71.6 2
08:27:51 2024-01-26 782511 768405 196380 194410 340426 346973 378876 378772 214621 207746 279210 289263 321333 322459 4747832 5036149 6854167 6692004 1185474 1219599 278571 247431 283745 286400 342884 333622 320312 320936 207059 207061 728261 683984 1583855 1567682 414226 411974 592414 595332 753687 733793 740061 747205 757247 766405 711168 797765 1983069 2089447 1291650 1060498 666372 654909 781561 776699 799058 806990 795343 808005 906561 902705 5263749 5480669 38.95 71.7 2
08:27:52 2024-01-26 776967 766234 195327 193862 337688 346705 378948 376694 210218 208396 276808 284074 321107 319952 4751217 5117017 6907776 6658999 1176069 1217463 278113 246254 281557 285125 342642 331462 317053 318963 204783 207349 739350 688428 1614046 1563241 413054 409547 585554 589143 747141 724589 734609 747154 756451 761922 713871 792504 1969977 2087398 1290706 1071026 662651 647525 778824 779394 791071 799089 796474 806950 892038 892472 5229999 5475219 38.95 71.7 2
08:27:53 2024-01-26 762922 767318 197080 192292 338769 342992 378912 373808 209632 205744 275731 282456 317467 320473 4751217 5110939 6835954 6645510 1176151 1217463 278154 244364 281447 282024 342401 329426 315549 317004 204458 204748 718383 681400 1586952 1574666 413676 408236 587338 588748 738794 726682 735771 737990 748269 761957 701593 782627 1964245 2061823 1293226 1069211 656993 648300 779378 770263 788043 799053 790169 797571 896263 892472 5286322 5471317 38.95 71.8 2
08:27:54 2024-01-26 775711 768530 195501 191961 333678 342992 375475 373212 207033 206386 274011 280468 317432 319168 4751217 5111366 6887813 6650375 1160775 1215016 276359 242761 281348 281791 338215 328857 315562 315571 203316 204395 720450 690391 1574130 1554047 408081 405939 577127 587914 742010 715458 728632 736120 742949 751865 706258 780921 1955025 2063291 1281016 1066307 656525 638195 771090 770226 779331 788861 790729 795320 880634 881758 5290128 5443043 38.95 71.8 2
08:27:55 2024-01-26 766883 768327 194313 190694 334033 340468 376004 372154 206929 204292 276449 277590 316218 320145 4741865 5068951 6798653 6640295 1188004 1215737 275568 242388 278299 279849 338215 328514 315340 315584 202642 203129 720450 679129 1596175 1574666 405750 402734 577163 576820 731819 717489 725795 726378 746298 752958 696597 776662 1957803 2055460 1255743 1057099 649189 639623 765162 761022 782432 784351 781305 789619 882595 874470 5243037 5467984 38.95 71.8 2
08:27:56 2024-01-26 776967 765742 194242 188864 333643 338655 372007 372679 205611 208423 277797 277827 313048 319466 4747020 5130081 6924276 6640687 1150081 1210431 273277 241644 279658 278311 337185 328514 311126 314697 201336 204001 726569 687902 1559759 1548143 407338 403373 574783 582688 733104 709193 725795 728935 730278 746236 694813 765401 1944504 2040349 1272876 1069379 651400 636055 767882 763329 770387 784056 779285 781482 871374 879117 5297561 5449065 38.95 71.9 2
08:27:57 2024-01-26 770100 765683 192718 188834 332013 339715 372136 368580 205291 204147 272374 276329 312577 315713 4747832 5028355 6816914 6659136 1172790 1210468 271957 241644 276949 278920 333870 327246 310149 312789 200564 202968 724800 679175 1575637 1558462 403886 400969 576412 579554 729678 710734 715233 724131 736075 739472 687959 770488 1948024 2056117 1267712 1049974 647615 636506 759631 760112 774916 775409 772280 783189 871374 871269 5195940 5442930 38.95 71.9 2
08:27:58 2024-01-26 764157 765115 192371 188216 331511 336547 370042 365527 204302 204004 270734 275561 311351 315482 4750941 5155060 6840132 6612259 1166046 1210431 271542 239440 276734 277463 333591 323480 309210 309665 200075 201730 719907 682376 1589377 1561026 404459 400300 575411 577914 722677 708295 717300 717507 730916 739472 684556 758593 1939073 2023440 1258829 1056875 643015 634666 760173 752815 766074 775517 765502 774552 874283 869507 5250600 5448728 38.95 71.9 2
08:27:59 2024-01-26 771667 763962 191131 187608 328481 336582 368821 366627 203459 203718 269449 274890 312420 314556 4751217 5099262 6881609 6630943 1150633 1206530 271128 237926 274378 277268 331924 325101 306380 309197 198443 201790 731373 685939 1580152 1540022 400291 399735 568915 574469 724213 699101 712322 718525 721341 736841 687593 760089 1929111 2028517 1264736 1053904 643015 627286 754342 753140 760288 766504 768882 774198 859586 865163 5278776 5433909 38.95 71.9 2
08:28:00 2024-01-26 763605 765688 189334 187059 325972 336818 368821 362979 202655 201805 268999 274441 312135 311341 4751217 5070712 6797919 6630943 1176069 1206530 268216 237891 272668 276684 330366 320513 307273 306795 199767 200083 725098 677030 1569626 1556252 396736 396853 569722 571575 719472 701129 706192 711022 721363 733780 679273 757550 1932463 2033113 1270841 1041683 637781 629070 746385 747168 761366 766396 760155 774385 861936 856060 5200285 5435079 38.95 71.9 2
08:28:01 2024-01-26 761911 761726 189338 185244 328906 333906 366538 363089 201782 201735 267348 274825 309625 311596 4751217 5167067 6844851 6611963 1159317 1204783 267960 236388 272668 273316 330616 321266 306591 306685 197548 199145 731373 683009 1562299 1554047 399986 395037 567270 571981 713535 699101 709065 706308 721670 729881 675310 748497 1923939 2001129 1274911 1052590 634606 625215 750530 738238 755852 766504 755459 766753 862207 855128 5265622 5442892 38.95 72.0 2
08:28:02 2024-01-26 771980 763957 188972 189714 324401 333978 364016 362146 201402 200506 266456 273413 308689 310863 4760569 5126577 6892874 6621591 1146579 1206998 266589 234898 271801 273246 327861 319472 305048 306793 197792 198971 720684 682865 1546506 1544853 396736 395001 559099 569956 712490 691012 705259 710215 716459 729601 677343 744295 1913012 2010312 1252526 1056084 636418 619912 747191 745125 752198 765765 759425 761371 848150 856060 5284573 5435852 38.95 72.0 2
08:28:03 2024-01-26 766042 763771 188501 189338 323939 333364 362093 361046 201056 199496 266639 271936 307721 311266 4751217 5055724 6807602 6626434 1166046 1202557 266162 234898 270752 271996 327102 318989 303231 305930 197514 197866 725401 673657 1576630 1554047 396401 394410 559135 563250 714546 692809 698417 708632 719624 722563 671487 748394 1919802 2026751 1258631 1040309 634331 620145 737364 743016 754149 756704 755557 764487 844977 847556 5186838 5433909 38.95 72.0 2
08:28:04 2024-01-26 761948 764615 188340 185588 323943 330813 363180 361046 205368 199149 265196 271936 306756 312259 4766522 5127765 6810689 6602887 1165771 1203413 266126 234174 272284 270495 327861 319172 303693 305070 196959 197523 725401 671740 1587052 1563241 396963 389649 559748 561963 705184 690886 699241 701032 717512 726369 667923 743112 1914647 2009673 1250491 1041615 627066 617849 737559 733775 753692 760197 746730 764355 851229 843158 5222424 5435155 38.95 72.0 2
08:28:05 2024-01-26 773661 762575 187459 185333 323947 328480 364098 361046 201303 198872 264014 270247 305796 312074 4769921 5148599 6873256 6574582 1146817 1199991 265346 233418 270680 269038 327335 318199 301357 305070 196131 197214 748226 680096 1561798 1547045 395839 391210 556158 558788 702330 685562 701849 701032 710404 721300 668493 735469 1901468 1991909 1261632 1050944 625281 613701 737364 736016 742138 757382 752611 751110 843017 846358 5288351 5435079 38.95 72.0 2
08:28:06 2024-01-26 774210 763771 186833 185078 323117 328746 361028 360758 200776 197905 264014 268606 305582 308420 4753788 5048828 6807602 6612239 1159121 1199954 264058 233383 268531 269448 324348 315595 301175 303928 194892 196906 755250 677514 1575126 1545949 392454 390106 553306 559182 704393 682610 693523 702563 708178 716461 665515 737746 1906711 2019569 1273232 1038941 625281 611065 732978 735858 743030 751042 748729 754398 836296 837199 5250600 5430146 38.95 72.1 2
08:28:07 2024-01-26 764157 763953 190888 184220 322592 326696 360740 357725 200322 197871 263978 266977 303955 309110 4757177 5098260 6761041 6602682 1175192 1199212 262883 237078 267345 269038 324857 314528 300899 300815 195165 195339 739875 673657 1568690 1549242 387795 387840 557659 557134 703183 685562 689394 693853 706093 712251 657401 738167 1906711 2010533 1272015 1029562 621732 613701 728825 727474 743030 747315 739061 755159 838998 835490 5216755 5433909 38.95 72.1 2
08:28:08 2024-01-26 765544 761726 190590 183774 321097 325782 361028 356614 199382 197871 264236 267721 303920 306383 4756345 5159782 6863475 6593535 1150671 1196508 263470 236444 267259 266628 324857 313060 300407 300640 194004 195305 738336 679453 1554958 1544853 390612 386088 550122 558493 695911 680084 691511 690475 699631 716425 657866 729868 1892022 1975671 1259555 1038665 617734 610578 732457 723509 735424 748476 741397 743390 839414 837854 5307296 5428105 38.95 72.1 2
08:28:09 2024-01-26 773469 763195 186617 183359 319118 325747 358750 355543 198379 197253 263827 266098 305612 305571 4760569 5089831 6835115 6612239 1153958 1197323 261765 232706 265364 272327 323032 313572 297615 299518 193368 195001 750885 678646 1573231 1537839 388846 386097 549654 556299 699092 675342 684473 691614 698114 708860 659805 733186 1896525 2001814 1239308 1035077 620731 605220 726489 725635 734146 739463 742195 745833 829649 829473 5263848 5427319 38.95 72.1 2
08:28:10 2024-01-26 762490 762874 186482 182774 319319 324965 359869 353909 198448 196432 263346 264820 302514 305571 4763127 5097396 6770354 6602611 1171043 1197323 261209 232053 263926 271837 323032 311600 297615 301209 193016 197921 742952 671740 1558605 1544853 387670 384023 552106 554684 697398 678713 681238 685845 698078 703273 651141 729868 1897245 1998439 1236246 1026040 618599 607404 720613 720371 735568 739246 732960 746660 829918 826996 5211076 5418444 38.95 72.1 2
08:28:11 2024-01-26 763334 757364 186090 182000 318123 324965 358714 352284 198069 196295 261756 266619 303081 304640 4769921 5169028 6849726 6584183 1147396 1194735 261175 230648 264736 267021 321982 309750 297165 297888 192373 195007 738336 676547 1553378 1547045 388570 385376 551715 555115 691969 676721 686259 684607 696688 707360 647320 722724 1886379 1965091 1230142 1037655 615079 607137 724704 717721 734719 741861 728106 739719 829295 826996 5231816 5427769 38.95 72.1 2
08:28:12 2024-01-26 770538 757414 185570 180982 317233 324929 354423 353378 197760 195378 261166 266433 302444 303677 4772465 5157585 6881609 6593273 1138070 1196657 259584 229183 265178 266166 319517 311127 296711 297152 191499 194734 753662 675582 1587904 1542665 389399 384015 545652 551789 688019 670849 682458 683834 693100 707324 653063 718278 1877406 1967878 1234634 1038395 611844 601487 722654 715440 727156 739463 732997 735545 826226 827580 5303310 5431197 38.95 72.1 2
08:28:13 2024-01-26 787681 761735 185314 181051 316167 324628 355205 353874 196493 194769 260912 264860 302621 304414 4765671 5076566 6835115 6612239 1148222 1193896 258792 229861 262313 266166 319069 310942 296085 295805 191296 194154 745101 679453 1564736 1529978 385950 384831 546040 552609 691969 671248 681238 683797 690004 700307 648272 718376 1877406 1975441 1246421 1040313 615680 601026 722654 719435 726751 736514 732723 732899 819570 826996 5269159 5418444 38.95 72.2 2
08:28:14 2024-01-26 765811 762381 184950 180982 316167 324893 352267 352033 197177 194518 260107 264860 301738 302683 4765671 5074961 6796397 6612239 1155606 1194742 262937 229861 262278 265315 319034 308741 295361 297671 190526 194154 724297 675582 1569395 1537892 384168 383201 543683 549485 690008 665113 675264 682666 689515 697767 648877 717227 1877406 1981218 1242941 1034703 614204 599590 719642 718488 722134 730197 728106 732862 815996 820496 5271247 5424557 38.95 72.2 2
08:28:15 2024-01-26 762527 763150 184196 180783 315778 323907 353537 351501 196527 198934 259270 264860 299593 300882 4779273 5083860 6781845 6612239 1153358 1192169 258890 228792 267411 264098 319430 310282 293422 296726 190526 193612 744140 673657 1587533 1542812 383009 382317 541339 545395 688595 664207 672687 680658 688051 694223 648566 715403 1872082 1981218 1247094 1034934 612459 600069 717604 715330 719440 728476 724392 728563 815790 819197 5271247 5419649 38.95 72.2 2
08:28:16 2024-01-26 762527 761499 183740 180053 315076 322925 354006 349913 196697 198481 258471 264085 299523 300847 4779273 5076462 6792248 6621591 1153135 1192132 258164 228437 263219 263474 317526 309843 292529 297050 190024 193071 720101 673657 1564518 1541715 382853 380860 539845 543784 686216 663266 671913 677661 685510 692163 645261 715913 1872045 1977072 1240864 1029289 608989 592505 713963 711255 718387 727985 725419 730708 815212 817335 5261868 5427769 38.95 72.2 2
08:28:17 2024-01-26 760754 757414 182834 179807 314325 320415 353255 349877 195881 195153 257675 263242 300822 301234 4774996 5102617 6807602 6622019 1156721 1194742 258526 227500 261738 262887 315096 309406 292281 293856 189892 191822 748226 667245 1568557 1543910 382853 378646 538283 543549 682749 662796 669965 678695 687527 692306 644016 714387 1870816 1983452 1259335 1023619 607191 591632 710385 709138 718387 725076 725786 730708 810503 811446 5259992 5427769 38.95 72.2 2
08:28:18 2024-01-26 763070 757450 183158 179451 315080 318963 354006 349631 195236 194335 257640 261602 299456 301234 4774996 5104558 6788620 6631394 1163224 1191288 257405 226287 261482 262450 315131 306581 292245 292693 189032 191822 727226 668203 1552630 1543910 382309 378646 538283 541973 682749 662759 668901 676114 685959 688207 638386 710118 1870845 1984859 1256270 1023197 606630 593863 708373 710141 719086 725517 723136 727972 807200 811117 5226270 5433909 38.95 72.2 2
08:28:19 2024-01-26 764971 761730 183089 178603 315080 318856 352015 348506 195033 194335 257388 261132 298932 302876 4781804 5104342 6762431 6617296 1160570 1192132 257334 226217 260822 262415 315061 306545 292013 291787 188963 191148 746663 667245 1553145 1543910 381765 378538 536654 540293 681297 660341 666928 676321 683911 689267 637411 709038 1868180 1980644 1249909 1022922 606630 592506 706331 709785 717558 725594 721010 725800 806628 808828 5233732 5440242 38.95 72.2 2
08:28:20 2024-01-26 764971 761689 182799 178569 315080 318339 352015 347737 194628 194028 257207 260517 298027 302124 4779273 5104333 6765857 6602719 1163187 1192132 256903 225832 260018 261699 315843 306545 290754 291405 188929 191113 746663 670125 1559091 1543910 381222 377545 535032 537932 678851 659370 663982 673446 682054 685390 634607 705919 1869515 1977072 1249909 1022469 603001 588949 704371 708276 715527 721399 719366 725688 804917 806475 5235635 5433909 38.95 72.2 2
08:28:21 2024-01-26 764454 757373 182347 178288 313646 316934 351943 348884 194291 193993 255987 259974 298062 300493 4779273 5113923 6779321 6612239 1160570 1189508 255720 225517 259616 260970 315398 304755 290683 290705 188301 190512 745101 669163 1556215 1541715 380140 376412 535271 538039 677780 656468 664478 672454 676196 685510 635723 706620 1864130 1975671 1224250 1020290 603300 590407 702344 706272 713503 720312 716746 723627 801930 802432 5233732 5411731 38.95 72.2 2
08:28:22 2024-01-26 762796 757373 181609 177850 313169 316934 351411 348637 193989 193381 255236 259904 297056 299851 4785428 5109906 6779321 6597975 1164085 1189877 255506 225291 258417 260678 314511 304645 289800 289787 187744 190212 743538 667921 1557304 1541715 378524 376076 533755 537619 674836 656850 662587 671464 676124 684021 633923 705114 1861540 1975671 1222173 1018804 603305 585852 701202 704201 711414 717169 716487 721425 798994 801159 5226270 5435268 38.95 72.2 2
08:28:23 2024-01-26 764454 757414 181614 177408 312255 317738 350598 347897 193419 193146 254773 258392 297126 297671 4775211 5123438 6791542 6621675 1156432 1189803 254118 224438 258781 261604 312824 303823 288711 289347 187710 189351 745101 668203 1569280 1539524 378255 374088 532208 534880 673529 654022 660629 669637 677922 683018 634373 703817 1858913 1967878 1226327 1021742 601654 586237 701315 700048 707360 715012 714452 717158 801967 802396 5259992 5424557 38.95 72.2 2
08:28:24 2024-01-26 761679 757405 180555 177850 309789 318187 349823 345826 193386 192736 254382 259327 295745 296421 4786094 5095192 6788978 6621675 1155038 1186065 253729 223469 257948 260246 312095 304036 287138 288908 188551 189282 745727 668586 1564884 1539524 377451 372968 531078 534843 672574 652632 658715 667671 676484 681981 632093 703817 1858913 1967878 1224250 1020290 600293 585408 701202 699023 706359 712422 713363 717447 799594 800031 5260091 5411731 38.95 72.2 2
08:28:25 2024-01-26 760897 757409 180429 177447 309285 317738 348733 346143 193352 192432 254347 259112 295229 296374 4788859 5091560 6789327 6607431 1154179 1189877 253694 223400 257586 259982 311184 304359 288779 288435 188418 189041 734164 667831 1552431 1538431 376917 374085 530703 534843 671621 651173 657668 665675 674501 680021 630234 702738 1853642 1962309 1249909 1019565 599014 583717 699216 699083 704361 712422 710256 715880 793342 800309 5260265 5431386 38.95 72.2 2
08:28:26 2024-01-26 760529 757377 180144 177408 308385 315951 348698 345826 193318 192432 253601 259112 295264 295592 4788859 5098828 6781845 6621675 1150671 1188959 252564 223365 256723 259444 311999 304598 287526 288943 187889 189075 735531 670021 1558240 1535155 375777 373821 528346 533217 669646 647352 654799 662750 667218 676052 629270 699316 1853614 1951721 1235153 1022604 597960 583717 700208 698587 702262 712350 706020 713266 796903 801441 5292821 5420692 38.95 72.2 2
08:28:27 2024-01-26 761542 761726 179572 176888 309674 315951 347089 342803 192751 191826 258966 258323 296363 296820 4788859 5098828 6788978 6621591 1152313 1189803 252142 223020 256363 258417 311149 302723 286920 287761 187494 188481 727914 669742 1554757 1535155 374907 373029 527564 534176 669610 646401 654909 663284 667146 678920 630981 697216 1849667 1949491 1235153 1020216 597379 583305 698226 697104 700207 710274 707188 710123 795176 799180 5292821 5420692 38.95 72.3 2
08:28:28 2024-01-26 761095 761762 179542 176328 307418 315951 346045 342767 192751 191222 258710 257503 294098 296425 4788709 5095192 6784494 6617215 1150671 1186065 251721 227503 255934 257984 310677 302475 286316 287125 187351 188481 726351 669742 1562877 1535155 374039 371977 527173 533415 666699 645768 652980 660470 665935 675896 629116 693410 1849667 1948178 1235153 1023197 596455 582820 698189 696117 698160 710274 706183 705887 791142 798016 5292821 5427507 38.95 72.3 2
08:28:29 2024-01-26 763522 757368 179576 180364 306524 315951 344935 342381 192152 190886 254390 257077 293894 296425 4788625 5084855 6791542 6602944 1147033 1186432 251721 227467 255112 257597 309953 300359 287149 288137 186125 188778 720835 675936 1545092 1523744 373511 373029 527564 535101 667171 647604 657816 660470 664957 675352 624928 688451 1840421 1934805 1230827 1025839 592007 576946 696707 689910 699170 712422 705179 705923 795213 793383 5272960 5419499 38.95 72.3 2
08:28:30 2024-01-26 772094 757373 179258 180167 306918 314661 344487 343436 196266 190921 252815 255905 292635 295011 4798089 5130266 6825816 6607596 1143725 1180088 251546 227041 254329 257055 309232 301623 286316 287954 186457 188316 727914 676772 1550011 1521582 371823 371977 526004 533254 667145 645768 654983 660002 662037 674391 624449 686273 1840421 1932739 1232947 1026114 590651 576910 696214 688936 699170 712422 705179 705387 795176 793347 5284573 5433909 38.95 72.3 2
08:28:31 2024-01-26 772569 757441 178980 180041 307132 314440 343489 342839 195922 191390 252815 256720 294345 295011 4793647 5141100 6853415 6593273 1131967 1186432 252318 222827 254755 256589 308261 301873 285512 287261 186719 187856 726351 672054 1565303 1534065 372911 368002 525306 531515 659507 643901 652980 653150 661964 676340 621709 686421 1844386 1916176 1238787 1019415 590651 582856 695229 687936 700207 709774 697889 705082 797467 793641 5233732 5433909 38.95 72.3 2
08:28:32 2024-01-26 769479 757377 179010 179715 306454 314954 344698 343019 195957 190921 252815 256686 294495 295570 4807329 5176377 6844851 6593805 1136822 1186432 250951 222515 254329 256513 310171 300104 285512 287256 185816 187691 724789 674477 1549185 1539524 373474 368592 527600 528779 660011 646364 654660 653150 666877 674402 617858 690489 1844386 1938314 1241428 1008587 588455 580246 688032 686963 699170 705846 697393 708001 793454 784477 5201671 5430037 38.95 72.3 2
08:28:33 2024-01-26 765246 760338 178411 176289 306240 312059 344970 342500 192849 190453 252173 256720 292591 295226 4803904 5205746 6810727 6584183 1145763 1188116 250150 222359 254720 255297 309007 300740 285040 286445 185816 186679 726351 664381 1597460 1547696 371787 367190 526052 527376 658268 643901 647488 652225 662972 667362 612708 688302 1844422 1947544 1247789 1010339 592576 580246 689533 689889 699713 703408 694845 706588 787190 784405 5186838 5430037 38.95 72.3 2
08:28:34 2024-01-26 758607 757143 179254 176043 306485 311988 344942 341501 195649 189987 252387 255905 294495 293089 4803904 5104370 6798290 6612239 1152313 1182964 249420 221856 253160 255689 306757 300528 284570 284863 185050 187467 734164 664381 1552298 1537338 371408 368002 522670 525881 661640 640154 645616 653150 657170 667362 620154 686038 1840421 1938463 1232947 1019565 591342 577491 691198 689889 693219 703408 696889 699835 784375 791219 5278776 5430037 38.95 72.3 2
08:28:35 2024-01-26 765806 760689 178254 176289 306559 312973 342965 342742 192067 190309 251960 260776 293768 293841 4792094 5146879 6825816 6602887 1140407 1179217 249454 222167 257890 255332 306366 300180 284135 285463 185262 185715 713719 675318 1539489 1520980 371144 368556 523040 528779 661452 640154 651367 653150 657170 668451 617385 684782 1833778 1910794 1232947 1018841 586868 577491 691001 680868 692167 703408 695375 698807 791142 788951 5305132 5420692 38.95 72.3 2
08:28:36 2024-01-26 769901 757341 177290 176280 305661 312059 342965 340674 195307 189390 251216 256941 292020 295426 4802387 5194896 6877682 6584187 1129041 1181797 249386 221475 253514 253344 306865 301062 281975 285713 184638 186265 716976 672903 1544710 1533793 370880 364663 521561 528502 654624 637967 649405 646492 657748 667362 612879 680739 1840421 1924752 1230827 1012456 587704 576987 688032 681904 697191 703408 691853 700903 788864 780919 5222424 5439382 38.95 72.3 2
08:28:37 2024-01-26 770579 759258 178254 175543 305991 310100 343001 340949 191665 189987 250403 255162 292464 293841 4808365 5213414 6840407 6598182 1140407 1182671 249420 220475 252772 253733 306152 297387 283467 282788 185226 188805 741976 666288 1553253 1548797 371408 365246 523040 524354 654624 642042 643936 645579 657633 665882 612842 686830 1845659 1943973 1220096 1005216 588659 575171 684148 683907 695220 695145 690762 699872 783157 781576 5199229 5431386 38.95 72.3 2
08:28:38 2024-01-26 761407 757414 177260 175425 306766 309595 343001 338931 191933 189321 251180 256046 291168 297664 4807329 5122917 6784494 6621591 1152313 1187845 253649 220440 252725 253344 306397 299469 281526 283706 184357 184522 719489 665334 1572684 1533404 368780 365282 518510 524391 656604 636096 643936 651302 653858 662432 614186 677000 1834809 1925637 1220225 1020290 586308 574332 688032 681349 689095 703336 695907 699730 783194 783229 5290004 5426169 38.95 72.3 2
08:28:39 2024-01-26 770570 757405 181458 175551 305232 310064 341928 339885 191532 189189 249629 257117 291168 292055 4807329 5185636 6863011 6583844 1128745 1184762 248624 219684 257853 252568 305966 297315 281012 283688 184018 184522 709103 669644 1547384 1530252 370354 364969 518510 525508 651348 635195 646085 645328 654855 665413 609240 677297 1837545 1924379 1228706 1006030 582569 573498 682278 678768 694728 701286 689221 698844 786634 775463 5216755 5433909 38.95 72.3 2
08:28:41 2024-01-26 768614 757341 181458 175306 304967 310100 343001 336751 191665 188430 250403 255688 290620 293599 4808365 5172694 6784494 6593259 1146743 1180924 249276 220370 252725 252112 305442 296163 281511 282937 184018 188541 720101 663430 1588344 1546110 366958 363025 521561 523612 655089 637785 641574 647333 658680 658577 609240 679451 1838464 1946729 1209525 1007395 583812 571967 681523 679872 689976 694394 694881 698807 775013 781025 5271247 5427507 38.95 72.3 2
08:28:42 2024-01-26 756963 757368 181026 175551 303129 309595 341652 336786 191665 188168 249665 254513 290373 292268 4809820 5097573 6798290 6602887 1144579 1182127 248927 220405 252333 251760 305751 296414 280619 283688 182897 185067 707564 670021 1554664 1525313 367068 364400 517742 524391 655089 632911 643936 647438 652936 662467 612445 674784 1828219 1912444 1258101 1013898 579609 567825 683146 676812 686078 698189 687197 694784 783194 782129 5258104 5427282 38.95 72.3 2
08:28:43 2024-01-26 765806 761004 180930 174391 303342 311964 339557 337803 190797 188726 249172 254904 289897 293578 4809820 5178274 6835538 6584213 1133582 1183001 249626 219863 252297 250990 304521 295474 279849 281962 182819 188470 702949 672422 1542962 1530252 368221 363939 519683 524391 650426 635645 643936 644870 655854 663364 603960 677297 1834930 1924379 1224466 1000322 579609 573593 678865 676579 688023 694394 686634 696756 782051 775197 5194247 5433909 38.95 72.3 2
08:28:44 2024-01-26 758558 760338 181193 174557 304089 310387 339867 335773 191132 187969 249629 252956 290011 294339 4811816 5144308 6761351 6612484 1156356 1184642 249066 218965 250666 252287 305106 294215 281095 280999 183109 185790 726351 663832 1540645 1534611 367589 364080 519745 520435 654624 636548 639641 648543 653898 658349 611074 678743 1828219 1925745 1237678 1012456 583812 570273 683696 680213 682991 694358 688591 691119 775149 781841 5252489 5427282 38.95 72.3 2
08:28:45 2024-01-26 765811 761146 180880 174109 302832 308156 338508 337803 189864 188692 247984 253698 290178 292118 4833130 5165195 6840407 6612310 1135200 1180675 249626 218965 250862 251305 304142 295194 279271 280999 182784 185376 716976 672422 1544526 1520337 367032 365485 517896 523575 651348 632353 643936 645786 651343 662360 610570 673275 1824825 1911360 1239308 1009581 579572 571218 682726 674754 686780 694394 682560 689613 779737 775319 5226154 5432341 38.95 72.3 2
08:28:46 2024-01-26 768021 760334 181280 173370 303378 309328 337714 337768 189829 188134 247949 254052 288983 292834 4816681 5202062 6845280 6584187 1138070 1180583 249241 218589 251055 250886 304606 294202 280398 280210 182494 185376 718335 667631 1571746 1534611 367886 363536 516903 518893 647246 632875 636322 638217 652766 658047 605744 673275 1833778 1938351 1221550 1001033 581330 569539 676799 678768 688563 692297 687612 693724 770672 774132 5248698 5435268 38.95 72.3 2
08:28:47 2024-01-26 767316 760877 180631 173568 302381 308674 339795 337493 189864 186956 247984 252886 289061 292209 4816681 5133907 6780002 6616954 1144579 1180809 246977 218930 250278 250735 303218 295230 279372 279748 182170 184823 706026 663084 1550699 1529662 364814 363280 513872 517856 647525 628194 634409 641987 646533 656454 607241 670919 1821929 1918442 1235513 1013898 578654 567124 680278 674791 681990 694358 688101 688563 774638 774192 5291869 5427244 38.95 72.3 2
08:28:48 2024-01-26 770501 759782 177248 174087 300937 307654 338224 334763 189829 187510 247601 253628 287478 292118 4826033 5195203 6864378 6598284 1128745 1181217 247705 218249 251090 249113 303218 293846 279372 280231 181882 185082 699871 670125 1549406 1527485 364814 360546 515331 519700 644953 630828 639150 638217 652303 658241 606110 672761 1825946 1923907 1213864 998138 577009 567389 673543 673409 684030 690244 680479 691720 777492 773038 5192265 5435268 38.95 72.3 2
08:28:49 2024-01-26 755382 759263 177257 173249 301467 308456 337714 334693 189368 186956 247775 251272 288386 292214 4816681 5141251 6756538 6602944 1151138 1180675 246977 217606 249119 250537 302314 292024 278422 278374 182205 184307 712180 662481 1541209 1529662 364520 363280 515331 517762 650353 629120 634611 641042 646533 655781 608598 669248 1821929 1913391 1211744 1013177 580306 567124 678865 677246 683027 690244 685622 686537 770529 775373 5282547 5433909 38.95 72.3 2
08:28:50 2024-01-26 767984 758998 176752 173258 300974 306937 337714 335702 188936 188486 246387 252886 288150 290363 4819797 5183740 6854163 6602887 1131717 1181217 248891 217233 249083 249424 301379 294194 278979 279257 181594 184694 702949 669064 1532807 1525038 366216 360618 513072 516590 644953 627056 635383 636566 645620 656173 602640 670233 1821929 1916470 1239844 1003171 575866 567124 673970 671501 686607 692297 680516 689088 776319 766414 5214002 5424557 38.95 72.3 2
08:28:51 2024-01-26 760244 761310 176475 172467 300974 306937 337679 334005 189898 186140 247665 251867 287513 293548 4816681 5170611 6770677 6588977 1153432 1182877 245939 218249 248734 248560 303218 292201 278130 278374 181307 184307 704487 665253 1571028 1535659 364203 359460 515331 516587 644953 629156 633708 638290 650385 654855 603554 671221 1821929 1931103 1213864 1004599 577009 563548 672588 670771 680300 685381 684612 687281 770529 773038 5276915 5411768 38.95 72.3 2
08:28:52 2024-01-26 757998 761146 176761 173317 299108 307189 336391 334005 189829 186888 247184 250888 287513 290363 4811497 5128254 6801257 6602887 1141281 1179505 246147 217198 247931 248974 301308 292505 278782 278180 180517 184307 702949 670021 1537879 1517272 363684 360618 513472 519605 647246 627328 637789 638217 643690 657170 606719 667839 1820635 1898097 1228706 1007389 576188 567927 676466 669601 681675 689274 678326 684515 775149 770822 5229887 5441664 38.95 72.3 2
08:28:53 2024-01-26 768016 759258 177257 171850 301185 306937 334640 334423 188606 186922 246215 252077 287478 291499 4811497 5232094 6845280 6583907 1138033 1180583 246942 216896 248698 253618 301097 291030 279372 279680 181020 183723 710642 666203 1558667 1530802 363675 359460 514601 515818 641579 627328 631833 634763 645583 652936 601452 669303 1824085 1925637 1213864 998063 578654 564178 671922 672266 681027 685128 680034 688530 767190 765766 5248698 5432298 38.95 72.3 2
08:28:54 2024-01-26 756926 760872 176258 172458 299567 306469 336697 333969 189033 186303 246422 250922 288174 290783 4808028 5118960 6780002 6612310 1144096 1180689 245354 216826 247931 249946 301343 292059 277378 277952 181130 183176 696794 662415 1577190 1524826 360717 360280 509274 514247 644423 623265 632769 636345 639997 653931 604563 665976 1812683 1901902 1200862 1007389 573403 561684 673543 667634 676936 691208 678553 684478 770636 770822 5305132 5433909 38.95 72.3 2
08:28:55 2024-01-26 764832 759796 175942 172467 298385 306649 334640 334005 188640 186303 245628 251272 286373 292493 4811497 5201821 6850581 6588912 1131610 1180583 245803 216583 247931 248547 300886 291544 276599 277973 180448 183768 693717 669064 1533547 1521582 360717 357264 510789 516624 640277 626438 634611 635664 647099 655781 597680 667328 1820635 1913721 1235513 993885 573403 565449 667803 667499 678856 686958 676881 687514 770672 767049 5199689 5433909 38.95 72.3 2
08:28:56 2024-01-26 758078 759263 176267 172124 299082 306901 335388 333499 189068 185395 246387 249323 286894 291330 4816681 5172249 6762581 6593535 1156620 1180583 245389 216861 246369 249595 301343 296178 277768 278573 180448 183176 704487 663430 1542962 1526465 360717 359784 514517 514649 645832 626809 629480 636566 643122 648662 602307 666489 1816305 1907375 1209525 1010299 576524 562117 673543 670550 677625 685381 681229 679419 766019 766342 5289728 5427394 38.95 72.3 2
08:28:57 2024-01-26 768012 757337 175670 172359 298594 306002 334605 333451 188310 185754 244872 251902 285740 288550 4822594 5193012 6863475 6593535 1125822 1180675 246147 214850 247548 249332 300135 290286 276599 278181 180413 183141 687825 665253 1548098 1521582 360790 356476 509055 516315 639367 621760 632319 630065 643122 654045 597053 663908 1817805 1910006 1233347 993885 571225 565149 666859 664662 676936 684308 676711 686537 766229 761895 5200514 5419499 38.95 72.3 2
08:28:58 2024-01-26 765780 759258 175705 171697 300579 305035 334605 333499 188539 185720 245250 248942 287077 288622 4816681 5141100 6760724 6602887 1153920 1182127 244635 216003 245954 249245 300625 291225 277768 277790 180413 182851 706026 662481 1542212 1526465 360102 359459 510610 512719 645102 623326 628862 632893 640323 647257 599414 663930 1815792 1906223 1233758 1010299 572110 558811 672477 666617 673924 685381 679292 683712 764987 765227 5299383 5433909 38.95 72.3 2
08:28:59 2024-01-26 769423 757405 175346 172243 297690 305751 333987 333030 188014 185720 244666 250922 285273 288658 4821849 5204155 6873396 6602887 1121990 1178909 244429 214850 247548 248302 297672 296634 275682 278181 180094 182561 698333 666203 1539714 1521582 360717 356476 505125 513519 638236 619894 630749 628657 642212 652972 597310 665976 1817805 1908930 1231181 992473 569534 558955 666175 662677 675942 681353 673068 686532 770529 763409 5201671 5433909 38.95 72.3 2
08:29:00 2024-01-26 758078 758673 175626 171296 297756 304534 335877 331753 188606 186790 245421 248977 285273 288658 4824743 5174468 6761351 6588878 1151100 1180689 243883 216153 245575 248128 300772 290934 276599 277400 179844 182689 699871 664305 1558009 1529445 359573 356476 510249 513012 640181 626130 628862 635516 643578 646766 600005 665639 1815717 1912999 1235971 1007463 573737 558847 671012 668980 670966 682312 676400 679194 762369 765191 5265483 5433909 38.95 72.3 2
08:29:01 2024-01-26 765806 760334 175350 171812 297725 304784 333987 334005 187425 186595 245938 249773 285498 286786 4825557 5189049 6854163 6602887 1132424 1180689 245424 214850 245611 248547 299253 291637 275753 277400 179684 182272 698333 669542 1524162 1512362 360138 357586 505125 513739 639367 620703 628885 630921 637502 648698 593736 660554 1813722 1906186 1235971 998791 569329 558617 666648 664078 676936 684344 672348 680148 765960 757472 5216755 5432298 38.95 72.3 2
08:29:02 2024-01-26 764600 759258 175075 171271 297274 303182 334640 331717 187459 189976 244119 249773 290361 288626 4826033 5209507 6807978 6593579 1136451 1180417 243848 214815 246405 247017 300135 290814 275557 276622 180602 181788 698333 659645 1557360 1536797 360084 354801 508092 509215 634775 622641 626794 630884 643122 646766 599321 663908 1816305 1908930 1235971 998865 571262 557726 665916 667025 671589 676367 673414 678934 761753 764078 5278776 5426169 38.95 72.3 2
08:29:03 2024-01-26 759135 758669 174944 170962 297834 305715 333481 331484 187425 189533 244119 250021 285308 287010 4840044 5132043 6807602 6574433 1140431 1177926 243134 214850 244855 247745 299609 291330 274839 277526 178642 182596 698333 668108 1543891 1517272 359064 356440 505125 513012 639947 620747 630472 631777 637807 649227 597790 661062 1813722 1890490 1228706 1001745 569329 558883 669223 664115 672972 681317 669040 676783 764951 761039 5224353 5449621 38.95 72.3 2
08:29:04 2024-01-26 769074 758726 175390 170575 300243 303146 333716 333030 187097 189941 248909 248942 290361 287666 4826033 5239560 6849726 6564765 1134834 1180583 244429 214482 245575 246982 297187 290267 276140 275155 179276 181661 706026 663905 1531760 1530802 360595 354268 505125 507707 633049 619866 623359 629751 640213 644854 592405 662513 1810502 1923604 1196137 998138 569329 556369 663307 661742 671441 676367 675365 678420 761104 763300 5276915 5431386 38.95 72.3 2
08:29:05 2024-01-26 756587 759254 174230 171543 298735 304447 333987 329983 187425 189365 244119 248149 290229 287923 4831940 5133727 6789327 6602887 1140468 1180583 242319 215263 244820 246947 297187 290368 273197 277400 178959 181949 697446 665728 1564045 1521582 358555 356861 503135 510369 637580 616546 628413 630847 636420 648097 595915 659615 1805269 1890490 1235971 1004524 567710 558811 667331 661369 671478 682117 669993 675268 766143 763680 5241208 5439382 38.95 72.3 2
08:29:06 2024-01-26 767804 759258 174582 170689 296789 304071 332940 332022 187097 189604 248909 248769 289821 287517 4831940 5216999 6845280 6584213 1133582 1180583 243134 214116 244855 246531 297394 288590 274910 276127 178676 181637 702914 668108 1529311 1521582 359573 354304 509261 511924 634846 621100 627965 627309 640161 645692 590696 662513 1817805 1923239 1235971 993811 572073 558345 663381 663218 673497 676115 669349 677423 757027 756226 5239371 5430146 38.95 72.3 2
08:29:07 2024-01-26 760256 757116 174517 170689 296816 302083 333987 329983 187131 189568 248909 248149 290157 285744 4826033 5141251 6784494 6616872 1144579 1180583 242726 214482 244614 246358 297187 290814 273162 274825 179242 180836 699871 659645 1558475 1521582 358047 354268 503314 504814 634775 615484 623114 630921 638603 649428 596061 658641 1805927 1889302 1193987 1004562 566097 557982 665916 658063 668062 676151 669442 673243 763834 761220 5254350 5439382 38.95 72.3 2
08:29:08 2024-01-26 767154 759263 174482 170693 297558 304071 332706 330983 186675 189568 243945 248183 289918 286786 4835912 5206012 6845280 6584181 1128745 1180689 242388 218170 244408 245979 297780 287670 273197 275704 178113 181661 692178 667723 1536140 1525384 359573 353241 505125 508424 632153 618326 621736 623542 636420 640105 593469 658641 1813722 1918150 1207359 994996 569329 556223 660529 661742 671589 677803 673821 678711 754744 756226 5246541 5427282 38.95 72.3 2
08:29:09 2024-01-26 758153 761467 173953 170719 297135 301942 333987 328986 186968 189197 248873 247770 290247 286750 4828498 5122654 6791617 6602887 1141281 1178909 240905 214116 243317 245979 297396 288351 272745 275740 179083 181696 704463 666203 1557831 1517272 357035 353737 502074 509252 634775 612969 623629 627435 635742 647593 597310 658952 1808569 1889149 1228706 998138 567839 559528 663891 659965 670637 676367 665551 673317 760822 755126 5216560 5435508 38.95 72.3 2
08:29:10 2024-01-26 767977 759263 174482 170139 295927 300815 332706 330018 186220 189568 243801 248735 289271 286750 4832344 5246916 6849726 6602944 1135517 1175812 243100 218063 244067 245016 296798 288027 273197 273149 178925 180321 724789 660588 1546680 1535659 359064 352148 502781 504670 630366 617453 619972 623798 635776 639997 592169 659555 1808569 1908930 1203028 998138 568518 552944 662404 660433 665871 674357 668875 676613 756382 757328 5288452 5419499 38.95 72.3 2
08:29:11 2024-01-26 756958 759258 173953 170575 296793 303857 331663 329217 186804 185522 248873 246639 289839 286101 4835385 5146836 6812450 6612484 1138070 1180311 241576 213784 248504 245394 296978 288554 272831 274861 181508 181409 696794 668108 1536005 1516196 356782 353206 504384 508460 631132 612897 623114 626476 631128 647135 594412 656454 1807644 1896014 1229332 998138 566097 560484 663815 657990 670637 676367 664231 675371 760822 755925 5220482 5443261 38.95 72.3 2
08:29:12 2024-01-26 767430 759263 173953 170152 297558 300288 332940 329947 186220 189498 243801 248183 284681 286857 4821623 5237652 6829218 6593535 1138070 1182964 241947 217874 244032 244604 296978 287706 272328 273985 178113 180641 695256 658233 1544461 1531313 358047 353848 502074 505645 629213 612969 617942 623798 634843 639871 592206 658455 1809568 1914358 1187868 995300 566903 553306 658552 659315 664821 671881 669349 675166 757956 755090 5273148 5430037 38.95 72.3 2
08:29:13 2024-01-26 756591 760334 173434 170000 295158 302225 331663 327393 186641 185522 243945 247750 289678 285035 4821887 5121375 6816914 6593481 1137634 1179001 240870 218252 248081 244674 295856 287706 271498 274088 181472 180801 693717 668108 1543017 1511290 356005 352148 503314 507707 633946 613742 621756 621965 629244 641748 593048 654547 1805919 1894291 1227119 997428 564416 557872 662559 655413 669688 676367 664194 672252 760602 752548 5216755 5443261 38.95 72.3 2
08:29:14 2024-01-26 765246 760320 173365 170144 296013 299377 332706 328685 186220 189029 243079 247770 284397 285873 4825369 5245038 6835538 6574433 1136451 1180583 242111 217497 243317 244639 297086 286934 271498 272090 178989 179593 684794 659645 1535189 1533484 357794 351857 503670 504571 627662 615484 617227 623064 631200 638484 585789 658990 1802586 1903214 1227119 998138 567306 552944 660529 659315 663806 670358 667141 670238 752010 758602 5277028 5433909 38.95 72.3 2
08:29:15 2024-01-26 760827 758673 173399 169909 295852 302365 329894 329847 186220 185522 243801 251602 285459 285690 4831940 5150536 6821769 6602887 1138447 1178909 240870 215171 243711 244434 296143 286790 271463 273114 178958 180481 692178 667631 1549045 1510218 355774 352183 501892 504778 633049 612874 621568 623798 628501 639842 585748 653075 1806956 1899911 1220480 996718 564016 556223 659521 654748 668630 676295 664231 670750 758134 754075 5214974 5443261 38.95 72.3 2
08:29:16 2024-01-26 760761 758189 173373 169882 295075 299133 332382 327923 185894 185522 243043 247358 284083 285909 4832028 5243298 6816914 6593535 1136451 1181254 241610 217462 245862 243683 295476 286790 271463 272315 178079 179627 702914 658703 1567940 1531313 357541 351857 502811 504571 626667 613742 615842 622034 631128 636546 585160 656923 1806956 1903967 1227119 996718 566097 549761 659558 657844 664005 673027 666119 670275 748274 756314 5289728 5430676 38.95 72.3 2
08:29:17 2024-01-26 762252 759826 173373 169928 296269 302190 328898 328404 186186 185522 243630 251355 284481 284764 4839370 5145151 6826226 6612239 1135200 1178166 240801 217839 243539 244381 294091 286790 271014 272696 178581 180447 692178 668108 1548652 1511290 354985 352112 501855 507439 632153 612441 619926 623798 629470 640033 585897 649035 1804386 1887960 1224466 998138 564016 556260 661935 656832 667175 675163 660181 668268 755884 752729 5226154 5436800 38.95 72.3 2
08:29:18 2024-01-26 767430 759258 173087 169840 296300 299342 330929 327959 185936 189029 243043 247221 283884 285000 4832306 5242997 6844851 6593640 1134834 1178909 241610 217462 243711 243443 295727 286351 272068 271415 181472 179627 704487 662481 1548783 1530802 356782 351857 501855 503145 625479 613742 614461 621118 631128 636546 588670 654872 1806993 1910534 1222693 992900 564453 551959 656966 657298 663335 671093 668089 670275 748238 756107 5286321 5430146 38.95 72.3 2
08:29:19 2024-01-26 759627 759752 173330 169541 293235 301237 329359 325950 186152 185075 243386 247233 284083 284893 4838580 5146799 6812450 6583769 1138774 1177202 240398 217885 243503 243613 295834 286203 270566 273114 178330 180447 702914 667155 1538166 1512362 353838 351857 501501 504670 631259 612135 621295 623798 629470 640321 585933 651107 1798738 1889302 1222693 997428 563206 554580 659521 654969 667587 674105 662578 670372 754708 748314 5219444 5440242 38.95 72.3 2
08:29:20 2024-01-26 774568 759258 173028 169428 295325 299342 331861 325879 185861 185262 243008 246605 283182 285904 4842286 5209507 6796472 6593579 1143282 1182827 239295 214406 243711 242696 296143 285004 272786 271829 178850 179593 692178 658703 1545206 1527485 351776 351857 502565 505287 629439 614104 617794 623798 630131 635580 589284 652870 1803437 1901262 1196531 1002416 565219 553379 660492 656413 662395 673027 663972 668174 750066 754858 5278804 5433909 38.95 72.3 2
08:29:21 2024-01-26 767130 761990 172744 169697 295329 299413 329359 328419 184990 185522 241465 247714 284047 283824 4835798 5202584 6877682 6583807 1124217 1178909 240767 213292 243711 243069 293444 286615 269707 272437 178581 179559 689101 663905 1537815 1519425 356513 350759 496112 504571 624765 609236 619458 617871 628323 640285 586735 650949 1800206 1901584 1222693 986496 561602 549761 654794 653077 664277 667245 661598 673723 754440 748350 5178830 5435268 38.95 72.4 2
08:29:22 2024-01-26 756591 760261 172787 169008 295325 300566 329591 325915 185570 185262 242253 247233 283764 284099 4832920 5163557 6788620 6612310 1144579 1179746 240432 213927 243711 243683 293409 284969 270566 270553 179323 178993 687825 659173 1550086 1520644 354375 351339 498955 503145 626631 607481 613445 621082 625742 635580 588854 648520 1794190 1878781 1213841 1000236 560003 551177 658367 651844 660483 672515 662578 666784 756382 754590 5253125 5427282 38.95 72.3 2
08:29:23 2024-01-26 769085 758673 173337 169008 295544 301271 327834 327393 185023 185392 242217 247233 283261 284902 4835385 5224391 6845280 6584213 1132774 1178909 240801 213627 243332 242358 294340 284063 271014 271190 178330 179319 693717 666203 1535603 1521582 355450 351326 502652 504214 625208 611106 613916 612951 628762 631841 582924 651367 1800318 1907265 1198350 993050 562804 550250 653210 654004 663063 667209 663972 671768 749228 748314 5267510 5432341 38.95 72.3 2
08:29:24 2024-01-26 756591 760334 171988 169939 292604 299342 329858 324374 185861 184381 242253 246887 283182 284059 4839181 5139057 6780002 6636805 1137996 1179746 239295 213627 242576 242323 293892 285214 269990 271450 178080 179027 691977 662415 1541978 1517487 351776 351573 496040 503145 627553 603956 616242 621082 627621 640285 588854 649480 1798286 1875940 1194782 996600 561602 553527 658836 652614 662395 672077 658164 663876 755399 750906 5229887 5445547 38.95 72.4 2
08:29:25 2024-01-26 769206 758721 173175 167898 295816 298435 327834 327393 184990 185262 240752 247233 283182 284493 4849387 5246916 6845280 6588878 1133582 1178997 240801 213627 242576 241951 293124 284969 270531 269694 178330 178787 702949 662405 1533793 1528632 354876 349738 498991 500832 623881 608814 612464 616492 629470 631841 586916 649954 1798286 1903522 1192199 994468 562804 548584 654564 654041 658506 669012 664469 667807 749316 748206 5269121 5427244 38.95 72.4 2
08:29:26 2024-01-26 758743 760068 172234 168898 292955 301234 327799 324409 185570 184417 242217 245784 283041 283192 4842286 5139340 6810689 6607656 1137357 1178078 239662 213627 241412 242289 293203 284099 268886 270553 178330 178958 693909 667631 1539799 1508078 351740 351857 496148 505287 627355 608025 617153 617399 622186 635580 583799 645652 1795199 1886220 1192199 991026 559728 551885 654528 650657 664277 672077 662303 667807 753613 747277 5220482 5445547 38.95 72.3 2
08:29:27 2024-01-26 762958 757118 172238 168741 293447 299815 329894 324992 184990 184381 241465 247233 281854 284928 4832231 5194681 6798653 6593535 1134834 1178909 239295 212993 243332 240874 293409 283665 270371 269764 178080 178463 689101 656824 1565418 1530802 351704 349420 499027 500161 624765 611562 614097 618308 629470 632320 587187 651367 1801031 1891645 1190034 995959 563206 550250 657395 654895 658040 667209 662578 665944 745971 748170 5267510 5431084 38.95 72.4 2
08:29:28 2024-01-26 765811 759971 172204 168507 292352 300244 327340 325950 184667 185392 240308 246542 282948 282293 4844737 5209688 6862377 6602682 1129041 1178074 240836 212958 241787 242289 292071 283935 270371 269764 177831 178834 699789 666203 1524817 1504461 353875 351573 496076 503857 623881 605444 613682 615938 622114 632800 581075 645158 1798286 1887592 1192199 985300 557617 551067 651877 650816 662395 665189 656725 667295 750294 748890 5192265 5445909 38.95 72.4 2
08:29:29 2024-01-26 760670 758721 172169 167970 293718 299609 328224 324636 184990 184417 241260 245542 283182 283157 4832268 5166430 6761041 6602611 1146139 1177317 239295 212993 241242 242289 291414 283196 269296 270702 178080 178147 696794 658703 1550705 1519425 352863 349738 495233 499383 624765 602477 612464 618040 621166 632764 585453 643750 1784648 1870631 1185702 997428 556825 549046 655566 649429 660337 667281 654752 665469 748823 747806 5220482 5433909 38.95 72.4 2
08:29:30 2024-01-26 768520 756411 172204 169265 293981 297635 326846 326649 184412 184358 240512 247060 282329 284466 4844737 5254184 6845280 6593802 1131967 1178909 239329 212767 241787 240840 292551 282333 269331 269283 177581 178429 698227 664268 1525907 1521582 353802 348255 498955 500515 621677 603956 612912 614195 622186 630827 581075 649018 1795465 1898362 1187868 989619 560003 546480 652175 652559 655057 665816 659680 664408 745663 752658 5278804 5435268 38.95 72.4 2
08:29:31 2024-01-26 762490 759185 172169 167974 292360 299718 327360 327718 184821 184253 240716 245371 282354 282293 4849148 5180255 6835264 6602944 1129041 1175498 240231 212624 241090 241546 290463 283232 269800 269318 177581 178394 699203 666203 1509825 1512362 353838 349702 494536 501259 622117 604588 613772 613684 621130 632537 576883 643713 1795465 1886256 1215224 982501 556429 549618 647684 648967 660554 665780 654789 663912 747728 745658 5184209 5435268 38.95 72.4 2
08:29:32 2024-01-26 765076 759039 172234 167936 293050 298032 327305 324992 184821 184136 240681 245749 282319 283002 4838834 5155982 6793813 6612702 1144579 1178909 240557 212624 241206 240840 290263 282963 269990 268464 177831 177833 693717 656824 1529814 1517272 351137 349175 495573 498642 623610 603732 613336 616492 622078 632355 586284 645121 1789103 1869270 1196531 992473 558014 550397 654174 646492 658789 666523 656052 662480 747163 744955 5222047 5439153 38.95 72.4 2
08:29:33 2024-01-26 767439 758669 171988 167719 293497 298032 325862 324409 183836 184358 239828 246127 280604 283303 4834203 5231833 6835954 6593579 1132235 1179746 239329 211697 241412 240771 291626 285076 269990 269787 177831 177675 711988 660116 1563974 1530530 351704 347599 496040 495729 620359 603762 610104 615938 625778 631308 584589 649396 1794190 1888930 1187868 995959 560003 547253 654638 651265 657386 667703 659532 661859 744606 749467 5273155 5427244 38.95 72.4 2
08:29:34 2024-01-26 765811 758185 171648 168330 291485 297599 325897 325388 183802 184839 239686 246226 281478 281433 4841285 5202285 6854605 6612484 1124179 1178896 240398 211662 240627 240805 290740 283161 269725 268873 177581 178113 706026 664381 1569830 1516014 351632 347284 495222 501259 619410 606733 613211 614631 625778 632764 580505 649018 1798323 1898097 1203028 986001 560003 549398 650440 650804 659585 663828 656989 666269 742622 739264 5250425 5427206 38.95 72.4 2
08:29:35 2024-01-26 760794 759245 171618 167816 292219 296659 327305 324992 184412 183250 240308 245188 281665 282293 4825444 5152180 6780002 6612310 1140468 1177202 240051 211697 240290 240402 290776 283196 267687 270473 177581 177867 689101 658703 1552989 1517272 352111 348648 495269 500905 623881 605016 612107 612951 620292 632800 583690 643220 1791644 1878824 1187868 991767 556825 550007 652341 645506 659585 667317 657927 666269 749687 741685 5231152 5435155 38.95 72.4 2
08:29:36 2024-01-26 755863 757113 171614 167271 291379 297419 328200 324042 184956 183052 240752 244240 280324 285845 4825369 5178184 6742417 6574396 1149494 1177239 240388 211662 239713 240840 290740 281539 269611 268021 177333 177938 695256 658703 1566981 1519425 350607 349175 494271 495729 622998 603943 608920 614631 620063 629460 582060 640836 1787482 1872197 1183537 995300 553670 546866 651398 643613 649128 663391 653971 661351 750219 749418 5244857 5438882 38.95 72.4 2
08:29:37 2024-01-26 765700 758721 171112 167675 290859 297924 327165 324956 184378 183762 239935 245371 280569 284334 4839256 5220931 6840132 6574830 1128235 1177202 240557 211627 240138 239999 292071 286783 269232 268686 176519 177833 697641 666203 1523952 1516196 350078 347563 496076 500869 620323 603956 612464 612376 622150 631006 579660 643713 1794190 1898134 1197520 986001 556429 540928 645747 647479 654946 659529 658817 665319 741718 746307 5254290 5425736 38.95 72.4 2
08:29:38 2024-01-26 759425 760334 170497 168004 289910 297924 325862 324426 184244 183145 240308 244240 280604 282293 4844737 5138728 6780002 6583807 1135200 1175498 239344 211627 239882 239867 289642 282408 267687 268499 176554 178554 691977 660588 1545562 1512362 350615 347634 495573 500869 622117 601990 612464 612893 620354 630827 579513 643132 1791644 1882464 1185702 982946 553670 546866 645747 639992 658186 662387 653471 663045 751658 742957 5200361 5419311 38.95 72.4 2
08:29:39 2024-01-26 756439 758920 171580 167338 290511 296726 324846 323263 184599 182971 239935 243252 280657 283157 4841285 5167176 6742126 6574508 1147537 1177239 239715 211444 239174 240068 289858 281206 269042 269218 177084 177273 693717 658233 1563529 1517272 349514 347634 494872 495657 620359 601067 608525 614631 620354 630863 581969 643442 1779588 1867947 1192199 992473 556205 547289 650900 639992 654293 663427 652137 660126 744423 745176 5217388 5427263 38.95 72.4 2
08:29:40 2024-01-26 765246 757774 171543 167565 290758 296107 327555 324534 183836 183552 239916 245542 280313 282725 4829824 5248504 6817303 6593535 1135642 1177326 240388 210965 240699 239333 290193 281438 268440 269218 177333 176994 686024 656824 1543058 1530802 349550 345961 494536 494923 617589 605444 608045 614195 622114 628539 581754 645652 1786950 1883551 1183537 994592 557617 546631 650900 647479 652836 661421 656873 659748 739511 745180 5293943 5436800 38.95 72.4 2
08:29:41 2024-01-26 769585 759153 170966 169621 290582 297888 324775 324498 183802 183215 239483 245966 280072 283002 4829909 5217217 6854167 6593535 1121015 1175437 240051 210635 240663 239867 288943 281473 267687 267800 176519 177273 693539 662481 1528463 1512362 350306 345441 492776 498606 613141 604160 611594 612026 622078 631308 578839 645616 1796029 1898134 1183537 983200 558014 546866 647684 647479 656755 659529 654937 660121 740655 738580 5239933 5432919 38.95 72.4 2
08:29:42 2024-01-26 759013 759149 170761 167599 292209 297014 325791 323095 183836 182890 239563 243996 280100 283950 4835761 5155060 6780002 6602887 1138447 1176469 238620 211627 239139 244048 290193 281403 266642 268090 176824 177307 696528 661472 1561018 1512362 349870 346518 494172 499346 621237 602228 612029 613247 619916 631308 578019 640207 1787797 1882464 1183537 983200 553670 545250 643853 643649 652873 659529 650092 661057 746781 739071 5197032 5444724 38.95 72.4 2
08:29:43 2024-01-26 754658 758961 171243 167160 290718 296510 326812 324042 183802 183180 238989 242744 281179 284059 4837836 5180293 6781845 6612310 1141319 1175498 239308 210965 239174 239299 288032 280777 267687 268462 176554 178554 690640 656824 1533925 1517272 350366 346482 492507 495729 620359 600946 610292 614195 620354 631308 576919 641118 1782116 1876087 1183537 988879 553670 547253 647684 643920 657451 662924 652046 659114 744987 738188 5219492 5446205 38.95 72.4 2
08:29:44 2024-01-26 759245 758075 170966 167300 290652 296834 327737 321902 184378 182023 239935 244206 280271 284572 4839370 5188300 6756538 6584192 1150671 1178909 239344 211444 237626 244048 290299 282135 268440 268462 176483 176960 699789 659645 1530574 1517272 350366 347563 493822 497404 619446 598453 609782 613761 620354 630863 576919 641860 1785953 1865268 1203263 991494 553670 547253 649519 639956 654828 663126 649545 660164 743895 740965 5214974 5449065 38.95 72.4 2
08:29:45 2024-01-26 763421 758920 170966 167300 290573 295257 327737 323370 183735 183145 238751 244275 278902 281469 4839219 5227764 6807978 6584183 1131573 1178909 239344 210271 239510 243599 289757 286378 267687 268840 176483 176193 691217 656356 1544419 1526465 350366 344921 494872 495272 620849 604588 607085 614631 620354 625274 579660 640207 1783677 1875940 1179205 995300 553398 540820 647648 639920 651352 662423 656637 658720 740632 743067 5306953 5433497 38.95 72.4 2
08:29:46 2024-01-26 779330 757987 170665 167338 288891 296834 324938 322629 183702 182762 238751 243796 278867 283034 4850601 5228374 6877682 6593579 1121237 1176368 239344 210965 239917 239684 288943 282788 266047 269218 176166 178737 688852 664305 1536818 1514852 350615 344403 494872 495801 616682 605444 610217 609218 621929 626666 576311 639893 1789802 1898134 1177040 983200 553670 540820 644053 639992 651352 658340 655011 661686 738466 743067 5261868 5424065 38.95 72.4 2
08:29:47 2024-01-26 760094 759039 170881 166330 290718 295476 326582 322880 183448 183006 238275 243317 279416 281299 4840198 5168268 6798290 6592959 1142432 1175534 238270 210783 238363 243941 287160 282135 267275 267125 176483 176126 690640 656356 1531565 1516196 349870 345441 491348 495693 618535 599335 608488 612623 618567 629460 576852 639298 1784944 1869077 1181371 986702 552065 545287 645747 642097 654329 659529 649135 659694 742280 734970 5216755 5419499 38.95 72.4 2
08:29:48 2024-01-26 761761 757966 170749 168791 289325 295226 327274 320963 183575 182461 238645 244066 278780 283987 4832306 5209657 6782231 6584183 1142469 1178909 236730 210600 238363 239684 290139 281339 266901 267709 175885 176160 693539 656824 1536795 1519425 347893 348212 494172 495053 613177 597619 603015 610620 612979 626666 576811 640207 1779883 1864102 1187868 989619 552885 544024 647227 641067 649128 659493 647664 658252 742499 736677 5205596 5427282 38.95 72.4 2
08:29:49 2024-01-26 764120 756858 170364 168677 291421 293984 326558 322916 182624 182461 238108 244031 278714 282929 4835109 5221366 6779727 6574804 1134834 1175778 238199 209942 239167 239684 288706 281339 266678 267709 175762 176160 697446 654953 1553953 1526465 348633 344368 494172 495404 618535 599631 601730 608787 613208 622078 578019 636469 1779883 1865424 1191711 991767 550678 539190 644799 640282 648592 658340 649545 654840 743515 738224 5231816 5433909 38.95 72.4 2
08:29:50 2024-01-26 767467 757113 171442 167970 292130 295856 324830 323406 183361 183041 237609 243317 278727 282493 4854089 5220764 6835538 6574721 1127139 1177326 238973 210306 237662 239684 289382 279721 266901 267709 175359 176681 691977 666203 1526736 1512362 349622 344403 493075 494923 614713 601990 604398 607071 618567 622294 575460 640207 1779588 1895411 1171794 985089 552885 540463 642230 643464 647675 657377 650092 654803 735524 739373 5285261 5420692 38.95 72.4 2
08:29:51 2024-01-26 761402 758130 170020 168441 291421 295821 322754 323406 182624 182832 237573 242570 279346 281154 4850601 5182031 6825816 6593481 1130868 1173907 239344 210271 237390 240499 288172 281612 266047 267709 175359 176126 693539 667155 1519496 1503142 348879 345441 491001 496106 612975 598453 606655 603902 618209 627142 576348 639930 1789103 1888966 1190034 981804 553670 540964 643597 639956 652376 657377 649135 658446 734377 737343 5231816 5430037 38.95 72.4 2
08:29:52 2024-01-26 759160 758721 169986 170822 291310 294020 324757 321794 183448 182334 237609 242605 278693 281623 4844255 5170115 6798653 6598012 1140772 1176967 237831 210271 237662 239684 287990 282135 266096 267298 175437 175572 696664 656356 1540470 1514936 348633 344403 489581 494923 616682 595014 608648 610188 613244 627619 575904 636432 1784944 1875940 1177040 985300 550678 540856 644053 638400 650430 657377 648622 658720 738503 736468 5178032 5424557 38.95 72.4 2
08:29:53 2024-01-26 754448 757113 170501 170597 290407 294883 324721 321794 184911 182357 237573 242570 279953 279536 4839370 5166705 6777003 6574470 1141630 1173833 237831 209942 237259 240020 288021 279721 266455 266069 175942 175539 699102 656824 1523781 1515122 348386 344142 487134 495053 616803 594978 606598 609721 613208 627142 575904 636432 1783677 1875940 1177040 984599 550286 540856 643141 639975 650430 657377 647701 658720 740924 736594 5170617 5424557 38.95 72.4 2
08:29:54 2024-01-26 755382 758189 170383 170632 289097 294340 324516 320820 184771 182357 237503 242466 279541 279500 4844255 5166953 6781544 6593347 1142133 1177926 237428 209614 237390 239481 287990 281936 265568 266407 175850 175539 690414 656824 1535119 1512362 348386 343370 490215 496810 613141 596057 606618 603938 613064 623887 572438 634482 1786287 1875940 1201946 980336 549503 540331 641285 638327 650441 653436 647167 654840 734377 730035 5196217 5431386 38.95 72.4 2
08:29:55 2024-01-26 761333 758721 170458 170646 288961 293751 324938 321070 184513 182322 237468 242432 278553 279428 4844255 5163572 6789327 6612372 1142947 1176294 237620 209907 237390 238589 287584 281339 265568 266407 175727 175505 698227 657245 1525750 1514510 348386 343334 487062 496810 613105 594906 607048 607427 613100 625714 574537 635420 1784944 1875940 1177040 981302 549112 539950 641285 637876 650430 654392 645717 654803 738163 730035 5175463 5419067 38.95 72.4 2
08:29:56 2024-01-26 754411 759263 169960 170765 289852 294233 324444 321070 182657 182058 237468 242228 279402 281008 4847717 5165741 6779666 6602944 1144303 1173760 237796 210131 237224 240189 288395 279612 266011 265962 175324 175283 670721 656824 1533937 1516196 348386 343334 487134 494003 613105 598043 604363 608751 613136 625714 576275 637826 1783677 1875940 1177040 986001 550678 540820 642194 637839 650430 657305 645754 658215 741974 734237 5181744 5422933 38.95 72.4 2
08:29:57 2024-01-26 754411 759258 169994 170443 290050 294269 323952 321070 187102 181988 237609 242025 279437 281008 4835610 5169586 6789327 6612269 1143763 1176940 237796 209580 237224 238994 287180 279721 265431 265812 175109 174645 695102 656356 1539750 1516014 347893 343370 487062 496106 615874 594870 608366 603938 612596 623887 572843 634519 1784944 1873283 1177040 981766 549112 539190 641285 636452 649970 654392 645717 654803 738635 734600 5184855 5424557 38.95 72.4 2
08:29:58 2024-01-26 756591 757118 169956 170531 290208 294198 323988 321070 187067 182023 237241 242302 279332 281008 4853235 5178981 6800343 6612484 1144977 1175461 237358 209580 236857 238204 287881 281936 265161 265998 175344 179354 695102 655888 1531482 1512362 347401 345942 489926 496810 614713 594298 603472 605463 612129 622294 567906 634519 1783677 1875940 1177040 978093 549112 539950 639472 639247 650891 652483 645717 654803 730210 730071 5205596 5419499 38.95 72.4 2
08:29:59 2024-01-26 760319 759258 169952 170527 288961 293571 323628 320063 186997 181827 236910 241930 278452 279572 4849372 5152029 6791339 6612310 1137634 1177963 237087 209545 238857 238204 286916 279685 263583 266407 174887 179389 692953 658233 1545281 1511011 346910 343334 489962 496458 613843 596350 601657 603312 611232 622042 567942 634519 1784944 1875940 1196137 976702 548722 541229 638532 638363 650430 652024 644765 654803 730174 729962 5207539 5435268 38.95 72.4 2
08:30:00 2024-01-26 759701 759258 169952 170373 288522 293589 323365 320028 184478 181827 236910 241189 278147 279608 4847130 5156185 6795989 6612372 1138447 1173893 237514 209802 236787 238204 288251 279685 263320 266300 175144 179459 701289 657763 1552903 1511290 346910 343334 489926 496106 613843 595433 604050 604703 611232 622294 567870 635148 1784944 1875940 1202776 976702 549038 541229 638044 637839 649510 650616 645690 653838 733949 730395 5229279 5432298 38.95 72.4 2
08:30:01 2024-01-26 756591 759258 169456 170562 288080 293749 323988 319096 186962 181413 236874 241224 277723 281769 4839370 5170807 6773677 6603100 1135200 1173838 236295 209580 237143 238063 288395 279612 263320 266852 174573 175748 693354 661472 1535187 1511011 346910 343334 489926 496458 613843 595855 603827 604391 611232 622294 567870 633584 1787482 1875940 1177040 976702 548331 541229 638299 636452 649510 650581 643777 653764 729944 730395 5205596 5424557 38.95 72.4 2
08:30:02 2024-01-26 758743 758726 169808 170373 288487 293337 322970 319579 186997 181700 236910 241224 280045 279142 4835385 5155641 6781264 6607807 1138372 1174694 236695 209580 236090 237922 288273 279612 263285 265998 175064 179354 693539 658233 1532442 1511011 346910 345161 487134 495404 610738 592473 603192 603751 610071 622294 567834 634556 1785018 1879762 1154496 976008 548331 541229 637557 639247 649510 650581 645222 653838 732824 730359 5229887 5411693 38.95 72.4 2
08:30:03 2024-01-26 758743 759258 169648 170408 287112 292749 322611 319060 186997 181539 236874 241155 277788 279644 4835385 5150183 6776151 6593667 1134705 1176364 235895 208926 236090 238002 287990 279288 263258 266371 174538 179354 685727 659592 1550642 1511011 346910 344783 487134 495133 611243 594133 602763 603103 612970 623913 567797 634033 1783677 1875940 1198350 975314 547552 540463 636620 637389 649510 652272 643777 652838 732824 727801 5213186 5420692 38.95 72.4 2
08:30:04 2024-01-26 767093 757113 169409 170377 287844 292855 322970 318578 183765 180909 236674 241189 277073 278714 4839426 5160750 6791617 6612532 1141705 1177201 236520 208891 236090 237800 286454 279685 264031 264371 174695 176563 693539 654953 1527691 1514936 346628 342843 487062 495053 612098 592874 599368 603287 611238 622294 570466 632379 1779846 1870631 1174874 976008 547404 539698 636171 635517 647675 649326 641919 652338 732906 730575 5216032 5424557 38.95 72.4 2
08:30:05 2024-01-26 758204 758185 169141 167028 293908 292374 323005 318801 186927 180874 236178 241120 276881 279644 4835385 5164432 6793569 6612505 1138409 1178038 236485 208821 236090 237765 287180 279649 263285 264900 174485 176563 693539 654953 1533620 1511011 346238 344783 487098 495053 611207 592874 600683 601972 611238 622294 570062 632650 1782590 1873283 1174874 975314 547552 539698 637812 636452 648592 649326 642829 652375 733338 730287 5220627 5415205 38.95 72.4 2
08:30:06 2024-01-26 758078 757109 169270 167266 288124 292445 322743 318872 186927 180874 236143 241155 277312 278714 4841285 5179348 6791825 6612470 1141856 1176364 236520 209259 235985 237624 286374 279612 263540 264371 175008 176527 688852 654953 1540057 1512362 346384 342627 486918 495053 611243 592091 599368 601972 609214 622294 570062 631681 1779846 1874611 1172708 975314 546774 539698 636171 634585 647602 649326 641882 650953 731782 730287 5196217 5417260 38.95 72.4 2
08:30:07 2024-01-26 759776 757109 169418 167033 293562 292339 322970 318837 186632 180874 236143 241155 277143 278250 4841285 5155868 6781920 6612559 1140075 1176364 236190 208786 235950 237624 287108 279432 262664 264406 174208 176563 698115 657717 1556794 1512362 345858 342843 487026 494950 611589 592874 601907 601510 611238 622002 569658 632650 1779883 1873283 1200563 975040 546774 539698 634789 635554 647639 649060 641882 650953 731352 730575 5226270 5415205 38.95 72.4 2
08:30:08 2024-01-26 758743 756849 169145 167028 293494 292409 321991 318578 186667 180840 236143 241120 276619 278286 4832268 5168118 6784494 6593667 1140890 1174694 236520 208786 235950 237790 286284 278967 263952 263895 174173 176316 696664 654953 1528618 1515586 346102 342843 484829 494003 613220 593878 601196 604466 611238 622294 570466 630445 1778223 1869270 1172708 976702 546890 538173 636657 634726 645246 649326 643320 649959 729886 727837 5175947 5422933 38.95 72.4 2
08:30:09 2024-01-26 758743 757118 169568 166912 293494 292409 322027 318355 186467 180840 238340 240952 276881 278250 4839370 5167842 6770022 6612308 1141705 1178038 236355 208751 235785 237292 285316 278967 263364 263790 174590 176034 696664 654953 1526117 1513512 345713 342843 486268 494003 612108 592874 604412 602008 610806 620508 569658 631870 1773142 1865268 1193924 976008 545998 537429 636211 634726 645701 649326 639994 649003 732819 729187 5184855 5424557 38.95 72.4 2
08:30:10 2024-01-26 755382 757109 169149 166795 293598 291964 321052 318097 186467 180840 236108 240416 277108 278250 4835385 5166705 6760724 6584181 1148222 1176253 236415 208606 234531 238027 287073 277648 264172 264745 174033 176404 690414 656824 1526486 1512362 346068 342627 485717 490998 612108 592874 602335 605683 611238 622294 567870 631833 1775804 1870906 1170543 981804 546774 539698 638436 634276 643772 649326 641845 651913 734377 730323 5170617 5411731 38.95 72.4 2
08:30:11 2024-01-26 753876 757113 169149 166912 288142 292897 321016 318061 186597 180840 235743 240416 277156 278678 4835385 5163254 6774842 6593535 1140407 1176253 236050 208682 235292 237861 286195 277684 263803 263754 174033 176404 694294 656304 1534597 1512362 345894 342843 486369 493165 612975 592874 603192 603385 613569 622294 567797 630935 1775698 1869483 1170543 978790 545998 537757 636171 633827 643808 649326 639994 652876 731869 728161 5186838 5425218 38.95 72.4 2
08:30:12 2024-01-26 756055 757113 169413 166795 293422 291964 321052 318613 186502 180840 235778 240416 277073 277823 4832268 5179630 6760724 6584183 1143613 1173764 236450 208682 237027 237922 286633 277720 263803 263790 174033 176404 691977 656774 1537055 1512362 346420 342843 486061 491973 612348 592874 603192 605463 611238 623583 571128 630935 1775698 1869543 1168377 980100 545998 537757 636171 632930 643772 650318 640900 650917 729886 730575 5179160 5415205 38.95 72.4 2
08:30:13 2024-01-26 754411 756849 168847 167033 288147 292409 321016 318578 186467 180840 235743 239646 276653 279572 4839181 5177759 6742417 6593579 1144504 1173943 236295 208682 236693 237886 286678 277489 264208 263421 174068 176404 687562 657245 1525778 1515586 345858 342843 485717 491071 611876 592582 601110 605463 611238 623325 571128 632235 1778223 1869270 1170543 980373 546786 538137 636207 632930 640150 649326 641416 649959 730855 729223 5166433 5424557 38.95 72.4 2
08:30:14 2024-01-26 754845 757109 169149 166795 288643 291964 320981 317874 186467 180805 235414 240451 277108 277859 4830949 5177647 6767604 6603057 1138447 1170445 235237 208239 237363 237151 285178 277576 263258 263386 174068 176034 691977 654894 1527475 1513858 345152 342843 486405 492534 611243 589894 603699 603103 609440 620436 568851 630935 1781910 1866747 1170543 978093 544450 537377 636391 632481 640150 649326 642096 650871 730884 725756 5198174 5424557 38.95 72.4 2
08:30:15 2024-01-26 758743 756379 168839 166446 288147 291485 320495 317136 186467 180805 235414 240416 277039 277823 4835385 5170115 6791617 6593535 1138033 1171242 235203 208274 234601 236499 284978 278235 262488 263280 174798 176034 693539 655888 1538550 1510274 344593 342411 487786 492534 610270 591128 599368 601819 609779 618584 568449 630935 1775698 1870631 1168377 973928 544450 536618 634409 632930 643808 649290 640272 651446 727510 726007 5239443 5401768 38.95 72.4 2
08:30:16 2024-01-26 758204 757213 168584 166791 287949 290599 320981 316658 186302 180645 235414 240014 275432 277894 4826033 5164432 6779727 6593535 1138070 1171363 235237 207915 236620 236299 284246 277576 262488 262510 173929 175929 686986 654894 1526117 1510937 344629 342422 486405 492083 610721 591128 599331 601049 609149 619953 568851 630449 1775698 1866825 1193924 973928 544450 536203 634409 632231 640150 649024 640272 649447 728575 729829 5205596 5411346 38.95 72.4 2
08:30:17 2024-01-26 758078 756849 168584 166558 288038 290635 320981 317136 186337 180520 235414 240014 275432 277859 4835385 5162747 6779666 6584281 1138070 1173797 235765 207880 234636 236700 284915 276975 262699 263061 173964 175964 686024 656304 1532850 1512362 344665 342699 486369 492352 611081 591964 602446 601972 609440 620245 568558 630661 1775804 1866747 1168377 978501 544178 536582 634859 632930 640150 649326 640923 650371 729642 726042 5218050 5407491 38.95 72.4 2
08:30:18 2024-01-26 756591 757113 168673 166795 287337 290635 320731 316879 186337 180645 237454 240048 275466 279142 4835385 5158613 6765536 6593579 1133109 1170139 235168 207625 234403 236299 285499 277827 260839 263562 173929 176245 698115 657717 1550231 1510274 342618 342735 487095 491583 606630 590448 599207 594960 609440 619999 568851 633973 1783677 1870631 1170543 973928 546774 538137 634859 631015 644754 648376 641427 651446 726446 728197 5248698 5415205 39.05 72.4 2
08:30:19 2024-01-26 755518 757031 172141 167028 286459 290635 321016 316658 186502 180520 235943 240014 275397 279142 4835385 5144043 6770354 6593488 1132774 1171363 234641 208094 239144 236299 285463 276975 261096 264639 173031 176069 697996 662481 1532394 1504135 345552 342771 486405 489432 606404 590448 599054 600692 610806 620035 571460 632650 1784132 1875940 1181371 976096 547552 538826 634789 634585 644754 649326 643321 649003 725385 728125 5241208 5420692 39.05 72.4 2
08:30:20 2024-01-26 754807 757109 167395 167028 286570 293164 321016 316145 186372 180554 234723 239646 275432 279306 4844737 5147862 6762431 6574830 1131929 1172099 234478 208424 239036 235934 285499 276127 261678 263931 172481 179033 689829 662415 1528445 1501574 344569 342735 486024 486643 605545 590540 598592 598836 611585 619527 569658 631718 1779883 1879762 1181371 977398 547163 537757 636394 636529 644978 649326 641919 651483 729678 725756 5257827 5411346 38.95 72.4 2
08:30:21 2024-01-26 754411 757113 171879 167028 285584 291964 320010 315924 186337 179916 234723 239245 275397 278714 4830949 5146650 6762647 6584213 1131967 1171363 234478 207915 238867 235570 285027 276163 261096 264150 172481 176316 698115 662415 1532278 1506715 344569 342591 486369 490275 604905 590034 595795 595892 609258 618477 568851 634271 1777286 1873444 1200563 975733 546774 537757 634859 634579 645837 649060 643358 650871 728575 729223 5259992 5415205 38.95 72.4 2
08:30:22 2024-01-26 755518 758461 167414 166549 285388 292409 319042 316110 186302 180235 234723 238879 275397 277859 4837836 5146799 6770354 6574830 1133582 1171363 234478 207915 239108 235969 284307 276127 261131 264150 172548 176316 691547 661472 1554854 1503142 344324 342314 486369 490392 605336 590029 597320 598314 608399 620063 567900 633810 1777286 1870631 1177040 975711 547568 537377 634859 630943 640150 647140 640923 650371 726487 727101 5250259 5415205 38.95 72.4 2
08:30:23 2024-01-26 755518 757113 171794 167033 285588 290670 320010 315668 186337 180235 235215 239245 275432 278482 4839370 5148349 6763034 6584267 1131929 1173797 234280 207915 239072 235242 284627 276163 261131 264150 172515 176316 697871 661472 1529294 1502323 342690 342591 486369 491089 605435 589611 598438 596002 607540 617536 567863 632695 1779787 1870631 1172708 973236 545850 537757 634588 634726 640150 648376 643011 649447 727705 726042 5248698 5409118 39.05 72.4 2
08:30:24 2024-01-26 754770 757113 171999 167028 285250 290599 320755 315668 186207 180075 234688 239279 275621 278714 4835385 5142715 6761041 6579491 1133545 1170368 234280 207590 238663 235207 285027 276127 260663 263562 173084 176069 693354 660531 1536284 1503142 342208 342289 484957 491438 605435 590411 597744 596002 608948 617572 567023 632171 1779057 1874611 1172708 972544 544450 536291 632431 633570 640150 646936 639957 649336 721287 726042 5243111 5403977 39.05 72.4 2
08:30:25 2024-01-26 754448 757113 171719 166799 285584 290705 321362 315192 183148 180075 234688 238913 275505 278714 4830949 5126389 6765582 6584183 1131892 1171363 234478 207590 238663 235242 284357 275211 261096 262721 171967 175946 697520 662415 1527763 1501011 342172 342361 484687 486751 604868 589574 599014 595818 609331 620136 568339 633633 1779057 1877373 1204989 976008 545998 536582 634299 636259 644007 648074 641919 649447 728812 729223 5259992 5415205 38.95 72.4 2
08:30:26 2024-01-26 756591 756853 167776 166562 285579 291964 318008 315192 182974 179950 234688 238183 275397 277823 4839370 5135690 6779321 6574830 1131967 1170486 234280 207590 238663 235242 283838 275704 260697 263123 171691 176069 687290 662415 1557734 1502076 341690 342361 484687 486715 603187 589574 599257 596002 607395 616704 567900 633359 1779057 1876041 1174874 973928 546786 535788 633960 630907 643934 647392 641882 649447 727510 729537 5252757 5396314 38.95 72.4 2
08:30:27 2024-01-26 754270 757109 172105 166098 285232 292205 318043 314717 182719 179632 239983 238183 275363 277859 4830949 5141289 6772439 6574830 1129848 1170404 234280 207556 234697 235207 284392 275668 260879 261883 171967 175543 698115 662415 1534302 1499679 342172 342361 483660 486715 602758 585928 597272 598763 609186 620245 566914 632732 1779824 1876041 1177040 975933 546737 536166 634588 634726 642184 648959 643814 648525 727668 725756 5252489 5412031 39.05 72.4 2
08:30:28 2024-01-26 756591 757147 172020 166330 285655 291774 317119 316145 182465 180200 239875 238183 275397 277627 4831940 5135931 6788978 6574830 1131929 1171548 234117 207556 234697 235207 283959 275282 260663 262467 172292 175946 690024 662415 1523332 1501011 341654 342577 483660 486715 603406 585192 596125 595616 608290 620374 567315 633633 1780752 1875904 1179205 976665 546349 535985 633960 634542 643095 646936 644845 647234 725499 725791 5265483 5399793 39.05 72.4 2
08:30:29 2024-01-26 756591 756044 172070 166102 285147 291556 318043 315227 182974 179666 239875 238149 275363 277823 4832268 5143142 6779391 6574830 1131929 1171363 234117 207590 234481 235172 284007 275282 260663 262721 171967 175946 686704 661943 1525262 1503142 341654 341843 484687 486715 603833 584816 596125 595653 608580 619552 567753 632546 1780752 1876041 1177040 976702 545961 535985 634823 634726 643095 648110 641919 648191 727964 728161 5259997 5415205 38.95 72.4 2
08:30:30 2024-01-26 756591 756853 167675 166098 285419 292205 317084 315668 182974 180200 239947 238183 275432 277823 4841285 5148784 6788978 6584183 1131929 1170509 234280 207590 234532 234809 283405 275246 260879 262721 171691 175946 696528 662415 1543608 1503142 341690 341879 483660 486715 602330 585892 594111 594933 608985 617281 566914 634187 1781592 1874538 1179205 976702 546786 535606 634373 634689 643095 646900 641427 648986 727073 729574 5252724 5416830 39.05 72.4 2
08:30:31 2024-01-26 759821 756812 172035 166098 285512 290635 317013 316623 182847 180200 239802 238149 275363 277751 4844737 5165358 6807978 6584213 1130656 1171363 234443 207521 234001 234775 282788 274789 260628 261848 173049 175420 696528 663905 1511010 1497416 342726 341207 483281 486643 604045 591310 596971 596883 610969 616776 565494 632282 1777325 1888080 1168377 974319 546737 531698 632057 633545 639335 646669 643431 643607 721161 727577 5248698 5417411 39.05 72.4 2
08:30:32 2024-01-26 763070 756780 171928 166063 285548 290087 316978 316844 182430 180485 234824 238183 275328 276741 4842286 5193012 6816639 6588912 1125784 1171363 235168 207198 234007 234809 283322 275211 260230 261665 171967 175053 686704 663905 1521823 1506715 344531 338650 483623 486485 603833 591055 594330 596295 609404 612452 563789 629070 1770737 1882717 1174007 978223 544449 532061 631163 630957 636617 645057 641035 643829 725313 727660 5307386 5412200 39.05 72.4 2
08:30:33 2024-01-26 765811 757920 167264 166098 285548 289568 318489 315633 182465 180200 239464 240347 275137 277823 4844737 5209465 6854605 6584213 1117789 1171363 234478 206265 233878 234448 282937 275668 259436 261883 172754 175298 689438 659645 1538750 1507417 342654 338413 486061 486715 603406 589316 594165 594280 607613 613280 564622 630661 1774438 1875940 1161880 979375 545968 531914 631609 632783 636617 647248 642022 643829 727346 729700 5276727 5407796 39.05 72.4 2
08:30:34 2024-01-26 765700 756849 171928 166422 285735 290564 317084 315157 182465 180166 234968 238879 275799 279142 4839370 5232752 6845280 6574848 1116236 1170199 234408 206909 234205 233691 282934 275633 259758 261883 171932 175420 691766 660588 1518515 1511086 342172 339710 484829 486643 602127 585928 592909 598764 607649 612381 567170 630935 1770663 1866747 1164046 978944 545616 533534 634262 634689 638377 649146 643469 647200 729460 729801 5272885 5411731 39.05 72.4 2
08:30:35 2024-01-26 761471 756277 171652 166562 285085 290705 317048 315122 182465 179916 235004 238845 274495 279572 4835385 5230102 6796397 6555851 1122615 1171363 234805 206300 234697 234086 284556 273914 260230 263577 171932 175543 691766 663430 1539094 1511290 342726 339710 485030 486236 605545 589352 594764 600965 609440 613280 568851 627249 1770626 1861463 1159714 987406 544450 533120 636626 631508 637974 646302 636386 643829 729577 727478 5212832 5415205 39.05 72.4 2
08:30:36 2024-01-26 766233 756505 168125 165351 286561 289647 317048 318439 182176 180485 234788 238879 274529 277823 4835385 5252248 6821769 6565483 1127139 1172062 235168 206265 234697 233691 282824 274333 261061 260217 172601 175018 686024 656824 1519079 1518348 342690 338140 485988 485202 606834 585604 593353 594924 604050 612381 566768 624366 1761443 1850982 1173177 981804 539813 531308 633717 627272 637748 649419 634436 643866 729072 721174 5210582 5417430 39.05 72.4 2
08:30:37 2024-01-26 758069 755846 171964 165766 284645 289647 318972 315533 182638 179960 234932 238879 276135 278678 4835385 5205945 6761351 6565194 1143763 1173760 233721 207377 234001 233726 283724 273914 260014 260831 172446 175053 698115 656824 1527509 1510218 341378 340811 482258 486236 604055 586370 593417 599686 604087 615010 568851 626250 1770631 1852295 1220757 980336 541224 534959 634859 627362 642001 647584 637812 649514 727778 721273 5180501 5426802 39.05 72.4 2
08:30:38 2024-01-26 759553 757109 167391 165749 287071 295519 317973 315978 182303 179632 236007 240433 280137 275664 4835385 5168118 6780002 6584213 1138447 1171363 234047 206300 234532 234809 282033 273914 260230 260252 171967 174530 702876 653089 1540078 1510218 341654 338722 481577 486643 605545 587109 594074 594888 603164 614507 563354 624366 1770354 1860108 1187285 975314 540582 534255 629452 625484 638523 643790 637321 646588 723408 721165 5239001 5424065 39.05 72.4 2
08:30:39 2024-01-26 759009 757109 171968 165797 285579 291201 318713 315978 182465 179597 234932 238149 276769 276546 4835385 5155868 6761351 6579244 1131892 1170404 233524 206909 234367 233726 282788 274369 260269 263205 171932 175053 697996 658233 1521769 1503142 341644 340224 482940 487270 601475 586278 594764 593823 603200 613179 564659 629070 1775698 1870324 1159714 971163 542834 531878 630789 631103 640368 643616 640272 647511 726636 728165 5256122 5416317 39.05 72.4 2
08:30:40 2024-01-26 769706 756505 171893 165917 283428 290564 317048 315834 182580 179563 234932 237751 280531 276971 4830949 5139340 6765857 6574848 1131464 1171363 233721 206300 233801 233760 281997 274141 259436 261048 171863 175298 704446 662415 1523113 1498884 340586 340739 482685 487616 603564 586278 592418 595451 604159 614542 565058 630486 1775791 1870631 1199733 973928 544450 531878 630789 632034 640244 641703 642096 645125 725020 728493 5254290 5406898 39.05 72.4 2
08:30:41 2024-01-26 758982 756359 169727 165762 285081 290599 316057 315978 182636 180063 234824 237388 274658 276935 4841285 5141289 6796472 6569897 1119636 1171363 235203 206231 234001 234249 281799 274369 260635 260433 171898 174809 694941 660588 1557628 1507417 342172 337121 483660 486679 602330 585965 593094 594609 604087 611483 562126 627249 1770723 1875940 1158515 976008 542178 529057 628490 629247 633914 643581 640056 641086 721197 725603 5303308 5417989 39.05 72.4 2
08:30:42 2024-01-26 765134 755761 168942 165889 283595 288803 318051 315978 182211 179632 234355 241251 275606 277361 4834203 5201789 6849726 6574848 1116199 1171363 233721 206231 238663 233691 281497 274404 260269 260649 171898 174530 693354 659645 1517374 1508078 341138 337630 485030 486607 601203 587109 592233 592491 604123 610587 562957 628623 1770663 1866747 1159714 976702 541224 528693 630343 631103 631137 645465 640272 640804 725385 727073 5307424 5417989 39.05 72.4 2
08:30:43 2024-01-26 770328 755855 168878 165889 283626 291778 316499 315978 182176 179632 234788 238115 275007 278962 4835385 5228408 6826629 6565206 1117826 1171363 233721 206231 234532 232256 282090 273914 260269 263205 171863 174565 690179 660588 1515592 1507009 343102 338686 485030 486236 601159 587109 590568 595873 604123 609693 565458 629070 1771665 1863831 1159714 977556 542834 532061 631236 630620 635713 645536 640272 640841 727510 727319 5242544 5411581 39.05 72.4 2
08:30:44 2024-01-26 760902 754726 168887 165889 283591 291681 318196 315906 182015 179597 234788 237785 279958 281200 4835385 5218463 6796397 6546774 1121815 1171363 234082 206265 234001 232972 283256 272624 259256 261013 171625 175109 707836 662415 1537149 1508078 341342 338650 484760 484861 600318 585192 590480 596295 604195 612849 567170 629070 1768042 1861463 1185072 983200 542871 529420 633026 631103 636648 647392 640272 640804 729742 727073 5229887 5430146 39.05 72.4 2
08:30:45 2024-01-26 763255 755224 171872 165275 283666 291778 318421 317498 182003 180028 234788 238115 276100 276971 4839219 5211706 6807978 6556117 1119419 1171363 233721 206265 234037 233297 283256 272660 261002 260649 171863 175053 676792 662481 1534001 1510218 342172 338140 483281 484911 603833 585965 593182 597831 604195 611483 567206 625325 1766452 1857553 1180646 987406 541224 530556 633026 626404 634364 645683 634584 641086 725313 721309 5205388 5414632 39.05 72.4 2
08:30:46 2024-01-26 766318 757871 167544 164862 285401 290649 318421 317542 181716 180313 234277 238149 275220 276935 4840198 5248833 6817303 6574848 1128470 1171363 234805 206053 234037 232290 281927 272695 260230 259389 171932 174495 695102 656824 1525361 1518348 341618 336613 483623 486236 605545 586843 590517 595122 601396 609693 564659 623210 1761406 1848359 1176220 981804 539046 529057 631236 621893 631137 645011 632266 640534 727473 719679 5192265 5411227 39.05 72.4 2
08:30:47 2024-01-26 761330 755580 168887 165913 283662 290545 317902 315389 181716 179495 234607 240610 275078 277361 4844737 5233769 6755772 6565478 1138070 1172062 232251 206300 233636 232325 282788 272695 260635 260001 171898 174495 696528 655888 1531279 1508078 340676 339710 482940 484861 602127 583011 592086 596295 603828 613280 566368 624403 1766713 1843127 1160327 977519 540582 531770 634409 625520 639463 644522 635558 644631 726563 721345 5164049 5405853 39.05 72.4 2
08:30:48 2024-01-26 752234 758008 169247 165218 284831 290771 318421 315906 181750 179495 234643 239423 276769 276493 4844737 5173492 6770354 6584213 1135200 1171363 233002 206769 233308 233528 280641 272660 260818 259208 171932 173975 690414 653957 1550820 1508078 340311 338175 478157 487270 603833 585449 594019 596295 603646 613280 558892 621646 1767707 1858861 1182859 972544 538280 531308 627566 625089 636343 640312 631782 640841 720526 719258 5214698 5412031 39.05 72.4 2
08:30:49 2024-01-26 760760 757113 168887 165223 284432 288766 319097 315137 181785 179370 234478 239423 275499 275944 4839256 5155986 6761041 6593614 1131967 1171363 232286 206265 233072 233414 281585 273495 259502 260649 171898 174374 690179 658703 1531838 1501686 341159 338686 481577 486236 599880 584009 593182 591946 600551 613280 563159 626286 1770626 1866747 1164046 970050 541352 530202 628527 627842 638035 641218 638418 643717 723664 721417 5250600 5380769 39.05 72.4 2
08:30:50 2024-01-26 755251 756522 171377 165501 282665 292089 318610 314802 182188 179513 234715 238420 275922 276016 4840381 5137526 6762394 6584461 1130906 1171363 233327 206265 233272 233331 281301 275492 260269 260217 171471 174931 687290 662415 1524753 1497822 341159 338722 480898 486236 595149 583430 593497 592856 604087 613280 562957 627286 1774438 1869306 1196137 973236 542028 531395 629452 629247 638035 640312 639817 644174 722641 725535 5259992 5424027 39.05 72.4 2
08:30:51 2024-01-26 756662 756583 171377 165381 283848 289449 315744 315281 181899 179392 234535 238827 275957 275944 4835572 5145151 6801257 6574830 1122840 1170391 233721 206231 232545 233331 280297 272660 260086 259458 171863 174530 694941 663430 1514986 1503809 342172 336578 480898 487616 603136 585928 593075 592892 604123 609693 558856 624882 1768199 1875940 1174007 973928 539813 529021 627406 626440 632568 640312 636497 640175 722641 721426 5277028 5415205 39.05 72.4 2
08:30:52 2024-01-26 765816 756583 171377 165416 283344 289458 315836 314323 181646 179460 234169 240433 274885 275980 4851182 5220670 6845280 6584183 1114851 1171290 233130 204951 234037 232256 280179 272730 259502 259854 171590 174495 702834 658703 1519856 1503809 341644 336106 482940 487270 598553 587114 590480 589876 603625 607909 558820 625691 1766452 1869483 1154089 975314 540582 527528 625724 627325 632121 641668 636497 638774 723664 721381 5286043 5415205 39.05 72.4 2
08:30:53 2024-01-26 767444 757109 171306 165531 282969 295102 316022 315533 181383 179426 234535 239759 274936 277572 4850196 5222657 6830203 6570168 1119042 1171363 233687 206059 233108 231830 281927 272695 259502 260252 171386 174495 688592 660588 1521187 1506347 340311 337393 483660 483163 595149 585449 586958 592892 604050 608800 564659 627213 1765198 1861463 1180646 981804 541224 530556 631236 628322 631100 646596 638418 641123 726960 721508 5224353 5423633 39.05 72.4 2
08:30:54 2024-01-26 772014 756314 171381 165266 282877 295628 315960 315533 181348 179065 234127 239556 274972 277074 4850196 5215313 6812450 6565023 1124742 1171363 233721 205590 233128 232256 281052 271413 259436 259423 171352 174495 684165 660588 1510042 1512362 341378 336613 481917 484861 603298 587114 590596 597141 601820 608800 562162 624135 1761406 1852295 1176220 981804 539046 528274 629452 624646 632568 641703 630888 639265 721390 719136 5194247 5396239 39.05 72.4 2
08:30:55 2024-01-26 762995 754903 171377 165005 283777 288810 316057 315533 181314 179439 233397 238149 274834 276685 4846734 5246822 6791391 6565483 1131160 1171091 232286 205590 234001 232060 281973 272208 260482 259423 171537 174096 700694 651156 1533559 1520337 341159 336342 482940 484175 602127 582897 589662 592528 601697 607909 563825 621662 1761443 1839165 1176220 981804 536752 529057 629452 623762 634743 643581 631335 639861 727523 717079 5200590 5405853 39.05 72.4 2
08:30:56 2024-01-26 752514 754867 171377 165005 283446 288910 315836 314132 182211 178467 234788 237753 274901 277361 4843662 5188596 6734370 6565478 1141319 1173764 233327 206197 231786 232221 281328 273745 260966 259028 171437 173940 706026 655888 1520201 1508936 341159 338138 478048 483454 602127 583464 592233 596295 603401 613280 564659 621609 1766452 1850984 1157549 978093 539046 530238 629452 624426 636648 640312 631782 641749 723152 718595 5164395 5401768 39.05 72.4 2
08:30:57 2024-01-26 751670 754903 171688 164706 283808 288910 315744 315053 181348 179065 234091 242255 276135 274785 4830745 5169798 6776151 6593663 1138070 1171363 233316 205841 232872 232221 279327 272730 259502 260989 171760 173421 676792 653089 1522928 1505942 340676 337393 480898 485656 601240 582897 590540 591982 601655 613043 560874 623582 1766452 1854921 1157549 967129 536752 530556 624779 623762 634779 640047 632714 640804 718419 719258 5233732 5380881 39.05 72.4 2
08:30:58 2024-01-26 753876 756849 171306 165036 282081 288910 316535 313875 181348 178873 234457 242178 274834 276087 4835385 5142728 6743017 6574829 1128321 1168045 232251 206231 232622 232256 280271 272624 259720 260035 170774 174948 701884 660588 1515392 1495250 340435 338175 478121 484861 596378 583346 591919 591110 602315 613280 558928 628787 1770884 1867983 1172708 971163 541352 531684 627160 627362 634779 640312 637928 639861 720562 721345 5258104 5396239 39.05 72.4 2
08:30:59 2024-01-26 758185 756578 171342 165005 282086 295021 315738 315053 181383 178535 233926 237753 275220 275206 4831940 5193018 6830591 6579530 1119990 1171363 233292 204951 233144 232187 281371 272589 258524 259208 171317 173975 691766 659173 1517289 1502398 341402 334591 481917 486236 595149 586693 589662 591073 600551 607411 558390 624403 1766713 1870631 1170831 973928 539429 527119 625493 625520 631227 639833 635558 637868 720271 721309 5276689 5392357 39.05 72.4 2
08:31:00 2024-01-26 764927 754944 171032 165001 281585 289018 315960 314168 181348 178535 233361 242383 273576 276123 4842473 5202100 6835408 6556036 1119419 1169518 232286 205555 232510 231312 280641 274593 258596 259423 171384 173975 687005 660588 1516953 1503142 340676 338577 482940 483454 595077 583790 586762 589912 602050 607447 562162 625362 1761443 1858828 1180646 977519 540582 529021 629452 626476 633017 641739 636497 639720 721233 721345 5227946 5401768 39.05 72.4 2
08:31:01 2024-01-26 760565 754871 171032 164852 281621 295102 315960 314168 181188 179031 233726 242008 274834 276935 4835385 5211556 6800378 6551356 1121237 1169555 233351 205452 232474 232060 281069 272659 259903 261356 171198 174217 692758 660588 1510354 1510274 342372 336071 480898 483222 600355 585540 589570 595873 602315 609404 562957 621609 1760120 1852295 1169581 982927 539046 528274 629452 623762 631227 641441 629923 637831 723152 718630 5194247 5405853 39.05 72.4 2
08:31:02 2024-01-26 765816 753806 171412 163934 283848 288707 315377 315053 180878 179473 232998 242348 274414 276087 4825331 5232094 6800656 6565442 1125424 1171253 233583 204882 232729 232083 280752 271377 258774 259342 171625 173109 695139 653957 1535401 1517272 340676 338099 483281 483454 601203 582074 586505 592929 599765 606132 562162 622584 1757206 1837862 1171794 980410 536217 527528 628527 622879 631064 641703 628996 640212 721463 718497 5188558 5412031 39.05 72.4 2
08:31:03 2024-01-26 758078 754853 171071 164737 282086 288933 316092 312228 181348 178467 234127 241973 273611 276158 4835385 5189411 6730417 6564832 1141705 1171290 232182 206162 231445 231922 281020 273008 259867 260255 170842 173386 693354 657717 1518025 1508078 340676 338211 478048 482553 601586 581180 591347 594609 602122 611519 563825 621170 1762941 1843127 1185702 976702 538280 531308 630966 623762 635713 640312 630369 639898 721837 717115 5141025 5408171 39.05 72.4 2
08:31:04 2024-01-26 755518 755478 171377 163981 283618 288517 315960 313214 181314 179031 233397 242143 275027 273526 4821623 5155982 6782639 6574260 1132235 1170422 232182 205841 231715 231922 280039 274205 257835 259389 170958 173421 697996 656356 1538464 1501844 339712 338577 478121 484518 595094 582467 590062 585947 601853 611519 557997 623482 1766452 1862810 1157549 967403 538280 530556 622168 621965 634743 640312 634620 639861 720599 719778 5241208 5392308 39.05 72.4 2
08:31:05 2024-01-26 755632 754944 170912 165001 281152 295102 315960 312193 181348 178186 234091 237753 274414 275242 4835385 5126437 6751455 6565262 1125982 1172095 232864 205521 231318 232152 279731 273818 259466 260622 171214 173784 682602 662481 1510645 1503142 343102 337584 478048 486654 595113 586278 590628 590239 602279 607909 559684 621646 1765198 1873283 1146720 971581 538280 526747 623895 625532 630780 640047 632751 636437 718456 720312 5258115 5412031 39.05 72.4 2
08:31:06 2024-01-26 763637 756044 171067 164741 281621 288933 315672 314132 181038 178501 233034 237456 273611 274400 4831940 5187187 6835538 6570146 1116598 1172929 233119 205772 233693 231404 281700 274205 258667 260989 171180 173801 696384 658703 1517623 1503142 340435 337621 482185 484861 595323 582933 586505 590467 604041 605175 558856 624169 1761443 1856126 1153217 973928 540307 526747 625760 625556 632121 640312 635432 638811 723664 721309 5269314 5405853 39.05 72.4 2
08:31:07 2024-01-26 760234 754301 167798 165001 281249 288910 315911 313655 181188 178467 233403 238561 274414 277007 4831940 5220742 6798653 6546774 1119419 1174600 232795 205738 232259 230694 280540 273818 258667 260989 171214 174078 696384 660588 1517208 1505942 340676 336106 481917 481726 600146 583722 585229 591110 600515 608937 562126 623555 1761443 1856236 1178433 977556 539813 527164 628083 625520 632568 641218 636046 639265 721233 721377 5213032 5407491 39.05 72.4 2
08:31:08 2024-01-26 760408 754334 171032 164856 281818 294893 315960 314132 180776 178501 233162 238596 274449 276087 4837836 5194673 6801408 6546499 1121015 1170533 233119 205452 232295 232014 280788 272202 260050 260004 170705 173524 691766 662007 1533614 1511707 339559 334627 478193 483454 601902 585983 588780 594280 600515 606132 562830 621662 1758872 1849637 1174007 981804 537515 526710 626644 623050 629443 640312 631000 636437 722641 718125 5185689 5405853 39.05 72.4 2
08:31:09 2024-01-26 761100 754370 171067 164473 282015 287252 316022 314096 180742 178501 232962 242348 273541 275858 4835385 5223744 6752026 6556117 1134834 1171363 231469 205412 232259 233101 282167 273285 258524 259854 170942 173213 691766 653015 1562296 1510274 339471 336578 481317 481228 595113 576915 587947 592145 598548 607610 562126 623222 1760120 1839165 1156737 977482 537515 529806 628490 623762 631100 640312 630332 641086 725864 717044 5163330 5396501 39.05 72.4 2
08:31:10 2024-01-26 750947 752652 171276 163908 282266 288467 315960 313619 180749 178467 232962 236689 274606 275171 4831940 5166705 6705260 6556126 1141705 1170533 232217 204951 230311 231473 280563 272057 259323 259346 171111 172937 685727 654894 1533122 1507417 340435 337621 477914 481908 599769 581143 590443 593403 601433 611447 558856 620779 1760120 1852295 1153217 973928 537242 529806 626553 621961 633017 638403 629770 639228 718383 717482 5166915 5380769 39.05 72.4 2
08:31:11 2024-01-26 750340 754903 167240 165001 280380 288910 315960 311719 181028 178152 233326 237054 274343 274364 4840044 5133416 6742700 6560802 1128670 1164666 231308 204951 231227 231152 278479 273045 258411 259208 172559 173696 688322 659645 1515361 1497107 339471 339297 479271 483199 594435 581228 588913 585910 601853 609693 561088 623445 1768963 1864102 1166211 970162 539046 529806 625666 621965 634813 638403 634620 640175 718419 719172 5244951 5394421 39.05 72.4 2
08:31:12 2024-01-26 755518 754871 167708 164438 281152 288910 314520 312228 181119 178186 233126 237090 274799 274785 4825331 5132043 6770079 6565483 1129041 1168008 231860 205555 230745 230797 278536 272852 258774 260255 170197 173939 671599 662481 1511174 1492977 339712 336979 478592 483003 592573 582124 589385 592164 602975 611129 560477 624617 1771005 1869580 1166211 968781 540967 530556 625222 625755 633017 638210 634620 637831 716284 720765 5243111 5387149 39.05 72.4 2
08:31:13 2024-01-26 755920 755707 167830 164443 281656 288910 313822 313178 180707 178309 232962 237090 274379 274364 4831940 5156119 6784494 6556117 1125784 1169703 232251 204951 230347 231473 280974 272852 258411 259707 170774 173231 691766 662481 1524949 1495287 341159 336471 477914 483272 595699 583127 590287 591725 605012 610588 559684 625054 1767973 1870594 1157549 968092 540545 528274 624743 625532 631227 636537 632714 636400 715779 720285 5227537 5396501 39.05 72.4 2
08:31:14 2024-01-26 756926 754871 167716 163981 281581 288061 314078 314610 180273 178501 231518 237421 273611 273909 4826033 5185710 6798290 6560802 1121237 1166046 232320 204916 230670 231278 278021 272275 258511 259524 170774 173352 690179 660588 1514286 1505860 341644 336394 479271 484372 595662 583649 589114 590467 602013 608974 558855 622584 1761443 1873444 1165155 972507 537515 522864 622975 623725 628445 636573 630852 634487 717369 717295 5261868 5392394 39.05 72.4 2
08:31:15 2024-01-26 776548 755711 167713 163951 281445 288503 315738 312923 180707 178467 232599 237388 273314 274400 4835385 5211706 6831088 6565203 1113263 1168045 232217 208991 231822 230797 277634 276840 258048 259893 170774 173231 699609 657245 1515965 1501984 340382 336394 481354 484568 596378 583163 587566 590467 601824 607223 558672 623470 1761443 1866475 1154089 972931 537515 522828 623416 624646 629261 640312 631782 634974 720017 718993 5273148 5381464 39.05 72.4 2
08:31:16 2024-01-26 764688 754640 167470 164698 280297 288503 315515 312228 180707 178467 232599 237753 272706 275837 4835385 5203317 6780002 6537422 1117826 1164666 232217 209062 231065 234789 279098 272659 257219 260255 170468 173405 694772 659645 1520720 1503142 339471 337144 481772 482515 593759 580998 585895 590052 602049 604195 562867 624766 1761406 1857553 1176220 976008 539392 527455 626553 625089 631870 640312 635469 636400 722641 719172 5227946 5405853 39.05 72.4 2
08:31:17 2024-01-26 759967 753506 167478 163951 281017 288910 314556 312821 180547 178309 231911 237587 273541 276123 4831940 5204155 6789327 6546752 1116443 1168008 232251 204951 231029 232673 280205 272275 257832 260072 170468 173663 694772 662202 1522618 1503142 340193 334591 479952 482172 594216 582606 586312 590964 603182 608974 561714 625211 1762170 1856236 1176220 979413 538280 526420 627406 625532 630334 640312 632714 636253 721124 717200 5213032 5405853 39.05 72.4 2
08:31:18 2024-01-26 761370 755109 167830 163917 281139 288910 314778 313655 180422 178856 232599 237753 273541 275013 4835385 5198366 6807978 6546774 1122615 1169703 232251 204632 231065 230762 279327 270707 258774 259524 170502 173386 690179 660588 1522875 1508861 340676 334521 478048 481981 598624 585337 587984 592601 602013 607685 562069 620180 1757929 1849635 1169581 980336 535990 522900 625002 620022 628445 639375 629135 635189 721638 718424 5181744 5380531 39.05 72.4 2
08:31:19 2024-01-26 759809 753801 167826 164093 281157 287059 315960 312193 180547 178467 232436 238019 273123 275242 4829475 5224541 6752752 6551444 1127413 1168691 231308 204598 231750 230408 279292 272275 258048 259261 170655 173076 691766 651232 1544484 1516196 338481 334591 480898 480549 595041 579545 586201 593080 598914 607685 562867 620631 1757929 1839082 1161880 979487 535230 528274 627406 622879 634703 640312 631000 640175 723664 716180 5166071 5390467 39.05 72.4 2
08:31:20 2024-01-26 751282 754334 171116 163947 281897 288304 315071 312264 180582 178186 232635 236323 274343 277081 4821623 5161320 6733487 6574848 1136822 1169703 231538 204598 230867 231473 279001 272275 258411 258796 170808 172799 696528 651156 1514743 1505942 339471 334591 478555 483454 595186 576951 589570 590554 599765 609368 557772 617882 1762207 1852222 1161880 968781 535070 527455 622094 620131 630971 636593 631860 638284 712183 717989 5229887 5390991 39.05 72.4 2
08:31:21 2024-01-26 754270 754940 167240 164698 280376 287180 315960 311246 180742 177871 232599 236854 273506 274364 4831940 5129403 6723863 6546144 1125784 1168008 232251 204916 229918 230797 278187 272275 257616 258796 170502 172835 690179 660588 1493905 1499549 340676 334018 475854 483454 596231 582933 588808 585910 601405 608471 557772 621403 1765971 1872050 1171794 971545 538006 522684 622938 622879 627557 635607 630777 635824 717553 718497 5255996 5380885 39.05 72.4 2
08:31:22 2024-01-26 764157 754862 167575 163947 280297 287944 314275 312228 180456 178152 232114 242348 272706 273945 4825331 5203882 6826226 6560800 1114851 1169703 232251 208516 231425 230762 277371 272659 257255 259342 170502 173110 693354 656824 1515083 1503142 339712 333830 478084 483454 595112 582119 583462 585838 599949 604267 557772 622324 1765455 1866801 1140811 972238 536715 524120 622938 623615 626599 637918 629923 632618 719592 720530 5269384 5402001 39.05 72.4 2
08:31:23 2024-01-26 762922 754908 167478 163969 280258 288061 314556 311938 180422 177905 231875 237587 272741 275242 4825331 5209800 6831088 6560526 1109759 1166317 231503 208769 231822 234824 278026 272659 257004 259710 170232 173110 688592 658703 1514593 1501011 339602 334053 479952 482735 592683 580324 583462 589947 600423 604267 559287 622324 1762941 1861251 1176220 972396 537897 522756 625629 624609 630412 640132 631745 636203 720599 717860 5261605 5401768 39.05 72.4 2
08:31:24 2024-01-26 759160 753806 167361 164443 280119 287738 314114 312228 180172 178152 231911 237090 272290 276421 4832344 5207316 6789327 6546752 1119419 1167180 231538 206111 230347 234389 278483 272275 257219 259524 170197 173250 694772 660116 1516442 1503142 339712 334556 480630 477737 593850 580518 581742 585947 601272 604267 558820 621170 1761686 1857539 1174007 978790 538280 525750 626998 625052 631117 640204 634602 635424 722641 717165 5220482 5402001 39.05 72.4 2
08:31:25 2024-01-26 762098 753656 167478 163684 280262 288910 313822 312879 180172 178186 231911 237054 272706 275171 4821623 5172442 6791617 6537422 1119419 1168873 231860 208733 230311 234931 278444 270635 258411 258796 169692 172870 690179 659645 1526213 1508078 340193 333516 477303 481830 597113 582038 583617 591982 603108 604267 560206 618030 1755958 1850996 1158515 982984 536600 522720 625185 619073 627397 638249 626204 637448 720526 712332 5180104 5392656 39.05 72.4 2
08:31:26 2024-01-26 756591 755681 167537 164201 280297 287180 315960 310268 180422 177922 231911 237587 272706 275242 4821849 5198657 6742700 6542085 1134834 1168045 234891 204774 230670 234589 278562 270743 257651 258796 170079 172286 701221 653089 1525080 1505942 337794 335600 478012 477737 596378 576613 583113 589334 595145 606097 558856 619408 1757206 1833960 1176220 977104 536600 527982 627084 619985 633017 639231 629471 639753 720380 716289 5155944 5396225 39.05 72.4 2
08:31:27 2024-01-26 747842 753801 167708 163602 281445 286907 314078 311282 180456 177905 231875 236515 273541 273909 4822594 5162897 6724124 6565478 1135200 1167824 231469 208733 230185 230797 277336 270743 258013 258352 170232 172286 685727 651156 1512697 1503809 338961 334053 475888 482394 596231 576915 588697 589334 595145 607447 558064 617080 1756379 1851166 1172438 968781 534688 527362 622999 619847 629297 635767 627166 636253 713857 712187 5214974 5392308 39.05 72.4 2
08:31:28 2024-01-26 755461 754871 167361 163947 280267 286405 315630 310268 180206 177782 231911 236689 272706 276652 4822594 5123374 6733711 6546774 1128670 1167180 230792 208805 230115 234824 277986 270743 256464 259524 169692 173109 686709 658703 1529797 1493922 337794 334591 478216 481264 590901 576702 586505 584978 599999 607874 558891 623656 1761443 1860145 1164046 967403 536752 527528 623270 623542 634122 635911 634150 636290 717045 719476 5235425 5387149 39.05 72.4 2
08:31:29 2024-01-26 755645 756522 167474 163913 280385 288503 313089 310926 180570 177625 231911 235595 273123 273526 4822594 5128400 6770354 6551030 1122540 1166354 231538 208769 229596 230602 276757 272275 257219 258796 170232 172320 693354 661943 1510502 1493273 338751 334591 475888 481264 592742 576987 586994 585947 600423 607909 556123 621609 1766452 1865268 1164046 967403 538280 527528 622094 624905 630972 636629 631887 635558 715485 719513 5235425 5420433 39.05 72.4 2
08:31:30 2024-01-26 761411 754944 167685 163908 280231 287144 313125 313178 179286 178997 231392 237090 273123 272655 4818445 5185636 6797919 6556126 1118038 1164666 232251 208698 229596 234931 278217 272275 257219 258433 170232 172320 691794 660588 1571013 1501686 339712 333830 478555 483113 594801 582038 583571 587127 598621 604267 556415 621255 1761134 1870906 1170831 971126 535230 524341 620336 621998 626507 638468 632648 636315 718274 718424 5269344 5408171 39.05 72.4 2
08:31:31 2024-01-26 761330 752702 167002 163701 280757 287823 313786 311246 180137 177905 231839 236548 271910 275242 4831940 5194673 6781845 6532764 1116443 1167180 231640 208733 230150 234096 278514 270671 257004 258796 169692 173110 693159 660588 1513556 1501011 338751 333551 477976 477665 590937 577023 583402 589974 600386 603408 558820 619817 1756379 1852295 1174007 976702 536752 522900 625222 623491 627594 639375 633136 636315 721837 720421 5200361 5406898 39.05 72.4 2
08:31:32 2024-01-26 759683 752634 167673 163359 281139 287639 312839 312193 179819 177905 231514 237054 272460 276223 4826033 5230038 6801257 6546144 1122227 1168837 231469 208555 230670 231612 279001 270599 256788 257170 170739 171635 690775 651156 1528144 1512362 337794 333830 479235 477701 596488 577941 583816 586001 594163 604001 559684 615658 1752149 1832568 1143743 976702 532027 522792 623858 617326 629407 638403 626314 636769 722664 715453 5182163 5395767 39.05 72.4 2
08:31:33 2024-01-26 754089 754383 167474 163809 280508 286705 314042 310020 180718 177154 232527 235525 272445 274749 4826033 5170769 6705399 6550937 1133582 1168008 230792 208626 229918 230374 278217 270671 257184 257602 170197 172063 685727 651156 1516554 1505011 338511 335718 475888 481944 595113 576807 586921 585694 596190 606061 556378 616132 1759704 1847049 1182454 967403 532811 522900 620336 616419 629407 632755 627005 635424 713499 715453 5207127 5393624 39.05 72.4 2
08:31:34 2024-01-26 755920 756522 167716 163710 280196 285321 314742 310268 180103 177735 231590 236278 272636 272690 4826759 5141251 6724050 6555607 1129041 1166280 230404 204598 229561 234953 278805 270599 256788 258796 169472 173076 692955 658703 1511871 1493273 337794 334556 476562 477773 591682 577941 585188 586936 599303 606097 558064 621662 1761171 1863014 1164046 968092 536752 528488 622094 623320 631227 632791 632797 636363 717228 718497 5246510 5397479 39.05 72.4 2
08:31:35 2024-01-26 755640 755449 167064 163706 280091 287846 312068 310268 180137 177311 231641 235809 272947 273874 4826033 5146799 6761351 6555841 1123029 1164592 231469 208955 228848 234789 278609 270635 256788 258177 170197 172251 691794 660588 1499418 1496314 340324 333830 475369 481604 594801 581143 586141 585838 601272 604267 555949 618907 1761406 1865153 1174007 967403 535230 521984 620336 620095 625436 632755 630066 633975 714509 716203 5261762 5406898 39.05 72.4 2
08:31:36 2024-01-26 760916 755454 167260 163706 279957 286821 313827 312121 179343 178275 230400 237054 272671 274880 4822594 5173404 6821769 6556117 1110094 1166317 231469 208373 230311 234718 278217 270707 256393 258397 169692 171907 697718 656824 1516442 1501011 338751 333830 479235 481228 593011 576951 584231 586388 595181 602495 554735 619824 1757206 1861463 1139981 968299 535230 520811 619861 620168 623629 634643 631000 631800 712183 717482 5259992 5401768 39.05 72.4 2
08:31:37 2024-01-26 764600 754770 167100 163740 280091 286526 313350 310526 179932 177769 231047 237386 271390 273491 4832457 5202285 6817303 6536775 1111373 1164629 230758 208591 230311 230659 279001 270635 255641 258796 169692 172286 693159 658703 1537996 1501011 338511 333830 477976 477737 593071 576843 582950 586296 598453 602035 558028 621221 1757206 1850982 1171794 971126 535230 521214 622094 621485 626599 636502 630815 632581 717333 717482 5273343 5407925 39.05 72.4 2
08:31:38 2024-01-26 761142 755888 166997 163736 279275 286965 312874 310779 180000 177769 231300 236253 271840 275242 4834203 5198329 6791617 6537387 1116199 1164592 230827 208662 229561 234517 277986 270563 256393 258796 169658 172286 694772 659645 1520839 1502076 338751 333830 478216 477629 590030 576879 582987 585874 599765 604267 560477 621662 1756933 1850982 1171794 977398 536752 525867 623895 621998 625715 637954 631000 632097 720562 718497 5203640 5386335 39.05 72.4 2
08:31:39 2024-01-26 763508 755413 167376 163740 280231 287441 311997 311069 179966 177803 231300 236114 272080 273874 4826033 5198375 6791424 6537147 1122615 1168045 231503 208626 229596 231449 278217 269766 257219 257417 169658 172217 693354 658703 1518049 1508078 339325 333830 477164 477701 596378 576951 584231 589007 595109 603380 558028 615695 1749202 1840198 1140223 976702 532056 521214 622094 616419 625620 634678 624910 632737 716284 712030 5170617 5390991 39.05 72.4 2
08:31:40 2024-01-26 757500 754337 167080 163607 281530 285178 314377 311844 180000 177803 230941 236844 272080 276002 4826033 5188915 6714183 6546144 1138070 1167144 230404 204598 228848 230821 279394 269766 256788 257602 169658 171943 690179 654953 1511965 1503142 337317 334521 475742 477293 592719 576307 583425 585983 595145 605798 559684 617043 1757206 1833960 1159797 973928 533640 525895 623895 618272 631227 632826 627277 636363 712219 712296 5137276 5387233 39.05 72.4 2
08:31:41 2024-01-26 756405 752439 167497 163602 280867 285847 313279 310126 179966 177523 230976 236148 272912 273813 4826997 5141062 6752940 6565262 1128745 1168008 230564 208626 228883 231647 278609 270707 255178 257206 170163 171977 688592 653089 1532970 1499549 337555 333516 475113 481604 594691 577123 584647 585691 593327 604255 554662 617993 1759704 1850947 1151052 963285 532056 522864 618512 619219 630334 632826 631000 635424 715669 712404 5229887 5377797 39.05 72.4 2
08:31:42 2024-01-26 751736 753765 166436 163913 279914 286512 313720 309949 180432 177243 231498 235420 272531 275588 4826373 5108125 6743316 6536468 1122840 1166317 231469 208955 228848 234753 278217 270182 256358 257783 169658 172217 688592 660588 1528350 1498884 339712 333830 475551 481228 593011 580251 585161 586712 599765 604267 554699 617993 1759704 1864102 1167368 967403 533677 522783 618476 619182 624733 631299 629172 630902 712075 712368 5260260 5387149 39.05 72.4 2
08:31:43 2024-01-26 764730 752670 167006 163612 278566 286266 312767 312250 179863 177735 231194 237447 271700 275051 4823024 5207807 6832660 6546499 1111906 1167144 230758 208555 230311 230659 278217 270635 255178 257463 169506 172217 687005 657763 1510014 1499549 336989 333830 476560 477773 591228 577941 581260 585101 595145 601612 555556 620368 1757206 1852025 1122692 968336 534434 520481 620336 620131 622087 634678 630551 630719 712255 717215 5258104 5373112 39.05 72.4 2
08:31:44 2024-01-26 753771 752661 166703 163874 278531 286374 313053 310233 179897 177769 231194 236009 271559 275135 4818370 5211766 6772241 6528021 1117789 1166957 233132 208591 229561 231612 277564 268936 256393 257783 169389 172217 696384 659645 1508066 1501686 338751 333830 476452 476921 595112 576951 584231 585694 598621 604001 560477 617517 1752149 1843127 1162112 980373 534850 521214 623895 617326 624733 634161 626314 632287 715779 712296 5185575 5387149 39.05 72.4 2
08:31:45 2024-01-26 756827 748400 166998 163350 280258 284920 313089 310957 179610 177871 230475 236574 271594 275441 4825444 5233769 6791617 6551423 1122264 1167144 230792 205208 230099 230821 277308 269766 255606 257170 170468 171516 677915 650690 1509083 1512362 336804 333830 476560 477629 593914 576307 581297 585838 591588 602531 558891 614314 1750445 1829971 1167368 976702 531752 522756 622975 612951 628925 636537 627956 634487 718419 711221 5171890 5387149 39.05 72.4 2
08:31:46 2024-01-26 754020 748395 167188 163354 279796 285829 311818 308394 180422 176597 232078 234799 272390 276615 4831398 5175040 6714724 6541343 1134760 1169394 230438 208591 228883 231652 277150 270182 256639 256380 171685 171943 694941 651156 1545237 1502435 337794 333613 474507 480549 595955 577532 587909 585838 594467 604267 554735 614351 1757206 1845741 1171794 967403 532027 522792 618512 612915 627521 631299 625426 634001 713499 712296 5207356 5385472 39.05 72.4 2
08:31:47 2024-01-26 751629 753761 167006 163616 280015 285356 314042 309258 179819 177066 231118 235560 272355 272690 4834203 5133794 6743749 6546774 1129041 1169703 235149 208955 228848 230821 278217 270038 255606 258796 171081 172286 704402 658233 1520441 1493162 336804 336631 475551 477737 589524 576307 583457 585467 597758 604327 556378 620779 1761443 1860336 1159714 967403 535230 522900 620336 619328 629407 631867 631000 634487 715016 716470 5239293 5377236 39.05 72.4 2
08:31:48 2024-01-26 761136 753761 166967 163354 279380 285548 312614 310739 179193 177905 230006 236889 271840 272620 4811497 5185422 6815941 6537153 1116166 1169703 230598 208444 228778 230462 279001 270146 254821 257999 170625 172148 693159 659645 1526425 1500617 337794 333830 477267 476957 590357 576436 581224 586296 598914 602531 559287 623184 1757206 1846984 1171794 975314 535230 522020 622975 620168 625201 636537 631000 630756 718419 716470 5201671 5373075 39.05 72.4 2
08:31:49 2024-01-26 757945 748364 167006 163341 278531 286821 312104 310015 179411 177345 230921 235595 271875 274294 4826033 5209507 6792623 6537153 1122840 1167971 231274 208298 228883 230608 278181 269314 256788 256380 169658 171943 694941 657717 1510756 1512362 338511 333830 475185 479294 595534 576879 582987 585910 594199 600766 557633 614278 1748023 1836560 1182144 975314 531648 522153 622534 616338 622087 634643 623068 632287 716353 710184 5167029 5387149 39.05 72.4 2
08:31:50 2024-01-26 759409 752665 167011 163359 279375 285356 314042 308358 179853 177032 231083 236288 271011 274329 4813249 5166763 6698006 6550839 1138774 1168765 230404 208471 228493 234553 277436 269478 256216 256345 169658 171670 694941 651156 1526235 1503142 337794 333830 473837 477737 595534 577123 585188 585910 595804 605175 554735 613843 1755958 1845597 1146720 964655 531270 522020 617674 615902 628213 631299 626832 634487 711446 712296 5222447 5377797 39.05 72.4 2
08:31:51 2024-01-26 751166 753770 166436 163616 278496 285392 313345 310231 179853 176787 231118 235560 271840 272655 4813249 5116137 6735028 6546631 1126864 1167935 232151 206325 228458 230537 277826 269540 255606 258113 170625 172766 686313 658662 1545130 1489690 337186 333516 474544 477701 589488 576307 583013 585558 595145 603867 558536 620779 1761443 1856126 1180646 966028 534850 522864 619898 620168 628481 631299 630551 630756 711446 716470 5222424 5385472 39.05 72.4 2
08:31:52 2024-01-26 757807 752706 166958 163354 279255 285396 310686 310268 179570 177345 230400 235197 272481 272239 4811497 5181813 6781845 6556036 1115100 1167935 232804 204668 228742 230715 277205 270146 254786 257170 169624 171702 686313 656824 1510937 1501011 338511 333360 476680 480513 591264 576915 582987 583899 595073 601612 553916 617993 1756933 1861463 1145237 968299 533677 522007 617567 619182 623849 631867 627351 630902 714509 712404 5259992 5387149 39.05 72.4 2
08:31:53 2024-01-26 765268 753765 166971 163764 278531 285829 312175 309294 179570 177379 230435 236654 270976 272726 4818670 5193012 6812450 6545637 1113263 1168765 232947 205315 229937 229320 278181 270002 254716 257602 169624 171977 696384 658662 1534296 1498884 337794 333830 476596 479781 589488 577532 580848 584559 596263 600730 557239 619384 1752223 1851129 1169581 971163 533677 520847 620336 619862 622123 634197 629172 632886 712255 716470 5248698 5387149 39.05 72.4 2
08:31:54 2024-01-26 758003 752629 166734 163760 278302 286266 311849 309329 179535 177032 230365 235560 270787 274364 4816681 5194673 6772241 6546334 1121406 1167898 231756 205171 229551 230679 278145 269586 256611 256203 169472 171977 696528 655888 1509085 1512362 338511 333595 475149 477665 598022 579061 581334 585874 593291 603416 556415 613408 1749202 1833960 1158515 973928 530514 522153 620336 615465 623849 632826 622946 632287 712255 710184 5163179 5381632 39.05 72.4 2
08:31:55 2024-01-26 763822 748436 167006 163389 279380 285410 314042 308323 179545 176753 230435 235560 270976 273945 4818670 5170611 6705399 6536771 1142233 1172095 232820 203250 228352 230356 278286 268757 255500 256203 171106 171805 694941 654953 1514560 1503142 336550 335609 474507 475843 594270 574679 585895 585983 594199 603408 558891 616808 1752223 1833960 1179205 971126 533546 522900 622094 612951 629443 632755 624947 634524 715522 711221 5130566 5377797 39.05 72.4 2
08:31:56 2024-01-26 752276 752443 167240 162867 279801 284920 312175 309294 179570 177032 230400 235361 271875 273113 4811797 5156648 6735230 6546774 1132198 1171261 232116 205712 228742 230750 276515 270491 254645 256598 170061 171805 694941 651156 1533161 1501011 336804 333830 476526 481890 592100 574642 584231 583740 595529 604267 553062 615699 1757368 1851129 1174007 963285 531270 522828 618186 617363 628481 630946 627351 633552 712490 712332 5222424 5377797 39.05 72.4 2
08:31:57 2024-01-26 750533 754644 166168 163917 277682 286003 312833 308107 179853 176719 230921 235197 271840 272690 4804599 5116832 6733375 6537422 1129041 1168691 232080 205893 228637 230608 277293 269207 255286 257857 170625 172148 704402 659645 1525171 1488776 336292 333649 474544 479449 585906 576307 583113 583813 594915 607257 555985 619861 1761406 1860221 1171794 966028 535230 522900 619898 620168 627557 631299 630103 632886 711446 716470 5229798 5383310 39.05 72.4 2
08:31:58 2024-01-26 757931 753729 167006 163354 278531 285392 310180 310664 179535 177345 230365 235197 271840 274032 4816681 5170791 6781920 6546774 1115609 1164629 231860 205244 228637 231140 276336 269894 255072 256633 169590 171840 697996 659291 1547694 1499474 337794 332855 475185 477773 589524 579508 582950 583740 595951 600730 553648 619898 1752223 1858792 1143024 969095 532093 519941 613190 616492 622525 630946 627314 630006 714509 712296 5254350 5377797 39.05 72.4 2
08:31:59 2024-01-26 762220 754337 166591 163393 278073 285472 311849 309294 179286 176959 230168 236323 270787 272655 4805824 5189323 6801257 6537450 1118038 1166317 230084 208263 228653 229857 278893 269628 254967 257064 170625 172113 682244 660588 1505547 1501367 337410 333758 477238 477744 585739 576171 580517 586933 595109 602107 558891 619408 1757368 1847049 1169581 973928 534850 519677 621764 619219 624733 634678 629209 630449 716321 712404 5194247 5383310 39.05 72.4 2
08:32:00 2024-01-26 759967 748395 166738 162867 278073 286030 311158 309798 179004 177032 230042 235197 271011 272655 4813249 5193198 6772704 6518718 1119024 1168045 230758 204953 228493 230175 277540 267823 255394 256527 170985 171840 684165 659645 1512607 1506347 338678 333414 476526 478954 594270 576044 581334 585622 594965 600694 556342 614897 1749269 1842968 1165155 976008 531270 521415 620826 615465 622966 631867 622591 630006 712147 710184 5166071 5377797 39.05 72.4 2
08:32:01 2024-01-26 758078 748400 166703 162824 278675 283391 313089 308394 179038 177066 230006 235595 271011 272690 4812298 5220665 6723863 6528070 1125535 1167144 234949 208081 228848 229461 277826 268747 254931 256132 171106 171702 684165 650226 1550210 1511707 335637 333126 477238 477377 591082 574200 579540 586296 594490 600443 558064 612504 1747960 1827082 1176220 973928 531303 522828 621654 612915 627557 634197 624504 632618 716321 710220 5125961 5377797 39.05 72.4 2
08:32:02 2024-01-26 747113 748400 166743 162802 278662 284485 311885 308394 179038 176998 230203 233879 272255 272655 4813249 5148349 6695857 6546774 1140075 1169703 235185 208263 227431 230821 277436 268522 255606 255592 171106 171702 695402 653021 1511233 1502435 336933 333794 473429 479634 594161 575753 583425 587960 593079 604447 554343 613725 1752186 1840482 1169581 968027 532027 522020 618039 614594 622123 630086 621710 630756 709329 708116 5197957 5368445 39.05 72.4 2
08:32:03 2024-01-26 752239 752439 166734 162802 278527 283617 312211 308323 179411 177032 230203 234834 271046 271823 4802972 5130791 6714229 6537422 1128432 1166354 234749 208298 228138 230175 277241 268936 253226 257170 169120 171704 696384 654894 1541323 1497416 335600 333830 474507 479781 590550 573612 582839 581838 594760 604267 553134 618525 1759667 1852258 1174007 963285 532056 522684 616695 617399 627078 631299 628725 632311 711483 712368 5231816 5377797 39.05 72.4 2
08:32:04 2024-01-26 752239 748395 167002 163345 278108 286266 309927 308358 179004 176265 230400 234300 271615 272239 4807329 5108271 6772960 6532764 1122540 1164452 230404 208298 227396 230821 276622 268900 254821 256909 169120 171704 697996 660116 1512070 1499549 339368 333072 474507 477593 590212 579171 584572 583558 598988 601892 549914 616168 1757206 1864172 1158902 966715 531267 521046 616398 618089 622966 631299 626832 630006 713499 712332 5259992 5387149 39.05 72.4 2
08:32:05 2024-01-26 763334 752656 166315 163206 277686 285575 311411 308358 179411 176753 230006 235595 270151 274783 4813249 5188376 6780002 6523419 1112238 1167217 235185 204953 228813 229230 276657 268972 253615 256990 169086 171790 691547 658703 1516528 1497751 337025 333649 479000 479027 589712 577087 579356 583594 596080 598829 556196 620481 1752223 1852480 1169581 972433 533640 520445 620336 618344 625583 637530 627388 630961 716321 712368 5186838 5383310 39.05 72.4 2
08:32:06 2024-01-26 760565 748359 166778 163245 278531 285392 310215 309329 179004 177188 230006 235197 271425 272429 4811497 5187631 6779666 6518718 1118623 1164666 230758 208263 228138 229857 277436 267286 255213 256380 168818 171943 696384 661435 1509991 1498884 336840 333649 476489 477634 590550 577904 580252 586338 596153 601927 558438 617882 1757206 1847049 1167368 977802 535070 522893 622094 618308 623849 634678 627166 630902 716357 712332 5186838 5372068 39.05 72.4 2
08:32:07 2024-01-26 760027 752702 167011 163097 278531 285441 310215 309364 179004 177345 229649 234869 271425 272655 4825557 5202317 6788978 6528070 1119144 1168045 230792 207971 228174 230175 276622 267250 255606 256345 169086 171943 714184 658703 1522168 1507009 337794 333360 476562 479781 594435 579061 581002 589211 594357 600551 556232 615587 1751121 1839165 1135892 973928 531270 520826 620154 615465 623407 632755 621673 630754 712147 708116 5169761 5387149 39.05 72.4 2
08:32:08 2024-01-26 756591 748364 166936 162832 278496 284215 313053 309610 179004 177032 229971 235361 270752 273491 4808028 5189209 6726338 6522631 1134760 1168045 231643 208626 228068 229461 277826 268038 254786 255592 169355 171551 688592 653021 1503781 1503142 335745 333830 474507 476474 593071 574859 583557 588230 593900 604159 557881 614637 1754887 1835133 1168377 971090 531648 522828 622631 617103 629181 631299 622627 633787 712921 712421 5147287 5385472 39.05 72.4 2
08:32:09 2024-01-26 753659 752665 166971 162832 279146 284337 312104 308323 179535 176998 230203 235162 270976 271564 4811975 5156648 6728582 6556117 1128235 1164629 231607 205557 228068 230140 276622 268864 253580 256990 169086 171670 694772 655888 1520557 1493922 335745 333830 474507 476921 586100 574236 582691 584143 596450 603978 554553 617370 1762170 1853610 1148886 964544 532811 522756 618476 618272 627289 631227 629135 631166 711410 712332 5239293 5377797 39.05 72.4 2
08:32:10 2024-01-26 755518 752665 166440 163324 278065 285392 310144 309033 179004 176719 230329 234077 271615 274105 4811797 5126711 6770354 6536657 1123029 1166280 230792 208227 227361 230140 276356 268486 254395 255592 169086 171516 687005 660588 1519686 1499549 337794 332855 474544 481146 589488 576531 582987 582879 596300 602013 555221 619491 1757929 1862830 1170831 970162 532027 520936 617347 616455 622085 631010 627056 630902 714509 712296 5263534 5377797 39.05 72.4 2
08:32:11 2024-01-26 760902 755146 165941 163320 279159 285321 310904 308323 179004 176959 229649 235162 270186 274329 4829005 5202433 6789327 6527302 1118623 1164629 234891 205205 227785 229425 277826 268038 254005 256380 167805 171670 691547 659173 1504478 1498884 336804 333830 475888 477068 586100 577671 579093 585467 596226 601325 557735 618188 1757929 1848322 1169581 976665 534688 522486 620154 618708 623849 632791 627314 631563 716176 712260 5188558 5386873 39.05 72.4 2
08:32:12 2024-01-26 758738 748323 166431 163310 278073 285356 309674 308358 178970 176753 229649 234989 270186 272204 4816681 5193254 6777078 6528021 1121015 1167144 230598 204596 227749 229461 276622 267214 255570 255942 168818 171551 688592 656824 1511320 1508078 337270 332855 475551 476178 593011 577123 579914 585572 591552 598972 554735 614805 1750517 1840389 1154089 974319 530514 520568 619981 614447 623334 631299 622612 632320 712183 709959 5164049 5382849 39.05 72.4 2
08:32:13 2024-01-26 754066 748364 166703 162828 278073 284503 311594 306463 179819 175941 230400 234472 270186 275795 4797715 5161320 6686545 6536847 1135125 1164629 234855 205240 227396 230498 276162 267250 254786 255165 169120 171159 693354 651156 1519708 1502076 336566 333830 471543 477293 593011 574642 584647 586712 592414 604001 553062 612467 1757368 1845627 1141577 966678 530514 522893 617310 614484 626507 630158 624831 633638 708292 708116 5211076 5377797 39.05 72.4 2
08:32:14 2024-01-26 753622 754302 166436 163320 278801 283617 312104 307391 179576 176753 230006 235162 271201 272620 4811797 5138242 6714724 6537422 1128235 1164629 231338 208444 227361 229461 277172 268073 254040 256775 172108 171977 691317 657763 1513619 1489690 333821 333830 473502 476214 587063 573794 582987 582879 593291 604267 553879 617993 1761406 1858844 1155383 966332 534793 525122 618223 618126 627397 631119 628740 630717 710332 712332 5228256 5385472 39.05 72.4 2
08:32:15 2024-01-26 759107 755420 166691 162832 277647 284086 310904 309294 178654 177345 228936 235396 270976 273536 4813249 5178184 6807978 6537387 1110094 1163497 235078 204166 228493 229461 275318 268711 254281 255592 169086 171159 693354 656824 1511191 1501011 336804 331847 475888 477701 585780 577532 581025 582028 593291 598936 549878 616132 1752223 1857553 1157256 970050 532027 519686 616435 618089 621059 631227 627731 630754 716774 712115 5248698 5385472 39.05 72.4 2
08:32:16 2024-01-26 756554 748364 165902 163553 279360 284920 310904 308107 178970 176787 229578 234601 270754 274329 4818670 5196766 6752026 6518078 1116443 1164629 232505 204596 227909 229425 277046 266394 254786 255557 168517 171670 694772 658703 1526213 1503142 337794 332855 474544 475508 590556 577123 580400 587219 594199 600272 555519 613372 1747960 1839143 1169581 976702 532027 520826 619944 616191 621975 631227 622578 629784 715485 710303 5155755 5374115 39.05 72.4 2
08:32:17 2024-01-26 750187 748323 166440 162802 278025 284201 312859 306428 179570 180415 230400 234077 270186 272690 4812973 5155982 6691032 6537387 1140075 1166280 234878 204917 226992 229461 276586 267214 254821 255200 169086 170972 684823 653021 1509770 1499549 335782 333830 472500 477068 593120 574642 582987 586296 590685 603481 554735 612034 1749628 1840446 1167368 968299 530514 521214 618186 613934 626434 630889 623018 630828 708647 710337 5199266 5368445 39.05 72.4 2
08:32:18 2024-01-26 752662 754193 166668 162798 279556 283706 311594 309173 179159 176753 229614 234403 270787 272204 4797715 5126944 6714724 6528021 1125822 1162907 230852 208227 227361 229461 275420 267250 253580 256380 170717 171670 696233 655888 1513655 1492212 333785 333830 473168 476214 587210 572102 582573 580305 592751 603416 553098 617758 1757206 1849637 1155383 964655 533546 522020 616659 619407 627397 630974 627019 630791 710223 712151 5216560 5377797 39.05 72.4 2
08:32:19 2024-01-26 755920 748364 166458 163182 277651 284885 309205 308358 178970 176896 230081 233879 270976 273499 4794259 5135931 6751729 6537387 1118038 1163497 230827 204917 227396 230140 275704 268073 253855 255592 167805 171125 696384 659645 1534429 1502171 337794 331883 474544 477665 586136 577532 582987 581983 593590 599744 549842 614314 1752223 1860108 1168569 967403 531270 519941 615598 614301 620327 630974 628852 628742 715215 712115 5255189 5377797 39.05 72.4 2
08:32:20 2024-01-26 756591 748359 165906 163211 278979 285624 309674 307821 178970 176753 229649 234521 270732 273874 4809820 5187261 6761041 6528151 1114851 1164592 235114 204739 227431 229230 277436 266804 253792 255628 170360 171551 691547 659645 1508766 1501686 337317 332495 474544 476056 590393 577123 580811 586296 597021 601660 556451 615222 1747960 1843127 1162941 976008 532056 519941 620336 615465 622085 631299 622869 630740 713243 711269 5169177 5384211 39.05 72.4 2
08:32:21 2024-01-26 757882 743297 166319 162528 277686 283742 311854 309502 178936 177154 229649 235560 270151 275015 4807329 5205783 6742700 6518718 1127139 1168045 231643 204739 228458 229069 276586 267286 254005 255557 168517 171159 693354 649297 1538224 1510218 333785 333595 476562 476848 589524 572506 578646 585467 592241 600730 556378 612504 1747960 1824792 1165155 975314 529007 520481 619423 615465 622087 631046 621270 631202 715339 711342 5133237 5378641 39.05 72.4 2
08:32:22 2024-01-26 748322 754379 166971 162764 278675 283582 310215 307391 179296 176753 229578 234077 271650 273306 4816681 5142206 6714220 6546774 1133582 1164629 234713 205205 227396 229230 274440 268486 254005 254808 169086 170819 690179 650226 1533326 1498884 333857 333360 474544 477701 591228 572947 582987 582124 591750 600766 549806 613001 1750944 1841786 1165155 961880 528631 522153 614727 614159 625620 627646 623620 630719 709903 711305 5215320 5372688 39.05 72.4 3
08:32:23 2024-01-26 753346 753849 166256 163035 278271 285018 311312 306428 179004 180360 230116 233740 270151 273693 4815284 5111958 6753866 6528070 1122991 1164629 235114 204452 227009 229461 275511 267250 253580 255200 167688 171125 696384 660116 1490531 1496351 337794 331847 473168 478651 586100 577123 581334 582019 594618 599814 549842 614314 1751766 1861693 1162941 966028 530892 519538 616472 615465 620327 629451 623583 627217 711446 710684 5255996 5385925 39.05 72.4 3
08:32:24 2024-01-26 770333 754379 166145 163174 278890 283873 310144 307821 178936 176197 228936 234834 269907 274662 4813249 5172442 6791617 6509366 1113028 1164629 234713 204452 227431 228005 275775 267661 253014 255592 169668 171159 691547 658233 1519437 1498884 335818 332261 476562 475390 584964 574642 577344 581608 593934 597184 554771 616205 1752223 1845627 1165155 971854 532056 521046 618076 612988 623407 630946 625907 629075 712147 712296 5177561 5382080 39.05 72.4 3
08:32:25 2024-01-26 743901 742778 165793 162401 278271 282576 309029 306928 179966 178701 229936 232605 270787 272690 4782179 5093464 6686333 6509366 1129287 1163804 231308 208733 227785 230175 274021 267250 253792 253779 169658 171397 693354 648655 1517356 1489690 333821 332891 473168 477701 591264 572947 584231 585467 591588 604267 554735 615259 1754440 1845741 1169581 961917 529760 523932 616472 614594 622123 629930 626832 634487 713499 712440 5177459 5348605 39.05 72.4 3
08:32:26 2024-01-26 745533 744776 167115 164300 279951 284778 311961 307251 181142 178399 231498 235784 273506 274785 4798136 5101576 6705169 6518443 1128670 1164666 233002 207232 228883 234789 277436 268972 255570 257999 170468 174096 693354 658703 1510670 1475483 336840 334018 475149 481228 591301 576125 586958 590011 602122 609765 558892 626731 1768079 1868999 1164046 967403 537897 527900 622094 623762 631673 634678 635558 639720 720599 725267 5214974 5370137 39.05 72.4 3
08:32:27 2024-01-26 746708 745190 168882 165784 281768 288838 311997 310850 182777 180097 233182 237648 276575 276792 4797715 5155868 6779666 6536775 1119382 1169703 238199 208565 231822 231508 278217 270743 257651 258796 172481 175053 691766 659173 1556267 1488635 340193 333516 481627 486925 595041 585121 590443 590855 604159 612152 565531 632918 1770663 1875940 1146620 973928 540197 528274 625666 626440 632121 641703 640272 639861 729765 729223 5261868 5381142 39.05 72.4 3
08:32:28 2024-01-26 753012 739409 169017 167965 283524 291366 315960 313035 184149 181597 234715 238742 277655 279500 4811497 5196404 6801257 6537422 1122615 1170532 239512 211148 234037 232256 280991 271792 259502 259493 173930 179354 699609 660588 1508769 1488924 340586 337665 485373 486925 602127 585965 591581 600164 611304 618421 577201 639934 1775804 1873283 1189498 986001 547177 531806 634825 632481 638523 649326 644308 647567 740924 730107 5196217 5380955 39.05 72.4 3
08:32:29 2024-01-26 751670 739346 170535 171096 287526 292126 318160 315906 183448 183111 236116 239578 277812 281587 4825444 5198366 6807978 6537422 1128745 1172659 240064 212844 234914 234448 281730 272660 262952 260866 175078 176715 695297 662481 1512572 1497416 342834 338757 487134 491838 609445 594591 600726 603902 616714 622294 576847 642180 1779883 1870631 1166211 988916 546774 536618 638299 634276 642184 652554 645791 650953 744987 739373 5194247 5398153 39.05 72.4 3
08:32:30 2024-01-26 751101 740719 172787 167824 288106 293096 320227 319341 184821 184722 235873 241086 279764 283804 4818558 5224425 6801257 6556117 1133470 1173815 242726 217839 235327 235969 284193 275246 261896 261918 177997 177273 699789 658233 1530823 1503142 345334 341003 494172 495404 614713 594298 602587 607933 619647 625749 585568 644700 1787556 1870631 1170543 991063 549112 538396 644053 636488 650430 658340 649135 658720 751509 745576 5197957 5411227 39.05 72.4 3
08:32:31 2024-01-26 750377 742655 174265 169605 290307 295655 320174 319330 186437 186529 237503 243757 281539 284151 4825444 5224388 6819189 6574848 1136451 1177126 244635 214815 236977 238002 286374 277401 263979 263966 179083 178463 694516 658233 1527966 1503809 347647 342843 496076 498374 619410 603732 610217 612951 626735 631055 589284 651022 1794190 1891645 1181371 995996 556825 544097 650440 645615 652873 663462 660254 661599 748238 754858 5261643 5396276 39.05 72.3 3
08:32:32 2024-01-26 753697 739310 174587 171383 290586 297354 323532 320099 187775 187088 239483 245503 282182 284826 4811684 5185499 6845280 6565262 1130354 1179545 246280 216223 237591 238978 292614 279380 265196 267709 181544 180801 699702 666203 1515140 1492863 349374 344403 500439 504214 620090 607186 613953 612915 631091 636618 593469 660117 1807543 1915223 1200862 986001 562055 548179 649519 652188 658141 666378 663686 670275 754211 752896 5214974 5411346 39.05 72.3 3
08:32:33 2024-01-26 741320 743401 176509 172428 293007 297924 324974 321106 188971 186493 241010 245811 285067 286025 4830013 5146560 6743054 6584236 1144579 1178909 246695 218720 238698 244284 287090 281339 266420 269218 179242 181949 697446 664779 1525598 1493922 350615 347528 501855 504670 627516 607445 621255 623798 631200 646418 600999 663783 1809323 1888893 1205383 997428 563817 554298 658661 653114 662872 672354 667578 672215 768894 764488 5207356 5415205 39.05 72.2 3
08:32:34 2024-01-26 751065 740970 181082 173227 296686 299377 324974 324992 189829 188658 241930 248132 286414 288261 4812685 5222657 6826629 6579540 1136254 1180841 248970 220193 240663 240368 288908 282534 269990 269597 180413 183141 717565 665216 1517235 1503142 351776 348648 504741 504670 625747 613486 620816 623798 639132 645474 602846 669248 1823223 1924425 1231545 992473 568518 555510 658195 661369 669688 675819 676844 681385 765455 766342 5244951 5413568 39.05 72.2 3
08:32:35 2024-01-26 740815 741763 181570 175547 297140 303206 328330 324992 191665 188726 243513 248936 287899 288369 4812685 5111846 6770677 6584213 1144542 1180330 249143 222699 241876 241546 290705 281552 270450 271415 181237 185341 693717 670021 1532492 1492361 351740 351857 505162 513375 634775 612969 629181 632966 640177 654437 611001 675264 1816454 1903522 1209525 1006030 567710 561875 665880 659498 671113 679296 676326 682500 780802 773066 5213032 5422657 39.05 72.1 3
08:32:36 2024-01-26 755148 738557 178258 176400 297230 304999 327834 326864 192340 190384 243801 250021 288106 291620 4816039 5200302 6829554 6584213 1142947 1184642 252529 223140 243567 242865 291548 283254 271428 271380 183109 185376 698333 667155 1513168 1503142 357541 351857 512057 513739 631132 620186 631009 632070 649998 654437 610102 679896 1835166 1938314 1244175 998828 575370 564347 666859 668653 678856 681353 681518 689704 776319 775283 5224353 5422933 39.05 72.1 3
08:32:37 2024-01-26 744643 740719 179258 179967 299082 304071 331933 326899 196301 191019 244084 250934 288579 290966 4806633 5133426 6770677 6588154 1147852 1184642 252318 223176 243459 244088 293892 285191 271393 275191 183365 185357 702876 670307 1524884 1493922 357321 353171 512093 516735 642216 623780 635567 641225 649191 661465 619205 682532 1828219 1918518 1226850 1012456 572922 564686 674006 665638 677895 686232 685585 690102 788498 784297 5295726 5424557 39.05 72.0 3
08:32:38 2024-01-26 749682 738512 180110 177133 299939 306937 331933 328951 193017 192432 245421 252043 289897 294156 4812685 5185081 6854605 6588436 1131499 1182598 255425 224716 244785 244499 294675 287635 273127 276091 185191 186197 706039 671940 1533832 1497416 359828 353206 514067 521392 642216 628376 641649 641864 658096 667362 620117 690624 1842789 1938277 1222345 1000285 578242 567825 673469 672454 685556 690244 689081 699799 791517 784405 5190270 5411773 39.05 72.0 3
08:32:39 2024-01-26 740250 740714 181327 177417 301494 308674 333445 328915 194527 192467 246422 251307 290373 295362 4813506 5152298 6752026 6574260 1167071 1186506 255756 225832 243827 247427 296618 286871 276564 276321 186090 186850 720101 668108 1523230 1501798 359523 358342 519352 521428 650923 632500 640281 646985 658205 667362 627385 697824 1844348 1947838 1222345 1011017 582983 567389 678865 677771 684030 694322 695870 699835 789916 792158 5263749 5424557 39.05 72.0 3
08:32:40 2024-01-26 740352 740195 181614 179447 301890 308156 335877 330947 195168 194335 247566 252464 292591 294939 4806633 5113029 6780330 6603253 1152313 1188922 257334 227624 245919 248192 297780 288644 276599 279358 186517 188688 712509 673657 1531292 1497528 360102 359424 520087 522770 653233 631158 645231 651302 658241 671346 631089 695842 1844348 1943666 1220225 1023197 584227 572061 684112 680695 690955 702310 701000 704544 798032 797943 5261868 5433909 39.05 72.0 3
08:32:41 2024-01-26 748475 740979 183089 179735 304945 309812 334335 333652 195202 198899 248577 253663 294174 294904 4806633 5151384 6845280 6603100 1143682 1188190 259153 227694 246405 249767 297635 291742 278159 277934 188515 189116 716976 677030 1511621 1497528 365142 360618 523077 527359 653233 634639 651404 651302 666877 680297 634607 700935 1853569 1940026 1237188 1020290 586308 578719 688032 681178 695183 703408 699436 709256 808344 802360 5276915 5433909 39.05 71.9 3
08:32:42 2024-01-26 747659 738886 184032 180982 305232 312023 335614 334005 196800 199320 249558 255261 294416 297383 4806633 5185542 6873256 6588436 1141630 1189877 259118 229183 248314 249381 302088 292159 278979 279683 188949 189948 710727 677514 1544270 1501798 365142 362731 527709 532075 656750 642116 653944 649006 671065 681326 635723 705114 1858913 1952870 1237188 1017320 587979 580246 689008 683907 701233 708170 706183 714317 808071 802360 5211076 5436175 39.05 71.9 3
08:32:43 2024-01-26 755148 736364 186095 180913 306480 312023 336426 334728 197142 195378 250367 256046 295968 298920 4800656 5166705 6826629 6565262 1144977 1189803 260378 230577 249540 249286 301343 292050 279306 280571 189350 191113 718539 677514 1534418 1505972 367215 364112 531491 534342 659617 645597 658826 658738 676963 685390 637862 710081 1862825 1964434 1245934 1018804 590513 581960 691492 687936 706359 712422 708097 717194 815212 808221 5211076 5427282 39.05 71.9 3
08:32:44 2024-01-26 749496 738886 186486 181970 310035 312717 338771 335973 198207 196637 251180 255128 297293 299560 4797228 5181664 6845280 6574260 1150671 1193186 262411 231332 250878 250399 301266 291792 281475 280571 190690 191450 739379 675582 1524238 1509147 369304 363414 533377 534342 661489 649405 659219 662160 680130 689247 642157 716422 1870816 1965091 1220096 1014399 592229 583836 691909 689889 709369 712422 712313 723590 817305 813022 5211076 5433909 39.05 71.9 3
08:32:45 2024-01-26 747371 738881 186608 182990 308341 313413 340824 336751 199348 197527 252565 258173 297554 300020 4787822 5185499 6835954 6603100 1149851 1190372 263777 232706 251582 250817 303218 293362 281940 281541 190368 191787 755250 672903 1565881 1512362 368547 364222 531612 531783 662904 651283 661163 664972 685135 694367 645565 719301 1873515 1971440 1249909 1023197 595606 585563 699216 693023 711414 719262 716997 725172 820497 816109 5213032 5437784 39.05 71.9 3
08:32:46 2024-01-26 748964 736718 190893 183122 309971 315915 340345 338860 199660 197905 252815 258934 299274 302296 4793803 5157379 6835954 6583706 1149851 1193859 264732 237113 252581 252077 305106 293362 283666 284401 190192 193612 742355 679453 1538380 1508078 369695 366453 538319 540859 668772 654189 668099 669367 684619 697839 648877 719375 1874846 1970081 1236246 1029562 598845 588985 705368 699083 713503 721435 717508 727907 825265 820351 5239293 5449621 39.05 71.8 3
08:32:47 2024-01-26 754613 738354 186544 184526 311348 316898 341376 339610 200916 198837 258710 258116 299310 303978 4800656 5176030 6864378 6603086 1144133 1193076 266309 234679 254118 252077 305966 295717 282868 286539 190960 194154 731443 679453 1532935 1503142 369731 367592 538319 543549 671145 654651 670956 669637 685137 699180 655066 726792 1882881 1966484 1245018 1031761 600831 590723 708139 699578 715020 725521 721522 727972 832000 827580 5261861 5439382 39.05 71.8 3
08:32:48 2024-01-26 746064 737792 186867 185462 311421 320824 342965 340914 204907 199218 255613 260058 299541 303515 4793803 5163179 6864038 6593347 1142506 1195590 267352 234619 255595 252921 306397 297322 283679 287252 192034 194734 724203 679453 1545993 1507009 373020 368700 540263 540797 670997 656686 672358 670843 689195 703417 658515 728558 1886652 1971440 1256270 1035849 601475 590796 709415 700048 715527 726096 727337 732862 834703 829365 5310743 5443261 39.05 71.8 3
08:32:49 2024-01-26 746483 737805 187454 189378 311710 318410 343001 341465 205368 200297 255649 261079 301385 302578 4778416 5141025 6863214 6617028 1138070 1189582 267802 234793 255112 254691 306397 297640 285441 287077 192677 198095 739379 678483 1540556 1507009 375049 369848 539463 545504 673992 658081 675755 676776 693283 707148 662700 735020 1885312 1977072 1245669 1038106 604045 593771 710921 705735 716289 730449 732402 736859 835887 834275 5299383 5443261 39.05 71.8 3
08:32:50 2024-01-26 749312 738886 188374 187155 313425 318927 344942 342983 201402 201806 256410 261066 301454 303767 4780989 5133643 6853415 6617028 1146214 1196471 270606 235943 254898 256477 305194 300104 286718 288273 193322 194663 744140 681400 1526207 1503142 376383 372766 541412 547157 678888 660451 681126 681904 694259 708215 667657 735020 1889108 1986266 1264751 1044133 608989 596015 715536 710141 722645 732924 735642 739075 836479 840409 5277028 5442985 39.05 71.8 3
08:32:51 2024-01-26 747371 738886 189265 187422 314637 319930 343418 343019 201748 201489 256563 261071 301454 303534 4780989 5075543 6815248 6626400 1153958 1199023 268708 237452 254720 257735 306402 300316 288052 288890 194004 195305 745727 683009 1536795 1499549 375850 372551 545047 551973 686110 661833 678292 683980 698223 707645 669624 742130 1895898 1997528 1271112 1038835 612719 598376 716550 715440 723157 734581 737319 743757 835893 838487 5292510 5424557 39.05 71.8 3
08:32:52 2024-01-26 735558 737123 189360 186697 313836 322925 345525 343019 203747 202124 259468 262489 302301 305557 4769011 5084694 6791542 6626313 1161678 1196212 268895 238629 255934 257735 307795 300953 287967 290228 195165 195950 745727 675582 1544411 1510218 377184 373670 545083 551973 688055 666059 678562 687486 705387 712395 674777 750062 1899742 2007499 1249171 1037359 613596 594938 716550 716454 727783 734355 745113 746966 842677 843303 5261868 5437784 39.05 71.8 3
08:32:53 2024-01-26 738151 735844 190336 187617 316005 321875 347683 345863 203922 202831 257391 262927 304361 303570 4769011 5088020 6805515 6630943 1166009 1201542 269890 239440 256758 258858 307795 300816 287975 288698 196406 196223 758622 675582 1538139 1512362 378524 374302 547435 551973 689031 669619 682569 691519 709397 715021 676799 753343 1907853 2023041 1266872 1038097 615680 602187 717604 719789 733343 739427 744270 753585 842677 845761 5243111 5435852 39.05 71.8 3
08:32:54 2024-01-26 740250 737815 191601 187089 316871 322364 348453 346633 204699 204175 258948 262263 304789 306397 4769011 5082515 6762206 6651050 1168392 1198915 270714 239776 257551 257974 309232 304099 289765 289752 196683 196598 758424 677514 1546932 1512362 378068 377688 550050 549811 693214 672831 687621 693059 713531 715057 676799 752747 1913031 2020176 1265785 1032963 619967 603915 720540 722485 737646 739463 744836 754360 845611 846957 5184855 5443043 39.05 71.7 3
08:32:55 2024-01-26 737105 738621 192206 187903 317194 324363 349219 346915 205051 203471 259785 264719 303151 308275 4759605 5107114 6763034 6612484 1176720 1198678 271612 241474 257515 257974 311845 302986 290339 290740 196959 197694 752075 679453 1545785 1520503 379600 376555 554161 556273 694982 676831 687621 690994 712142 721444 679556 760134 1918182 2021608 1265785 1032567 618172 608801 720576 720371 736241 745481 744836 758949 852218 847465 5206241 5427282 39.05 71.7 3
08:32:56 2024-01-26 736220 736171 192375 188533 318114 324965 350028 346878 206261 204721 259527 266348 305004 308747 4769011 5129403 6781657 6574433 1170154 1199212 271542 241984 259799 258009 313805 303698 291604 292516 197514 197901 753662 675582 1556372 1521582 378709 377387 556158 556310 695966 678787 687730 693096 712251 724066 682454 762916 1923636 2026060 1265785 1035577 618209 610597 723678 723509 738434 747013 747099 762884 857230 847537 5235553 5443261 39.05 71.7 3
08:32:57 2024-01-26 740429 736904 193019 189459 320641 326586 351690 346407 205405 206018 259745 266348 304487 308747 4769011 5163368 6854605 6603100 1156721 1199023 274989 241984 260858 259588 313080 302759 293422 291787 196861 198971 753662 686300 1535584 1512362 383338 378898 558956 561963 695252 679926 697899 697141 718487 728044 681372 757867 1918440 2007646 1268806 1048107 621732 613701 732833 726664 744721 752420 750400 760139 863429 856442 5243111 5435079 39.05 71.7 3
08:32:58 2024-01-26 747384 736171 193931 189493 319606 328582 350557 348501 206366 204365 259964 265960 304734 309001 4772419 5130081 6872995 6631343 1146504 1201701 275797 245975 261702 261026 313116 305324 292529 294020 197170 199770 755250 686919 1527646 1503142 385551 381849 556551 561791 699202 679749 700512 704275 720085 730192 692130 762263 1917112 2019753 1277473 1056628 625281 611065 735433 731196 744978 755216 760236 761685 859732 865163 5257890 5460970 39.05 71.7 3
08:32:59 2024-01-26 744162 737578 194242 190561 320807 328619 351123 349626 207656 204224 261648 267096 305691 310131 4768733 5046488 6798378 6612184 1163337 1203040 274989 242050 261378 261214 313711 305109 292316 296942 197170 200083 748226 677514 1550966 1515122 384460 380146 556866 561963 702367 680713 697899 706308 721426 730458 693046 771117 1923863 2042857 1258390 1043984 625281 611930 731384 731627 745622 753021 764068 768784 861596 863941 5263754 5458638 39.05 71.7 3
08:33:00 2024-01-26 738151 736723 194348 191044 322311 328082 354607 349063 207471 205036 263201 266909 306581 312075 4751217 5082925 6770022 6602757 1177751 1202557 276715 242761 261262 262415 315843 304680 295669 296107 198167 200084 748226 679129 1577630 1525384 385005 381849 558906 562022 704393 686944 696898 702212 727273 734516 690456 772900 1932883 2035651 1278246 1041165 625281 616505 731910 732430 751133 757418 759659 773844 870141 863941 5233732 5443043 39.05 71.7 3
08:33:01 2024-01-26 740255 734613 195227 191708 322799 330067 355688 349733 207506 206317 263015 266804 306616 311047 4761393 5178853 6863930 6612222 1159196 1202557 276813 243169 267374 262415 314621 306581 296502 296107 199205 201730 758424 686919 1541364 1516023 387743 384561 564868 567941 704393 689907 707198 707109 728643 739472 691994 771080 1927107 2017315 1267712 1054202 628767 620181 740670 733775 753264 761948 760155 771085 874684 865564 5243111 5444846 39.05 71.7 3
08:33:02 2024-01-26 743071 734577 195851 191726 322310 330259 353970 351357 208659 206317 263201 268398 308217 311156 4760569 5114956 6891411 6630836 1147396 1201701 277399 243578 263083 263255 315843 309187 295877 296702 198824 201765 760011 688393 1539001 1511290 389953 384293 559171 568746 706391 686981 709185 712335 730780 739472 700034 772215 1927402 2026483 1261632 1063264 631004 616469 744735 735635 752198 765317 771182 772183 872610 875503 5280625 5444846 39.05 71.7 3
08:33:03 2024-01-26 741946 738313 196505 192655 324269 329671 353970 351997 209457 206352 264802 267990 308011 311745 4751217 5046195 6801446 6602719 1164998 1202557 276528 245496 262243 264283 315131 308461 297165 298089 198754 202826 761598 681065 1552177 1512362 387743 384328 562407 568746 710907 687955 705758 713380 732851 741371 704188 781514 1930942 2047718 1282399 1050912 632802 618053 740938 740769 754333 761913 771833 778360 872229 874266 5261868 5427394 39.05 71.7 3
08:33:04 2024-01-26 737270 738170 196509 193546 323817 329635 355312 351925 209492 207319 264839 266839 309448 313479 4738486 5063850 6779321 6626660 1177751 1204820 277934 245496 262278 265944 316118 308933 297757 296702 200110 202826 751351 683009 1544418 1521582 387743 384905 568513 570360 712490 697295 706029 711328 736112 742914 699504 786181 1940994 2047718 1264736 1046619 634331 624623 740938 740805 760288 765317 770087 783189 880542 875649 5229887 5448728 39.05 71.7 3
08:33:05 2024-01-26 740765 735996 197545 193546 324983 330670 356454 353988 209457 208477 265401 269662 309413 312324 4739608 5148599 6865249 6593273 1161041 1203040 279945 246254 263890 265351 317039 309794 298102 297394 200739 203537 760011 688886 1571936 1517272 390061 387222 568113 573621 711483 697122 715987 713416 734409 748449 702125 781514 1938198 2025048 1261727 1058608 634606 622015 749549 742417 761366 770911 771731 780926 887157 881499 5254350 5461008 39.05 71.7 3
08:33:06 2024-01-26 745533 734504 198102 194300 326858 333455 356012 355026 210771 208292 265698 270933 310530 311631 4742455 5111846 6868102 6602887 1148485 1203077 279454 246669 265108 264573 318785 309210 298077 300394 201055 204144 749788 684961 1553947 1516196 392381 386677 567270 573657 713535 693078 716496 717215 737746 751900 710972 782138 1936622 2034173 1269939 1063588 634606 623739 747924 742613 760288 775252 778215 782105 883256 882825 5314785 5438739 39.05 71.7 3
08:33:07 2024-01-26 748943 737036 196303 194880 326817 332679 356382 356031 211137 208222 265426 269355 310494 312764 4749067 5068435 6845280 6617296 1161603 1200376 280271 247778 263926 267771 318481 309643 298275 301271 201653 203727 747314 686882 1561776 1512362 389988 387912 568915 574469 718383 695078 715478 720371 740956 748449 713293 791376 1947656 2053533 1284476 1057380 640277 624623 748983 748576 762445 771929 783250 786074 883668 887308 5261568 5456971 39.05 71.7 3
08:33:08 2024-01-26 738138 735987 196307 195224 327782 332409 358499 355528 211396 208943 265568 269321 312201 314451 4742379 5064125 6812450 6631040 1172715 1203003 280929 247814 265550 268346 318739 310905 299496 301271 202606 204717 763185 684684 1552767 1520503 392381 391210 574783 577289 721582 702157 716718 723545 745686 753182 710385 793068 1957878 2059890 1232665 1053904 642558 631080 750989 751500 770059 770876 780431 790743 882891 883042 5192265 5458525 39.05 71.7 3
08:33:09 2024-01-26 735422 734944 197673 195502 326784 333726 357995 355762 211988 209737 265125 271936 311509 314487 4755412 5141256 6830208 6612310 1166046 1205707 281126 248232 267223 267771 320972 310584 299496 301343 202642 204717 724800 683459 1557201 1527548 395278 390106 573971 576170 717590 704220 719449 722522 750098 757499 711241 794914 1954149 2050623 1294860 1059638 639822 631080 753273 747646 772720 781558 782693 791907 894844 883519 5224353 5464095 39.05 71.7 3
08:33:10 2024-01-26 745533 734944 197746 195228 328755 333726 359304 355900 212164 209737 266012 272316 311509 315194 4748632 5108013 6864378 6607596 1153958 1205988 282916 249772 267259 267771 322961 311564 301211 303182 202642 204395 760725 687902 1557129 1517272 394718 390106 573261 580376 719118 700066 723696 726701 746544 759710 719605 793061 1949990 2047718 1284476 1068170 640277 628299 755850 751804 767738 783247 787960 792709 890678 894066 5314995 5463412 39.05 71.7 3
08:33:11 2024-01-26 745735 735996 197737 196327 327772 336440 357995 357223 211052 209590 266866 271901 312242 315230 4732513 5023245 6807978 6593455 1166009 1204783 282019 250582 267223 266559 321007 313818 301175 304606 203318 204361 749107 681065 1576720 1519425 394718 391136 573088 578733 724727 701129 719449 731609 750098 757427 720357 801252 1955013 2068716 1283834 1060119 643932 629261 755312 755252 770533 779905 790878 795320 889380 893396 5265483 5461983 39.05 71.7 3
08:33:12 2024-01-26 735867 735987 198573 196327 331279 333762 360740 356007 211232 210429 267912 272316 313120 317788 4729901 5075655 6761041 6593347 1179586 1203413 284152 250934 266403 268151 322961 311600 302947 303182 203993 204429 730063 683009 1567370 1521582 393830 390850 579724 581201 726784 709300 721568 727282 748305 761784 718585 802317 1963408 2071829 1268806 1053904 643932 630920 754775 755252 775154 781522 786208 799473 899868 893735 5230451 5455611 39.05 71.7 3
08:33:13 2024-01-26 737270 733913 198949 195077 330518 333762 360884 358228 211378 211123 266902 273321 313484 318869 4732513 5104558 6839138 6602944 1159196 1205744 284650 251111 268909 268220 323679 311600 303906 304035 204601 205706 752913 690859 1554901 1519425 396963 392020 579724 583585 726269 709300 728433 727319 753475 765254 720321 800075 1960397 2044819 1278981 1069249 643932 635263 763037 754714 774916 784495 790878 795357 900789 901576 5320635 5442741 39.05 71.7 3
08:33:14 2024-01-26 744632 734949 198954 195993 329760 337294 360956 359598 211739 210976 268748 272868 312542 315554 4722016 5024923 6835538 6612147 1163299 1204747 285557 255699 268495 269414 322996 313500 303124 305500 205284 206416 750488 687902 1570359 1518076 396401 393195 577229 583681 729642 707021 725391 733812 754170 761922 728308 807949 1963408 2081453 1269939 1065100 648627 633804 759185 760630 777045 784423 793162 805781 894959 901837 5239293 5442779 39.05 71.7 3
08:33:15 2024-01-26 738041 736769 200036 195382 331430 336040 361028 356650 213178 211644 268100 275211 312542 318158 4723161 5097433 6807978 6612310 1166046 1207386 285592 255735 270644 269379 324410 313572 304120 305500 204960 205066 727700 684961 1564027 1529716 396736 392919 577244 581829 727543 713325 730778 733812 760814 771938 723774 807000 1964281 2050997 1276946 1069417 648627 640675 764656 759553 784195 790540 790878 801219 910256 905263 5256122 5453993 39.05 71.7 3
08:33:16 2024-01-26 745202 733903 200345 196671 329974 337599 360992 359310 212553 213153 268927 274249 313589 315591 4732513 5064570 6863475 6621629 1155606 1203488 286590 250648 270417 271231 323943 314204 304619 306577 205752 206382 728387 693073 1553231 1512362 396963 396187 580500 589583 733894 709156 732969 737487 756451 766477 728429 809411 1964281 2062787 1276946 1068170 652328 634562 764656 767051 779431 788969 801888 809257 901245 904586 5263722 5450137 39.05 71.7 3
08:33:17 2024-01-26 735697 735138 199992 196390 332751 336276 363075 359201 213201 211123 269829 273759 313048 319852 4723161 5070552 6776966 6612239 1178727 1208243 286835 252224 270414 269894 324857 314528 305908 306577 206187 206451 729880 681065 1587394 1530802 398092 394410 584684 585348 732856 715458 730259 735987 763370 769730 728308 813845 1972668 2076731 1281016 1061765 649549 641129 763536 762323 784270 791097 799379 810414 912415 906582 5237217 5463412 39.05 71.7 3
08:33:18 2024-01-26 743569 732961 200419 196091 332751 340170 360920 360684 212757 213153 269793 275232 315511 319015 4720536 5098446 6891907 6612310 1148411 1205129 291258 254228 273054 269859 324857 317417 304619 306082 206332 207026 728387 688886 1592673 1520503 401497 395270 580500 588748 731782 711310 737912 740245 761393 775418 733876 808223 1964804 2059795 1276946 1080418 653257 639317 772299 765842 783024 796816 803453 806875 906904 911894 5282682 5454620 39.05 71.7 3
08:33:19 2024-01-26 738151 730111 201041 197154 331686 339536 363109 358804 213748 213003 270245 276372 316436 317412 4713809 5011686 6801332 6630943 1168541 1208243 287023 252964 272284 271581 324837 318424 305693 306366 207231 207349 729511 683984 1556672 1524303 400254 396889 583592 587914 737022 715458 736666 745874 768382 774291 735918 818710 1981927 2099126 1289156 1065894 657886 639970 768364 767578 790850 794490 800522 815052 913717 907977 5240966 5464291 39.05 71.7 3
08:33:20 2024-01-26 741044 732865 201708 197999 334033 339369 363841 361046 213782 213724 270554 275522 314501 321427 4723161 5095059 6896319 6612147 1146743 1207971 287391 252787 272633 271321 324872 318424 306397 307259 207059 207742 731373 688886 1616638 1521582 403886 396925 583899 589180 736092 715458 743335 745088 764983 779914 736395 810851 1972668 2070818 1281016 1082065 656993 642074 774962 772164 788604 800109 808003 808617 909223 915847 5282686 5442892 39.05 71.7 3
08:33:21 2024-01-26 734944 733757 201885 198039 333987 338655 364307 361010 214571 214103 270770 273759 315521 320371 4711229 5011686 6812450 6630943 1173355 1206530 286981 253564 271386 272828 323860 318881 306807 306366 207643 207707 729511 684961 1558838 1525113 401497 400583 587338 589827 743062 720084 738004 746063 766296 774291 736999 821044 1982648 2093513 1281676 1065137 657419 645520 771164 767711 793245 800109 805323 817645 918404 913831 5240966 5454620 39.05 71.7 3
08:33:22 2024-01-26 743377 732691 202777 197626 333996 341776 362600 362871 215087 217586 270734 276818 315521 319430 4713809 5089123 6887001 6622032 1149190 1206530 287251 253034 272704 272828 325327 319398 306807 308226 207643 208391 732866 694332 1543321 1517272 404746 400300 586383 590592 740546 719017 744280 747719 769470 779848 739635 816310 1973501 2082814 1289156 1078990 660699 644737 774888 774094 788263 799089 811747 817290 911842 915162 5243111 5442741 39.05 71.7 3
08:33:23 2024-01-26 737232 734004 202635 197905 333643 340229 364164 361046 215514 217892 270770 276941 315521 319503 4713533 5075543 6807703 6612239 1166892 1208243 287051 253812 275381 273019 328546 319398 306808 308226 206097 208717 732050 686429 1564853 1534571 405033 400017 591813 592209 737569 725653 742443 747279 772601 784432 738045 819876 1977425 2067544 1293645 1077456 658872 650330 779340 771616 792231 802306 806954 816328 919055 920705 5308762 5466685 39.05 71.7 3
08:33:24 2024-01-26 744652 732860 202348 198971 335922 342138 362925 361098 215145 213751 272952 275501 316696 321919 4708506 5002597 6812064 6621591 1169337 1207386 287251 255019 271836 274083 326837 319398 307058 310171 207643 209732 734359 685939 1574182 1520337 402708 401055 586922 592701 742879 719299 742357 751426 770704 779848 744583 828009 1982721 2095106 1301366 1071791 664474 650985 774653 774791 796743 802557 806880 822694 925053 917114 5233732 5460394 39.05 71.7 3
08:33:25 2024-01-26 743071 731833 204011 198807 334033 342848 364016 362181 215329 218035 270842 277853 317432 321089 4713809 5074525 6885732 6631040 1149032 1208243 289035 254380 274378 274502 326837 318506 307058 310135 207064 209732 728040 694339 1538286 1518173 406183 400616 589005 596213 742353 722540 746541 753748 772957 784504 745677 820720 1981927 2083414 1295261 1083509 665422 646360 778270 778136 793356 804261 814993 824530 917213 918447 5207127 5443261 39.05 71.7 3
08:33:26 2024-01-26 736161 733501 203968 199257 334450 342293 365402 361046 215514 215561 272374 278273 317432 319987 4715406 5054719 6789327 6593273 1171804 1208243 288124 255447 274150 274118 329351 319594 308275 310135 207352 210389 735852 684961 1564043 1535388 406183 399667 592178 592373 743172 727337 745856 749911 778625 788220 740719 824335 1986713 2074488 1261792 1081992 662111 651205 782478 774168 793356 809904 815263 820427 920969 926192 5276727 5454620 39.05 71.7 3
08:33:27 2024-01-26 742960 733123 203665 199635 334176 344932 364598 363089 216357 213277 277724 277203 317502 321427 4710450 5005108 6807978 6631281 1170209 1208243 289475 256629 273923 275608 329586 319472 307308 311586 207421 210061 724800 684961 1556672 1526465 405895 400933 591455 594307 746781 726168 744882 755693 779729 784540 747265 829903 1996076 2102265 1289655 1072741 666372 654018 778270 778689 800228 808239 810377 823096 926381 926239 5242834 5477757 39.05 71.6 3
08:33:28 2024-01-26 740860 731659 204160 200231 334207 342956 365110 362724 215548 214971 273677 277169 318463 319468 4710175 5056006 6872512 6650781 1156432 1205129 292609 256199 274709 276684 328587 319472 308275 311586 208000 211084 730063 694339 1573953 1512362 406183 403337 593919 599549 750066 727714 753692 756835 773734 788978 749242 830183 1993842 2097790 1303401 1080527 666372 648722 779378 783617 799735 808239 815178 824926 928937 919272 5226154 5458073 39.05 71.6 3
08:33:29 2024-01-26 733821 731924 204343 200441 336813 342618 367419 364943 215582 214305 272079 278047 318110 323475 4713809 5076566 6863930 6612239 1159317 1207386 290868 256844 274413 276454 331888 320303 310184 312095 208254 211781 732775 692361 1557110 1521582 407049 400299 593366 599126 745171 727482 752620 754011 776974 796825 753664 830183 1990887 2084108 1285086 1088255 664474 651132 787530 783691 798037 806764 820264 827976 919632 926882 5265483 5452613 39.05 71.6 3
08:33:30 2024-01-26 736051 732961 204917 200040 336813 342992 367383 362181 217565 214122 271924 279777 318428 322196 4704457 5079307 6796397 6593235 1172030 1210468 289809 257853 275871 276454 331924 319956 309829 312095 208721 211781 728040 684961 1574457 1538987 405714 402133 596419 597942 747214 731682 752620 754677 786373 797389 748415 835156 1994019 2074676 1279064 1082067 665897 654610 787762 778437 799735 817099 824638 823059 927695 928588 5299383 5461965 39.05 71.6 3
08:33:31 2024-01-26 733908 731539 204773 201734 336270 342956 368821 364104 216925 214787 273592 277203 320136 322495 4713809 5043479 6788620 6630943 1184313 1208681 292609 257888 274378 281365 331386 319992 312108 312095 209374 211781 730982 688428 1566987 1534571 407917 402770 597688 597647 752727 733237 751032 757389 787524 793410 753887 836526 1997274 2093328 1275691 1081792 665422 658040 788878 781463 804286 811572 821110 827976 929428 934156 5307296 5452613 39.05 71.6 3
08:33:32 2024-01-26 742728 732057 204908 201246 336270 345374 368785 363304 217413 214971 272757 278928 321333 320473 4697480 5001539 6812176 6640875 1174535 1208243 292404 258649 275815 277463 329885 322463 311126 313009 209737 211781 727156 686919 1555391 1526465 405750 405903 597264 599456 756508 734987 755117 763255 788823 793450 751950 839583 2003974 2110776 1291650 1071215 667619 656572 786375 782984 809496 817316 817574 828068 937838 933950 5318140 5454185 39.05 71.6 3
08:33:33 2024-01-26 741946 731837 205205 201281 336813 345410 368785 363814 217903 215005 272792 279037 321070 320473 4701105 4990181 6803132 6640295 1174391 1208243 292955 259266 276172 276363 330652 322499 311091 313520 209883 211781 727700 686429 1561687 1526465 405786 405903 598112 603168 758659 734614 756919 765645 789717 792185 754158 842054 2007569 2107463 1293645 1069755 670191 658506 785853 782936 810644 815691 818477 829871 939201 936627 5308762 5452613 39.05 71.7 3
08:33:34 2024-01-26 743076 731929 209169 201901 338340 344337 367677 365235 218312 215005 274239 279777 320882 322006 4688337 4991191 6798290 6621591 1169375 1206530 292404 259885 276136 276603 332427 322201 311126 315362 209702 212673 733925 685939 1555705 1526465 405786 405579 598185 603057 756471 734852 755841 767822 788786 797335 758061 844258 2005427 2108993 1276435 1078953 671908 660410 784182 784110 809448 815691 820822 829945 938501 936627 5292133 5451029 39.05 71.6 3
08:33:35 2024-01-26 740429 729770 205205 202263 338067 344890 369934 367767 217938 215039 275080 279856 321107 322530 4688412 5017525 6844851 6622019 1164998 1206530 294227 260068 276172 277432 331960 322499 313058 314919 210100 213905 742952 692841 1589912 1518173 410245 407982 599774 606165 759738 733683 758405 765645 785334 793410 761265 844090 1997606 2120988 1275691 1081296 671908 658506 788878 790762 811756 811572 820785 837275 941972 935305 5241208 5442930 39.05 71.6 3
08:33:36 2024-01-26 742246 729770 205053 201910 337830 346208 369646 367178 218277 216901 274011 280238 321333 322495 4688450 5046747 6872310 6612184 1150671 1208243 294113 259266 278763 277660 332427 323972 313058 315362 210429 213305 730982 696823 1551046 1520337 412176 409390 599539 607960 757994 736361 765129 769461 788553 800094 760151 839160 2001773 2108774 1309506 1086741 673826 658210 788878 789900 808922 815691 829253 838468 938292 935966 5213032 5452613 39.05 71.6 3
08:33:37 2024-01-26 746354 729847 209789 202585 340649 345908 370042 368875 218312 216193 274887 280700 322189 326477 4701883 5067320 6863475 6574470 1161830 1208243 295478 260251 278495 277660 333870 322499 315340 315584 210759 212250 735852 696826 1553190 1529662 412590 408127 603801 608860 757994 740591 765167 763476 784324 807108 763536 844460 2000446 2099825 1283671 1094470 675269 658250 793468 792705 807204 816875 831885 838856 935549 936664 5196217 5443043 39.05 71.6 3
08:33:38 2024-01-26 728931 729765 205079 202576 340182 346487 372925 367473 218312 216901 274887 282043 322416 324496 4697756 5087546 6863475 6602887 1164387 1208243 296520 260251 278763 277695 333870 323516 315562 315140 211208 214471 729511 696826 1553819 1528891 412944 409354 605846 610592 759198 741982 764932 764560 790542 807122 765288 844090 1997606 2099825 1283671 1096027 671908 659475 796916 792629 808922 820063 832476 839165 938204 938651 5194974 5452613 39.05 71.6 3
08:33:39 2024-01-26 728931 729770 205122 202899 340421 346208 373188 368875 218312 216901 275344 281649 326959 324496 4691068 5072963 6863475 6593667 1164350 1208243 294763 264730 279156 278540 333870 322248 315748 315735 211208 214772 725098 698831 1554762 1528078 413529 409354 605550 611026 760320 742961 766673 763680 791028 808565 765705 847812 2001773 2104293 1274943 1092878 671908 660410 798046 793263 810644 819287 836777 842223 938204 937529 5201883 5452613 39.05 71.6 3
08:33:40 2024-01-26 730485 729760 205684 203214 341764 347009 371225 369988 218347 217052 275380 282070 326572 324280 4681742 5079046 6864038 6612239 1165216 1208243 295484 260617 279658 279144 333798 324248 315784 315374 211794 215039 730982 697321 1577060 1529165 413859 409969 606064 609099 760320 742961 769543 765041 793217 808248 765705 846912 2000446 2099555 1303401 1096027 673826 660410 798046 795583 810644 820478 836777 844095 940334 937565 5205596 5437094 39.05 71.6 3
08:33:41 2024-01-26 731932 729765 205083 203214 342744 345410 370042 370024 218957 216413 275731 282064 322189 326878 4688337 5064719 6854163 6603370 1159196 1208243 294798 261648 279369 279632 337185 324092 315784 316638 211314 215110 735852 695827 1576142 1526993 413640 408236 605587 609997 759809 742816 769474 765988 792329 810426 770068 845967 2000889 2105785 1291650 1094470 677367 658033 796916 793299 815217 820586 835147 844095 946056 937565 5241208 5458525 39.05 71.6 3
08:33:42 2024-01-26 733979 729770 205727 203793 343046 346244 370042 370024 219417 217087 276225 283676 320304 327242 4691068 5063723 6868139 6593273 1155790 1210371 296605 261684 281022 278435 336471 324465 315340 316898 211314 213500 728040 692841 1578353 1525313 414814 409390 604087 611460 762518 741983 770096 772670 795661 808513 769617 848416 2006852 2111983 1295640 1087923 679296 661346 795789 799648 819851 820586 832476 847780 948354 942942 5240931 5458525 39.05 71.6 3
08:33:43 2024-01-26 740361 729254 206048 203223 342769 348372 370042 370024 219570 217087 275731 283875 321751 324532 4688450 5048828 6891411 6612559 1153958 1211875 297304 260800 283074 279231 336233 326761 315748 316863 212572 215413 723350 693844 1617637 1526465 417177 410549 605550 609924 763559 742399 774417 774315 798064 807909 769232 852846 2009705 2117981 1295640 1089063 679296 662284 795753 800215 821015 820550 832402 848988 952680 945681 5239293 5461965 39.05 71.6 3
08:33:44 2024-01-26 741030 728242 207009 204074 342744 349389 372925 370024 219570 218442 276154 282064 322200 324532 4684911 5041069 6882581 6631199 1156090 1209433 297346 261720 281203 280527 333870 327259 315784 319540 212714 213900 724800 697819 1573829 1517093 416904 411613 605550 614041 767906 742069 773952 775067 795807 806737 772656 855222 2010344 2136394 1301366 1085059 680748 666398 798046 797876 821015 828216 834920 847780 952461 952649 5276915 5460394 39.05 71.6 3
08:33:45 2024-01-26 738147 729765 206334 204796 343010 349107 373452 372154 220515 217052 277890 282504 322165 326477 4685753 5002597 6848056 6640686 1169687 1208132 298018 261929 279477 281615 336709 327210 315820 316969 212749 214932 756038 693349 1575898 1520503 413933 411035 606838 612701 770091 742925 770059 774994 799196 810681 774464 858346 2016098 2124173 1288173 1085197 680748 668593 796916 793190 824298 829563 833660 843421 955914 952006 5318592 5442930 39.05 71.6 3
08:33:46 2024-01-26 742692 729719 206365 204365 343042 349107 372136 370024 224064 217390 277890 283676 322270 326974 4688021 4979719 6838278 6636019 1170003 1208132 297874 262366 281131 281095 334666 327514 315640 318704 212466 214564 722807 690391 1573428 1524826 415403 411071 605587 612267 770565 744542 768891 775031 800227 810259 773826 857563 2021836 2127188 1290129 1082043 681233 669578 798046 797606 825540 834293 836740 846537 956592 954808 5314785 5458525 39.05 71.6 3
08:33:47 2024-01-26 740263 730802 206390 204796 343037 350163 372925 369395 224135 217728 277890 284074 322235 324568 4685753 4975975 6835759 6636084 1169965 1209290 297694 262471 281945 282081 335640 328245 318244 318821 213084 214966 738838 692361 1584441 1526465 415109 411974 606875 614548 770565 742741 771740 778755 801395 811437 774925 861336 2021836 2130392 1292085 1085197 682691 670807 798046 797238 826711 836062 836740 848109 956044 955483 5314932 5460394 39.05 71.6 3
08:33:49 2024-01-26 740250 729760 207039 208237 343042 351825 372043 370024 219145 218102 278516 284078 323205 324532 4683075 4961486 6818422 6636084 1173355 1211679 296794 262104 282144 282024 336511 328441 315820 319705 213754 214564 730600 688886 1599036 1530802 415403 412264 607306 610933 770565 747701 771740 781864 804913 811509 774375 861062 2023906 2127329 1284260 1082067 680264 669578 802622 799044 825540 836392 839760 848988 955914 957547 5276727 5442930 39.05 71.6 3
08:33:50 2024-01-26 738382 731310 207009 208348 343037 351862 373159 370024 218540 217798 278549 284472 324215 324568 4682851 4972578 6801606 6636440 1169337 1208243 295897 263100 282507 282103 336618 328514 315109 320450 213205 214863 720221 687285 1575163 1528632 416584 412300 604168 612701 771658 746608 772370 782973 806090 811581 774925 861985 2025344 2131855 1285483 1081296 681233 671478 802622 799081 827883 835414 839188 848988 956592 957547 5292133 5465860 39.05 71.6 3
08:33:51 2024-01-26 736060 729254 207481 208237 343006 351862 374088 370024 219483 218442 278781 283676 324180 327109 4692310 4966659 6801182 6636019 1171085 1210371 297874 262506 282743 282130 336146 329445 317571 319965 214125 214759 733500 688393 1566258 1529716 417177 412916 608715 612737 771658 747737 773390 784085 806659 811545 774925 862598 2025344 2133367 1282304 1083582 680264 671478 804894 801350 825540 836002 842919 848348 955776 955556 5261643 5458638 39.05 71.6 3
08:33:52 2024-01-26 738151 729770 207660 208273 343042 351934 374315 370060 219145 218442 278781 284029 325437 327182 4693767 4973671 6801219 6631040 1172640 1209216 296829 263127 281380 282916 339098 328514 316026 320745 214196 214966 732050 687410 1561652 1528632 417177 413534 607622 613605 772753 747002 772974 783556 802351 816172 777231 865167 2028224 2131855 1284260 1082043 681233 671478 804894 801919 827297 837253 843773 850760 956044 955593 5269159 5452613 39.05 71.6 3
08:33:53 2024-01-26 747518 730930 208014 203764 343042 351789 375440 370024 219483 218782 278922 283481 324947 328951 4684361 4977227 6816054 6640406 1171603 1208243 297451 263723 283671 282921 336417 328324 316061 319705 215137 214932 728099 688393 1564587 1529662 417770 414189 611816 614548 775222 751407 774108 784147 809890 815597 774653 867671 2023906 2130345 1282304 1085197 681233 672431 807214 802342 825693 837253 847877 853330 956044 962465 5287892 5442930 39.05 71.6 3
08:33:54 2024-01-26 747513 729770 207694 203965 343042 351862 375440 372154 222042 219407 279387 283826 325087 329834 4675561 4986653 6807703 6640295 1175372 1208421 300473 263750 284279 283556 335640 328821 317977 318963 215440 215001 724509 690391 1560738 1530802 417146 417300 614099 616329 777492 755196 776971 783003 811749 817903 774433 869322 2025344 2130345 1282304 1091289 681233 674804 810691 802216 825540 842762 849086 851439 958225 961107 5291946 5442930 39.05 71.6 3
08:33:55 2024-01-26 731064 729765 208014 205208 345890 351578 376354 373061 221887 219596 279640 284872 324110 331151 4681640 4994411 6815248 6631135 1175878 1211199 298998 263750 282307 283786 336146 328857 318494 319930 215440 215001 727368 688886 1559318 1530802 417146 417006 614718 616329 777455 755870 778150 784147 811718 815700 774981 869322 2031109 2131855 1282304 1091392 683178 677223 811842 802488 826711 843357 848445 852413 957433 963935 5286322 5451029 39.05 71.6 3
08:33:56 2024-01-26 730300 729847 208417 205246 346415 351537 376017 373097 220057 219701 279640 284872 324563 331349 4674805 4991734 6788978 6626218 1185474 1208243 299122 264190 280983 284690 338726 329445 319979 320450 215440 216305 730600 690391 1567354 1539750 418362 413570 614754 615825 773849 754909 778150 781864 815244 825237 775017 867054 2023906 2108956 1292498 1094432 684204 672827 811842 805865 827297 843187 850968 857092 957433 955629 5261981 5452613 39.05 71.6 3
08:33:57 2024-01-26 735099 730421 209440 206089 346942 351609 375297 372643 220244 219736 279262 285196 324528 330067 4681640 5018869 6798653 6612239 1172030 1208243 298389 264190 283289 283467 339786 329655 319011 320972 215440 215969 730600 688607 1599572 1540022 420955 414845 616499 619398 772753 759071 782145 784085 814667 824398 778424 865167 2023906 2117981 1297634 1100536 684641 671478 815226 811132 825540 837217 854716 860043 956008 955363 5196217 5449065 39.05 71.6 3
08:33:58 2024-01-26 728438 728862 209435 204820 345463 351163 377063 373665 220362 220198 279531 286275 325158 330348 4682851 5050223 6863930 6612310 1164350 1209328 301190 264190 283205 284690 338797 327369 320143 320450 215903 216978 735396 698318 1561054 1528632 419692 417033 617374 621842 774638 756259 783914 784085 809281 827059 784097 867671 2023361 2124173 1280348 1103742 690067 670821 810691 810557 832274 837289 848445 862602 965786 955556 5235553 5474293 39.05 71.6 3
08:33:59 2024-01-26 737270 728808 208886 204886 346522 354889 374962 374792 221076 220044 279085 284903 325946 328546 4661475 5037215 6891411 6621591 1152574 1210546 300487 264155 284977 285325 338726 329426 318750 322662 215440 216862 732050 697819 1574991 1526465 422222 417890 613848 619976 776905 754043 786254 789937 811718 825237 783506 871251 2025344 2142561 1293226 1094470 688321 672827 809505 811708 834708 838577 849086 862602 969361 965980 5265483 5465017 39.05 71.6 3
08:34:00 2024-01-26 738188 728288 208921 205571 346933 355391 376389 373248 221781 220409 281403 284020 325963 330374 4681753 5028228 6853415 6626396 1159910 1208243 302390 264225 283210 286199 339010 329426 319979 322662 216047 217048 732050 698318 1580065 1519425 418435 418480 616499 622797 781392 755334 781620 791057 811682 820595 787542 875749 2027308 2142591 1276425 1090615 690559 678746 808931 808835 839455 844396 848481 862831 972220 964606 5322213 5465017 39.05 71.6 3
08:34:01 2024-01-26 753884 728789 208878 205601 345979 354748 374315 371539 221247 219877 281546 285075 326175 329921 4660040 4958369 6807602 6621591 1169375 1208243 299576 265852 283205 285664 339786 329354 319495 323320 215440 217445 738338 689408 1562981 1528632 419692 417890 614447 618190 780839 755224 781589 792742 811099 826403 783542 874503 2034590 2142289 1299910 1086741 689576 677748 811225 808262 837077 845027 848445 857531 970248 969256 5291906 5466458 39.05 71.6 3
08:34:02 2024-01-26 740429 729624 209580 205666 345899 354237 377774 374756 221042 220528 281800 287019 326280 330214 4667049 4958023 6807978 6640295 1173662 1208243 300487 265852 284156 285597 338797 331426 319011 322409 216657 217013 733085 690391 1561687 1530802 421951 419072 616937 617859 783056 759034 782478 792742 818408 820595 783589 879649 2034590 2139526 1290129 1089810 686639 678475 815226 811708 834708 845027 855970 864418 966972 973493 5284196 5442779 39.05 71.6 3
08:34:03 2024-01-26 744802 728661 209789 205242 344531 353707 378198 372654 221179 220709 282235 284076 325963 331242 4663932 4980197 6807602 6640875 1175878 1208243 301436 265852 283873 290853 339548 332258 321960 320874 216657 217385 736400 691849 1578343 1530802 420359 417442 620364 620049 783056 762376 784116 789937 817794 824663 784145 877034 2033146 2133367 1290129 1097634 688595 680672 818699 809408 832274 852952 860712 861879 964991 972151 5288263 5470781 39.05 71.6 3
08:34:04 2024-01-26 728438 728698 208850 206313 346920 353961 377207 375855 222272 219903 281745 286703 326210 330348 4661437 5016836 6784494 6612239 1177899 1210431 299364 266892 284942 286137 342642 329889 321960 323907 216657 217759 728797 688886 1591332 1543758 423420 417300 618540 620013 778630 763458 786218 788818 820834 829608 784145 871907 2033146 2120552 1292085 1103742 688105 674804 821061 818644 833780 845561 863321 867564 962906 966517 5207127 5443043 39.05 71.6 3
08:34:05 2024-01-26 728927 728516 210337 205852 347448 355500 378948 375386 220872 221098 282036 285836 327110 330849 4673069 5065266 6859044 6612310 1166046 1208718 302991 265852 285263 287148 341883 329889 323656 322698 217615 218367 730600 698318 1582281 1529716 423420 419072 621681 625967 781946 763458 790887 788548 815991 834302 789923 874503 2028224 2127329 1286216 1106886 693936 678008 818174 816333 839455 846939 858299 869839 972037 966517 5233732 5458525 39.05 71.6 3
08:34:06 2024-01-26 732682 727155 210039 205916 348564 356686 376604 374368 221247 220599 281172 288157 327231 330594 4667049 5028228 6863805 6598050 1150118 1208243 302814 266670 286763 285682 341403 331929 320985 324363 216657 218402 730600 696325 1581939 1528632 424322 419368 616686 624637 781946 761260 792578 793299 811365 829500 793365 879687 2028821 2153270 1287660 1099202 694508 680006 816430 814874 840648 848583 855784 867564 974869 972229 5260091 5458525 39.05 71.6 3
08:34:07 2024-01-26 735136 725503 210091 206390 346678 355500 376676 375565 221588 220374 283253 285836 327266 330894 4671731 4969972 6835538 6602719 1168467 1208243 302142 267303 284977 291299 341883 331157 322484 324075 216657 219460 735852 695331 1591485 1522145 421624 418064 616686 624306 784338 758497 786291 792666 819602 832352 789923 879854 2038004 2145474 1301866 1090588 693518 682122 816467 814016 841842 851639 855747 866404 974289 975779 5288169 5452613 39.05 71.6 3
08:34:08 2024-01-26 736999 727123 210047 206376 345605 354707 378984 374404 221281 221253 287381 284111 327266 331350 4657697 4961599 6807602 6630943 1175372 1208243 302390 267898 285138 291375 340336 331929 322974 323679 216019 217724 733500 691375 1566064 1530802 423120 422048 623003 623753 787785 764851 788604 793263 822614 829572 788731 880517 2039759 2139303 1294041 1100717 692530 682606 823086 814016 835744 853481 862700 865172 966549 976294 5278776 5453909 39.05 71.6 3
08:34:09 2024-01-26 728927 727205 210376 206317 349586 354237 378912 372986 221896 221288 282235 287574 327231 330420 4663091 5014875 6786971 6602887 1173699 1212776 301436 267562 286763 290853 342884 331426 322353 324821 215950 218778 728797 688886 1576155 1539524 424623 419368 620364 623274 781946 765097 790887 792742 825568 836047 789698 876773 2039181 2124001 1301866 1103859 690559 681601 821025 817222 839455 847627 864002 869308 970807 972952 5250425 5452613 39.05 71.6 3
08:34:10 2024-01-26 729053 726719 211393 206350 347764 354273 381200 375565 221247 221980 282235 286668 327725 330384 4664344 5039286 6849726 6602887 1165771 1208718 305164 267526 286862 291335 342354 332396 324569 323907 216657 219083 732050 698318 1563092 1529662 424623 418393 623922 626322 784375 765969 793171 791057 822793 838957 795200 880642 2031109 2130208 1292085 1112418 697989 682606 820479 819764 841768 851745 861939 871838 975665 970172 5241208 5449065 39.05 71.6 3
08:34:11 2024-01-26 732564 726605 210741 206593 349935 355873 378284 375565 221930 221634 282271 288622 327990 329386 4658113 5035529 6858293 6607596 1153432 1208718 304022 267562 287684 291058 342884 333207 321960 323860 215799 219118 733500 694339 1628259 1526465 426436 418687 620095 627300 784168 762376 796467 798960 825596 836516 796752 880755 2036895 2145511 1295997 1100717 695911 680190 817539 820928 845598 847519 858411 874470 981117 977828 5252494 5452613 39.05 71.6 3
08:34:12 2024-01-26 750772 726569 210741 207208 347724 355303 378984 377828 221964 221324 281570 286503 328291 330384 4667049 5000937 6833872 6621591 1159948 1209290 303659 267597 286419 286785 342884 332973 323429 323790 216471 219118 736400 697727 1566686 1517272 424021 421263 622121 628684 788901 765553 796228 802379 820652 829464 797789 886173 2042890 2153228 1277145 1094470 697398 683957 818699 816175 847472 854015 857665 870115 981388 979237 5318140 5461965 39.05 71.6 3
08:34:13 2024-01-26 737632 728702 210923 206593 347240 356159 379056 374404 222810 221634 281499 285870 329249 330884 4657697 4958360 6802758 6635672 1175229 1206972 304272 268800 286799 286959 341848 333550 323884 324821 217180 219083 725632 690391 1563270 1530802 424623 421892 622547 625746 792443 768858 793105 800178 827911 835372 792618 888144 2046742 2142561 1299910 1099754 695500 683921 825549 816212 839002 857253 867736 866788 973598 973584 5261680 5448728 39.05 71.6 3
08:34:14 2024-01-26 728927 727719 211397 206597 349939 355054 378984 373808 222238 222016 282780 287643 328291 332163 4654378 5005947 6784494 6602887 1172030 1212221 303311 268422 288386 291371 342884 332973 324569 323825 216657 219297 730226 688886 1578279 1540022 427043 422048 626989 627717 785840 772031 795353 797165 827287 841407 797318 881143 2033146 2133073 1286216 1107674 695911 680882 827929 824433 839455 852422 866884 876964 976363 975779 5214974 5442930 39.05 71.6 3
08:34:15 2024-01-26 727898 725743 211759 207608 349895 356003 379020 377864 222272 222016 281570 288622 327990 332968 4667049 5039582 6857475 6574433 1160023 1210431 305164 268764 286813 286985 343409 333514 324161 325554 216657 220524 728099 695828 1577085 1533404 426739 421749 622085 630874 785840 765590 797616 800141 825494 837262 797973 887067 2042703 2160948 1315610 1097415 701106 684779 822812 820928 846271 854015 864002 874470 984173 979237 5314537 5446420 39.05 71.6 3
08:34:16 2024-01-26 736303 725571 211071 207881 349868 356159 378948 376129 223183 221825 281570 287643 329284 333235 4660401 4943609 6798290 6621591 1171043 1208243 303347 269214 287239 287360 342884 333478 322974 327605 216691 219899 730226 692345 1603451 1530802 425831 421119 622966 628277 792263 767804 793143 802379 829987 835459 793144 892627 2046742 2151754 1277145 1096069 693936 683957 824381 820346 845072 856496 867736 874433 978503 984895 5276727 5442930 39.05 71.6 3
08:34:17 2024-01-26 733114 725544 211580 207701 347799 358024 381739 376730 222650 222016 283025 286738 329249 332932 4654378 4970871 6807602 6626218 1175372 1207863 305164 269214 287715 288128 342884 333514 324834 326622 219582 220242 730226 693834 1593821 1534028 426436 423484 627471 629084 793388 772104 793171 801203 828741 842599 795570 889039 2042666 2133073 1297954 1103742 696902 685446 826720 820346 843278 856532 868806 876347 975702 979273 5261868 5461965 39.05 71.6 3
08:34:18 2024-01-26 730485 726860 211803 207234 350957 356445 382278 375829 222650 223109 282667 288955 329782 332428 4653766 5048089 6835538 6612239 1165216 1208243 306025 268386 288599 287221 345275 333298 324726 326622 218514 219662 728797 697321 1576242 1537338 428259 421119 629255 629092 787785 774297 800186 798971 826258 845154 800274 883173 2038004 2141042 1297954 1106598 699884 680882 823396 825453 848675 851579 866502 878573 983476 978727 5224353 5454734 39.05 71.6 3
08:34:19 2024-01-26 737270 721390 211799 206597 350998 357555 379056 376730 222684 223265 281338 287678 330246 330884 4648158 5013271 6872310 6621591 1153432 1208243 306456 268100 290087 290702 342776 335802 324798 325712 217565 220348 727368 701545 1556052 1525313 427416 423750 623885 634680 791446 769989 801897 804689 825568 838212 805826 891720 2043836 2164013 1284821 1097588 701882 688889 821061 820993 851763 856532 862737 876964 989080 986020 5316345 5451029 39.05 71.6 3
08:34:20 2024-01-26 736475 725471 211554 208175 350396 359550 378984 377756 223338 222292 282791 288273 329711 331924 4651660 4944895 6817303 6626400 1168552 1211013 304878 270324 288275 288969 345555 335365 324798 327648 218498 221001 727368 692841 1579436 1529716 425831 424448 623989 632672 793388 767596 795464 804051 832155 838514 800238 893124 2047224 2154795 1303822 1096807 696902 687390 827621 821699 848675 861487 869350 876964 984173 987532 5288169 5456226 39.15 71.6 3
08:34:21 2024-01-26 731000 725530 212393 209274 349832 356373 382278 377828 223338 222327 284108 289780 329747 333510 4657697 4972273 6810380 6631505 1179322 1212739 306276 269865 288455 288899 342884 335839 326635 327582 218584 220312 733085 692361 1572400 1532935 428259 423606 628481 629056 795739 774847 797679 801775 834144 845154 801410 891634 2048197 2130345 1292498 1106886 696494 683921 830281 825380 845671 856568 874219 878536 975702 982042 5214974 5452613 39.05 71.6 3
08:34:22 2024-01-26 726830 725272 212757 207889 351735 356445 380906 379038 223085 223265 282791 290591 330246 335469 4657697 5043163 6859063 6621818 1167459 1210296 307032 269829 288455 288759 346533 335328 327559 325256 218384 221178 727368 698831 1565808 1535155 427453 423154 629480 633781 792825 774847 802468 800251 828668 847456 804867 886322 2043836 2148795 1276425 1108463 702883 683884 825549 829559 852773 855218 867736 883732 987645 982564 5246973 5465860 39.05 71.6 3
08:34:23 2024-01-26 737209 721390 213100 207881 349868 358598 381739 379002 222616 223265 283258 287460 331175 332158 4654979 5005552 6866495 6631343 1160570 1208132 306318 270144 288419 289778 343339 336257 324834 325853 218044 221932 736038 697321 1584137 1526465 426436 423534 625583 631951 796339 770428 797802 809397 834735 838514 801447 898241 2051457 2154795 1305779 1099934 697894 689866 830281 822354 848675 863923 871972 877639 983317 988265 5290004 5442765 39.05 71.6 3
08:34:24 2024-01-26 731524 725249 212393 209296 349832 356445 380870 378396 223649 222952 284518 289122 330246 333546 4634854 4961285 6830591 6640762 1176872 1211332 306384 270734 288599 289374 342894 335510 326291 328045 218724 220988 728797 693349 1555541 1534611 427043 423488 629480 631878 793454 774662 797839 802525 836552 847528 799067 887541 2046742 2136496 1294041 1111397 699884 686903 832909 830148 847472 859608 877062 885028 982779 984895 5203640 5442930 39.05 71.6 3
08:34:25 2024-01-26 725837 721314 213060 208214 352024 356373 380870 379038 223149 223265 283258 289359 330246 335979 4654378 5063049 6875051 6617216 1166663 1212025 305926 269972 290914 289004 344443 336386 326780 325747 218571 221834 725938 700820 1560256 1530802 428130 423858 630817 635618 793388 775049 802391 802525 829914 847600 807104 887777 2045288 2150230 1305779 1103742 702883 686903 827306 830148 854859 856604 866884 886289 992663 988229 5244951 5458525 39.05 71.6 3
08:34:26 2024-01-26 737879 721318 213796 208861 350962 359357 383360 381218 223149 223265 284524 289157 331175 332932 4645033 4996078 6883980 6626658 1153958 1208243 306458 269972 290738 289638 343374 337044 326672 327296 220049 221728 728797 699716 1579766 1521582 427043 426699 626671 634717 798069 770428 799617 809445 834735 843366 804296 898302 2056001 2159417 1307735 1097588 699386 689866 830281 826587 850558 864534 873250 880837 984781 993309 5276727 5452613 39.05 71.6 3
08:34:27 2024-01-26 728931 725539 213091 209222 350953 357483 381708 378966 223338 222483 284595 289834 330246 335505 4654472 4983090 6809400 6621629 1176069 1212100 306599 269292 290341 290767 343374 335546 328487 326661 218759 221679 721404 694339 1569927 1539750 427453 423154 629480 630056 793418 774780 802468 803551 834157 847564 802585 890452 2042385 2145628 1292085 1116391 704182 688889 832642 830148 850558 862436 877062 886289 987645 984895 5239293 5447143 39.15 71.6 3
08:34:28 2024-01-26 729226 721359 213100 208856 353802 357519 381739 378713 223873 223265 284214 292082 330960 333293 4665550 5028982 6845280 6593871 1161678 1209179 305534 269362 291029 289414 346866 338347 326672 328818 218384 221834 728797 695828 1619444 1530802 431390 423822 625787 636248 793388 772651 807111 811745 831125 842589 811229 897023 2049653 2173222 1311647 1099934 707193 691459 827892 828971 857287 862967 869424 883732 993861 991133 5314709 5442930 39.05 71.6 3
08:34:29 2024-01-26 731696 721318 212757 209226 352024 358634 381200 379002 224098 223265 284781 290638 331449 333221 4656144 4945173 6831088 6631394 1170191 1208243 304612 270269 288946 289884 344961 337318 324834 329546 218466 221679 731656 690391 1590624 1530802 427489 423930 627026 632399 798069 774847 801326 811745 838993 844558 802585 899011 2053082 2158015 1286740 1103742 701882 693073 834717 825380 849883 865645 878633 880447 984745 991169 5278776 5452613 39.05 71.6 3
08:34:30 2024-01-26 728931 725562 213769 209222 354047 358598 380906 378108 224480 224224 286001 292838 331605 333438 4656710 4999673 6791542 6607656 1174482 1210296 304330 269585 291234 288838 346593 337355 325796 327826 218794 221523 735498 691849 1611390 1540022 430742 423930 633053 634267 795005 779596 806501 804689 834735 854238 810382 890452 2046742 2148906 1305779 1113015 706187 687390 830281 832114 857772 861487 873250 889081 994072 982597 5233732 5456871 39.05 71.6 3
08:34:32 2024-01-26 735789 721318 213765 208214 351844 360551 382959 378785 223925 224524 284520 290170 332575 332752 4656144 4990218 6872957 6621675 1150044 1208243 305996 269140 291949 289884 345239 337630 325796 328551 218794 221834 730226 699818 1557796 1521582 431390 427571 629480 637877 798069 775049 804747 811745 836284 846263 809468 901228 2058926 2163743 1274056 1096807 703682 690935 830454 827796 857287 865618 874568 882438 993096 994011 5284309 5442930 39.15 71.6 3
08:34:33 2024-01-26 736060 726765 213512 209964 351875 360587 383085 378894 223994 223893 284888 290240 332809 333293 4648345 4938353 6801257 6631040 1171043 1209290 305251 270408 291751 290802 346036 339066 325305 327826 219477 221834 731270 690391 1564536 1530802 429756 428175 630371 633781 802608 779596 802391 810594 838400 847600 806459 898500 2053082 2136496 1289122 1110043 702883 690845 836493 829690 853043 864318 879919 886289 983354 989734 5216905 5449065 39.05 71.6 3
08:34:34 2024-01-26 731473 726761 213816 209117 354015 359572 384235 378857 223891 224524 284417 290983 332017 333510 4641175 5039000 6854605 6612559 1164387 1208243 307422 269140 291852 290325 346522 337355 327839 327561 219442 222805 727368 700820 1567744 1530802 430742 426967 633090 638145 798069 777355 808334 809445 834120 852431 811805 899673 2050169 2168604 1303822 1106099 707193 690971 832051 829654 857895 865474 876438 888223 993861 993742 5260002 5467984 39.15 71.6 3
08:34:35 2024-01-26 734646 724740 213623 210433 351880 360393 384175 382801 224932 223265 285129 290310 331964 333546 4648928 4980876 6844851 6612239 1161603 1208243 307422 270373 290508 291724 345516 338587 326815 329546 219278 223118 735396 694339 1575523 1526465 428433 427907 629035 636520 802608 773918 802354 815978 842709 846263 805852 904329 2056444 2159417 1288659 1105313 703887 695768 837086 827796 853043 870628 881245 884753 987645 994011 5286070 5442741 39.05 71.6 3
08:34:36 2024-01-26 727787 725768 213627 210424 351947 358490 382583 379038 224098 222796 285067 290947 329996 336253 4638993 4975335 6761041 6612484 1183851 1208243 306494 270786 290377 291928 346836 337630 327574 328818 219784 222301 722814 689408 1577303 1539750 430401 423930 632605 634024 798069 781845 807111 810594 838993 854238 809383 897060 2046742 2148706 1303822 1118571 708705 689960 834717 833920 857895 863003 876104 889713 993861 990413 5225992 5455611 39.05 71.6 3
08:34:37 2024-01-26 734376 724740 213963 209257 353865 360911 380870 380951 224828 227237 284125 291728 330685 333474 4642301 5000451 6858396 6602887 1151755 1208243 307172 270373 292005 290802 346558 339066 328022 329813 219477 222805 727591 700319 1548323 1520337 432307 428781 631263 638208 800334 778456 809485 813867 838109 847600 813535 905085 2062329 2167068 1304012 1097588 706690 694582 832320 829876 859736 871781 877062 889726 998147 998093 5284196 5442741 39.05 71.6 3
08:34:38 2024-01-26 735876 721318 213796 209881 351798 362735 383121 379038 224722 222144 285102 291229 331805 333474 4641724 4926616 6791542 6621675 1169375 1208243 306913 271235 292364 292168 347359 337958 325831 329813 219938 221834 722553 690391 1564219 1530802 431321 428781 631710 635618 804275 781845 807149 811531 843306 854842 810654 902511 2057463 2141042 1302305 1109782 703385 690971 837086 833920 857287 871287 884005 891246 989776 993938 5235425 5451029 39.15 71.6 3
08:34:39 2024-01-26 730125 721314 218331 209632 355555 360767 384378 379038 224063 224892 285539 292526 329889 335505 4635553 5029635 6835954 6602887 1164932 1208243 308354 269620 291109 291759 347639 336950 329364 328551 220163 223118 728797 700319 1570929 1530802 432001 428175 635337 639637 800334 779596 811793 811745 839030 854024 815006 899651 2051625 2167235 1313603 1106612 708200 693000 834975 837256 863292 871287 879565 890271 999540 998203 5257827 5435197 39.15 71.6 3
08:34:40 2024-01-26 734650 724474 214242 210578 352055 360875 384374 384156 225210 227237 286021 291194 330880 335505 4638993 4975975 6844232 6621591 1159084 1207386 308424 271011 292057 293095 346593 339306 327839 329885 219820 222106 732453 696325 1574736 1521582 429792 428781 631974 638245 804881 776768 805928 818639 844413 847600 809468 905626 2058926 2163963 1290579 1103742 705900 696861 842138 830000 857287 875562 885644 886177 992949 999655 5280625 5451029 39.05 71.6 3
08:34:41 2024-01-26 725763 721359 213796 211072 355806 359716 383228 381757 225453 223265 285102 291491 329924 337076 4639091 4979894 6761041 6574433 1185663 1211013 307457 271875 291234 292649 349215 338587 328831 329849 220163 223118 733085 689899 1575644 1542665 432614 427571 634437 636520 799767 784128 811518 810885 842709 856505 811445 894148 2047224 2151754 1284821 1118785 713006 693264 837086 838662 862783 868209 883061 895038 998942 994011 5227537 5458638 39.15 71.6 3
08:34:42 2024-01-26 732039 724726 214223 209916 353900 363026 382619 381757 224791 222831 284875 291763 330915 333510 4635115 4999877 6820122 6584213 1156446 1208243 308354 271046 296753 290590 349814 337721 327574 331619 220163 222071 730226 696325 1569337 1529716 433535 427571 632157 638245 801470 779596 813993 818059 839030 852431 817466 905626 2058926 2176340 1279706 1106223 711234 698528 835012 834285 867115 874830 879528 888413 1001560 1000223 5325737 5449164 39.15 71.6 3
08:34:43 2024-01-26 738658 721359 214255 210565 353365 363832 383192 380949 225296 222178 285904 290912 330985 333221 4638993 4915829 6791542 6593347 1171043 1208681 306494 272100 296352 292649 347675 338231 327309 332625 220163 223360 728451 690391 1569974 1530802 431390 426330 632335 636520 802570 781845 809485 817479 845045 852751 811805 907384 2064293 2160890 1292498 1113211 708200 695911 843048 836066 859724 873091 886387 890489 994593 999655 5263749 5448728 39.15 71.6 3
08:34:44 2024-01-26 728664 721381 218744 209995 353369 360911 385532 381218 224791 223555 285654 292937 330915 336289 4638993 5034807 6835954 6612239 1165216 1210197 309073 271011 291793 291405 348724 337248 331135 329849 220886 222071 731656 700319 1572276 1534571 432921 426361 635749 642051 801470 782595 811574 815671 842709 857225 818137 905691 2058421 2180947 1301624 1108426 713266 696934 838274 835804 863434 875185 883969 893101 1005409 998775 5305132 5448728 39.15 71.6 3
08:34:45 2024-01-26 733153 721377 214105 210894 353330 360947 382047 381757 225994 222178 285976 292838 330950 336052 4645801 4919382 6816914 6612559 1166663 1208243 306922 271910 296853 293755 347675 337721 327344 332895 220163 221883 737373 692361 1593501 1530802 432307 427600 632605 638182 806058 782955 809485 818381 848629 857189 814076 908851 2063323 2164004 1292498 1113211 709209 697081 842690 834804 860298 873256 888284 892359 993897 999104 5263749 5443043 39.05 71.6 3
08:34:46 2024-01-26 727626 721318 214401 210098 354432 360623 383228 379038 225331 222831 285138 293348 330950 336563 4638993 4968761 6772241 6602887 1177899 1208243 306494 272708 296753 291849 350342 337212 328866 331350 220851 221917 733085 690859 1590991 1544401 433843 427337 635749 637307 802039 788534 816436 814900 843830 863250 817898 903571 2058421 2157868 1315560 1113015 711234 693190 838584 840588 866500 865690 881245 899785 1001524 997330 5225533 5442930 39.15 71.6 3
08:34:47 2024-01-26 732043 720638 214401 210244 354996 364089 382923 380923 225296 223486 285931 292279 330950 333582 4638993 4993351 6863214 6593273 1150118 1208243 308424 271270 294005 292649 347675 338303 328334 331888 220851 221917 728451 698318 1560421 1520503 433843 428875 634887 643801 807181 783684 815854 818529 845662 857262 818174 910149 2067733 2170055 1302093 1099987 710183 698528 837680 834547 864046 878180 883867 890383 999723 1003127 5271247 5448728 39.15 71.6 3
08:34:48 2024-01-26 731932 723719 214406 210600 352240 360983 384954 381503 225488 222831 286853 290470 330985 337625 4629641 4940885 6793813 6621591 1175372 1206530 308354 272100 291793 294189 347116 337757 330862 330849 221577 222037 725632 694063 1575919 1537839 432050 428672 638464 639873 804890 786296 814110 816102 847500 856469 817592 901990 2053082 2154832 1288659 1120656 713266 696058 839501 838948 864659 870729 886387 899036 1001851 991647 5224353 5452613 39.15 71.6 3
08:34:49 2024-01-26 731164 722691 214397 209951 357026 364089 383228 380959 225488 223520 285102 291968 331945 333582 4638993 4998439 6863214 6607596 1150081 1208243 308424 271235 293031 293542 347675 339052 328795 331529 221422 222449 725632 701213 1572400 1520980 436281 432439 636239 644751 807127 783474 815174 822715 846262 855866 821025 911698 2070642 2176492 1287239 1100572 709209 700015 839501 836990 865886 874974 884600 894340 1000109 1000661 5276727 5442930 39.15 71.6 3
08:34:50 2024-01-26 736065 721318 214858 211224 353405 364603 385568 380390 225522 224892 287095 292117 332711 336016 4629406 4922101 6796397 6621591 1168907 1206530 307923 272551 292210 293329 349778 342663 328866 331888 221577 221763 735498 692345 1565485 1536246 433843 430083 636691 640147 811252 788534 814110 818639 849383 861496 818137 910261 2062329 2145664 1289122 1115317 706690 696058 843885 839368 861601 871055 889313 898428 993897 1000259 5216905 5474971 39.15 71.6 3
08:34:51 2024-01-26 728414 721093 218997 210604 354468 363062 386454 380354 225139 223555 286182 291711 331679 337076 4625599 5020270 6830813 6602887 1162731 1208243 309980 271910 294551 293577 349778 337994 331901 330598 221329 224340 730226 700319 1586858 1530802 433843 430605 639826 644220 806034 784902 815804 818639 847389 861496 821025 906306 2056444 2176307 1270289 1108463 712757 697081 839501 839368 867115 874524 883867 898395 1005965 1003127 5252494 5452613 39.15 71.6 3
08:34:52 2024-01-26 742830 722691 214406 211922 353369 363062 382619 380959 225837 222213 286853 292675 331945 336563 4625790 4919382 6826226 6612484 1166663 1204850 308354 272968 291588 294510 349491 341478 329115 333690 220709 224218 738803 690859 1572006 1532430 433191 431215 634437 639673 808381 784165 813722 823299 851864 856541 813853 911111 2064199 2162431 1296336 1112224 711196 699060 845081 837583 862211 874632 891548 894568 998272 1002419 5261868 5448728 39.15 71.6 3
08:34:53 2024-01-26 727898 725249 218974 210600 355530 363062 385261 381757 225594 223555 285940 292689 331679 337112 4632385 4989522 6801408 6593535 1165235 1208718 308424 272686 293529 293044 351091 339147 330451 331475 222164 223083 734088 695827 1590991 1537839 435077 428875 639499 643911 807181 786460 818202 816322 844449 864539 821025 907021 2057463 2164000 1269583 1108994 711741 697081 839501 840625 867921 871668 885126 894116 1007427 1004627 5243111 5467135 39.15 71.6 3
08:34:54 2024-01-26 734032 722691 218825 211774 352381 363832 384449 382977 225872 223210 287531 292937 332444 337076 4629641 4972673 6825816 6612239 1163820 1206698 312208 274170 291926 294224 349635 339219 330719 333762 220745 223413 734950 693844 1575732 1526465 433228 432439 635751 642962 811252 783021 811574 827496 853071 856541 815043 914710 2065764 2164000 1296336 1109782 710727 700098 846280 836990 862211 879616 893166 895615 999723 1003127 5277028 5442892 39.15 71.6 3
08:34:55 2024-01-26 724186 721061 214406 211591 355561 360947 384990 379822 226958 222865 287558 292661 330985 337662 4626342 4961435 6761041 6612559 1184509 1211406 310122 273698 293509 294011 351470 341236 331453 333220 222270 222792 727042 689899 1580569 1548797 436005 427636 638596 639673 804917 793139 817620 819801 848146 864909 821025 906343 2056481 2160948 1292498 1119256 715473 697081 842690 843789 867115 871704 887373 898007 1005217 1000296 5233732 5458073 39.15 71.6 3
08:34:56 2024-01-26 735969 723710 219117 210600 355000 365119 384954 383342 225872 224629 286853 293454 332944 336052 4635687 4984105 6873424 6626547 1152313 1208570 311100 272601 294431 295096 349635 340353 330862 333364 221959 223171 735944 701322 1565755 1520503 435077 431546 638464 647229 810677 784201 816421 822427 850659 861496 821025 914056 2065664 2177792 1302093 1102137 710221 699001 843885 838501 867115 881590 890480 899275 1004005 1010741 5272922 5442930 39.15 71.6 3
08:34:57 2024-01-26 728931 721057 218970 211896 353365 363062 386726 381529 226152 223520 288175 292526 332444 339135 4629641 4933650 6801068 6631281 1176067 1208095 310273 272827 293442 294852 348689 339803 331865 332338 222681 222724 729860 693349 1567247 1532430 435349 432154 641312 642015 811613 791039 811574 820382 853454 864264 816235 910261 2062329 2150230 1319472 1117775 709209 698293 848721 843715 862211 871668 895820 898682 999687 1003127 5197957 5441664 39.15 71.6 3
08:34:58 2024-01-26 723738 722691 214249 211260 355250 363062 386726 382977 225453 223589 287495 292151 332444 339615 4629641 5023852 6846518 6603086 1164721 1208243 311206 272933 293613 295131 350548 340957 332873 333834 221923 223551 736400 699818 1594636 1530802 435695 428893 639499 645740 806607 785904 819367 822427 850020 863932 822689 914056 2065261 2186979 1297954 1110043 717512 702116 842058 840625 872056 879616 885287 899692 1012093 1006431 5307296 5451452 39.15 71.6 3
08:34:59 2024-01-26 730476 722695 218740 211966 354468 364346 386360 382977 226537 222865 288247 293554 332409 337625 4626342 4933271 6827410 6621965 1165831 1207386 310264 274188 293592 296170 350836 340078 331130 333834 221329 225484 735944 692361 1590687 1529716 433843 431171 636452 642051 811828 786460 813993 825490 853490 861496 818662 915516 2070104 2170142 1298255 1113015 712757 702116 848721 839368 865886 879326 895820 894079 1002561 1005648 5261605 5451029 39.15 71.6 3
08:35:00 2024-01-26 724149 723715 218898 211609 356636 364089 385603 380656 226923 223555 287495 292695 332711 338619 4631742 4977959 6769462 6612484 1182094 1212739 311242 274608 291997 295754 351898 339803 332765 333834 222654 223137 727042 690391 1569729 1543910 434768 429603 641312 642015 809528 791039 818784 820611 853071 865636 821025 912676 2056444 2167272 1315560 1123884 717748 699001 846280 843715 868805 874632 891822 903652 1008140 1003127 5241208 5452613 39.15 71.6 3
08:35:01 2024-01-26 731255 722691 219354 211957 357429 365119 384954 382672 226221 223589 286857 294229 333969 337810 4646739 4998848 6872957 6603100 1150044 1208243 310988 273804 295096 294118 351650 341421 330826 333834 222618 223516 725632 702048 1588597 1521582 435927 432800 637621 646969 811252 788205 822514 825453 851864 863054 824161 918138 2071575 2174798 1292889 1102174 712249 701088 845081 840841 868842 879326 890647 894079 1006641 1011975 5271247 5452613 39.15 71.6 3
08:35:02 2024-01-26 728931 723715 214210 211953 354144 364089 386762 382100 226644 225633 288401 292689 335460 339542 4634023 4943169 6796397 6621629 1172715 1208243 310593 274396 294832 295754 349778 340389 332873 332895 223116 223292 728112 694339 1561842 1534571 433843 432800 642221 644824 811686 792724 815767 820693 854733 865627 819861 910036 2065261 2159417 1311647 1115818 713949 699280 849927 846784 864659 874271 895713 904940 1002268 1000661 5189590 5443261 39.15 71.6 3
08:35:03 2024-01-26 723678 722691 216675 211595 356069 364089 387637 385828 225908 224386 288031 293887 332839 340024 4634545 5018969 6846915 6593535 1164331 1208243 312224 273577 293855 295754 351898 340957 332873 333834 222270 224208 736400 698318 1573359 1530530 436315 429550 640405 647117 807237 787647 821119 824832 852467 863012 824931 917749 2065261 2188530 1327557 1113015 718023 703680 843885 843715 873852 879326 888013 898007 1014316 1009350 5322362 5443261 39.15 71.6 3
08:35:04 2024-01-26 731004 722691 219005 212646 357315 364937 386631 383139 226783 223486 288707 293923 333806 338436 4629365 4919382 6825952 6602719 1164998 1208243 310299 274679 295387 296349 351650 340353 331901 333555 221577 223551 734514 691868 1584055 1530802 435077 432407 636654 644367 811686 788763 816421 827833 857298 863322 821025 918233 2065701 2170142 1300174 1113015 713949 702189 850530 841220 867115 881600 894544 899692 1003050 1008601 5261868 5443261 39.15 71.6 3
08:35:05 2024-01-26 725284 724635 216070 212304 357968 364825 386582 383379 226818 223520 287995 295387 333304 339469 4629641 4970473 6772704 6574508 1175372 1209290 308460 275522 293605 294738 351898 340389 332638 333834 222654 223516 728451 690859 1582060 1543758 436579 430454 642258 644824 809528 792684 822618 820965 851864 870633 827819 914019 2065261 2170142 1302093 1113015 718260 699001 843885 847986 873852 879616 889847 907710 1012129 1008601 5243111 5442666 39.15 71.6 3
08:35:06 2024-01-26 735173 724474 214884 212306 355388 366154 386546 384558 226178 224803 288653 293760 333946 337589 4629641 4968447 6854163 6593347 1157258 1208243 313650 273804 293648 295919 351632 341144 332638 333834 222654 224243 725581 697321 1568194 1521582 435077 432836 640405 646373 815212 788763 818202 829008 856620 863351 821025 920960 2071575 2176492 1302093 1112224 714456 705213 851135 840030 867115 883793 894175 895985 1002977 1012243 5274970 5455611 39.15 71.6 3
08:35:08 2024-01-26 724594 724745 215615 212775 357537 363652 386582 382136 227592 223555 287769 293989 333736 339395 4629641 4966942 6770677 6593235 1179612 1208243 311242 276176 293165 295503 351898 340353 333577 333834 223038 223585 718383 690391 1575166 1544853 437288 433053 641312 643911 809528 794440 824447 823009 853071 873027 829656 913647 2068198 2168604 1302093 1118571 718023 700052 843885 847886 875092 879725 890554 910228 1012129 1007248 5233274 5442779 39.15 71.6 3
08:35:09 2024-01-26 734128 722618 214880 211746 356310 364994 386762 383353 226221 225465 288401 293994 334718 337314 4634023 4972673 6853415 6593273 1152313 1208243 313174 273804 296286 294767 351402 341938 332873 332589 223038 224243 735498 701213 1562080 1521310 436315 432908 640405 648772 816404 788493 821119 830185 856014 862369 824198 923624 2071681 2179336 1305931 1108463 713442 706249 850604 841256 870109 883645 896990 900700 1011138 1016403 5292133 5452551 39.15 71.6 3
08:35:10 2024-01-26 728553 722691 214534 213070 355534 364089 387673 384780 226888 223555 288833 292661 332979 341063 4626342 4938393 6779321 6612239 1177751 1208243 312188 274679 293855 295901 351898 340389 333577 333834 223038 223551 725632 690391 1620942 1535659 435695 430971 643168 643454 811650 793286 821119 824248 855308 870633 824198 915364 2062329 2164000 1292498 1125484 718535 702116 848721 847986 872614 881922 895526 909354 1014795 1007395 5225992 5456502 39.15 71.6 3
08:35:11 2024-01-26 728931 720649 214765 211997 360074 364667 385532 383281 226572 223624 287923 295687 334484 337589 4616465 4984105 6853378 6593535 1148411 1207386 312188 274644 295511 295754 351898 342492 332873 335341 223002 224208 728451 700319 1565047 1521582 438806 432944 640405 647361 815826 788800 822103 829008 856014 865650 826610 919576 2074247 2185749 1309769 1105313 713949 704215 849927 846555 873918 888993 896565 903503 1010211 1017990 5293933 5443261 39.15 71.6 3
08:35:12 2024-01-26 728664 723531 214884 212592 355250 364603 388033 385555 226679 223624 288761 292151 333713 338263 4616997 4933800 6798290 6612239 1175229 1208243 311969 274679 294789 295660 351402 340389 333812 333834 223074 223551 729860 693349 1597635 1540022 436936 430886 643168 644824 811717 795002 824410 824212 854093 869155 827856 912714 2065261 2164000 1300174 1120693 720439 700972 849104 852136 876335 879507 895601 912104 1014629 1010253 5222424 5454698 39.15 71.6 3
08:35:13 2024-01-26 732043 720649 214616 211626 357461 365286 387042 383317 226888 225325 288211 294692 334754 337224 4620289 4965613 6873330 6602887 1147396 1206530 312224 273840 297691 295955 351898 342528 333107 333322 223038 224439 728451 699716 1580229 1519425 435927 435122 641312 649268 817562 788763 819594 829690 857298 864264 827232 927862 2073375 2179336 1283472 1110178 715305 706546 852072 845437 873160 889103 898269 907021 1011755 1017685 5286366 5442651 39.15 71.6 3
08:35:14 2024-01-26 728664 723056 214880 212627 355000 365119 387997 383317 226923 224629 288797 291745 334017 338263 4610937 4926616 6791542 6616954 1173699 1209574 311715 275329 295096 295007 351650 342215 333812 333834 224403 223585 723943 693844 1566612 1534028 436579 435652 644995 645740 818722 795638 820534 825453 861018 869155 822377 918138 2070679 2167047 1288659 1122563 718260 703039 853557 852211 871436 883315 902390 909648 1008891 1010813 5196217 5445168 39.15 71.6 3
08:35:15 2024-01-26 720462 721915 214983 212627 356672 364603 387925 385621 226896 224785 288725 293989 333982 339560 4623046 5002597 6844851 6584402 1160850 1209365 313907 274679 295483 296652 351998 340869 333812 334561 223038 225286 724223 698329 1568567 1530802 437197 431207 642258 647397 811828 791039 828083 831526 847420 868759 832101 924947 2073632 2188632 1289122 1110043 720586 707678 847481 844765 878048 888291 893236 901958 1020410 1016930 5330843 5446420 39.15 71.6 3
08:35:16 2024-01-26 733082 722691 214940 212925 357465 368224 387997 383281 227662 224594 288725 295314 335023 337589 4620289 4907925 6788978 6641549 1166009 1208243 311277 275980 295655 297495 353639 344574 333577 333322 223923 223551 738316 692361 1569236 1534571 436543 436393 645452 645740 818722 797366 821119 826389 862019 875421 825629 920316 2074090 2167088 1290579 1123364 718535 703854 855474 851603 871379 881631 903520 909689 1008891 1011528 5189590 5439003 39.15 71.6 3
08:35:17 2024-01-26 722102 722691 215617 212929 358282 364227 390265 385657 226958 225325 288761 293989 335023 338298 4616997 5002597 6844851 6574470 1164387 1207386 314128 275329 296179 295454 351941 343609 333848 334057 223737 225286 728451 699716 1568233 1530530 437233 432836 644995 650722 811828 792162 828412 832434 857849 872986 832749 922780 2074090 2194710 1298255 1114598 721614 703066 847518 848403 881795 883645 894438 906274 1022397 1015586 5318706 5448728 39.15 71.6 3
08:35:18 2024-01-26 734705 722691 214949 213224 357716 365358 387616 384203 227980 224629 290467 293989 334754 338176 4616465 4907858 6798290 6612484 1167634 1208243 311750 276475 295691 295901 351898 342636 332873 335605 224403 224590 727591 691375 1565169 1532935 436579 433066 642221 644969 821011 798942 825778 830185 861474 874257 828846 922123 2074090 2159417 1298806 1117775 714456 705040 854868 847922 873233 883609 903412 908928 1008891 1009638 5216905 5443261 39.15 71.6 3
08:35:19 2024-01-26 726866 722691 215952 212631 358504 364191 390265 383317 226923 225325 288730 295830 335023 338227 4616465 4999489 6798653 6593206 1165216 1207386 312918 275136 297901 296372 352223 342528 333812 335650 224877 224555 734088 698318 1575673 1535659 439627 432656 647710 653127 816453 795455 829188 830185 860510 873059 833752 923624 2071575 2191503 1284260 1115595 722644 706249 850530 848403 878827 883681 897162 908319 1020949 1009747 5269384 5451216 39.15 71.6 3
08:35:20 2024-01-26 728047 722691 214919 213523 356641 364738 387343 385693 227700 223589 290671 292695 335023 339135 4620289 4923873 6825816 6602887 1161641 1204850 314128 276368 294824 295971 354048 342528 333812 334631 223737 225984 727368 695828 1603853 1529662 437558 435139 642221 649122 820465 795542 823463 834915 863388 870027 826646 927844 2075110 2176249 1284649 1116185 718023 708106 855474 847384 873581 888681 904506 907747 1011038 1017593 5246579 5439003 39.15 71.6 3
08:35:21 2024-01-26 722577 722184 214915 212921 359656 363936 387961 382708 228015 224976 288725 296246 335058 340952 4616465 4947651 6752752 6583956 1181329 1208718 312295 277058 294681 295901 353034 342492 333848 334596 224245 225200 729860 691849 1575981 1548313 438806 432692 645639 647576 816453 797785 827934 829008 859800 874208 829640 919884 2065664 2170055 1305931 1123810 722129 702153 852178 852920 877326 880980 898475 912964 1018059 1012243 5214974 5448728 39.15 71.6 3
08:35:22 2024-01-26 732563 720649 216292 212627 357752 366457 387961 385621 226958 225709 288761 294479 335094 338655 4607139 4956367 6847684 6602887 1152313 1208718 313293 274715 296136 296591 351898 342600 333667 336672 224188 225391 726722 699818 1580040 1526852 437558 436036 643588 650078 821048 793245 823824 832151 863816 874876 828957 926021 2076087 2173168 1287239 1117775 718535 706212 855474 848588 875092 888956 903750 908245 1013191 1009760 5252489 5443261 39.15 71.6 3
08:35:23 2024-01-26 723664 722686 214983 212929 359878 364191 387997 383246 227592 225639 288752 295325 334953 340375 4617517 4947502 6770677 6593613 1175372 1208243 311206 276439 296560 297243 355894 342239 333704 337148 224116 224799 731270 693239 1592882 1546597 439989 432692 647602 650195 815790 797931 829002 830356 857189 874533 833316 924136 2071575 2188530 1281589 1114598 721614 706212 851135 850325 879850 888681 897088 910943 1020949 1018135 5248698 5443261 39.15 71.6 3
08:35:24 2024-01-26 731004 720613 214983 213677 357429 366122 387925 387361 227627 224559 291325 295100 334671 339615 4610937 4951929 6835954 6602944 1160570 1207386 314791 276118 296093 297590 353780 342420 333812 337148 224059 226230 732050 697321 1582242 1525909 437558 436393 642221 650685 820937 794929 823750 833330 861314 874275 829656 925600 2074884 2176492 1287239 1118571 718535 708253 856688 851001 875713 894178 905038 908928 1012093 1015459 5250600 5449621 39.15 71.6 3
08:35:25 2024-01-26 723664 722175 216075 213079 359914 364738 387997 383246 227627 225639 288689 295325 334718 340375 4610937 4970473 6807978 6593579 1166080 1211875 314283 276082 297433 297135 355391 342167 335700 335723 225634 225775 731270 698318 1572502 1534300 439202 435112 647710 652568 814023 793281 830220 836103 857225 873023 836647 926297 2074520 2194610 1305931 1113015 723215 709762 848721 848588 883046 891194 895713 907336 1021246 1020638 5314260 5443261 39.15 71.6 3
08:35:26 2024-01-26 732006 722430 214915 213228 358219 365286 387307 384125 227980 223624 288761 295550 335023 339135 4610937 4898598 6793538 6607827 1168907 1208132 312081 277110 296842 297590 354889 344393 333740 336440 224403 224903 735498 690391 1601252 1535155 438079 436008 643897 646337 823345 800233 823202 830185 866072 872941 828443 923624 2071575 2160677 1285356 1121452 717512 704142 858430 852846 873233 883609 903727 916133 1011484 1009638 5192265 5433909 39.15 71.6 3
08:35:27 2024-01-26 721536 720654 216253 213070 358795 364191 390265 386744 226923 224976 290431 294828 334988 340277 4610937 5000451 6838637 6607782 1163337 1209433 315385 275960 297360 296658 354889 342420 334340 334596 224403 225950 731656 700319 1567230 1530802 439270 432944 647710 653104 814023 793281 830014 836433 857262 872406 837013 928056 2074520 2193338 1305931 1110043 723729 708078 850530 848588 884410 893414 897102 907261 1021492 1021359 5299383 5442892 39.15 71.6 3
08:35:28 2024-01-26 732860 722430 214983 213523 358831 367231 387925 384161 228468 224976 290467 294468 335023 338379 4610937 4901093 6800961 6603064 1169129 1207571 312959 277695 296560 296798 355337 344538 333812 337149 224468 225443 735498 690391 1568334 1535155 438855 436444 644081 647361 822858 799629 825656 831489 865693 875312 830245 925600 2071667 2160948 1292183 1120656 718023 705213 860381 854129 873581 888681 907697 913615 1011755 1017445 5201859 5443043 39.15 71.6 3
08:35:29 2024-01-26 725874 720654 216253 213224 358795 365286 391369 386200 226958 225709 290504 294879 334988 341731 4607651 5002416 6820819 6603100 1165935 1205632 314092 276701 297901 297739 355894 344393 335736 334022 225670 225443 732679 698318 1580633 1535155 440557 436049 649547 653568 816404 796765 830014 833692 859764 873881 836976 926783 2076589 2197723 1305931 1113015 723729 709115 851135 849723 884299 889932 896451 912927 1024212 1021359 5306953 5435079 39.15 71.6 3
08:35:30 2024-01-26 728858 722426 214983 213818 358835 365322 387925 384467 228334 224750 291675 296002 335998 340763 4602922 4923969 6823288 6607656 1163299 1207114 314128 277392 296200 297664 354889 344538 333848 337634 223909 225984 728451 692361 1594141 1530802 437601 436661 643624 649268 821048 800233 828083 833330 863177 874569 832605 927769 2075995 2160948 1308051 1119584 717512 706249 857296 852846 876335 890613 903378 912643 1011755 1016894 5220627 5443261 39.15 71.6 3
08:35:31 2024-01-26 728247 721674 216288 213228 359878 365286 391369 385227 227627 225989 290431 295119 335763 340915 4618740 4952221 6752565 6593579 1175372 1210296 312153 277874 296344 297771 354379 344916 335736 335640 224877 225635 721163 691570 1576704 1543305 441495 435516 648628 653760 818722 799099 829977 834584 862239 874569 836383 926783 2074520 2199282 1295997 1115392 725791 708578 854262 852613 882039 892258 901107 913057 1026422 1021359 5275140 5442854 39.15 71.6 3
08:35:32 2024-01-26 728931 720608 215018 217698 358831 366128 387925 387706 228334 224942 291482 296031 335751 340915 4618522 4943044 6826629 6612505 1163299 1207386 314496 277678 296344 297699 352223 344574 335736 336653 224052 226404 735944 693844 1617481 1528632 438148 437374 644081 651219 820766 799063 828083 834621 865081 874569 831475 924762 2068293 2160948 1313597 1119368 718023 708253 857941 852846 877580 891194 905997 918100 1010663 1019980 5226270 5441664 39.15 71.6 3
08:35:33 2024-01-26 726600 720649 216253 213219 360711 365871 391922 385334 227859 226961 290263 295975 334917 340579 4618522 4972273 6777003 6593579 1171159 1209433 312663 277678 297649 297771 354379 344538 335736 335605 225035 224903 734635 694339 1579649 1540022 441808 436666 649547 654495 818779 799063 832411 836433 861628 874569 838201 927505 2074613 2197723 1292889 1113015 725274 710191 851135 850398 885555 889968 897162 911629 1027153 1021432 5292020 5443043 39.15 71.6 3
08:35:34 2024-01-26 728784 720649 214983 213827 358539 367973 387443 385334 228762 224838 291262 294980 334882 339212 4609117 4882485 6796713 6598361 1161603 1204783 313907 277678 297292 299528 352258 344538 333848 338180 223737 226125 732679 692361 1592073 1530802 438855 436661 643810 649268 820766 800233 829853 834584 866341 874244 832137 926114 2076273 2160948 1293260 1119860 718535 707250 860108 854129 876335 891194 907697 915331 1010627 1018658 5200118 5433633 39.15 71.6 3
08:35:35 2024-01-26 726048 719642 217090 213659 360169 368234 392476 385478 227487 226077 290369 295632 336127 340543 4610937 4980786 6782392 6584281 1165216 1208243 314128 276439 297685 296556 354060 344574 336174 334631 225670 224937 732282 695331 1573519 1536797 441808 436661 649547 654031 818722 799063 830014 837027 862239 874569 836383 929249 2074520 2197723 1292498 1114598 725791 711232 853053 852883 885042 892272 896829 914023 1027227 1024605 5299383 5424065 39.15 71.6 3
08:35:36 2024-01-26 728982 721689 216828 214278 358643 366278 387781 385478 228548 224838 290938 295186 335728 338263 4603085 4914653 6826226 6598336 1159910 1203893 315013 277678 296704 297734 352258 344574 335736 337670 224088 226369 730226 694332 1573313 1526465 438130 437065 644081 651219 821964 799666 829262 834621 866341 879625 832101 926809 2070031 2162431 1313597 1119368 718535 708253 857941 854771 877984 889932 903764 915606 1012093 1021163 5218822 5449065 39.15 71.6 3
08:35:37 2024-01-26 726416 720576 216852 213487 360024 368646 392440 385442 227452 226339 290549 295359 335763 338263 4614225 4970386 6781920 6584183 1167759 1207386 313614 277876 299586 297807 354379 344574 333569 335640 225353 224937 731893 694339 1571203 1536797 441808 437628 649547 654031 819884 800233 830014 836755 861351 874641 837013 929523 2077471 2204152 1307735 1115392 726824 713320 854262 854129 885555 892551 901786 914266 1028683 1023748 5291676 5446205 39.15 71.6 3
08:35:38 2024-01-26 728894 719412 218131 214424 359147 367087 388033 388015 228334 224942 291737 296067 336776 341247 4604302 4951929 6839980 6574396 1155606 1203488 314238 277253 297541 298429 352223 344807 334071 336689 225035 227072 730600 697321 1572478 1521310 438544 437897 645282 652642 823164 800233 829262 836433 866378 874677 834864 927542 2074921 2164000 1291796 1122013 718535 709259 859770 855377 880001 892148 904814 915331 1014482 1023054 5227668 5436800 39.15 71.6 3
08:35:39 2024-01-26 725605 720503 216857 213518 360457 366164 391114 385657 227700 226339 290431 295806 335058 339012 4607651 4982808 6784219 6584267 1162694 1207386 313258 276439 299729 297283 354343 345098 334644 334596 225670 226019 732679 700319 1568789 1530802 441495 437278 651905 654960 819884 800233 832448 837027 862300 874280 837643 930259 2074884 2197309 1292498 1115392 725791 711232 853520 852956 885555 892551 903412 918067 1031608 1027158 5303197 5427131 39.15 71.6 3
08:35:40 2024-01-26 728894 720144 215617 217545 360448 368757 387961 385621 228653 224976 291325 296246 336257 338298 4607651 4896442 6791542 6593579 1162469 1205744 315013 278568 296344 298429 353812 345622 334106 338453 224403 226404 729860 692361 1586937 1528632 439238 437506 644995 651219 823128 801369 829388 837027 866378 879625 834570 930222 2077471 2160948 1295109 1119028 719797 708253 861610 856591 880702 893607 912128 918184 1014629 1021214 5218527 5443261 39.15 71.6 3
08:35:42 2024-01-26 725534 720649 217462 213676 361001 366421 390899 386780 227347 226200 291120 297081 336540 339286 4607651 4990341 6803132 6593579 1162694 1207386 313293 277253 299865 297843 354343 345658 335583 334631 225670 226177 729860 700040 1592393 1530802 441808 437278 650467 654739 818142 797931 836154 839405 862239 874641 841852 932285 2075995 2197723 1296655 1111397 725791 712816 855952 855854 889299 892515 900959 914154 1027043 1027158 5291906 5439606 39.15 71.6 3
08:35:43 2024-01-26 732564 720613 216068 217419 359945 367561 387889 385044 228334 225011 291330 296663 336540 339135 4598306 4887021 6770354 6593535 1165972 1207386 314748 278177 297901 299528 353847 346709 335500 336653 225670 225635 733672 690391 1566612 1530802 441315 437897 647675 651219 825572 802397 829954 834584 870173 882266 833316 924799 2074575 2176249 1317516 1125770 724711 710155 862793 860247 881328 892454 914062 921503 1022324 1021359 5213032 5447143 39.15 71.6 3
08:35:44 2024-01-26 721753 719595 217090 214352 360747 365322 390265 388051 228334 225709 291325 297500 335023 341380 4613708 4984105 6820457 6574830 1158920 1203413 314238 277945 299369 299951 355980 344574 334340 337705 225353 227107 734088 698318 1575481 1530802 441495 436353 647217 654495 822858 800233 833706 839405 866341 874280 839464 935799 2086817 2197980 1288869 1110178 724711 711086 857904 853423 887819 897564 904963 914266 1022727 1026691 5280625 5452613 39.15 71.6 3
08:35:45 2024-01-26 727795 720649 216288 217392 358831 367008 389733 387397 228334 225709 292332 295794 337118 340875 4610937 4895657 6779666 6616954 1169375 1206530 315013 278568 297685 298673 352258 346709 335618 336417 225670 226605 729502 694339 1567882 1533484 439238 436549 651426 653104 823164 802361 834929 837293 866414 883546 839464 927469 2078172 2179435 1285356 1128694 727860 709222 859733 861470 885518 891194 903764 921390 1026687 1020367 5214974 5452337 39.15 71.6 3
08:35:46 2024-01-26 731004 720389 217000 217278 360453 367597 390816 387979 228015 226478 291420 295119 337083 338263 4597814 4933145 6833872 6593535 1147396 1207114 313293 277714 300458 298185 353812 346709 334420 337670 225511 226369 732679 701213 1572400 1521582 442121 436446 647712 655476 827915 800233 828800 841293 874064 879841 836721 935425 2083496 2185527 1294772 1119546 724194 713138 864055 854166 880547 899381 914122 915569 1020225 1018364 5271247 5435268 39.15 71.6 3
08:35:47 2024-01-26 722363 720649 216103 217572 361037 366421 391369 386185 229470 225674 290987 297187 336033 339322 4601585 4933421 6748126 6584213 1178727 1208243 312351 278961 297901 298391 355445 345341 334644 336653 225353 226369 734088 690116 1572686 1543758 442749 436661 649547 653760 820149 802397 834966 839083 867069 883215 841852 930111 2077559 2194710 1317446 1117738 726824 710191 857941 857535 885804 892551 905038 917548 1026650 1026394 5233732 5455410 39.15 71.6 3
08:35:48 2024-01-26 728931 718583 216322 213084 359293 367267 390265 388051 228334 225011 297270 295359 337083 339286 4597814 4926475 6816914 6574582 1161641 1204783 314016 278568 296798 299126 353847 346428 334644 337895 225035 227618 725632 694339 1591453 1526465 440686 435966 645318 652642 827489 804751 835316 839183 872569 884610 838127 930735 2081722 2167068 1285865 1122287 721614 709651 864668 857807 880547 892623 915430 922757 1017302 1021446 5198174 5439153 39.15 71.6 3
08:35:49 2024-01-26 724502 719631 216996 217581 361037 367561 390899 388015 228015 226409 291416 296289 336811 339286 4601585 4983015 6801332 6584213 1166046 1206530 313293 277945 301071 300344 355481 346746 335383 336618 225670 226212 729502 697321 1563592 1535659 442749 436513 653164 658655 823382 801221 839732 842988 865913 879480 846051 936910 2074515 2197520 1294772 1116391 727860 715380 855474 854771 891868 898288 904394 914833 1030147 1024197 5314932 5452613 39.15 71.6 3
08:35:50 2024-01-26 731969 720649 216810 217765 361037 369260 389733 386508 232476 226058 292296 296289 338885 340124 4601585 4877180 6779321 6593535 1165831 1207386 314570 278961 297288 299126 355445 348221 334340 338453 225670 226570 723668 690391 1571062 1533520 442601 440383 649591 652994 830268 806344 832815 836879 875120 887116 834534 930222 2080895 2174798 1311688 1125484 723215 707079 866246 860794 880547 891886 914122 921315 1020949 1024400 5186838 5435232 39.15 71.6 3
08:35:51 2024-01-26 718686 718542 216952 214352 361037 365358 389733 388051 228334 225709 292296 296289 336575 342210 4607651 4984105 6829218 6584143 1160023 1208243 315223 278177 300434 299335 355161 344611 338596 338215 225511 227301 729860 700319 1567230 1533404 442601 437897 651389 657756 823382 802469 839060 844187 866341 879625 842507 936541 2097949 2188530 1298806 1113015 726824 713357 857941 855377 887125 898791 906371 912887 1027227 1025753 5280625 5443261 39.15 71.6 3
08:35:52 2024-01-26 728710 720649 216814 217805 361074 369296 391519 386780 228813 226058 297119 297297 338136 339012 4597814 4882187 6784494 6612559 1168541 1204820 313293 278961 299865 299126 353847 347728 336159 337161 225670 226793 732282 695239 1567899 1535155 442398 439010 652312 654991 829054 807079 830014 837027 870483 887043 836866 928862 2071575 2179336 1292498 1127087 725791 709152 862220 859540 883046 892551 911764 922933 1024249 1018422 5203640 5433909 39.15 71.6 3
08:35:53 2024-01-26 721241 717492 216810 217805 361037 367002 390265 388087 228334 225709 292369 297532 334776 340349 4598306 4974859 6826226 6570146 1153432 1206530 313328 278177 300434 299528 356587 346381 337603 339500 225116 227144 731270 696325 1598785 1530252 444639 438868 649129 656822 825572 802506 834966 841717 871406 874316 841254 934045 2091200 2191503 1280318 1106598 722701 714368 862220 857199 885555 899649 909099 916896 1024249 1030476 5271247 5433909 39.15 71.6 3
08:35:54 2024-01-26 725874 719631 217170 217765 358867 366421 390899 387979 228334 226058 297613 297827 337083 341344 4594829 4879789 6770354 6574470 1172030 1207386 313258 278961 299441 299333 355894 345881 339075 337291 225670 226265 732282 695331 1566612 1534882 441035 441025 653275 654960 825572 805896 837382 839405 870173 889763 843490 932894 2073047 2177792 1311688 1129952 727860 709152 859746 860794 882932 892551 908767 923591 1027227 1018652 5214974 5439382 39.15 71.6 3
08:35:55 2024-01-26 726044 718565 216961 217428 363116 368705 390265 388015 228334 226023 291325 296980 337864 340763 4598306 4958247 6835954 6574830 1151792 1206530 315865 279174 301419 298844 355838 348184 337053 338619 225670 227285 737841 700319 1566884 1526465 444323 437848 647712 660099 828943 800233 832485 845621 875010 882222 838869 939558 2080525 2191466 1274772 1115392 723729 715417 864668 854771 883161 898957 914122 915369 1023451 1027417 5267487 5418444 39.15 71.6 3
08:35:56 2024-01-26 719453 720654 216288 213418 361074 366457 391922 388015 232836 224976 296662 298317 336575 340385 4588488 4933719 6742417 6593535 1181792 1210296 315829 279282 297469 300102 356409 346001 336560 338321 225670 226932 732679 689408 1599345 1540022 443052 437902 651389 654031 823164 807099 839770 838214 868942 883691 845008 931525 2079344 2188530 1287239 1118196 727585 710191 857941 860794 886796 892659 906788 923591 1025603 1028293 5233732 5442930 39.15 71.6 3
08:35:57 2024-01-26 728931 719880 216996 218075 360489 368705 391922 390283 228503 226058 297613 295359 337864 339799 4601585 4932130 6835115 6612559 1156918 1211088 318029 278853 299719 300139 355575 347336 337639 338144 225670 227848 729150 697193 1567095 1524228 441150 438429 649547 654960 830268 802361 833669 838806 873880 887226 839464 934945 2083779 2170142 1322841 1122250 722644 711232 864055 859636 885670 897745 912779 920890 1020949 1028947 5224353 5437784 39.15 71.6 3
08:35:58 2024-01-26 725492 719590 217298 214127 361037 369281 391448 387361 228334 227077 292155 296910 337048 340038 4602068 4964077 6763527 6598370 1171043 1208132 314869 279410 301065 300514 356195 346673 336124 337670 225670 226091 731893 695331 1581506 1537839 443063 439650 654592 656404 820766 802506 839770 843445 865693 882113 845533 935373 2083779 2204152 1311688 1113015 727860 716348 857904 857199 889348 901557 904740 920458 1031820 1030476 5299627 5437784 39.15 71.6 3
08:35:59 2024-01-26 731004 719054 216926 218111 361028 369224 391369 387361 228973 226023 292710 296254 337083 340727 4598786 4877860 6786985 6598381 1167385 1205855 315607 279640 299224 299580 354876 346709 334574 340636 225670 227037 728112 690391 1572819 1534882 442005 437634 647712 654031 830268 807099 830014 838809 874839 883654 838509 932949 2080821 2173222 1289122 1127087 724759 709079 866509 862014 883046 892587 914930 925567 1021318 1024487 5184855 5411731 39.15 71.6 3
08:36:00 2024-01-26 719444 718542 217298 213049 361037 365358 390863 391119 228334 226374 297540 296945 337048 342415 4601585 4999451 6840305 6598381 1163337 1206493 316140 278961 300671 299615 356267 346673 338668 337705 225670 227583 725632 701825 1572276 1530802 443063 437813 653738 657871 823164 802506 839234 846220 869571 882113 847481 939521 2074552 2199282 1284016 1114598 727860 716431 859770 857807 892240 900223 906334 918163 1030867 1028619 5292340 5443261 39.15 71.6 3
08:36:01 2024-01-26 729578 720654 216961 213084 360745 369853 392199 386816 229294 226181 293270 296945 338065 340727 4594829 4889155 6771978 6603270 1165831 1203413 314454 279603 299392 299580 356195 347728 334644 340743 225670 227390 728112 691868 1578369 1530802 442262 437777 649087 654031 830268 808816 832627 839405 875571 888300 838201 932949 2083506 2173222 1304012 1125484 725274 710155 867124 863273 884299 892623 916749 925567 1021246 1024524 5192265 5433909 39.15 71.6 3
08:36:02 2024-01-26 719439 718542 217593 218111 361074 366973 390589 390283 228813 226374 297540 297047 337048 342451 4609542 4995736 6819127 6584183 1164387 1206848 315188 278532 303248 299580 356516 347965 338419 337398 226947 227425 734088 698318 1565308 1530802 444007 437634 654202 657871 823308 802361 841060 845621 867641 880953 847774 938148 2083779 2200740 1302305 1113015 729418 716431 857941 857807 894775 900187 906334 920814 1029269 1030476 5291869 5441821 39.15 71.6 3
08:36:03 2024-01-26 731004 718542 217298 213084 361065 369817 391653 387361 228973 226181 297503 297357 338054 339824 4599711 4891651 6776966 6603086 1165831 1204783 313293 279748 299475 300279 355980 348714 334574 340300 225670 227072 729502 690391 1565169 1530802 442951 437813 650657 654960 831681 810001 833669 839405 875494 889945 839464 932949 2074515 2176249 1285356 1127087 725791 710693 869354 863346 884299 892659 915654 924729 1023451 1018364 5188558 5432022 39.15 71.6 3
08:36:04 2024-01-26 719444 717455 217672 218146 361037 366421 390863 390283 228762 226708 292937 297600 336799 342343 4605826 4990218 6829554 6593579 1161003 1209253 316734 278764 301175 299615 356516 346709 338704 338417 225670 227813 728451 700319 1560588 1530802 444007 438464 654202 658373 824367 802361 841694 847421 870173 880953 848684 942274 2086817 2202552 1313605 1114598 729662 716939 860381 857807 892873 901565 909025 919544 1030252 1033505 5291906 5443261 39.15 71.6 3
08:36:05 2024-01-26 729542 719839 216996 213084 361033 369564 393515 387346 229474 226867 292982 297919 338707 340543 4606288 4882346 6780002 6593613 1168907 1206530 313984 283881 300859 300948 356552 346865 337683 338180 226947 227583 730892 694830 1573556 1530802 443063 440499 654666 654739 829090 809427 838575 840625 871609 890306 842471 937097 2068564 2182626 1304012 1131559 730979 714368 864668 862621 889678 899649 914363 926264 1032806 1018098 5222424 5443261 39.15 71.6 3
08:36:06 2024-01-26 723298 717455 217276 215334 364549 369262 391740 390174 228938 226778 292646 298853 337639 341547 4608152 4954487 6821769 6579520 1157446 1207386 315223 279748 300422 299580 358705 348714 335618 340779 226679 227778 732679 696325 1616957 1530802 445588 436281 649547 657871 829679 804744 838575 847421 874802 882230 842471 942274 2086521 2197723 1302305 1113015 725791 719214 865895 857807 889048 901673 912984 920890 1029412 1033139 5278776 5439153 39.15 71.6 3
08:36:07 2024-01-26 726351 721684 218140 215628 360893 367971 393588 387907 229223 226234 293919 297012 337793 342415 4601585 4924421 6801380 6612310 1172715 1207386 314713 279551 301284 301405 354876 347237 338704 338690 226947 227618 736907 694339 1572719 1537839 442435 436406 653275 654960 827915 811726 841694 838806 871406 891203 848684 932949 2080821 2188530 1298539 1120656 729938 711232 861573 865798 894885 897745 911627 926814 1032294 1027893 5224353 5442590 39.15 71.6 3
08:36:08 2024-01-26 730856 718133 218550 215032 360925 369673 393032 391001 228194 226409 297962 296254 338611 342208 4602068 4938329 6854163 6607768 1152313 1204783 316653 278961 301175 300912 355445 348714 337411 340264 225670 227980 725333 699716 1568621 1519425 443068 438866 652349 658373 831093 804744 837382 846220 877427 883582 838829 940896 2090067 2185430 1276620 1123884 727860 716431 866889 859503 885555 900223 916956 923442 1027286 1030476 5265483 5434651 39.15 71.6 3
08:36:09 2024-01-26 723539 720503 217528 213393 364107 368525 390863 387361 233198 226444 292580 299605 338101 341068 4592233 4942531 6738250 6574830 1175372 1207971 313258 278361 299997 299651 358705 347728 338203 339715 225670 227778 735498 691354 1570780 1543758 445271 437634 655130 656440 827915 809427 839234 843752 870343 888063 847444 938852 2083779 2207005 1331546 1119584 732023 716431 863443 861404 892350 901565 912930 923591 1035258 1036085 5269344 5434891 39.15 71.6 3
08:36:10 2024-01-26 728821 718337 217311 213745 361028 369781 391369 389489 229509 225709 298247 296907 337828 340313 4608152 4910136 6821769 6603057 1162469 1203040 314968 284557 300325 301194 356552 348468 337411 341331 225670 228166 722032 693349 1610124 1528573 442435 438558 649547 654960 832896 808853 837382 843789 878855 889945 841242 936778 2085261 2176492 1282167 1125484 725274 712275 869627 864571 885555 900284 921564 927327 1028146 1031535 5202431 5443043 39.15 71.6 3
08:36:11 2024-01-26 724392 718542 218198 217769 364023 369492 393244 388051 228973 227112 297691 297287 337959 340828 4598306 4968724 6791617 6593802 1166892 1206530 314238 279551 302138 299615 358705 347728 338193 339465 225662 226879 734635 695331 1568028 1537839 446265 439117 655827 660350 825572 806528 846041 847421 871406 883654 848684 940227 2079011 2205354 1302305 1116185 732023 716108 860381 858859 894517 905354 912540 923479 1039410 1033029 5322517 5444846 39.15 71.6 3
[truncated: 49,750 more chars]
