# Supplementary material for: Methods for Estimating the Detection and Quantification Limits of Key Substances in Beer Maturation with Electronic Noses
Source: Sensors (Basel). 2024 May 30;24(11):3520. doi: 10.3390/s24113520 (PMC11175341; doi:10.3390/s24113520)
Supplement: Supplementary file 1 [file sensors-24-03520-s001.zip › Data/Acetaldehyde/raw data/Day 4/ETH1.txt]

Time Date R01 R02 R03 R04 R05 R06 R07 R08 R09 R10 R11 R12 R13 R14 R15 R16 R17 R18 R19 R20 R21 R22 R23 R24 R25 R26 R27 R28 R29 R30 R31 R32 R33 R34 R35 R36 R37 R38 R39 R40 R41 R42 R43 R44 R45 R46 R47 R48 R49 R50 R51 R52 R53 R54 R55 R56 R57 R58 R59 R60 R61 R62 T01 H01 Phase
08:38:00 2024-01-26 720198 714560 219101 215070 362751 373179 396939 390988 228964 227887 295293 300947 341683 345290 4571494 4835954 6752026 6569506 1162469 1199023 318832 281781 303903 306820 360911 351469 342343 344408 228515 230535 723397 690391 1563952 1529716 449725 445426 662468 664543 847882 824850 853437 857844 893689 909384 859733 952537 2086484 2197723 1285865 1136399 742278 725612 879310 877130 908050 915875 933014 943222 1050031 1044442 5201671 5420692 39.15 71.7 1
08:38:01 2024-01-26 717636 713544 219136 215108 366613 373707 393905 392194 230905 228669 294771 302574 341070 344509 4568612 4954824 6807978 6556257 1155898 1199731 321101 281506 304618 304087 362953 349281 342825 344443 227453 231427 728637 695331 1578642 1526465 451002 445509 660557 667515 843908 820364 855980 862658 893021 901574 861390 962981 2098618 2196853 1295109 1118571 737186 728397 883055 872491 903995 919628 934110 938139 1046628 1051754 5250600 5395963 39.15 71.7 1
08:38:02 2024-01-26 717673 714564 219443 216661 364387 372888 396020 394723 230905 227677 295458 301200 340555 345960 4559193 4861059 6773635 6584253 1166046 1201300 319127 281711 304618 304334 360911 351469 344620 342859 228160 230697 732282 688428 1596428 1534611 447673 444832 663955 664180 841448 827228 857674 857844 891004 909269 865858 954870 2096016 2197723 1295109 1129915 741811 722462 876381 880386 910628 914496 929625 946055 1054361 1045273 5202622 5424557 39.15 71.7 1
08:38:03 2024-01-26 721698 713035 219846 214936 366919 375452 394942 392051 228896 228970 293944 301622 342032 342307 4564177 4919595 6798653 6551030 1150671 1200413 320615 281746 304618 303629 362119 351542 342825 344443 227842 231021 730892 701713 1556803 1517272 451642 447816 661530 671299 847504 818621 853474 865835 896331 901272 859733 963855 2098655 2205354 1295109 1127890 739290 725290 883175 876247 903722 918225 936177 942242 1045562 1048708 5231816 5411227 39.15 71.7 1
08:38:04 2024-01-26 717596 717342 219503 215031 366506 373634 395571 392181 229600 228420 294628 301211 341250 344534 4550229 4891645 6695063 6565478 1175229 1201263 319810 281746 304607 305290 361001 350620 342825 343374 227488 230697 729151 690859 1575878 1540022 451421 446382 665400 669008 843908 820629 858995 862087 889449 906819 864594 960241 2098455 2219006 1309839 1122287 742274 727846 875138 876247 912567 918225 928964 942242 1057724 1051681 5272960 5430146 39.15 71.7 1
08:38:05 2024-01-26 723539 714564 218965 215974 365340 374199 393726 392016 229668 227817 294556 301342 339088 342199 4564177 4839299 6779666 6565478 1163337 1197830 319091 282607 305442 304582 362697 351469 341861 344478 228870 230535 723397 690391 1574078 1529737 448759 448133 662938 665049 847233 824850 853474 857844 893726 909384 860344 953214 2086521 2194610 1290718 1134783 742274 725612 879410 877933 907780 917816 933014 944637 1050857 1045347 5189028 5407684 39.15 71.6 1
08:38:06 2024-01-26 716413 713439 219644 215044 365375 372054 394495 393369 228772 228241 295042 302434 340591 346400 4560201 4944409 6798290 6556126 1155898 1203930 321101 281282 304654 304547 362953 350337 342825 344926 227488 231345 729502 695331 1571940 1526465 451715 444204 660557 668497 846303 820013 857199 864538 893689 901610 862074 963668 2103146 2206675 1296958 1118571 737186 728397 882430 872491 903995 919700 934147 941571 1050466 1056083 5269533 5416317 39.15 71.7 1
08:38:07 2024-01-26 717489 714882 219101 216112 364382 373179 396903 392051 229316 227464 295552 301342 338546 345326 4551187 4889339 6714229 6574830 1171767 1201701 320094 281746 303442 305503 362953 350409 342861 343374 228160 230697 732282 688886 1574926 1539750 451642 444795 663918 667515 842677 820666 856992 860831 888508 906819 867124 960241 2098655 2222153 1302305 1122013 743859 727441 876381 876247 911736 920956 931628 946483 1059151 1054661 5287984 5422933 39.15 71.7 1
08:38:08 2024-01-26 719439 713044 218878 216244 367247 374235 393280 391573 229475 227852 294735 300884 338580 341380 4560649 4836167 6777252 6574830 1160812 1200066 319127 282607 303405 304617 362953 351542 342825 344961 228710 230697 733264 690391 1569236 1528632 450363 446751 664277 665556 847504 826605 855371 857038 896098 910648 860344 953928 2086558 2197452 1304189 1136399 742274 726126 882465 881203 909146 918247 935677 947631 1051509 1046632 5200399 5422933 39.15 71.7 1
08:38:09 2024-01-26 716033 714413 219750 215104 365518 373179 394531 394128 228998 228560 293721 303414 340113 345581 4560925 4937874 6797919 6546774 1155038 1202557 321065 281746 305011 304582 362084 350409 342825 344961 227488 231345 730892 695828 1594858 1525384 451815 446127 660089 671016 846303 818621 855980 867064 893762 900232 862074 966005 2102507 2206917 1296958 1122287 739385 730741 886406 875697 905010 924309 938350 943817 1045379 1053915 5252489 5419067 39.15 71.7 1
08:38:10 2024-01-26 714445 712007 218385 215812 366359 373179 396308 392158 230157 227146 294842 302435 341286 345581 4560925 4889339 6704633 6565478 1172603 1201300 320094 281808 304607 305290 360741 350373 342861 343409 228196 230697 732282 690859 1596937 1538930 452283 445424 665437 668878 843908 820666 857029 862087 889522 907832 865858 959558 2097087 2223170 1287713 1122563 744585 730259 876344 876908 913215 921065 928972 944968 1057724 1052972 5288263 5409118 39.15 71.7 1
08:38:11 2024-01-26 721056 713554 219066 215147 364422 374235 393905 391608 229668 227852 294771 300920 341142 342559 4551187 4831673 6770354 6565478 1156609 1203935 318868 281781 305658 304617 362953 351469 342343 344443 228550 230697 733264 689899 1581058 1527548 449798 446751 663408 665086 846303 824850 855980 857075 893726 907918 859526 954607 2098007 2197980 1287713 1134746 743522 724511 881375 880614 909146 917169 934295 946018 1050857 1047414 5196217 5443449 39.15 71.7 1
08:38:12 2024-01-26 719444 711538 219101 215108 366654 374235 394182 391883 228806 228336 293887 302223 339088 342210 4558073 4912659 6791617 6546752 1150671 1199101 320130 281746 304654 303664 362084 351542 342825 344443 227842 231183 732282 699716 1567164 1515122 451002 448036 661999 670541 848114 819782 853474 865835 897638 904687 861419 964893 2108167 2202404 1298806 1128694 740345 728152 884936 876247 905373 918225 939653 944258 1045884 1048314 5233732 5403977 39.15 71.7 1
08:38:13 2024-01-26 716538 712269 219443 215074 366654 373707 395714 389822 229509 228595 293944 302647 345006 344778 4551187 4892076 6719338 6556126 1175229 1201300 320094 281781 304323 304651 362119 350939 342861 343444 228196 230708 739627 690859 1567355 1535659 452283 446697 665944 670504 842713 822445 857711 865709 893607 907968 865711 960813 2101280 2222636 1296958 1119368 743038 728397 876381 876247 913104 919628 928964 943628 1056974 1056120 5280625 5404015 39.15 71.7 1
08:38:14 2024-01-26 723812 712007 219070 215177 364961 374235 394495 391023 229702 228241 295516 301377 339123 341416 4554825 4831387 6751729 6565478 1160850 1199954 318067 282642 304154 304617 361036 351578 342825 343409 228745 230697 729151 690391 1588147 1530530 449510 446786 663955 667043 847279 827387 857586 862082 894655 911958 863302 957725 2086409 2197723 1282167 1136399 742274 726457 881375 879690 908050 918465 935528 946055 1052860 1046781 5196217 5405853 39.15 71.7 1
08:38:15 2024-01-26 718424 711533 219140 215108 366654 373971 394495 393141 228964 228241 293944 301245 338310 342451 4554825 4910136 6777003 6542110 1149851 1203935 319870 281746 304654 303664 362662 351469 342825 344961 227488 231021 731761 698318 1550076 1515122 452036 446751 662358 671777 848634 819745 853362 867027 898800 904760 860307 965006 2098655 2200400 1295109 1128183 739290 725209 883848 876247 905010 919592 936917 942242 1045292 1048708 5226270 5427912 39.15 71.7 1
08:38:16 2024-01-26 716538 713544 219101 214447 365589 373707 395400 389822 228998 228595 293944 300956 345042 342596 4550418 4876570 6699827 6574572 1170003 1199023 319834 281479 304607 305503 362953 350373 342825 344147 227966 231021 722297 688886 1610493 1541715 452099 445497 664314 667964 843072 825624 861823 862119 893607 909384 867087 956855 2095669 2213187 1295109 1122287 743859 725647 880086 878739 909071 919764 931649 943222 1054657 1045693 5222424 5404015 39.15 71.7 1
08:38:17 2024-01-26 721758 712295 218878 215117 363295 374235 395679 394235 230905 227817 295042 299937 339053 342523 4547163 4877749 6793813 6565483 1152238 1201579 321065 281711 303655 305468 362504 351469 342825 345481 227807 230697 735062 688886 1562320 1529662 449505 447013 661962 666069 848707 827387 853951 859673 898273 910587 860344 956892 2096016 2191636 1306072 1131915 738763 724035 885601 880386 903995 915875 939623 947364 1047045 1048439 5158702 5415205 39.15 71.7 1
08:38:18 2024-01-26 715307 713554 219750 215108 364934 373452 396939 393333 228772 228595 295543 301800 338580 346387 4560925 4947763 6798290 6556117 1155075 1203488 321137 281491 305083 304334 362953 350620 342825 347724 229366 231690 726722 696325 1565892 1526852 450535 446817 661493 669391 845472 820946 858420 864950 893166 906683 864557 962295 2102543 2203187 1302504 1116185 737186 729487 882430 873765 906692 924939 934110 939525 1048191 1054765 5250600 5380806 39.25 71.7 1
08:38:19 2024-01-26 717559 713549 219433 215777 363805 373179 396867 391537 228998 227499 295536 299690 340734 345581 4551579 4853164 6752940 6574848 1166046 1199023 319127 281676 304546 304582 360659 354093 345740 345202 228569 231076 725038 692345 1568063 1529978 448832 448915 665364 665593 845104 824230 858197 860758 891094 909384 865176 957080 2093039 2194610 1298539 1134783 743330 724548 880556 880350 909982 915875 933014 948787 1051601 1047190 5196217 5415205 39.15 71.7 1
08:38:20 2024-01-26 719439 711542 219750 215074 366654 373043 394495 392194 228964 228401 293425 301800 339088 342415 4554825 4903494 6821769 6556126 1140846 1201579 318843 281499 308680 306532 362772 353993 342825 346252 228055 231436 730892 698318 1555470 1516663 449652 447780 662321 669555 848597 820946 855980 865835 898003 907968 859490 962295 2102298 2188258 1385171 1127890 737186 726641 883848 878739 905010 916897 936177 943222 1043776 1050935 5205596 5405853 39.15 71.7 1
08:38:21 2024-01-26 718619 713554 219596 214741 365554 373971 396975 391573 228964 229271 293944 302173 339088 342559 4550418 4911569 6742700 6546774 1166663 1204351 318584 282871 306122 306424 364494 351361 342825 345275 228800 231076 726409 696325 1581598 1530802 451962 447536 667831 671455 841448 820629 861987 865835 891077 906819 867124 962526 2097823 2219006 1287713 1121490 744114 727423 876381 876247 913215 919592 927644 944295 1057463 1054020 5280625 5415205 39.25 71.7 1
08:38:22 2024-01-26 721758 713789 218725 215152 364970 373971 393869 391573 231993 227817 295257 301588 339053 341104 4550418 4843043 6765857 6574721 1157747 1202396 319952 282550 303548 307001 363164 351325 342199 345965 228125 230697 731893 688886 1570801 1530252 448649 445426 662468 665049 849913 826605 854725 858288 897273 910587 858882 955285 2091552 2197723 1287713 1136399 742274 726126 881804 879955 908050 918465 935475 947438 1051601 1046958 5192265 5411346 39.15 71.6 1
08:38:23 2024-01-26 716923 711538 219101 215095 367170 372781 394495 393369 228930 228365 293979 303072 339862 342487 4554825 4919658 6791542 6564832 1157258 1203488 321862 281574 305404 306856 362953 350337 342825 345203 228009 231853 725038 694339 1557134 1524303 451962 446246 662468 668497 846303 820629 857809 864608 893726 901646 863945 966646 2104646 2210049 1296958 1118571 737186 729232 884309 873765 905373 924939 936880 940901 1048530 1053984 5259992 5412031 39.25 71.7 1
08:38:24 2024-01-26 716029 711528 219101 216112 365482 373179 396903 391883 229316 227146 295185 301800 340113 345617 4554825 4877617 6743990 6574847 1169965 1202396 319916 281812 305585 305965 362697 350903 345216 345726 228125 231183 722297 686919 1571477 1539524 449333 445751 663955 664543 843908 827814 861447 858895 889800 910587 867124 955285 2097823 2203865 1299962 1124684 741402 725612 878873 880386 912943 919764 933014 946018 1056226 1053681 5204488 5420692 39.25 71.7 1
08:38:25 2024-01-26 724699 712784 220471 215113 363876 373043 395679 393369 233268 228631 295217 300008 339631 344302 4537455 4887552 6828157 6565410 1142432 1200413 320615 281514 306554 306064 360695 353567 342861 344443 228160 231832 725938 694339 1577670 1517272 448161 446794 661999 668534 847504 823064 857199 865835 897638 909384 861427 960925 2099313 2182335 1308051 1128694 736661 724548 885689 879159 903722 921247 940999 947401 1043271 1048708 5173767 5404015 39.15 71.7 1
08:38:27 2024-01-26 718424 712540 219785 214890 365518 374235 397011 393333 228263 228951 294878 301800 339324 346668 4556747 4945414 6781264 6565483 1158493 1201701 320437 281799 306482 304334 361001 351506 346474 345726 228196 231345 732282 698318 1560399 1528360 450147 447013 665944 671492 840222 820946 862096 867064 891709 901682 870194 965957 2102543 2209802 1313597 1120656 740345 727296 878873 876247 911920 919700 933014 942242 1051674 1054801 5261868 5415205 39.25 71.7 1
08:38:28 2024-01-26 723673 713549 219101 215147 364965 373603 396939 390952 228964 228241 294842 300955 342719 342235 4550063 4840465 6751751 6560496 1161603 1199023 319162 281781 303414 306856 363650 351469 342584 345516 228550 230697 726102 689408 1560588 1528632 451075 446715 663806 665556 848105 826642 854763 859540 898003 911837 859526 955322 2093039 2197452 1282167 1136399 742274 726641 883055 880350 909338 919114 934147 947401 1051638 1047226 5196217 5415205 39.25 71.7 1
08:38:29 2024-01-26 717086 711533 219412 216550 366911 374235 394531 393369 228964 228669 294592 303391 340927 342379 4550342 4938139 6800961 6546774 1153395 1203413 321671 281729 305333 304617 361036 350620 342861 345481 227488 231345 728112 694339 1564957 1523144 451741 444904 660557 669008 847504 820013 858420 865835 894655 901610 864594 966692 2098968 2206917 1296958 1119065 737186 729710 884309 873765 905373 923601 938250 940901 1047787 1054541 5241208 5396501 39.25 71.7 1
08:38:30 2024-01-26 714429 713040 218725 216112 365554 373179 396614 394723 232021 227378 295020 302117 341070 345472 4552683 4861364 6763285 6574794 1166663 1199563 319870 281821 305584 304582 360911 351542 345288 343409 228196 231345 723668 688886 1592449 1530802 446749 446382 665400 663959 843310 828989 861484 857075 891415 910430 867124 954607 2093360 2202674 1271825 1125484 742274 724584 878873 882494 913215 918465 933014 948861 1056226 1051450 5203640 5411731 39.25 71.7 1
08:38:31 2024-01-26 722577 711269 219820 215570 366463 375754 396335 394405 229615 228455 295637 299796 342550 342379 4550418 4883035 6826226 6565483 1140809 1199954 321030 280854 306302 304582 360911 353603 342861 344443 227936 232031 731656 693349 1566511 1519425 449052 448353 660557 666571 847504 824266 857199 862124 898273 908641 863333 960925 2099313 2186979 1295109 1129915 737186 724584 887489 880386 903354 918465 942379 946055 1042141 1048708 5164395 5392357 39.15 71.7 1
08:38:32 2024-01-26 716301 713366 220224 214971 365411 374235 399148 394405 230723 229130 295357 302329 339631 346668 4551579 4935636 6800961 6551444 1156446 1201300 322040 281584 306302 304582 361036 351186 343387 346001 227453 231345 723943 694339 1572613 1524303 452283 446382 660593 669008 847834 823027 858420 866449 896368 905327 864594 964595 2098618 2209839 1296958 1119028 738763 729501 885601 875005 906728 926246 938955 942242 1047816 1057824 5252489 5428604 39.15 71.7 1
08:38:33 2024-01-26 717438 713517 219491 216379 365375 373033 396723 392878 229566 227464 295601 301800 338615 345581 4554825 4879988 6705281 6565478 1172640 1200450 320130 283245 304718 305573 361071 351433 344558 343444 229366 231021 733672 688886 1583318 1537839 451421 445163 667358 670504 845104 823064 859539 864608 892084 908742 867124 962295 2101722 2215854 1295109 1120656 743335 730817 876381 876247 913868 919700 930324 943222 1059225 1056329 5286366 5417989 39.25 71.7 1
08:38:34 2024-01-26 722673 712971 219574 215639 365335 375030 394495 391573 229509 228336 295386 301693 339596 341380 4548337 4826921 6724124 6556126 1161755 1199023 318832 282642 304654 305290 361001 353603 342825 344443 228906 230697 727780 690391 1596594 1529737 451002 448841 665437 667552 847233 825471 858420 862087 896331 910587 863982 958118 2093324 2196166 1279625 1133170 743859 724584 880671 883046 910356 916404 931424 950176 1055961 1051107 5185460 5416317 39.25 71.7 1
08:38:35 2024-01-26 716575 711392 219741 215113 367464 374235 394531 393708 229407 228365 293944 301211 339088 342221 4557051 4915080 6772396 6528070 1150044 1199527 320579 281514 305118 304582 362917 351469 342825 345516 228160 231021 732282 697321 1576059 1521582 452357 448280 661530 671492 848707 819782 855980 868718 898273 901610 861427 964595 2102298 2200671 1295109 1124684 739290 727337 885601 876247 905373 919700 942379 946130 1048228 1053915 5240966 5416317 39.25 71.7 1
08:38:36 2024-01-26 714487 713554 219066 215108 367471 374235 396272 389822 229702 228241 293944 303072 341286 344570 4537418 4873047 6709944 6560800 1172640 1199527 320579 281826 302803 305503 361071 351186 344558 344443 228196 230697 725038 688886 1573527 1535388 452283 447013 667831 671492 843908 823064 860187 864608 891760 909384 869590 965193 2098618 2215890 1302504 1121216 744393 730570 878249 877967 916180 926294 932238 946280 1059977 1056930 5282314 5419762 39.25 71.7 1
08:38:37 2024-01-26 723812 713362 219455 215108 365514 373043 395825 394164 229566 227887 295185 301800 339359 341416 4545473 4831535 6752663 6565478 1159948 1199023 318584 283074 304331 304617 361036 351542 342825 345239 228906 230697 723397 688886 1574394 1526465 451002 449144 664930 666571 848707 827228 857199 860831 897310 910623 862074 958118 2093039 2197723 1311722 1136399 744388 727525 884870 883751 910554 920414 937013 950378 1055998 1048525 5178032 5396276 39.25 71.7 1
08:38:38 2024-01-26 713430 711538 219136 214906 366654 373452 394495 393994 228964 228401 294878 301245 345006 344570 4541861 4919382 6791825 6546752 1155075 1203413 321101 281746 305548 304651 361036 350903 342609 345481 227842 231507 720926 693349 1607451 1524228 452357 447013 661530 671492 848105 820629 857029 867064 897638 901646 864631 967869 2102543 2209839 1300655 1124165 741402 732337 885564 876174 906565 926147 940143 942092 1048530 1054801 5246662 5405853 39.25 71.7 1
08:38:39 2024-01-26 714503 711278 218961 215812 365554 373179 395714 392194 229668 227146 295293 301904 340113 346142 4534392 4860205 6732827 6565262 1166046 1199563 320130 281817 305584 304651 360911 351578 343387 344443 228550 231345 723668 689134 1567067 1540022 452135 446382 663955 669248 843908 825471 861447 862087 892391 909269 866177 960925 2090791 2228965 1302093 1124165 745980 728705 881375 880967 913215 923675 934344 946018 1060513 1056472 5246973 5420687 39.25 71.7 1
08:38:40 2024-01-26 719711 711533 219136 216112 366163 374235 394495 394307 229668 227693 295601 301800 339631 342596 4541861 4836167 6762506 6556126 1155606 1199023 320874 282607 303333 305538 362953 351578 342584 348216 227488 231021 726409 688428 1571121 1525384 450694 446831 660593 665593 850627 827814 856393 860831 897573 910659 862681 961151 2104646 2191742 1295109 1131915 739290 725502 887480 883179 905122 915572 942340 951699 1046591 1051679 5161140 5409708 39.25 71.7 1
08:38:41 2024-01-26 716353 711538 220092 215039 365190 373971 396975 393369 228613 228560 294802 301800 339053 346668 4551960 4933650 6770677 6551423 1160141 1203003 320544 281680 306518 307325 362048 351506 344904 344926 228320 232031 725333 697321 1572950 1526465 452036 446382 664350 671455 847233 820629 860187 867064 897273 909062 868714 966421 2107537 2219828 1339265 1116391 739290 728705 883055 878739 910356 926101 936805 943185 1050857 1060623 5250600 5421485 39.25 71.7 1
08:38:42 2024-01-26 720670 713040 219750 215139 363260 373971 396975 392158 229316 228560 295744 299937 339561 346632 4550494 4833676 6742700 6570168 1161678 1199023 319834 282642 305512 305255 361036 354639 345532 343374 228515 231670 735062 692361 1562646 1530802 449652 446163 665907 665483 843908 830337 865799 862695 894692 910515 870789 958409 2098730 2204118 1298806 1128694 743859 724548 880711 885009 914335 918465 933014 953061 1059225 1051679 5192265 5413568 39.25 71.7 1
08:38:43 2024-01-26 722029 711442 220471 215039 364925 373603 396272 392194 228930 229307 294342 299585 339631 342487 4545473 4883549 6817303 6556117 1140772 1199023 321065 281282 306446 304582 362953 353603 342861 345168 228160 232031 728797 694339 1565995 1518076 449688 447780 661999 670821 848597 827387 859607 865688 898763 911958 867779 962869 2102298 2186979 1306202 1130718 739290 725575 888207 882407 905010 923021 942340 948750 1045562 1053352 5185370 5392319 39.25 71.7 1
08:38:44 2024-01-26 717406 713549 220092 215070 366618 374235 396975 391573 228930 229307 294314 302223 339324 344497 4557051 4905780 6723751 6546774 1166046 1201263 318573 282572 305691 304547 363171 351542 344801 343339 228906 231345 727591 698318 1562631 1525909 453643 448841 668136 672187 843671 823281 863825 869493 894131 906638 872685 966571 2103108 2216252 1345621 1119368 742274 729428 880211 878822 913215 926246 933014 945755 1057453 1057787 5263731 5415205 39.25 71.7 1
08:38:45 2024-01-26 724768 713040 219066 215108 365482 374163 396867 391537 229316 227852 295293 302385 339631 342487 4545473 4822114 6733375 6556117 1160023 1201840 318832 282805 304618 306676 363466 354102 342825 344408 228870 231021 732282 690391 1581058 1529662 451421 447973 667187 669391 848707 826458 860833 863960 896258 910551 865821 961076 2097506 2197723 1298539 1136399 745372 727296 883055 882301 911273 919556 936842 950176 1053529 1048708 5201671 5413568 39.25 71.7 1
08:38:46 2024-01-26 716575 712779 219596 215143 367753 374235 394495 393369 231292 228560 294605 302788 339088 342415 4554825 4898367 6781920 6542051 1149851 1199023 319774 282374 305440 304582 364582 353567 342825 345481 228623 231853 732282 700339 1564372 1517740 453247 449013 664314 673289 852331 822075 857199 868031 900184 907968 864557 966655 2105288 2209103 1364454 1125484 740873 728452 885689 878739 906946 919664 940999 943222 1048530 1054460 5235553 5405853 39.25 71.7 1
08:38:47 2024-01-26 713403 711533 219600 215108 366911 372781 396587 390369 229702 228915 294807 303072 340855 344497 4547277 4867083 6723528 6574848 1165179 1199023 320544 282580 304654 306463 362953 351217 346229 347478 230180 231853 723668 687902 1609005 1537313 450179 447450 667187 665520 843871 830166 864626 863649 894618 915847 869283 958081 2104646 2207005 1302504 1125484 742339 728189 880748 882959 915161 919556 934344 950890 1059225 1055510 5205596 5403940 39.25 71.7 1
08:38:48 2024-01-26 722577 711538 220282 215143 364382 373603 396867 395140 228613 228764 295780 301306 339666 342559 4548715 4895350 6817303 6565483 1147396 1200413 322792 281768 306230 308592 362772 353313 345216 345303 227313 231995 723943 691849 1578248 1525313 448503 446679 661493 665593 853141 827976 857199 864571 901182 910551 866669 960925 2103221 2191636 1291411 1131559 739290 725612 888119 884212 906728 919764 942340 951567 1048530 1049875 5156679 5400033 39.25 71.7 1
08:38:49 2024-01-26 715568 712784 220471 215074 365518 374235 399062 393958 228772 228951 294842 301800 339324 347112 4537418 4930131 6761351 6546774 1159317 1203413 320780 282324 306302 306820 364494 351397 346265 346252 228800 231710 732282 698318 1577075 1526465 451384 445426 667561 672812 842640 822409 865278 868913 890600 908742 871168 965968 2104646 2204747 1306202 1119028 742473 729464 880285 876247 913215 926246 933014 943628 1056974 1057824 5267487 5413291 39.25 71.7 1
08:38:50 2024-01-26 724433 713044 219750 215866 365518 374235 396272 390988 229475 228560 295667 301800 340615 342523 4542234 4828702 6737900 6550938 1161071 1203488 320519 283329 304474 305860 363980 353422 344497 346380 228764 231183 724750 688886 1570729 1528632 451006 448044 664350 667479 849913 829982 858420 862087 898910 910659 862037 958118 2086521 2197723 1285865 1137582 744393 726641 883055 882296 911273 919290 936842 950176 1054657 1048708 5197957 5412031 39.25 71.7 1
08:38:51 2024-01-26 716275 710491 219785 215143 367753 374235 395086 393694 229316 228365 294564 301245 339088 342451 4554825 4905752 6762431 6546343 1151138 1202396 320958 281640 307840 307001 365010 351289 342825 346487 228160 231670 731761 696327 1593854 1524826 453569 446831 662468 673326 848707 820593 857029 868682 899901 901682 867124 968833 2103792 2206917 1296958 1122287 739290 730624 887670 876247 908013 927555 942340 946429 1048288 1056293 5248698 5404202 39.25 71.7 1
08:38:52 2024-01-26 711346 711524 218690 215781 367170 373707 396903 393057 230215 227658 295293 303072 339053 345581 4550418 4877749 6730217 6574847 1175036 1204351 320851 282932 304438 306463 363723 351433 345532 345203 228659 231527 733672 688886 1571947 1538930 453569 447013 666850 669481 846303 825435 862059 867064 895027 907954 869590 963872 2098581 2227255 1307955 1122287 744918 731050 878873 879067 915847 925602 933014 946018 1060743 1057431 5284573 5413568 39.25 71.7 1
08:38:53 2024-01-26 719439 711538 219421 216117 365518 374235 394495 392230 229668 227852 295393 300988 339596 342174 4545473 4862737 6799692 6564832 1144977 1200066 322756 281676 306518 305538 362953 354098 345532 345445 227807 232031 723943 694051 1578521 1521582 450363 446401 661999 669867 849915 826605 858420 865221 901461 910587 864557 962981 2098581 2191503 1296958 1131559 739290 726126 888119 885467 906565 918872 944356 951567 1048530 1045729 5158702 5409708 39.25 71.7 1
08:38:54 2024-01-26 717127 711533 220128 215074 365549 374235 399293 393333 228930 229307 294605 302435 339631 346632 4537418 4919381 6753128 6555423 1166046 1201263 318290 283003 307910 305255 363136 351506 344801 344443 229618 231995 720926 697321 1559330 1527548 452283 447646 667831 673400 843274 822991 865761 867064 891094 909384 871205 963835 2098343 2216295 1311748 1119368 743859 729501 880556 876247 915161 926246 934295 947180 1057724 1057824 5277028 5405853 39.25 71.7 1
08:38:55 2024-01-26 724057 711533 219101 215139 365518 374235 396272 391573 229509 228401 295185 301800 339631 342451 4550418 4829052 6757683 6556117 1157258 1199805 320059 283043 304582 305538 361001 351253 342645 346522 228710 230697 748515 688886 1568605 1526398 451321 448988 664350 667006 851561 828989 858420 862087 900184 910695 863296 959520 2094526 2197723 1287020 1137209 744454 727672 884309 882959 912295 921872 936880 950176 1054693 1049949 5188558 5388515 39.25 71.7 1
08:38:56 2024-01-26 714466 711528 219596 215113 367205 373971 395086 393681 229316 228755 294878 303391 341443 345058 4553676 4943056 6801465 6560721 1153358 1203040 322601 282363 306266 305503 362084 351433 345288 346001 228001 231995 732282 694339 1577190 1521582 452283 445424 662468 670504 848707 824230 859539 867657 898273 909384 867124 964595 2103146 2209839 1300655 1117775 738763 731705 885689 876247 910628 927555 939623 946467 1051638 1057824 5241208 5392394 39.25 71.7 1
08:38:57 2024-01-26 715568 711273 219596 216267 364678 373707 396939 393570 231391 227642 297113 301552 341070 346523 4550730 4831882 6747219 6574848 1159279 1203869 319574 282607 305548 305503 361036 354676 344160 344443 228710 231670 735062 688428 1582252 1530802 449391 445390 667358 665556 845104 828232 864011 860185 893689 915884 868017 957400 2099313 2205354 1298806 1128694 743859 726641 881375 884437 914514 918872 935011 951567 1057710 1054765 5203640 5420692 39.25 71.7 1
08:38:59 2024-01-26 723884 711533 220511 215143 364934 376360 396614 394902 230743 229005 295637 300708 342032 342379 4537267 4889339 6826629 6556036 1140809 1201775 321065 281746 306626 305290 360965 354175 344801 345481 228515 232031 726832 694339 1578122 1521582 449725 449112 661999 667552 850590 827814 857637 865835 902131 910587 867124 965193 2102298 2188258 1293260 1131559 739290 726126 889345 884212 905373 919556 944356 950890 1047917 1051645 5160712 5396202 39.25 71.7 1
08:39:00 2024-01-26 714503 710739 220260 214971 366913 375754 396867 394441 228896 229201 295357 302702 341791 346450 4537418 4910287 6752940 6555841 1162731 1201300 319127 282642 306410 304617 363206 353603 345776 344700 228906 232031 735498 697819 1566725 1526465 452283 446831 667831 673400 843908 820666 865278 868682 897227 908742 871241 967651 2108559 2212972 1322841 1119028 743056 729615 880671 875371 913215 927555 934110 944600 1057724 1057824 5263731 5426898 39.25 71.7 1
08:39:01 2024-01-26 725358 714152 219846 215969 365407 376360 396831 393607 230932 228420 295637 301445 340377 344534 4537116 4822114 6742417 6565666 1161641 1199527 319127 283140 305584 305965 364741 355214 342861 344443 228941 231183 729151 691375 1563576 1526465 450671 448116 667831 669481 848707 827814 857711 864608 897273 915238 867124 960925 2096016 2197723 1291411 1133976 745449 726126 883055 884212 913215 916897 936880 953603 1056974 1045499 5191403 5411227 39.25 71.7 1
08:39:02 2024-01-26 717321 710346 219952 216013 367615 375003 395220 393779 229282 228595 294599 301245 339088 342271 4554825 4915106 6785350 6517964 1152313 1198360 321101 283245 305548 305503 362917 351506 342825 346558 228269 231670 730892 696325 1582688 1522504 453569 447816 663408 673400 849952 820629 857637 870331 900823 906819 866472 970251 2106147 2206917 1280903 1123884 740873 732677 888119 876247 908050 927555 942340 943222 1048557 1056754 5249529 5408583 39.25 71.7 1
08:39:03 2024-01-26 714540 713435 220013 216831 365335 373443 396975 393057 229316 227693 296942 301552 339053 346106 4537418 4858967 6732827 6565478 1166046 1199954 320804 282607 305261 308375 360911 351506 343458 345481 228550 231345 723668 688886 1586470 1537839 452283 446831 667831 671492 847504 825435 862096 867064 896913 909233 869320 963872 2099313 2222153 1296958 1120693 745449 731050 878873 877792 917728 924939 933014 947518 1062879 1060660 5273155 5412027 39.25 71.7 1
08:39:04 2024-01-26 719527 711433 219066 216112 365514 373043 395355 392087 230375 227887 295415 301058 339596 342199 4545473 4832734 6760724 6556126 1159121 1199064 319870 283273 305319 305751 361071 353603 342825 346036 228906 231096 726102 689899 1567425 1528632 451962 448116 665131 668534 849952 828989 857674 864608 897573 915884 865858 960925 2095669 2204152 1295109 1136399 745523 727332 884037 884212 913215 923638 941706 954505 1057221 1051642 5193118 5413291 39.25 71.7 1
08:39:05 2024-01-26 713318 711533 219785 216850 367026 373971 395643 394549 228964 228595 295601 303463 339053 342559 4551579 4917117 6786971 6537422 1150044 1199954 321850 281781 306302 305503 363206 351506 342609 347080 228160 231345 722297 695828 1622447 1525313 453643 446715 663408 673400 849952 820629 857711 869986 897573 906819 867124 969975 2108559 2209839 1300655 1123884 740873 731604 888936 878591 910439 931714 944319 946280 1051509 1056894 5250600 5405853 39.25 71.7 1
08:39:06 2024-01-26 715390 711428 218878 215927 366654 374235 396939 392051 230409 227658 295293 302363 339088 345093 4542234 4867273 6733105 6565262 1166851 1199023 320840 282607 306051 305965 360911 353603 344456 345481 228550 231670 723668 687624 1573213 1537839 452283 447013 664930 669248 846303 827814 865278 865835 895027 910587 869935 963705 2098618 2231811 1300174 1122287 747787 731780 883885 881515 917114 924794 937013 951850 1063537 1059340 5239293 5427526 39.25 71.7 1
08:39:07 2024-01-26 719711 711030 219101 216275 367018 373043 395086 394584 229702 227852 296017 301800 339596 344570 4551579 4831673 6772166 6556126 1153920 1199023 321812 283039 304394 306498 361036 353603 342861 347354 228196 231345 724750 688391 1560256 1525384 452011 446715 663879 668024 853075 830166 857674 862124 900184 915884 863333 960925 2093324 2209140 1300422 1136770 744704 728669 887452 884729 911736 923021 941915 953603 1054693 1045729 5163027 5405853 39.25 71.7 1
08:39:08 2024-01-26 710270 711246 220128 215143 365518 373179 396975 394549 230644 228595 295536 301800 338615 346423 4550418 4939292 6793813 6546774 1153395 1198248 321754 282607 306302 305503 363454 351433 343387 346558 228001 231507 732282 694332 1603346 1521582 453891 445426 662468 672922 849952 821864 859576 871219 898910 906552 867124 970251 2107981 2213791 1302504 1122563 741402 732572 889377 879411 910299 927555 942340 943259 1050694 1057555 5241208 5396239 39.25 71.7 1
08:39:09 2024-01-26 713476 711528 219101 216332 367205 374235 396939 392230 229736 227499 295780 301211 341178 345617 4545473 4853278 6751729 6570161 1162656 1199064 320579 282840 306051 305573 360911 353639 344939 345481 228716 231670 723668 686919 1562248 1538930 452999 447013 665907 668497 846303 828989 865278 864608 895661 915837 873853 963481 2104706 2220573 1302093 1124967 746516 730778 884309 881635 913215 924939 938910 950303 1063824 1057824 5222859 5411346 39.25 71.7 1
08:39:10 2024-01-26 720462 710528 220128 216112 364961 373638 396939 395176 229316 228560 296686 301800 339666 344570 4537418 4873151 6797919 6565478 1147046 1200066 323773 282607 306051 306498 361036 353639 345288 346522 227453 232031 725038 689408 1572449 1525384 451002 446751 662468 667515 854014 828989 857809 867657 904926 915691 863798 965043 2098506 2194747 1289562 1133530 741402 726641 889094 885467 909612 919592 942686 954433 1048594 1057263 5158702 5399793 39.25 71.7 1
08:39:11 2024-01-26 713503 711542 220498 215147 366618 374053 397047 394549 228930 228986 295114 302647 339631 347232 4545473 4933800 6765857 6537422 1157670 1199991 321065 282530 306626 305290 362627 351578 344456 345203 227807 231868 726722 695331 1559450 1520649 451962 446562 663486 671492 848486 825624 865799 871694 897455 909311 871445 970028 2111286 2216111 1300655 1114598 739290 731260 885689 879168 914820 927555 941034 947556 1054693 1060782 5243111 5390467 39.25 71.7 1
08:39:12 2024-01-26 719711 711533 219136 215147 364387 374235 397047 392230 229316 228800 296686 300884 339631 346668 4524391 4823597 6714220 6556126 1157747 1197830 320094 282642 305835 306712 361071 355192 343458 344443 228941 231345 723668 687938 1611158 1529716 448686 445426 669087 668915 848194 831936 865130 862732 894586 918365 871791 961989 2098730 2200671 1296958 1131915 745449 725612 880556 886108 916292 916933 935475 952505 1059005 1056329 5196217 5401768 39.25 71.7 1
08:39:13 2024-01-26 721518 711533 220506 215143 364965 373638 396299 394271 228297 228951 295816 300920 339596 342559 4532536 4880080 6812064 6556126 1142947 1199023 322792 281317 306361 306000 360911 354139 344801 345516 227136 232612 721163 690391 1563582 1523144 450425 448231 663571 667405 852331 827741 860257 866991 904022 910623 866509 961064 2098655 2191636 1296958 1131559 739290 725391 890462 884304 906728 919592 943356 953061 1048530 1051718 5141062 5380531 39.25 71.7 1
08:39:14 2024-01-26 716651 711538 220506 215804 366654 374235 397047 393369 228806 229342 294628 302647 339359 346668 4532536 4904387 6730417 6537422 1158493 1201300 320579 281817 306626 305503 362662 353603 346229 343409 228906 231832 744231 698318 1592492 1527904 452283 448915 667721 673363 844994 824530 867016 869949 894876 907279 871278 971680 2108559 2209839 1351271 1119294 742274 729510 883055 877787 913215 928265 936842 946055 1056226 1054743 5260180 5405853 39.25 71.7 1
08:39:15 2024-01-26 723738 711533 219785 215143 365589 374270 397047 393570 229475 228631 295329 301764 340650 344570 4537418 4803569 6723528 6556126 1158456 1200066 319162 283149 305584 306784 361036 353639 342861 347724 228694 231167 734635 688607 1558127 1528078 452357 448603 665767 669371 852937 830166 857637 863995 901314 917135 864557 960925 2093360 2205354 1311722 1135591 745449 726782 885601 885195 911736 919628 939660 951567 1055961 1045693 5197957 5405853 39.25 71.7 1
08:39:16 2024-01-26 713435 710528 219785 215169 367137 374235 395714 393994 229509 228631 294878 301280 339088 342487 4541861 4905678 6762610 6528070 1149032 1200215 321812 281817 306302 305573 366563 354135 344729 349168 228090 231832 732282 694332 1605882 1525909 454712 448170 663408 673400 850590 822445 863700 871219 900823 908100 867124 971559 2107649 2201629 1302504 1122287 741419 731641 886324 875508 909338 925922 943393 946055 1051214 1056329 5224353 5380923 39.25 71.7 1
08:39:17 2024-01-26 711337 710422 219101 215113 367205 374235 396939 390440 229702 228595 294878 301245 339123 344570 4532536 4867235 6695631 6556126 1172364 1199023 320851 283258 306454 307610 365010 351397 345776 345410 228835 231634 723668 688886 1606127 1537839 453569 445461 667831 671777 848707 827814 864048 867064 897421 913095 868705 964595 2102298 2222153 1296958 1120693 746511 732677 880556 880386 917218 926246 931387 948824 1063108 1054743 5267487 5402001 39.25 71.7 1
08:39:18 2024-01-26 720156 710491 219066 215147 365482 374235 394495 392158 229668 227852 295744 301693 339561 342138 4536121 4831572 6752026 6556099 1156052 1199991 320780 285269 304939 307251 363980 353422 342789 347425 228729 231238 731893 688393 1577190 1525909 453741 449931 664350 668424 852435 830166 858197 865835 900148 915847 864521 960925 2090977 2200842 1285865 1136399 743859 727415 885564 884839 912567 919592 939623 953327 1056974 1051679 5170617 5396501 39.25 71.7 1
08:39:19 2024-01-26 712006 709452 219561 215074 365518 372915 396272 393922 229282 228560 295744 301374 340113 346668 4536121 4924260 6789327 6545879 1158913 1202631 321611 281640 306410 306253 365010 353385 347246 345410 228090 232031 725333 696325 1580059 1525636 451746 447013 664350 672445 849090 824193 865241 869912 902343 909384 870604 968833 2109153 2216111 1289981 1117775 740345 729428 885601 880350 913215 927555 941669 947401 1054730 1060710 5243111 5408171 39.25 71.7 1
08:39:20 2024-01-26 719449 711538 219754 215108 364351 374235 396975 392158 229475 228560 296225 299620 339596 346632 4524354 4821218 6739843 6555423 1160570 1198912 319657 283329 305835 306748 362048 354890 344801 345445 228941 231492 731761 690859 1579059 1524676 451642 450827 669250 670467 848707 828989 862672 866449 899901 910659 869590 963705 2095520 2202404 1295109 1133170 745980 726641 883055 885467 913215 920414 936842 953859 1060743 1054765 5185575 5413568 39.25 71.7 1
08:39:21 2024-01-26 719711 711035 219750 215039 367431 374199 396272 393958 229475 229307 294771 302647 339631 342451 4539356 4896382 6786971 6546505 1151138 1199768 323101 282968 306518 306214 364809 351542 345216 349204 228675 231995 732629 694339 1581971 1526398 454786 447963 663879 672922 849915 825435 862564 869912 901461 909384 868973 970251 2104646 2213335 1302504 1119368 740873 733196 889382 878739 910628 927226 944697 945980 1051214 1057824 5235553 5380769 39.25 71.7 1
08:39:22 2024-01-26 711342 711937 219070 215781 367722 374235 396903 392194 230409 227852 295501 301245 339561 345581 4536121 4859890 6734134 6565410 1165553 1199917 321065 283039 306051 309903 363980 351469 344421 346244 228870 231654 729151 688886 1580624 1537839 453384 446365 669250 672445 848707 827814 863974 868913 897273 911776 869862 965968 2104720 2225305 1291411 1122287 746511 732122 880556 880350 919170 927555 933014 948787 1062282 1063223 5273148 5404202 39.25 71.7 1
08:39:23 2024-01-26 719370 710455 219066 216112 365482 375149 395364 392158 229702 227887 296533 301800 339596 341380 4540958 4826553 6762506 6560796 1155606 1196212 322040 284076 304582 308592 362048 353567 342825 347603 228659 231345 733264 687902 1576656 1525313 451962 449150 664350 668024 853039 830166 858420 864950 901494 917178 864594 962981 2096016 2204078 1278469 1137209 744454 728361 885601 885467 911736 919628 942340 954320 1057724 1045729 5163548 5394837 39.25 71.7 1
08:39:24 2024-01-26 710492 709452 219872 215143 366578 373707 396272 394584 228964 228764 295393 301975 340927 346413 4538513 4929098 6781769 6531797 1159279 1200066 321065 282607 306663 305860 363171 351253 344421 345445 228160 232031 723943 696325 1575727 1521582 452283 447086 665400 672445 847504 823647 865278 869986 896331 910026 871205 968833 2117221 2206272 1289981 1115911 740345 729428 885564 879726 913685 927555 940999 948075 1056226 1060746 5233455 5380806 39.25 71.7 1
08:39:25 2024-01-26 719707 711533 219750 215147 364422 373043 397011 392194 231229 228829 296398 299690 342478 345960 4536834 4802348 6714257 6556099 1158333 1196471 319692 283515 305548 305965 362591 354676 344801 345481 229618 231345 730008 688886 1587865 1526465 452283 449451 667831 670979 848114 830166 861410 866449 899512 915847 869590 962981 2093324 2200571 1293260 1134783 746586 727672 885107 885467 915161 919556 938880 956514 1058953 1051681 5178146 5404202 39.25 71.7 1
08:39:26 2024-01-26 714354 710491 219754 215143 368601 374619 395427 394262 230905 228989 295185 304566 341551 342451 4543601 4930170 6780002 6536495 1155000 1196434 322529 281746 306554 305538 362084 351433 344801 347055 228160 231995 719555 693844 1565237 1521582 453941 447719 664350 671492 851121 826605 862436 869949 900823 907882 869590 969764 2104646 2204711 1300655 1119368 742339 733196 888750 878115 909071 927190 944356 945271 1050857 1057824 5239293 5392394 39.25 71.7 1
08:39:27 2024-01-26 711346 712784 219319 216240 367471 374053 396795 392950 232268 228065 295637 303498 341035 345924 4537418 4839035 6743316 6565478 1166663 1199023 321065 281781 306051 306428 362772 353603 344939 345445 228710 231995 729151 686919 1568278 1537839 453421 447963 665944 670467 847504 828989 865894 867064 897273 915884 871205 963835 2101722 2225305 1305931 1122287 746511 730533 882430 881910 917181 926900 934110 950213 1063861 1059801 5239293 5401768 39.25 71.7 1
08:39:28 2024-01-26 719181 710427 219508 216344 365375 375567 395220 393779 229600 227677 295802 301622 339561 342487 4528258 4831673 6762506 6546752 1151138 1196434 322565 282611 305083 306891 361036 353603 344801 347603 228399 231345 729151 687410 1566469 1524826 451642 447151 663879 667515 853075 830166 858420 864608 902806 915884 864557 960925 2094526 2204115 1304189 1133976 743395 727028 885601 885467 911920 919592 942340 955795 1056974 1051718 5163330 5417449 39.25 71.7 1
08:39:29 2024-01-26 711825 709311 220114 215039 365889 373033 396723 394960 229373 228880 294771 302223 340591 346705 4542594 4919381 6770677 6536775 1159196 1201775 320544 282607 306626 305503 363171 353639 345458 345481 228196 232520 722553 696325 1565237 1521310 452283 447086 665907 672922 847504 824193 866511 870602 897601 910670 873751 970251 2107649 2206308 1304353 1114325 740345 728912 885601 880359 913034 927555 940999 948787 1056226 1060782 5238721 5406898 39.25 71.7 1
08:39:31 2024-01-26 719638 711123 219952 215639 364747 375296 396614 392158 229282 228560 296457 300566 339561 346596 4530861 4804604 6723849 6537422 1156684 1199023 320059 282572 305763 306214 362084 355214 343387 344443 228906 231670 729151 688428 1580235 1526465 448796 445426 670039 667006 846303 829745 865278 863346 898424 918474 869935 959520 2097823 2205354 1300655 1125484 744388 727156 883055 885467 917181 919592 934110 954320 1060581 1059156 5178830 5406898 39.25 71.7 1
08:39:32 2024-01-26 723543 711351 220295 214890 365554 374163 396587 393672 228896 229342 295959 301800 340342 342523 4530861 4877897 6807978 6546752 1140772 1198211 321065 281936 306663 305965 362953 354676 345288 346244 228870 232684 730226 693349 1572440 1511596 451002 449551 663450 671492 850553 827814 860150 868913 903936 910659 867124 967380 2098618 2188530 1289981 1128694 739290 727672 889724 884212 909338 924946 947654 953099 1052037 1059303 5178830 5397479 39.25 71.7 1
08:39:33 2024-01-26 713435 710491 220092 214924 367431 375296 396975 391501 228964 229307 294842 302612 339359 344534 4536121 4877749 6724050 6527302 1167759 1201775 319127 283755 306051 305538 363752 353317 343387 344926 228976 232031 722297 698318 1559681 1524303 453247 449306 669250 673178 845703 825435 867746 871219 895624 909644 875686 968833 2103146 2207871 1322841 1119368 744458 731641 883055 881166 918418 930035 938238 948984 1060692 1060784 5254290 5392357 39.25 71.7 1
08:39:34 2024-01-26 722029 710977 220154 215742 366578 375323 396903 391848 229600 228560 295536 301800 340903 342487 4517860 4794488 6724124 6537422 1157258 1199023 319290 283507 305584 306463 362084 354139 342825 346279 228941 231345 726102 688393 1557465 1526465 451962 450354 665871 669518 850590 829709 859539 865835 900184 917178 867124 962981 2093088 2197723 1291411 1136399 745980 730741 886406 886271 915811 919484 940174 953528 1057613 1053132 5170617 5386335 39.25 71.7 1
08:39:35 2024-01-26 714450 709411 219596 215108 367722 374199 395714 394271 228998 228764 295536 301245 340734 345617 4518553 4898339 6770354 6532726 1153610 1199023 322040 282572 306518 306748 362084 350987 344801 347044 228196 231507 729502 693349 1565593 1521582 453965 447013 663408 672922 848560 825435 862059 871219 900112 909384 867748 970251 2104720 2206455 1306202 1122488 742461 734945 889977 879988 912960 931497 944954 947631 1051361 1060070 5242754 5396679 39.25 71.7 1
08:39:36 2024-01-26 712512 710427 219846 216483 365549 373971 396650 393057 229634 227464 296233 302647 338580 345617 4529660 4849790 6714229 6560802 1164313 1199212 321065 282572 306000 306498 361001 351506 343458 345481 228906 231345 725038 688886 1561580 1535659 454214 448133 669454 672922 848707 827814 865278 868682 898910 910623 870588 967417 2104646 2225798 1304353 1122563 746511 732636 882983 881240 919725 929451 935677 948872 1063898 1060660 5269384 5410948 39.25 71.7 1
08:39:37 2024-01-26 718581 711273 219443 215967 366360 373603 395086 392194 230181 228365 296118 301800 339596 342451 4524354 4823494 6763285 6546774 1153958 1199023 321101 283546 305548 306498 362084 353567 344449 347603 228941 231345 726102 687902 1564388 1526465 451430 447379 664350 668497 853075 831788 857711 865835 902806 917826 867718 963167 2098730 2203967 1276620 1136362 745650 730259 888332 885467 913215 924939 942340 955495 1057724 1051645 5159965 5396501 39.25 71.7 1
08:39:38 2024-01-26 711512 709452 220317 215143 366103 373443 396903 395131 229316 229111 295780 302400 339088 345653 4536121 4910136 6780002 6537422 1155075 1199954 323091 282611 306554 307167 362662 351469 343147 347603 228550 232031 733672 694339 1593854 1521582 454214 448892 664350 674835 853075 824266 861447 873802 903638 909166 870641 972252 2107574 2213187 1304353 1125770 743522 733315 886805 877933 908960 931415 943319 946018 1053947 1059156 5233732 5396501 39.25 71.7 1
08:39:39 2024-01-26 711821 710491 219066 216263 366654 373971 396903 392194 230215 227499 295780 302319 338580 345337 4524354 4859278 6705169 6551444 1170003 1199138 321065 282713 304654 308592 362048 351542 343458 345516 228906 230697 728470 688886 1563315 1530802 453891 445461 668777 671492 848707 828181 867037 869419 898800 910479 873306 967269 2098432 2228842 1311722 1122287 746511 733448 883848 884212 919821 927607 934110 951455 1063898 1062470 5259992 5380769 39.25 71.7 1
08:39:40 2024-01-26 717636 710766 219101 216108 365509 373008 394531 393057 230157 227887 295601 302435 339631 342487 4532889 4856753 6770022 6546752 1150315 1197323 322565 283471 305584 307426 361823 353603 344801 347639 228515 231670 736451 688886 1561054 1524303 450786 448133 664350 670821 855975 832453 860871 865724 902696 918133 866483 963556 2096016 2201389 1304189 1131878 744585 728189 888207 886271 911273 924946 940644 952505 1057724 1045765 5175463 5392656 39.25 71.7 1
08:39:41 2024-01-26 713430 709989 219750 215147 367758 373971 394531 393958 229316 228595 295536 301245 340627 342559 4534137 4917117 6770354 6528070 1153958 1196912 322040 281781 306554 306249 363206 351506 344801 347603 228196 232031 722297 693349 1602108 1521582 455507 449551 664314 675315 852331 824083 863330 873246 901425 909311 869590 973057 2104370 2214950 1300655 1122250 741402 732677 890647 877787 909982 927262 944842 948075 1051214 1057824 5214974 5391089 39.25 71.7 1
08:39:42 2024-01-26 711387 711528 218878 215108 367758 374235 396939 391573 229736 228206 294878 301245 339088 344570 4536121 4860117 6705169 6546774 1170003 1199023 321101 282642 304689 307462 362084 351506 344421 346279 228906 230697 736477 691849 1566558 1537892 454860 448915 669177 672335 850244 830129 866362 870148 899336 914469 871278 968417 2103792 2222223 1302305 1124165 748646 732677 883055 882333 919821 927555 936880 951567 1066918 1060782 5258104 5396501 39.25 71.7 1
08:39:43 2024-01-26 717673 711030 219596 216297 365549 375754 395122 393994 229736 227887 296686 301764 339596 342596 4526769 4840893 6760724 6546752 1157258 1196569 321101 284147 305548 306927 362627 354676 342861 347354 230507 231690 723397 688767 1581839 1526852 452283 449358 666240 669298 854138 829745 857711 866178 902878 919591 867050 965230 2093360 2207253 1280318 1136399 744458 729464 888119 885467 913215 919664 942340 953896 1057673 1051718 5170617 5380769 39.25 71.7 1
08:39:44 2024-01-26 712006 710264 219820 215177 366609 373707 396308 395176 229350 228800 295780 301211 338580 342559 4534472 4905433 6782014 6537387 1156090 1198173 323091 282607 306554 306035 365010 353045 346229 347354 228623 231995 730892 694339 1552833 1524826 453552 446794 664314 672445 852294 827228 865181 871311 902925 910587 869665 971264 2108559 2214541 1302504 1118571 740873 733752 888119 877130 913215 928642 943356 946018 1053910 1060070 5239481 5394837 39.25 71.7 1
08:39:45 2024-01-26 711077 711035 219136 216444 366654 374235 396975 393369 229736 227499 296268 301211 339088 345910 4524467 4845676 6732827 6565127 1163337 1199023 320094 283343 306338 307145 363650 354530 346755 345339 228800 232206 725038 688886 1576877 1529165 449322 446786 668777 668497 848597 832133 867128 864575 898623 921074 871205 960925 2095303 2205354 1300655 1127087 745449 727672 883055 886725 917218 919628 936880 958760 1062319 1057824 5178032 5405577 39.25 71.7 1
08:39:46 2024-01-26 719711 711030 219443 214824 366943 374235 396308 393093 229668 229342 294950 301729 339666 342487 4523211 4872879 6780002 6517964 1146617 1201277 320816 283223 306410 305398 364191 354567 345264 346866 228729 231995 723668 697321 1555077 1511290 452283 451467 665944 673400 853075 826334 859539 874489 902878 909910 867124 970251 2104646 2197520 1300655 1128183 741219 728949 889094 882959 911920 927287 943765 950890 1054398 1057824 5205596 5387149 39.25 71.7 1
08:39:47 2024-01-26 713202 711035 219635 214929 367758 374235 396903 390678 229350 228951 294771 301211 339631 344534 4522936 4856753 6686545 6536506 1170584 1202631 320958 282932 304975 307751 364494 351361 346265 346380 228941 231832 731761 686919 1563685 1539524 453569 447963 666886 669555 848560 829745 867746 867064 898910 917178 873788 963188 2098655 2225305 1248222 1122287 746511 729501 884562 884212 916532 926900 938918 951567 1063898 1059082 5205596 5408171 39.25 71.7 1
08:39:48 2024-01-26 720670 708951 219478 216112 365518 373079 396623 395490 229509 228241 296017 300504 339631 342596 4523211 4865017 6801332 6565442 1144504 1196397 323857 281605 306302 308411 363980 354102 343422 347639 228550 231670 726409 688391 1556963 1521582 451494 449551 664314 669518 855497 830956 857674 866449 905510 917826 867124 966005 2099313 2200634 1284016 1131559 743330 726478 889724 885467 910628 920919 944771 954574 1057724 1051718 5166071 5396501 39.25 71.7 1
08:39:49 2024-01-26 710492 710264 219820 215143 366352 373179 396975 395490 229451 228951 295780 302647 339088 346142 4536121 4910136 6801408 6550839 1155786 1198949 322159 282986 308361 306214 364036 353639 348230 347478 228906 232031 735498 696826 1582397 1526398 453643 447415 668777 673400 846303 825435 866242 872527 897421 910623 876344 970251 2108559 2213541 1324690 1120693 744388 732677 883055 879840 917218 928570 940999 950213 1056143 1064375 5235635 5405853 39.25 71.7 1
08:39:50 2024-01-26 719288 711533 219820 215177 365554 375096 397047 392158 229509 228631 295780 301588 342719 342523 4529660 4821255 6743499 6546631 1157183 1202222 320840 283988 305584 307180 365010 354389 342861 347603 229371 231345 734635 688428 1576393 1526465 451741 449186 665907 669555 853075 829782 857711 865835 902878 918474 867124 965230 2097236 2200671 1307955 1136399 745449 729232 888119 885467 913215 919736 942340 953896 1057673 1051754 5177459 5387158 39.25 71.7 1
08:39:51 2024-01-26 714466 709484 219631 215177 367794 373043 395714 394549 229350 228631 294771 302154 339596 342487 4527985 4903350 6777078 6528021 1150671 1199023 322314 283437 306554 306428 364007 351542 344801 347354 228710 231705 723839 693349 1607086 1523265 454860 448170 663486 673400 852805 825435 862783 873802 901457 907918 868668 972447 2102580 2209839 1331732 1122287 741402 733839 886805 877897 911648 928606 944771 948787 1053201 1059156 5222424 5387149 39.25 71.7 1
08:39:52 2024-01-26 710492 710532 218385 215212 367785 374235 396939 392194 230409 228206 295085 302930 341683 345326 4530748 4847566 6743749 6565478 1167234 1199023 321065 283039 306554 308592 363321 354102 345216 346001 228906 231995 725038 686919 1578515 1537839 454214 447743 667358 671492 848707 830166 867746 869530 898910 915884 873751 964595 2098618 2227255 1298255 1124684 748108 730704 884936 883585 916495 927555 939623 953327 1063523 1060070 5203640 5404202 39.25 71.7 1
08:39:53 2024-01-26 717964 709415 219771 216108 365482 373603 396308 395732 229475 228314 296852 301516 341960 344425 4536794 4868187 6803132 6546144 1139693 1196434 322875 282435 306663 306463 361036 355214 343387 347044 228125 230642 723668 689899 1589388 1521310 451642 449478 663879 669518 855497 830166 859539 868913 906114 915884 867718 964595 2103146 2194895 1298806 1134783 741402 727672 888727 885559 909982 919664 946115 955795 1050857 1054728 5140987 5380769 39.25 71.7 1
08:39:54 2024-01-26 716575 711030 220282 215113 367170 375296 399567 395843 230905 229737 295637 303285 342032 345191 4543323 4863674 6700625 6537422 1175036 1198174 321065 283940 305297 306463 364262 351578 344421 346522 230011 231670 719340 695331 1571237 1526465 454214 448841 670994 673400 848105 828989 867746 870565 898639 910659 873095 968833 2105288 2225034 1296958 1120656 746511 733315 883848 880492 921127 927880 939048 948787 1062282 1060746 5259992 5405853 39.25 71.7 1
08:39:55 2024-01-26 722784 711030 219468 216240 366919 377964 396299 392016 229600 228420 295673 302080 342514 342271 4530785 4821665 6762431 6546774 1147852 1195584 323091 283039 306230 307426 361036 354102 343387 347639 228515 231345 733264 687902 1564905 1525313 451384 447729 664350 669008 854891 829709 859539 865835 905437 918474 867124 963835 2093324 2200671 1280318 1134783 744388 727296 888119 885467 913215 920919 944356 953859 1059225 1051440 5166915 5396501 39.25 71.7 1
08:39:56 2024-01-26 712096 710427 220193 215608 366475 373898 395571 394441 229214 228579 295601 301938 339289 344534 4536121 4916159 6776966 6542051 1150081 1196434 323055 282378 306590 306748 362627 351469 343422 347603 228196 232031 732282 693349 1580276 1521582 455356 447463 663918 673128 852435 826605 862746 873146 901457 909233 868668 973057 2104646 2214541 1304353 1119028 741402 733835 886805 877874 912567 928606 945406 948787 1054730 1059321 5222424 5401768 39.25 71.7 1
08:39:57 2024-01-26 714369 710346 218930 216344 368457 374162 396723 393190 230272 227464 295780 303356 339088 345057 4530936 4839299 6728582 6555841 1162656 1198173 320804 282678 306554 307426 362953 351542 344421 346817 228906 231670 733672 687902 1599572 1535659 454537 448988 668777 671492 848707 828989 866511 868682 898910 910695 873132 969109 2103792 2222186 1287713 1122287 747907 732677 882430 882959 919821 928867 935475 951567 1066162 1054743 5252057 5408583 39.25 71.7 1
08:39:58 2024-01-26 717489 710050 219425 216309 366430 375561 395050 393958 230157 227887 296398 301552 339596 342415 4532889 4853278 6791617 6556117 1143763 1198173 324001 281746 306446 307356 360776 354139 343387 348372 228550 232031 719340 688393 1553369 1521582 452283 447729 664350 669867 855497 829745 857674 867064 905437 919504 867124 963872 2099313 2201351 1304189 1131559 743859 727260 889724 887170 911920 919700 946152 954574 1060513 1057328 5159965 5397479 39.25 71.7 1
08:39:59 2024-01-26 710409 708733 220246 215113 366654 373707 396975 395445 229600 228915 295744 302435 341623 347478 4530861 4924394 6761351 6532726 1156721 1199023 322040 283114 308434 306214 363206 354139 346292 346522 228450 232031 726722 695331 1557796 1521582 452283 447013 665907 673400 848707 826605 866511 871255 900184 912297 873132 970251 2110658 2219367 1313597 1115392 741402 731050 888119 882922 913215 928570 943539 950303 1058692 1063829 5235425 5397479 39.25 71.7 1
08:40:00 2024-01-26 715536 709484 219785 216297 367247 373752 397011 393958 229668 228800 296506 301481 339596 346668 4531049 4808032 6719263 6546774 1160238 1199023 320544 283273 306554 306784 361036 355192 344421 345481 228550 231670 725038 686429 1576666 1530802 451715 445426 667831 668497 847279 832169 867746 864608 898910 917552 876072 962981 2099313 2206922 1302504 1125484 745453 727296 883055 889137 921536 926294 939691 957009 1063537 1059211 5178830 5392469 39.25 71.7 1
08:40:01 2024-01-26 719711 710422 220189 214706 366316 374199 396614 393708 231229 229377 295744 301800 340650 342559 4517860 4870820 6762431 6518718 1147396 1198173 322040 283132 306036 304617 363752 354676 344801 346558 228870 231670 723668 696325 1561994 1510218 452062 449451 666617 673400 854285 825435 860150 872564 904120 910587 867124 970251 2104720 2196166 1302504 1127087 741746 732337 891603 885009 913215 927483 947053 951809 1055998 1057678 5203640 5396038 39.25 71.7 1
08:40:03 2024-01-26 712512 710532 219789 215619 367758 375186 396939 391537 229668 228951 294681 303712 339053 344570 4517417 4858108 6678514 6528070 1171879 1199023 321065 283507 305083 306962 363206 351506 345984 346001 228710 231345 732473 688886 1569386 1533520 454537 446715 667831 671492 848707 830166 867746 868682 900184 915884 875028 968558 2098581 2228838 1291006 1125770 749176 733901 883885 882812 919725 928850 938350 951418 1066918 1059082 5227119 5398153 39.25 71.7 1
08:40:04 2024-01-26 718619 709919 219539 216112 365518 373079 396587 394584 229316 227852 296686 301800 339631 344570 4526769 4859389 6779321 6546774 1147033 1198173 323091 283074 306051 309247 362084 354389 344385 347639 228906 231345 727455 686919 1563886 1525384 452357 448080 664930 670745 854891 830956 860187 867064 905473 916942 867124 963151 2098618 2207253 1284016 1136362 745650 730259 889345 887985 913215 919520 945029 954611 1060780 1053768 5166915 5395323 39.25 71.7 1
08:40:05 2024-01-26 710492 709452 219785 215095 367238 373971 396587 394584 229668 228951 295780 303072 341250 346179 4524354 4900890 6770677 6537387 1153432 1199023 322539 282695 306663 306463 363171 353603 345458 347568 228196 232031 722297 694339 1560443 1521582 454140 445426 663955 672922 851832 827814 866417 871255 901494 910659 873853 971959 2110433 2213187 1284534 1119368 742038 733606 889345 880350 914512 928678 945841 950303 1054693 1054743 5226181 5383394 39.25 71.7 1
08:40:06 2024-01-26 712512 709877 219101 216487 366618 373971 396975 393369 229668 227852 296477 302647 339053 345617 4526769 4839261 6738511 6556126 1164904 1199023 321101 283039 306590 306463 362953 354425 346014 346036 228976 231832 729151 686429 1587236 1537839 454140 446715 667831 671492 848707 829745 867746 867064 899641 921062 877043 967801 2104720 2228727 1298255 1124967 748642 731055 885601 884839 918418 927880 936805 951567 1066918 1062929 5248698 5404315 39.25 71.7 1
08:40:07 2024-01-26 718419 708419 219070 215812 365554 375186 395400 393994 229702 227852 296017 301800 339596 342523 4526769 4853240 6779666 6537422 1149494 1198173 323091 284112 306302 309501 362084 354676 343387 348408 229371 231670 726102 687902 1564889 1524303 452283 449186 664930 669518 855497 834859 863292 866880 906609 921074 868899 966421 2101987 2203967 1280318 1134783 745449 729195 890610 887985 913215 924939 943356 956897 1056889 1056293 5156679 5394837 39.25 71.7 1
08:40:08 2024-01-26 710492 709488 220163 215143 366649 373971 397047 395768 229316 228800 296233 302647 339596 346705 4530898 4915024 6775175 6537387 1154253 1199023 323055 282642 306590 306463 363206 351506 344456 347603 228515 232031 722297 691868 1587934 1520503 454860 446867 664314 674687 855975 827976 863863 872999 904022 911958 872065 974371 2105288 2203151 1307357 1121185 741402 733716 889834 877828 913929 928678 945443 948824 1053164 1060660 5224353 5387149 39.25 71.7 1
08:40:09 2024-01-26 710492 710528 218725 215177 367459 374235 396975 392230 230375 227887 295780 301245 338615 345093 4517860 4857748 6685549 6556126 1162694 1197323 321101 283074 306302 307857 361036 353603 344975 346279 228745 231345 723668 687902 1573077 1535704 453521 447561 668136 670832 848707 830129 867671 870754 898438 915702 873751 967417 2102298 2222416 1305931 1122287 746758 731865 885775 883585 919170 928211 936917 952924 1066918 1062507 5207356 5383544 39.25 71.7 1
08:40:10 2024-01-26 716965 709452 219101 215812 365518 373603 395400 394549 229702 227852 295816 301800 339596 342596 4517417 4841973 6751425 6537422 1147033 1195584 323545 283039 306051 307426 361036 354139 343422 348408 228906 231670 731893 688886 1594124 1528298 453247 449368 666240 669371 855423 834303 863330 867064 905473 918270 869574 966308 2099313 2205354 1304189 1137582 745449 728497 886178 884022 913215 924939 943356 955290 1057710 1054020 5177183 5396501 39.25 71.7 1
08:40:11 2024-01-26 715499 709456 220128 215177 368902 373079 396308 394584 229316 228951 295780 302855 339088 342487 4536121 4877441 6770079 6527302 1151718 1199212 322076 282607 306302 306463 363242 351542 343387 347389 228729 232449 723668 698318 1561772 1516663 454860 451540 668136 676275 854780 825398 862096 875042 906593 910587 870826 973138 2107649 2204711 1304353 1125484 742339 732677 891978 880386 912567 928606 945406 950228 1054730 1057824 5218753 5396225 39.25 71.7 1
08:40:12 2024-01-26 710196 710532 219443 215654 367758 372782 396975 391023 229702 228951 295458 301245 339596 345337 4517860 4859389 6678384 6537422 1170003 1200413 321101 283273 305333 307426 366044 353349 346536 347039 228835 231670 734217 688886 1582897 1537313 454860 449233 667831 672445 848707 829982 867559 868682 899975 917178 875065 969599 2109678 2228138 1311688 1123884 748642 732677 884309 884212 919821 931049 938955 952961 1066918 1054779 5216755 5396501 39.25 71.7 1
08:40:13 2024-01-26 717596 709224 219443 216332 365554 373079 395750 394298 229702 227887 296722 302647 340377 344570 4524523 4852302 6770022 6546752 1153097 1196471 322338 284095 306266 310012 365010 354530 345776 348510 228835 231995 731893 687410 1572594 1524826 452283 449551 664930 670745 857194 832133 860187 867064 903875 919627 867124 963872 2093360 2205427 1284016 1131559 744458 727555 891095 885638 913215 924939 944734 955327 1060780 1053240 5163179 5373112 39.25 71.7 1
08:40:14 2024-01-26 710220 707415 220123 215104 367207 373971 396344 394584 229350 228595 295780 301199 338580 344570 4531049 4906650 6762469 6536775 1156432 1201701 322539 282791 306518 306358 363100 354530 345388 349452 228764 232648 722553 695331 1555149 1521582 453941 447597 667831 673400 848707 826642 867597 875042 897537 910623 875102 971671 2108559 2216111 1300655 1114598 742991 730638 887577 883046 914514 927916 943083 948824 1057724 1063104 5233732 5373149 39.25 71.7 1
08:40:15 2024-01-26 715557 710766 219789 215177 364714 374235 397083 393369 229485 228631 297385 301588 339596 346705 4523543 4827039 6723793 6555802 1159628 1198949 319692 283400 306446 307251 365701 356147 346265 346522 228941 231345 734635 690391 1562883 1526993 451642 449487 669724 671492 852331 829709 865278 866191 902741 918234 870588 964632 2099313 2199227 1300655 1133170 746511 727672 885601 886709 917218 919664 942340 958123 1062356 1059051 5177459 5381007 39.25 71.7 1
08:40:16 2024-01-26 719711 709188 220471 214924 366645 375096 396939 393994 228998 229412 295288 301800 342997 342451 4521124 4882397 6755695 6565356 1153135 1198949 322911 283103 306446 307036 363752 351542 343458 347675 229075 232612 733672 694332 1592349 1521582 454860 450556 665907 674159 854285 825435 862746 875663 902842 909269 869935 973138 2108559 2209839 1304353 1123884 743330 735042 891617 880460 912567 928678 946228 951567 1054730 1054743 5222424 5390467 39.25 71.7 1
08:40:17 2024-01-26 711077 710532 219066 215177 367830 373043 397011 392194 230409 228631 295601 302154 339631 345093 4523211 4839417 6725411 6564832 1166663 1200066 321600 283436 306518 307426 363723 353567 347701 346522 228870 231670 725038 684961 1571140 1536797 451642 445390 668777 668971 849090 832133 867746 866449 898623 916906 876307 966646 2098544 2210054 1302504 1124684 744393 728876 884309 885467 921127 926900 939623 954574 1066162 1060660 5194974 5394851 39.25 71.7 1
08:40:18 2024-01-26 719711 708910 220128 215143 364930 374163 396939 396362 228930 228915 296434 300500 340377 344742 4536121 4858164 6801182 6531864 1146214 1198173 321552 283039 306590 306604 365393 355177 345532 347568 228906 232313 723668 697321 1575394 1512362 454537 450084 665907 675315 854891 825435 862059 873802 905473 910587 868973 972373 2104646 2205354 1288392 1127087 743859 731604 889197 882959 913215 927190 944697 953061 1054361 1057824 5203640 5386957 39.25 71.7 1
08:40:19 2024-01-26 712376 709452 219785 215319 367758 373079 396939 392158 229316 229342 295458 303463 339561 345057 4531499 4863522 6688381 6546721 1170003 1196508 320816 283338 305297 307391 363206 351506 343422 346415 228870 230697 738274 688886 1585096 1532935 454860 448841 669724 673400 848114 830166 867746 869949 899512 915847 873788 969975 2101610 2225305 1285865 1122287 748108 733835 882544 883672 921780 930241 936842 952924 1066918 1060782 5258104 5394837 39.25 71.7 1
08:40:20 2024-01-26 717596 709452 219066 216112 366618 373638 395714 393958 229702 227887 296650 301374 340927 345290 4541621 4849580 6801332 6527424 1141206 1196434 321778 283039 309379 305965 365010 355643 343387 347044 228550 231123 721757 693073 1587812 1512362 451642 450507 663955 672150 853075 830166 864626 869949 904796 917178 868668 968833 2102507 2194895 1319144 1128694 741402 726342 889430 887447 910628 926246 948922 957234 1048594 1057824 5168081 5394846 39.25 71.7 1
08:40:21 2024-01-26 713398 710232 220471 215083 367170 373043 400459 393922 229282 229737 296398 302894 342478 345326 4524782 4866969 6696073 6546752 1171043 1198173 319810 284232 306015 306463 365101 354139 344421 346279 230011 232031 732282 694339 1571636 1526465 454510 448080 671662 675315 848707 828989 868277 871255 898910 915884 876344 970251 2103519 2222153 1311748 1120656 746511 734793 884309 882260 921127 928642 941669 950890 1060780 1062317 5252489 5396501 39.25 71.7 1
08:40:22 2024-01-26 720193 709456 219785 216112 366618 375923 396650 394723 232057 228669 296434 302576 342514 342307 4527700 4809422 6744223 6546752 1157709 1199212 322076 283904 306015 307426 362591 354676 344801 348372 228941 231345 726102 686919 1571937 1524062 452283 448080 665907 669518 857047 832133 860150 867064 906114 918234 868356 964558 2092539 2205354 1281474 1134783 745980 729464 889724 886929 915539 924939 943319 955290 1059207 1056151 5175463 5387233 39.25 71.7 1
08:40:23 2024-01-26 713350 709452 219785 215905 368579 375186 395984 394441 229566 228775 296089 302927 341070 345167 4530936 4922101 6777078 6537422 1150671 1197323 323545 282572 306518 307141 363206 351578 344456 348653 228710 232031 722297 692361 1624161 1520503 454860 447821 664424 673400 853075 827814 865278 876284 902806 910551 871205 973101 2108559 2216111 1304353 1119065 741402 733972 890985 879108 913215 928642 946152 951292 1051288 1062507 5214974 5387149 39.25 71.7 1
08:40:24 2024-01-26 711858 710418 219315 216240 367650 375296 396867 394128 230306 227712 295435 303142 341791 346069 4523864 4849392 6730417 6546774 1162507 1198751 321101 283546 306626 306498 361001 354676 345494 346001 228906 232031 725038 686429 1592842 1535388 454214 446401 667831 671492 848707 831544 866857 866191 900184 918474 877043 966692 2099313 2218998 1300174 1123884 747650 731604 884968 885467 918518 928867 940999 955832 1066162 1060746 5203362 5401768 39.25 71.7 1
08:40:25 2024-01-26 719218 707233 219644 216159 365375 376360 396759 395625 229566 228420 296650 301800 339666 344534 4534010 4839299 6796397 6537422 1138070 1199023 321101 282611 309379 306463 362591 355789 343422 346558 227488 232684 723422 690391 1572802 1518348 452036 448783 662981 670504 855497 830166 862746 868718 908078 918474 868668 967417 2098618 2191364 1300655 1131559 742274 726782 893547 886302 910628 926246 948922 955253 1055918 1057824 5153413 5399178 39.25 71.7 1
08:40:26 2024-01-26 710196 707229 220260 215039 366991 376093 400459 394549 228772 229146 295780 303093 342719 345508 4511378 4867273 6686748 6527745 1166046 1199023 319610 284374 306590 306463 364881 354139 344421 345255 228976 231995 732282 695331 1566309 1521582 453458 449478 669724 675315 847504 827814 869396 873802 898586 910659 876344 971959 2104720 2216111 1351271 1119028 746236 733752 884309 880405 921127 928642 942340 951567 1060513 1067569 5260074 5406898 39.25 71.7 1
08:40:27 2024-01-26 721758 711086 219644 215143 366649 375359 399293 392194 231637 229024 296017 301800 340685 345057 4526769 4791834 6719263 6565431 1153958 1195553 321137 283507 306015 307426 365010 354676 344801 348653 228906 231345 724750 686919 1566233 1521582 452099 449063 665944 670979 855497 833385 862709 867064 907435 922499 869590 964558 2092539 2203791 1291006 1136399 745449 729464 889724 887593 915847 926246 947158 959023 1062589 1059907 5150533 5405389 39.25 71.7 1
08:40:28 2024-01-26 711191 707342 220128 215177 367205 373725 396867 395732 229475 229307 296376 301939 342032 348637 4529660 4907885 6756538 6537387 1156721 1199212 322040 283827 309379 306498 363752 354425 346014 346522 228906 232684 723943 694339 1556272 1519254 453569 449354 667831 673400 849351 827778 866894 874770 900148 910659 876344 972410 2113058 2209509 1326539 1113015 742339 732709 888119 882959 918418 932743 944880 954208 1060692 1066794 5225992 5380769 39.25 71.7 1
08:40:29 2024-01-26 719201 709452 219846 215147 365514 374199 399329 393681 231229 228659 295816 301377 340650 346632 4526769 4770462 6709944 6537387 1156918 1195590 320579 284139 306446 309938 363171 356271 345288 346279 228941 231670 730522 688886 1570849 1521582 453247 451787 668777 672445 852900 832169 865278 866191 902769 918234 870971 964595 2096016 2199282 1300655 1134783 748108 728502 889461 887967 919565 924794 944319 958376 1060369 1057765 5155717 5377977 39.25 71.7 1
08:40:30 2024-01-26 710040 707383 219552 215143 366325 373707 396831 395625 229316 228951 295601 301176 339088 345617 4526493 4877547 6775175 6532726 1150081 1195621 323545 283039 306194 306498 363206 351578 343422 347603 228906 232031 722297 691849 1592851 1521582 454860 448080 665730 675315 853075 826642 865278 875663 904527 911837 871205 975253 2107062 2212701 1306202 1123326 744585 735102 896375 881240 913215 928533 949761 951418 1057295 1060821 5214974 5396501 39.25 71.7 1
08:40:31 2024-01-26 711738 710532 218851 216344 367794 374235 396975 393093 230375 227887 295601 301280 339088 345337 4526769 4849806 6704930 6555607 1163337 1203898 321101 283074 306590 306498 362953 354425 345494 346522 228906 232031 725038 684961 1561658 1533520 452283 448417 668777 670541 848707 834012 868816 867064 900823 918917 876344 967417 2099313 2216880 1284534 1127378 746576 731817 885564 887990 921053 928257 940812 954537 1068432 1060782 5211076 5402001 39.25 71.7 1
08:40:32 2024-01-26 718619 708414 219596 215812 366099 373638 396939 395768 229668 228401 297176 302223 339631 345337 4524354 4852302 6779666 6541563 1142947 1195626 324458 282691 306663 307892 362119 355250 344456 348653 228906 232031 726409 688428 1558221 1521582 452283 448152 664894 671777 856711 832169 860224 868067 908078 917969 867124 970570 2098357 2204525 1287713 1133530 745117 730778 893184 891780 913215 924939 947536 957404 1060241 1057824 5149323 5377633 39.25 71.7 1
08:40:33 2024-01-26 709484 709224 220128 215108 367201 373971 397047 395768 229316 228631 295632 302647 339631 347478 4526769 4905344 6762581 6528070 1153432 1199023 323222 282642 308107 309938 363206 354676 346050 347603 228196 232031 732282 693844 1554818 1521582 453421 445461 665437 673400 853075 828989 867037 873802 904468 917135 876419 974259 2111012 2216331 1302504 1117738 742991 733606 890647 882333 915847 934800 947498 951567 1057710 1066186 5233732 5387149 39.25 71.7 1
08:40:35 2024-01-26 715407 709488 219785 215143 365482 373043 399894 393405 229702 228631 297385 301693 339631 346705 4526769 4811877 6714481 6537422 1156684 1197323 320579 283613 306590 307176 363206 355825 345494 346279 229618 232031 726409 687449 1583490 1524826 451642 448116 669724 669518 849682 834602 870073 866880 903271 924318 874260 965043 2098432 2208665 1280903 1127087 746511 727332 885601 890475 921780 924939 940999 958123 1066015 1062317 5185641 5404202 39.25 71.7 1
08:40:36 2024-01-26 719527 707378 220471 214890 366654 375323 396939 394271 228964 230091 295601 301800 341161 342559 4513885 4869186 6752026 6513302 1147396 1196657 322828 283471 306590 307176 364333 353639 342907 347639 228976 232031 725038 697321 1557504 1512362 454860 451140 665944 674672 857805 827976 865799 878776 906646 914542 872065 977194 2111286 2208575 1302504 1125484 745117 733752 891617 882963 913215 928642 949761 953586 1053164 1054707 5198701 5387149 39.25 71.7 1
08:40:37 2024-01-26 710492 709488 219785 215108 368343 373079 396975 391573 229702 229271 295780 301280 339596 344570 4511415 4845413 6686748 6528070 1168626 1199023 321137 284459 306518 307462 364333 354139 344456 346558 230404 231868 727780 694339 1558892 1525113 454860 450827 672542 676681 848707 830129 871464 872999 900749 917717 878808 972327 2104646 2225798 1306202 1122287 748108 734793 884309 884101 922435 928678 940999 951567 1063898 1063892 5252306 5373112 39.25 71.7 1
08:40:38 2024-01-26 720180 708455 219820 216117 367205 375359 396975 392265 229736 228915 296477 302647 340685 342451 4513610 4794563 6743316 6537422 1153958 1195626 322076 283940 306518 307927 363171 354712 345288 348724 228976 231670 724750 686919 1562732 1527485 453854 450570 667113 671345 857927 834896 863330 869530 909739 919565 868017 964632 2095371 2206646 1307955 1135591 747787 731178 890610 885346 915161 926246 946115 958086 1060780 1056329 5173454 5387149 39.25 71.7 1
08:40:39 2024-01-26 710811 707378 219785 215177 367205 374235 396903 395768 229509 228951 295780 302319 339088 344570 4524354 4900890 6765857 6518718 1153432 1196583 323773 283149 306699 308592 364042 351614 344456 348689 228906 232612 722297 692841 1596892 1520980 455831 449551 666240 675794 854758 827704 866511 875663 902842 910587 874512 978107 2107649 2213377 1306202 1121490 742274 735018 891617 881671 913215 932743 948922 950890 1057724 1060818 5224353 5379475 39.25 71.7 1
08:40:40 2024-01-26 710492 709224 219136 216478 366636 374235 397047 394271 229485 227534 295601 303463 339088 346142 4513885 4839412 6723793 6546774 1162694 1196471 320745 283507 306663 307426 361823 353313 348230 346309 229406 231924 726409 686792 1595194 1530252 452246 449624 670674 669371 848707 834602 868816 868148 902465 919637 876344 963872 2104646 2205441 1304353 1125484 746054 728406 885601 889135 921127 926246 939660 957367 1063898 1060551 5186838 5392656 39.25 71.7 1
08:40:41 2024-01-26 719201 707406 220128 215812 365518 374796 396975 396398 228998 228595 296261 301800 341924 342596 4517417 4852302 6791542 6518718 1137534 1197323 322076 283079 309817 309173 365010 355534 346719 347217 229753 232648 720692 696325 1553131 1516663 451273 449415 664930 672445 854891 832453 865278 871292 905473 918436 871954 970251 2104959 2189915 1313597 1129952 742274 728397 894186 884387 911920 925922 951798 956724 1057724 1057824 5137895 5387149 39.25 71.7 1
08:40:42 2024-01-26 710307 707415 220317 215143 367205 373079 400176 395804 229350 229342 295601 301211 339631 347760 4513885 4905664 6743316 6523419 1153432 1199991 322279 282791 309088 306393 363645 355068 346429 347181 228764 232648 722297 695331 1552054 1521582 453247 445426 667150 673400 850922 827814 865628 874489 902842 914432 875102 972410 2110057 2216111 1289981 1116185 742274 732677 889724 884212 915883 928678 944771 950213 1059005 1066186 5235741 5381632 39.25 71.7 1
08:40:43 2024-01-26 712967 709456 219596 216147 365514 374847 399048 393369 229509 228436 297991 303250 339596 346668 4517417 4839808 6714738 6555537 1159407 1196360 320923 284382 306482 308883 366044 356687 346755 346102 230192 231995 727780 690391 1577444 1525313 451273 452108 670674 673400 852435 833710 867746 871255 902806 919529 873751 966692 2102298 2200634 1302504 1133170 748642 727968 888124 889517 919821 924939 944356 960617 1065406 1060821 5166915 5394837 39.25 71.7 1
08:40:44 2024-01-26 716541 707387 219750 215108 368866 375288 396903 394549 229668 229271 295501 301211 339666 342487 4523864 4887133 6752026 6499041 1150596 1199212 323630 283334 306446 307251 365215 353921 345776 348653 228906 232031 725038 692841 1594356 1521310 455831 448080 667150 674672 854285 827814 867128 876284 905437 910587 873195 975253 2106147 2212972 1304353 1122287 742274 734793 892249 881635 913215 928714 948210 951567 1056226 1054743 5214698 5385472 39.25 71.7 1
08:40:45 2024-01-26 711318 708910 218878 215143 368866 375030 396614 393057 230729 228401 295780 301280 339596 345581 4517417 4835765 6734321 6556036 1163896 1194550 321897 283329 306338 308358 362084 353567 345494 347039 228941 231995 729151 687902 1576836 1535704 455794 447729 669724 672922 850590 832169 868779 869949 902641 916906 876344 969523 2102298 2228463 1311647 1122287 749176 733196 889109 885467 919821 928533 939623 953061 1066789 1063068 5246784 5394561 39.25 71.7 1
08:40:46 2024-01-26 715568 708914 219101 216552 366356 373638 395679 394549 229736 227887 296816 302647 339631 342559 4517417 4848731 6792365 6555537 1141894 1203078 322005 281848 309853 306927 365010 354922 345631 347044 228906 231318 721404 693834 1562773 1511670 450744 449415 664894 672922 854891 830166 865894 871255 905437 918474 871205 972051 2103792 2188530 1311748 1127890 741402 728324 893515 887355 911920 928265 950311 955327 1053910 1057824 5139945 5387420 39.25 71.7 1
08:40:47 2024-01-26 713165 707383 220471 215108 367464 373043 400459 393922 228998 229307 295744 302115 339596 345581 4522039 4853164 6687477 6527171 1169375 1195590 321065 285049 307691 307106 365101 353603 344456 346309 230803 231670 726409 694063 1575101 1524303 454934 448080 670711 676142 848707 830166 869433 873802 898910 917178 878212 972327 2104646 2225305 1296958 1119368 746511 733752 884309 882688 922621 928642 940999 951567 1060581 1063104 5243111 5385472 39.25 71.7 1
08:40:48 2024-01-26 719453 708414 219443 215747 367177 375359 396939 392158 229668 228560 295780 302647 340615 342307 4518553 4784140 6724991 6537387 1156918 1195553 322492 283940 306410 307857 365785 355355 344801 347318 228976 231670 736006 686919 1568067 1521582 454103 450827 667358 671492 856711 834602 865278 868067 908078 919637 868631 966005 2096016 2200671 1309839 1136399 745650 729569 886805 884058 915847 926900 946115 957367 1060780 1056329 5173454 5387154 39.25 71.7 1
08:40:49 2024-01-26 710492 709193 219820 215147 367722 374235 396308 395176 231554 228560 296708 304281 340927 346377 4511889 4907925 6762431 6546868 1150081 1197323 323545 283365 309124 307176 366044 353639 346014 347639 228196 232031 730892 692361 1571266 1519425 454463 446679 664894 673400 853075 830166 866511 873802 902806 915884 873788 973793 2108559 2216111 1308051 1118571 742274 735313 891617 880386 915847 934004 948922 951567 1056974 1062800 5222424 5383310 39.25 71.7 1
08:40:50 2024-01-26 709818 708414 219066 216284 367722 372781 396723 394298 230718 227607 296852 303213 341263 345997 4528136 4821105 6720991 6546774 1160495 1196657 321101 284076 306626 307426 361071 355753 345529 346522 229467 232031 725038 684961 1609224 1530802 452283 449354 669724 670504 848707 834602 869396 868913 900148 919673 877589 964558 2102298 2196853 1304353 1125484 745523 729250 885601 888442 920474 927555 940999 955290 1066918 1060746 5186838 5387149 39.25 71.7 1
08:40:51 2024-01-26 718619 703327 219101 216240 366368 376323 396723 396533 229600 228420 296996 301693 342032 344352 4523864 4839299 6791617 6523307 1140883 1195590 322076 283507 309379 306214 363242 356618 343422 347603 228941 231675 722814 693349 1574730 1519425 451384 449451 664894 671492 857927 831544 865278 871255 909365 918234 870588 970251 2104720 2191466 1298113 1131559 742274 728361 894821 888222 912943 927555 951665 958086 1057724 1059082 5128503 5377797 39.25 71.7 1
08:40:52 2024-01-26 712438 709914 220260 215604 367615 375827 399785 394996 229214 229165 296218 302221 342032 345801 4511565 4858695 6678946 6528021 1171879 1195590 321101 284374 305584 307857 364333 354139 344492 347324 230369 231570 726102 691849 1553595 1526465 454823 448116 671662 675315 849351 830166 869396 874489 901182 917826 876344 972327 2104646 2225305 1286349 1120656 748642 735313 884309 884839 922435 928678 940999 955832 1065406 1063855 5250600 5397904 39.25 71.7 1
08:40:53 2024-01-26 722457 708774 219644 216008 367062 375708 396759 392051 229600 228775 296017 303463 339631 342379 4526769 4784475 6742417 6536885 1144579 1194957 322732 283039 306590 308358 362591 354639 344456 349215 228941 232031 730522 686919 1569409 1521310 453569 450581 665907 671492 857319 834012 862746 868031 908078 919601 869368 967417 2097823 2205441 1302305 1133976 746054 729464 892249 890962 914514 927555 948922 958805 1060780 1057076 5160950 5399178 39.25 71.7 1
08:40:54 2024-01-26 709219 707238 220295 215974 367579 374728 396795 396326 229668 228791 296441 303463 340927 347050 4523268 4901821 6762305 6518718 1155075 1199023 322792 283507 309197 307426 364298 355501 346571 347603 228745 232684 722297 694339 1578726 1521582 454214 446715 668099 675315 853075 830166 866894 876284 903850 915884 876344 973867 2111557 2219006 1313597 1116185 743330 733716 892249 884839 917218 928678 946152 951567 1057746 1069880 5244857 5393624 39.25 71.7 1
08:40:55 2024-01-26 715557 708237 219987 216809 365478 374235 399894 393958 230204 229165 297991 301374 339596 346668 4526769 4820158 6707083 6536771 1155823 1196508 320579 284011 306626 307426 363752 356870 344456 345516 229653 232031 726409 690391 1559818 1529662 452283 447765 670711 671016 849952 835822 869433 866191 900148 919709 876344 965731 2102298 2213455 1304353 1125484 747650 729428 885601 888888 922435 926294 943053 961118 1068291 1062636 5185608 5399178 39.25 71.7 1
08:40:56 2024-01-26 719444 707378 219789 214741 367464 377428 397047 394584 229668 230056 295601 301481 340545 342487 4523543 4867747 6751729 6508505 1149851 1196657 323055 283039 308434 307391 364298 353603 343422 348653 228976 232031 723668 697043 1553691 1515122 455507 451540 665944 676694 857319 827228 865278 875307 907435 910623 871241 976753 2108559 2206272 1306202 1125484 744458 735313 893515 884572 915402 935462 953160 954246 1059672 1065337 5216560 5387233 39.25 71.7 1
08:40:57 2024-01-26 709153 709456 218842 215182 367399 375030 397047 394584 230718 228669 296686 302540 339596 345617 4517417 4832311 6724124 6546774 1162656 1199023 321979 283507 308289 308358 362084 354389 346257 347568 228941 232031 729151 686919 1572766 1534571 456206 449196 669724 673400 851832 831581 870051 872527 902168 918474 876344 970251 2103221 2225305 1287239 1123884 750245 734389 888045 885297 923661 932816 941990 957009 1069912 1065337 5220482 5392308 39.25 71.7 1
08:40:58 2024-01-26 716472 707342 219101 216147 366352 375754 396443 395768 230659 228241 296443 301445 339631 344570 4513885 4851183 6751425 6565431 1138070 1195626 324001 282572 308071 307892 365010 355789 344456 348408 228196 232031 729151 687902 1575406 1521582 452283 449451 665437 671016 857927 833385 862709 870638 909365 919601 869590 970251 2102543 2196166 1277272 1133530 744585 730741 894895 890740 913215 927483 950124 961994 1057221 1060551 5133869 5396501 39.25 71.7 1
08:40:59 2024-01-26 712702 708951 220260 215074 367464 376089 400176 394584 228998 229307 295601 301245 339666 347724 4514198 4853278 6700625 6517964 1166046 1198360 320094 285690 306590 307391 365429 354425 344975 346279 230156 232031 725038 695331 1561752 1521582 454860 450629 671662 674709 848707 829577 871982 875042 900184 917178 877773 970992 2108559 2225872 1322841 1120889 748178 736603 885564 883401 924401 933823 942228 953603 1063861 1066186 5243111 5380955 39.25 71.7 1
08:41:00 2024-01-26 722729 708946 219750 215177 367722 375359 397047 393057 229702 228595 296686 301211 341161 344570 4508160 4791982 6704633 6532764 1157258 1196583 321065 284175 306590 308358 363206 355250 344801 348653 229653 231868 727455 687902 1558608 1525384 453569 450827 668777 672445 857927 834602 865278 869949 908078 919637 868705 969147 2101648 2203967 1275456 1138019 748642 731421 890647 890513 919821 927555 945443 958123 1062888 1057581 5155830 5380881 39.25 71.7 1
08:41:01 2024-01-26 710492 707084 219811 215143 368303 374235 396623 395768 229668 228986 295816 302609 339324 344302 4524467 4907960 6765857 6528070 1150081 1197323 323545 282642 308434 307426 364262 353603 344421 348934 228906 232031 735062 694339 1576997 1521582 454723 449099 665400 675664 855497 827228 866511 877824 906593 915189 875172 979989 2113748 2213261 1280903 1124967 744585 736019 894260 882959 913215 934138 950988 953603 1057724 1062317 5224353 5377797 39.25 71.7 1
08:41:02 2024-01-26 709480 707378 218760 216143 367758 374235 397047 394584 230215 227499 296477 301245 339088 345617 4518123 4825374 6723793 6546774 1162694 1198173 321814 283511 306663 308143 361001 354712 345529 347080 228976 232357 725038 686429 1573743 1535388 455507 447415 669250 673400 851832 831544 872011 873867 903638 921074 880711 970139 2106147 2228616 1287239 1125210 749710 733752 886237 887858 921034 928606 939623 953896 1069051 1066186 5252588 5390560 39.25 71.7 1
08:41:03 2024-01-26 721485 707378 219451 216112 367205 374199 396614 392230 230249 228595 296794 301245 339631 342451 4518123 4804941 6746651 6537422 1147852 1195626 322696 284374 306338 308358 363171 355250 344456 348724 229653 231705 724750 686919 1575995 1527212 453685 450120 668033 671777 857817 836085 865799 870766 909292 923684 872065 970721 2100492 2205354 1306072 1136399 747787 732276 891978 888888 917181 927607 948959 958123 1063108 1057076 5166071 5386873 39.25 71.7 1
08:41:04 2024-01-26 709484 707378 219820 215765 367753 374235 396939 395804 229350 228951 296398 301280 338580 344570 4520321 4900890 6763285 6518718 1152612 1196657 323545 283074 308470 307176 363242 353639 347738 348653 228906 232031 723668 693349 1570701 1521582 454214 449551 668136 675204 854175 830337 868983 875589 904613 915739 874881 973557 2111557 2216111 1282718 1117775 742274 735313 889540 884766 917218 936646 948922 951567 1056926 1064643 5214974 5377797 39.25 71.7 1
08:41:05 2024-01-26 711383 708192 219785 216483 366645 374235 397047 394356 229702 227887 297212 301176 339596 346142 4510982 4811539 6724124 6565703 1166018 1199023 321588 283940 308434 307892 362119 355825 346014 346836 228976 232031 716128 684961 1565224 1536797 453495 450188 670674 671345 851121 834492 872709 871385 902806 919709 875293 966729 2104646 2212972 1286349 1125484 747787 732677 885822 888222 921780 927226 942340 955290 1069652 1063892 5220482 5392768 39.25 71.7 1
08:41:07 2024-01-26 716651 703377 219101 216147 366360 373079 395750 395176 229736 227887 296434 300758 339666 344606 4517417 4850080 6762581 6537387 1146214 1196471 324001 283273 306626 308358 362662 355286 344975 349215 229763 231924 731893 687902 1561066 1524676 453569 449307 667187 671308 857927 834456 863974 868718 909365 920965 870826 968833 2097823 2205684 1255484 1133976 746511 729501 891617 888888 915883 928265 947573 959525 1062319 1057076 5158702 5371817 39.25 71.7 1
08:41:08 2024-01-26 709190 707378 219820 215143 366654 373971 396939 395768 229702 228986 296233 302434 339088 344606 4517417 4877773 6756231 6527415 1153432 1197323 323545 282726 309415 306962 364333 355497 347367 348438 228694 233139 722297 694549 1565237 1520980 454537 449551 667661 674367 853075 829577 866857 876983 905437 915884 876344 973867 2113673 2220941 1289981 1116185 742274 734793 889724 883940 916945 934004 948247 951567 1060513 1065432 5220627 5371900 39.25 71.7 1
08:41:09 2024-01-26 710492 707419 219820 216483 366323 374235 399329 393994 229702 227693 297385 301211 339359 346668 4518123 4811502 6723793 6551455 1161678 1199023 321526 283542 308144 308112 364716 356000 346393 346902 229477 232485 725038 686429 1570574 1534611 453277 447343 669724 671455 850517 835676 871907 867994 900112 919637 880802 966655 2102298 2210049 1306202 1125484 745650 729428 885601 888851 922435 928867 943683 958086 1066918 1063031 5194247 5387149 39.25 71.7 1
08:41:10 2024-01-26 718691 706208 219750 216082 365482 374163 396939 396921 229668 228560 297104 302223 339631 344497 4520639 4849932 6791542 6536657 1138841 1196912 321754 283855 310036 307001 365010 356687 346755 347425 229441 232648 733672 695331 1576687 1511290 452283 450438 669563 675315 857047 830166 866511 873618 908078 917099 871168 973057 2106147 2191636 1359125 1128694 742461 730497 893515 886892 915540 928570 951665 957330 1057724 1060821 5126201 5385472 39.25 71.7 1
08:41:11 2024-01-26 714993 707374 220471 215108 367722 375076 400459 394549 229475 229342 296233 303072 339596 346632 4517417 4849655 6686748 6536847 1169965 1196175 320923 285316 306374 307286 365215 354995 347492 347461 230156 231670 739458 688886 1571078 1533520 456156 449551 671662 675315 853075 833673 869396 876284 902806 920423 876344 975254 2107025 2222186 1293260 1123884 749785 736060 885601 885467 925058 928606 940255 953586 1066162 1066940 5252057 5387149 39.25 71.7 1
08:41:12 2024-01-26 720734 707378 219750 216078 367165 375623 396939 392158 229702 228560 296686 301176 341126 342451 4517417 4787487 6704633 6546631 1155263 1196583 321671 284263 306410 308217 365785 355177 345532 349425 228941 231670 727455 686919 1571509 1521310 453062 450084 667721 672445 857927 834566 865241 869530 908078 919601 871205 967417 2097162 2206917 1306072 1136934 746511 731050 891617 889481 918366 927555 948885 959488 1063071 1057824 5163771 5385472 39.25 71.7 1
08:41:13 2024-01-26 709217 706807 220436 216082 367722 374235 396939 395768 229668 229111 296650 303498 339053 344570 4517141 4896442 6777546 6527188 1155606 1201775 323785 283294 309342 307391 364333 355465 347337 348893 228800 232684 730892 693349 1558733 1523144 454214 448988 667150 673400 854891 830166 866820 876284 906486 917178 876344 973830 2108559 2209202 1288165 1116185 743395 735313 891877 883585 917181 935984 948173 951567 1059225 1065396 5222424 5385472 39.25 71.7 1
08:41:14 2024-01-26 712517 707342 219785 216819 366618 374235 399293 394549 229668 227887 297595 302647 339596 346668 4508123 4824786 6734370 6555937 1163896 1196643 322040 283507 308397 308107 365010 356834 346500 347044 228941 232031 725038 686919 1577596 1532935 451384 449233 669724 670979 849915 835786 871325 868031 902465 919673 878836 968833 2101722 2210054 1284534 1125484 746516 729674 886859 889517 922435 927571 942340 959413 1066918 1063819 5196821 5394837 39.25 71.7 1
08:41:15 2024-01-26 719711 703066 220506 215147 366320 375323 397011 395418 228964 229342 297991 301800 340650 344534 4509120 4849641 6790643 6499305 1145726 1197323 322732 283365 308397 306463 366522 356834 343422 347461 228941 232684 732188 696327 1555539 1511290 453569 450791 667831 674614 856711 830166 865278 876284 908078 918206 871205 973138 2108559 2201351 1390821 1128694 742339 731604 892997 888167 916495 928570 951665 957367 1056226 1060821 5145651 5385472 39.25 71.7 1
08:41:16 2024-01-26 711310 710196 220467 215070 367753 373865 400459 393333 229475 229342 296650 301211 342176 345326 4527813 4839148 6687477 6528021 1173355 1198173 321743 284339 306266 308323 364994 354389 345458 347324 229975 231670 727455 690859 1576045 1526465 455906 452245 672615 675315 850590 829745 869396 875042 901457 919123 876344 976025 2108286 2228463 1282718 1122287 749710 735575 885564 885467 924401 928642 942379 954320 1066918 1066940 5250600 5387149 39.25 71.7 1
08:41:17 2024-01-26 721485 707338 219785 215173 366618 375288 396903 393333 230375 229024 297306 303356 342719 342271 4515061 4820683 6761041 6536657 1141224 1197323 323773 283131 309853 308358 363171 357106 345458 348653 228870 232684 725038 688393 1602383 1521582 452062 451147 665871 672445 858416 833385 865278 873146 909238 919565 870971 973020 2107724 2196166 1306202 1131559 743864 729117 894821 889517 915811 928867 951665 960208 1060913 1060660 5118885 5381087 39.25 71.7 1
08:41:18 2024-01-26 710492 707374 220471 215143 367718 373901 400821 396038 231391 229702 296443 303498 342863 345913 4518546 4860289 6696855 6518078 1169337 1197323 320059 284490 308602 307391 365429 355177 344975 346487 229975 233039 725038 696325 1562984 1521582 454860 449451 672615 676142 850517 830166 873881 876284 898841 918474 877773 976025 2107649 2222527 1293612 1121452 748108 735835 887216 885467 924401 935323 944356 955943 1065406 1066903 5250600 5380494 39.25 71.7 1
08:41:19 2024-01-26 720729 708419 219789 218122 368024 378500 399003 393190 230272 228810 296917 303463 342997 342307 4523864 4806005 6725609 6537422 1155606 1196434 322529 284339 306554 308358 363206 355214 345703 349706 229618 232031 727455 686919 1556473 1524228 454214 450827 667358 672445 857927 834602 864626 869333 908560 919637 871168 970251 2100805 2206917 1285865 1133170 746511 731141 890728 887892 916495 928923 948885 960892 1062282 1057824 5160362 5385472 39.25 71.7 1
08:41:20 2024-01-26 711168 709420 220224 216205 367320 374765 396831 396497 230078 229130 297205 302645 341551 347970 4517417 4903129 6754095 6527302 1158493 1199023 320544 283507 309270 306927 364845 354676 345494 346001 228710 231318 728112 696048 1561436 1521582 454537 448747 669724 676657 850553 829577 871982 876284 903936 915884 877778 976679 2114561 2216111 1362571 1117775 746511 735313 889382 885195 921755 933968 946115 953859 1063724 1069206 5224353 5393462 39.25 71.7 1
08:41:21 2024-01-26 718619 708769 220141 215974 367165 377428 399994 393743 229600 229095 296234 301764 340923 346632 4517417 4777555 6705399 6536771 1153958 1195590 321493 284215 306158 308358 363716 355501 345288 348653 229653 231832 727455 686919 1555811 1521582 453421 450755 667831 672445 857927 834602 865761 869949 906638 919637 870551 969523 2099040 2205354 1285865 1137209 746511 731604 892249 889554 918518 929524 950402 960208 1063824 1057824 5175947 5399178 39.25 71.7 1
08:41:22 2024-01-26 710150 708414 220092 215974 367579 375296 396975 396326 229702 229146 297140 303356 341070 347196 4513885 4905566 6761351 6518718 1155075 1198360 323055 283471 309853 307426 364298 355753 346571 347603 228906 232684 723668 694339 1566725 1521582 454214 448988 667831 675315 855226 830166 869433 876284 906756 917099 878836 976679 2113058 2212605 1337382 1116185 743924 733748 892249 885467 919550 934004 947498 951567 1059956 1072160 5225992 5391912 39.25 71.7 1
08:41:23 2024-01-26 714317 709923 220260 216078 365447 373043 399894 394549 230204 229024 297667 302435 339631 346705 4511378 4791304 6705399 6546908 1160023 1197323 321065 283904 308397 308358 363242 356870 346014 346522 229618 232031 726409 687449 1573875 1521582 451064 450827 671662 671492 851795 837008 869433 870602 902806 924948 876344 965968 2104720 2207161 1306202 1128274 748642 728595 885601 891484 922435 927555 943727 965123 1067982 1063829 5169398 5406898 39.25 71.6 1
08:41:24 2024-01-26 715458 708101 219750 215108 368898 378232 396795 394549 229702 229146 296176 303070 342997 342487 4511378 4882125 6761351 6523307 1152313 1203069 323545 283595 309379 308107 364262 354639 344421 349215 228941 232031 725038 695331 1598247 1520231 456156 450438 665944 676657 857927 828989 867746 877824 909365 915884 875758 979576 2110658 2216221 1286349 1125484 744388 736879 894821 884839 918418 937452 953160 954246 1059940 1068510 5231506 5377797 39.25 71.7 1
08:41:25 2024-01-26 711490 707378 219811 216785 367686 374235 399293 394584 232419 228260 296852 301280 339088 346142 4517417 4825599 6744032 6536657 1160023 1200066 321065 284139 308397 308358 363242 356870 346535 347324 229653 232031 727266 686919 1583100 1526465 452283 450581 671662 671492 853075 837008 870706 868682 906114 926255 876344 966692 2103792 2208570 1304353 1128694 748717 730741 889693 894322 924984 928794 944992 960781 1069603 1065337 5178032 5392308 39.25 71.7 1
08:41:26 2024-01-26 720156 707342 220405 214706 368342 375887 396867 394584 229702 230772 296686 303093 341126 342559 4517417 4861561 6733412 6513733 1146542 1197323 323055 283542 308434 307176 365429 355789 343422 348425 229653 232357 725038 695828 1549491 1508078 453458 450827 668777 674672 857927 829577 866511 876284 910010 917178 871205 977081 2107724 2200671 1308051 1130604 745372 734945 894784 887985 917765 934138 950124 958376 1059485 1060746 5199077 5385472 39.25 71.7 1
08:41:27 2024-01-26 709484 709677 218961 215177 369422 373305 399329 394584 231175 228206 296686 303356 339596 345337 4521132 4831387 6677034 6537387 1168332 1198173 322076 283940 306554 309294 366293 354389 346014 347603 228976 231345 733808 688273 1587152 1530802 455831 448080 670674 673400 853075 833385 870669 873802 902842 919637 877810 975291 2102580 2228357 1248912 1125770 750856 734682 888082 888207 924401 933477 945029 955290 1069128 1066671 5254350 5389772 39.25 71.7 1
08:41:28 2024-01-26 716578 703327 219443 216117 366654 373972 396867 393958 229736 228560 296470 301211 342961 345337 4511678 4825411 6781845 6537387 1140772 1195590 324001 282611 309853 308323 363171 356870 345494 348689 228434 232684 726409 688391 1562637 1519425 453643 450438 665944 672445 857230 833975 866511 873802 909238 919565 871241 976292 2107424 2194747 1304353 1133530 744585 731543 900694 892414 913215 927226 951798 961118 1059207 1060821 5130566 5387149 39.25 71.7 1
08:41:29 2024-01-26 709190 707338 220966 215108 367758 373901 400459 395768 229316 229024 296686 301211 339631 348253 4503120 4886907 6733375 6518718 1155075 1200066 322529 283507 310072 307426 364298 354312 347058 347568 228906 232684 728451 695331 1558264 1520503 454537 449624 669250 674636 852435 830166 871944 876284 905913 919087 882517 976567 2114561 2222868 1302690 1116074 745650 733716 889724 885472 920379 935462 946078 957197 1062282 1071661 5220627 5388989 39.25 71.7 1
08:41:30 2024-01-26 718182 707419 219785 215777 365545 375323 400487 393369 229702 228951 296686 301800 340650 346106 4508065 4761549 6705124 6523368 1159101 1198173 320437 284339 306302 307857 364007 355789 345288 347603 229975 231670 724750 687902 1561211 1521582 453569 452108 671662 673400 855497 834602 867559 873246 909173 923684 874549 970101 2101987 2204118 1300655 1136399 749710 731205 887828 890605 919821 925886 944026 961768 1066015 1060070 5149323 5377797 39.25 71.7 1
08:41:31 2024-01-26 710701 703327 219785 214897 369458 374163 396587 394584 229509 228951 295816 302154 339596 342487 4498451 4873151 6743241 6509291 1149851 1196471 323091 283542 308434 307426 364298 353603 343458 349215 228941 232031 725038 696325 1551699 1514936 455507 450827 666886 679166 857817 829155 868277 878776 911189 910551 874549 979427 2107537 2214651 1288165 1125484 745650 736410 894149 884212 914514 936870 951665 954320 1057724 1063787 5204488 5368445 39.25 71.7 1
08:41:32 2024-01-26 710270 707374 219443 216483 366654 373971 399329 393958 229668 227499 297140 302363 339088 346142 4508065 4804651 6714724 6536883 1157258 1197323 321065 284020 306663 307892 362952 356870 346292 347080 228941 232031 726409 685662 1585342 1526465 452283 449931 671552 672187 852331 836935 872709 870766 904022 924767 880049 967380 2098618 2209839 1286349 1128694 748642 729464 887489 892780 924388 925886 943683 959488 1071336 1065396 5194247 5390991 39.25 71.7 1
08:41:33 2024-01-26 717164 703327 219750 216112 368464 374199 397011 396993 229702 228595 297631 302647 340377 345337 4498451 4843043 6770022 6537422 1144579 1194957 322685 283507 308434 309294 362662 355789 345181 349455 228976 232031 724750 686429 1578186 1525313 455557 451540 666740 672812 859756 835639 867359 872005 909202 919709 869935 969560 2098432 2207005 1304189 1131522 749246 731050 893515 891594 916945 928867 950311 960892 1063861 1057824 5141025 5372274 39.25 71.7 1
08:41:34 2024-01-26 708479 703106 219745 215182 367758 374235 397011 396677 229702 229307 296722 301211 339053 345617 4517417 4877515 6752752 6517964 1153432 1196471 323091 283507 309780 307391 364618 355250 347581 347639 228710 233139 722297 695239 1565383 1520980 454860 449551 667684 675619 854758 830129 866894 876284 905437 918206 878799 975253 2111557 2220039 1293612 1116185 743330 733757 891617 886271 918518 934004 947498 951567 1059207 1066940 5224353 5377797 39.25 71.7 1
08:41:35 2024-01-26 711082 707342 219785 216263 365554 374235 399329 393958 229702 228595 298208 302647 339409 346142 4508065 4808295 6704930 6527424 1156684 1197323 320840 284481 306626 307857 363752 355534 347738 346309 229763 232250 727780 690365 1575530 1524826 451594 450683 671625 673326 854891 833385 866931 874489 907087 919637 876344 968870 2104370 2200671 1302504 1131559 748642 728361 888119 892153 921780 926900 944842 965198 1066918 1060782 5168081 5387149 39.25 71.7 1
08:41:36 2024-01-26 718691 703322 220471 214408 366649 375323 397011 394271 228998 230091 295601 301939 340650 342559 4514198 4859352 6780002 6532829 1136985 1195590 322565 283308 310072 307610 365785 356578 345352 347461 228764 233339 725632 692324 1579112 1515586 451956 450438 665944 672922 855497 833710 867746 873802 908078 920928 875795 974558 2102580 2190082 1288165 1129915 742274 729428 894821 888222 913215 928570 951665 960208 1059243 1054513 5141213 5381632 39.25 71.7 1
08:41:37 2024-01-26 708479 703368 220317 215108 367205 373674 400459 396677 228998 229342 295601 301211 341888 346632 4504560 4858967 6710173 6517964 1162731 1201775 320330 284768 308615 307286 365358 354530 345908 346380 230237 232648 722297 696325 1570780 1521582 454860 451269 673533 676657 849915 830166 873955 876100 902842 918474 880409 975290 2111557 2214247 1328388 1120656 747650 737487 887489 884839 922435 934004 943319 953859 1062319 1063793 5214974 5387149 39.25 71.7 1
08:41:39 2024-01-26 717668 703359 219785 215177 366360 374235 400176 393958 229702 228951 297140 301588 340650 346705 4504560 4771639 6700625 6522755 1157747 1199954 320958 284467 306482 308253 364156 355319 345776 348546 230192 231832 719128 686919 1571900 1525313 454029 450863 668777 673400 858416 835712 867128 871219 909365 919709 871241 970251 2099313 2203791 1296958 1137209 748642 731641 890985 889591 921127 927916 946152 960892 1065406 1060660 5158702 5387149 39.25 71.7 1
08:41:40 2024-01-26 713350 703359 219820 215143 369458 374235 396939 395176 229736 228986 295529 303066 339666 342294 4517417 4877528 6742417 6499121 1153135 1197213 323893 283962 309197 308253 364156 353603 345458 349742 228976 232684 725038 693834 1582064 1519425 455403 450827 668136 676694 857927 828989 866894 879914 908078 915884 875686 979576 2107981 2209509 1309899 1122287 744988 736879 894899 884216 916532 935984 951665 955290 1057673 1063855 5203640 5383530 39.25 71.7 1
08:41:41 2024-01-26 710492 707378 219750 215143 369449 373603 397047 392230 230215 229342 296233 302609 339631 345093 4514198 4843043 6687789 6536771 1167234 1198285 321719 284299 306554 309329 364298 353639 346050 348158 229477 231345 733808 688886 1572817 1534882 454723 448116 670711 673400 853075 832206 871325 875042 902878 918953 878614 972410 2104646 2228838 1278469 1124684 749710 735313 885606 885675 922435 928678 941669 955290 1066918 1066940 5242834 5387406 39.25 71.6 1
08:41:42 2024-01-26 719444 707383 219789 215781 366654 375887 396939 393369 229736 228791 296722 301211 340650 342415 4498175 4791185 6743607 6537153 1148488 1194706 324001 283273 308397 308394 365785 356545 345494 349778 228941 232031 730522 687902 1558458 1521582 453965 450120 666203 671968 857266 837008 865894 871255 911008 924948 870551 970251 2099313 2205082 1309839 1131559 745980 729464 895731 889591 917218 925922 948959 960892 1063898 1057824 5150963 5377797 39.25 71.7 1
08:41:43 2024-01-26 710492 703286 219631 215147 367758 374235 396939 395804 229668 228986 296686 302575 339088 342596 4499688 4893976 6757683 6517964 1150118 1194088 323750 283258 309379 307426 363242 354175 346571 349455 228800 232520 730892 691868 1554818 1518173 454860 448417 665944 674835 855497 829782 866931 876284 908078 918474 876344 978145 2108559 2207908 1286349 1117775 743395 736879 892249 882963 919170 935462 948247 951604 1062061 1066940 5214974 5373965 39.25 71.7 1
08:41:44 2024-01-26 711383 707111 219785 216147 365549 374235 399894 393958 229702 228631 297667 302647 341960 346450 4521237 4772461 6701451 6517964 1157183 1195590 319774 284845 306663 308394 366812 356578 343422 346593 229850 232031 726409 690859 1574394 1521582 453247 450899 672615 673400 855497 834602 869470 873183 906792 924681 876344 970251 2100805 2201108 1306202 1133170 749785 728912 887560 893050 921127 927555 946115 963785 1066918 1060782 5141025 5383394 39.25 71.7 1
08:41:45 2024-01-26 715020 703368 219824 215143 368643 375959 396939 394620 229736 229060 295873 304780 342708 342307 4521237 4896417 6756231 6518718 1150671 1197323 323091 284272 308906 308358 365137 355250 344939 349215 229589 232031 725038 695828 1561925 1515122 456230 450863 667358 676694 857927 828989 867746 879800 908596 915884 873788 979576 2111284 2209839 1308051 1124684 745449 735835 899414 884839 916532 935323 953160 955290 1056974 1063104 5186838 5389502 39.25 71.7 1
08:41:46 2024-01-26 710812 707296 219820 214924 368607 373638 399039 393708 230204 229130 296434 304352 342658 345472 4521517 4849932 6677777 6517964 1167234 1198360 322565 284139 306554 308429 363787 354712 345529 347639 228976 231345 732473 688393 1582569 1528632 454723 448988 671186 673400 852805 832206 872019 874421 904796 919554 877810 973138 2102580 2227034 1283322 1122287 749785 735318 885601 887813 924731 928750 941669 953896 1066918 1063720 5243111 5383310 39.25 71.7 1
08:41:47 2024-01-26 719711 707419 219631 215905 367467 378048 396723 392914 230340 229005 296578 303285 342755 342271 4498451 4786536 6738287 6537422 1146214 1195553 323545 283196 306270 308394 363206 355789 345458 349179 229583 231832 720692 686429 1554033 1521582 453384 452108 668777 673400 857927 835786 865241 873146 910504 919673 871168 970213 2098730 2206917 1307955 1136399 746511 732300 892249 889554 919821 928867 948922 960617 1066918 1060070 5148959 5376106 39.25 71.7 1
08:41:48 2024-01-26 710806 708373 219938 216059 367579 374994 396759 396182 229566 229130 296861 304352 340999 346632 4514498 4906899 6762506 6527415 1154253 1198173 322529 283083 309816 307391 364298 355214 347058 347568 228870 231318 726722 694339 1562549 1521310 454537 447379 668777 676275 853039 830166 870669 876284 904723 918474 879053 976716 2110658 2220941 1320992 1115911 743330 733716 891617 885467 918418 933968 948847 953640 1066299 1066940 5220204 5392308 39.25 71.7 1
08:41:49 2024-01-26 716575 709415 220105 216275 366182 375827 399986 394092 229600 229095 297595 302223 339596 346668 4524580 4799012 6705124 6537387 1157258 1195590 320259 283542 308071 308323 362917 356870 346257 347044 228941 232031 726409 684961 1590944 1529716 453041 448116 672344 671492 851795 837008 872019 868682 902806 924948 877810 967380 2102298 2206922 1308051 1127087 748646 729428 889109 889224 924401 929524 944356 961081 1068432 1063855 5180104 5399178 39.25 71.6 1
08:41:50 2024-01-26 718544 709415 220299 216589 367570 376008 396975 394513 229668 230378 296470 303356 341259 342523 4508123 4859204 6735230 6509291 1144579 1199023 322529 284192 308434 306498 365429 356581 346719 348617 229618 232520 726752 696325 1560733 1509936 454786 450863 668777 676620 857927 829746 867128 877915 909238 918474 872440 979301 2110733 2206917 1286349 1127890 746511 734793 894149 887355 917218 934800 951665 955253 1057724 1065227 5197695 5388060 39.25 71.7 1
08:41:51 2024-01-26 713345 708210 220339 215113 368830 374199 399894 395563 232220 230095 296017 302575 339631 345300 4517417 4843043 6677232 6509366 1166046 1195590 320544 285241 308397 310048 365429 355177 345458 346279 229975 232684 729502 696325 1573563 1521582 454860 449451 672615 676657 850517 830166 874540 878152 905523 918474 880373 975984 2111557 2219006 1358805 1120619 747575 735835 888119 885467 924401 935984 946941 956859 1068291 1071478 5235425 5391912 39.25 71.7 1
08:41:52 2024-01-26 719444 707338 219750 215177 367494 378500 400350 393922 229736 229307 297991 303768 341568 345337 4508065 4776845 6705169 6531811 1151138 1195553 323055 284432 306590 308358 363206 355789 343422 349155 229975 231832 727455 687902 1561848 1521582 454586 450827 669250 673400 857927 836971 867471 871255 910010 924912 873095 970495 2098544 2206917 1295109 1137209 750245 732677 892249 890852 920878 931388 951798 962150 1071636 1060748 5167029 5385472 39.25 71.7 1
08:41:53 2024-01-26 710492 703102 220189 216309 368826 374235 396939 395768 231554 229165 296434 302575 339561 342559 4517417 4889427 6752026 6517964 1153395 1196434 324001 283039 309816 307857 364874 354676 347058 349179 228870 233011 722297 692841 1576393 1520503 455507 449123 667358 673178 855497 829709 868779 876284 908078 917933 876344 976642 2111557 2223205 1288165 1117775 744388 737041 894545 886381 921034 937198 951553 954246 1060729 1066757 5214974 5373389 39.25 71.6 1
08:41:54 2024-01-26 710492 703034 219407 216448 366645 375149 399148 394549 229702 227887 297140 301211 339374 345617 4508065 4826262 6700625 6532679 1160023 1195590 321101 283582 308397 308107 362084 355465 346535 347568 229618 232031 726409 684961 1564712 1530802 454214 447729 671186 672445 851795 836378 872634 869949 902769 924260 880086 970251 2098343 2216111 1306202 1125770 748858 734423 889345 890513 924401 932157 946393 961156 1068321 1065360 5175463 5383310 39.25 71.6 1
08:41:55 2024-01-26 718934 703295 220224 216309 366325 374199 397011 396957 229668 228595 297061 302435 339631 344534 4508065 4831387 6781920 6518718 1138033 1194706 323055 282616 309379 308358 362084 355825 344939 348653 228515 232031 729151 686919 1573877 1518348 453569 450120 665871 672445 859426 834602 865278 873183 910560 922499 871205 972327 2104646 2201108 1278406 1133530 746511 732337 896691 893050 916840 929451 953701 960892 1060780 1062281 5132165 5368408 39.25 71.6 1
08:41:56 2024-01-26 712364 703359 220506 215143 367722 374163 401025 395768 229475 229342 296197 301245 339631 347983 4492006 4848261 6686748 6518656 1159317 1197323 320544 284339 309088 307391 365429 355716 345494 346522 229618 232684 726722 696325 1551840 1521582 454786 450827 670674 675664 850590 830166 874577 879252 902806 918474 880496 981391 2121837 2219481 1362571 1121763 748108 737068 890610 885393 922435 936646 947536 956413 1070107 1070720 5229176 5387149 39.25 71.7 1
08:41:57 2024-01-26 718182 707378 219596 216078 366903 375887 401025 393958 229736 229307 296434 302435 341400 346106 4504853 4761461 6695857 6517964 1155606 1196383 322529 284374 306626 308429 363206 355753 343422 348653 230334 231868 728807 687410 1566897 1521310 454214 453467 670711 673400 857319 835786 866857 873146 911227 926303 877681 971959 2101987 2203967 1304353 1138019 750856 732457 891617 890962 921127 930035 949008 960855 1066162 1062507 5140671 5377797 39.25 71.7 1
08:41:58 2024-01-26 712239 703327 219785 215139 369718 373865 396975 395768 229702 229307 296477 303100 339324 342487 4514198 4880080 6738250 6509366 1152313 1197323 323773 283511 309124 308358 364333 354102 344421 349706 228906 232520 726581 695828 1562606 1518348 456156 450438 668099 676657 857927 830166 868796 881240 912175 917032 876160 979427 2113969 2219208 1286349 1124684 745449 736879 895731 886271 917181 936646 951665 955253 1060729 1063855 5186838 5377797 39.25 71.6 1
08:41:59 2024-01-26 710492 707374 219785 215108 368866 373603 397011 392194 229702 229307 296233 302609 339631 345057 4508065 4825449 6667920 6518656 1170003 1195584 322076 283904 306410 309258 365101 354102 345494 347603 229975 231345 735569 688886 1561430 1528632 455366 450507 672615 674636 855975 834859 874580 876247 907771 921074 880674 978590 2107981 2222223 1296958 1122287 750785 737778 888119 886929 926349 934065 942265 957404 1069092 1066702 5258104 5387149 39.25 71.6 1
08:42:00 2024-01-26 718107 707374 219750 216112 367165 374199 396939 393958 230569 228595 297991 301211 339631 342451 4514198 4792372 6733375 6522498 1144579 1194706 324458 283471 306626 308358 362917 355825 345529 349742 229457 232031 719340 687902 1562483 1521582 454214 452108 669087 674581 861553 838122 867016 873867 913242 924500 873927 972327 2098655 2207005 1268194 1131915 746586 731604 894895 894322 919170 927880 948959 960892 1066760 1060070 5156679 5385472 39.25 71.6 1
08:42:01 2024-01-26 709988 703106 220128 215799 368862 374235 396939 396362 229736 229307 297140 303031 339289 344570 4504871 4889339 6761351 6518718 1150671 1197323 323750 283595 308071 308358 364333 354102 345494 349215 228906 232031 725038 691354 1602612 1523144 457307 451467 668136 677237 857927 830129 870765 880651 909255 917178 876344 979576 2110194 2219367 1309899 1121452 744388 737889 894821 884839 917181 936646 953701 953859 1057673 1063855 5207356 5381632 39.25 71.6 1
08:42:02 2024-01-26 710482 708332 219754 215147 368866 373603 399293 392230 230409 229307 296441 302820 339596 345057 4498451 4851183 6668097 6518718 1170767 1196471 322112 284902 306554 308358 365393 354963 346014 348408 230404 231924 723397 692841 1550184 1529165 456806 449307 673533 677237 854484 834303 873844 876284 902878 920241 881189 976679 2109153 2232007 1293612 1122287 750781 736884 885601 885730 926349 934004 945029 955253 1066918 1069020 5239371 5387149 39.25 71.6 1
08:42:03 2024-01-26 719444 707410 219750 215177 367464 378500 399329 393369 229736 229307 297140 301245 341161 342523 4495208 4792020 6699827 6528070 1153958 1193859 321814 285076 306590 308394 364042 355501 346474 349455 231491 231888 724750 686919 1573394 1523999 454934 453038 668667 673289 857927 836378 866511 872256 913242 924912 872477 970251 2101987 2206917 1264562 1136399 748642 733716 892249 892153 919821 928570 948210 960892 1066162 1063259 5156679 5385472 39.25 71.6 1
08:42:04 2024-01-26 711318 703295 220193 215147 369979 373603 396939 395732 229702 228951 296233 303066 339088 342487 4498526 4873151 6752026 6499343 1150671 1196657 324001 283471 308906 310232 366044 353848 347738 349072 228764 232975 732282 692841 1553703 1520980 455831 449368 667358 673646 856104 831825 870669 876284 908078 918474 877990 978145 2110658 2220978 1322841 1117501 744388 735835 892249 884839 919725 936646 951665 955832 1059993 1066940 5214974 5379465 39.25 71.7 1
08:42:05 2024-01-26 710492 707120 219785 216448 367196 373043 399603 394584 229702 228241 297667 301245 339359 346387 4504853 4794264 6700128 6532726 1160023 1195590 323523 284524 308797 308112 365010 355680 347438 347425 229441 232648 729151 684961 1569852 1530802 453569 448080 672615 672187 851795 837008 873918 870602 905113 924948 879090 970251 2105288 2209839 1308051 1125484 748108 731050 889453 889591 922435 928606 944734 956897 1068336 1066186 5177459 5383035 39.25 71.6 1
08:42:06 2024-01-26 717141 703327 219974 214902 365554 374235 399329 396993 229736 228951 297991 301176 339631 344570 4504853 4831387 6772960 6517964 1140075 1197384 322732 283369 310218 307751 363900 357229 346755 348474 229834 233303 723668 693349 1560033 1507787 453495 453071 669250 675315 857927 831544 869565 876284 909173 919565 873751 973904 2107649 2191503 1387054 1127890 742274 731604 894821 888222 915847 929999 951665 959525 1057724 1060660 5141246 5377797 39.25 71.6 1
08:42:07 2024-01-26 711858 703322 220471 215074 367758 373603 400459 393958 229509 230020 296225 301280 339631 345057 4508065 4839412 6677423 6526190 1171424 1198360 322648 284667 306410 309152 365251 354457 345872 348617 230404 231832 728807 691849 1545325 1526465 455366 450900 673093 677125 852929 832169 871982 876284 902842 919299 879461 975253 2104646 2228579 1282718 1120656 749785 735835 885601 888442 925038 934004 942340 953859 1065258 1069206 5224353 5385472 39.25 71.6 1
08:42:08 2024-01-26 718691 703368 219750 215177 367490 375923 399329 393333 229702 228791 297385 301245 340650 344534 4495234 4775900 6707720 6527820 1144158 1200512 323570 283329 306482 309117 363136 355789 345494 349778 229371 232449 743177 684961 1576726 1520503 454934 449976 667831 672922 857927 836415 865799 871255 909238 924948 871205 970251 2097550 2206917 1282167 1134783 746511 731050 893515 890852 918518 927226 948959 960892 1065406 1060967 5160362 5377797 39.25 71.6 1
08:42:10 2024-01-26 710224 706258 219776 215143 368866 373079 396939 394584 229702 228951 297991 303066 339596 342487 4504560 4873151 6757409 6517813 1150320 1198285 324001 283237 308906 307892 364298 353885 348230 348898 228870 232684 730892 692361 1567060 1519425 454860 447729 667358 674159 855497 829745 869396 876284 907435 919739 876344 976716 2109153 2219367 1288165 1116185 744388 736879 892249 884212 919170 936646 951798 955832 1057710 1066940 5205596 5368445 39.25 71.6 1
08:42:11 2024-01-26 709293 703327 219136 216487 367170 374916 399293 394584 229702 227887 297631 301245 339088 345617 4511678 4815326 6710616 6546572 1161678 1195626 321137 284147 308942 308394 362048 355753 347337 347603 229824 232485 716635 684961 1560399 1530802 454288 449918 670711 672445 853075 837008 874577 871255 902878 924948 879713 970251 2105288 2214541 1286349 1124684 747575 733445 888465 888704 922966 928642 944771 958123 1072269 1066940 5220482 5368445 39.25 71.6 1
08:42:12 2024-01-26 714482 703291 219136 216117 366645 373936 396623 394656 230215 228560 296852 301211 339666 342559 4509120 4832504 6771595 6527302 1141506 1198453 323019 283237 310291 307892 363206 356366 347455 347639 228976 231675 714214 690391 1576985 1511290 452283 450827 665944 673400 858490 832169 866894 875042 909365 919601 875065 972410 2104646 2194610 1304505 1128237 743330 729501 896728 888259 915847 928642 951926 962262 1063898 1060660 5141564 5377797 39.25 71.6 1
08:42:13 2024-01-26 707438 703255 220128 215108 367205 374235 397047 396398 229668 229307 297140 303427 341443 348256 4508838 4866572 6696073 6499154 1164387 1196471 319610 284410 309088 309210 366529 355250 345529 346522 229689 231099 722297 696325 1553843 1521582 454860 451467 672139 676694 850590 829745 874577 878628 902168 919123 880409 978145 2107981 2215829 1358805 1119028 746511 735405 888207 885559 922435 935984 946152 957404 1062356 1069206 5207539 5368445 39.25 71.7 1
08:42:14 2024-01-26 715520 703359 219785 215143 365518 373638 399894 394298 230204 229060 297279 301516 340545 347050 4502679 4773423 6686333 6518078 1155000 1197176 320259 284463 308434 308358 364298 356870 344939 346593 229653 232031 727780 688886 1545339 1521310 452283 449451 671662 671492 853075 838196 872019 870602 905437 926909 879090 968833 2109678 2207005 1308051 1124766 748717 729464 887489 892153 923661 925886 942649 960892 1069885 1066940 5184855 5371614 39.25 71.6 1
08:42:15 2024-01-26 715531 703291 219785 215182 366914 376894 400349 396705 229634 228455 297487 303072 340545 345155 4505656 4826921 6762431 6527415 1138070 1192169 322529 282704 310718 308358 362917 356870 345494 347675 228196 230642 726102 687901 1575091 1516196 452135 450474 667089 672445 857927 833385 866511 875042 911277 919673 873788 972410 2104646 2194610 1300655 1131559 744388 729501 897093 891520 915198 927226 951665 962493 1060780 1060782 5126539 5368445 39.25 71.6 1
08:42:16 2024-01-26 707471 707365 220224 216589 367471 375296 400386 396533 229566 229201 296434 303250 342032 347013 4498713 4832198 6677423 6500014 1161904 1201330 320094 284414 309415 307426 365465 355250 345529 346558 229653 230997 728112 695828 1558400 1520337 454860 451540 672615 676694 852435 829122 875200 877860 901204 918474 880409 979576 2113861 2209472 1332085 1119065 746586 735839 888465 885467 922435 935462 944734 954574 1063898 1069806 5205596 5378998 39.25 71.6 1
08:42:17 2024-01-26 718470 709415 219987 215673 365447 375780 400350 393226 229600 228970 296996 301410 340650 346387 4503272 4765862 6691307 6508505 1153958 1199658 321065 284339 306518 308429 364298 355501 343422 347603 230208 232031 725038 689134 1555940 1521582 454214 450935 671662 673142 856711 834602 868816 873802 908078 924948 876344 971634 2099313 2205354 1302504 1133976 750781 729464 888801 893419 921780 925886 944771 961751 1069812 1063855 5166915 5389772 39.25 71.6 1
08:42:18 2024-01-26 716472 708405 219987 214642 368128 376345 399148 395589 229702 230414 295610 301211 340412 342343 4495234 4854449 6733375 6494661 1145763 1196474 322804 283542 306302 308394 367080 355789 344421 349179 228976 232031 726409 695828 1562124 1508078 456156 450935 668777 677173 857266 828536 868277 879763 909311 918474 873169 979576 2107706 2196926 1289981 1127087 746054 734793 893870 886302 917218 934004 953701 960208 1056226 1062177 5169398 5380367 39.25 71.6 1
08:42:19 2024-01-26 710445 706143 220330 215009 368723 374163 399894 393057 229702 229342 296888 302609 339631 345617 4505656 4830350 6672669 6518772 1164112 1194772 320130 285138 308906 307462 366014 355501 345529 346558 230011 232520 719898 695331 1550606 1521582 455906 450120 672615 676657 851561 829122 875823 877860 902806 919739 882558 978145 2107649 2219367 1356921 1119897 746511 735839 888119 885467 923693 936646 946152 956897 1066773 1072887 5225992 5388060 39.25 71.6 1
08:42:20 2024-01-26 719366 703368 219741 215143 366947 377964 400241 394271 229702 228951 297212 302223 340923 345997 4508460 4753530 6695857 6517964 1153958 1193002 321137 284724 306626 308244 364007 355538 343422 348444 230046 232031 727455 687902 1562883 1521582 454537 450611 671186 673400 856711 836415 866894 875042 908078 924948 875723 970251 2099313 2200675 1287713 1134783 750250 732858 888135 887892 921780 930035 949761 965123 1066015 1060748 5137163 5376106 39.25 71.6 1
08:42:21 2024-01-26 709988 703282 219820 215604 368750 374235 396975 396398 229702 229307 297342 303877 339088 342559 4501644 4868553 6723900 6509366 1147396 1193859 323055 283273 308071 308143 364333 353639 344975 349742 228906 232684 725038 692345 1588334 1517272 457131 450827 667831 678169 857927 829577 866857 879259 909210 915884 877589 979576 2108559 2212972 1309899 1123610 745449 735311 894821 886271 919565 937788 954381 957047 1060729 1066849 5194247 5363930 39.25 71.6 1
08:42:22 2024-01-26 709293 709265 219066 215113 368902 373079 396723 393262 230409 228631 295601 302820 339359 344570 4485648 4830350 6658333 6518040 1163224 1192965 322112 283940 306302 309329 363752 354425 345529 347639 228941 231380 735142 687902 1572415 1529716 456156 449514 672615 673400 853075 833421 871982 875042 905437 919601 877810 973101 2102580 2230044 1306072 1123884 752928 736806 889820 889336 927691 933823 943571 957771 1072193 1069060 5239293 5383505 39.25 71.7 1
08:42:23 2024-01-26 718348 703259 219412 216240 367579 374163 396867 393333 230340 228560 297140 303285 339631 342138 4505133 4787487 6719039 6523307 1147852 1194088 324001 283578 306590 309042 363206 355753 345216 349706 229975 231995 726102 685939 1569860 1520337 454934 450827 668777 673400 857927 837008 867746 872491 909238 924948 872440 972327 2092539 2207216 1271825 1138395 750781 732494 894113 893050 921034 931525 950087 963523 1066125 1060821 5131549 5376106 39.25 71.6 1
08:42:24 2024-01-26 708005 707337 220123 215113 367722 374235 396975 396957 229634 229111 296686 301211 338580 345300 4498713 4877749 6742700 6508356 1150081 1196657 323055 283400 309816 307391 364553 355753 347581 348653 228710 232684 730892 694339 1577114 1517272 454860 449624 667831 676127 856711 829709 869396 878152 908078 917933 878836 976679 2115183 2229328 1317295 1118534 745650 737889 894457 887976 921034 938633 951665 955795 1059207 1069133 5207356 5372274 39.25 71.6 1
08:42:25 2024-01-26 709484 703327 219443 216452 367170 374235 399894 394235 229702 227852 297559 301245 339324 346106 4495866 4807371 6705399 6532679 1161678 1200512 322243 283944 306230 308323 362084 355214 347058 347603 228941 232031 726409 684961 1581073 1530802 454140 448080 670674 672445 852398 836971 872671 871219 902842 926303 881189 971959 2107448 2219481 1286349 1124967 750245 732976 889977 888814 922435 928642 946228 959488 1069848 1066940 5215358 5368445 39.25 71.7 1
08:42:26 2024-01-26 713467 703259 219105 215777 365518 374163 396308 395768 229702 228206 296852 302647 339631 344534 4498713 4822114 6743316 6527378 1141319 1189545 324229 282616 309342 308358 362627 356581 345181 349461 228870 232520 726409 684961 1556963 1520503 453569 450827 665907 672445 859462 836378 865241 875735 913169 926948 873927 972945 2098530 2200988 1287713 1131915 746511 729574 894600 889187 918381 930181 953022 960892 1063861 1063829 5128503 5370570 39.25 71.6 1
08:42:27 2024-01-26 707239 703255 219785 215074 367170 373971 397047 396641 229316 229271 296686 303072 339053 346387 4485573 4880080 6742700 6509291 1150044 1194883 323055 283223 309379 309251 364298 354676 346535 349143 228870 232520 722297 691868 1550076 1517272 458221 450827 667358 675315 858416 834266 871352 879914 907968 921038 877478 981542 2110583 2222522 1289981 1118571 744388 739107 893368 884839 919821 937970 953160 955016 1059977 1065396 5197032 5366741 39.25 71.7 1
08:42:28 2024-01-26 708479 703295 218725 216112 367713 374235 399293 394549 230375 227817 296686 302154 339324 345300 4505245 4811502 6705399 6523368 1163562 1193823 321862 283507 308397 309294 362084 355214 346535 347639 228941 232520 725038 684961 1570129 1530530 455582 451604 670994 673178 854758 835676 873111 873618 905038 924992 883319 973601 2102298 2231775 1304012 1127378 750781 734004 890014 886929 922435 928678 942340 958086 1068336 1069206 5233455 5368445 39.25 71.6 1
08:42:29 2024-01-26 717596 707120 219407 215182 367170 374235 396903 393369 230375 228560 296434 301245 339631 341897 4485648 4784475 6732830 6517964 1141244 1194957 325059 283471 308397 308394 362881 355789 345494 350235 228941 232031 720692 685939 1556163 1523144 454860 452181 670233 673326 861590 836898 866979 873867 912970 926909 872477 970251 2103146 2206715 1287713 1131559 746586 732821 894563 893492 918518 928533 950273 962948 1066918 1063259 5147287 5368445 39.25 71.6 1
08:42:30 2024-01-26 709716 703250 219750 215108 368571 374235 396903 395768 229702 228951 296686 302996 338580 342487 4485536 4877934 6763299 6509291 1149851 1197496 324001 283591 309379 308323 364298 354389 344975 349706 228941 232684 725038 694830 1578090 1522911 457457 450647 668136 679166 860367 830129 870185 880350 910430 917178 876344 985178 2109153 2214541 1309899 1124967 746511 736879 894821 885467 917218 937452 953022 954574 1057710 1066889 5187532 5359093 39.25 71.6 1
08:42:31 2024-01-26 709293 703286 218878 216112 368312 375296 397011 394549 230409 227852 296225 301280 339324 345020 4498713 4818233 6705399 6527171 1160023 1195553 322040 284339 308906 308323 362048 355753 347058 347354 229924 232940 725038 686919 1568984 1533520 454214 450507 671625 673657 853039 838196 874540 871255 906593 927296 880336 970251 2098655 2206308 1284534 1123884 748717 732677 888119 892153 925058 928642 945406 959488 1069764 1066940 5205388 5368445 39.25 71.6 1
08:42:32 2024-01-26 713435 706405 219600 216263 366938 374199 396867 395176 229702 228560 297349 302434 339631 342559 4498713 4824524 6742417 6527415 1140263 1192096 324397 282691 309853 309046 365010 356541 347984 348403 228764 233339 728112 688886 1573428 1517093 453277 450575 665834 672922 857927 834859 868239 875663 914848 919637 873825 975800 2105015 2191503 1304353 1130718 744388 729464 897365 892116 915811 928570 952602 962948 1065406 1060821 5140912 5366741 39.25 71.6 1
08:42:33 2024-01-26 708442 703259 219943 215108 367722 374235 396975 396362 229668 229111 296650 302119 341250 346668 4495507 4870820 6737900 6509393 1153432 1192965 322243 283223 310036 308112 365251 355607 347474 348510 228835 233139 715283 693834 1556936 1518348 454860 449159 668303 677200 855115 831936 871325 877787 908916 919739 877778 978145 2113058 2222591 1305508 1116185 744388 734880 889545 885559 920855 937970 950988 956552 1062319 1063757 5207356 5366741 39.25 71.6 1
08:42:34 2024-01-26 710196 703286 219750 216078 366618 374765 399894 395454 229668 228560 297631 301211 339596 346142 4498713 4791304 6696073 6528070 1160533 1196508 321754 284299 308979 308217 365010 356399 347159 347461 229798 233139 726409 684472 1569528 1530802 454823 450507 671662 673400 853075 838196 876456 873802 904796 926909 880373 970251 2104608 2209839 1286349 1125484 748642 732821 889724 890852 923656 928642 946078 959934 1073029 1066940 5185613 5376106 39.25 71.6 1
08:42:35 2024-01-26 715495 703259 219631 216078 366609 374235 397011 396993 229702 228595 297631 302647 339631 344570 4498713 4811652 6762581 6517964 1139693 1192854 321576 284232 310145 307251 364120 356651 345458 348617 228906 231318 721404 692345 1568066 1511018 453247 452108 666886 675167 857927 833385 866857 876284 910010 919637 876382 973830 2102543 2191636 1311748 1128274 743859 729592 894636 887892 915161 928642 954381 962262 1061531 1060746 5118833 5366741 39.25 71.6 1
08:42:36 2024-01-26 707163 703250 220092 215108 367205 375030 399329 395804 229282 229307 296441 303285 339596 346668 4498437 4880080 6739843 6513416 1153283 1199138 321635 283842 309889 307857 364809 355753 347337 347324 229371 232684 725333 693349 1556604 1517272 455831 447729 670039 674672 854285 829709 872019 877824 907807 919123 877810 978145 2110658 2220670 1320992 1113015 744388 734793 893147 887985 921127 935323 950439 952505 1060743 1066940 5205596 5366741 39.25 71.7 1
08:42:37 2024-01-26 709992 703255 219136 216448 367170 374235 399329 394271 229668 227852 297595 301280 339053 345617 4492661 4792137 6710823 6532401 1158875 1192965 321065 284374 308397 309465 363242 357083 346880 347288 228976 232031 726409 684825 1565169 1526465 452357 448116 671662 671492 853075 838196 873918 871219 902842 926255 879749 971226 2102298 2209839 1308051 1125484 748366 731014 889382 891484 924965 928570 943356 960892 1073029 1066903 5181744 5373965 39.25 71.6 1
08:42:38 2024-01-26 714482 705634 219785 215777 366063 374199 399329 396993 229702 228595 297631 302647 340615 344570 4499900 4829866 6762319 6499154 1143319 1195590 320963 284139 309999 306463 365715 356581 344975 347639 229512 231675 721163 692841 1563395 1508078 452283 450863 668777 673646 857927 832133 866820 876284 909238 919371 875686 975253 2109153 2193382 1381404 1127087 743330 731641 894821 889806 917181 928678 953993 963672 1063824 1060782 5132165 5372274 39.25 71.6 1
08:42:39 2024-01-26 704329 703034 220128 215121 367464 374235 399894 396362 229702 229271 296686 301245 339374 347186 4512580 4887984 6734370 6509291 1151138 1194476 322696 283533 309853 307892 365137 355607 347617 349706 228870 231318 730892 692361 1554033 1517272 454860 447729 667831 674636 856711 831544 870073 877166 908078 918917 878836 978879 2112785 2219256 1315446 1116185 744388 736879 893515 885467 919821 936227 951889 955253 1059993 1065396 5197957 5368445 39.25 71.6 1
08:42:41 2024-01-26 708474 706253 219101 215147 368902 374163 399329 393333 230409 229307 296434 304995 341683 345290 4502271 4829866 6705276 6542051 1160023 1195590 322076 284529 307962 309329 362627 354676 346571 347639 228941 232031 726409 685939 1568028 1530802 456156 448116 670711 673400 854620 836415 874540 873802 905437 922195 880460 973138 2104959 2231811 1277116 1123884 750781 734793 889724 888222 924128 934004 940644 959525 1069885 1069056 5243111 5383390 39.25 71.6 1
08:42:42 2024-01-26 719642 703359 219101 215143 367205 376287 396650 393708 230912 229024 297342 303498 342032 342379 4505656 4822300 6744223 6518718 1146579 1195732 323545 284090 306518 310523 363206 355789 345494 349742 229653 231995 727455 684961 1560443 1520503 454214 453071 669250 673400 859087 837602 867746 873802 909238 924948 873751 971634 2100805 2205358 1291411 1136399 748646 732821 893515 892153 921127 928606 948922 962673 1066162 1060746 5147519 5368445 39.25 71.7 1
08:42:43 2024-01-26 710492 703214 219811 216055 369130 377161 396650 395661 229600 229005 296268 303842 342032 342415 4517720 4882397 6761351 6518097 1148374 1196474 323773 283140 309415 307892 364007 354139 347093 348689 228906 231158 723668 690391 1561545 1516196 455366 448080 665944 673646 856711 831544 869433 878776 909365 918474 878836 979576 2109378 2213082 1288165 1119093 744388 736879 894821 884839 918418 934874 954381 954574 1057710 1065396 5186838 5360340 39.25 71.7 1
08:42:44 2024-01-26 708789 708148 218821 216240 368164 375296 396578 395032 230626 227712 296542 304352 341035 346106 4498713 4816236 6705762 6522631 1155606 1193487 320840 284374 308434 307677 364298 356870 346535 347080 229653 232031 726409 684961 1580115 1521582 452283 450581 672505 672445 853075 838791 873297 871219 906522 927564 877810 969560 2102298 2196853 1284534 1127087 748717 731091 889724 894126 925001 927880 944734 960892 1069921 1066940 5177459 5376624 39.25 71.7 1
08:42:45 2024-01-26 717832 706400 219644 216518 366475 376360 399112 396813 229600 228455 297234 302435 339631 344534 4508065 4817674 6763034 6518718 1141319 1196657 324001 282607 309379 308429 363171 355825 348230 348653 228710 231353 718184 689408 1589602 1517272 453569 450755 665944 673400 859146 836085 867746 875663 911885 919709 876344 973557 2104646 2194610 1284534 1131559 745449 731087 897328 893419 916532 928714 952602 965198 1066162 1054707 5151644 5380367 39.25 71.6 1
08:42:46 2024-01-26 708981 705909 220141 215039 367026 375296 396975 396353 229702 229307 296931 304281 341791 346668 4498526 4889339 6723826 6518656 1150044 1198173 323091 283039 310291 308112 364298 355250 347373 349215 228906 232684 722297 691375 1576726 1516196 455507 449551 667831 674403 856711 832169 870088 877289 909136 919601 878836 978879 2113058 2219006 1291796 1116185 745449 733947 893515 885467 919821 936887 951665 953896 1061976 1068363 5207127 5377091 39.25 71.6 1
08:42:47 2024-01-26 706253 707912 219232 215143 368239 373043 399293 393994 230947 228420 296650 302609 339324 345581 4505133 4811947 6686333 6523368 1159196 1195590 322014 284139 308833 309798 362662 354425 347093 347639 228976 232031 729151 685939 1578013 1530802 457457 448747 670711 673400 853075 835822 876447 875042 905437 919745 880350 972410 2102580 2228174 1300174 1122287 751853 735313 890985 888259 922966 934004 945989 961118 1074480 1069889 5216560 5380367 39.25 71.7 1
08:42:48 2024-01-26 712353 705217 219101 216452 367170 376360 396272 395140 229736 227887 297991 303391 342622 344534 4498713 4817674 6751729 6518078 1138070 1192169 322792 282695 310291 308143 362662 355825 345458 348653 228550 231158 732282 687902 1565312 1516663 453569 450791 666886 673400 860680 834602 867746 876284 911922 920965 875102 973867 2104646 2194610 1299962 1131559 744388 731087 897365 892153 918145 932047 956313 963598 1060729 1066996 5122235 5373965 39.25 71.6 1
08:42:49 2024-01-26 709293 706373 220224 215108 367722 373079 400459 395804 229600 229342 296434 301280 339631 347724 4498713 4879789 6724050 6509366 1150081 1194883 322565 283258 309853 309028 364298 355538 347617 347639 228745 231123 718184 692361 1552833 1517272 454934 450188 668777 674672 855497 829745 872019 879772 908078 916906 879090 979576 2111763 2219006 1304353 1114598 744388 736929 895094 889137 922435 936573 951553 956733 1065258 1071442 5223706 5380367 39.25 71.6 1
08:42:50 2024-01-26 713435 703327 219745 215182 365514 376093 400459 393994 229668 228951 297631 301800 340650 346106 4492305 4758040 6686748 6509366 1155606 1195626 321065 284445 308434 308358 364298 356870 345529 347044 229618 232031 726409 687449 1557808 1528360 453247 450262 671662 671968 853075 838196 874577 871255 905437 926909 882982 970251 2098655 2203151 1293612 1127101 750311 732858 890014 893492 926297 932816 947053 963560 1069885 1066940 5162710 5379555 39.25 71.6 1
08:42:51 2024-01-26 717401 705263 220396 215147 365589 375060 397047 396957 228964 229342 297176 302223 340412 344534 4498437 4818802 6757758 6490560 1144059 1193002 322076 283542 308434 307426 366235 355825 344975 348653 228941 232031 725038 694339 1556924 1503142 454214 452108 669563 674709 857266 829782 866242 877203 911653 918917 875065 976753 2107981 2200834 1315293 1128694 744585 733210 895694 890605 920379 934800 951665 960208 1056974 1063855 5144006 5370961 39.25 71.6 1
08:42:52 2024-01-26 710233 703363 219974 214924 368607 373638 399894 393057 229350 229342 295780 302354 339596 344570 4485573 4833783 6668097 6500014 1164387 1196471 320094 284920 308906 307462 365465 355789 346050 346558 229689 232684 722297 694339 1554891 1518173 455507 451147 672615 676657 853075 829709 876447 879763 902520 918270 883811 981391 2110471 2220946 1360688 1119368 748642 737365 890610 887948 924965 938117 946152 956934 1069153 1069206 5242754 5377797 39.25 71.6 1
08:42:53 2024-01-26 718691 703102 219785 215169 367201 376488 399329 393958 229736 228951 296434 301211 340650 342523 4495507 4770871 6705169 6499343 1146214 1193260 324001 284374 306663 309329 364036 355825 345252 349742 229653 232031 726102 687285 1573870 1520503 454537 452181 668777 673695 859732 837008 867746 873802 913169 928425 877043 972982 2101987 2210785 1287713 1136362 749780 733716 892065 893054 920474 932780 951665 963635 1066918 1054779 5133606 5368445 39.25 71.6 1
08:42:54 2024-01-26 707977 703259 219978 215143 367758 372520 397011 396957 229702 229146 296261 302119 340855 346705 4495234 4883697 6743316 6500014 1150118 1197323 323545 283043 309853 307892 364333 355286 347337 349215 229393 230963 729151 691375 1554611 1517272 454860 448116 667831 674159 856711 832206 872671 879951 912344 920970 880049 977996 2113673 2219481 1291796 1117775 744388 735311 894186 885467 921127 937583 953160 955290 1060780 1066940 5203640 5359093 39.25 71.6 1
08:42:55 2024-01-26 708479 703359 218760 215143 368866 373638 399329 394620 230409 228595 296017 302154 339123 345093 4492305 4812842 6667735 6517964 1160850 1193002 322076 283542 308906 309329 362917 354712 346571 348653 229618 232031 725038 684961 1560789 1530802 455403 450188 671186 674687 855701 839065 875711 874931 907733 926289 883220 975800 2109153 2222260 1288416 1122287 752395 734880 888098 886600 923387 933895 943393 959525 1071474 1069811 5233732 5377797 39.25 71.6 1
08:42:56 2024-01-26 714879 703295 219105 215177 367205 376360 396939 393958 230443 228595 297991 301211 339631 341933 4495507 4777296 6723528 6518078 1137996 1194742 322008 283188 309415 308429 362917 355825 346014 349742 228906 232031 717987 684961 1557741 1519425 454860 451997 668136 673215 862203 836898 867709 876174 915189 926110 874408 972410 2104646 2207568 1293260 1131559 746511 732337 897328 894687 918518 928606 951665 961515 1066918 1054779 5134209 5366741 39.25 71.6 1
08:42:57 2024-01-26 708442 703034 219960 215108 367677 375030 396939 396957 229702 229307 297104 302540 341214 346668 4485648 4880080 6733375 6499925 1150044 1192965 321862 283237 310291 308072 364845 355716 347617 347603 228906 231318 726722 694830 1559781 1520062 455210 449368 671149 677237 855387 832490 873074 881277 908078 917516 879863 979576 2114561 2219256 1322841 1116185 745650 733835 891323 888078 921127 936646 951665 953859 1060743 1066940 5207079 5361198 39.25 71.6 1
08:42:58 2024-01-26 709002 703255 219101 216078 367134 374765 399894 394549 229702 227623 297349 301245 339324 345581 4498437 4813291 6705399 6537342 1161678 1196773 322040 283909 308906 308358 362338 354676 347301 347568 230085 232940 725038 685316 1565246 1534065 455507 450581 671913 673289 854758 838791 875823 873802 907807 928932 882283 973020 2101610 2219296 1286349 1123884 749785 733748 890610 890962 925058 928678 944734 960171 1071474 1068450 5226154 5368445 39.25 71.6 1
08:42:59 2024-01-26 713366 705410 219101 215177 367170 373865 396903 394549 230181 227887 296686 302647 339596 342415 4498976 4799182 6733375 6499343 1142020 1194088 324458 283555 308397 309294 363171 356252 348230 349420 228694 232975 727780 686919 1565024 1518819 453273 450611 668136 673400 861596 836971 867657 876210 911885 924912 873751 975650 2107841 2199282 1300655 1131522 745980 731274 897365 893419 917145 930241 954381 962948 1063035 1060782 5122767 5357375 39.25 71.6 1
08:43:00 2024-01-26 706400 702998 220471 215074 367455 374235 400459 395732 229417 229111 296443 303072 339561 346423 4495768 4868292 6719002 6489945 1152612 1195553 322040 283620 310036 308112 366015 355497 347195 347425 228800 233303 723943 696327 1585687 1519899 455507 448080 669724 676607 855975 832527 874540 879104 907435 920659 881658 979576 2113058 2223242 1324690 1114598 745519 735313 892364 887534 922435 935984 950988 955216 1063071 1069206 5203640 5366741 39.25 71.7 1
08:43:01 2024-01-26 709988 703070 219745 216452 366618 374235 399894 394549 229668 227852 297667 303677 339067 346632 4489365 4795501 6696073 6523307 1157747 1196471 321242 284595 308979 308253 365010 356147 347438 347425 229834 232648 725038 683984 1570232 1530802 453099 450827 672579 672922 853075 838196 875167 874489 905400 927564 881658 972327 2102795 2216221 1286349 1124684 748108 733716 889724 890852 924965 928678 948885 960208 1073029 1069206 5185460 5376106 39.25 71.6 1
08:43:02 2024-01-26 714216 705400 219785 216112 366618 374199 397047 396993 229668 228206 297631 303072 340342 344534 4505245 4818562 6770354 6527302 1139260 1196583 323366 283400 310218 308217 365785 356687 347738 348474 229583 232032 710044 691375 1566222 1512432 453569 452108 667831 675315 860057 834602 869396 876284 910560 919673 876344 975290 2108559 2194610 1416550 1128694 744388 731696 897217 887856 916911 933309 954671 965886 1066162 1062245 5121187 5366741 39.25 71.6 1
08:43:03 2024-01-26 707277 705405 220128 215108 367205 374235 399329 396921 229634 229307 296686 301211 339596 346705 4502374 4877709 6716365 6509009 1159159 1196583 320887 284236 310145 307716 365251 355428 345979 346522 228906 231284 725333 694830 1557734 1519425 455507 450873 671625 676620 853075 829709 875823 880423 905473 919773 881658 979576 2114561 2216111 1322841 1115392 746511 735539 892249 887359 922435 936646 950988 959213 1063861 1069963 5210265 5366741 39.25 71.7 1
08:43:04 2024-01-26 711346 703219 219596 215108 365478 373603 401025 394549 229702 228951 297595 301800 339631 346632 4489361 4761435 6697352 6509009 1156090 1192507 320887 284232 306590 308358 364007 357376 344421 347318 229834 231995 729151 687902 1567893 1523954 453569 453071 673093 674835 856711 834602 871982 875663 908078 926909 879546 972327 2102298 2205354 1306202 1133170 749710 729533 888062 891785 922435 927154 944697 966613 1068336 1066903 5165794 5368445 39.25 71.6 1
08:43:05 2024-01-26 717406 703219 220471 214741 366654 375323 397011 395140 229634 230056 296686 302400 340615 342523 4489085 4830484 6724769 6490058 1146995 1193786 323055 283471 308434 308323 366243 354744 345776 349425 228941 232031 724524 692841 1598247 1515324 456880 450791 667831 677652 857230 830166 866857 880418 910471 917826 876344 982372 2108559 2212972 1309899 1122287 746511 736879 894821 885467 917181 937970 954381 958049 1057710 1065188 5168081 5359093 39.25 71.6 1
08:43:06 2024-01-26 709293 703255 219785 214741 367758 373603 397011 392194 229668 229342 295601 302775 339324 342559 4480823 4825604 6659340 6523031 1168294 1194957 322565 284690 306554 309294 364298 354676 346014 348103 229834 231345 728470 687902 1577950 1526465 455366 451135 673093 674636 855497 834602 872056 876284 907435 919637 879053 977043 2108559 2222223 1302504 1121452 748734 736879 888119 886809 926349 935323 945029 957367 1066918 1069206 5239481 5377797 39.25 71.6 1
08:43:07 2024-01-26 717673 703030 219407 215139 367201 375887 399329 393333 232084 228915 297140 301211 340650 344280 4503120 4768243 6706234 6509291 1151025 1192059 321065 284441 306663 308358 367222 356834 343422 347324 230298 232031 730522 687285 1573538 1520503 454860 450899 672615 675315 857319 837008 870669 875663 910010 927564 878836 974558 2098544 2203791 1300655 1131559 750781 729464 889467 891116 922435 927154 946115 963118 1069092 1066634 5141025 5376106 39.25 71.6 1
08:43:08 2024-01-26 715563 705410 220092 214711 367758 375659 397011 395176 229702 230453 296708 303356 342708 342235 4493040 4852052 6724124 6490448 1147396 1192965 323773 284201 309379 308358 365393 354389 344939 349706 229627 232684 725381 694339 1546921 1510218 455725 452108 667831 677652 858443 830166 867746 881708 911277 918474 876344 981672 2110658 2213372 1284534 1125484 746511 735656 894636 885559 918518 936646 953160 960171 1057724 1065360 5175463 5368445 39.25 71.6 1
08:43:09 2024-01-26 712006 703286 220128 215074 368571 373603 400807 394262 231554 229979 296010 304138 342032 344352 4490944 4811727 6650187 6518656 1163896 1195590 322076 283904 306626 309294 363206 353313 346535 348128 228976 231832 735142 686919 1571612 1528632 456806 452887 671149 675315 855497 834602 874540 876284 907435 919673 881754 973830 2102543 2231811 1294772 1122287 751546 736619 889382 888222 926957 934004 943683 958086 1066826 1069206 5224353 5371614 39.35 71.6 1
08:43:10 2024-01-26 717636 703255 219561 215870 367467 378232 398736 392914 230306 228970 296996 303498 342032 343308 4495768 4794713 6737900 6517964 1138033 1194957 324458 282607 309293 308394 363171 356581 345494 349742 228710 232031 727780 684961 1569728 1517272 454214 452181 667561 673400 860986 837008 867746 875042 911958 924948 873132 971719 2105288 2204115 1285865 1130718 746054 730533 894401 893557 917218 928570 951665 962531 1063861 1054779 5111546 5366465 39.35 71.6 1
08:43:12 2024-01-26 707277 705763 220224 216850 367320 374235 399148 396813 229566 229130 296960 303498 341791 347441 4498713 4882108 6698006 6489983 1162731 1194088 320094 284809 309342 307892 366235 355501 345494 346558 230172 232520 723668 693349 1558382 1518569 454687 451467 673093 677173 853075 829745 877071 879104 902520 918881 883608 979576 2108559 2209472 1358805 1119368 748183 735835 889382 885467 923656 937452 944697 955290 1065406 1069843 5211255 5388952 39.25 71.7 1
08:43:13 2024-01-26 717438 707402 219644 215974 366511 375744 400916 394056 230272 229095 296650 302223 340615 345617 4495871 4755694 6686545 6499045 1153135 1192132 321101 284809 306626 308394 364007 355789 343387 348653 230334 232031 724750 687902 1575394 1521582 454934 453523 671662 674614 857927 837008 869433 873802 908596 927296 876344 975291 2098655 2205354 1277272 1134783 750781 732677 892249 894053 922435 928642 948922 963803 1069812 1065396 5157435 5380367 39.25 71.7 1
08:43:14 2024-01-26 714540 706409 219952 214971 368727 375708 396975 395418 229702 229307 295744 303035 342997 342451 4495768 4861561 6728582 6499925 1150671 1195590 323750 283586 309853 308394 365429 354102 345529 349742 228941 232684 725038 690859 1575420 1517272 457457 450755 667831 676584 857927 830166 867485 880423 909238 918474 878212 982409 2111284 2214541 1288165 1122287 746511 737402 897365 885467 919170 936227 953993 960208 1057500 1066775 5178830 5361556 39.25 71.6 1
08:43:15 2024-01-26 708295 707411 219952 215074 369386 373865 399293 392230 230558 229201 296405 302575 339596 344570 4482343 4818688 6650338 6509291 1166663 1195590 322040 283909 306518 308429 365393 354425 346014 348128 230369 231670 730160 688886 1572502 1521582 456156 449451 673093 674709 854620 834012 873918 875380 905437 922352 879800 976679 2106460 2225305 1343032 1119368 750781 735311 888378 886725 927428 936646 946228 958301 1069801 1072997 5235425 5378641 39.25 71.6 1
08:43:16 2024-01-26 718470 703255 219101 215143 367722 378500 396687 393333 229702 228631 296434 301211 343177 342307 4489632 4791038 6723793 6518078 1138447 1192132 324458 283105 308906 308394 362881 355825 345494 349706 228675 232031 719340 684961 1556163 1517272 454214 452181 667358 672922 861596 838196 867746 875663 911958 926909 873788 973138 2103146 2200671 1289562 1130755 746511 731743 894821 891858 921034 932743 955593 966111 1066015 1063076 5122235 5368445 39.35 71.7 1
08:43:17 2024-01-26 705863 703120 220260 215108 367677 374235 399894 396957 230905 229201 296795 301245 339324 346423 4495507 4873151 6742700 6500014 1148374 1195590 322732 283273 309853 308107 364881 355250 347617 349179 228710 232520 722297 691868 1562759 1517000 455906 448116 667831 674636 857319 832169 871362 877824 909365 918917 878614 978879 2111557 2219256 1291796 1117775 744388 737815 895736 885283 922435 939297 954381 956438 1063745 1069889 5195940 5363930 39.25 71.6 1
08:43:18 2024-01-26 709023 703219 219136 216452 366911 375186 399184 395140 229702 227693 297631 301245 339324 345617 4489085 4793689 6695857 6518718 1161678 1193260 322565 284374 308906 308358 362119 355214 347337 347603 228976 232031 725038 683984 1550258 1530802 454860 449624 671002 673400 853075 838196 875200 873802 907683 927564 882283 973020 2102298 2209202 1286349 1125770 749776 734945 891476 892226 926373 935462 947729 962836 1075312 1066940 5166687 5377797 39.25 71.6 1
08:43:19 2024-01-26 716538 704412 220000 215143 365226 374199 397011 396957 229316 228595 297631 302101 339596 344534 4485909 4797832 6762581 6499925 1142506 1189545 323055 283507 309853 308592 365465 356870 344456 347639 228941 232684 725038 692361 1568860 1509936 453569 452108 665944 673400 857927 834602 868779 876284 913211 924948 876344 976716 2104646 2197980 1293612 1131915 745117 729318 898641 893050 917765 934211 955350 961714 1063898 1063104 5131894 5361556 39.35 71.6 1
08:43:20 2024-01-26 704293 704412 219820 215108 367455 374235 399329 396993 229316 229146 296443 301245 339123 346705 4489632 4863905 6714220 6489410 1151755 1192169 322529 283471 310072 307426 364881 355501 347093 347603 228906 232684 721163 693844 1564752 1516196 454860 447729 669724 676681 855497 829782 874577 879763 908078 918652 880563 981391 2116694 2222868 1322841 1114800 745650 734682 894457 890513 922435 936646 951665 956214 1065258 1063720 5196217 5359093 39.35 71.6 1
08:43:21 2024-01-26 710492 703259 219136 216082 365226 374235 399894 394584 229702 228241 297667 302435 341659 346668 4480009 4748674 6659775 6480679 1150671 1193260 321101 284782 306302 308394 363277 355214 345288 348689 230050 231345 726102 684961 1549417 1517272 454537 453291 669724 673400 857230 837008 866894 873802 912484 928932 877043 974371 2098432 2203967 1293260 1136325 750781 735042 892249 892153 922435 934101 950273 962948 1068432 1060782 5132165 5359093 39.35 71.6 1
08:43:22 2024-01-26 708210 704412 219596 215108 368866 373603 396903 395768 229668 229117 296225 303066 339088 342487 4489361 4854659 6724124 6490662 1149032 1189545 324001 283940 309379 308358 364845 354175 345565 349742 228976 230642 725038 690391 1610639 1517272 456120 450827 667831 676657 859087 829782 873955 882531 911763 919736 878799 983736 2111286 2217905 1341149 1119368 745449 733911 894636 885370 921509 936887 952602 958986 1062319 1066775 5184855 5359093 39.35 71.6 1
08:43:23 2024-01-26 706400 703255 219101 215104 367794 373043 399329 392230 230409 229307 295529 304031 339596 345337 4485909 4810353 6663176 6527415 1159196 1194742 322076 283613 309379 309798 362627 355214 347093 348128 229457 232031 726409 684961 1570804 1530802 455831 450188 671662 675167 855975 838606 877710 876247 906646 926146 883848 973639 2107499 2222522 1309899 1122287 752390 735534 890985 889554 923656 935875 944063 960617 1072269 1063757 5209903 5368445 39.25 71.6 1
08:43:24 2024-01-26 711825 703255 219136 216112 367205 374199 396939 396713 230409 227887 297595 301176 340377 344570 4498825 4804791 6751425 6509366 1137223 1192132 323773 282611 309853 308394 363206 356618 345494 349742 228355 232031 725038 685939 1576651 1517000 454934 450539 668136 673178 862816 836898 868983 876210 914396 924767 875572 973830 2104646 2201108 1293260 1131559 745980 731604 897365 893308 918518 928642 953022 963118 1066918 1054743 5135554 5364620 39.35 71.6 1
08:43:25 2024-01-26 707277 704407 219785 215143 367205 374235 396975 396641 229668 229307 297140 301245 339088 345617 4498713 4873151 6742143 6499305 1146743 1195806 323055 283507 308506 307892 364881 355789 347652 349179 228941 232684 720926 690391 1578392 1518929 456156 450262 670002 677237 856674 833710 871796 881277 910384 919601 877846 979576 2115183 2212678 1315446 1116185 745650 735839 894821 887813 921780 936227 951665 955253 1060780 1066940 5196217 5355274 39.35 71.6 1
08:43:26 2024-01-26 706400 703286 219101 216622 367753 374235 399329 394549 230375 227852 296248 302154 339324 345617 4486162 4802072 6707419 6523368 1158370 1194088 321101 283975 308470 308394 362917 356366 347093 347639 229728 232648 726409 684334 1574148 1529662 453310 448955 672579 672812 853543 839349 876447 873802 905473 927617 883848 973020 2103221 2210394 1291796 1123884 748642 732677 889724 891520 924347 932743 946115 960930 1073029 1066940 5175463 5368445 39.35 71.6 1
08:43:27 2024-01-26 712322 703913 219443 215182 365554 374199 397047 395481 229509 228401 296852 302647 339561 344534 4482529 4811802 6761041 6494661 1136451 1192132 322076 283542 310291 306927 364881 356614 347492 349210 229371 233303 726409 693073 1546810 1508234 454214 450683 669724 676657 857230 832169 866894 879951 911885 919601 876344 978182 2104533 2191503 1342633 1125484 743330 732677 894821 889284 918344 928714 955387 963785 1063898 1060818 5104333 5359093 39.35 71.6 1
08:43:28 2024-01-26 706437 704412 220163 215078 367171 374235 399329 395804 229157 229111 296268 302363 339088 346741 4479153 4873151 6723793 6494741 1152612 1193859 321848 283273 310072 308112 365215 355534 347230 349700 228835 232975 723943 693834 1548098 1518819 457256 450438 671662 676694 853543 832527 877071 880423 905473 919739 882835 979576 2111557 2212972 1366338 1116185 748322 735835 890985 885467 922435 936646 950713 958086 1063108 1063793 5205596 5359093 39.25 71.6 1
08:43:29 2024-01-26 710492 703030 220128 215113 365221 374235 400176 394584 229702 228951 296852 301800 339359 345861 4489361 4767405 6677232 6499343 1153135 1196657 320816 284524 308615 308253 365059 357303 345388 347425 229512 232648 726409 690750 1549832 1521582 453569 450827 673533 672735 853075 839386 874577 871109 906792 926970 882319 973057 2098655 2216111 1288165 1122287 748642 733716 889724 892153 925001 934004 946189 960892 1072862 1069963 5220482 5353166 39.25 71.6 1
08:43:30 2024-01-26 710807 702724 218948 215177 367196 374199 396903 394620 229771 228241 296434 301176 339631 342451 4486162 4811839 6732827 6499041 1137144 1194957 323570 282932 308906 308253 365010 355643 345388 349563 228160 232031 723668 684961 1583224 1518929 454103 452181 666886 673400 862816 837008 868466 875663 914615 924948 875065 973867 2102308 2197723 1296958 1131559 745523 731119 896728 894126 917218 928642 952602 963785 1066918 1060782 5139945 5364620 39.35 71.6 1
08:43:31 2024-01-26 708470 704403 219820 215143 368902 373079 396975 396362 229702 228951 297140 303066 341214 344570 4479153 4870820 6744889 6509009 1153958 1195732 323366 283329 309926 308217 364156 355465 347129 348689 228906 232684 720926 690859 1556734 1515122 454823 448080 667757 674672 857655 832169 870743 877952 906601 921044 877892 979576 2108559 2216111 1343032 1116185 744388 735866 893515 885467 920855 936923 952602 955327 1060780 1066940 5170617 5359093 39.35 71.6 1
08:43:32 2024-01-26 708284 703250 218725 215177 368312 372485 399329 393994 230409 227887 296722 302609 338580 344570 4489361 4797832 6701813 6518414 1159910 1189434 321635 283947 308434 308358 362627 355825 346571 348158 229618 232031 726409 683497 1580482 1512812 454860 450827 670711 672445 853075 838196 874577 875042 905473 926255 882319 974596 2103792 2219006 1284534 1122287 749710 734423 886842 887929 924347 934004 944771 960617 1072306 1068450 5198701 5362915 39.35 71.6 1
08:43:33 2024-01-26 711346 704403 219101 215177 366352 373901 396975 395804 229702 228241 297212 300758 339631 342596 4486162 4813548 6752593 6513550 1134685 1192067 322112 283273 310291 307896 364298 356870 345458 348689 228196 231123 726722 688886 1595911 1512090 453062 450791 665907 673400 860367 834602 866857 876284 911885 924876 877043 973793 2105288 2193191 1306202 1130718 745449 731050 898641 893419 916459 928606 954381 964360 1065370 1060710 5116743 5362915 39.25 71.6 1
08:43:34 2024-01-26 705561 704412 220092 215108 367170 373971 399293 396921 229634 229271 296434 301245 339053 346632 4499621 4867201 6711211 6494547 1156721 1194957 320519 285236 310291 309610 365429 355753 348477 346902 229975 232684 723153 694339 1548867 1519425 456156 450438 673570 677616 854285 831507 877071 880350 908078 919565 884235 979539 2110658 2222153 1362571 1119368 749176 736879 890205 887355 926349 938633 948885 958049 1066646 1071358 5196217 5366741 39.25 71.6 1
08:43:35 2024-01-26 716029 703255 220057 215143 365482 374199 400459 394235 229668 229271 297595 301889 342719 345290 4496250 4747874 6677423 6499064 1153920 1189434 322040 284339 306590 309515 364156 356581 343422 348915 230334 232031 724750 686919 1558733 1519425 454860 453716 671662 675315 857927 838196 870014 875663 909917 927564 876344 975479 2099313 2205354 1304353 1134783 751576 733315 889430 889151 924401 928642 950273 964488 1069092 1065360 5150963 5362915 39.35 71.6 1
08:43:36 2024-01-26 712512 702993 219750 215074 368889 375359 396939 394584 232156 229024 296398 303106 342719 342343 4496250 4868292 6733375 6504563 1149851 1194698 323893 284339 308506 308358 367082 354066 346257 350271 228941 232684 725038 688886 1615079 1517272 457457 450084 667831 677616 857927 829745 870706 880505 909202 918198 878836 983110 2110057 2214541 1311748 1119368 745449 737402 896728 885467 918518 937547 954381 957367 1060743 1066671 5178146 5365212 39.35 71.6 1
08:43:37 2024-01-26 707771 703291 218690 215130 368830 376053 399003 395563 230878 228989 296852 303384 340712 345435 4496472 4814382 6697029 6523307 1158221 1192413 322005 284511 308869 308358 362048 354676 346814 347639 229824 232031 726409 684961 1563337 1530802 454860 450949 671662 673400 854891 839386 875823 875042 906756 927564 882950 973101 2105288 2212605 1311748 1122287 749785 734522 890985 892226 924965 933968 947939 960892 1071474 1069206 5231816 5368445 39.35 71.6 1
08:43:38 2024-01-26 713884 705410 219556 216205 367141 376287 396614 394405 230272 228623 296874 303463 342032 344875 4487412 4812865 6752715 6518656 1138070 1192132 324001 282572 310072 308358 363171 356252 345529 349706 228675 232684 717987 686429 1553055 1516663 453421 450827 667831 673400 862207 836971 867746 876284 914542 924876 876344 973830 2107724 2196166 1300655 1129915 745449 731568 897365 893419 918381 928570 953701 966613 1066918 1060821 5126426 5347382 39.35 71.6 1
08:43:39 2024-01-26 707277 705217 220000 215009 367579 374765 400059 396497 229566 229165 297070 302858 339053 346668 4493661 4881569 6696073 6499456 1156721 1192132 320366 284419 309999 307892 365429 355177 346014 347009 229618 233011 726722 694339 1560208 1516663 455507 450791 673570 676657 853075 829709 876447 880386 905437 920423 882982 979576 2110658 2214651 1362571 1116185 747575 735835 891978 887355 925058 937970 950311 958226 1065406 1074595 5197957 5373110 39.35 71.6 1
08:43:40 2024-01-26 715673 706400 219609 216846 365304 376894 401199 394369 230238 229076 297595 301800 339631 346632 4489361 4742541 6677423 6494623 1147852 1192351 322565 284339 306626 309294 364007 355789 345776 349742 229618 232031 726102 684961 1573206 1519425 454860 452108 669724 673400 860950 838791 869602 875042 911922 927564 875686 973793 2097050 2206917 1311722 1136399 748642 732911 894149 892153 921780 931710 951665 966613 1068432 1060746 5142157 5374799 39.35 71.6 1
08:43:41 2024-01-26 707756 705873 220105 215044 368092 374162 396867 396677 229668 229271 296434 303807 339561 344497 4495507 4877897 6738511 6494058 1149851 1193849 324001 283471 310291 308358 365393 355789 347581 349706 228941 231318 722297 692361 1558672 1517272 456156 450152 667831 676607 857927 833975 871982 879104 909238 919371 879053 979576 2110658 2222555 1289981 1116185 745449 733911 893294 885559 922435 937547 952602 958086 1063388 1069880 5178830 5367470 39.35 71.6 1
08:43:42 2024-01-26 708258 707816 219031 215074 368307 375030 399257 393672 230981 228525 296443 304245 339596 345057 4495768 4821665 6677232 6527415 1160023 1198805 321719 283591 309124 308394 362627 355501 347058 347639 229618 232031 726409 683984 1573029 1530802 455507 448747 671662 673400 854285 838196 875792 875042 906756 927564 882908 972373 2104332 2222518 1286349 1123884 750245 733752 889430 889554 924965 933968 950439 962493 1078343 1068340 5185575 5376902 39.35 71.6 1
08:43:44 2024-01-26 715229 704407 219070 215777 366332 375288 396903 396957 229668 228365 297061 303037 339631 344534 4476584 4811839 6787218 6489945 1139188 1195022 322529 283507 310291 306927 365393 356870 344939 348653 229618 231353 725938 691868 1591431 1506678 453891 452181 669250 676275 859426 834566 869396 876546 911241 919637 876344 976679 2108559 2194932 1373165 1127087 744454 731618 897365 891743 920760 935502 956958 962836 1060692 1066703 5128095 5366741 39.35 71.6 1
08:43:45 2024-01-26 711505 707839 220511 214745 367758 373901 401025 393958 229600 229377 296686 301280 339596 346363 4486382 4817251 6654032 6494698 1168332 1192118 322076 285009 306554 308429 365429 354676 346014 348653 230728 232257 723397 688886 1567033 1521582 456084 451467 673570 676657 854285 834602 875823 878591 906792 919637 881658 978145 2107649 2225305 1289981 1119368 750781 737898 890093 889229 929011 937897 947729 961956 1069912 1071442 5224353 5368408 39.35 71.6 1
08:43:46 2024-01-26 716066 703034 219066 215822 366332 376360 396939 393958 230375 228595 297428 301245 339596 341897 4489445 4780417 6735192 6504650 1142058 1193823 324001 284374 306663 309329 364262 355789 347110 349778 229975 232357 727455 684961 1563217 1521582 454463 450827 669724 673400 859732 839114 866894 875042 911958 928220 875686 974558 2099313 2206917 1289562 1138395 750781 734945 894784 891748 922435 934138 953626 966388 1069949 1060746 5137891 5366741 39.35 71.6 1
08:43:47 2024-01-26 709213 706290 220330 215108 367758 374765 396975 396727 229702 229271 297385 302575 339088 342596 4485909 4877934 6733375 6494623 1147396 1194957 323510 283436 310291 308358 364845 355501 347617 349671 228906 231123 723153 690391 1576060 1516196 456156 450900 667831 674672 857927 833385 871982 878445 911241 919601 877810 979576 2113998 2221109 1288165 1118571 746576 737925 894600 887948 922398 941958 955743 956687 1062049 1068363 5194247 5361556 39.35 71.6 1
08:43:48 2024-01-26 707780 703286 218690 215143 368276 375030 399293 394271 230409 228595 296686 303725 342043 345581 4476663 4784149 6696073 6518380 1160023 1192132 322076 284374 308869 308394 362627 355789 347337 348389 229618 232520 726409 683984 1558978 1530802 455507 450507 671662 673400 854891 838791 876447 875042 908078 928220 886369 977277 2107944 2213187 1311748 1125410 751853 732494 892549 893014 927662 928642 948210 966823 1072569 1069963 5155641 5368445 39.35 71.6 1
08:43:49 2024-01-26 716582 703034 220511 215108 365545 375323 397011 396362 230967 229342 297559 302435 340615 342559 4489361 4822262 6765857 6494811 1142947 1195590 322565 284024 308035 307426 366243 357376 345494 349179 229618 231318 726409 693349 1570872 1511290 453569 450863 668777 675315 858443 835786 870669 878152 913132 928932 876086 977929 2109784 2194858 1313597 1128694 745650 731014 899354 889224 917218 935462 955350 965886 1063861 1063449 5111808 5357375 39.35 71.6 1
08:43:50 2024-01-26 706400 703223 220128 215074 367170 372781 400459 396362 229475 229307 296261 301211 341407 346632 4476584 4811614 6649446 6490560 1164387 1189545 321101 285053 306663 307927 365943 355250 346014 347324 230576 232031 725038 692345 1572184 1520503 455366 451836 673570 677616 853075 833636 876847 881240 907882 924338 884088 978692 2111286 2222407 1353155 1119368 749710 733643 890726 885375 926312 936227 946191 959708 1066789 1069774 5214974 5359093 39.35 71.6 1
08:43:51 2024-01-26 718619 703255 219596 215104 367205 376187 399894 393369 229736 229146 297140 301245 340650 342523 4486162 4757355 6686748 6499925 1148673 1192132 323545 284410 306626 309763 364298 356329 344975 350271 230334 231995 719128 684961 1560751 1520503 454823 453486 670674 676164 864044 839239 871464 874931 913242 928840 876160 974333 2098730 2205354 1298806 1137209 751853 733716 894784 893419 924401 928533 950988 964525 1066789 1066889 5137895 5368445 39.35 71.6 1
08:43:52 2024-01-26 710492 704412 219443 215143 369418 375323 396903 396362 229702 229307 295601 303558 339631 342257 4489361 4858733 6737900 6499267 1147396 1195590 324001 283436 309853 308358 364809 355250 347093 349778 228941 231099 722297 690391 1557683 1517272 458109 451787 670039 678163 857927 834456 871833 881998 913242 923030 879676 982372 2107944 2222840 1324690 1119368 746054 737464 897008 887985 921127 937583 954671 960892 1062024 1066940 5175463 5359093 39.35 71.6 1
08:43:53 2024-01-26 708479 703291 219806 215078 368866 374163 399329 393369 229702 229342 295610 302609 339596 345057 4480009 4815265 6654032 6480679 1166663 1195590 322529 284809 306590 308429 365429 354963 346535 348653 230369 231832 726102 691849 1568725 1527211 457457 450647 674527 677506 852892 834896 876298 880025 906756 919673 884235 978552 2109153 2222223 1320992 1119093 751928 736386 888119 886929 928281 937970 946078 958086 1066918 1072152 5205596 5362141 39.35 71.6 1
08:43:54 2024-01-26 719711 703219 219066 215108 366654 376187 396578 393369 229702 229111 297595 301245 339666 342451 4486241 4759709 6695582 6500014 1149739 1193859 322076 284809 306338 308253 364007 355789 344421 348653 230121 232413 726102 687285 1566389 1519766 454712 453378 673868 675278 859146 838196 871325 875663 908970 928932 878836 974408 2099313 2203967 1289562 1133976 749117 732677 894784 893419 924401 928642 948959 964562 1069128 1066186 5141213 5368445 39.35 71.6 1
08:43:55 2024-01-26 714032 705405 219750 214613 368307 375923 396975 395732 229702 230020 295601 301245 339631 342523 4480009 4830350 6706771 6481195 1142947 1193002 323091 283507 308906 307892 366529 355210 346500 349420 229692 232648 725038 692841 1564603 1517487 457457 453467 668667 678613 859732 829709 869416 883414 911849 919123 876344 983140 2114072 2206308 1293612 1122287 746586 736884 897365 885467 919170 938117 953993 959488 1057710 1066186 5158702 5349741 39.35 71.6 1
08:43:56 2024-01-26 708284 703034 219412 214890 368934 373603 397047 394128 230215 228951 296441 302820 339561 344570 4476817 4809422 6645585 6500014 1166626 1193859 322076 284524 306338 311404 365179 354672 346672 348510 230192 231670 735569 688886 1563768 1525909 456806 450120 673093 677382 857805 834602 873881 877924 907435 924115 880487 978145 2107724 2228174 1286349 1119028 751546 737105 888119 886929 929015 936646 945406 958123 1066789 1069847 5207539 5359093 39.35 71.6 1
08:43:57 2024-01-26 717159 703255 219101 215070 367494 375395 399894 392230 229668 229111 297140 303128 340650 344534 4480009 4748023 6677232 6495107 1151062 1194735 320816 285000 308180 309188 364738 355643 346755 349826 230227 232485 723397 686429 1556306 1519425 454860 454647 671662 675315 857927 838196 871352 876247 910597 927564 878836 976178 2099313 2200909 1280903 1134783 752342 733839 890728 889187 922435 928714 950988 965972 1069921 1066940 5149323 5364620 39.35 71.6 1
08:43:58 2024-01-26 713303 704403 219785 214741 369458 375923 396975 395768 229702 229342 295780 302154 339631 342487 4489361 4836167 6719263 6478848 1147438 1196583 322911 284307 309926 308253 366386 355570 346755 349563 229583 232684 725038 692803 1574526 1519425 457457 452108 667831 679129 861590 829709 870706 883083 911241 917969 876628 981669 2111557 2218422 1289981 1122287 746511 735311 897365 886271 919170 936887 952602 960892 1059080 1066186 5163216 5362915 39.35 71.6 1
08:43:59 2024-01-26 708479 703255 219785 214924 368893 374199 399329 393093 229702 229342 296441 302575 339374 344570 4486402 4811652 6650167 6499192 1160570 1196657 322613 284631 309671 309838 365010 354712 347373 348408 229618 232812 726409 684961 1592183 1529716 455725 452181 671625 673400 855497 837602 875823 876284 908078 926909 882982 976022 2114190 2222223 1279706 1122287 749576 735318 892249 891594 924965 935984 944842 960892 1072269 1069811 5239481 5359093 39.35 71.6 1
08:44:00 2024-01-26 716566 705400 219101 215143 367205 374235 396975 393369 230409 228631 297140 301280 339631 341897 4476612 4758817 6734817 6508896 1141705 1194883 324614 283507 308869 309329 363206 355825 348477 349742 228515 232520 744231 684961 1566935 1515324 454214 450827 666886 673400 863195 837008 866857 876284 915299 926255 875723 975984 2105288 2197723 1299962 1130755 746511 731604 897365 894053 919550 928678 951889 963155 1066789 1063855 5139945 5364620 39.35 71.6 1
08:44:01 2024-01-26 708247 703913 219443 215074 369162 373079 396903 396677 229509 229307 296434 303100 338580 342523 4489361 4881618 6734134 6489832 1150044 1195590 323091 283273 310291 308147 366822 355753 347688 349215 228906 231158 730892 691868 1558067 1515586 454860 449514 668777 674672 857319 833421 873297 880460 908596 919601 879749 979576 2113058 2209472 1293612 1115392 744458 737628 894895 884314 922435 937619 951889 957849 1062319 1066940 5178032 5355274 39.35 71.6 1
08:44:02 2024-01-26 706363 703295 218725 215147 368602 372782 399329 393958 230443 227887 296686 302364 338580 344570 4480823 4817140 6687129 6518718 1158370 1194088 321719 284201 309124 309798 363171 354676 347474 348689 229653 232031 726409 684961 1574927 1528360 456084 449804 671662 673646 855497 837008 875823 876284 908078 924948 883774 976716 2104646 2228838 1291006 1123884 753226 736879 888837 890852 927699 936646 944734 960892 1071474 1069811 5224076 5368445 39.35 71.6 1
08:44:03 2024-01-26 717562 703250 219443 215147 367205 375323 396975 393405 230249 228915 296470 302894 342755 342199 4489556 4784214 6728582 6499045 1138447 1189508 324686 282647 310291 309657 364298 356870 345529 349778 228906 232684 729151 684961 1560421 1517272 454537 452108 668136 673400 862243 838196 866857 876284 916975 927564 876344 975290 2104646 2200400 1296958 1129915 746511 731760 898604 891785 918518 928678 951889 961751 1066826 1062317 5128503 5355274 39.35 71.6 1
08:44:04 2024-01-26 710492 704403 219596 215108 370015 373901 396975 396993 230238 229095 297378 305854 340963 344425 4486845 4873047 6723793 6490662 1147396 1196583 323893 283366 310291 309465 365429 355789 348177 349778 228906 231158 727952 690391 1573870 1516196 455507 448783 667831 674672 857927 833385 873297 879763 909275 919637 879328 984701 2111557 2219006 1293612 1116185 745449 737105 894821 885467 921780 940226 951665 956724 1065278 1063757 5196217 5349741 39.35 71.6 1
08:44:05 2024-01-26 706437 702953 218948 216452 367753 374655 399922 395481 230204 228279 297523 304352 341070 346033 4486845 4767405 6678946 6494859 1151138 1193859 321101 284902 308434 308394 366812 356329 344456 347603 230011 232031 719340 687285 1578392 1519425 454537 453523 672059 673683 857927 837008 873918 876284 909275 925895 880409 973207 2102543 2207456 1291796 1128311 748475 731641 889447 895596 926386 928642 946115 963840 1071474 1063757 5166071 5368445 39.35 71.6 1
08:44:06 2024-01-26 716615 703219 220224 214940 366919 377428 399039 395310 229407 229914 297487 302576 342514 342379 4482966 4818412 6709944 6471958 1145763 1189545 323091 283507 309379 308394 365393 353639 344975 349778 229502 232520 738443 694339 1550291 1511290 456084 450935 668777 678205 860986 829745 868779 882996 913932 916942 876344 981669 2111557 2212972 1288165 1123884 746511 733679 894678 882773 919821 934910 953160 960892 1057710 1066940 5168081 5355274 39.35 71.6 1
08:44:07 2024-01-26 711243 706336 220189 214936 368463 376360 399785 393190 229634 229879 296542 304352 339596 344497 4486162 4812842 6649296 6476015 1166046 1194957 321137 285280 306626 308429 366564 354712 346292 348408 230728 232031 717987 692361 1552769 1519425 455761 451861 673045 677689 854014 834012 877071 877860 905473 922268 884936 979576 2111451 2219035 1344915 1118571 749785 737234 889724 888442 928086 936191 948210 958086 1066918 1075295 5196217 5367470 39.35 71.6 1
08:44:08 2024-01-26 715385 706405 219679 215039 366506 377817 400952 394405 230272 228951 297595 301800 339666 346142 4483204 4736697 6672669 6499925 1150633 1192132 321588 284724 306699 309329 364333 355825 343458 348689 230208 232031 724750 685939 1570667 1519425 454860 453196 672615 673683 857230 838196 871982 876284 909275 927564 878836 973830 2098730 2203791 1304353 1134783 751546 732858 892249 894053 923693 928714 950311 967148 1071474 1066940 5151530 5370961 39.35 71.6 1
08:44:09 2024-01-26 714540 706409 220052 214642 368723 376044 397011 395490 229702 230056 296434 303498 339596 342487 4477037 4833783 6714729 6462125 1143245 1189508 323055 283471 309379 308358 367044 355177 344939 349461 229583 232520 726409 694339 1567807 1506347 455688 453393 669250 678649 860950 830919 868742 882922 911922 921256 878212 982372 2110658 2203224 1288165 1126011 748642 735927 894636 885900 919725 937970 952565 963672 1063273 1066775 5131668 5358705 39.35 71.6 1
08:44:10 2024-01-26 710077 706400 219714 215039 368830 374163 398931 395283 230626 229307 297212 302575 339596 345057 4486402 4812842 6649171 6499456 1165831 1192096 322792 284894 306266 309258 365393 354639 346535 348653 230334 231832 727455 688886 1575643 1521582 456084 450755 675449 677616 855497 834566 876447 877787 907807 919673 881621 978841 2107649 2232007 1289981 1119823 750781 736350 890985 888185 929015 937970 947617 961118 1072880 1072997 5231506 5376902 39.35 71.6 1
08:44:11 2024-01-26 716862 706409 219105 215919 367471 376452 396903 393887 230375 229111 296470 303498 339596 341861 4480231 4750190 6711565 6499925 1141244 1192389 324458 283471 308397 310015 363206 355789 345494 350517 229618 232031 716459 684472 1560733 1519254 454860 452108 668777 673400 862207 839386 866894 875663 915911 928876 875686 973830 2100805 2205354 1285865 1131522 748642 732769 894636 893778 922346 935502 955556 966388 1068358 1063829 5136911 5362915 39.35 71.6 1
08:44:12 2024-01-26 706327 706029 219987 215083 367722 374235 397047 396993 229600 229307 296686 302540 339053 344570 4489445 4876721 6714831 6494058 1153395 1192096 322040 283471 310254 308323 365393 355789 347301 347568 228906 231318 728112 694063 1564376 1515586 455831 449415 671186 678686 855497 832133 876447 881671 908078 919529 882982 982409 2114561 2218933 1353155 1113015 746511 736695 895731 890165 925333 939261 953626 962032 1068095 1074518 5196217 5361556 39.35 71.6 1
08:44:13 2024-01-26 713252 703214 219750 215143 367247 375717 401025 394549 229668 229307 297991 302223 339631 346632 4489361 4764946 6677423 6499456 1152313 1192096 320517 284472 309124 309294 364845 357376 344975 347603 230137 232031 727780 687902 1568715 1520503 454500 450899 673570 675315 857927 837602 875823 876284 907919 930336 880336 972410 2104646 2206917 1286349 1133493 753164 732858 893310 897231 927031 932816 951516 969152 1072992 1066940 5151644 5376106 39.35 71.6 1
08:44:14 2024-01-26 713940 704009 219798 214442 367753 375887 396975 395768 231879 230020 296017 301280 340377 342487 4486402 4839488 6724050 6480642 1147121 1193260 323773 283507 309379 308394 366563 354676 345494 349742 228941 232684 725038 691849 1575110 1516663 457089 452181 668777 679685 860950 832133 870706 883622 911922 922536 877773 983103 2112491 2219680 1291796 1124165 746576 737930 899243 889248 921034 941292 954634 962948 1057673 1068054 5166071 5362628 39.35 71.6 1
08:44:16 2024-01-26 706363 703034 219066 215104 368862 375984 399329 393369 231084 229111 296686 302820 339324 345057 4480009 4812842 6649446 6504563 1159910 1192132 322040 284782 308434 310015 364007 354676 347337 348653 229728 231832 726409 686429 1563370 1526465 456806 450525 671662 675315 856711 837008 876447 878152 909365 924948 883774 979989 2110733 2231627 1292889 1124165 752928 737617 891915 891780 928320 936646 944697 962493 1072809 1073144 5223516 5366741 39.35 71.6 1
08:44:17 2024-01-26 713133 704407 219101 216078 366325 374163 396903 396641 229702 228729 297991 303285 339596 344534 4487765 4815265 6733105 6499267 1137920 1190372 324001 282607 310072 309258 363206 356541 346257 350235 228710 232684 729151 684961 1571111 1516663 454860 450827 667831 673400 862779 838791 867746 876284 918446 928932 875814 980878 2108247 2200988 1302504 1131915 748174 732641 899354 894687 920379 934763 956747 964451 1068432 1060746 5141564 5354470 39.35 71.6 1
08:44:18 2024-01-26 706234 705410 220084 215074 367722 374235 400858 396641 229475 229307 296686 301245 339596 347196 4486162 4863598 6686748 6481310 1156721 1189545 320544 284609 309694 307892 366235 354676 346535 347044 229618 231318 729502 693844 1554650 1517272 456156 452108 673298 677652 854285 832133 879425 883788 909173 922378 884987 982297 2117306 2219689 1362571 1119368 748852 736971 889160 889340 926312 937547 951665 959633 1066844 1074499 5196217 5360922 39.35 71.6 1
08:44:19 2024-01-26 713435 702962 219750 215143 366609 375024 400459 393922 230375 229307 297437 302435 340650 345581 4480009 4746936 6677423 6499925 1150558 1194435 322076 284410 306590 309077 364845 355789 344955 348689 229975 231995 726102 685939 1573487 1521582 455831 454163 672615 676164 860293 838967 873918 876247 913242 928803 879975 975800 2104720 2205354 1302504 1136399 751853 733686 894149 891116 924401 932743 951665 964525 1066789 1064607 5139945 5359093 39.35 71.6 1
08:44:20 2024-01-26 710220 704407 219750 215074 369422 374235 396975 395503 229702 229342 295529 303523 339596 342487 4489361 4852302 6724050 6480642 1147396 1192132 324001 284139 309379 308358 364845 354102 346292 350235 229653 232684 725895 691354 1624043 1516663 457457 450539 670039 681103 860367 833710 871833 884028 915839 921038 881337 983066 2111557 2216525 1293612 1121763 746586 737985 898771 888616 921127 937619 955387 960892 1057441 1066940 5166071 5359093 39.35 71.6 1
08:44:21 2024-01-26 708284 703286 219750 215074 368866 373865 399329 392194 230409 229307 296686 303725 339631 345057 4480009 4819839 6644713 6499456 1166626 1192132 322529 284454 306554 308976 365137 354639 346535 348689 229975 231670 727135 687902 1589290 1528573 458435 450647 673533 677237 857890 836231 875014 881277 910655 924948 882945 981672 2104384 2232011 1304353 1122287 754004 734984 889724 890852 929015 937452 946115 960892 1074587 1069847 5224353 5359093 39.35 71.6 1
08:44:22 2024-01-26 715557 702538 219066 215143 367713 374199 396939 393994 230375 228915 297631 301245 339631 341380 4482966 4770611 6719009 6504650 1142910 1190372 324458 283507 308434 309294 363716 355789 346500 350764 229371 232413 736006 686792 1574727 1519899 455906 450683 669688 675619 862816 839349 866894 875663 913932 929320 876197 975987 2098655 2207382 1293260 1134783 748642 733716 893331 894687 922435 933309 951665 963118 1068217 1063819 5137895 5359093 39.35 71.6 1
08:44:23 2024-01-26 708442 703913 219754 215078 369422 373603 396903 395768 229668 228951 297385 303734 340627 342559 4480009 4863905 6728582 6500014 1147396 1193260 324001 283237 309816 308394 364333 353603 348724 349455 229824 233139 723668 691354 1552171 1516663 456156 449235 669688 678201 857927 833975 873918 881240 913043 919601 879713 981672 2114906 2222591 1343738 1115392 745449 736386 894821 886265 922435 937619 957450 956687 1062282 1066940 5194247 5357375 39.35 71.6 1
08:44:24 2024-01-26 708483 704151 218690 215177 367794 374235 399329 394584 230763 228206 297140 302609 339088 345337 4489445 4803014 6705399 6537450 1159196 1192169 321101 284374 309561 309011 365785 356578 348100 348510 229869 232648 729151 683947 1561584 1530252 454860 449415 673093 673400 856439 841773 877071 875042 908078 928932 884088 972410 2102580 2214541 1339265 1124684 749710 733716 891617 894687 928086 934004 948922 965160 1077639 1069847 5170617 5362915 39.35 71.6 1
08:44:25 2024-01-26 714988 704403 219785 215147 366613 375984 399329 397029 229702 229111 297991 303463 339666 344570 4476584 4812842 6751729 6494623 1133184 1189397 322768 286297 311024 309830 364156 356724 346393 349563 228800 233832 718383 688886 1561779 1511290 456269 450575 669563 676275 860367 837008 871982 880577 914578 926909 878836 978145 2108559 2191466 1308051 1128694 745519 732821 899994 893419 919170 935323 957428 964562 1069190 1063676 5121030 5359093 39.35 71.6 1
08:44:26 2024-01-26 705327 704147 219969 215143 367785 374235 399894 396993 229702 229342 297385 301245 339088 346142 4483186 4863905 6733105 6489586 1151138 1196508 322911 283467 310913 308253 365251 355570 348243 349000 228764 231318 719555 692361 1559874 1519042 456156 449379 669761 676657 857927 834896 875823 882333 909238 919637 885564 983924 2107906 2222518 1299059 1115117 745449 735835 894821 889517 922213 937583 953701 958123 1063898 1069847 5194247 5343195 39.35 71.6 1
08:44:27 2024-01-26 710215 704403 219785 215742 365554 373603 400459 394584 229702 229307 297739 302647 339596 346668 4479733 4765799 6669834 6508604 1151138 1194957 320923 285102 308252 309621 364703 355607 344385 347639 230369 232031 730008 687902 1551840 1519425 454860 453414 673533 676275 857927 838196 873260 876284 910597 927564 879090 975253 2102298 2203589 1304353 1131559 749576 731618 893147 894761 925001 928570 948885 965972 1071474 1069206 5149323 5368445 39.35 71.6 1
08:44:28 2024-01-26 714466 704407 219750 214374 367464 375359 396975 394584 229702 230378 296441 301211 340377 342487 4483050 4833783 6725609 6490198 1141705 1193241 322875 284196 309051 308394 367080 355214 345494 349420 229653 232684 726409 693349 1546788 1505972 456768 453414 669724 678649 861596 831544 869396 882457 914578 919565 876344 983103 2110808 2211802 1284534 1125484 748108 736060 897365 888075 921127 937452 953993 962948 1057673 1067297 5166915 5362915 39.35 71.6 1
08:44:29 2024-01-26 708479 702957 219631 214741 368862 373603 399894 393369 229702 229307 296017 301280 339596 344570 4480009 4820585 6654591 6518078 1157258 1192096 320816 284432 309124 309329 365774 354963 347545 348372 228941 232031 726409 685316 1559854 1528632 456179 449415 671662 675315 855497 838196 877071 876284 908078 927296 884235 975984 2104646 2229290 1302093 1122287 752690 735835 892249 890438 925657 936646 945406 960892 1073066 1069847 5224353 5357375 39.35 71.6 1
08:44:30 2024-01-26 714809 704412 219066 215139 367170 375060 396975 393369 230375 228595 297140 303285 341371 342174 4484201 4801291 6743499 6513935 1140225 1190372 321973 283863 308107 309294 363206 355789 346535 349455 229718 232031 719340 683984 1557256 1516196 454934 450597 668303 673400 862243 839386 866931 876284 915947 928876 876344 973830 2102298 2203791 1291411 1130755 748642 733445 897365 894687 921127 928714 953160 963840 1066826 1063068 5137895 5359093 39.35 71.6 1
08:44:31 2024-01-26 708284 704407 219898 215108 368866 373043 396587 395804 229702 228989 297140 303066 338580 342271 4488098 4870676 6734370 6490662 1151138 1192096 323055 283339 310291 308358 365179 355643 348421 349742 228906 231318 720926 690391 1546023 1512977 455831 450152 669250 674672 857927 833385 874540 880638 909275 919637 882982 982409 2111557 2217399 1317295 1115911 745449 737925 894821 884314 923003 937619 952602 958086 1063108 1066940 5177459 5345011 39.35 71.6 1
08:44:32 2024-01-26 704329 703210 218725 215177 368557 373043 399603 394620 230923 228634 297342 304995 340927 346340 4486845 4792137 6691032 6527963 1159196 1192132 321683 285156 309416 308429 362662 355789 347617 348408 229653 232684 719340 683009 1588078 1529716 454860 449415 672497 673400 855497 839386 877071 876284 908078 927235 883069 976679 2106221 2228174 1304012 1122287 751546 735313 890457 889554 925001 936646 946115 961043 1075349 1063793 5201671 5358817 39.35 71.6 1
08:44:33 2024-01-26 710807 704412 218917 215723 366654 374199 396650 395517 230878 228669 297270 303498 341551 342415 4483641 4803569 6738212 6494811 1138447 1194088 322565 283626 310730 307426 364333 356870 345529 348689 228941 231353 722814 689899 1564979 1505643 453569 452108 668303 674123 859087 834602 871982 877824 913067 924948 878212 979576 2104646 2191503 1320992 1127087 743330 732677 898891 892153 918518 935462 958221 964562 1063898 1066186 5102528 5349741 39.35 71.6 1
08:44:34 2024-01-26 706736 703904 219820 214936 368024 376360 400241 396533 229600 229201 296578 302645 341791 346450 4483204 4818713 6658772 6489586 1163337 1193260 321101 284809 306626 308394 366235 354963 346292 347675 230369 232031 723668 693844 1569241 1517272 455761 452181 673045 679166 853075 834602 876114 879140 907956 924681 885564 979576 2104646 2222186 1320992 1118571 750856 738277 889724 890962 929015 937583 948885 960208 1068402 1074499 5198174 5359093 39.35 71.6 1
08:44:35 2024-01-26 716575 705763 219837 214971 366538 375780 400386 394128 230272 229130 296996 302364 343141 342487 4476817 4747934 6687307 6490662 1146214 1191252 322732 284175 306699 309329 363787 355789 344975 349496 229975 232031 730160 684472 1569530 1517272 456230 453523 669761 674835 859732 838791 870731 876284 911958 927235 877910 973867 2103221 2203791 1308051 1133976 751546 731641 897500 893198 925001 928678 951665 967385 1072233 1066940 5147287 5373389 39.35 71.6 1
08:44:36 2024-01-26 715478 706400 219644 214335 368463 375780 396795 395274 232205 230378 296017 301245 340377 342487 4486402 4826921 6709949 6471958 1142947 1189582 323055 284379 309853 308429 366794 355789 344975 349742 228941 232520 725038 694339 1553283 1503142 455725 453559 669724 677689 861633 831581 869396 882996 914578 919673 876344 980972 2109153 2211802 1311748 1125484 747575 735927 897254 886600 921127 936646 953993 961751 1062282 1065396 5128996 5363296 39.35 71.6 1
08:44:37 2024-01-26 712512 706400 220295 214971 368132 376360 401025 394584 229316 229377 297991 304316 342032 344534 4480009 4815265 6649446 6490171 1164387 1192132 321137 285352 306663 308394 365465 354712 346571 347639 230825 232031 726409 692361 1563722 1520503 456120 450827 674033 678649 854285 834602 876114 880386 906792 924948 885564 979576 2107649 2222518 1320992 1118233 751620 736386 889724 886929 929015 937583 949723 959525 1069051 1077570 5217465 5365387 39.35 71.6 1
08:44:38 2024-01-26 717489 706409 219609 215074 367201 375923 399329 393994 230306 228864 297104 301211 340650 342523 4476584 4729886 6677232 6490662 1147852 1186102 323091 284175 306663 309329 363752 355789 345494 349778 230011 231868 719128 684961 1571653 1519425 455507 453523 670711 674835 861363 838791 870088 875663 913322 928932 878212 973867 2099313 2205354 1280222 1134783 750781 733839 893368 891785 923387 934004 951441 969152 1071358 1066830 5131668 5361556 39.35 71.6 1
08:44:39 2024-01-26 710492 703913 219754 215147 368579 376103 396939 395732 229702 228986 295816 305209 341791 342487 4483050 4851213 6723793 6490662 1147396 1192169 324001 283227 309853 308358 365137 354425 346571 350271 228906 232520 723668 689899 1591485 1515122 457457 451467 668777 676694 857230 833421 873297 884341 911922 919565 879827 983103 2111557 2216111 1289981 1119368 746511 737741 900694 885467 923003 941885 958437 959784 1063745 1066867 5171738 5345929 39.35 71.6 1
08:44:40 2024-01-26 706400 705259 218645 215113 368571 373008 399329 394656 231015 228560 296643 302855 339088 345093 4480009 4796179 6677034 6499343 1156721 1192132 322076 283940 309160 308394 362662 355789 347652 347639 229689 232031 726409 683984 1581422 1529716 454860 449451 671662 673400 854891 839386 877071 875042 908078 927271 885564 976716 2102507 2222260 1304012 1122013 750182 735738 894545 893143 927619 936573 947729 960818 1073338 1072997 5224353 5356700 39.35 71.6 1
08:44:41 2024-01-26 712006 704412 218725 215177 366649 376360 396614 395212 230409 228595 297631 301211 339359 341933 4476817 4776354 6723254 6500014 1137996 1190408 323750 283555 309088 309798 363242 355825 346050 350836 228941 232031 720692 683009 1577444 1517272 454860 450863 669761 673400 862243 839386 866931 875663 914652 927271 877589 973830 2099313 2203865 1298806 1138395 750851 734572 897167 894650 925058 933823 951553 967326 1066789 1063892 5123184 5351459 39.35 71.6 1
08:44:42 2024-01-26 707438 702426 219982 215619 369449 373638 397047 396993 229702 229342 296470 303100 339088 342487 4486162 4850113 6720805 6490662 1147396 1195626 324001 283542 309853 308217 364845 354425 348477 349778 228941 232684 725038 690391 1548427 1516014 455507 450827 668777 675664 857927 834012 874577 880473 910597 919709 880409 980276 2113998 2224216 1355038 1117775 746511 740116 894526 889340 924401 943457 954381 959525 1065406 1069743 5194247 5353904 39.35 71.6 1
08:44:43 2024-01-26 708514 705410 219403 216263 367428 375030 399894 396405 229668 227852 297595 302119 341250 346106 4483429 4755454 6668097 6503379 1153958 1192096 321065 285009 309233 309042 365393 357376 345979 347603 229583 232357 717987 688607 1562933 1521582 453421 450084 673093 673128 855497 839386 877071 875042 909365 928579 886369 975650 2104384 2222636 1289981 1124165 750781 734848 893184 893696 926312 935323 948885 964598 1076001 1069963 5162730 5357375 39.35 71.6 1
08:44:44 2024-01-26 714503 704407 219750 215074 366326 374199 399293 396957 229668 228915 297270 301410 339561 344534 4477037 4803569 6752026 6471355 1137534 1191215 323736 284104 310291 307356 365429 357376 345458 348612 228906 232684 726722 690391 1558573 1504899 455557 450899 669724 674636 859695 834602 871944 877787 915115 926303 878577 978655 2111286 2194858 1368221 1127013 745650 732641 899354 892116 919821 936500 957909 964525 1066918 1063819 5109718 5349741 39.35 71.7 1
08:44:45 2024-01-26 703758 705144 220062 215074 367713 374765 399329 396957 232120 229307 297349 303320 339561 346668 4480009 4859352 6719263 6494811 1150044 1192096 322040 283569 309457 308107 367082 355465 347581 347603 228870 232684 726722 692361 1564095 1512362 455831 449063 671186 676620 857319 834859 877710 884417 910434 924992 885107 982260 2116656 2222636 1289981 1114598 745449 735835 896375 890740 922435 938633 954381 958301 1066918 1071847 5201671 5349741 39.35 71.6 1
08:44:46 2024-01-26 709484 704412 219596 215927 365518 373305 400459 394549 229702 228595 297306 302647 341888 346106 4477037 4739309 6668097 6480642 1152313 1193376 321065 285018 308397 309294 364845 356834 344904 347603 230343 232031 720692 687902 1553615 1517272 454860 453823 673570 677163 857817 839165 874391 878776 913242 930154 882592 977194 2108284 2205427 1308051 1131559 753003 733459 893515 897305 925001 934138 951665 967385 1071437 1066940 5137276 5366741 39.35 71.6 1
08:44:48 2024-01-26 712333 704412 219745 214741 368866 375323 396939 395418 229668 229307 296650 302119 339631 342487 4480009 4837220 6710037 6481195 1147396 1189582 323545 284374 309853 308358 366493 355214 345458 349742 229618 232684 726409 694339 1576295 1509147 458435 453873 670994 681103 864617 833710 872709 885357 916376 923684 880086 983066 2113058 2216525 1293612 1125484 748108 737925 898641 890513 922435 937547 954671 966576 1059956 1066738 5136279 5357375 39.35 71.7 1
08:44:49 2024-01-26 709484 705909 220092 215074 368598 374163 400459 393369 229702 230378 296434 302540 339596 345057 4480009 4817213 6644713 6480679 1163224 1192096 322529 284574 306590 309763 365393 354676 347058 349179 229975 231670 728470 687285 1562971 1527485 458435 450611 673533 678683 857927 836824 876922 882195 910655 924948 882945 979576 2110658 2222186 1282718 1120656 753003 734984 889834 889517 930334 937970 946152 960617 1070679 1071358 5218050 5366741 39.35 71.6 1
08:44:50 2024-01-26 716061 705410 219407 215173 367205 375288 396939 393958 230409 229271 297631 301280 339596 342415 4480009 4775937 6704633 6504563 1137634 1191252 323678 283471 309415 309294 363206 355789 346500 350764 229692 232413 729151 685316 1560588 1518546 456230 450719 669140 675278 864044 841175 870223 876284 916596 930008 877681 975216 2102507 2202674 1291411 1131559 747575 733196 898255 894687 921127 928678 952602 964525 1069092 1065396 5133591 5351826 39.35 71.6 1
08:44:51 2024-01-26 709293 704412 219750 215108 369422 373901 396939 396362 229702 229307 296434 303523 341178 342559 4479733 4854659 6723774 6475977 1147396 1193376 324001 283039 310291 308072 365393 355497 348380 350512 228694 232648 723668 690859 1560542 1516759 456806 451861 671434 676105 857927 834602 874577 883159 910899 919637 880373 981672 2113058 2209472 1293612 1116185 745519 738799 897365 887985 922435 937619 954671 959488 1063035 1066940 5169761 5343922 39.35 71.6 1
08:44:52 2024-01-26 705327 704901 218690 215989 367753 374235 399329 394235 230763 228401 296780 303031 339053 344534 4473845 4803164 6688067 6509291 1156721 1193823 321778 284063 309306 309949 365010 354922 348687 347496 229512 232648 726409 683009 1568700 1527941 454537 450084 673093 673400 857194 841138 877071 875042 908078 929351 884715 973557 2105288 2213372 1289981 1122287 749710 733716 890985 894687 928357 935388 948173 963118 1072992 1071661 5160362 5357375 39.35 71.6 1
08:44:53 2024-01-26 715478 703904 220471 215130 365554 374199 397047 395445 228964 229307 297631 302612 340580 344534 4480009 4806005 6751729 6490171 1137497 1194088 322732 284631 310987 309138 365322 357519 346429 349527 229798 233997 718586 691375 1563942 1506347 454214 450575 670674 676351 861560 835786 870706 881277 911958 926255 878836 979576 2107649 2196166 1373871 1127087 744388 732677 898891 893147 919821 935984 958221 964525 1068432 1063855 5107615 5357375 39.35 71.6 1
08:44:54 2024-01-26 706368 703913 220128 215074 368047 374765 399894 396957 229634 229271 297140 303996 339324 346668 4480009 4861561 6714724 6493953 1150558 1195732 321862 283329 310877 308217 365251 356399 348487 349299 228906 233011 725333 692361 1564712 1519953 456156 449343 671186 676657 857805 834566 877071 882448 910010 919637 883046 984241 2113058 2212715 1324690 1113015 746241 735835 894821 889517 924401 936191 954381 958123 1063861 1069847 5197957 5349741 39.35 71.6 1
08:44:55 2024-01-26 706197 704412 219066 216112 367464 374235 399329 395140 229702 228206 297631 302119 339053 345581 4470657 4782724 6688067 6494472 1153610 1195073 320887 284631 309197 308253 364988 357882 346257 347568 229618 232520 716635 689262 1595004 1526465 454214 451147 673533 673695 855497 839386 877071 875042 908078 928313 885564 973830 2101648 2222407 1288165 1122287 750781 735313 892249 894053 927699 936646 948922 962948 1072843 1069811 5218527 5366741 39.35 71.6 1
08:44:56 2024-01-26 710492 703416 218725 215143 366649 374163 396903 394549 230375 228365 296434 301211 339324 341380 4477037 4784932 6734817 6499154 1138447 1193260 324062 283003 310291 309294 362627 355789 348477 349179 228160 233011 718184 686919 1557273 1511707 453611 450827 667831 673400 861596 836971 870036 878776 915947 926909 878212 976716 2104370 2191503 1284534 1129878 745449 731604 898891 894053 918518 933968 957502 964525 1066753 1060782 5139690 5349741 39.35 71.6 1
08:44:57 2024-01-26 705243 702422 219101 215070 367170 374235 396939 396993 229668 228915 297140 302540 341214 345581 4480009 4852937 6706234 6490058 1154926 1192965 321065 283940 310291 309721 365429 355753 347022 347324 228906 232684 714071 692361 1549838 1511011 455831 450827 671662 676657 856439 832169 877071 882959 908078 919601 884272 983924 2114561 2216111 1385813 1113015 746511 735927 891992 884022 924785 936191 953701 958123 1066162 1072152 5186838 5348010 39.35 71.6 1
08:44:58 2024-01-26 708789 703909 219101 216413 366618 374235 399894 394584 229702 228401 297991 301245 339088 345617 4484201 4777157 6669392 6494698 1151454 1189803 320816 285735 308869 309258 364333 355789 346719 349599 229653 232313 726102 684961 1552171 1518348 455507 450881 671662 675315 859732 839386 871982 876983 913249 927889 879713 976679 2098655 2203791 1280903 1133170 751546 731604 894821 896594 926349 928678 950311 969527 1072233 1069206 5139945 5359093 39.35 71.6 1
08:44:59 2024-01-26 714445 704645 219785 214741 367749 375359 397011 395454 229702 230414 297401 301245 342478 342235 4486845 4842465 6719263 6462125 1147396 1191788 323055 283794 309853 308147 365286 354102 345752 349742 229618 232520 726409 694339 1546917 1512362 457457 453523 669724 678686 861596 831863 870669 884253 914615 919601 878836 983140 2111557 2214541 1289981 1125484 747575 736386 898891 886082 921780 937583 956784 965886 1059993 1066940 5145374 5349741 39.35 71.6 1
08:45:00 2024-01-26 708897 704412 219750 215070 368312 374199 399894 393057 232057 230095 297097 304745 341960 345191 4483641 4817178 6658608 6509206 1159196 1189545 322243 284827 309379 310042 363171 355214 347617 349179 229975 232684 725895 684961 1576045 1528573 456084 451467 671662 675315 856711 839386 877071 876284 909238 928220 884899 976716 2102543 2232915 1298255 1122287 752616 735927 889430 887856 926349 936646 946152 962986 1075078 1071395 5224353 5359093 39.35 71.6 1
08:45:01 2024-01-26 714879 704407 219066 215143 367458 376894 396650 393985 230912 229024 296989 303874 341791 342415 4477439 4796746 6737900 6490387 1138635 1192096 323019 283039 310950 308394 363206 356834 346535 349155 228515 231318 723668 686429 1575091 1512362 454549 450863 667831 673400 862243 837008 871089 877924 916596 927564 878836 975650 2104646 2196166 1284534 1129039 746511 731641 898891 894687 918344 934004 955424 964562 1066826 1063819 5111508 5357375 39.35 71.6 1
08:45:02 2024-01-26 704791 704147 219881 214971 367471 374053 396831 396849 231942 229201 296996 304352 341035 346486 4486162 4863712 6705399 6480642 1156446 1194957 321030 284139 310291 310377 367082 355825 346571 347568 228976 231284 723943 692361 1551725 1517272 456156 452181 673093 678686 855497 833385 876114 883000 908078 920928 885564 981669 2114561 2209472 1362571 1116185 748183 736884 892249 889701 926349 937583 953022 960892 1066918 1074231 5196217 5354470 39.35 71.7 1
08:45:03 2024-01-26 715796 705763 219468 215039 365375 376779 400989 394405 230238 229130 297451 301303 339631 345617 4461958 4734364 6668097 6490662 1150671 1189803 320579 285891 308434 309294 364845 355789 344939 347639 230479 232031 722045 686919 1570039 1519425 454860 454895 673045 674636 857927 838196 874577 878152 911277 927199 882393 972447 2104720 2206917 1286349 1129915 751546 732407 892249 894687 928357 928678 947617 965972 1073029 1063757 5149323 5373389 39.35 71.7 1
08:45:04 2024-01-26 717438 703840 220859 215005 366475 377428 396831 395589 229214 230024 296852 302647 339631 342307 4481152 4802995 6705399 6457478 1141319 1192132 322792 283940 309379 308429 367080 355825 344975 349742 228976 232031 726409 694339 1564255 1501411 455045 453559 669724 678686 862243 831544 869433 882996 914578 919601 878836 984701 2109153 2205441 1288165 1125210 746586 735835 897444 888704 920997 934874 954634 963118 1062024 1066149 5123336 5357728 39.35 71.6 1
08:45:05 2024-01-26 709877 705400 220290 214962 368128 374163 401090 395176 229668 230056 297126 304924 339526 346106 4474742 4826553 6668097 6485536 1157633 1195590 318843 284463 309744 308358 365465 355501 346014 346558 229618 231318 720926 693349 1549193 1516196 455403 450827 674033 677652 854891 832096 876077 882996 908078 919637 885564 981669 2114561 2219367 1362571 1118571 748642 737402 891089 888222 927691 937619 951665 959633 1069812 1078334 5215511 5367470 39.35 71.6 1
08:45:06 2024-01-26 715380 705909 219556 215870 366618 375923 400459 394262 230660 228915 296434 301245 340650 342271 4480009 4741190 6678635 6490662 1140075 1189771 324229 283591 308470 309798 363242 355789 346535 350800 229618 231868 719340 683009 1558067 1516014 454860 450863 669250 673400 862243 839386 868742 876284 913095 927235 878836 975984 2099313 2200740 1239933 1134783 750856 733748 894821 893492 924401 934101 951441 966276 1069801 1065337 5127452 5358226 39.35 71.7 1
08:45:07 2024-01-26 707128 702412 219447 215074 369134 373638 396903 395418 229668 228951 296686 303315 338580 342451 4480009 4850117 6705276 6489376 1147396 1190372 324001 283273 310035 308394 364881 353603 346535 350517 228906 232520 715283 688607 1593616 1515586 457449 451467 668777 678686 859087 833421 873297 884249 911922 919565 879127 983140 2108559 2221015 1288165 1118571 746511 737464 897365 887611 922194 941922 958475 959339 1065813 1066830 5197441 5345929 39.35 71.7 1
08:45:08 2024-01-26 704293 705254 218385 215108 367722 373043 397047 394584 231015 228401 296234 304031 338580 344534 4467258 4809100 6667735 6499456 1156721 1192096 321754 283591 308035 308394 362662 355501 347652 348653 228976 232031 726409 683009 1569657 1529716 455831 449451 672139 673400 855497 839386 880451 875663 908078 927235 885148 978145 2102580 2222260 1309769 1121490 752998 736732 894457 892637 927691 936573 946004 962150 1076194 1072997 5214974 5357375 39.35 71.6 1
08:45:09 2024-01-26 716057 703114 219101 215113 367026 375323 396975 393405 229736 228951 297595 303498 339631 341416 4470657 4748694 6714481 6490662 1141319 1192169 324229 283511 309853 310015 363206 355825 346535 350836 228976 232031 720692 683984 1558264 1517272 454823 450899 669250 673400 863195 839386 868779 876284 917245 928932 876344 975290 2098655 2205974 1276591 1131878 750781 733642 899280 894650 922163 933786 955743 966388 1069190 1066186 5131312 5349741 39.35 71.6 1
08:45:10 2024-01-26 707239 704361 219443 215143 368571 374235 396939 396398 229702 229307 296434 302820 341250 345617 4467258 4854659 6714481 6462125 1148411 1193260 323019 283223 310291 308358 365137 355789 348421 349706 228585 232684 719555 690391 1561767 1512362 454723 452587 669724 676178 857927 834012 875823 882996 909917 919673 882319 980239 2117306 2226192 1349388 1114487 746576 737041 897328 889884 925058 937655 952602 959488 1063071 1070347 5176395 5349741 39.35 71.7 1
08:45:11 2024-01-26 705327 704439 218725 215812 367753 374235 399329 395176 230409 227852 297176 302575 339088 345337 4470657 4791372 6681988 6500014 1156721 1192132 322112 284237 309415 309798 362627 355250 347093 348653 229457 232031 726409 683009 1560866 1529445 455366 449451 671662 673400 855497 839386 877071 876284 909365 925895 888265 981391 2110658 2222112 1300422 1123889 753003 737889 891915 890962 927653 937307 947617 965198 1071437 1069847 5214974 5343195 39.35 71.7 1
08:45:12 2024-01-26 712475 704142 218913 215139 366654 373638 395948 393958 230215 228915 297421 301211 339631 341416 4470657 4757914 6694827 6490662 1136339 1189803 324001 283039 308760 309329 363206 356329 346014 350553 228906 232031 719340 683009 1550989 1516196 454537 450863 669087 673400 862243 839386 866894 876100 918172 930250 876270 979478 2105251 2207128 1295109 1131915 748108 732677 898891 894687 922346 933968 954381 964562 1066826 1063829 5128503 5349741 39.35 71.7 1
08:45:13 2024-01-26 706130 702417 219443 215108 367722 374235 396939 396362 229668 229146 297991 302329 341010 346142 4476817 4852302 6714481 6485536 1148374 1189582 322565 283361 310730 310016 365429 355789 348421 348689 228710 231318 726722 691375 1563109 1512362 455507 448152 669761 676657 857927 836085 876186 885047 912595 919529 882835 985178 2115183 2219481 1322841 1114598 745449 735539 895731 889517 922435 938782 951665 960781 1066162 1071395 5186838 5345929 39.35 71.6 1
08:45:14 2024-01-26 709293 703913 219145 215143 365518 373043 400176 395176 229736 228986 297667 302647 339088 346142 4470657 4748674 6667920 6489376 1153135 1189508 321101 284374 309379 308429 365137 357376 346535 347639 229618 232520 717987 687449 1558815 1526465 454288 450156 673533 675582 857194 841773 879575 875589 909973 931507 884752 975800 2105288 2214541 1289981 1125770 750245 733716 890985 894687 928942 934004 949635 963118 1076008 1063757 5158702 5349741 39.35 71.6 1
08:45:15 2024-01-26 712930 702153 219443 215143 366347 374199 397083 397029 229702 228631 297703 301481 339359 342559 4467471 4794445 6742417 6481310 1138379 1190408 321790 284246 310291 307426 365465 356870 345529 348689 228976 231318 722553 690391 1567909 1506715 454319 453232 671589 677237 862203 835676 873262 881277 914432 926110 878836 979576 2107373 2198166 1387054 1127087 745449 733716 903260 893419 921127 936646 960306 964600 1066918 1066186 5100326 5349741 39.35 71.6 1
08:45:16 2024-01-26 702267 704407 219820 215108 367205 372520 400459 396993 229702 229342 297176 301245 339596 346668 4470657 4840316 6705169 6500130 1150081 1191252 322076 283515 310291 308394 365172 355789 347652 347639 229618 231318 714071 692841 1551509 1522980 456081 449307 671625 678201 857655 834896 876997 883074 910655 920892 884368 983624 2112454 2218970 1381975 1114005 746511 735835 894821 889554 923387 936227 951926 958123 1063108 1063829 5170617 5340389 39.35 71.6 1
08:45:17 2024-01-26 708479 702417 219101 215177 366360 373980 399329 394584 229702 227693 297631 301280 338580 345337 4467471 4775910 6667735 6500014 1156721 1189582 321137 284090 309270 310523 362119 355250 347652 348438 229406 233303 726409 682865 1564537 1529165 455831 452034 672579 675315 857319 839386 876077 876284 910289 927199 884345 978145 2107996 2228174 1287239 1122287 756601 736658 892249 892153 929015 936227 946189 963822 1073066 1072922 5223668 5349741 39.35 71.6 1
08:45:19 2024-01-26 710233 702422 219157 215777 367499 374235 396975 395490 230409 228436 296852 301245 339631 342523 4467471 4776354 6723793 6480717 1134027 1192132 323545 282642 310291 308147 365785 356578 348230 348438 228835 233339 724223 688886 1571602 1510110 454029 456116 668777 673683 859732 837008 875204 879104 913932 927564 878614 979427 2104646 2191503 1324690 1128274 745449 732966 900166 893419 919821 936646 958184 965935 1070059 1063819 5107338 5348010 39.35 71.6 1
08:45:20 2024-01-26 704266 703644 219714 215061 367170 374235 396687 396921 229702 229271 297385 301211 341214 346668 4470859 4825336 6649171 6481195 1160023 1189508 320484 284960 309525 308112 366243 355319 346393 347461 230030 233303 722297 694332 1549654 1517740 456047 452108 673533 681103 854744 833311 878642 882996 910193 923662 888082 984626 2114561 2218985 1364454 1119368 750245 733911 891992 883985 928357 937583 953022 960892 1068432 1075259 5177459 5349741 39.35 71.6 1
08:45:21 2024-01-26 711077 705410 219403 215070 365482 373865 400176 395104 229736 229271 297595 301800 339596 346106 4464672 4729944 6649446 6485819 1151062 1194908 320780 284729 308979 309369 364703 356687 347246 348510 230192 232485 722045 685939 1560443 1516014 455895 455331 673570 676275 859695 839386 873732 876284 911922 929533 879777 978804 2104720 2206917 1304353 1133170 753151 733968 894784 894687 926312 932670 953022 966660 1069848 1065360 5119110 5340389 39.35 71.6 1
08:45:22 2024-01-26 709988 702412 219407 215108 369418 374199 396939 396362 229736 229307 296234 303734 339324 342415 4470657 4833783 6705399 6496897 1151138 1196583 324350 283440 310182 308217 365536 354494 348207 350728 228906 231318 722297 690253 1560877 1515586 457052 449415 669250 676127 860367 834602 874540 880386 911922 919443 880336 985403 2110658 2220002 1293612 1117775 746511 738544 897365 888167 922435 937691 956784 960892 1063824 1068450 5158702 5340389 39.35 71.6 1
08:45:23 2024-01-26 704293 705139 218385 215074 368862 373043 399329 393958 230958 228560 296686 303031 339339 344534 4467671 4807521 6678384 6509009 1157258 1189402 321862 284196 309161 309117 363136 356834 347581 348617 228941 232612 729151 683009 1563217 1526465 454860 451393 673093 673400 855497 839386 877071 875663 909365 928579 885564 976642 2105015 2228463 1289981 1122287 751853 735835 893515 892116 927699 937970 948922 963635 1076111 1072152 5222424 5348010 39.35 71.6 1
08:45:24 2024-01-26 713747 702412 218878 215108 366582 374163 396903 393369 230375 228365 296852 303178 339596 341344 4470657 4767483 6729567 6480491 1140037 1194957 324314 282968 308906 309294 362881 355789 348230 349389 228480 232684 712578 685939 1562940 1511011 454537 450827 667831 673400 863807 837008 869396 877787 917245 927564 878212 978841 2104646 2197723 1309206 1129878 746511 732677 900166 894687 920855 933968 955424 965935 1066826 1065396 5141902 5348010 39.35 71.6 1
08:45:25 2024-01-26 706197 702422 219101 215044 367722 374235 396903 396957 229702 229271 297385 302785 340974 345313 4470657 4858805 6706234 6489910 1151718 1188591 320769 283471 309780 308112 366493 355716 347058 347603 228906 233303 715442 692855 1545037 1515586 456156 451787 672615 677652 856711 833348 878322 885047 910010 919673 885564 983103 2117014 2218970 1360688 1114598 748642 736971 892661 886563 925657 937619 952565 960892 1064147 1069847 5186838 5348010 39.35 71.7 1
08:45:26 2024-01-26 705863 704412 219066 216448 367161 375030 400459 395418 230375 227852 297270 302575 340591 345581 4471390 4763990 6678098 6499456 1153135 1192114 320780 284862 309816 308394 365393 357882 348724 348510 230137 232357 720692 686919 1550517 1517272 454786 454520 674987 674672 857927 839114 876447 877901 911885 930372 881152 976716 2105288 2207124 1284534 1133976 752616 732677 894149 897231 926349 928678 950988 968763 1073029 1069963 5140935 5359093 39.35 71.7 1
08:45:27 2024-01-26 714216 703909 220097 214408 367464 375323 397011 395768 229702 230378 296225 301211 342478 342235 4486845 4835841 6714724 6480126 1147396 1193186 324001 283582 310072 309254 365251 354102 346571 350764 229618 232520 724524 688886 1599586 1511011 457449 450827 669250 678649 860950 832169 874503 885504 914578 919565 879713 985277 2110658 2222591 1295427 1119368 746511 737464 898604 887985 921780 937655 955424 963635 1059723 1069206 5160362 5351826 39.35 71.6 1
08:45:28 2024-01-26 707277 704910 219101 214741 368637 373603 397011 392194 230375 229060 297061 305159 341407 344389 4477439 4801682 6658436 6508929 1156721 1189471 321790 284196 309379 309727 362627 355753 347337 348874 229618 232031 716635 683009 1551146 1528632 455456 450827 671662 673400 856711 839386 875805 876284 910010 928876 885564 977615 2104646 2225305 1311748 1122287 753687 735927 890691 889187 927653 936646 947536 963672 1074369 1071358 5216755 5357375 39.35 71.7 1
08:45:29 2024-01-26 712944 704641 218913 215143 367170 374163 396614 394298 232886 229024 297279 302681 342032 342415 4474422 4801268 6723863 6499925 1137545 1189803 322076 283039 310730 308394 364973 356870 346500 349179 228550 231318 729502 686919 1583374 1512362 454103 450863 667831 673400 862243 838196 870706 877906 916596 928932 881523 978841 2102543 2194610 1284534 1129113 745980 731604 898891 894687 919821 934004 956784 964562 1066789 1063587 5111508 5348010 39.35 71.6 1
08:45:30 2024-01-26 703604 702412 219447 214932 367471 375750 396650 396497 229600 229165 296542 304995 340197 345924 4477037 4853495 6696073 6475977 1154253 1196657 320804 284746 310291 307857 365429 355789 347581 347603 229371 232684 725333 692361 1549193 1512362 456156 451910 672139 677652 856104 833348 877071 882996 910010 919637 885564 981669 2117805 2209472 1358805 1113015 747650 737135 894149 889701 925001 937583 952565 958123 1063861 1069811 5188558 5340389 39.35 71.6 1
08:45:31 2024-01-26 708005 704188 218856 216275 367026 375296 399184 395589 230626 227677 297414 304780 341214 346351 4470657 4755454 6650187 6485819 1152275 1192096 320804 284809 308869 309294 364845 357376 345458 347603 229975 232520 729151 686919 1571603 1517272 454214 453559 672972 674636 859695 838196 877071 877824 911922 928579 883032 973101 2104720 2211728 1341149 1127087 751546 732677 892249 894392 930722 933968 950311 965972 1072992 1072922 5149323 5368408 39.35 71.6 1
08:45:32 2024-01-26 716575 704343 220330 214339 367053 377161 396831 395274 229566 230378 297991 302363 339631 342294 4477037 4809283 6696073 6476278 1143763 1192132 323055 284210 309853 308394 366529 355465 345458 349742 229618 232520 725038 693844 1555192 1506347 457089 453523 669724 679648 862243 832133 871325 885504 916596 919637 878836 984539 2114561 2216221 1288165 1124684 746511 738151 898891 889517 921780 937583 956784 964252 1060743 1066940 5155744 5353202 39.35 71.7 1
08:45:33 2024-01-26 707272 705900 219574 214971 368427 375561 399857 393958 229702 229307 296197 304995 341551 344497 4474238 4794713 6649137 6489983 1157258 1193260 320780 283904 309415 309763 362627 355214 347581 348653 229689 232520 726409 683009 1571448 1528360 455403 451220 671662 674835 856711 839386 877071 876284 910010 926583 885569 979576 2104646 2231334 1282167 1122013 753151 733911 887433 887856 928974 936191 946152 960892 1072917 1074445 5216560 5349171 39.35 71.6 1
08:45:34 2024-01-26 713200 704339 218926 215074 366911 374163 396578 393985 230912 228560 297595 301245 339324 341344 4480009 4758817 6714449 6490560 1136822 1189803 324458 282607 308035 309294 363171 355825 345529 350271 228906 232031 726409 683009 1553190 1512362 454786 452108 670039 673400 863466 839386 866894 876284 916868 930190 876344 976679 2104720 2203791 1291411 1128311 748642 732677 898891 893124 922435 934004 955631 967656 1069801 1065337 5112803 5352150 39.35 71.6 1
08:45:35 2024-01-26 704256 702422 219407 215315 367431 375186 396903 396921 229668 228951 296434 305209 340795 345093 4470657 4857019 6706932 6462125 1147396 1194088 322756 283471 310291 308358 365393 355825 347652 349179 228906 232684 720926 690391 1554611 1514936 454723 449415 669724 676657 857927 834602 875823 882333 910560 919673 883608 982829 2114561 2212678 1319144 1113015 745523 736879 896802 886709 925641 940635 955593 960743 1066844 1074518 5193147 5349741 39.35 71.7 1
08:45:36 2024-01-26 710220 704220 219846 215039 364898 373079 400459 394584 230272 229271 297703 301168 339561 346387 4470657 4733319 6658772 6489376 1153135 1189545 320840 284809 309160 308429 364845 357376 344939 347603 230172 232031 727780 687624 1563280 1517272 454537 453523 673009 675664 857927 838196 876447 875307 910560 928579 882950 972410 2105288 2213372 1289981 1127087 750781 733901 893147 898123 930260 933823 950124 967806 1075928 1072960 5155830 5363930 39.35 71.6 1
08:45:37 2024-01-26 714391 702376 220128 215108 366655 377428 399293 396957 228998 229307 297631 301410 339666 342523 4476817 4803718 6733375 6462606 1141319 1192096 323736 284445 309853 307892 367632 357123 345494 349174 229618 232684 726409 693349 1550966 1503142 455098 453559 671186 678649 862243 834566 872019 881708 915947 919709 878836 982409 2109153 2196166 1377638 1128183 747787 735614 898604 891226 922435 937897 959125 966388 1066918 1066940 5100556 5348010 39.35 71.6 1
08:45:38 2024-01-26 705364 704142 219991 214924 367709 374199 401025 396957 231759 229342 297349 301280 339359 346668 4470657 4835427 6650413 6471958 1164998 1189545 322112 285280 306626 309294 366207 355214 347337 348689 230404 231995 722045 688886 1557545 1519425 457449 452108 674033 678169 854891 836415 876114 880386 908078 927564 885527 981672 2107649 2230551 1295427 1119368 751853 739066 890735 890605 930920 941292 948885 960892 1066789 1072616 5196217 5354470 39.35 71.7 1
08:45:39 2024-01-26 715449 704403 219066 215100 367170 377054 399293 393958 230375 228951 297595 303498 341888 341380 4461305 4758817 6685512 6490560 1138447 1189803 324001 283877 309415 309329 363206 355789 346257 350800 229406 232031 719340 683009 1579752 1515122 454934 452899 668777 673400 863466 838825 869433 876284 917245 927889 878294 977081 2104646 2203967 1293260 1137209 751853 735490 897328 894613 925058 935323 953160 967693 1071437 1066903 5123184 5340389 39.35 71.7 1
08:45:40 2024-01-26 709182 702422 219744 215074 369422 374199 396975 395768 229736 229024 295601 303100 339053 342174 4465282 4833783 6705169 6467216 1147396 1189545 323773 283507 309853 308394 364845 353240 346292 350800 228941 232520 715283 688886 1580077 1512362 458134 452108 669250 678723 860986 832169 874577 885504 915802 922957 885107 990266 2111286 2213187 1293612 1121763 748108 736023 898567 884405 922346 943256 958146 963635 1060513 1069206 5156679 5335551 39.35 71.7 1
08:45:41 2024-01-26 705863 705400 218350 215108 368862 373043 399003 393405 230923 228595 296722 303066 339053 344570 4461305 4794297 6677334 6509291 1157258 1189803 320745 284015 309088 310268 363206 354676 347337 348689 229457 232031 726409 684472 1556886 1526465 456766 450474 673570 674636 857319 838196 878761 879914 909789 928840 885380 979427 2105997 2231590 1292889 1122250 753151 736879 891794 894322 929015 936227 947536 962493 1078343 1071395 5201671 5349465 39.35 71.6 1
08:45:42 2024-01-26 710487 703913 218913 215989 366654 374199 396903 395176 230409 228595 297097 301245 339596 342451 4477037 4784177 6735230 6500014 1140263 1192132 324458 283039 309853 309329 363206 357376 348230 349461 228550 230642 723668 685939 1575862 1511670 454860 450899 667831 674835 865274 839202 872709 881277 919124 930190 880674 982260 2107537 2197723 1289981 1131559 747787 733839 899845 893758 921127 935462 962592 965972 1066918 1066940 5100326 5349741 39.35 71.7 1
08:45:43 2024-01-26 707780 703913 219820 214890 367758 374199 400742 396993 229509 229342 296686 303284 339596 347760 4470657 4822042 6649446 6475491 1157633 1192132 320615 285316 309379 308358 367080 355789 347058 347639 230369 232520 725038 693073 1557940 1516196 457205 453319 675449 680879 857194 833828 882087 882848 907931 924731 888008 982372 2117489 2225305 1306321 1119368 750781 736386 892249 890480 930334 937655 951665 960892 1068291 1076056 5186838 5355274 39.35 71.7 1
08:45:44 2024-01-26 712930 704412 219101 215108 367243 375323 401025 394584 230375 229307 297270 302435 340377 346106 4470657 4726834 6663350 6480679 1150596 1193260 321790 285045 306266 309329 365137 356870 345216 348689 230404 232031 724750 685939 1550406 1520337 456582 455729 673570 676756 860367 839349 874392 878776 915189 927235 883230 975290 2104458 2206917 1288165 1130755 752616 731590 891396 894429 926386 928642 951665 967422 1073066 1063757 5137895 5355274 39.35 71.7 1
08:45:45 2024-01-26 713471 703192 220282 214378 366618 375323 399329 395454 229668 230414 296722 301211 339631 342523 4470657 4806005 6714257 6462606 1141043 1189803 323055 284020 309634 308394 367374 356870 345494 349742 229653 232975 715283 694830 1556816 1506347 456806 454054 671149 678466 863048 834896 871982 884249 916596 923574 879900 983066 2110658 2206917 1293612 1127087 748642 736879 898891 890852 922435 936227 955424 964525 1063861 1066671 5102430 5344198 39.35 71.7 1
08:45:46 2024-01-26 710224 703913 220471 214706 367794 376323 400459 394584 229316 230056 297212 302154 339088 345300 4470657 4798656 6631431 6481310 1163262 1189545 322076 284383 306626 310051 365137 355789 347088 349174 229728 231690 731139 686882 1545799 1525909 457457 452108 673533 677237 857927 836415 877071 880423 911800 926255 884235 979576 2107981 2228174 1295109 1122287 751546 736695 886842 888558 930334 936227 948247 963397 1072269 1072152 5214154 5349741 39.35 71.7 1
08:45:47 2024-01-26 714032 702422 219101 215108 367201 374199 396903 393994 230375 228595 297595 301280 339596 341380 4470657 4749577 6705183 6485933 1136413 1189803 324458 283039 309853 310020 366044 356578 348724 349455 228409 232975 722297 686919 1577185 1514661 454934 450719 667831 674835 863466 838468 871833 877787 917245 928876 878614 979427 2114467 2197723 1309899 1131559 746511 732677 899243 894687 921127 934004 958221 966697 1069128 1065432 5126262 5349741 39.35 71.7 1
08:45:48 2024-01-26 704064 702422 219097 215078 367758 374235 396975 396993 229702 229307 296434 302609 338580 342559 4466983 4859389 6714724 6481310 1147396 1189508 323785 283691 310036 309082 365286 355104 347510 350127 228835 232975 728637 690365 1554279 1512362 456084 450827 670039 679166 859695 836378 875823 882996 915566 924948 882604 985366 2111763 2221882 1293612 1116185 746511 736023 897648 884058 923620 942367 956821 960892 1063898 1069963 5149323 5340389 39.35 71.6 1
08:45:49 2024-01-26 705630 704407 218385 215108 367794 373043 399329 394584 230797 228595 297176 303066 339088 344534 4470657 4789357 6662993 6500014 1159703 1195800 322243 284232 309707 310597 365010 355643 347474 349036 230030 232648 716635 683984 1562766 1527485 458109 452403 672615 674672 856711 839386 878948 877860 910467 927235 885569 983961 2107062 2231334 1291411 1122287 752616 733947 888135 888558 930334 938451 947536 960892 1073066 1072945 5205596 5345929 39.35 71.6 1
08:45:51 2024-01-26 716501 704412 219101 215074 366654 375395 397011 393405 230215 228951 297176 301245 339359 341933 4457933 4734459 6677034 6497484 1141705 1189766 323893 284294 308289 309874 363865 356687 346393 350800 229618 231670 726102 684196 1565409 1517272 456156 450899 670711 675204 864078 839386 870743 876284 916596 928651 879090 976716 2102298 2203878 1302504 1133976 750108 734793 894821 894489 925038 935323 951665 967385 1073029 1066940 5111621 5349741 39.35 71.7 1
08:45:52 2024-01-26 710492 702417 219101 214775 368534 375096 397011 395804 229736 229307 296268 304852 339596 342174 4470657 4826921 6702913 6490198 1147358 1194883 324325 283365 310072 309152 365393 354748 347652 350836 229406 233303 719340 688886 1558044 1512362 459417 450647 668777 677173 859732 834639 875823 883622 913932 919673 880414 983140 2111557 2219006 1291796 1117775 745650 738580 897291 886929 922435 937763 959348 960892 1063898 1069206 5158702 5332782 39.35 71.6 1
08:45:53 2024-01-26 703795 703196 218716 214929 368866 372782 399329 393405 230443 228986 296225 303066 338580 344534 4467471 4783524 6668425 6489795 1160759 1193149 322040 283940 309379 309329 362662 354959 347652 348653 228941 232031 716635 683009 1578621 1526465 455403 450120 671662 672695 857047 838232 876151 875307 907955 928932 885564 978145 2102580 2220610 1341149 1122287 749043 735835 893626 892153 928086 934874 948922 964510 1075349 1074535 5213032 5349741 39.35 71.7 1
08:45:54 2024-01-26 713256 702422 218725 215143 366689 376287 396975 394620 230409 228951 297212 303498 339359 341416 4461305 4788817 6715185 6480529 1135200 1187895 324001 283223 309743 311000 363716 356870 346535 350800 228729 232449 720692 683984 1560260 1512362 454860 450503 668777 673400 864078 839386 869433 877938 917245 927925 878836 976753 2098655 2210054 1291411 1133170 749710 734945 897365 894687 922435 934004 953022 966009 1069958 1067083 5104211 5340389 39.35 71.6 1
08:45:55 2024-01-26 706662 702422 219473 215078 369386 373567 396939 395732 229702 229271 297104 303946 340591 342523 4480994 4867197 6720610 6462087 1147396 1194093 322983 283202 310291 308323 365393 355497 348100 348653 228870 231640 726722 691868 1553615 1512090 456156 450900 671662 677136 857927 834566 877071 882996 909881 924912 886369 983103 2111763 2215743 1328388 1114598 746581 736879 896092 889071 924928 937547 953956 960855 1065406 1069963 5168081 5341367 39.35 71.7 1
08:45:56 2024-01-26 705327 704147 219031 216078 366609 374235 398894 394549 230215 227887 297378 304745 340891 346340 4468033 4732226 6663350 6489410 1150596 1187748 321101 285833 308979 311330 364809 356834 344904 347639 229940 231995 720692 686429 1553947 1517272 454860 453486 673533 674636 857927 838196 875823 878776 911653 927853 883571 973793 2105288 2206917 1288165 1128694 751853 732641 893515 896594 929015 928642 948885 965935 1072233 1069020 5147287 5349741 39.35 71.7 1
08:45:57 2024-01-26 714759 702426 220282 215074 365518 374235 399012 396632 231229 230095 297198 302894 342273 342343 4465003 4817403 6686748 6452836 1144096 1189397 323773 283471 309816 310450 365393 354676 345216 349742 229618 232031 725038 692841 1542662 1508078 457457 453486 669250 680167 862243 832133 871325 885596 915911 919601 879127 988160 2113058 2206455 1291796 1123884 746516 733947 898641 888185 921127 940115 957465 963635 1060706 1069880 5155977 5338645 39.35 71.7 1
08:45:58 2024-01-26 704293 704412 219101 214706 368574 375717 399003 395283 230626 229201 296434 302927 341035 344389 4468195 4781624 6668097 6498883 1155860 1189803 322040 284002 309853 308394 362910 355789 347652 348653 228941 232684 726409 683354 1567614 1528632 455831 450084 673093 674656 856711 838825 879575 876284 910010 928349 885790 979539 2103792 2232469 1283472 1122250 751212 735835 894149 893054 929015 937547 948885 965886 1076111 1073704 5216755 5349741 39.35 71.7 1
08:45:59 2024-01-26 713451 704961 219468 215570 367462 376360 396795 394092 230981 229095 297451 304352 342032 342343 4461305 4789312 6704596 6499925 1131462 1193186 323019 283471 309218 309294 364262 356870 346535 349706 228550 231284 722297 684961 1557425 1512362 454860 450899 669250 675315 864078 839386 872019 879104 917245 928876 877810 979576 2108286 2196166 1311748 1129915 746511 733196 901443 894687 921127 935984 959807 967385 1066826 1066940 5100326 5345011 39.35 71.7 1
08:46:00 2024-01-26 708959 704188 220299 215005 368132 376360 401556 396777 229600 230298 297631 304138 339596 347196 4474742 4823747 6631318 6471958 1164407 1192096 322040 284773 306626 309409 365429 355192 347058 349179 230728 231670 719128 688393 1590439 1521582 457531 450863 674510 678649 857805 837008 878948 881717 908560 927564 885292 981672 2108559 2228463 1289981 1120619 753151 737464 889724 890815 932322 937583 948922 960892 1071437 1072909 5215282 5364827 39.35 71.7 1
08:46:01 2024-01-26 711969 704329 218926 215987 366986 376360 396542 395553 231049 228880 297631 301245 339561 342199 4467671 4781846 6714206 6490560 1135568 1189803 323773 283242 310951 309294 364007 356870 346535 349706 228515 231284 725038 685939 1556020 1512362 454426 450899 669724 675315 864078 838791 871325 879204 918546 928876 880086 979539 2107724 2196166 1308051 1130755 746511 732677 901804 894687 921127 935984 958221 968133 1066789 1065227 5104211 5352150 39.35 71.6 1
08:46:02 2024-01-26 704762 702239 219609 216589 367543 374765 400176 396993 229668 229737 297270 302119 339289 346387 4474243 4849932 6706932 6481195 1150081 1189545 322529 283507 310291 308323 366235 355753 349218 347324 228976 232684 716813 692345 1555735 1513821 455366 450863 673570 678686 855497 834566 877981 884876 910655 919673 888082 985978 2116265 2209472 1396368 1117775 749785 737925 894260 889481 928357 940444 954381 962531 1069727 1079100 5196631 5358038 39.35 71.7 1
08:46:03 2024-01-26 717438 704403 219561 215108 367722 376187 400807 394549 230340 229076 297631 303284 339666 344244 4461305 4726029 6668097 6493872 1144504 1186065 323510 284374 308434 309798 364262 355789 345494 350517 229975 231995 719128 684684 1548427 1517272 455831 450467 670674 675130 862243 840578 871944 876284 916596 928579 879713 976679 2099313 2205354 1282718 1133976 752616 733789 894821 894415 926349 936788 954194 969114 1072024 1066757 5127452 5355646 39.35 71.6 1
08:46:04 2024-01-26 708405 702422 219097 214936 370006 374163 396939 396047 229668 229111 296542 303100 338580 342415 4467671 4836167 6705399 6481257 1145763 1190372 323976 283551 310291 308394 365137 354639 346571 350800 229618 232520 722297 688886 1597064 1512362 459417 450863 669724 679648 860950 833975 877071 885504 914615 919673 882283 985978 2113058 2222591 1291796 1120656 747252 738471 899882 890438 925637 944630 959162 964973 1062925 1071405 5160362 5342454 39.35 71.7 1
08:46:05 2024-01-26 707272 703030 219035 215078 369422 373901 400459 394262 231175 229307 297385 303523 339324 345057 4470657 4798917 6654032 6500014 1160570 1192096 322792 284374 309124 310739 366812 355501 347617 349215 229653 232031 726409 684334 1556757 1526465 457457 450791 672615 674672 857927 839386 876114 879227 909238 927199 885527 982372 2107649 2228727 1298806 1120656 754543 739996 893147 889224 931654 940626 950439 963523 1074517 1074954 5205596 5355646 39.35 71.7 1
08:46:06 2024-01-26 716353 703904 219407 215039 367758 378500 399329 393958 230409 228915 297205 301245 339631 342487 4461305 4738810 6681988 6490560 1142872 1189803 324458 284697 308361 310268 363716 355789 346535 350836 230011 232031 726102 683984 1553615 1517272 456156 450575 671186 675315 863466 840048 871325 877554 917245 928651 878509 976679 2103221 2207253 1289981 1138395 754004 737889 897328 894650 927691 936500 954306 968763 1071437 1066940 5130090 5348010 39.35 71.7 1
08:46:07 2024-01-26 710034 702422 219898 215074 369979 375060 396975 396362 229702 228986 296225 303100 339596 342174 4465282 4826921 6705399 6462606 1144910 1187748 323773 283471 310072 308394 365101 354676 346535 350764 228941 232520 725038 688886 1570995 1512362 457486 452108 669724 679685 861596 833385 873918 885730 913932 919637 882945 987920 2117014 2221259 1319144 1122287 748642 740116 899697 890605 923586 937655 958184 963118 1063634 1069963 5147287 5341518 39.35 71.7 1
08:46:08 2024-01-26 704256 703416 218163 215108 368857 373043 399567 394235 230763 228365 296686 304245 341214 345581 4467671 4774362 6677148 6490662 1153958 1189803 321101 284374 309051 308358 363752 357376 347617 347639 229653 232520 726409 682036 1570612 1521582 454506 450827 674932 673400 856711 841274 876114 876284 909006 934772 888265 977816 2108284 2213187 1291796 1125410 752390 733569 894784 894687 929015 935323 953160 965935 1076875 1069811 5156679 5349741 39.35 71.6 1
08:46:09 2024-01-26 713128 702422 219785 215143 365554 374235 399329 397029 229316 229307 297631 302647 339596 342523 4470657 4796746 6719039 6471829 1141319 1194088 322302 284210 310072 308394 367080 356870 345529 349706 229618 232031 726409 692361 1539906 1501686 455507 450539 671186 677652 862243 834602 872019 885677 918446 926303 880674 986586 2113636 2203930 1293612 1127050 746511 736060 898641 893050 924401 938117 956784 964488 1063671 1069928 5104258 5340389 39.35 71.7 1
08:46:10 2024-01-26 708284 704403 219785 214741 368312 373603 400459 394549 229702 230020 296686 302575 339053 344534 4467471 4784177 6626075 6470464 1163299 1187785 322112 284374 306626 310015 365429 354712 346571 349461 230334 232031 724466 688607 1551189 1521582 457449 452108 673997 680134 860330 839662 878135 881786 911947 927492 885380 982260 2111286 2234499 1286349 1121490 751361 740093 888727 890448 931654 937583 950124 962948 1073049 1072909 5205596 5349741 39.35 71.7 1
08:46:11 2024-01-26 715531 704407 219407 215143 367758 376223 399894 393958 230375 229307 297991 303391 339631 342451 4467671 4735295 6677232 6490171 1141244 1189803 324206 284459 306302 310268 364298 356581 346014 350800 229975 231670 717794 683984 1561436 1516196 456481 453160 671552 676164 865274 841773 872484 878776 917062 932826 880012 978107 2098581 2206917 1296958 1135149 750781 734793 897365 895825 926312 935984 952602 970218 1073029 1068450 5121187 5349741 39.35 71.6 1
08:46:12 2024-01-26 710492 704412 219105 214442 369458 375323 397011 395176 230625 229307 296686 302820 339631 342487 4476817 4824524 6700625 6462606 1145688 1192132 323055 283515 309853 309294 367603 354676 345529 349742 228976 232520 725038 691849 1542327 1511707 458650 453873 670674 680020 863356 834303 871833 885536 916413 922884 879163 985978 2108966 2214541 1291796 1122287 748108 738566 898891 888222 922435 937655 958184 963155 1060780 1069693 5141025 5340389 39.35 71.6 1
08:46:13 2024-01-26 708479 703909 219561 214408 367758 375717 400176 393369 229702 229377 296686 302154 339088 344534 4461305 4780734 6626075 6481195 1160570 1188664 322302 284090 306663 310051 364809 355214 347058 349215 229618 231527 739627 687285 1569607 1525909 457457 453393 673570 677237 857927 838086 878948 882333 910560 927564 888265 982372 2108559 2228174 1264562 1122287 753151 737778 888098 889224 931654 937547 948210 963397 1073029 1072982 5208563 5348010 39.35 71.7 1
08:46:14 2024-01-26 713451 702422 218725 215108 367201 374163 396903 393958 230409 228951 297595 301245 339596 341380 4470657 4762198 6709958 6490560 1137047 1189803 325095 283273 310291 309798 363206 356870 348724 349455 228694 233632 722297 687902 1554565 1511434 454642 450719 668667 676275 864078 838791 872019 879140 919753 929533 880526 979576 2108284 2194610 1286349 1129952 746511 732677 899882 894687 920474 935984 958221 967385 1069128 1065396 5111532 5340389 39.35 71.7 1
08:46:15 2024-01-26 704064 702422 219097 215078 367205 374235 397047 396993 229702 229146 296434 301245 340113 346142 4467196 4844929 6668097 6480905 1155898 1192132 320094 284476 310291 308147 366278 356578 348724 348265 230263 232648 730023 692841 1564890 1519899 457419 450683 673960 679685 855497 836085 881291 884336 909238 926255 891027 984576 2117489 2223728 1328388 1118571 751012 737500 889540 889517 930334 937691 951665 962262 1068859 1076056 5183139 5340389 39.35 71.7 1
08:46:16 2024-01-26 713847 703913 219140 215074 365554 375060 400742 394584 229736 229146 297631 302385 339666 346106 4461305 4717549 6658608 6471958 1149494 1187785 321528 284960 308144 311147 364738 355680 346755 350373 230066 231995 727455 684961 1561880 1517272 455045 453196 671662 677200 863466 838825 872019 877787 917135 928651 880409 979576 2102298 2205354 1304353 1133170 752616 733315 893331 893124 926349 932707 949827 970218 1075349 1068252 5111621 5348010 39.35 71.7 1
08:46:17 2024-01-26 712512 702148 219443 214225 368343 375359 397047 395454 229668 229342 295780 301280 339631 342451 4461305 4808428 6696073 6456586 1141668 1194088 322804 284090 309707 308323 366386 355570 347492 350373 229477 232648 715283 692803 1577695 1512362 458650 453393 669724 680134 861633 833673 873918 885596 914615 919407 880450 986015 2111557 2216768 1291796 1120656 746511 737464 898891 887837 922435 937691 957502 962434 1059243 1063757 5141025 5340389 39.35 71.7 1
08:46:18 2024-01-26 706396 703904 219101 214412 368607 373638 399329 393369 229668 229342 296722 302609 341695 344570 4461305 4790890 6664776 6489910 1156432 1193186 321671 284506 309671 309152 365010 357482 347617 348617 229824 232031 726409 683354 1565224 1526465 454860 450525 673570 674835 856711 840679 876114 876284 908596 928651 885569 978145 2107062 2220610 1289981 1122287 750145 736085 894315 893419 929015 936191 950402 961751 1076111 1074499 5213032 5349741 39.35 71.7 1
08:46:19 2024-01-26 710196 702422 218725 215108 366654 374199 396903 394584 230409 228401 297631 303285 339359 341416 4461305 4768057 6725411 6490198 1135200 1187711 323366 283329 310182 308394 363171 356870 346571 349742 228694 232975 727780 683984 1556045 1512362 454675 450935 668303 673400 865918 839386 869433 877938 919197 927235 878836 976753 2098618 2205354 1272959 1128274 748642 733752 898255 894687 922163 934004 952639 968111 1069921 1066940 5111546 5348010 39.35 71.6 1
08:46:20 2024-01-26 707903 702412 219101 214890 369158 374199 396975 395732 229668 228951 296686 303066 339053 342451 4457933 4828540 6715403 6480639 1147852 1189397 323773 283260 309853 308429 367082 354959 347337 350517 228941 232031 718495 688886 1555938 1512362 457531 451787 668777 676657 859732 836415 874577 884881 914578 919709 880675 984539 2111726 2216111 1288165 1117775 746511 739425 898891 886929 922435 943069 958221 963509 1063898 1063757 5151644 5336584 39.35 71.7 1
08:46:21 2024-01-26 705327 702467 218816 215108 368902 373638 399329 393994 230958 228951 296225 303066 339053 344534 4452525 4796407 6668719 6489945 1155075 1188190 322076 285156 310291 309763 362917 355789 347652 348689 229512 232684 726409 683009 1557031 1526194 456084 451220 671662 675315 856711 839386 876077 877166 908596 925931 885564 979576 2106147 2228174 1289562 1120420 753151 733947 888098 889187 930333 936227 948210 963785 1073066 1072982 5196217 5335551 39.35 71.7 1
08:46:23 2024-01-26 713256 702422 218372 215074 367205 374199 396578 394271 230375 228560 297631 301280 339088 344413 4461958 4747934 6715127 6481310 1137958 1189397 324458 282642 309015 309798 365527 356614 346571 350836 228941 232031 720692 683009 1550989 1512362 455507 450935 670039 673400 864691 838861 869433 875416 918926 928615 877778 976716 2098581 2206917 1291411 1133976 750781 734793 898003 894687 922435 935323 951889 967656 1073066 1068450 5121187 5340113 39.35 71.7 1
08:46:24 2024-01-26 711318 702422 219105 214686 368938 375323 396975 395768 229702 228951 298010 304780 342478 342235 4468033 4839412 6697689 6462049 1147396 1190693 322792 283467 310182 308394 365137 355789 348421 349215 228550 232684 719555 688886 1553615 1511011 454723 449451 669724 676694 857230 834602 877071 884249 911764 919745 884936 984576 2114561 2209472 1300874 1113015 746586 736879 896802 889591 923656 939151 953993 960892 1063898 1069811 5166071 5331037 39.35 71.7 1
08:46:25 2024-01-26 705193 702422 218372 215177 367196 374235 399039 396576 230558 227960 297342 303213 340520 345472 4468033 4759836 6659573 6470667 1151709 1188664 320615 284374 309160 309329 364845 357123 344939 347639 229653 232031 719340 686642 1547108 1516196 454537 453559 673045 677163 857230 838196 876447 876820 911241 928579 883248 972410 2102298 2211765 1289981 1125484 751012 732677 891617 895838 929015 934004 950311 966009 1074443 1069847 5139945 5340389 39.35 71.6 1
08:46:26 2024-01-26 713202 702422 219789 214940 367027 376894 396723 396705 228896 229201 297487 302117 341551 342343 4467671 4803755 6695857 6462464 1141319 1189803 322279 283515 309853 308429 366564 355214 345216 349461 228976 232031 716635 693349 1549299 1503142 457457 454200 669724 678723 862243 833385 872634 884341 917245 919673 877244 984576 2108286 2209839 1306202 1125484 748642 735866 898891 890852 922435 937655 958221 964562 1062319 1066940 5096947 5340389 39.35 71.7 1
08:46:27 2024-01-26 708005 705795 219881 214902 368204 376093 400669 394128 231879 229879 296708 303498 341551 344534 4474275 4794297 6621667 6499456 1158095 1189803 322076 284490 310072 310015 363206 355789 347652 348724 228941 232031 726409 683009 1549305 1528632 456084 450791 673093 675315 856711 838861 876114 875307 909238 930081 887452 978145 2104646 2222518 1289981 1122287 752690 735835 893515 893419 929015 936227 950439 961751 1076111 1074267 5196783 5373067 39.35 71.7 1
08:46:28 2024-01-26 714503 703877 219000 215078 366218 376747 399148 396885 229634 228970 297306 302647 339596 342559 4470859 4784480 6733105 6462125 1134235 1189941 322828 284524 310291 308592 365500 357882 345529 349742 228976 231318 715604 690391 1567341 1506678 454214 454573 667831 674636 862243 838791 873955 880153 917245 927235 878836 979576 2108559 2204115 1296958 1128311 746511 733482 898891 893503 921780 935323 957502 967422 1069958 1066186 5104211 5348329 39.35 71.7 1
08:46:29 2024-01-26 707002 703329 219609 214971 368687 375296 396795 395768 229702 228986 296852 304316 340927 344534 4461305 4836167 6705169 6462125 1146706 1189941 323055 283273 310730 308394 364916 355862 347688 349179 228745 232684 712578 689899 1549400 1511011 455403 451220 669250 677209 859499 834602 876447 884249 911994 924948 884309 983140 2111557 2212641 1348682 1113015 746054 738277 897365 890962 926079 937727 954030 960892 1063898 1072887 5169398 5333847 39.35 71.7 1
08:46:30 2024-01-26 709144 703270 219574 216090 365447 374235 400176 394549 231879 229024 297595 303498 340591 346400 4461305 4688379 6645585 6480905 1144542 1189803 322529 284401 308166 309510 364227 355789 344939 349706 228941 231625 727455 683984 1548980 1515586 455831 454163 671662 675315 861560 839386 871944 876284 914578 928579 880336 976642 2099781 2203967 1304353 1131559 751928 733485 894899 897231 925620 933968 951665 972154 1072880 1069880 5112803 5344505 39.35 71.6 1
08:46:31 2024-01-26 709293 702422 219565 215284 368571 377428 396650 395418 229668 228915 295458 303031 341791 342415 4474238 4836167 6697500 6452799 1146579 1190618 323510 283440 310291 308394 364262 355753 347617 349706 228870 232520 722297 688886 1549524 1511011 456481 450900 669724 676620 859756 835786 875823 882959 913713 924948 882945 983103 2110658 2215817 1297243 1116185 746050 739845 900694 889701 924984 944725 956958 962493 1068358 1076042 5219882 5349741 39.35 71.7 1
08:46:32 2024-01-26 712364 703904 219503 214936 365482 374128 401025 394271 229702 229130 297061 301800 339596 345544 4461305 4715726 6649446 6470251 1151327 1189803 321030 284339 308397 309294 364553 355789 344939 347639 230011 232031 720692 686919 1546119 1517272 454687 454842 673521 677163 859695 839386 876447 877824 911922 928277 882945 973867 2105288 2206917 1289981 1128694 751546 731718 894540 898063 930333 928497 950124 970726 1072825 1071405 5145237 5343195 39.35 71.7 1
08:46:33 2024-01-26 714429 703913 219372 213732 367205 375323 399148 394584 229702 230343 296650 301176 339596 342415 4464487 4800156 6691307 6462464 1145763 1189803 322434 283471 309124 309258 365358 355177 345458 350235 228906 232357 726409 691849 1558025 1510218 458184 453523 669724 679648 862243 833348 871974 885504 917245 919601 879090 985239 2114287 2212972 1291796 1122789 749394 739950 901163 890513 922398 941958 959362 966388 1063745 1069963 5141213 5338645 39.35 71.7 1
08:46:34 2024-01-26 705827 703913 219617 214867 367758 374128 399857 393333 229668 229307 296434 302575 338782 344497 4461305 4784475 6621360 6457478 1165752 1193260 322529 283904 306590 310268 364809 355501 347058 348653 229618 231345 731139 684961 1579486 1521582 457449 450900 673570 676620 857655 838196 878322 880350 910560 927617 885569 981672 2102543 2228357 1296264 1124128 754079 737925 892549 892414 931309 939297 949761 963635 1073029 1076019 5211076 5348010 39.35 71.7 1
08:46:35 2024-01-26 716925 702412 218878 215108 366618 375323 399257 393369 229668 228595 297104 302966 339561 342379 4458306 4731931 6677423 6476447 1140075 1188116 323773 283620 308869 310015 363752 355825 346257 350800 229618 231995 724750 683009 1546351 1512362 454823 453393 669724 673400 862243 838825 871325 878776 917245 928579 879053 978552 2098320 2203967 1282718 1135149 752928 735955 896691 894577 926349 935323 951665 969943 1076194 1069963 5118863 5338645 39.35 71.7 1
08:46:36 2024-01-26 709988 702422 219714 214741 368857 375024 396939 395176 229668 228915 296197 302119 339596 342415 4461305 4811727 6696073 6462606 1142947 1188628 322732 283471 310291 308358 364262 353603 345494 350271 228941 232684 725038 688393 1595360 1512090 458134 452108 669250 678686 859695 833975 874577 885504 914578 924956 886480 989371 2114293 2219481 1319144 1121763 748642 740116 897217 888078 922435 937691 958035 963635 1060780 1069963 5147287 5331037 39.35 71.7 1
08:46:37 2024-01-26 705327 704398 219031 214711 368571 375030 399293 393021 230409 229271 296120 303031 341214 344534 4458030 4777555 6659770 6490560 1150671 1192339 321065 284339 308688 309294 364333 357629 347617 347639 229653 232684 725895 682036 1577910 1520503 454934 450791 673570 673400 856711 841274 878761 876983 913132 932752 885384 975800 2104981 2216400 1293612 1125484 750781 732677 892512 898162 930333 933968 950311 964525 1078330 1069811 5145237 5340389 39.35 71.7 1
08:46:38 2024-01-26 712327 701384 219101 215074 365518 374199 399293 396993 229475 228595 297414 300956 339324 342523 4461305 4785024 6724050 6462464 1140505 1189803 322756 283569 310291 307857 366529 357376 345494 349706 228941 231318 716635 690391 1553756 1503142 454860 453523 671186 676142 864044 838468 875204 883159 917099 927492 881337 984127 2109041 2193191 1340817 1125484 746236 734536 899280 891858 922435 937970 962592 964525 1065406 1066940 5093051 5331037 39.35 71.6 1
08:46:39 2024-01-26 708442 703649 219785 214706 367165 373603 401025 395140 229417 229307 296686 301245 339088 346069 4458306 4784177 6630796 6462606 1160023 1187785 319845 285245 308869 308358 367368 354963 346535 347603 230404 232031 715283 691849 1558309 1516196 457131 452924 675449 681103 857194 834456 881458 882149 909255 925842 887971 983774 2108559 2222840 1300874 1118785 750781 733911 888727 889137 931659 937655 951665 960892 1066826 1076056 5168081 5338645 39.35 71.7 1
08:46:40 2024-01-26 712006 703913 219031 215074 365518 375060 400459 394513 229736 229307 296362 301800 342442 342523 4458306 4720117 6654032 6471829 1144579 1189803 322076 284112 306626 309329 363752 355789 344421 349742 230308 231832 727455 683009 1546449 1519254 455933 454998 672505 676275 862816 841773 875204 878739 915080 928579 881630 978145 2098320 2203754 1279087 1131559 753226 734671 893331 894687 926349 933309 951798 968800 1075349 1071625 5111546 5340389 39.35 71.7 1
08:46:41 2024-01-26 713350 702422 219101 213745 367758 375323 397011 395768 229702 230020 295744 301211 339596 342451 4461305 4801441 6686748 6453098 1147396 1187748 323055 283436 309342 308358 364845 354389 344975 350517 228906 232031 715283 692841 1598201 1514593 457663 453393 669724 679983 865274 834303 873074 885504 915911 919601 881189 988160 2111557 2206345 1343032 1122526 746511 735467 899206 885310 922163 937691 958221 966613 1059993 1069811 5139945 5331037 39.35 71.7 1
08:46:42 2024-01-26 704293 702412 219066 214404 368562 373043 399293 392745 229668 229307 296441 302820 341214 342559 4464859 4779174 6639984 6481310 1155606 1189803 322040 283471 309124 309294 362917 354712 348724 348403 229692 232577 725038 681400 1575138 1526993 453992 451787 673533 675315 857319 838861 876114 878776 913005 928615 885633 978107 2107724 2225305 1298806 1121490 752616 735992 894149 892153 927699 937970 948922 962845 1076111 1072945 5200552 5334839 39.35 71.7 1
08:46:43 2024-01-26 710492 702412 218750 215061 366618 373603 396903 395454 229702 227887 296434 302647 339053 342487 4461305 4786137 6714481 6462087 1129052 1189803 322565 283039 308715 309046 366303 357119 347984 349174 229477 233668 719995 688886 1556797 1505808 455507 453305 669724 674672 860950 837008 875204 880350 915947 928220 880526 981391 2106147 2193191 1366338 1126285 745449 733716 900166 894687 921127 936646 959623 968800 1066789 1065396 5094570 5338645 39.35 71.7 1
08:46:44 2024-01-26 702545 701925 219101 214442 367170 373707 399003 396957 229634 229307 297140 301245 340591 346632 4454950 4811502 6639846 6462606 1156721 1188628 320295 284960 309234 308147 366829 355643 346150 347461 230030 232648 720926 692345 1548607 1512362 456084 452108 675449 681103 856711 833938 878679 884249 910347 919709 888082 983103 2111557 2215829 1362571 1117775 749424 733911 891992 885936 929015 937655 953701 960892 1066826 1076056 5173767 5340113 39.35 71.6 1
08:46:45 2024-01-26 710492 702412 219066 216284 364934 374163 400459 393994 229702 228951 297342 300531 339561 345581 4451953 4709760 6645585 6471829 1148222 1191463 321790 284667 308252 309223 363900 355643 346755 350373 229512 231995 727455 683009 1559874 1515324 456806 456765 669724 675315 862243 839386 871796 876284 913095 928615 879159 978841 2098730 2203791 1286349 1131559 752616 733716 894821 894687 926349 934763 953022 968073 1069921 1066940 5102430 5331037 39.35 71.7 1
08:46:46 2024-01-26 708171 702412 219101 214745 368571 374199 396939 395454 229668 228951 295610 304173 338580 341897 4461305 4822230 6691307 6478082 1147852 1189729 322648 283131 310218 308253 364994 355570 347474 349425 228550 232520 720926 688607 1556401 1512362 456156 449451 668777 678683 860330 834602 875823 883083 911885 924948 882416 981669 2110057 2214284 1295427 1113015 745984 737925 894821 888888 923656 937691 955387 960892 1063634 1069206 5141025 5331037 39.35 71.7 1
08:46:47 2024-01-26 703118 702422 217702 215074 367399 374235 399329 394549 230409 227852 297140 302575 340734 344534 4451953 4757219 6650224 6480792 1151138 1189693 321758 284285 308942 309152 364809 357376 346014 347568 229814 232577 726409 686919 1548590 1519425 454140 452181 673570 673400 857319 841274 880413 876284 909275 928651 885564 975984 2103792 2213372 1289981 1121490 750245 733839 889430 891822 929015 936646 951665 963118 1075145 1071395 5164049 5338645 39.35 71.7 1
08:46:48 2024-01-26 710492 702928 218917 215108 365514 374163 397011 396993 229702 228241 297631 302647 339561 344254 4458306 4767181 6738939 6475847 1134924 1189656 322040 283436 311170 307892 364298 356578 348193 348617 228870 232520 719340 690391 1560355 1503142 454140 450899 667831 674159 860986 837008 873260 879255 915911 928932 879136 979576 2107724 2191503 1324690 1126285 745449 732677 900804 894687 919821 936646 958940 966660 1066826 1065127 5100326 5329279 39.35 71.7 1
08:46:49 2024-01-26 701267 701420 219101 215070 366654 373966 397047 396362 229668 228951 297140 301245 339827 346142 4458126 4834245 6659340 6471045 1160966 1190372 320579 284768 309088 309188 366493 355716 346014 347603 230011 231995 723668 691375 1585062 1511633 456084 453255 673045 678686 855497 834602 878679 882724 909248 926255 888082 983222 2109153 2222518 1300874 1116980 750781 738580 891617 888888 929015 937655 951665 960892 1066826 1076056 5178032 5340389 39.35 71.7 1
08:46:50 2024-01-26 713340 702422 219070 214741 366911 375359 400176 393958 229702 229047 296722 301211 339631 342523 4471869 4721682 6668719 6471958 1144503 1189929 322911 284339 306626 309798 364262 356601 346755 350800 229457 232031 726102 683009 1565406 1515586 456156 450935 669724 675315 864044 838861 871362 878152 917245 928651 879442 978145 2100805 2205354 1300655 1134783 751546 734884 894636 891822 926386 935323 953701 969527 1070716 1065946 5124526 5335551 39.35 71.7 1
08:46:51 2024-01-26 704293 703146 219101 214899 368312 374235 396578 395768 229668 228951 296722 305209 340652 344803 4468033 4839223 6686473 6461207 1148374 1188628 321101 283471 310291 308253 365393 355214 347617 347639 228550 230963 723943 690391 1557867 1511290 455831 450827 671039 678169 857319 834602 876114 884249 911653 919709 885564 983140 2111763 2218699 1302690 1112224 746511 735927 895731 887892 925001 937619 953993 959488 1063861 1069811 5168081 5327238 39.35 71.7 1
08:46:52 2024-01-26 702002 701925 218350 215108 367722 374235 397047 394584 230912 228279 297270 304995 340652 345435 4458628 4754558 6649296 6490171 1150671 1188925 320923 284015 308688 308429 364589 357629 346571 347639 229618 232031 726409 682523 1571248 1515586 454214 452108 673045 673400 857927 841274 878948 876284 911764 928723 885564 976716 2102298 2210137 1319144 1122287 749785 733716 892359 894687 929015 935462 950988 964600 1075349 1069847 5137276 5340389 39.35 71.7 1
08:46:53 2024-01-26 712290 701429 219798 214408 365518 376894 396723 396353 230905 229060 296874 302612 342032 344717 4468033 4798131 6683811 6462606 1146579 1189803 323545 283366 309853 308394 364874 354676 345529 350271 228941 232520 715283 690253 1580690 1512362 457486 450863 669250 680134 862243 834012 874577 885504 914615 919443 880409 987457 2113861 2216694 1293612 1119368 746511 738022 898891 887800 922435 937691 958258 963155 1060780 1063757 5154869 5331037 39.35 71.7 1
08:46:54 2024-01-26 705327 704142 219503 214897 368615 376360 399785 392087 230626 229201 296542 304780 341286 344389 4461305 4781022 6658436 6490662 1156721 1187785 322076 283940 309853 309329 362627 355862 347652 349215 229653 232031 726409 682036 1557571 1526465 455507 451467 672615 674835 856711 838898 878055 877203 907919 928651 885564 979576 2102271 2228174 1307850 1121490 753151 735835 894149 892153 928357 936923 948959 965924 1075349 1072945 5205596 5329740 39.35 71.7 1
08:46:56 2024-01-26 710072 703007 218821 215039 367026 376093 396759 395310 230272 228385 297198 303498 339053 342451 4452636 4782697 6714481 6480905 1134760 1189803 322565 281870 310291 308429 363206 356870 345529 349179 228550 232520 725038 683984 1559788 1511290 454860 450899 667831 673400 863807 838791 870706 879104 918546 928932 877152 979576 2104646 2194610 1280903 1127473 746511 732677 898891 894687 921127 935323 956784 965972 1069921 1066940 5100326 5337597 39.35 71.7 1
08:46:57 2024-01-26 703971 701284 219613 214672 367026 373834 396867 396777 229566 229271 297176 301245 340734 346387 4458306 4815326 6631356 6453254 1161003 1189803 320094 284876 308434 308358 365500 355501 346292 347675 230440 232031 725038 690391 1566526 1515122 456120 452108 673045 678686 855497 834602 878642 884249 908078 926255 888082 980276 2107649 2223728 1324690 1116185 750781 737255 892249 886965 930334 937655 950988 962710 1066789 1076056 5191952 5345449 39.35 71.7 1
08:46:58 2024-01-26 714531 702235 218550 214940 366439 377161 396903 392230 229702 228595 296434 301245 339596 341344 4448781 4725213 6667735 6452874 1138447 1188116 322732 283043 308434 309294 363171 355825 345529 350553 228976 232031 723397 682036 1557067 1512090 455831 450863 669724 675315 863466 838861 871325 876284 917245 928651 879713 975290 2098655 2203791 1302504 1134509 751546 733839 894002 891822 922250 934004 951665 968800 1073680 1069880 5112803 5331546 39.35 71.7 1
08:46:59 2024-01-26 706994 702230 219420 214706 368902 373043 396578 396074 231732 229111 296686 303066 340113 342523 4461305 4836167 6695582 6462606 1145763 1190372 323091 282642 308724 308394 364333 355250 348421 349742 228550 232031 720926 687902 1547994 1510218 456555 449451 670039 676178 859087 834602 875200 882370 911689 924956 882319 981669 2110057 2220743 1319144 1114598 746511 737464 898808 886965 923693 937727 959845 961805 1068291 1072997 5169398 5333339 39.35 71.7 1
08:47:00 2024-01-26 708442 702422 219070 216245 365260 375186 400176 394549 229702 228951 297703 302647 339053 345617 4439282 4734259 6640838 6462606 1149032 1189809 320840 285049 308493 309294 364298 356618 344421 347639 229653 232031 720692 684961 1543394 1511011 454823 450539 673570 674672 857230 838791 876447 877869 910398 928579 884345 975290 2098730 2205354 1293612 1125484 751546 732677 891617 894503 931659 936205 952479 968688 1072919 1071478 5122235 5340389 39.35 71.7 1
08:47:01 2024-01-26 713165 702166 220334 213710 366618 375359 397011 394584 229248 230091 295735 301939 339631 342487 4448607 4791185 6681988 6451517 1141319 1189803 322601 283586 309379 308394 365465 354676 345252 349778 228906 232031 725038 693568 1540910 1503142 456157 453559 669724 680686 862243 833385 872019 885504 917245 919673 877810 986015 2109153 2213087 1291796 1122287 748108 737852 899882 892775 922435 941292 958475 965010 1062780 1069853 5133606 5320308 39.35 71.7 1
08:47:02 2024-01-26 702545 702417 218424 214442 367758 375296 399329 393333 230409 228595 295601 302609 338580 342559 4451953 4784932 6639838 6471393 1155606 1189033 320816 283940 309415 309294 362627 355250 347129 348653 228906 232031 725038 681065 1552898 1525384 456806 450900 672615 673400 855497 838232 876847 876546 907919 927925 885564 979576 2102580 2228174 1276620 1122563 754004 737916 892003 889077 930957 939297 948736 963560 1073029 1072982 5200399 5331037 39.35 71.7 1
08:47:03 2024-01-26 710344 701202 218585 214890 365589 373638 396308 393405 229736 228436 296722 301176 339053 340864 4451953 4750598 6696073 6471829 1134924 1186432 323773 281817 309379 309329 362662 355825 345529 350306 228196 232031 719340 681065 1550675 1512362 454823 450899 669250 673400 862243 838268 869470 876284 917245 930044 876344 976753 2103221 2207531 1275456 1128694 749176 733086 899919 894650 922398 933786 954671 965972 1069958 1064993 5102528 5338015 39.35 71.7 1
08:47:04 2024-01-26 704266 700847 219031 214408 367134 374277 396903 396326 229316 228915 296434 302785 340113 345020 4458306 4838411 6686748 6443603 1147396 1189803 322493 284112 310291 308107 364809 355465 347617 347603 228623 232031 723668 688886 1550959 1511290 456156 450489 670674 676620 857927 834566 877071 883622 911241 924912 885532 985028 2120037 2219555 1304505 1114005 745650 737617 898715 893050 932428 937583 953956 961805 1066773 1069811 5185613 5333082 39.35 71.7 1
08:47:05 2024-01-26 709293 701889 219178 215074 364934 374235 399894 394513 229668 228794 297631 302647 341070 345581 4451953 4708662 6649296 6462087 1146214 1189992 321814 284339 306626 309294 364262 355753 344144 349143 229975 231832 715125 683984 1560542 1515314 456156 454842 672615 676275 860950 839386 874540 878152 915765 930044 881909 978552 2101987 2203967 1302504 1136770 753003 735725 894784 894761 926312 937452 954344 965898 1071437 1066903 5118485 5332013 39.35 71.7 1
08:47:06 2024-01-26 703457 702422 219035 214412 367722 374235 396903 396362 229668 228915 296434 302785 340591 345581 4458306 4838411 6696073 6443603 1145763 1189803 322040 283471 310291 308107 364262 355753 348141 348617 228870 232684 727591 688886 1547768 1512362 456156 449415 670674 676657 857927 834602 876847 885677 915802 924767 885380 985178 2115799 2222451 1320992 1112977 746586 735835 897013 893050 927031 937583 954671 960892 1065223 1071478 5171621 5321685 39.35 71.7 1
08:47:07 2024-01-26 705025 702422 218694 215143 366325 374235 399293 395140 229634 227817 297421 303498 340591 345581 4451953 4736697 6649446 6471829 1150671 1189803 320059 283904 308434 310122 364262 357629 346500 347568 229457 231995 716635 684961 1559273 1520337 454066 451467 673570 673400 858416 844095 879425 876210 908988 932826 885435 978590 2104981 2210054 1289981 1122287 750785 734211 892249 894687 929674 935425 950124 966660 1072992 1072160 5126295 5333082 39.35 71.7 1
08:47:08 2024-01-26 712512 701652 219750 214745 365221 374199 396975 396641 228930 229271 296686 301800 339561 342451 4455128 4786137 6686748 6438959 1136822 1188959 322529 283326 309342 307857 366265 356293 345181 348689 228906 232031 725038 692841 1549399 1501011 454860 454193 671039 679491 864044 834896 872709 882812 915728 926460 879975 984513 2107649 2201389 1293612 1125770 746511 735313 897365 893012 924401 937307 958184 964525 1063861 1066940 5081542 5329279 39.35 71.6 1
08:47:09 2024-01-26 704293 702153 219407 214361 366613 375030 400459 395454 228964 229271 296441 301211 339304 346106 4448781 4807371 6621967 6453254 1159948 1184348 321065 284303 306554 308394 365393 354676 345979 348372 229975 231345 722045 687902 1561514 1519254 457457 451886 675006 677986 855423 836268 879500 883159 909900 926909 885564 981672 2107373 2225305 1280903 1116185 751414 738018 890102 884022 930334 937583 950364 960892 1066789 1076019 5177459 5329279 39.35 71.6 1
08:47:10 2024-01-26 711082 702422 218725 214702 365518 374235 399894 393333 229668 228560 295945 301800 339324 342559 4442601 4694894 6635394 6462495 1147852 1186396 321065 283604 306626 308394 363206 355753 343387 348653 229618 231670 723397 684825 1573269 1515455 456156 454018 673533 676756 862816 839349 873695 878776 913932 928543 885070 977891 2099313 2204152 1314753 1132221 749006 731604 894260 897231 928744 928678 950311 968073 1074587 1071358 5128503 5338645 39.35 71.6 1
08:47:11 2024-01-26 713377 701925 219407 213710 366325 374199 396975 394235 228964 230056 296686 302647 339561 342221 4451953 4790536 6677423 6443902 1138070 1189803 322792 283237 309379 308358 366493 354676 346719 349983 228694 232676 725038 690859 1569734 1511707 458435 453393 669651 679465 862207 832133 873260 886308 917793 919601 880336 986015 2107649 2214541 1289981 1122250 748108 733911 898530 883985 922435 937655 957502 964525 1059956 1069206 5137895 5314776 39.35 71.6 1
08:47:12 2024-01-26 703758 703649 218354 214706 367780 375030 397011 392158 230215 228915 297083 302154 340591 344534 4442601 4765438 6650413 6467216 1149851 1184348 320769 283471 308434 308358 366044 356541 349653 347282 229477 231995 717987 686429 1543244 1520980 454860 452034 673570 673400 856104 842503 880202 876284 910655 928651 885564 975687 2102298 2213187 1282718 1121986 749710 733716 892249 893419 928357 937701 951665 965924 1076111 1069811 5173454 5329279 39.35 71.7 1
08:47:13 2024-01-26 712057 700357 218690 215074 365482 373603 396939 396330 229668 227887 297991 302647 339088 342523 4451953 4775752 6719263 6462425 1129855 1188116 322243 283338 310987 309830 366044 356687 345872 348546 228764 233303 725632 687902 1573765 1506084 454537 450899 668303 677163 861590 836971 873918 879067 916245 927889 879461 979576 2102507 2197723 1282718 1128694 746586 732677 899994 894687 921127 934004 955387 965972 1069921 1063676 5100326 5329279 39.35 71.7 1
08:47:14 2024-01-26 704117 701921 218725 214374 367722 374235 396903 395768 229475 228951 296441 303478 340113 342559 4451953 4825487 6668097 6452979 1151138 1193238 320745 283258 310182 307751 365251 355319 346880 347198 228764 232975 721163 690859 1547208 1512362 456230 452108 672615 676620 856711 833348 880830 884249 908560 919673 885564 987177 2113058 2216111 1300874 1111397 748366 735835 894821 889517 925657 937655 952565 960208 1063861 1069847 5170731 5321685 39.35 71.7 1
08:47:15 2024-01-26 705863 702157 218725 215074 365186 374235 399894 393958 229451 228241 297061 302647 340113 345300 4442601 4711213 6635394 6470464 1150731 1187969 319952 284267 308724 308253 366775 356110 346755 348617 229618 231670 724750 683984 1577726 1516759 456156 454520 672615 675315 861590 839386 874540 878152 911922 928651 882908 976716 2098581 2200873 1309899 1128274 751546 731604 893515 894466 926349 928678 950988 968800 1073066 1069543 5107863 5338645 39.35 71.7 1
08:47:16 2024-01-26 711082 702412 219101 213740 366618 377157 396975 394549 229668 230414 296650 302860 339053 342451 4451953 4784289 6678384 6471471 1144579 1189693 322911 285656 310109 308253 364667 353567 346014 349742 228870 232250 723668 687902 1603855 1511290 457449 453071 669177 678649 860950 833975 874540 885232 914578 919637 880409 987420 2111557 2207834 1291796 1118571 746586 739913 899994 886929 922435 937727 958184 963672 1060780 1069963 5137891 5328138 39.35 71.7 1
08:47:17 2024-01-26 703081 702422 218406 215074 367722 374235 397011 393994 230729 227852 296233 302575 340113 344534 4448781 4746076 6650224 6471471 1151138 1193260 320117 284104 308397 308394 364298 357376 345494 347318 229583 231995 717987 685939 1537646 1519808 454214 451467 673570 673400 856711 840679 876077 876284 909202 928687 888082 975984 2102298 2212935 1289981 1122013 749176 733716 892249 894687 929011 936646 951665 963118 1075934 1071358 5145237 5331880 39.35 71.7 1
08:47:18 2024-01-26 712512 702153 219596 214741 365226 374199 396650 396993 228964 228915 297595 301800 339561 342523 4442601 4778459 6683451 6456995 1140075 1186138 322565 283471 309415 308112 366243 354676 344627 349179 228906 231995 719340 692841 1545130 1502076 456084 454520 670994 678686 862243 832169 871982 884876 916975 919673 877773 983140 2108559 2210049 1286349 1122287 748108 735839 898891 889517 921780 936887 955387 963840 1061531 1066940 5085790 5329003 39.35 71.6 1
08:47:19 2024-01-26 708175 702422 219092 215984 367170 373603 400459 393333 228998 229342 296758 301245 341214 342523 4455823 4775038 6593385 6481070 1156620 1188925 321754 284090 309306 309727 362084 354139 347058 348510 228906 231832 715283 680913 1547967 1525313 456806 450120 671662 675315 856711 839386 876114 877262 909238 928543 885564 982096 2104646 2222684 1292889 1119028 751318 737925 890985 891484 930334 939448 948922 961714 1076111 1072945 5185784 5329279 39.35 71.7 1
08:47:20 2024-01-26 709988 701921 218198 215074 365478 373638 396308 395768 229702 228206 296434 302327 340891 342271 4458628 4775187 6729567 6453254 1136376 1188079 322005 283578 310291 307141 365023 356581 344939 348653 228906 233011 715767 688886 1566128 1503142 454537 453523 669724 676127 861596 835786 872019 880423 915911 927296 877846 982372 2104646 2191823 1387054 1124684 744918 733196 897254 894322 921127 936646 960306 966660 1066918 1066186 5075772 5321685 39.35 71.7 1
08:47:21 2024-01-26 701267 702422 219066 214378 366360 373971 399329 396362 228964 229024 296852 303356 340891 345960 4452265 4793996 6612447 6443566 1162469 1189803 321101 284839 306518 309294 364845 354139 346014 348653 230182 231021 728970 685939 1549621 1519425 456766 450597 673521 677652 856711 837008 877071 880423 906601 926909 884276 981672 2107062 2222223 1291796 1117775 749006 737195 891095 889481 930994 937583 947579 960892 1069921 1072945 5192511 5331037 39.35 71.7 1
08:47:22 2024-01-26 714470 702422 218812 215039 366654 375359 399039 395283 230204 229229 296542 303427 341791 341236 4449753 4757021 6705833 6471829 1131892 1184348 323773 282607 310072 308394 362627 355789 345494 349706 227966 232031 726409 683009 1557256 1509946 454860 452108 667831 673400 864078 839386 870706 877860 919849 927199 877773 976716 2098655 2205597 1293260 1128418 748642 733716 898641 893758 921034 934004 952602 968800 1071336 1066940 5102430 5324249 39.35 71.7 1
08:47:23 2024-01-26 702230 701916 218725 214940 367471 374053 398928 395625 229600 228810 296996 303995 339970 344389 4458306 4831572 6695582 6467075 1145763 1189803 322040 282704 309780 308358 364298 354926 347617 348653 228196 232031 719555 688886 1547008 1511290 454723 449451 669541 675664 857927 834602 877071 882996 911653 924912 884272 983103 2113824 2218970 1320992 1112224 745449 736879 897365 888888 923656 937655 953993 960208 1063861 1071661 5149323 5321409 39.35 71.7 1
08:47:24 2024-01-26 703113 702693 218140 216814 366475 374199 396867 394128 230272 227712 296960 303498 340113 344497 4442601 4740987 6650167 6439012 1147852 1187199 320094 284339 308906 308429 363206 356581 344975 347568 228941 231670 717987 684961 1557942 1512362 454214 450503 673570 674159 857927 838196 875823 877203 911764 928579 882982 973830 2106937 2200671 1284534 1122287 750781 731700 888727 893124 928357 932743 949597 967385 1073029 1063757 5121187 5337558 39.35 71.7 2
08:47:25 2024-01-26 711825 700252 218926 215032 367058 376360 396759 394405 229532 229844 295708 302647 339053 342174 4445769 4784289 6681988 6434770 1140809 1182634 322076 283039 309415 308358 364582 351578 344975 349461 228550 231832 723668 690253 1586926 1507009 457486 450935 668303 679129 862243 831544 871362 884876 914578 919371 879090 984576 2108559 2210714 1289981 1119368 746511 736971 897217 885246 921127 937619 956821 965924 1057710 1066940 5142157 5323933 39.35 71.7 2
08:47:26 2024-01-26 704766 703073 218895 214305 367579 374994 396939 390988 229736 228560 295458 304281 339339 342487 4442601 4778228 6621892 6471958 1153358 1185298 321065 283471 308470 308358 361036 355214 347337 347603 228906 231832 729151 681065 1557571 1525384 455507 449451 671662 673400 855497 839386 876114 876284 910802 928579 885656 979576 2104444 2228138 1307850 1119368 752616 736097 892249 891484 929015 936227 948922 963672 1074443 1075969 5197695 5337787 39.35 71.7 2
08:47:28 2024-01-26 710150 702586 218206 214706 365518 373079 395400 393681 230204 228260 296434 302647 341214 342487 4454950 4768968 6705169 6439633 1131536 1188116 322040 283140 310291 307857 363206 355789 345216 348653 228160 231158 719773 685939 1579042 1504536 454537 450935 667831 674835 861973 838196 874577 880386 917245 928274 879749 979576 2104646 2191503 1344915 1127087 745984 732677 900166 894053 920855 936646 961904 969114 1069051 1071478 5075073 5335357 39.35 71.7 2
08:47:29 2024-01-26 706363 702417 219101 214225 366907 375791 400204 394549 228930 229307 295601 301211 339898 342487 4451953 4772331 6602819 6462606 1153958 1189803 322040 283507 308906 310051 363206 353603 346571 347675 228906 231832 715283 681400 1569089 1521582 457457 451467 671662 674636 856711 838196 876114 880538 909238 925895 884936 981672 2104646 2225305 1302504 1118571 752616 736769 886952 889554 932986 939188 951118 963322 1072991 1074518 5190820 5331037 39.35 71.7 2
08:47:30 2024-01-26 712507 701916 219253 214894 365518 374163 396551 393369 231554 228669 296686 301211 340663 341416 4448781 4768968 6705169 6452836 1130354 1188116 322792 281781 309780 308358 362917 356329 345494 348653 227842 232031 723668 683497 1551489 1509946 454537 450899 667831 673400 863466 837008 869470 879104 917245 925895 878836 976716 2098618 2200842 1295109 1127615 748108 732858 896996 893537 922853 933823 955743 969302 1072025 1066849 5100326 5322393 39.35 71.7 2
08:47:31 2024-01-26 703469 701393 219031 214408 366654 373707 396542 395804 228998 228595 296040 301211 339874 345617 4439282 4794301 6630521 6443902 1156721 1185224 319574 283940 309342 307426 365429 354712 345494 346522 228976 232031 719555 690391 1559391 1512362 455403 452108 673497 678169 855497 833385 878679 884249 909094 924296 888082 983140 2111557 2216111 1364454 1119584 750781 737921 891918 889972 927589 941958 954306 963523 1069912 1076056 5164395 5326963 39.35 71.7 2
08:47:32 2024-01-26 708479 702412 218926 216553 364934 372782 399329 393405 229316 228595 297234 300531 338580 345300 4442601 4716080 6631356 6457857 1141894 1187236 323055 284166 308434 309798 363242 355789 345494 349778 228976 231345 726102 682523 1556623 1511011 455507 450467 669724 673400 862243 838861 872019 878152 915728 928651 879804 979576 2097236 2205684 1288165 1134339 752928 733679 894784 894577 927691 935315 954344 967348 1069921 1066940 5107615 5321685 39.35 71.7 2
08:47:33 2024-01-26 708014 700398 218760 214408 368607 373603 396903 394549 229316 228595 295610 304459 341250 342451 4445611 4823494 6686545 6451748 1144133 1188116 323091 283132 309853 308358 364298 353639 347373 349742 228906 232357 720926 687624 1549855 1511290 457449 450438 668777 678686 859732 836415 875823 884249 914615 924948 882982 987920 2113523 2222522 1320992 1117775 746511 740024 899919 890239 923661 944401 960306 961714 1069801 1071358 5141100 5331037 39.35 71.7 2
08:47:34 2024-01-26 706234 705414 219066 215108 369425 374235 401309 395804 231152 230056 297739 305639 339631 345617 4454950 4778228 6658436 6500014 1167497 1198678 322720 286629 309688 314760 369925 357633 351839 354817 231879 232066 730160 690365 1566441 1535659 461231 456129 681822 683788 867147 847403 888283 889261 922388 939197 899095 997900 2142230 2257499 1396128 1131915 763385 750335 906422 903907 944721 957383 968786 975952 1084536 1087976 5214974 5377797 39.35 71.7 2
08:47:35 2024-01-26 718396 716479 221923 218926 375256 382810 409249 406079 234481 232178 303994 311535 347232 350368 4495246 4825487 6719039 6584181 1193952 1226683 326930 293813 318171 320134 378939 366033 360345 360875 234684 235050 752491 702048 1599590 1558462 466261 459877 688060 691568 877358 857642 898129 903671 926156 944301 901185 998077 2170166 2278192 1394587 1137557 764515 753543 915449 910091 949420 961198 972512 979394 1085034 1087940 5250600 5424557 39.35 71.7 2
08:47:36 2024-01-26 730893 729760 221541 217529 379029 383148 414966 409338 235404 236870 306644 313393 349296 351537 4545473 4873151 6775175 6602887 1199926 1240715 322908 288575 318998 318589 380861 368833 360853 360875 233695 234688 744791 709042 1586308 1555422 464132 457079 681749 688465 874573 851019 891466 897268 918409 931507 888013 990304 2167113 2271274 1384613 1134746 755836 747696 912576 902626 936297 952851 963253 968800 1066899 1072945 5233732 5420692 39.35 71.7 2
08:47:37 2024-01-26 736994 729967 217741 213418 373834 381119 412421 409349 232256 231852 304672 310762 345946 348714 4551579 4915043 6807602 6593535 1194121 1237971 321101 281571 315640 315703 377765 366531 356529 358705 228906 232031 744269 701713 1588066 1553209 462048 455947 667587 678201 863356 834492 872086 881277 904022 910670 864594 964632 2143718 2252513 1382346 1125484 744988 737925 904253 886265 917218 936646 944734 948824 1048325 1054765 5231816 5396501 39.35 71.7 2
08:47:38 2024-01-26 733734 730287 214401 211304 368276 375296 409549 403547 229668 227464 300386 308213 340342 346106 4534100 4870574 6724050 6584213 1205071 1235354 315013 278105 311170 314096 372018 359289 351308 351862 225670 226827 743684 694830 1579729 1557168 455831 450188 660520 664032 844271 825037 857162 859673 882448 892632 850884 943812 2114561 2237670 1290579 1117775 737186 720312 876381 875005 903995 914386 919641 932178 1039336 1033552 5175463 5366741 39.35 71.7 2
08:47:39 2024-01-26 740429 731315 211362 207492 361037 368633 400348 399769 227627 223624 297667 303072 338849 340277 4517417 4840659 6789327 6536657 1167709 1226683 308354 271235 309342 307356 364298 357629 345984 348216 222333 225643 730892 695828 1564859 1530252 447493 445255 645874 655925 834076 805313 836117 848023 871296 874303 825366 926260 2097162 2202674 1271074 1106886 722129 711232 869010 858295 883161 901529 910027 912605 1011755 1016626 5170579 5338645 39.35 71.6 2
08:47:40 2024-01-26 730481 729217 207336 204536 356570 363820 399257 393958 225453 223265 295042 301306 336054 340727 4508065 4811839 6700625 6527302 1184660 1226683 305164 269328 303619 307145 364421 354348 342055 342596 219775 222422 719340 684961 1579734 1536217 444388 441475 641766 643911 824951 802506 825740 829913 859691 870565 814113 906834 2080821 2167272 1261830 1106886 713266 700364 860381 855341 873852 883573 902576 907971 999687 1003127 5093051 5337542 39.35 71.6 2
08:47:41 2024-01-26 731682 731572 205727 203006 353325 360839 396551 389786 223114 223265 292474 298541 331644 335505 4521086 4861089 6677423 6518584 1194023 1225541 302354 268477 301413 303030 362772 350698 338334 340121 217297 220383 725333 679453 1579182 1546597 442499 436661 635788 637877 811211 797293 822876 818639 842709 863860 810617 890378 2065261 2163963 1270289 1097634 712249 693000 846280 847384 870073 874560 885126 900320 993861 988265 5117021 5338645 39.35 71.5 2
08:47:42 2024-01-26 733677 727632 205484 201071 352060 358058 392476 391110 221025 220185 290467 296838 330246 331422 4526769 4898385 6752026 6508356 1175372 1222064 302184 263943 300707 299404 356445 347336 337639 337387 216657 218568 714214 689262 1545783 1526465 437233 432949 632568 636520 802608 783510 811793 814053 833554 847564 799067 881143 2047224 2159417 1266523 1085554 703887 687390 834717 838772 862211 865560 869387 886289 984781 982042 5111546 5338645 39.35 71.5 2
08:47:43 2024-01-26 750150 728147 204299 198634 347728 355838 390229 386780 223786 219158 288581 292354 328947 330484 4526769 4880080 6719338 6480126 1167234 1216361 297874 262870 296452 297915 355894 342312 332423 335723 214319 216270 715767 681065 1543427 1519254 435077 428781 622121 628167 791140 772431 802468 802525 821996 836047 788136 871577 2034590 2139526 1255223 1082067 698888 680672 827892 830148 853043 855218 860140 876964 976363 964570 5109728 5325480 39.35 71.5 2
08:47:44 2024-01-26 738156 727637 201682 196675 345569 354748 385532 382977 218735 216680 284858 292082 325228 327473 4526769 4889339 6705169 6498901 1165563 1212166 294869 260107 293712 294945 351753 341236 329684 332558 212565 214564 711539 679453 1537812 1518929 430706 423930 616723 624600 784168 765933 793134 793305 811718 829536 780893 858346 2019564 2121164 1245806 1081296 693518 676274 821061 820928 841380 847555 856346 865134 963016 957547 5088804 5312333 39.35 71.4 2
08:47:45 2024-01-26 732043 725594 200027 195484 342947 349635 382619 380621 216890 214305 283258 291406 321940 326477 4524354 4907858 6707720 6480639 1166851 1208570 290657 256847 293717 291814 349036 339547 325796 325853 211455 212971 708654 675802 1574741 1519425 428772 423786 616463 617204 778183 763999 785659 786442 802351 819837 765447 849020 2006852 2105785 1270567 1077456 681233 669578 818699 812643 827883 838311 850253 858313 946056 948431 5064915 5301183 39.35 71.4 2
08:47:46 2024-01-26 730509 727159 197854 195361 341973 345410 382278 378736 215514 214052 283180 287574 321333 324460 4526769 4839417 6669391 6480639 1163224 1205855 289027 255271 290123 292876 345481 338587 323884 324802 209374 211429 705846 667831 1534259 1512362 424623 421084 606875 610428 775186 753659 774492 784085 801395 807980 756214 846532 2006852 2108774 1261792 1054090 677367 667648 804894 802488 827883 836038 834920 844058 943306 947055 5141345 5291818 39.35 71.4 2
08:47:47 2024-01-26 738151 725471 196235 194397 337281 345908 378912 377864 213417 212819 281439 283810 319393 321670 4524467 4857748 6678635 6442963 1151138 1202359 287917 252084 287369 287186 343409 332432 321960 324676 207643 209857 704492 671740 1532000 1506715 422563 417300 601863 608860 763559 743721 770059 772122 784094 806538 755949 832889 1982684 2093513 1250278 1066652 676885 661815 800311 799648 819851 825815 830435 842209 937540 928515 5042753 5284277 39.35 71.4 2
08:47:48 2024-01-26 728664 725471 200246 191970 337789 342570 376604 373248 212723 210282 278549 289298 316917 320437 4523864 4840013 6640762 6447774 1157183 1198285 283569 250613 284809 291299 342160 330388 320781 322961 206915 208357 707311 664305 1530610 1509310 418362 417033 595997 601688 763559 736427 760749 770446 784334 792257 746540 829903 1981656 2095636 1242602 1052590 671908 658040 793130 793268 815180 816839 819941 834155 929428 919538 5056975 5274925 39.35 71.4 2
08:47:49 2024-01-26 728410 721354 195480 191292 334033 340743 374315 370024 210110 210429 276154 283415 315486 319393 4521086 4839082 6612522 6461334 1159741 1192817 281752 249772 282738 285561 337433 332258 318956 319357 206477 206382 696146 663832 1524426 1508078 417770 414845 595538 597518 760320 738059 755953 762935 779769 784432 736999 821082 1973501 2081301 1252197 1042095 664309 653833 784182 782936 808349 816163 811565 825513 923688 919782 5079399 5273087 39.35 71.4 2
08:47:50 2024-01-26 736023 721354 194278 189459 334028 336582 372925 370024 210981 208431 276255 280434 312577 319393 4526769 4909921 6631599 6433315 1159121 1195716 278601 248790 281411 282094 338488 328332 315820 315978 204637 205528 701674 659645 1552633 1510218 413640 408555 592141 591954 751658 732718 746836 753214 771793 779848 729642 815693 1964245 2059816 1231087 1041818 657886 649364 784182 778401 802576 810250 807065 815044 913863 910524 5139502 5265573 39.35 71.4 2
08:47:51 2024-01-26 744712 721390 192814 189092 329431 337326 369377 367437 209632 206490 272236 278998 311637 313531 4520321 4914766 6663963 6424125 1144977 1192067 278536 245118 281746 280934 337423 324320 315554 314919 203672 203795 696146 668108 1517527 1501686 413054 409390 585789 590592 744226 727530 747108 747205 765019 775526 721924 804662 1953695 2035651 1223004 1046619 655122 645556 780816 771539 793356 802558 801056 809378 908046 909697 5126426 5265573 39.35 71.4 2
08:47:52 2024-01-26 731858 723724 191451 187613 326957 337294 367089 364396 208258 205744 272374 277896 311982 312324 4526769 4903249 6649962 6424125 1144579 1189531 278455 243339 279622 279179 333870 323936 312723 313009 202358 203537 693366 663430 1533076 1508078 411849 405831 582758 585312 737022 722503 739591 741855 761639 772585 719605 799847 1945842 2041429 1239267 1037438 649549 640222 770543 765337 792231 797765 792910 804603 901429 897691 5054529 5256221 39.35 71.5 2
08:47:53 2024-01-26 728931 723715 190161 185855 325906 331816 367641 362979 206751 204928 270180 275006 310095 311560 4523543 4859927 6570124 6428718 1151138 1184762 275604 242557 276949 279815 330741 322165 310113 310171 200564 202968 703068 658662 1522444 1497822 407917 405473 578083 580115 738068 715458 735094 740805 757058 762861 714919 793061 1936350 2049170 1235355 1032495 650936 634331 765199 767035 784233 788838 793133 801939 889490 889918 5008642 5252476 39.35 71.5 2
08:47:54 2024-01-26 724699 721161 189269 187164 325014 329813 364854 361046 205645 208423 270662 273673 308187 310615 4517417 4786948 6588987 6403201 1128966 1180671 274989 245975 274413 277638 329208 320477 307273 310344 198789 201730 703068 665334 1519885 1480496 405607 402734 574783 581829 731782 708119 733006 736939 743546 757427 710385 786167 1923641 2023041 1227530 1038835 645832 632907 765742 763439 774916 784531 786282 792719 874104 886943 5094570 5246869 39.35 71.5 2
08:47:55 2024-01-26 731000 721359 188048 189303 324069 329742 361028 361010 204938 203718 268227 273603 306756 310350 4517417 4848731 6645472 6386153 1132273 1180479 272407 240966 273504 275553 329706 318910 306309 307966 197513 201379 690399 662481 1514582 1491804 404746 401149 574783 580376 725754 709300 728632 726186 739219 754621 700034 778039 1918269 1998980 1223411 1032495 640277 632907 761375 754352 772720 783835 779322 787030 885830 884728 5055536 5244991 39.35 71.5 2
08:47:56 2024-01-26 732911 722691 187745 184491 322823 327755 360956 359345 203668 203113 266136 273603 303920 308892 4527624 4933800 6617372 6395868 1137996 1179603 269409 239440 272668 273835 327454 318387 305908 305407 196861 198937 690766 654894 1530424 1502076 401533 396853 568113 571575 719435 703722 718593 720371 743058 748485 698152 776934 1917873 2018284 1219705 1021742 634606 626186 751634 747646 771626 775517 772417 788186 879919 870497 5004154 5237601 39.35 71.6 2
08:47:57 2024-01-26 721061 722691 186282 183902 321056 327727 359833 354476 203318 201770 266305 271486 303005 306577 4526769 4839073 6588987 6394141 1138963 1175437 267773 238999 272284 272828 327387 315595 303870 305149 196959 199110 716443 656304 1511743 1483649 396700 396853 564868 567802 719472 696099 717006 720371 733370 739472 697127 772215 1907853 2010533 1233800 1023655 634606 620181 747888 746984 760827 770840 773550 781482 866309 865528 5074293 5228165 39.35 71.6 2
08:47:58 2024-01-26 726866 723202 190074 183516 318158 326803 355989 354157 201714 200472 263723 268571 301219 305535 4526769 4862624 6645219 6377030 1122991 1173860 266623 236388 270716 269859 327387 315307 301321 306096 196131 197660 714950 658703 1506714 1484702 396506 394096 565268 570360 712490 695607 715310 711255 727505 740847 687959 762916 1899705 1982873 1219705 1023619 629213 621146 747302 738530 759176 770840 764690 772738 870757 864129 5046157 5233869 39.35 71.6 2
08:47:59 2024-01-26 729606 720644 190047 180978 317198 324363 354388 353343 205298 199809 268675 268690 302197 306552 4531049 4923450 6593689 6372198 1144579 1173723 267356 236188 268495 269448 324147 312584 301286 301623 195820 196359 710386 653957 1519132 1489035 394462 392056 562407 564518 711446 693078 705189 710214 725453 730458 681854 765278 1903792 2001814 1219705 1013898 629213 617849 738845 736082 756922 761775 759659 772183 860986 856370 4985343 5218813 39.35 71.6 2
08:48:00 2024-01-26 725874 722695 185544 180948 316903 320936 354352 352033 204907 197940 267996 266653 301738 304604 4523543 4805867 6556192 6372164 1126864 1170533 265807 234500 267223 268220 321434 311493 300288 300358 194939 195305 717936 657717 1507376 1471303 394718 390850 558128 564518 709401 687955 706192 710484 717908 726840 680891 753432 1886858 1984859 1225821 1023197 627392 612833 741718 736373 747277 761238 760814 764552 852768 856442 5083672 5228165 39.35 71.6 2
08:48:01 2024-01-26 729578 722691 184360 180619 315518 321875 352267 352033 200916 197871 261829 264820 300787 302798 4526769 4849466 6593689 6348536 1124104 1170385 265276 233024 267223 266593 319903 311822 300713 298994 193427 194663 713457 656304 1520384 1485474 394718 390941 558128 561166 700239 687955 703113 706178 720049 730386 673787 746629 1886652 1980607 1221831 1014436 620849 613701 737200 729487 751133 757490 751505 762774 854701 847465 5027400 5228165 39.35 71.7 2
08:48:02 2024-01-26 728410 721674 183718 180140 314859 317929 352231 351501 199695 197871 260912 266525 298967 301763 4532889 4892356 6528096 6377030 1135517 1171216 263399 237149 266181 272291 317110 311970 297577 296667 193346 195281 703051 647446 1509549 1479080 391200 387587 550086 555415 699708 680713 695916 704599 712287 721444 674814 751403 1881302 1989812 1213852 1009581 621732 603879 728862 731627 743826 752711 754219 760717 842998 845761 5034581 5209461 39.35 71.7 2
08:48:03 2024-01-26 721573 722691 181936 179614 312184 318633 352015 347737 199036 196602 259670 264454 298616 301344 4511453 4803357 6565553 6363064 1111818 1167935 262009 232655 265621 266131 316561 309771 294896 296632 191429 194746 710471 652160 1502147 1474858 389713 385482 550122 556310 695252 678787 695916 693096 707288 721372 669660 741603 1872082 1953141 1209924 1012456 616311 606696 729692 723275 738580 752180 744384 751444 848077 843339 5034581 5222535 39.35 71.7 2
08:48:04 2024-01-26 729578 720389 182829 177726 313214 318978 349541 347773 198069 195989 258218 264014 298672 302662 4554466 4924154 6584288 6358193 1135200 1167935 259480 232543 263083 265315 316596 306221 296192 296446 190792 193683 713084 648190 1514521 1482597 387341 386641 551480 552756 697223 678306 687730 696117 710670 712431 663709 741039 1877406 1977768 1223826 1004599 615956 605403 723678 725364 740368 745157 742288 753049 835930 837585 5004478 5209461 39.35 71.7 2
08:48:05 2024-01-26 722270 722691 180784 177447 310295 315951 349859 345301 197622 194769 258001 261132 295952 300649 4526769 4787137 6546706 6362058 1113408 1166276 260238 229826 263191 264063 315621 306654 293272 295297 190192 193001 727566 649297 1494971 1478711 387743 380821 546003 552756 687568 671044 686683 689926 702326 716098 663204 735020 1862862 1949603 1207867 1011017 610175 601487 724704 715440 732824 741861 736723 746558 841448 837854 5036779 5212578 39.35 71.7 2
08:48:06 2024-01-26 728931 720649 180745 176332 309568 315951 348372 345059 196800 199216 256416 262368 296219 300311 4537139 4926616 6536733 6348272 1132198 1165448 261227 229684 261738 264063 315398 305539 294112 293813 189984 191787 705973 645141 1505933 1478818 386645 383107 544242 546925 690498 670568 682606 688973 704389 707951 661935 736067 1862825 1971476 1207867 998865 612719 594938 717604 718228 733619 739427 737916 745304 826226 826960 5027400 5205749 39.35 71.7 2
08:48:07 2024-01-26 720193 722705 180179 176332 308134 314954 347683 343195 195915 198691 255236 260371 294783 296582 4541958 4824524 6555499 6367925 1107064 1162033 259582 228616 267716 262122 314511 305109 290683 293675 188860 191752 722950 650958 1490489 1475483 385514 379685 543858 548452 684135 668671 684135 681386 694151 709215 655581 725318 1857594 1935709 1206011 1004599 606630 598241 719642 712839 728784 739427 728696 737746 833522 826960 5032371 5215094 39.35 71.7 2
08:48:08 2024-01-26 729432 720649 180110 180163 308411 313449 345006 345863 195236 198585 254382 259974 292600 296412 4545473 4876683 6518489 6366612 1125747 1163720 258565 227872 261266 260780 311903 304645 288921 291626 189616 190847 705992 643764 1504534 1474436 382739 381580 538319 540797 683866 658038 677371 682422 695247 702319 658049 728004 1853605 1948923 1193903 1002897 606593 592414 713512 712298 722645 730291 731881 736663 823201 827580 5055536 5209461 39.35 71.7 2
08:48:09 2024-01-26 726634 720635 178980 179750 306170 314368 344942 344960 195168 194335 254347 258289 293861 294740 4537380 4891831 6564908 6348197 1116406 1162796 258711 226779 260607 260208 311738 304129 289765 288873 188170 189637 705951 643562 1495501 1484702 382650 378041 539845 541243 678813 661760 673349 677771 696232 703309 651339 727940 1853569 1949491 1199888 992473 604045 592578 709415 708276 724694 725738 725786 739411 823128 823315 4961411 5207530 39.35 71.8 2
08:48:10 2024-01-26 723600 722446 178416 176030 306415 311733 345429 341670 194561 194075 258747 258323 293207 292875 4537342 4822262 6546580 6343623 1105486 1161143 256331 226043 260387 260135 311113 301732 288865 289752 188286 189248 707526 649297 1488656 1475483 378781 377652 539808 543549 677447 660158 676335 672777 685173 698689 645492 720557 1845659 1924637 1198186 998828 600721 592341 710422 705199 720458 728953 721522 730671 821927 820227 5023725 5216895 39.35 71.8 2
08:48:11 2024-01-26 726317 720649 179501 176038 306088 310029 345429 340878 194258 193993 253991 258323 291666 295097 4547163 4877671 6537148 6356787 1119598 1159187 254760 226043 257951 260318 309993 302876 288865 289933 187494 189351 700020 650690 1498499 1462224 379597 377652 535177 542284 678407 656613 673718 677808 684130 694331 646442 716422 1840421 1934805 1205722 1004599 602330 586848 709415 707273 717558 725550 725786 726832 811650 819647 5064915 5216895 39.35 71.8 2
08:48:12 2024-01-26 730481 720649 181493 175670 304910 310100 342965 340363 193017 193686 252743 258671 292394 291949 4550418 4914839 6565518 6356508 1119636 1159493 255891 224265 258203 259515 309524 301732 287963 287334 187889 187732 706552 641723 1492884 1482597 377987 373634 535177 536268 671982 656613 666092 669637 686105 693282 643067 717153 1848054 1949529 1187919 989582 601048 588734 703872 704165 718576 721399 719439 727935 810125 811691 5010867 5207530 39.35 71.8 2
08:48:13 2024-01-26 721758 720649 181610 175114 304682 308156 342965 337768 193284 192432 252779 256295 290780 292775 4554825 4836029 6565487 6356787 1100694 1158669 253978 225666 257373 257703 308120 300911 286137 288137 186968 188235 691622 648371 1489968 1473391 378524 373670 532094 538078 670961 655649 670002 667671 680130 692270 638313 707996 1835082 1927148 1203687 988842 593914 585371 700705 698316 716541 721435 717508 729539 815790 808524 4994749 5211246 39.35 71.8 2
08:48:14 2024-01-26 720670 720103 181280 174352 303982 308156 340584 336208 193017 191153 252779 255871 289738 295447 4550418 4855155 6528216 6356787 1115100 1157846 253978 225211 257775 258534 306505 300097 286101 287882 186409 186850 717758 647446 1541501 1470432 378524 373029 529203 531711 665830 650371 664129 665675 679030 691297 640231 707627 1831175 1910011 1194274 993885 593557 586237 701202 696044 711146 720819 710220 719306 809213 808792 5018945 5209461 39.35 71.8 2
08:48:15 2024-01-26 726797 719563 180798 174087 302350 306937 340860 336715 191953 191657 250932 255128 288983 293599 4550531 4881169 6528216 6351861 1118999 1160275 251582 224873 254971 257162 306829 299179 285263 288413 185050 187698 694048 648190 1479891 1457043 375594 372480 529203 531783 669720 649447 666377 668653 675051 685354 637375 702965 1821929 1907357 1207636 996443 589639 576802 697200 690921 705359 719503 713326 717121 808917 807044 5077242 5207530 39.35 71.8 2
08:48:16 2024-01-26 726345 719595 176761 173529 299642 307654 338224 335702 195957 190586 250367 256046 288386 293960 4554825 4933383 6546867 6328368 1126864 1156786 252450 224398 254011 255548 306613 296443 284467 285214 185604 186000 694048 641723 1501312 1471303 373329 373556 529203 531698 668094 650325 660666 662750 677922 680297 632779 706118 1831175 1934805 1185372 987406 590609 577900 691983 694004 706359 712386 714415 719269 798032 801441 5019149 5200109 39.35 71.8 2
08:48:17 2024-01-26 719711 721684 176752 172939 299607 309001 337714 334423 195922 190485 250720 254443 288386 291257 4550418 4887021 6565540 6321631 1109519 1156786 252074 222891 254011 255548 306829 297322 284791 283586 185015 187204 705992 641723 1500283 1482597 375318 369524 526004 528069 661489 647107 654983 660323 675051 681326 632020 706118 1831175 1932961 1205722 983200 592229 577005 691983 692460 707360 709203 708700 717410 799730 797980 4990181 5198164 39.35 71.8 2
08:48:18 2024-01-26 720156 720644 176629 172458 301430 306865 338735 334005 195614 189355 249522 254478 287478 291184 4550418 4882402 6574620 6335867 1105486 1156786 252628 222543 255161 254373 306829 295502 282660 286298 183842 185837 683598 648190 1479869 1470508 373625 369848 528673 529564 659617 646510 658826 659498 671904 681326 627348 698307 1825816 1910794 1215943 977519 585474 577900 688032 686440 702226 710274 704104 716389 802497 793310 4962986 5200109 39.35 71.8 2
08:48:19 2024-01-26 719711 720649 176637 172359 299571 306685 336391 334005 192067 189321 248332 252886 287478 288658 4574083 4831140 6532888 6330190 1099254 1152106 251350 221502 255956 253418 304249 296234 280675 283476 183922 186382 688077 644484 1486300 1466263 371895 367269 523009 530384 657570 643482 656882 652750 668294 680166 626517 694779 1816689 1909735 1187407 983200 584227 575414 688032 683907 703827 710238 703067 712179 797830 791007 4982826 5207530 39.35 71.8 2
08:48:20 2024-01-26 719444 719595 175661 171654 301160 304604 335578 332994 192067 188066 248752 252464 285463 290857 4557051 4832235 6518891 6331349 1105411 1152923 249454 220776 253683 253630 303767 295359 280444 281892 183260 185861 699380 641723 1508432 1467430 369695 365317 520087 526542 652868 637748 652907 654541 664921 680202 628050 693719 1815260 1900825 1211789 986001 584227 577082 689008 683870 700965 708134 696852 707964 796903 791007 5009981 5200109 39.35 71.8 2
08:48:21 2024-01-26 724568 720649 175346 171539 298050 304999 336426 332369 191063 188134 247219 252886 290646 288622 4560201 4860117 6523569 6332901 1113597 1152923 248590 220370 251618 253453 302669 293485 282144 281715 182679 185341 688077 647260 1475821 1467430 372466 366417 519352 522698 653559 636511 652295 652225 661964 676376 625470 692460 1812683 1897164 1207636 985089 582983 574601 688032 680868 698180 708958 695907 706085 792224 791219 5013560 5200109 39.35 71.9 2
08:48:22 2024-01-26 723554 719642 174909 170965 296789 302650 334675 332724 190762 187928 246422 252640 290247 288550 4559877 4882187 6537542 6340714 1109982 1151252 248507 220026 251480 251482 303552 295378 279730 281645 182101 185211 671654 641723 1496674 1460220 369042 366274 520087 525508 655786 634597 650218 655006 658132 671310 623858 688036 1803945 1891645 1191022 987406 578654 568732 684075 678768 689095 703408 696815 702970 789916 791219 5066785 5200109 39.35 71.9 2
08:48:23 2024-01-26 726830 719595 174204 170693 297554 304035 333680 332760 189898 187770 246007 251307 290193 287630 4564177 4957676 6556193 6331349 1119419 1152528 246977 220180 251055 250537 303767 294124 279730 280262 181962 184202 676549 640807 1496440 1468474 368508 365175 520051 522907 653827 637443 647619 653930 663764 667362 621508 691151 1807733 1912716 1177232 980373 581293 567124 681795 680695 689976 697172 697840 704006 786634 788879 5053366 5200109 39.35 71.9 2
08:48:24 2024-01-26 724731 720649 173771 170152 297568 302862 332940 332994 189663 187510 245628 249773 290444 286280 4570690 4917117 6546867 6302991 1107064 1151289 249066 218624 251019 250154 300394 291544 279730 279716 182365 183443 705992 638941 1500683 1479678 369304 364750 518035 519260 649542 630997 641400 647479 662349 667362 616405 688525 1811396 1918154 1181302 976702 581330 568732 678865 679835 693146 697172 697393 704006 779701 781468 5018831 5200109 39.35 71.9 2
08:48:25 2024-01-26 722213 720649 173645 170148 296269 302825 333445 329983 189829 186759 245628 249739 289678 286163 4573529 4895543 6546867 6312027 1103682 1151289 248542 218249 252274 249390 301307 292373 278193 279752 181386 183735 689570 641686 1480763 1474617 369042 364453 516721 518087 648166 633845 642105 645087 657134 665825 617236 686495 1810110 1912716 1177232 973928 580432 567525 676945 680213 692387 698323 694881 700866 780547 782129 5029465 5200109 39.35 71.9 2
08:48:26 2024-01-26 724731 720649 173339 169840 296269 302154 331933 330683 189199 186595 244872 249323 289678 284937 4567432 4905566 6537542 6293971 1103124 1149620 247741 217385 249469 249182 299029 291637 278979 278181 180482 183443 697034 639541 1484126 1476716 367736 363425 516099 518130 645869 633713 639641 643613 658680 661465 614218 684325 1805381 1911360 1195175 975711 578654 565049 674996 677808 689487 694129 691853 698807 777492 779923 5041776 5200109 39.35 71.9 2
08:48:27 2024-01-26 720467 720649 173063 169575 294915 301942 331144 329182 189221 186174 244837 248701 285094 284937 4573529 4914839 6589051 6302991 1100731 1151289 246977 216896 248698 253653 298541 290422 278782 278573 180128 182978 676549 641648 1491880 1474617 367215 362876 515367 516661 644953 629156 638053 643427 656782 662073 612372 682223 1805381 1912716 1201143 975314 576660 565149 672506 674754 686078 692297 693548 699931 776905 779850 5043973 5198164 39.35 71.9 2
08:48:28 2024-01-26 723371 720649 172264 169034 295329 301201 329894 328915 188344 185720 249406 248149 284083 284493 4580056 4905307 6555851 6321984 1103911 1151017 246942 216826 247966 253582 297672 291020 279106 277400 179844 182527 694048 638662 1475216 1479083 366476 360763 513872 515929 644039 628638 635834 642934 656136 658349 611001 681454 1799968 1911360 1173579 976008 575370 563946 673028 670807 683027 690280 690762 699931 777492 775427 5056975 5209185 39.35 71.9 2
08:48:29 2024-01-26 724470 720649 172238 169154 293660 301371 328862 328986 187980 185720 245398 249759 284047 283192 4582881 4919755 6551525 6326218 1106275 1151289 246147 216153 247931 249420 297780 290368 276564 276586 180288 181500 704499 637157 1480456 1477766 364814 360546 513835 514431 643127 628194 635383 644599 654710 658169 611001 679933 1798019 1906678 1182574 975314 574552 558775 671487 673409 681265 687715 688696 693724 777115 775427 5062758 5207530 39.35 71.9 2
08:48:30 2024-01-26 727631 722184 172204 168507 294715 300311 328898 329217 187425 186303 243801 248149 283292 283157 4582881 4935636 6551525 6331349 1103911 1149620 245012 214884 247722 248511 297707 288662 275717 276550 179809 181416 679119 634439 1477957 1473391 364203 359460 513165 514649 643127 627235 635420 642061 654436 658169 610856 680678 1794190 1892228 1184791 976702 573329 557952 671635 670550 679781 685381 686634 690629 772925 775319 5064915 5208744 39.35 71.9 2
08:48:31 2024-01-26 728659 720649 171614 168000 292604 301781 329395 326864 187391 189737 243801 248735 281425 282822 4582881 4954154 6556193 6341030 1103719 1148806 245354 214850 247131 248476 297216 288626 275260 275475 179809 180607 677626 636249 1477019 1473391 362575 358378 511910 513249 641188 626883 634611 639646 653229 656527 610264 678112 1794190 1898097 1184791 974319 572585 558772 669223 669601 677895 685237 686634 689613 771797 773066 5062758 5205749 39.35 71.9 2
08:48:32 2024-01-26 727935 720649 171112 167936 292604 299718 327870 327658 186512 189976 243386 246673 282319 281433 4579163 4942804 6546867 6322326 1103124 1146330 243848 214597 246334 247710 298284 287765 273999 274825 179083 180162 669194 634102 1485382 1473644 360681 357550 510391 511957 640165 625440 634611 638254 651380 654365 609831 677074 1795124 1889149 1158917 973236 570415 558304 668749 667634 676457 684344 683904 689020 770529 775373 5072150 5203817 39.35 71.9 2
08:48:33 2024-01-26 727893 720613 171074 167405 291750 297924 327870 328683 186186 187052 242801 247392 281854 283148 4582881 4944895 6546863 6321081 1103682 1149620 243848 214448 245954 246982 296560 287760 273963 273758 178676 180002 666251 634102 1478444 1473391 360391 356512 509169 510332 638460 623633 630786 638376 650919 654855 608066 675079 1792572 1894328 1180638 972544 569329 556369 667693 665675 674914 683309 682597 688270 770230 772493 5055536 5200109 39.35 71.9 2
08:48:34 2024-01-26 726862 720649 170798 167557 290864 297748 326846 325950 186023 189701 242253 248325 280961 283039 4579163 4942804 6542207 6311788 1102077 1146293 243643 213933 245369 246566 296668 286884 273963 272867 178079 180036 695541 636249 1476862 1471303 360645 356440 508019 507707 631204 622641 628439 636257 647411 649299 603591 674867 1784537 1898561 1154496 971126 568518 555583 665702 667025 674914 681281 682597 688003 770054 766306 5055536 5200109 39.35 71.9 2
08:48:35 2024-01-26 725800 721919 170763 166747 290828 297658 325826 325915 186186 189462 242253 247409 280996 283002 4592233 4942656 6546863 6312102 1100769 1145445 243065 218216 244855 246186 294990 286754 272710 273078 178079 179667 666251 634102 1471211 1473391 360084 355370 507752 507670 631168 622016 628885 636492 648474 652863 606719 674867 1779477 1884341 1184180 973087 568518 556369 665916 663218 671478 682599 679292 682463 764951 766450 5064915 5203118 39.35 71.9 2
08:48:36 2024-01-26 730481 720644 170527 168677 289875 296654 325897 324901 186186 185522 242253 251638 278941 281469 4592233 4965613 6556175 6340714 1103719 1146330 242319 218027 244785 245078 295312 285677 271878 273114 181798 179275 666251 634102 1478763 1471303 359064 354836 505089 508460 634775 620222 629181 634616 645474 649119 604336 671838 1787621 1881270 1184180 972931 568518 554689 663891 661706 669688 680741 677176 681905 763834 766342 5072150 5215115 39.35 71.9 2
08:48:37 2024-01-26 728931 721919 170003 171026 289906 296769 325862 324898 185023 189162 240716 251355 279681 282203 4592233 4947763 6556193 6331678 1102898 1144634 241947 217839 244032 244981 294376 285413 271428 271865 179209 178463 673147 632291 1476547 1471303 359064 353737 504270 504670 633049 617889 624956 632518 643998 649047 603408 671726 1786090 1879936 1182060 972931 568056 552944 664286 662307 669214 676367 675746 680982 761361 767333 5079085 5209461 39.35 71.9 2
08:48:38 2024-01-26 728931 720385 169474 170791 288790 296143 325300 324763 185604 185003 241072 247233 278797 282203 4592233 4965613 6546648 6330190 1104098 1146644 240801 217767 243317 243887 293160 284533 270601 272245 178456 179027 663309 632635 1504406 1464184 357794 353737 503525 504742 633049 617417 626549 632518 640141 648385 604022 669191 1786677 1875904 1182060 970162 566097 549761 663815 662197 667794 676367 673340 680832 761178 764042 5061302 5209461 39.35 71.9 2
08:48:39 2024-01-26 728931 720644 169379 170478 289616 296984 324846 324992 184990 185262 239971 247929 278797 281335 4595030 4954154 6537542 6331349 1100769 1143704 240836 213627 248431 243853 292268 284103 270412 270588 179071 178271 671654 632110 1479272 1467349 358047 355296 504741 506004 631259 612969 623151 630693 639618 646490 598385 667691 1785404 1881270 1179940 969471 565293 551959 660529 660052 667611 676295 673377 678420 757215 766111 5064915 5215094 39.35 71.9 2
08:48:40 2024-01-26 728931 720649 169266 170408 287871 294640 324974 324992 184412 185392 239935 246370 278832 279356 4592233 4954712 6551525 6340714 1102114 1145445 240836 213627 244677 243648 292232 283864 269777 269798 178581 177867 674640 632291 1473397 1469218 358047 353848 503314 504571 629439 612933 619926 628839 639168 643137 597863 666055 1781592 1882717 1177819 968092 562742 550397 658515 658346 666869 674177 673377 680832 759701 761793 5064638 5216746 39.35 71.9 2
08:48:41 2024-01-26 726866 720654 168877 170373 288120 295942 324974 324992 184412 185003 239599 244993 278603 279644 4601585 4952077 6546867 6313658 1100941 1142979 240599 213328 243711 242826 293352 283320 269331 269729 178330 177833 670161 634102 1467856 1469218 357035 351857 501892 504214 628513 614612 622621 627398 639943 643625 598902 664092 1775804 1876110 1177819 971545 562779 551959 660529 656449 664277 674177 671903 676228 757027 761793 5079399 5215094 39.35 71.9 2
08:48:42 2024-01-26 728673 722357 168735 170135 293981 294269 324974 323814 183869 184381 239227 246335 277143 279644 4601585 4961786 6551525 6330529 1103187 1143704 244422 213029 243711 242358 291626 284943 268921 270175 177581 178429 688319 630800 1492333 1468948 356530 351857 501855 503857 628549 614342 619890 625592 638587 641748 599007 664291 1775698 1870783 1173579 972238 564011 551568 659558 656449 664277 673979 670910 673059 755278 757436 5081596 5218813 39.35 71.9 2
08:48:43 2024-01-26 728931 721176 168546 167028 293598 293821 324974 322081 184124 183797 238822 246163 277108 279644 4597814 4979931 6546580 6331678 1102935 1144161 244730 212844 243711 242323 290776 281473 268477 269506 177581 177709 663125 631839 1484992 1466263 355757 351857 501855 504214 628549 613742 621736 625556 637648 640321 597200 661595 1778223 1869270 1151563 972931 563206 550250 659288 655449 663335 673979 669918 673723 755916 759295 5074293 5218813 39.35 71.9 2
08:48:44 2024-01-26 730485 720649 167641 167028 288410 293160 324745 321106 183836 183250 239192 245577 276703 279680 4610937 4981932 6556193 6341030 1100769 1142942 244179 212362 243332 240874 290740 281438 269800 268943 176766 177586 668668 630937 1482262 1466263 354948 351533 500085 500905 622154 611106 618177 621929 634879 640321 595932 660117 1770663 1867947 1149487 967403 561602 548621 656929 654219 661925 672077 667467 673243 754328 760593 5079624 5207118 39.35 71.9 2
08:48:45 2024-01-26 728931 720649 167709 166795 287967 293160 324252 322045 183515 183797 238250 245371 276303 279051 4607651 4990709 6556175 6340714 1100769 1143704 240220 211697 242666 240840 290396 281438 269800 268908 176554 177307 668108 630486 1501746 1466263 353875 351362 499732 501650 625025 611106 618140 624683 634807 640056 595932 662227 1774438 1866747 1168543 965519 560003 548621 656929 654932 662078 671056 666881 671768 753720 758566 5079399 5216895 39.35 71.9 2
08:48:46 2024-01-26 728931 737700 167424 166562 287337 291850 322898 320028 183922 183006 237679 244171 275397 279106 4610937 4979746 6546867 6336194 1100827 1143704 239644 211556 242163 240737 289752 282751 268817 269977 176289 178339 677217 630486 1496959 1465991 353766 349702 496004 498569 622117 609865 613916 622475 631091 638376 591896 658802 1768963 1864102 1145333 968781 558411 546443 655103 652893 660196 667065 666367 667807 749883 755816 5080154 5220618 39.35 71.9 2
08:48:47 2024-01-26 730485 720649 167477 166287 287265 291894 322444 319543 183229 182866 237538 243966 275137 278678 4610937 4990369 6556013 6348536 1103682 1145828 239308 210965 241751 240569 288908 282135 268440 269218 176166 176160 667175 630486 1479805 1462109 351402 349702 496040 500089 623439 607445 614860 621998 630167 636027 591932 656772 1769357 1861390 1143256 967403 558411 545599 654366 651727 658789 667065 665892 669167 747067 754075 5087584 5224344 39.35 71.9 2
08:48:48 2024-01-26 730485 720649 171924 165754 286665 292197 322408 319096 182657 182277 237443 243656 276325 278446 4608152 4978394 6546418 6340714 1102861 1143704 238903 211050 240627 239833 288470 281737 267687 269218 175850 176126 665682 630486 1489294 1466263 351384 349139 496004 495729 621677 603956 613948 620095 628943 635098 585726 654872 1766452 1861426 1162977 964655 556825 544024 651361 651279 656755 668648 664394 667697 749376 753044 5075073 5225983 39.35 71.9 2
08:48:49 2024-01-26 731004 720576 171617 165913 286186 293544 323190 318543 187067 182277 237276 243047 276626 278962 4617241 4981932 6565243 6340714 1100769 1143704 238164 210271 240627 244219 288435 281339 267687 268840 175324 176092 665682 630036 1490611 1466263 351101 348613 495233 495463 620359 603920 612541 618308 630807 636529 589284 652870 1766452 1857553 1141179 967403 556825 540892 651361 649350 656218 665332 660181 666269 747214 753725 5075073 5222249 39.35 71.9 2
08:48:50 2024-01-26 732092 720613 171582 165501 285548 290458 321408 318918 187293 181988 236874 242674 276523 278446 4617517 4981932 6556193 6340714 1100769 1142082 237761 210089 240254 243977 289964 279649 267651 268462 175009 175505 664189 629586 1485416 1465223 350571 347563 495573 495693 623060 605444 613336 618344 629470 631308 585717 650867 1762207 1853794 1158737 968781 554578 540784 650900 646455 656218 667353 661857 664023 747980 750987 5084505 5225983 39.35 71.9 2
08:48:51 2024-01-26 726908 719408 168882 165873 285410 291894 320459 317172 184513 181988 236839 241189 280495 279070 4620289 5011799 6556193 6330190 1114057 1143704 237796 210930 238698 244148 287997 279612 267275 267673 175166 179459 665682 634439 1472546 1457043 349550 349738 495233 495657 622117 602867 612029 617835 622186 631308 587187 648483 1756933 1847049 1150256 964655 550678 540518 649519 639956 652873 667317 661635 665713 750442 752124 5047817 5229600 39.35 71.9 2
08:48:52 2024-01-26 728858 721258 167327 164753 287337 289946 320459 319060 186927 182404 238236 242176 275993 277325 4616634 4962504 6490915 6339241 1108646 1142082 237428 209907 238733 241006 287180 281339 266011 266906 175289 179319 667175 631388 1486979 1454977 351612 348613 492391 495765 620323 601990 612541 617095 622078 635580 587187 648520 1761443 1849637 1139103 959079 551954 544793 647684 643920 659585 665332 657844 664060 749376 739409 4976156 5220472 39.35 71.9 2
08:48:53 2024-01-26 717479 719962 168773 164442 285374 291972 319939 318978 186962 181666 236143 239681 276626 277307 4617517 4893139 6528216 6341030 1091419 1140427 238164 208710 238842 240695 287180 279612 265568 267673 174730 179354 671155 635796 1468875 1452915 351632 346447 491057 495621 614713 601954 612464 614631 625778 632800 583726 651367 1766452 1861463 1165098 955383 553670 540892 645711 644559 658652 658340 653935 663478 743478 739409 5035248 5215310 39.35 71.9 2
08:48:54 2024-01-26 721422 720535 167939 164828 283247 290458 320281 318439 187058 180805 236674 240014 275606 276649 4617517 4954984 6593494 6331010 1093779 1140427 237796 208926 237626 239684 286868 277791 266011 267227 174173 179354 663442 638979 1466397 1457043 350854 346482 493437 495053 615401 602730 607085 614631 622186 631308 586283 650404 1760120 1852258 1158737 964655 553398 541229 647684 644559 652738 659529 658543 660596 742047 746123 5088804 5229518 39.35 71.9 2
08:48:55 2024-01-26 731005 720489 167939 165092 283644 291475 319572 318664 183485 181206 235743 240884 273611 276935 4625126 4989204 6565518 6340714 1099985 1142082 235930 208926 238363 238942 287584 278450 264419 265998 174138 176563 672670 628688 1485231 1464184 349374 346482 493822 495404 618026 599316 606618 613761 620354 627583 583690 641781 1755958 1832588 1154496 964655 548331 539406 645255 638363 651352 659529 651973 660767 746611 743628 5013560 5212578 39.45 71.9 2
08:48:56 2024-01-26 722729 721425 167802 164533 284060 290545 320802 315942 183998 180668 236003 240746 274799 277361 4616997 4943029 6546796 6348536 1103911 1140390 235650 208926 236857 239313 287180 278486 264419 267227 173604 179479 666055 638067 1465713 1443721 349870 347336 491348 495404 612459 596057 608957 608321 619748 631308 581608 647562 1761443 1857553 1145333 955383 550678 540747 644053 643346 654293 658340 652934 660084 740924 739035 5033239 5216895 39.35 71.9 2
08:48:57 2024-01-26 719444 720394 167228 164953 282629 291366 319572 315942 183870 180668 235838 239509 274814 275909 4626883 4960088 6602869 6341030 1091406 1140390 236660 208565 237380 239313 288232 276940 265161 265998 173428 176563 662136 638979 1457821 1457043 350864 344886 491348 492534 614713 600642 607048 614195 622078 630252 583726 647066 1752223 1847049 1130796 966028 550678 538173 645747 643920 650891 659529 656873 660596 739511 739409 5103559 5218813 39.35 71.9 2
08:48:58 2024-01-26 726908 720140 167474 164531 283374 291330 320454 317766 183531 180702 236929 240244 274622 276792 4633489 5018983 6546532 6340714 1113408 1140427 235930 208239 236857 239684 285566 277401 264384 264335 173618 175543 668668 630486 1465729 1452915 349374 345405 487026 495404 616021 600171 610104 611088 619442 631272 576811 641808 1755958 1847049 1156617 952597 547163 539317 640378 636452 651352 656380 650469 660322 741974 737113 5018831 5209461 39.35 71.9 2
08:48:59 2024-01-26 719707 720649 167011 164391 282015 288694 319206 315834 183346 180599 236820 241184 274237 275715 4618344 4947120 6574620 6340754 1088307 1139619 236037 208060 236090 237765 287180 277791 262734 265590 173031 176316 663577 638067 1488889 1451885 349374 344368 492043 493617 609408 594906 602932 607896 620354 622940 576847 645121 1757206 1848088 1086183 958104 549112 537757 642194 642097 649510 658340 652971 654840 734124 739301 5095422 5226260 39.35 71.9 2
08:49:00 2024-01-26 726870 720649 167006 163882 282103 288910 317084 315870 183055 180564 236377 241109 272947 276792 4627928 5010358 6574843 6350080 1100769 1140874 234269 208060 237344 237397 286584 276127 263320 264335 173031 175543 660643 630486 1480775 1454977 347647 345405 491348 491765 612975 592510 601657 608787 613172 626996 577032 640207 1750445 1829971 1152376 961880 545998 538173 643597 636452 651352 658340 648622 658720 743025 737719 4994749 5216895 39.35 72.0 2
08:49:01 2024-01-26 718691 719876 167474 163581 282077 288910 317048 315978 182719 180200 236007 239724 274096 275837 4618522 4924191 6532888 6339665 1100039 1137162 235730 208321 237363 238168 284841 276745 262699 263895 173031 175543 666055 639435 1462030 1450857 349870 344783 487062 494702 611207 598994 604791 607181 620354 623887 577201 641733 1752223 1861463 1133293 954026 547163 531914 637593 638363 644717 653472 649099 654840 729958 738580 5075772 5209461 39.35 71.9 2
08:49:02 2024-01-26 728664 721669 166976 163665 282015 288928 317013 315122 182176 180805 234788 239612 273259 276027 4627928 4990181 6556193 6340714 1099216 1142892 235168 207521 236125 237196 285325 276127 262699 264146 172756 175298 669639 629211 1485777 1457043 346386 344368 489962 491035 612975 594243 602763 607159 613136 622294 576811 638316 1747960 1824792 1143895 961161 544450 536166 641658 630907 649510 658304 645754 654840 738794 730071 4990068 5216895 39.35 72.0 2
08:49:03 2024-01-26 719201 720140 167002 163206 282147 288107 316791 315053 182974 179632 239838 237422 273506 277707 4626094 4923819 6532053 6343849 1091419 1140874 236380 206300 237867 237433 283707 276127 262453 263869 172481 175543 657657 634439 1470271 1450909 347893 342843 487134 492302 607581 592510 602335 605463 617621 621934 577164 641781 1752223 1848359 1128719 955383 547552 531878 638568 638327 645246 654199 651395 650953 734414 736468 5093051 5218813 39.35 72.0 2
08:49:04 2024-01-26 726563 720649 166440 163324 280729 288910 316022 315756 182474 179916 234932 238149 273088 276051 4636229 5020419 6579615 6339166 1103408 1142082 233721 207348 238255 236464 284654 275211 261861 263123 172788 175088 668124 628688 1500427 1457043 345858 343299 487134 489577 611243 592874 598943 603902 612165 622294 578019 637554 1743003 1823463 1146015 959079 543672 531914 639925 633827 647145 655421 644271 653838 735716 730769 4994749 5216895 39.45 72.0 2
08:49:05 2024-01-26 719711 720644 166699 162794 281148 287692 316057 314132 182465 179190 234932 242348 272671 274978 4623046 4943128 6536851 6353312 1097679 1138136 235237 206300 234566 237231 283405 274997 261061 263232 171898 174565 668124 637747 1504685 1447823 348609 342843 486304 492150 604091 594261 601221 603751 613136 622294 572915 640207 1750445 1854921 1135679 952634 544450 531395 634749 634585 642184 650652 649545 652913 729922 736786 5088804 5209461 39.45 72.0 2
08:49:06 2024-01-26 726563 719631 166436 163059 280350 288512 315960 315533 182176 179666 234788 237950 272445 276223 4629641 5018969 6589031 6348536 1110230 1140948 234269 207342 236352 236299 284122 274141 262235 262440 171898 174495 665868 631839 1463669 1455038 346910 342843 484344 486751 610307 592000 601657 603902 612165 625669 575904 635907 1750445 1837862 1148135 952634 542871 534996 635722 632930 643844 650616 643814 654803 734087 730395 4961603 5209461 39.35 72.0 2
08:49:07 2024-01-26 721758 721915 166436 162764 281117 286342 316535 314132 181923 179065 234788 237422 271875 273491 4616465 4907858 6574526 6353981 1088265 1140137 233943 206197 236359 235067 284321 274984 260230 263088 171625 175088 662062 638067 1465158 1450857 346910 342699 488441 486643 605545 592510 599885 605034 613208 622294 577610 640207 1747960 1840482 1146015 959079 545998 531612 638568 634585 640114 654428 649545 652875 735524 736677 5040616 5218537 39.35 72.0 2
08:49:08 2024-01-26 728664 719631 166971 162244 281585 286947 315960 315978 181348 179632 234457 237751 271840 273491 4629641 4995848 6490134 6362058 1106989 1140137 234779 206197 236359 235794 281821 275104 260230 261848 172226 173975 668124 629135 1478527 1450909 345334 342577 485717 491788 607191 589642 599737 601392 611238 622884 567906 635493 1749665 1837842 1143895 946110 544064 531914 634859 635930 646194 649326 645754 652838 729733 731568 5046157 5218230 39.45 72.0 2
08:49:09 2024-01-26 722577 720649 165863 162278 279801 288142 315515 314132 181348 179031 234457 238253 271875 272620 4629641 4970473 6603019 6347115 1090559 1137562 233617 206162 234697 235572 283043 272589 260957 261743 171606 174339 672176 637612 1452369 1459182 347856 342325 485717 488581 607617 591255 600838 605463 612596 618656 574305 634033 1742423 1831327 1139654 959469 541224 529420 635760 631103 641276 649038 641391 649447 730210 729737 5006405 5215094 39.45 72.0 2
08:49:10 2024-01-26 719643 719647 165889 162240 280036 286508 315960 312228 181888 178574 234788 238086 271425 273909 4626094 4952670 6537551 6348536 1100827 1139179 233479 206093 234625 235630 281786 273424 261738 261525 171760 173766 656724 638067 1457394 1438603 345614 342843 483477 486679 604688 590674 601480 602247 615980 622294 567942 639752 1750944 1852295 1150256 946110 542834 531088 632130 632930 640368 648376 644765 648986 729126 730323 5090934 5218813 39.35 72.0 2
08:49:11 2024-01-26 726908 720649 165216 162542 279582 286705 315960 313178 181314 178501 233726 242348 270151 274137 4625869 5007712 6560844 6331678 1097639 1137162 234262 206093 235916 234531 283087 272589 261738 260978 171540 174043 656724 629624 1478778 1454977 342690 342577 485717 486236 606760 588570 594495 603287 609477 620035 574464 634033 1741693 1820777 1147410 953348 541352 531878 634825 630884 643808 650124 642825 650917 730246 727332 4986761 5212578 39.35 72.0 2
08:49:12 2024-01-26 720987 720649 165902 161790 280267 285356 315672 313143 181314 178501 233361 242143 271840 273113 4629365 4917251 6527715 6350080 1086755 1137089 232286 205910 234403 234671 281680 276338 260966 260978 171095 173801 665093 635466 1468096 1450909 344629 341663 486405 485255 602758 586001 597027 601392 611232 616343 573493 636432 1744291 1836560 1143895 958104 542871 529420 635760 632930 640368 649002 645222 648986 730282 730359 5033353 5215094 39.35 72.0 2
08:49:13 2024-01-26 728659 720654 165601 162132 279805 284250 315960 313178 180742 179031 232998 242383 270186 272655 4629641 4982608 6500240 6343887 1105486 1136284 232251 205412 234697 234249 279753 274156 261334 261725 171691 173144 658217 628688 1474459 1454004 342618 342145 484308 490392 605545 587109 597394 594996 608253 619999 569658 631234 1747960 1835170 1143895 944766 540582 531021 630789 632034 643095 648340 643321 652411 729770 730584 5062758 5215094 39.35 72.0 2
08:49:14 2024-01-26 723637 720649 165601 161731 278679 285356 314078 314132 180867 178501 232962 237587 270732 273499 4632385 4979746 6602819 6330416 1088303 1135480 232968 205770 234697 234249 280641 271792 260265 260035 171146 173144 669071 635011 1476204 1460149 345188 340081 484993 487616 606630 590448 595282 602749 609149 614974 572013 632658 1733783 1824792 1147870 956705 538280 529057 633062 626440 637316 649326 639363 645657 731782 727587 5005377 5213176 39.35 72.0 2
08:49:15 2024-01-26 719444 719631 165340 161697 278566 284956 315071 311033 180993 177939 233290 236323 270787 272655 4626342 4943029 6537542 6330200 1099254 1133837 232021 204951 233636 233760 280810 271827 260269 259493 170739 173076 673715 637747 1455984 1448859 345188 339603 480753 488308 603187 590448 597247 597657 612464 615010 568851 631411 1744291 1850982 1139654 946110 541352 528274 630085 629284 635676 645536 640937 643681 728575 727612 5094570 5218813 39.35 72.0 2
08:49:16 2024-01-26 724736 719876 164802 162060 283787 285410 314042 311938 180456 178186 232599 237421 270151 272690 4632465 5017021 6574799 6330190 1100512 1136320 230792 204951 234697 232972 280802 277109 260269 261747 170502 172835 671281 626897 1470675 1458144 343806 340524 483514 484715 603150 585376 595414 600965 603978 618494 567906 630935 1733783 1817810 1158737 952634 539429 529793 633062 629093 644007 648376 640272 649447 730748 727073 4971128 5209461 39.45 72.0 2
08:49:17 2024-01-26 727898 720385 164836 161434 277686 284596 313053 311719 180206 178309 231875 237421 270117 273995 4636248 5027587 6546867 6331678 1110094 1135480 231538 205590 233108 232972 280214 276681 260269 259028 170232 172320 659337 631388 1459440 1447823 342172 340224 478048 484605 604831 588248 599014 601466 606609 618477 569584 628922 1739331 1829971 1139654 948806 536752 529057 629190 625532 638486 641668 636534 649236 724470 721381 5034581 5209185 39.35 72.0 2
08:49:18 2024-01-26 719643 720649 163749 162310 278378 284277 315035 310015 180707 177311 232599 237047 269740 273306 4625790 4942313 6565226 6341030 1082094 1135480 231503 209027 233308 231864 280214 276840 258774 259458 169658 172835 656000 635796 1460557 1447823 342172 339746 483281 483454 598882 586926 591527 598925 608719 613208 571276 634085 1743625 1835170 1137534 954704 539813 529021 631236 629015 638427 647356 639957 643681 731265 728525 5034581 5213285 39.45 72.0 2
08:49:19 2024-01-26 728931 719880 165225 160667 278488 283617 312869 311719 179853 178186 231514 237054 269705 273499 4638993 4983052 6490990 6341030 1103911 1135516 230827 208733 232908 232256 277564 277036 259867 260072 170434 172217 660643 628688 1459432 1447823 340622 338686 478084 486999 602127 583332 594330 595745 605431 617144 566879 627028 1739331 1825950 1135414 941911 538280 530035 627443 626846 638523 643581 640923 646996 721161 725539 5069541 5213176 39.35 72.0 2
08:49:20 2024-01-26 726866 721915 164741 161181 279159 283582 312104 311211 179501 178433 230885 236819 269295 270666 4638993 4990181 6556193 6335867 1094559 1134484 231503 208298 233236 232221 278444 272980 258774 259524 170739 171670 662062 627792 1463547 1461186 340586 338140 482940 483418 601475 584125 590480 597141 602243 612813 569401 628787 1734965 1812650 1131173 955589 537478 531341 630643 626383 639426 643545 636497 647511 728221 724621 4987621 5220618 39.45 72.0 2
08:49:21 2024-01-26 722784 720649 164468 160882 279163 281856 314007 309294 180103 177345 231443 236288 268850 272306 4632943 4919653 6546867 6340714 1082118 1134484 230792 208591 233272 231278 278640 273045 258592 260255 171322 172217 659221 634102 1468459 1445770 340586 338365 481917 481981 597647 583758 588794 593476 607382 611483 568851 631833 1739917 1835050 1129053 955309 539813 525750 630680 627309 634813 647584 640272 642950 729053 725589 5032371 5218041 39.45 72.0 2
08:49:22 2024-01-26 726596 719595 164468 160890 278967 281821 314042 310158 179535 177311 231118 237054 268441 272727 4643092 4968987 6509614 6351861 1103087 1134484 235114 208480 231786 231830 278409 272852 257219 260072 169624 171670 652245 630486 1483646 1443721 341159 338686 478012 483454 597997 580287 593075 592364 601784 613280 563825 629070 1741186 1836354 1148135 947574 541077 528912 627443 627216 636617 640168 641888 643829 722421 727141 5095637 5229990 39.45 72.0 2
08:49:23 2024-01-26 730485 720649 164494 161298 278378 283149 312139 309294 179535 177311 231118 237054 268033 272306 4638993 5024161 6565445 6340714 1094559 1137325 230404 208263 233036 231473 278409 272275 258774 259524 169658 171670 662062 626451 1477777 1457043 341159 337086 480898 481264 598516 580305 588697 594280 600871 610587 568010 623482 1731926 1809018 1135414 951437 537367 528766 629452 624609 637402 644845 634400 647200 725644 722572 4989885 5222037 39.35 72.0 2
08:49:24 2024-01-26 722789 720649 164209 160886 278378 281715 313089 308394 180103 177311 231118 235595 268476 272306 4638993 4905344 6551525 6350080 1081348 1134484 230758 208263 232949 230762 278195 272083 257977 260072 169086 171943 669292 634102 1482992 1447823 341644 337630 480898 482699 596378 582888 588697 590746 604050 610661 565494 629554 1733783 1828675 1135414 950157 538280 525895 630085 628396 634253 646858 638233 641924 726814 721201 5040578 5226260 39.45 72.0 2
08:49:25 2024-01-26 728414 722247 163719 160633 279163 281321 312104 310450 179240 177701 230365 236323 268033 272306 4639002 4989018 6490990 6340714 1103911 1134484 235078 205529 231786 231508 278217 272777 258411 258796 169692 171125 665093 627344 1463085 1447823 341159 337630 476596 483454 598516 581554 593075 592819 599986 612381 558892 622967 1733746 1823463 1133293 940602 533603 525931 622534 623762 636617 640024 637321 646312 719290 720621 5070695 5225984 39.35 72.0 2
08:49:26 2024-01-26 722636 720649 163719 161100 278127 284414 310615 308394 179535 177032 231392 234919 269295 270666 4642301 4979746 6602819 6339468 1086755 1132875 230404 208192 231588 231312 278409 270182 258411 259056 169086 171943 665851 636249 1470619 1452915 340586 336342 477640 480549 598882 584045 589570 600166 604087 609657 565531 624846 1731926 1820777 1140223 949822 532848 522020 625666 620776 631227 640312 632611 639878 724506 722499 5004478 5226172 39.45 72.0 2
08:49:27 2024-01-26 717479 719599 163723 160518 278147 281786 312284 310158 179501 176164 231118 234077 268220 272125 4638993 4933234 6532888 6348536 1096121 1132875 235114 208263 230311 231473 277371 270707 258013 258796 169052 171125 661115 637157 1458291 1443721 340586 336036 474779 483186 595314 583758 592233 593002 604050 611129 558856 625325 1733783 1843266 1126933 943115 535230 521214 622975 623762 630076 640312 634584 637794 723840 724108 5093938 5222249 39.35 72.0 2
08:49:28 2024-01-26 725874 720202 163585 160633 276441 282682 310868 308358 179296 177175 230941 235326 268033 273113 4645013 5021090 6555851 6341030 1102898 1134484 230852 208081 231786 234895 278060 270599 257832 258796 169086 171125 670638 626897 1471773 1452915 339712 337358 478048 477737 595041 576685 587026 594609 600423 611017 565494 624691 1731926 1806456 1130796 948806 533603 527082 625666 620131 631100 639339 630703 641749 720489 717044 5037804 5220472 39.45 72.0 2
08:49:29 2024-01-26 722271 722618 163516 160648 276533 281817 312032 308665 179535 177594 230400 235072 268233 270630 4639213 4947120 6546530 6380513 1079809 1134484 234923 204739 231750 235154 278609 270671 256393 258796 172384 171159 662062 634102 1462234 1445770 340676 336342 478048 477773 592646 580287 585188 590467 601396 606097 563825 627213 1733746 1824792 1153217 948806 536371 522792 626998 625261 631227 640732 635558 639228 721251 721309 5037804 5238991 39.35 72.0 2
08:49:30 2024-01-26 727944 720280 163542 160272 277337 282276 311698 308147 178902 176998 230365 236088 266847 270702 4645613 4976138 6500355 6359445 1103911 1137050 231176 204739 230386 234895 277436 270743 256788 257999 169086 170582 661494 626897 1464254 1445770 339712 336071 475185 483149 596378 576518 588243 585947 599839 610661 560477 623582 1733746 1822136 1131173 938171 532093 522900 620336 622438 633914 639109 632751 641542 718456 718089 5066374 5230519 39.45 72.0 2
08:49:31 2024-01-26 727758 721695 163581 160412 277382 281680 309785 309152 178765 177209 229472 234799 267998 269536 4641175 5000451 6584217 6331349 1091443 1134484 235185 204166 230347 234824 278217 270182 257977 257135 167921 170548 662696 630036 1464552 1457043 341159 334556 477267 477737 595113 580876 585225 591946 599765 605211 562090 622701 1724527 1806456 1126933 949859 530514 521250 625222 618308 632121 640312 630551 641305 723664 716470 4985343 5218537 39.45 72.0 2
08:49:32 2024-01-26 719564 720389 163507 160942 277613 281216 312195 308919 178833 178058 229829 235107 268302 269581 4635907 4933650 6527462 6350080 1082118 1134484 231385 204166 231750 234824 277436 270635 256178 257999 172072 170819 667561 632291 1456675 1445770 339712 334018 476596 481228 593011 576951 585188 585694 602122 605175 558784 623482 1733157 1828675 1129053 945438 534471 521250 623895 624646 629443 640312 634620 637831 722641 720348 5039139 5212578 39.45 72.0 2
08:49:33 2024-01-26 728931 718537 163963 159469 278118 282875 309931 308217 178270 176686 228831 234695 266744 270450 4645613 4983090 6490134 6355203 1102338 1134484 230852 204166 229596 231786 276622 270671 255641 257170 168550 170041 660547 627516 1482731 1446796 339471 334556 475888 480549 595643 577941 587068 585910 598914 607874 557696 621662 1731926 1820777 1131173 938196 533677 522864 622094 622879 633017 636537 632751 639958 716357 717053 5074293 5218813 39.45 72.0 2
08:49:34 2024-01-26 726908 720649 163161 159604 276251 283075 310432 309684 178697 178272 228831 234462 267894 269581 4650758 5000451 6565445 6330435 1088077 1133800 235078 204023 230311 234589 277826 269540 257219 256380 172108 170395 666608 629586 1460529 1457043 339712 334018 475185 477665 596231 576915 583425 592583 598621 607867 558892 620779 1724563 1806456 1124812 949859 530514 519713 623895 616492 631227 639375 630103 638358 722641 712368 4991183 5218813 39.35 72.0 2
08:49:35 2024-01-26 719187 720649 163688 159574 277239 280697 311096 306891 178765 178200 230081 234521 269205 268752 4646739 4935995 6532888 6362172 1088269 1133837 231988 202884 230150 234860 276586 269802 255606 257567 172072 170819 671215 631388 1465158 1445770 340676 333613 476562 481146 593011 580287 585188 585622 601853 604327 559684 621646 1729467 1835046 1126933 945438 533640 520445 622975 621998 628962 639826 632714 636400 722129 717044 5043696 5224439 39.45 72.0 2
08:49:36 2024-01-26 728414 719635 163427 159324 276746 280928 309994 307848 178249 176164 228936 234358 269177 270306 4656144 5039604 6528216 6347693 1107160 1134484 230206 203844 228672 231799 277436 268900 256788 256415 172072 170395 665093 629586 1464910 1447823 339158 334521 473837 477665 596378 577941 588702 591073 598965 609693 561051 620779 1729467 1819487 1124812 939507 530137 521214 617567 617399 630972 632826 630726 638284 712147 717482 5056975 5209461 39.45 72.0 2
08:49:37 2024-01-26 721523 720649 163165 159629 276287 281927 308305 306428 178812 180254 228972 232639 266847 269889 4668011 4994524 6603068 6340576 1087366 1136855 231338 203844 229953 234389 277436 268532 257723 256380 172037 170430 666608 631388 1453857 1458144 339712 335481 476562 477257 596378 576879 585216 590130 598914 606436 558820 619824 1724527 1804390 1140223 949149 529007 521415 622094 612879 629407 638439 627314 636437 722371 712332 4983293 5226260 39.45 72.0 2
08:49:38 2024-01-26 719201 720654 163157 159358 276711 280039 309241 306179 178372 180506 228901 233716 269853 268896 4641175 4938353 6527378 6354611 1083661 1133679 230690 203373 230063 230821 276550 269766 254786 256990 169668 170614 676352 631839 1454661 1445770 338751 333983 475185 476921 589488 577532 582987 587127 599765 603841 557997 621646 1729467 1820777 1146720 948806 532884 521415 623895 619182 627397 638403 631000 632618 720562 716470 5034581 5218813 39.45 72.0 2
08:49:39 2024-01-26 728931 720649 162896 159349 276278 279896 310469 306428 177811 180542 228191 234077 266003 269536 4634780 4995057 6509441 6348423 1103976 1134484 229492 203844 228848 230821 277917 269694 253934 256415 169430 170007 662945 628688 1464531 1443721 337794 334521 474544 477701 590550 574642 583503 586296 596226 605636 558101 621662 1730024 1819558 1124306 936838 533406 522020 620336 620131 630334 632791 631675 636474 712111 717482 5084605 5224439 39.45 72.0 2
08:49:40 2024-01-26 730167 720649 162635 159570 275020 280039 308305 306463 177654 176164 228156 234799 266593 268931 4654378 5011843 6565012 6353651 1094521 1138701 229280 202884 229561 230498 276622 268073 255324 256492 169549 170007 667561 625113 1476048 1460149 337794 333830 476562 477068 591264 574642 582987 585983 595951 604267 558784 618030 1719567 1799837 1131173 948131 530137 522020 621746 612879 631227 634197 627314 638284 712219 712332 4999264 5218813 39.45 72.0 2
08:49:41 2024-01-26 719707 720649 162640 159574 275020 278993 309710 305468 178249 180219 228901 232674 265969 269438 4669068 4933570 6593734 6358520 1080503 1134373 229958 203347 229624 229284 276586 268450 254005 256810 169192 170614 660829 634102 1452199 1446796 338511 333830 474507 476393 589488 577532 582987 585910 599765 604014 558856 621170 1724563 1820925 1120572 949896 532056 519941 622094 616509 625176 635343 627351 630756 717333 712368 5028778 5228165 39.45 72.0 2
08:49:42 2024-01-26 724699 720385 162605 159100 274989 279896 309710 305468 177811 180254 228191 234077 265969 269761 4654378 4990332 6518953 6376072 1102399 1134410 229120 203703 228707 230356 276408 268043 253652 257170 169192 170007 658329 629867 1482910 1438603 336768 334018 473168 477068 588162 574373 582574 583776 594618 605175 558891 622143 1730696 1824792 1146720 937901 531267 520481 618512 619182 628481 631299 631000 634487 712994 716470 5083672 5227889 39.45 72.0 2
08:49:43 2024-01-26 731009 720649 162458 159435 274529 279222 308270 305503 177811 180219 228191 234661 270886 268931 4654378 5021090 6537227 6338811 1094543 1137325 229315 202743 228778 229872 276020 267706 254610 255451 169668 169973 663577 626451 1481933 1457043 337539 333830 475888 477068 592592 574236 581002 589573 595602 602531 559684 616132 1720221 1800084 1146720 948806 529007 519677 621654 612650 628962 632826 626388 635949 712255 712368 4990294 5228165 39.45 72.0 2
08:49:44 2024-01-26 722784 720385 162601 159062 274976 279613 309205 306101 177845 179896 228191 233357 270921 269797 4661737 4983052 6546849 6348423 1099254 1132875 228745 203241 227892 230214 275455 268098 253899 256239 168600 170445 663577 635011 1466031 1435486 336768 334018 471833 477068 587210 577532 583425 586296 598204 604327 556451 621440 1731252 1828675 1129053 938839 531267 519941 616472 616455 624733 631299 627314 630606 711446 712332 5102523 5233785 39.45 72.0 2
08:49:45 2024-01-26 726638 720644 162086 159358 274074 280004 307268 305777 177777 180113 228121 232605 267658 270558 4644696 5044839 6613239 6359445 1093595 1136902 229360 202849 228813 229143 276265 267787 254505 255310 169192 169837 676352 626897 1486916 1456072 336038 333794 475852 476056 585739 572030 580774 587776 592004 603769 559684 616605 1721213 1802390 1139654 946110 529007 522523 618476 614301 627485 631299 623546 632097 711373 710112 5052783 5227679 39.45 72.0 2
08:49:46 2024-01-26 719711 722180 162307 159570 274100 279896 308305 306065 177777 180077 228511 232570 265900 268896 4657697 4963413 6565263 6366726 1082118 1134484 229421 202849 228423 229165 276091 267214 253724 256062 169121 170274 662945 635011 1454917 1446800 337685 333758 473393 475944 588987 576270 581224 587132 598548 603942 560383 621662 1724490 1818198 1116331 951362 528256 517999 617530 614159 623407 631832 622591 629986 712111 709077 5020728 5233722 39.45 72.0 2
08:49:47 2024-01-26 718619 720613 162575 158914 274721 279896 307769 304846 178338 176497 228511 231626 265900 270105 4644888 4986514 6546867 6359296 1094559 1131196 229386 202849 227361 230104 274825 266991 253757 255129 168955 169734 666022 637747 1442637 1449890 339471 333414 471688 479101 589740 577868 585130 583703 595073 602035 554699 620190 1729467 1832588 1120572 940602 530477 516830 616035 612915 622966 631299 629172 632737 711917 712296 5051182 5235626 39.45 72.0 2
08:49:48 2024-01-26 728664 720649 162870 158560 275473 279153 306694 305930 177777 180436 227414 232605 266524 268635 4654979 5057163 6518891 6348536 1106989 1134484 229065 202672 227396 230427 274405 266394 253969 254347 169597 169435 669071 627792 1458417 1449890 336477 333325 473059 478201 590669 571921 584083 583521 595644 603625 553025 614314 1724563 1821032 1131173 935470 529760 521415 616909 618089 626599 631299 629619 634728 710332 712332 5088527 5235626 39.45 72.0 2
08:49:49 2024-01-26 728931 721669 162090 158544 273307 279896 307268 305672 177184 180309 227220 233322 271231 267245 4657697 5026108 6565518 6366726 1091443 1134484 229386 202176 228068 229034 275282 266358 253580 254595 169074 168695 665851 626434 1459440 1457043 335455 333613 474361 474047 589979 572008 579320 585330 592860 600551 559943 617681 1720221 1797288 1135414 947574 528594 521415 616659 612819 625642 630494 623032 633299 709293 710409 5047576 5224344 39.45 72.0 2
08:49:50 2024-01-26 720670 722691 162117 158813 273237 279896 308235 304310 177620 176708 228005 231856 271231 268446 4634854 4953881 6603810 6348536 1079041 1134484 228710 202247 227874 227935 274633 266394 252381 255343 168718 169401 662945 633649 1468958 1443721 336768 333830 474398 474010 587026 575268 577607 581960 597219 598793 557020 617845 1726740 1816915 1118451 948806 529760 516576 619944 614122 622085 631299 622612 629189 714509 710409 5013560 5226260 39.45 72.0 2
08:49:51 2024-01-26 719444 720103 162048 158245 274074 279896 306340 304490 177811 176214 228156 231787 267283 269817 4657697 4958032 6546867 6354611 1094484 1132875 229030 202212 226892 229195 273985 265577 252944 254347 168718 169367 663906 635466 1444561 1441676 337794 332855 469071 477068 588042 575607 583557 584559 598029 603182 552917 615984 1725080 1833746 1116401 942186 528631 513887 616035 614337 622746 632456 627240 630902 714509 714368 5051182 5228165 39.45 72.0 2
08:49:52 2024-01-26 727898 717321 162315 158531 273307 279896 306946 306101 177218 180113 227255 232178 267247 268446 4657697 5055574 6556193 6348536 1109438 1134484 228320 201894 225956 229425 274405 266728 253969 253921 168718 168864 671023 628688 1459952 1447823 335782 333360 469035 477068 585739 571971 583816 584559 592715 602172 555184 615447 1725080 1812650 1118451 934710 527432 519527 613820 615465 625620 631263 627166 632365 709293 711221 5083672 5235626 39.45 72.0 2
08:49:53 2024-01-26 728982 722180 162022 158405 273237 279896 306946 306964 176627 180436 226675 232570 267658 266764 4648083 5026108 6556175 6348536 1089853 1133679 229104 201577 227361 228484 273985 265541 252944 252402 169074 168330 661203 627792 1460567 1457043 335745 332626 473168 474338 585739 567973 577308 583740 592169 599654 558574 613911 1721213 1798134 1120572 947382 527432 519759 618186 613099 626063 631299 623055 632700 712392 709261 5018021 5223784 39.45 72.0 2
08:49:54 2024-01-26 720978 720649 162052 157747 273272 279073 307053 304954 177184 176585 226744 231626 267247 267809 4657697 4948410 6570163 6350080 1078236 1134484 228480 202212 227361 227749 274021 266358 251994 254347 168246 168898 674309 634731 1476617 1443721 335745 333360 473168 473596 585245 571259 576046 580283 592838 597148 556969 617517 1725603 1817810 1140223 948853 529007 513743 618186 612600 620072 630602 622612 627217 712994 709406 5020728 5216310 39.45 72.0 2
08:49:55 2024-01-26 721698 720389 161530 157714 273228 279502 306946 304240 177777 175968 227449 231109 266357 268860 4648345 4973110 6537542 6340714 1096083 1130962 227737 201577 225921 228484 273184 265506 252124 253178 168482 168864 673227 635011 1475631 1441623 337280 331847 468668 475719 587078 573352 582678 580269 594504 599814 549842 615923 1724527 1832287 1118567 940879 528326 515915 614255 611830 619196 630158 627061 628853 715142 709077 5047817 5235626 39.45 72.0 2
08:49:56 2024-01-26 728931 720654 162438 161817 273303 278645 306946 305850 176627 180077 226008 231890 266038 267245 4661737 5010507 6494774 6348385 1100731 1132875 227613 201989 226657 228324 272732 266394 251643 253178 168482 168330 672176 626451 1463611 1443721 333713 332855 469035 476393 585549 567829 579056 576933 592409 600694 549770 612467 1723267 1812981 1126933 938276 528896 518879 614544 616302 625348 627395 627061 627033 708359 713430 5090934 5237356 39.45 72.0 2
08:49:57 2024-01-26 731831 722691 161539 158275 272403 279591 306946 304097 176661 176708 226709 232605 265984 267245 4661737 5035381 6546456 6345553 1091443 1134484 227772 201225 226974 227582 273477 264728 251994 253178 168246 168597 673227 625113 1494091 1456009 333676 331847 472500 472854 586626 569580 576046 582019 585807 597184 554735 612987 1715307 1797163 1120572 944766 526818 519170 617748 612339 625472 629271 621137 629821 709364 707188 5047817 5218813 39.45 72.0 2
08:49:58 2024-01-26 719707 722471 161175 158498 271502 279502 306340 303351 177362 175968 227061 231327 266170 267245 4661737 4981003 6602735 6338964 1087491 1133679 228415 201542 225956 227935 274405 263917 251643 253744 167776 168898 662945 634102 1467264 1447823 335745 331812 469107 471484 587210 572506 577790 584559 591552 597184 555519 615195 1715343 1809685 1149698 944095 522889 513019 614727 609612 621699 630530 621983 630157 713352 706139 4995019 5235175 39.45 72.0 2
08:49:59 2024-01-26 719711 720654 162048 159818 273052 278609 306946 304954 176695 176214 226744 231615 267247 265945 4657697 4943029 6532888 6348385 1083586 1132875 228639 200315 225956 228103 271520 265541 251398 253143 167776 168597 661406 631561 1464304 1443721 333785 331847 471833 474302 583858 567937 575195 576861 593006 595253 552830 614314 1721444 1812981 1116331 946223 527506 513851 616472 612819 619342 631299 622612 628306 712392 708615 5018717 5237356 39.45 72.0 2
08:50:00 2024-01-26 723261 720649 161496 157680 272394 278877 308574 303030 177218 175687 227061 231144 265984 268609 4644696 4968686 6546867 6350080 1094521 1130998 227260 201894 225571 227582 272315 264692 251913 253178 167506 169132 671665 634439 1468562 1434527 333676 332855 466186 472890 582997 567901 580540 580269 591841 600730 549842 616168 1724563 1823463 1120572 936172 527506 513815 611220 611052 617994 623878 622135 624334 702903 709152 5103370 5229878 39.45 72.0 2
08:50:01 2024-01-26 727151 722586 161030 158355 273433 279896 306946 304704 176627 176250 226605 231075 265776 268896 4663932 5037488 6584169 6350080 1099985 1134484 226329 201859 225956 227230 273184 263881 251608 252402 168246 167865 662945 628688 1457166 1446796 332666 333360 468266 468724 586493 567566 577753 582842 593006 599814 554735 612019 1719000 1799339 1138058 940845 522889 513851 611220 607391 620058 623878 619926 629075 704357 703354 5058153 5229878 39.45 72.0 2
08:50:02 2024-01-26 723025 721336 161407 157789 272219 279824 305867 304382 176627 175968 226008 230206 266553 266764 4657697 5007563 6612145 6337841 1084433 1131233 227966 200910 225728 227230 272922 263442 251608 252368 167776 168330 661406 632291 1447627 1448803 333821 330808 468999 472520 587063 568009 575639 583740 592169 595253 549842 611811 1713408 1801113 1122898 944766 522427 513381 614255 603938 620327 629415 619593 629969 711446 703390 4972122 5231497 39.45 72.0 2
08:50:03 2024-01-26 724805 722654 161462 157513 273122 278038 306910 304062 176560 176109 225973 231075 266357 265537 4648046 4933421 6546863 6350382 1084321 1129920 227966 200245 225763 227230 271225 264728 250804 252920 167776 167831 671665 630486 1461353 1442698 333519 330808 469107 473596 582174 567865 573867 576789 589230 595253 549806 613843 1719000 1811584 1114211 943425 527131 513779 614727 611916 617994 629451 620844 625302 710332 707138 5030147 5231497 39.45 72.0 2
08:50:04 2024-01-26 725247 722201 161403 157576 272644 278929 306874 301861 176560 176074 226605 230972 265399 267997 4663723 4999451 6556067 6348385 1096121 1133679 226592 201225 227245 227036 272090 264692 251398 253178 166700 168864 655432 633085 1448411 1434527 332702 332855 466222 473327 580423 567030 577790 576897 592587 600701 549806 614278 1724563 1822173 1126933 935507 527131 513815 609422 611015 616614 623651 621727 623413 705355 707406 5103969 5228165 39.45 72.0 2
08:50:05 2024-01-26 726908 722446 161334 158145 271327 278589 306622 303635 176492 175986 225938 230938 265399 268716 4658075 5044767 6584111 6354611 1097611 1132875 225472 200910 225571 226368 272922 265828 250804 252192 167776 169522 661406 627792 1463862 1447551 332424 331847 468302 468688 583895 565234 574309 580269 586167 597184 553062 612799 1715307 1793196 1128719 940639 522112 516647 611220 603866 618467 622285 617619 626254 703859 703246 5033239 5216895 39.45 72.0 2
08:50:06 2024-01-26 719711 720658 160777 161808 273086 279644 306226 302782 177977 175425 225973 229626 265670 267032 4662802 4990181 6593422 6348612 1085207 1134484 227613 201143 225571 226561 271485 263074 251818 251981 167506 167831 668540 632291 1463739 1451885 333785 329773 468338 471448 586379 567865 575374 581125 590545 595253 549806 608810 1710975 1795092 1125064 944766 521958 512658 613386 603938 621645 627610 619926 629312 710368 703318 4989885 5228165 39.45 72.0 2
08:50:07 2024-01-26 723761 720649 161530 161587 272368 277329 306730 303979 176492 175845 228176 230904 265470 265431 4665550 4947464 6551525 6348536 1082202 1134373 227225 200315 225956 226176 271204 263917 249342 252368 166920 167831 663853 632291 1460741 1443721 333441 330808 469071 468688 580564 567429 574149 576825 591332 595253 549914 614314 1715343 1806456 1135892 946110 525227 510750 613820 603902 613073 625265 617144 622494 707256 703282 5013560 5230177 39.45 72.0 2
08:50:08 2024-01-26 719439 720654 161024 157308 271537 277790 306514 302359 176627 175442 228484 231383 265701 267783 4659145 4983090 6546863 6366088 1092868 1131270 227260 200769 225684 226526 271450 263881 250455 254141 167506 167797 661406 635466 1461910 1443721 335748 329275 466150 472890 583034 567937 576083 578595 589230 595253 550126 613200 1719000 1824521 1099369 938171 524483 512998 609422 610746 613073 625265 620794 624371 708828 711597 5051182 5228165 39.45 72.0 2
08:50:09 2024-01-26 728931 720140 161427 161404 271996 278253 305151 304276 176106 175968 230352 230755 265576 266925 4660040 5056397 6537417 6341030 1111906 1134484 226487 200280 225540 227264 271654 265828 251188 250826 167471 167730 658463 626004 1491199 1445770 332162 329845 466086 472289 585664 567968 577790 577005 586095 599357 550516 608846 1715343 1806456 1138058 933869 521958 513743 604141 607427 620291 625741 622612 627217 705854 707406 5074293 5228165 39.45 72.0 2
08:50:10 2024-01-26 720198 722184 160878 161591 271123 277364 306946 301899 176350 175442 230298 229728 265576 266318 4657697 4967769 6593609 6367612 1081348 1132875 226980 200280 229738 225583 272732 263039 251306 252016 166700 167797 665415 634102 1453041 1443721 332936 330313 466222 467261 581316 566994 572652 576933 589230 594019 549878 613261 1715343 1809018 1131561 946110 521215 512273 610752 605133 615553 623914 614415 623450 707292 700174 4990294 5224439 39.45 72.0 2
08:50:11 2024-01-26 717673 720389 161281 161413 271537 277364 306083 303067 176073 175722 230352 228956 265611 265572 4661737 4945347 6536733 6358193 1081639 1131675 227050 199618 225030 225826 269764 263074 251978 251595 167166 169166 668540 630038 1475595 1444704 332396 327750 467643 471520 580156 568371 574965 576325 586167 593507 547007 613237 1715343 1811584 1109970 939507 524446 510714 611220 609218 613073 626657 621454 621614 709329 703354 5033239 5226260 39.45 72.0 2
08:50:12 2024-01-26 723600 720649 161288 161434 271123 276515 306514 301441 176073 175477 230153 230366 264763 266835 4657697 4990332 6556112 6367925 1094543 1133286 226032 200595 225684 226002 270588 262671 251270 252368 166700 168161 661118 631661 1453119 1434364 330692 331292 466222 468760 577149 565563 576902 576325 589140 596729 550516 610701 1723147 1818198 1120572 932816 523703 512273 607667 603902 614681 622285 619926 621630 703859 703318 5103969 5228165 39.45 72.0 2
08:50:13 2024-01-26 726834 720649 160361 161848 269886 278844 304901 302854 175917 175722 230189 229694 264728 267845 4657697 5044876 6574799 6348423 1099128 1132728 225717 201085 225684 225652 271310 264328 250420 250826 167237 167414 661406 629586 1452393 1446796 331390 331310 467137 467920 584642 565126 574346 577000 586095 596275 549842 608810 1715343 1799837 1133726 938171 520845 511505 607278 605426 617702 622285 617144 624850 701265 702256 5053366 5218813 39.45 72.0 2
08:50:14 2024-01-26 720665 720644 160540 161556 269886 278253 304865 301441 176073 175162 230225 228763 264763 265537 4653766 4990218 6612048 6338234 1084753 1134899 226452 199861 226960 225879 271120 264328 252725 252711 166909 167662 659868 631839 1464979 1452915 334794 328778 466878 468688 584004 568371 574298 576933 585198 593736 550516 609160 1706124 1789955 1122898 943425 519735 511865 610698 603866 617558 623914 616233 626908 703169 701196 4980506 5222259 39.45 72.0 2
08:50:15 2024-01-26 720462 720654 160502 159147 270736 276479 306083 301899 176039 175442 230117 231913 264798 265572 4657697 4940604 6547114 6334474 1079041 1134899 226916 200071 227281 224955 270483 265447 251270 251491 166909 167696 666977 632291 1460257 1442698 331695 329346 469362 470561 577050 567165 572041 575589 590545 595323 548188 612390 1715343 1806456 1109970 943425 523703 512273 612085 603672 614246 622931 614415 621630 703097 702189 4990030 5212578 39.45 72.0 2
08:50:16 2024-01-26 718619 720649 160472 161287 269881 276479 304328 299651 176106 174448 230424 228956 264173 266390 4647807 4976652 6527715 6339279 1091419 1131270 226557 200036 225503 226727 270775 264665 251270 250722 166944 167431 664483 635466 1448203 1442694 333405 327450 466746 471900 577122 569470 574298 574660 586131 592897 547030 608699 1715343 1823546 1133726 938196 522518 509996 608992 607391 615553 623878 619963 621259 703241 703318 5038177 5218813 39.45 72.0 2
08:50:17 2024-01-26 731004 720654 160981 160957 271572 276056 304187 302634 175520 175407 229720 229728 264357 265572 4648158 4990181 6495613 6348536 1099985 1131270 225664 200140 229270 225442 270775 265640 250845 252711 166920 167132 661406 626860 1462432 1446800 332424 329328 467371 468724 577014 563386 573741 575286 586171 595253 546802 608736 1719000 1809018 1129395 934179 523667 512225 608140 607391 613073 622249 619412 622514 699971 703246 5081542 5218813 39.45 72.0 2
08:50:18 2024-01-26 730481 721674 160468 161451 272241 276479 303758 301441 175762 175127 225954 230366 264468 265502 4658300 5036991 6565537 6330153 1091443 1132875 225787 199653 225684 224867 269764 263954 250952 252355 166709 169047 664483 625025 1486452 1455038 332424 329829 469398 468824 581330 563784 571967 577959 583591 592636 551614 606411 1710975 1785793 1120572 942186 521215 512983 610284 604569 617485 622285 613436 621577 701229 701306 5040182 5220618 39.45 72.0 2
08:50:19 2024-01-26 719711 722691 159490 159117 268960 276479 305079 301037 176005 174569 230406 228571 264507 265537 4661019 4982939 6598119 6348536 1082043 1132875 226137 199618 225366 225093 271001 263210 251129 250791 166362 167464 658329 635496 1473567 1449890 333843 328104 466791 469228 582642 567859 573112 579600 586059 592860 551296 606938 1712653 1801113 1103609 940602 519365 510679 607595 603141 614681 622285 616754 622494 703169 700316 4972589 5218813 39.45 72.0 2
08:50:20 2024-01-26 721610 722175 160371 160931 270640 275597 304615 300912 175520 175092 225521 228956 264728 263877 4644897 4944377 6527715 6345239 1080541 1128810 225822 199618 225030 224867 269353 262234 250388 250535 166478 166969 666977 631388 1449779 1445734 333570 328458 469398 470561 578862 565344 570126 573999 588130 589819 548849 611013 1714626 1805931 1129395 940602 522702 511548 610284 607859 613549 622285 614378 620710 705355 700859 5018945 5226260 39.45 72.0 2
08:50:21 2024-01-26 723543 720649 160443 161226 269816 276443 305079 300909 175884 174569 230369 229273 263514 266354 4661737 4990073 6537542 6339241 1094484 1131196 225089 199931 224725 225059 269318 267554 250952 250756 165944 167730 656947 633987 1466457 1429383 331953 329488 464880 470561 577932 565380 575337 576142 589737 597955 547043 611732 1720221 1818198 1114211 931382 522702 510789 605522 606285 612509 622019 617522 619792 702330 701160 5088804 5218813 39.45 72.0 2
08:50:22 2024-01-26 726793 722446 159961 161186 269593 276903 302730 301159 175211 174970 225918 228922 263918 265502 4668397 5050335 6555776 6340389 1103938 1132875 225472 200245 224381 224676 269764 262956 250564 249261 166397 168420 661406 628240 1455937 1445498 332424 329239 464077 468380 582983 565810 575152 578742 586461 595181 550369 608404 1713872 1802124 1131561 934105 518260 512017 605376 602089 615989 618575 614378 621614 701299 699082 5058404 5220618 39.45 72.0 2
08:50:23 2024-01-26 721698 721669 160250 161182 270896 277364 301883 301159 175486 174535 225954 233259 264503 264688 4648046 5012679 6602819 6331349 1082081 1131196 226137 199583 225049 224364 269729 261693 250952 249295 166384 166969 666977 632291 1450408 1447823 331623 328505 466086 468712 580423 566727 571709 578595 588683 592897 548740 607970 1706535 1795997 1118567 942186 518260 510428 607130 601899 615046 622249 614342 624326 706354 698099 4990016 5218813 39.45 72.0 2
08:50:24 2024-01-26 724433 721669 160443 160896 270451 275176 304187 300594 175332 174569 225918 228922 263698 263438 4668397 4952221 6532888 6339241 1078928 1129594 225595 198993 229630 224676 269506 262234 249861 249295 166362 166638 662945 630486 1456429 1442698 332188 327185 467407 468616 577004 564255 569869 572452 586712 592059 547529 610067 1713872 1807925 1114211 942186 523745 510679 609003 607145 612943 622285 613976 619496 705208 701802 5023725 5218813 39.45 72.0 2
08:50:25 2024-01-26 723293 720654 160434 158898 269816 275791 305581 299300 175486 174413 225810 231121 263146 266354 4654979 4975867 6537542 6359057 1094559 1130395 224833 199896 224696 224711 268943 263210 249861 250547 165562 167498 668540 632635 1462082 1433447 331482 328778 464077 467225 577224 563821 574557 575286 585646 595253 546416 610245 1721213 1820603 1109970 932860 521215 509129 605522 606509 610992 618575 615764 617997 701229 704039 5107615 5231004 39.45 72.0 2
08:50:26 2024-01-26 727898 720649 160212 158264 269589 276443 302943 301405 175365 174604 225774 228763 263514 265094 4657697 5039286 6537517 6340714 1103976 1131196 225438 199305 224732 225535 268090 263210 250564 250586 166397 166011 666022 624643 1459239 1444745 331717 327485 463750 470488 580523 562194 574965 576325 583890 593736 544802 603326 1710641 1800210 1105730 932748 519735 512962 604882 605353 616426 620247 617873 622458 699141 701160 5080154 5218813 39.45 72.0 2
08:50:27 2024-01-26 727944 722678 159957 161116 269370 275597 302730 302359 174902 175372 225456 228571 264287 263877 4658335 5015389 6556175 6339355 1089890 1131233 225787 198958 225525 223671 268908 263210 249861 249226 166362 165671 668540 624186 1469444 1456009 330544 327521 466746 467900 577014 558960 568622 575917 583065 593006 549700 606093 1709760 1789218 1122692 940879 519661 513615 608376 601790 617301 620283 613591 621481 700880 698160 5036849 5226260 39.45 72.0 2
08:50:28 2024-01-26 719444 722691 159414 161586 270555 276249 304115 302742 175486 174256 225918 233295 264005 264688 4648046 4998476 6622686 6341030 1078952 1130395 225089 199361 225049 223706 269764 261729 249861 249295 165562 166705 662290 632291 1450825 1443721 332424 327220 465391 466577 577014 565526 571156 577142 587964 590864 550516 606041 1706124 1800397 1125064 940879 518260 508624 606947 603066 613897 622105 616167 621519 705208 694196 4990181 5218813 39.45 72.0 2
08:50:29 2024-01-26 721485 722430 160438 158043 269851 274754 302871 301298 175211 174413 225456 228221 263918 263842 4654378 4943029 6518891 6334676 1085111 1131233 226329 198612 224891 223706 268652 263210 249861 251115 166095 166307 662945 629586 1451435 1441676 331482 325778 466746 467920 577224 563025 568183 571204 582589 588236 543997 607941 1710975 1802390 1127229 939507 522330 510067 604141 606434 613298 622033 616344 617813 704211 700243 5018717 5226260 39.45 72.0 2
08:50:30 2024-01-26 723298 720649 160081 158264 268956 275333 304187 299300 174969 173978 225558 228922 263076 265537 4667049 5001046 6523569 6348536 1099165 1132875 224394 198958 224381 223637 268125 263210 248776 252054 166095 168184 660728 630036 1475887 1436563 331211 327786 464077 468564 576407 558887 572004 570937 583890 594577 546453 607873 1715343 1809018 1120572 931419 521958 510825 604238 605426 611211 619323 616344 619375 699055 702030 5103370 5231674 39.45 72.0 2
08:50:31 2024-01-26 731068 720649 159456 161182 270175 276194 304318 301631 174936 174535 225615 228255 262673 266247 4657697 5037488 6556478 6334714 1092818 1132875 223701 198993 224761 223481 268908 261729 249861 250586 165944 170130 656947 626004 1465733 1445770 330076 327786 465428 467238 576572 558815 568622 574660 583065 593736 548886 609086 1710975 1783497 1135414 938171 518260 511548 605559 601012 612943 618347 612455 621188 698523 694052 5042316 5226134 39.45 72.0 2
08:50:32 2024-01-26 719601 722353 159894 161198 268142 276479 302730 301407 175352 174395 225774 229606 263733 263912 4667049 4990143 6602819 6339468 1085207 1131270 225124 198958 224381 223671 268090 261427 250388 250586 165562 165944 662945 631839 1441542 1447823 332424 325778 465062 467900 577158 565526 569465 576325 584114 589375 545681 604443 1703631 1789955 1116401 940845 516790 509799 607278 599723 613811 622285 610764 621333 704357 699328 4980884 5220472 39.45 72.0 2
08:50:33 2024-01-26 723812 720503 159860 157724 270932 274577 302942 299545 174936 173979 225456 229536 263514 265552 4657697 4942895 6532888 6339279 1078928 1130395 225195 197785 225366 223447 269254 263210 248776 250586 165562 170165 663853 630486 1450681 1438603 331013 325743 465428 467190 575592 558960 567744 567919 584717 586480 540901 606411 1710975 1805141 1127229 939507 520474 508951 608140 604240 611175 622285 613763 617047 703361 699328 5031217 5224879 39.45 72.0 2
08:50:35 2024-01-26 719638 720540 159414 158154 270928 274998 302800 299419 175662 173391 225918 233189 262708 265466 4655091 4961627 6537542 6334714 1093689 1129594 224707 198958 223450 223464 269254 261693 249161 250586 165562 166422 662945 635011 1444591 1429383 330434 327750 462768 468564 574779 563025 572077 572452 582338 593089 545938 607873 1715270 1818198 1116331 930208 518997 504873 602104 601936 607549 616767 614145 616136 699744 702481 5088804 5222037 39.45 72.0 2
08:50:36 2024-01-26 723738 723307 159720 158229 270865 275226 301210 302845 174869 174395 225312 229571 263461 265520 4661737 4990218 6556193 6326038 1089890 1132875 225124 198945 224381 223481 268055 261693 249510 249708 166095 169906 659710 626897 1459192 1454977 331013 325480 465428 466907 579272 558851 566904 572084 581325 586515 545223 601147 1702938 1779961 1125064 940845 518260 510825 607278 601355 615553 621373 612455 621146 698155 694340 5011648 5216895 39.45 72.0 2
08:50:37 2024-01-26 721758 721669 159414 158233 270447 274506 303901 300690 174869 173996 224995 229606 262752 265933 4656144 4947763 6574843 6337841 1075137 1129594 224707 198612 223994 222260 268686 261693 248427 250586 165412 170095 660728 632291 1452567 1438603 330544 325778 465428 466247 575370 558960 565193 567883 583890 585987 545645 606041 1706124 1802390 1122898 940676 520400 507802 607278 601437 608444 618611 610679 616099 699178 694340 5000582 5215094 39.45 72.0 2
08:50:38 2024-01-26 720670 720649 159452 157823 268177 274527 302021 300272 175749 173701 225594 229606 262167 265395 4662802 4985059 6536657 6340714 1091419 1129957 225089 198958 222980 223637 269254 261693 249161 250108 165562 168331 665415 634102 1458231 1441676 332424 324762 462768 468564 576000 563857 568622 570937 583890 587375 540829 603362 1710975 1812981 1125064 934179 518997 507838 604665 604569 610275 620463 613472 617047 702330 698853 5032371 5218813 39.45 72.0 2
08:50:39 2024-01-26 730217 720649 159961 157607 269405 273915 300999 301444 174387 174691 224499 230179 262865 266273 4665550 5009234 6494774 6366726 1099254 1131233 223701 199062 223464 223292 269254 261729 247973 250586 165562 169823 661899 626451 1459560 1438603 329609 326762 462768 467630 574779 559606 568659 567811 580491 592023 540829 603789 1710975 1805095 1118451 931110 519735 510428 602104 604354 611175 616767 613326 615190 696200 699822 5074293 5215094 39.45 72.0 2
08:50:40 2024-01-26 730485 722133 158881 160896 269790 274754 301810 300982 174387 174033 224980 228255 262027 266840 4672389 5041883 6570220 6325638 1089115 1131233 223701 197785 224345 222792 269823 261437 248986 249883 165562 170060 662945 623336 1473335 1452915 329376 325444 464495 466247 576407 559606 565230 572048 577118 586551 545608 603117 1703359 1778367 1112091 936838 516790 509703 605559 599613 613811 616767 610095 617960 696693 694304 5034581 5218813 39.45 72.0 2
08:50:41 2024-01-26 720670 722686 159126 160891 269954 274334 303262 299600 174969 173979 225139 232828 263658 263877 4660040 4962504 6598377 6343811 1082094 1131601 224985 198508 223607 222947 268908 261657 248986 250796 165031 170200 665415 632291 1445791 1443721 331013 325743 463750 465222 577224 563025 567744 573776 584498 588271 547299 603362 1706124 1800397 1120732 940879 515289 504837 603810 597767 609575 618611 610208 617997 701798 693707 4985343 5218813 39.45 72.0 2
08:50:42 2024-01-26 721337 722180 159481 157383 268773 273879 301810 300447 174420 173979 224980 233154 263146 264916 4657697 4958548 6537462 6358044 1082013 1131233 225089 197681 223707 223533 268625 261693 248427 249883 165562 167714 656790 628688 1452475 1439635 331247 324727 464077 466532 574779 563025 566904 567847 582654 585987 540793 603983 1710975 1806456 1125064 935507 519623 507802 605559 603999 609377 620026 612098 615663 702367 699328 5038177 5218813 39.45 72.0 2
08:50:43 2024-01-26 728931 722691 159312 157872 268960 273008 302058 299545 174387 174569 224434 230438 262272 263877 4663723 4990001 6518731 6357915 1100749 1133286 223482 197785 222980 222792 269254 261477 247626 249883 165527 169788 665415 626897 1467487 1438603 329609 325778 462768 467569 573930 558814 567744 568608 577190 591024 540793 602899 1713408 1803863 1114211 930722 519735 510067 602104 604263 609377 614067 612455 614282 695215 700236 5088804 5218813 39.45 72.0 2
08:50:44 2024-01-26 730485 721669 158877 160887 269415 274719 301068 298638 174420 173979 224470 233189 262089 263948 4666773 5024886 6584046 6348536 1091369 1131086 223529 198508 223464 222260 269254 261217 248776 249883 165492 167749 666977 624668 1466713 1447823 328641 325778 464405 464894 576000 558023 565230 571241 577154 589411 545681 602932 1706124 1781475 1126933 939507 516790 510067 603383 597767 611175 613055 609772 617485 695215 693219 5034581 5209461 39.45 72.0 2
08:50:45 2024-01-26 721763 722467 158293 160926 268623 273915 302270 298266 174420 173721 224786 228965 262272 263069 4654472 4972704 6603139 6348536 1085111 1131675 224256 198197 222837 223154 270775 260741 248392 249883 164997 169941 662290 634102 1448429 1446796 330544 325217 462768 464237 576407 558996 566941 573370 583890 585987 545259 603117 1706087 1794672 1118567 938171 514523 504801 603383 596332 607586 617706 608985 617960 701033 693219 4985343 5209461 39.45 72.0 2
08:50:46 2024-01-26 719948 720635 159068 157378 269995 273078 301352 298185 175749 173702 224470 228965 262974 264023 4657697 4945347 6523569 6347693 1081854 1130871 224603 197392 222837 222844 267566 261477 247831 249355 164997 167281 674309 628688 1450671 1441623 330544 324727 464077 466907 573525 561954 564830 568792 583564 586239 540829 605841 1706124 1799265 1125064 939507 518997 504873 605559 601899 607318 619518 608911 613340 698155 694304 5018945 5203960 39.45 72.0 2
08:50:47 2024-01-26 721485 720385 159160 157383 269411 273114 302270 299564 174420 173270 224980 228965 261506 265094 4668397 5000347 6537551 6347693 1094505 1131601 223495 198785 222766 222844 269029 261293 247831 250551 164858 167749 675422 631388 1457110 1432495 328678 328505 459949 466577 573894 558814 568183 568608 582160 589169 540793 606672 1710975 1806456 1133726 929546 518723 504801 599448 599244 604023 613271 610384 612435 695215 694376 5092529 5218813 39.45 72.0 2
08:50:48 2024-01-26 725874 720649 160473 160632 268659 274334 301956 298638 175626 173858 223725 228965 261506 265280 4648120 5030336 6565596 6331678 1096858 1129957 223270 199201 222695 222775 269977 260670 248250 249390 165457 167749 666977 628233 1453385 1445770 329609 325778 460021 464529 577486 561194 568622 572929 580595 590900 543888 602800 1704877 1795925 1109175 930144 514924 507802 599448 594888 611197 613271 612020 617997 695215 694304 5056975 5209461 39.45 72.0 2
08:50:49 2024-01-26 721759 720649 158667 157383 269415 274754 300891 298638 174354 173460 224470 228325 262307 264588 4644734 4990218 6555972 6312974 1083558 1129594 224394 197716 223093 224645 268886 260929 249226 248237 165272 167398 653916 628233 1452738 1451940 330544 324816 463422 465259 577633 558422 566759 572027 577077 585054 540865 599627 1702509 1777438 1120732 939232 516057 509347 603810 597804 611211 618176 611455 617522 697187 692243 5005070 5209461 39.45 72.0 2
08:50:50 2024-01-26 719707 721919 158385 160749 269037 273078 301846 297699 174387 173721 224434 228325 262089 263438 4651143 4954834 6574746 6331678 1079041 1127994 223701 197716 222248 225732 269254 260594 247343 249634 164788 167714 669547 632291 1468400 1445772 330544 326654 459949 463291 573748 558851 565230 571241 583065 589878 545645 602821 1704877 1795092 1120732 940639 514924 504054 601452 594816 606372 615001 606626 614319 699476 692207 4958037 5213176 39.45 72.0 2
08:50:51 2024-01-26 717673 720654 159304 157383 273922 273043 302170 297769 174234 173460 223733 228007 262708 263069 4634817 4948875 6509614 6330190 1085299 1127123 224898 197509 222213 222260 267709 260849 247626 249533 164767 167806 655252 631397 1509801 1441669 330076 324816 463773 467128 572057 561990 566907 568792 580731 586239 541348 603753 1706124 1800360 1122898 934843 519365 504873 603383 601355 608057 616838 612020 612472 700275 694340 5025189 5215094 39.45 72.0 2
08:50:52 2024-01-26 728982 720649 158839 157383 273958 272175 301389 299600 174008 173460 223733 232828 261471 263069 4657697 5009710 6490209 6339279 1098890 1127994 222977 197716 222213 222226 267745 261437 246447 249183 164882 169516 666977 626897 1481077 1439573 328459 328041 459949 466467 572093 557987 568523 568279 576937 588271 542116 602821 1706124 1800140 1133726 930208 518260 507838 601025 602453 604132 615337 610095 613106 693214 694340 5080046 5209185 39.45 72.0 2
08:50:53 2024-01-26 730736 720649 162879 157975 269037 273078 301389 299564 174080 173460 223733 232964 261037 263473 4657697 5044839 6560937 6341030 1090666 1130431 223322 197716 222944 221575 268498 259790 247626 248863 164537 169634 663853 622858 1485628 1447823 328771 327115 464105 463546 573785 556301 565224 571916 578037 586167 545587 600757 1701729 1778682 1129848 935211 516057 508915 603275 594888 611742 613091 606609 614282 693251 693255 5028778 5216895 39.45 72.0 2
08:50:54 2024-01-26 719711 722184 162572 157383 269037 272661 301352 297248 174267 173425 224119 228325 261506 263069 4648149 4961386 6546863 6341030 1075939 1129630 223701 197716 222623 221541 267745 260630 246863 249533 164503 169634 653136 630937 1438824 1439635 329376 324500 462515 463933 572922 560686 565224 570406 581749 585843 543852 605697 1706572 1797252 1120732 940404 516424 506708 603106 594852 605513 616596 606551 614977 694156 691198 4997013 5215094 39.45 72.0 2
08:50:55 2024-01-26 718619 722691 158419 157378 268996 273043 302029 297771 174354 173115 224398 227390 261471 263842 4664344 4976126 6528216 6330153 1091303 1129557 223667 197681 221484 222569 267709 259686 247555 248901 164732 167164 665415 634102 1433319 1438603 330544 324816 459661 466577 572606 562751 569259 568572 581879 586095 541238 602075 1709906 1813938 1118681 931382 516350 505916 600295 599539 608094 614929 613784 613303 694192 698601 5032371 5218813 39.45 72.0 2
08:50:56 2024-01-26 730745 720649 159418 156875 267921 272972 299457 300557 173588 173823 222962 228325 261436 263034 4664344 5015276 6490915 6344000 1097686 1130395 223287 197681 222177 222037 266407 260375 247590 247577 165270 166662 652969 622858 1451730 1438603 328678 324468 459985 466577 574779 556410 566904 568572 579641 585843 540252 598906 1706535 1799450 1099369 926171 515836 504729 598530 599576 609340 613271 613704 616937 693178 694304 5087805 5220618 39.45 72.0 2
08:50:57 2024-01-26 728931 722180 162800 157073 268623 273008 299492 300004 173807 173391 223347 229782 261219 264023 4658300 5016836 6537542 6339548 1088265 1133679 223477 197338 222717 221507 268121 260009 246863 249112 164997 166814 665415 624643 1464122 1450909 327714 324816 462768 462420 573625 556410 564495 567847 575332 584231 544058 600183 1705737 1779814 1091337 935523 515209 507620 601922 598024 609304 613271 608081 613774 693899 691162 5028778 5211246 39.45 72.0 2
08:50:58 2024-01-26 719711 722691 162734 157383 268659 272175 300859 297951 174080 173115 223697 227937 261037 264916 4654979 4944895 6574843 6335867 1075939 1127687 222977 197338 221830 225661 268498 259937 246391 249112 164170 167047 666373 632291 1446702 1441623 329143 324816 460021 459782 571359 557957 564757 567847 580491 585646 540865 601927 1706989 1796672 1116401 942186 514475 504558 599636 596112 605477 616668 605174 614102 697626 689113 4971504 5207530 39.45 72.0 2
08:50:59 2024-01-26 719606 720649 158351 157168 269226 272556 301316 297213 177938 173235 223504 226879 261471 264916 4634742 4958247 6518891 6340714 1088269 1126288 224359 197509 221484 222226 266852 259572 246792 248343 164468 169613 663853 634092 1453341 1438603 330076 324816 459791 466577 571359 558815 566102 567183 577118 585378 540965 602261 1705360 1807850 1095128 935486 517789 506708 601035 603511 606975 618485 611764 615288 700158 694232 5032371 5220618 39.45 72.0 2
08:51:00 2024-01-26 730787 720649 159321 156985 269985 272139 299457 299528 177903 173944 222962 228645 261436 263034 4661737 5003876 6481589 6331349 1100787 1127958 222977 197647 221830 222037 266532 259973 247382 247577 164997 166546 649938 624150 1467644 1442694 328678 324816 459301 466577 574779 557198 566868 568389 576269 586059 539781 599631 1706050 1793196 1122898 926211 516975 508870 599746 599486 609195 613199 612343 617611 692996 694124 5077242 5211565 39.45 72.0 2
08:51:01 2024-01-26 719711 721924 159913 157823 267342 273008 302170 297531 174254 172701 223733 227583 261037 264729 4634504 4975825 6593219 6331349 1081930 1130431 223322 197338 221519 221541 268498 258337 246828 248378 164170 167164 662290 632291 1463793 1443721 329609 324816 460021 463970 574336 559606 565298 567883 580455 582517 540793 599516 1701729 1789992 1114235 938171 512646 501787 599746 595415 606262 616596 609660 615778 699165 692167 4983229 5216895 39.45 72.0 2
08:51:02 2024-01-26 721661 721689 158494 156909 269200 272139 299457 297178 177849 173148 223347 228185 261471 263020 4649000 4939503 6518891 6330303 1080469 1130395 223667 196721 222021 221541 266069 260009 246068 248343 164433 166814 662290 628240 1453548 1438603 328678 324359 460057 465259 568072 559209 564495 566782 577082 584698 539781 599184 1706087 1802390 1120732 934142 516424 503982 601452 598326 606372 614929 608911 613416 700084 697118 5018717 5218518 39.45 72.0 2
08:51:03 2024-01-26 726391 720626 158318 157159 268266 271310 301956 297554 173741 173356 222998 228645 261214 264952 4641388 4998291 6486294 6345239 1097686 1129557 222788 197647 221484 225661 267075 259973 245654 247577 164718 166814 665415 625113 1477304 1438603 327714 324600 459265 465222 568036 555195 565699 565508 575049 586424 539399 598759 1706124 1800360 1127229 930208 516790 504873 598822 599208 604096 613271 608911 613091 691112 697118 5098637 5220472 39.45 72.0 2
08:51:04 2024-01-26 729502 721559 158074 157364 267794 273008 300891 297891 177883 173391 223375 228115 260569 263877 4662304 5030336 6565518 6331678 1091229 1131270 222221 197372 221484 225555 267709 259171 246828 247960 164433 166761 663853 625538 1463658 1443721 326717 326423 460057 459782 572375 554767 564495 567375 574469 586348 544316 598334 1704148 1778736 1122692 935507 513357 504837 599710 596258 607232 612804 605871 612435 690624 689149 5033048 5218518 39.45 72.0 2
08:51:05 2024-01-26 721698 722654 160445 157243 267209 274122 300708 297951 174047 172359 223847 226949 261037 264546 4648046 4998017 6593494 6335867 1082081 1132875 223287 197372 221293 225697 268498 258337 246447 248343 163941 166814 671134 632291 1453465 1443721 328678 324816 459985 462616 573047 559209 565298 567847 577307 585378 540829 599553 1701296 1779666 1107738 938171 511917 502883 601025 595415 604059 614031 606476 614282 694120 690190 4972385 5207118 39.45 72.0 2
08:51:06 2024-01-26 725567 722654 158499 157168 268894 273572 299351 298023 173707 173217 222927 227583 261037 263242 4664344 4933271 6523569 6348536 1077915 1127958 222943 197063 222240 225590 266478 260009 246032 248169 164204 166814 661704 630486 1447097 1438603 328446 324816 460129 464917 568000 556410 562857 565544 577046 583332 540582 602689 1703594 1795943 1118567 937897 516424 502529 601679 598615 605513 615036 607602 612357 696200 690154 5013560 5215153 39.45 72.0 2
08:51:07 2024-01-26 723752 721499 160365 157143 267691 272450 303467 297495 174014 173251 223518 228115 260898 263807 4651667 4999451 6537417 6339355 1091369 1126288 222256 197372 220793 225626 266816 258373 246412 248343 163382 169753 662290 631388 1466802 1429383 327251 324816 457223 463800 568874 556410 564358 567183 577122 585915 540965 603117 1710975 1806456 1099369 927565 513320 503487 596391 598024 603801 612336 608357 611488 692945 692207 5076326 5213176 39.45 72.0 2
08:51:08 2024-01-26 727898 720649 160616 157173 267925 272831 299751 297951 173017 173131 222855 228115 260898 264510 4671154 5059051 6494774 6330190 1097686 1127921 222599 197131 221138 225590 265218 259754 246377 246814 164732 166415 668540 624643 1452582 1441669 328214 324816 459719 465222 572202 554767 566102 566782 573706 586239 538146 598961 1704148 1790656 1122898 924933 515289 504837 595163 594924 608957 613271 610966 611966 691148 694268 5075772 5216895 39.45 72.0 2
08:51:09 2024-01-26 730022 722691 159989 157163 267834 273959 300636 299600 174008 173736 222471 228699 260898 263505 4666135 5033447 6546220 6331678 1090592 1131270 222943 197063 221519 225555 266887 258373 246412 247577 164468 166697 663853 623336 1493133 1450857 326717 324816 460057 459782 571359 554730 562784 567987 575588 584107 540376 599811 1696904 1780035 1109970 934142 513011 504837 600332 595415 607983 612804 603426 613665 690100 691226 5033353 5207530 39.45 72.0 2
08:51:10 2024-01-26 719439 722691 162252 160643 266566 272175 299457 295919 175889 172872 223411 227304 261192 263727 4652820 4996078 6584111 6312027 1082118 1127958 223460 197269 221138 225590 267745 257939 246447 247798 163941 166814 665415 632291 1448464 1443721 328423 324816 460168 459746 572238 558814 564094 567919 577118 583660 542500 598205 1696904 1787362 1112070 936172 511917 503844 598566 591581 605085 613271 605211 612472 694083 690154 4990671 5211246 39.45 72.0 2
08:51:11 2024-01-26 720503 720649 162957 156695 268623 271310 301063 297951 177814 172839 222998 227656 261227 261436 4662802 4945414 6518891 6328774 1078746 1127921 222943 196414 221519 222738 265625 259171 245825 247369 163941 166546 661704 628688 1449398 1438603 327750 324816 460057 463532 568874 556410 561949 565544 577082 583131 540965 599221 1701729 1795092 1095128 937897 515289 501751 601025 594852 604228 613019 604782 611779 693214 689149 5000785 5207530 39.45 72.0 2
08:51:12 2024-01-26 721758 722695 162663 157163 267829 271759 301103 296242 177938 172136 222998 227425 260422 263069 4663932 5005008 6532262 6321081 1091303 1128810 222908 197029 220035 225626 265847 258337 245892 246850 163451 166546 665415 632759 1455818 1429383 328214 324816 456901 462456 568036 558023 563562 567183 577154 586239 538183 601332 1705815 1806456 1131959 927565 513376 501418 594979 595543 601633 611510 609225 611922 695215 692207 5039566 5209461 39.45 72.0 2
08:51:13 2024-01-26 726871 720640 162734 156944 267473 272175 299754 297734 177744 173149 222614 227425 261035 264023 4641175 5061273 6536809 6330034 1103187 1127958 222256 196892 220581 223172 265998 257506 246620 246399 164319 166662 664483 624643 1447828 1442698 327750 324816 457604 463800 573084 555588 564358 568389 575314 586239 538183 594458 1701729 1788336 1118567 924896 511917 503309 595511 596258 603794 612336 609225 612472 691673 692207 5062758 5209461 39.45 72.0 2
08:51:14 2024-01-26 727631 722180 162703 157150 267834 271949 299691 297811 177586 173425 222266 227266 261254 261761 4657697 5013976 6546827 6325483 1087493 1130871 223287 196448 221519 225239 267223 258088 246032 246399 164468 165850 666977 622858 1470675 1450857 326717 324359 460021 459710 568036 553093 561986 567183 574774 582358 541348 595708 1696867 1772294 1120732 935507 513376 504801 599448 592491 604096 611474 605012 612357 690137 690250 5025189 5207530 39.45 72.0 2
08:51:15 2024-01-26 719711 722430 162668 157245 267601 271345 300891 296975 177814 172325 222614 227361 260673 263836 4654979 4944126 6593743 6344000 1075603 1130068 222840 196960 220105 221958 266887 257939 245240 247638 163962 167047 660728 631839 1442753 1439635 327605 324816 457938 459638 567964 556447 562857 567767 577082 581663 540376 599442 1701729 1793196 1112070 939507 511917 502775 598084 595218 602095 613271 603182 612357 695215 689903 4966537 5206843 39.45 72.0 2
08:51:16 2024-01-26 719711 721669 162738 156438 267896 271310 300005 297531 177814 172874 222458 226914 260855 261653 4634817 4939503 6518391 6339128 1078816 1134278 222530 196789 221844 222382 265670 259135 245240 246850 163451 166546 666977 632013 1448970 1438603 327750 324359 460057 462964 568874 556410 561153 563839 576197 580616 540312 599627 1701729 1792539 1118567 936858 515253 501751 599908 597104 603377 613271 604285 610112 693214 691226 5006405 5209461 39.45 72.0 2
08:51:17 2024-01-26 722213 720649 162694 157163 267794 271345 299457 296242 177814 172256 222998 227425 259844 263069 4648195 4972273 6528216 6338234 1094474 1131675 222187 197578 220000 222894 265856 258194 245857 247400 163348 167047 662290 632291 1450681 1433343 327301 324816 457604 459782 568069 556155 565916 565581 577046 586239 539017 601369 1706124 1806456 1143024 926248 513376 501709 595511 594280 602059 609684 607076 608814 692945 690190 5079399 5209461 39.45 72.0 2
08:51:18 2024-01-26 727631 720108 162475 156944 267066 272626 297933 297951 177779 172359 222266 226914 261214 264023 4657697 5048828 6560844 6312065 1102406 1131601 223115 197509 219622 222270 266300 257400 245927 246466 164087 166546 666977 626897 1468029 1441676 327215 324311 458865 460835 571359 554767 565298 568169 577767 586239 541348 596015 1700521 1791071 1118567 927565 511189 501787 594668 592819 605513 607865 606082 612002 685250 688181 5041499 5200109 39.45 72.0 2
08:51:19 2024-01-26 720462 720649 162471 156309 267834 273043 297160 297469 177779 172325 222614 226178 261037 263278 4661737 4996118 6574620 6312974 1081241 1124695 223115 196892 220546 222283 265927 256643 246271 246673 163348 166662 662290 632759 1439216 1447823 328678 323902 458619 459746 574279 558814 561949 568792 574505 581060 540559 594641 1694889 1777069 1105573 936838 510462 501398 598530 594572 605513 613271 606551 612472 695707 692349 4971398 5200109 39.45 72.0 2
08:51:20 2024-01-26 722729 720649 160240 156691 267829 270896 300253 297113 177779 172290 222485 226721 259844 261761 4645613 4919356 6527810 6322326 1075678 1128810 222290 196448 220141 221399 266194 258088 245030 247436 163348 166546 664786 632291 1446609 1439573 327532 324479 459985 459674 568069 556017 561606 564962 575584 579109 541348 599627 1703723 1788121 1129746 938196 511189 501709 596208 592819 601633 611510 602754 610905 695215 685399 4970180 5209461 39.45 72.0 2
08:51:21 2024-01-26 718619 720649 162703 156442 267387 271345 297825 297113 177497 172325 222302 226020 260673 264023 4641425 4959670 6504932 6322326 1086680 1125264 223322 196448 219859 225519 264406 257577 245030 246568 163962 166441 661704 631839 1495085 1438603 327800 322741 460205 464406 569681 557198 562385 563839 575138 583573 538256 598629 1701729 1800285 1116401 931184 514559 503844 595199 594852 603374 613019 606551 609997 694083 689669 5022965 5209461 39.45 72.0 2
08:51:22 2024-01-26 725456 722695 162699 156944 267199 270483 299038 296975 177620 172359 222266 227618 259844 264729 4657697 4983015 6518953 6348536 1094474 1127958 221571 196892 220105 222483 265661 257654 243805 247613 163382 166406 663199 630486 1485876 1432157 324663 324816 458577 459602 567996 549802 563873 562140 574946 585827 538981 599295 1710702 1799837 1125064 926906 515576 503907 594668 594243 602095 607865 606306 608309 685178 689149 5074293 5205749 39.45 72.0 2
08:51:23 2024-01-26 724552 720649 162129 157168 266745 271759 297789 297394 177744 172359 222266 226914 259809 263438 4657697 5030336 6556179 6312065 1092855 1127994 222783 196482 220105 221647 266104 256785 245275 246226 164212 166081 660637 627333 1479266 1445734 324483 326386 459553 461613 571299 553568 561802 567877 576403 584966 541348 596015 1696904 1773147 1116401 932860 511552 501787 596245 593608 603801 607865 601174 612357 685106 685399 5027400 5199219 39.45 72.0 2
08:51:24 2024-01-26 720670 720649 162405 156835 266789 272817 297403 297185 177779 172290 222266 225986 260638 263278 4644771 4983015 6574843 6312365 1082081 1127994 222977 196448 220070 221519 265253 257326 246103 245640 163451 165850 652969 628412 1448494 1450857 327959 323088 460858 463311 571250 555871 560137 566636 574701 582210 540967 596810 1695626 1777657 1109904 939502 512646 503237 595163 594645 605513 613163 603426 612002 693251 689276 4973405 5200109 39.45 72.0 2
08:51:25 2024-01-26 720193 722184 162471 156835 267610 270483 298585 295919 177497 172290 222110 226879 259844 263836 4654378 4949876 6556189 6348914 1075939 1127687 222221 196448 220105 221182 266069 257326 244565 246814 163382 166313 670143 631388 1459211 1437527 326753 324130 460168 461341 567923 554512 561457 563730 578037 579109 541238 599073 1704560 1791925 1116401 938171 512195 501491 598601 592819 600286 611044 601100 608865 693825 689276 4982864 5205749 39.45 72.0 2
08:51:26 2024-01-26 719711 720649 162322 156695 266976 272917 297789 296278 177849 172016 222649 225828 260241 262775 4634780 4954847 6514250 6317821 1091419 1127123 222256 196448 219385 225204 264406 257542 244521 246054 163451 165850 671134 632291 1428477 1438603 328214 322884 456811 462456 568874 557373 562562 565210 578820 581987 536030 597173 1702135 1804062 1132086 932196 512558 501709 597660 597104 604984 613271 608282 610582 695215 690154 5018869 5209461 39.45 72.0 2
08:51:27 2024-01-26 727832 721669 162143 156944 266430 271345 297646 297531 177497 172325 221954 226879 259623 263069 4648083 5044839 6565518 6321119 1091303 1129594 225586 196927 220105 221337 266033 256785 245069 245847 163970 165850 665415 625113 1458615 1439598 324699 324636 457938 458955 568000 549874 560755 566381 571693 584554 541128 598513 1704523 1769345 1125064 932860 511189 504164 594376 591309 604124 608621 600674 611891 687872 689276 5028501 5200109 39.45 72.0 2
08:51:28 2024-01-26 720045 722691 161907 157163 265528 271794 297646 295955 177814 172016 222302 226213 259878 263650 4655091 4991376 6555851 6309855 1081289 1129630 222256 196448 219916 221337 266069 256749 244521 246606 163121 166348 666373 631388 1453049 1439635 327482 323411 456937 458273 570452 556410 561189 567183 575386 581096 541348 596897 1697664 1785941 1103407 936061 509839 504558 597900 593969 608815 613091 603669 614251 693214 689276 4980506 5200109 39.45 72.0 2
08:51:29 2024-01-26 722784 722426 162370 156628 266936 269694 298271 296242 177710 172256 221573 226622 259844 263650 4651660 4949876 6546867 6331349 1072793 1127921 222221 196448 220035 220683 265183 257903 243770 246497 163348 165850 664786 630937 1455874 1438603 324483 323866 458619 458919 567266 553911 557799 565210 574469 581418 540582 597450 1696867 1792266 1114235 939536 513376 501600 597790 592113 600105 609469 602605 607997 690967 689414 4982826 5207530 39.45 72.0 2
08:51:30 2024-01-26 719201 720649 159912 156299 266972 270483 299546 296242 177779 171708 222266 225479 259809 264023 4634467 4967620 6509290 6331349 1090640 1126288 221879 196414 218702 221803 264371 257290 244863 245640 163382 165850 671134 632291 1430213 1438603 328214 322622 457604 463970 568069 556410 562857 562140 573626 579394 534932 595190 1700521 1807695 1109829 931533 513376 501454 597587 596075 601913 613285 606402 610905 695032 693146 5032371 5212578 39.45 72.0 2
08:51:31 2024-01-26 730951 719642 162769 155899 267834 270483 298005 296825 177358 172892 221346 226879 259628 263242 4651667 4990218 6481589 6321081 1097686 1127921 221913 196243 219385 221492 263526 257975 244863 245262 163417 165850 665415 623336 1474399 1438603 324771 323866 458253 463073 568874 549874 561153 558942 573115 580810 531923 593763 1704148 1789918 1118567 924933 512994 502883 596245 596920 605330 610688 607304 608630 689700 693182 5086513 5207530 39.45 72.0 2
08:51:32 2024-01-26 731000 722471 159059 156383 265900 270896 297368 297441 172746 172187 221573 226651 259566 263836 4654866 5037488 6546867 6312027 1089890 1132875 225692 196810 220070 221337 265218 256714 244863 246019 163417 165850 665415 623336 1470959 1445770 324470 324359 458583 458237 569681 549838 559058 565508 574774 582394 540582 593855 1696904 1768931 1114211 931419 510462 501751 596391 591037 603739 610220 600879 610287 687945 685146 5026994 5205586 39.45 72.0 2
08:51:33 2024-01-26 719439 721669 162247 156765 265466 273959 297933 298154 177779 171982 222266 226004 259878 263278 4648158 4982939 6588800 6318617 1078928 1127921 222256 196107 219385 221337 264371 255174 245275 245262 163348 165850 660728 631388 1455254 1446796 327251 322395 456544 459638 571262 555624 559454 567183 574774 578261 537386 595150 1692483 1775920 1123107 934142 509464 501709 597237 591124 603374 611438 602923 612061 692923 685074 4976100 5212823 39.45 72.0 2
08:51:34 2024-01-26 723812 721546 162593 155934 266932 270883 297611 295955 175311 172101 221537 226143 259413 261617 4651660 4940342 6527715 6331349 1072793 1126402 221879 196243 220105 220493 264406 256749 243735 246554 163269 165850 666373 630038 1445878 1436563 326450 323375 458261 458919 565663 553093 556150 558942 574774 578786 538219 599386 1696904 1788121 1112070 936172 512646 501673 598084 592783 599700 611471 601898 608419 689127 689779 5019308 5203630 39.45 72.0 2
08:51:35 2024-01-26 720558 720467 157948 156230 265980 270448 297933 294082 177744 171163 222329 226039 259378 264396 4645013 4986514 6528216 6312065 1091419 1126288 221537 196414 218762 221647 264150 256714 243770 245262 163087 165850 656947 631839 1457500 1427356 324807 323902 455989 459444 565663 553166 562857 562140 573680 585021 535761 598666 1704148 1806420 1123169 925975 511189 499867 591023 592819 599848 608756 604715 607713 690137 690738 5042753 5211067 39.45 72.0 2
08:51:36 2024-01-26 727947 721295 162482 155953 266763 272800 297861 296508 177358 172290 221191 226493 259844 262988 4657697 5029670 6481589 6312974 1100967 1127994 221571 196107 219385 221337 262756 257006 244486 244885 163417 165040 666977 622858 1451314 1439364 326502 323639 457604 459782 567964 551853 562857 562140 573152 581096 531887 593845 1696904 1788831 1116401 922199 511917 504411 594668 592455 604656 607829 605247 610582 685106 692385 5064915 5212578 39.45 72.0 2
08:51:37 2024-01-26 728710 722107 159130 156299 266541 272415 297933 297423 174127 172942 221014 226844 259844 261689 4654791 5031277 6537542 6303028 1085174 1127958 223831 195767 219385 220683 264371 255889 243770 244438 164063 165353 660637 622858 1449760 1450857 324735 323637 457938 458919 568471 549802 557763 563839 571463 578510 538183 593845 1692483 1769895 1116401 934142 510462 501787 597660 589840 605085 608292 599507 608777 685106 685291 5028778 5203817 39.45 72.0 2
08:51:38 2024-01-26 722579 722476 159800 156161 266016 270883 299473 295195 174770 172118 221431 226004 259705 263020 4648083 4947614 6574932 6331349 1075901 1127958 221571 196278 219385 220141 264441 256714 243770 246054 163087 165850 664786 632013 1447616 1438603 324843 322920 457604 456878 567266 554339 559491 565544 574505 579073 541077 597744 1696904 1788121 1109904 938196 509737 500257 594668 589298 598485 608756 599691 608740 691148 685219 4966532 5207530 39.45 72.0 2
08:51:39 2024-01-26 719444 720644 159804 156126 266469 272379 297825 296134 174648 172152 221431 225306 260464 263060 4658300 4948875 6509566 6322326 1085094 1126055 222908 195835 218702 221337 263526 256714 244360 245297 163382 165850 660728 630036 1480164 1437453 324807 320611 456901 459746 566864 554339 559971 558869 574774 577187 531887 595099 1696904 1795741 1114235 931533 512646 501709 597467 595415 601016 611474 603426 606906 693899 689276 5022965 5209461 39.45 72.0 2
08:51:40 2024-01-26 724694 720649 162217 156438 266122 271785 300538 295253 174735 172083 221431 226740 259489 264091 4656144 4999673 6499588 6330153 1094543 1125264 225673 196107 219043 220718 263562 255925 243326 246399 162826 165850 673809 628688 1463266 1429383 324206 323902 456166 458955 565263 549028 561153 558833 574774 582575 536554 596052 1701729 1795092 1102814 924933 512646 501709 592569 592819 598521 604282 601137 605078 686073 685363 5088804 5200109 39.45 72.0 2
08:51:41 2024-01-26 726908 722426 161802 156656 265271 270483 297833 295467 174735 172083 221324 226215 259566 264360 4656144 5038294 6556193 6322326 1092855 1127958 221741 196278 219043 220339 264406 255925 243770 245262 163121 165734 660728 624224 1457507 1439635 323450 323902 456544 456878 568069 548762 557368 563839 571463 581060 538183 592177 1694424 1769785 1120572 931533 509737 503131 594357 589298 602298 605166 599728 610905 686073 685219 5015797 5190757 39.45 72.0 2
08:51:42 2024-01-26 720670 720649 161994 156047 264494 271085 298005 294118 177392 171743 221573 225202 259998 262952 4656144 5005655 6588986 6311492 1080503 1129594 224024 195258 219823 220506 263966 254747 244898 244885 162860 165618 665415 630486 1443442 1445770 326717 322620 455903 458955 568000 553947 558194 565544 573962 576676 536554 593845 1692483 1778916 1109904 935507 507570 500964 595969 590393 602298 609684 603294 614025 691673 685291 4962986 5198164 39.45 72.0 2
08:51:43 2024-01-26 722311 722691 162217 155904 266157 270883 297368 296034 177180 172016 221191 225828 259413 261432 4660596 4952558 6537417 6331678 1076622 1130068 221537 195767 220070 220141 263597 257293 243426 245262 163087 165850 669547 630486 1451587 1437583 324807 322920 457258 459602 564864 549946 556150 558869 574774 577302 538368 596015 1696904 1788121 1119379 934179 512281 501318 596245 594225 599737 609684 602480 605151 685178 685363 5006405 5200109 39.45 72.0 2
08:51:44 2024-01-26 721758 720385 162107 155899 265705 269659 297611 294438 177462 171198 221537 225479 259052 264023 4654472 4989167 6527378 6331010 1089861 1129630 221571 196277 218562 220683 263491 255925 243526 245262 163176 165745 660728 632291 1430275 1434527 326753 321906 454842 459710 566864 553947 562408 558906 573644 578916 531887 595099 1700084 1795389 1112070 930208 511917 501709 595749 592455 600286 610578 603426 606046 692688 690250 5022965 5209461 39.45 72.0 2
08:51:45 2024-01-26 725763 720658 162103 156295 265709 270666 297611 295374 177145 172136 220846 226528 258297 263241 4654378 4996549 6518793 6339091 1094543 1127921 225780 196414 219186 220683 263719 256177 242952 245984 162860 165618 672197 629135 1471477 1429383 323750 323902 456311 458955 564428 548219 559491 558011 573962 581399 536175 596015 1703631 1796016 1125064 926248 512646 501709 592988 592856 598521 604282 602066 605114 686073 685399 5088804 5209461 39.45 72.0 2
08:51:46 2024-01-26 726797 721669 161811 156304 264529 270483 298438 296242 174387 171743 221036 225986 259017 264542 4648083 5030410 6555499 6330303 1103375 1131675 223852 196789 217987 220647 264406 255174 243770 244811 163018 165353 660728 626451 1449653 1441676 324627 322884 454987 458273 567564 549716 562857 564673 572711 584698 534969 593942 1695663 1782738 1131959 924933 507570 501709 585861 590203 602095 604282 601685 611891 685106 685363 5047576 5200109 39.45 72.0 2
08:51:47 2024-01-26 724470 722175 161959 155934 265342 269624 297095 296695 177111 171982 220846 225096 259413 261617 4648345 5004005 6556013 6320841 1083561 1129265 224197 195733 219209 220506 263386 255139 244486 243757 163121 165618 666977 627783 1440676 1448803 324843 320967 458216 460687 568000 549946 556187 563404 571427 575823 536554 592673 1687684 1773551 1105573 935507 509014 501709 594449 592950 602095 609220 601470 609997 689127 685291 4957948 5191626 39.45 72.0 2
08:51:48 2024-01-26 719707 720649 161837 155952 265271 269659 298005 294510 177145 171708 221191 225096 258263 261689 4651660 4943609 6537551 6338234 1077315 1128463 221503 196004 219586 219785 263421 256357 243186 245500 162826 165618 664786 631397 1448634 1438603 324735 322097 457604 458732 565394 549802 556150 563007 574774 577699 537095 596015 1696904 1784838 1109904 938171 509737 498773 593827 585947 595046 607438 598201 605151 689127 683255 4966532 5196403 39.45 72.0 2
08:51:49 2024-01-26 718691 720144 162185 155899 266118 269694 297225 295933 177111 171743 221191 224089 259447 261725 4651063 4947389 6509614 6330416 1088663 1130760 224182 196175 218527 221041 262615 256213 245783 244916 163245 165444 661899 632291 1462215 1437583 324843 320646 456921 459674 565663 553130 559971 561972 573962 575832 531815 592505 1697626 1795594 1112070 931456 511917 500257 595786 592601 598521 609684 602754 605515 691148 685327 5004403 5200109 39.45 72.0 2
08:51:50 2024-01-26 723812 720140 162068 155934 265705 275494 297789 294438 177111 171708 220229 225986 258263 263359 4634817 4983109 6523569 6331678 1091406 1127159 223011 196277 220876 220401 263421 255783 243221 245707 162723 165710 663530 630486 1455357 1429383 323750 323902 455630 458273 565293 550438 560284 558869 573962 583719 534860 598112 1701729 1797288 1118567 924896 511189 500257 591278 591073 597928 604939 603182 605776 686073 685327 5085171 5200109 39.45 72.0 2
08:51:51 2024-01-26 725492 720385 158872 156151 264089 269694 296318 295374 176864 171708 220229 225479 258263 264542 4634817 5021090 6556193 6312974 1094543 1127958 222514 196107 218362 220022 264159 255677 243561 244368 163245 165479 671134 627783 1467521 1442694 323570 323759 457281 458151 567667 547990 561606 563730 573115 581132 538219 593089 1699715 1773886 1112070 930208 508652 501355 589211 585910 601208 604258 599691 609997 684135 684736 5029632 5205749 39.45 72.0 2
08:51:52 2024-01-26 719711 722691 162103 156438 264529 275688 297403 295131 177180 171743 220917 225479 259017 261725 4648345 4954712 6555925 6322326 1080578 1127958 221417 195258 218667 220458 264441 255209 242987 245262 163028 165640 664786 632291 1451761 1441669 324663 321763 456921 458298 568032 552985 557616 563839 574774 577045 537950 596273 1695626 1785553 1107738 932748 508615 498810 593827 585874 595118 607901 599691 609127 691148 683219 4962986 5190757 39.45 72.0 2
08:51:53 2024-01-26 719527 720649 162178 155432 266193 270883 296711 295790 177145 171708 220229 225479 259628 260809 4634854 4935981 6509566 6312974 1080469 1126055 222067 199475 219420 219960 262756 256354 243064 245262 162826 165618 657603 629135 1457599 1441407 324483 321763 458902 461341 563848 552392 558155 561212 572970 577226 531923 595099 1696904 1789992 1112070 934179 511917 500257 597886 592892 597965 609684 601006 604686 689861 685327 4999264 5200109 39.45 72.0 2
08:51:54 2024-01-26 723539 720654 161994 155934 265342 275883 298005 293186 177145 171198 220882 225479 259017 263278 4644441 4981932 6509614 6341030 1091406 1127159 225586 198003 217987 220528 262756 255139 243360 245227 162305 166147 666977 631388 1446431 1429383 324218 323615 456615 461341 563812 552784 560534 562807 574628 581734 536729 599594 1702938 1802390 1103407 924707 510100 498701 590334 591001 597891 604222 601100 603294 685070 685255 5084505 5200109 39.45 72.0 2
08:51:55 2024-01-26 727907 722430 162028 156260 264494 270861 296749 294082 174492 171947 220811 225444 258228 263242 4654979 5046747 6546867 6317123 1097564 1127921 225780 195801 217952 219960 263793 254676 243700 243722 162826 165053 660728 626897 1459005 1440646 324206 323866 455412 459909 568288 551108 559308 563657 572493 581770 537547 594267 1697664 1779593 1112070 924165 508383 501454 589284 589803 602059 605591 605012 610718 687532 689240 5062758 5200109 39.45 72.0 2
08:51:56 2024-01-26 726830 722691 161989 156191 265891 269659 297095 297185 173798 172290 220123 225444 259413 261176 4661812 5004516 6528216 6330416 1088307 1130395 221844 199582 218973 219736 263307 255103 243326 244741 162826 165318 669547 622376 1480455 1447823 325046 321906 457422 459383 566864 550254 558267 565611 571699 580564 537584 593771 1696455 1774377 1122898 932860 509014 501673 590461 585608 601443 604258 599155 608147 684098 685822 5018793 5205586 39.45 72.0 2
08:51:57 2024-01-26 721698 720649 162002 155873 264459 270448 297169 294438 177234 171555 220846 224055 259413 261617 4649027 4998291 6584169 6312974 1081241 1127921 221537 195224 218292 219925 263931 254676 243735 244473 162678 165734 659165 631388 1443206 1443721 324807 320540 457281 460305 568471 553093 557368 566014 573635 577009 537492 592853 1692836 1770700 1127533 936582 508578 501527 595511 589261 602409 609395 599138 610034 685142 684700 4971316 5201874 39.45 72.0 2
08:51:58 2024-01-26 722516 723229 162028 155865 265271 270501 297933 294403 177076 171760 220158 225410 258263 261653 4651667 4929909 6537542 6326495 1075088 1127921 225974 195224 219008 219053 262721 255889 242206 244850 162791 165353 675422 630036 1445031 1438603 324663 321870 457604 458083 563993 549874 554471 558906 574774 577045 537058 597160 1702509 1787450 1107738 936858 507460 495715 591641 588978 597854 606052 595860 606416 690844 685519 4971542 5203817 39.45 72.0 2
08:51:59 2024-01-26 718691 720067 162068 155427 265271 270692 296735 294438 174457 171674 220158 224748 261281 261617 4645712 4939503 6499493 6312027 1078928 1127958 220889 196919 219350 219772 262686 255925 242206 244815 162826 165348 664786 629586 1452077 1437583 324699 321870 456958 458237 563559 549415 556829 559624 573115 577226 534932 594220 1697664 1787116 1109904 938196 511189 498592 596355 590434 598550 608535 597661 606714 685142 683219 4979305 5198164 39.45 72.0 2
08:52:00 2024-01-26 718614 719921 162033 155436 265271 270883 297513 293506 177269 171095 221346 224055 258983 263836 4648345 4967620 6509566 6321984 1091419 1126252 225903 195224 217310 220304 262405 255103 242917 243722 162598 165283 669547 632291 1444721 1427356 324699 321513 454666 458237 565263 549910 559491 558833 574774 579358 531815 595415 1701729 1803826 1125320 927493 509839 499624 594632 592182 599848 609351 602737 608020 691932 685074 5022965 5207254 39.45 72.0 2
08:52:01 2024-01-26 726793 720649 162002 155801 265528 270121 297933 295338 173798 171708 220123 226116 258263 261725 4654979 4990143 6495613 6329875 1096083 1129557 225673 195224 218292 219925 262721 255889 241968 244473 162565 165168 666373 626451 1461358 1433511 323222 322622 455630 458201 563125 549270 557799 558576 568140 579358 531815 593727 1696904 1793931 1125064 924896 511917 501418 592497 591967 599737 604150 601211 605664 683396 687693 5067133 5201099 39.45 72.0 2
08:52:02 2024-01-26 727944 720489 161810 155869 264230 270448 295865 295160 173798 171436 220158 225444 258228 261653 4648345 5044653 6546494 6317123 1100731 1127958 225938 199582 217952 220105 261083 254676 243326 243313 163121 164789 662290 624838 1450192 1438603 323714 321870 454345 458955 568069 550438 560681 558906 568068 579023 531549 590370 1696094 1782738 1112070 923386 507570 501318 591423 592109 602113 607531 604752 608940 685963 685146 5061235 5201874 39.45 72.0 2
08:52:03 2024-01-26 728936 722180 159095 155748 264459 270883 295829 295312 173556 171980 220017 225410 259017 260773 4645712 4998291 6528216 6289598 1084433 1127921 222067 199511 218667 219736 262502 255068 242544 243313 163121 164525 659360 622858 1452845 1452915 322732 320932 457604 458732 565663 548881 555023 558869 567632 577226 534969 590407 1692483 1765702 1112070 931419 509014 501709 594668 585658 602059 604247 600396 607094 686519 685446 5023397 5207118 39.45 72.0 2
08:52:04 2024-01-26 719559 721669 158685 156009 263649 270739 297861 294688 174544 171401 220158 224748 260403 261509 4648345 4965613 6565537 6312027 1075137 1126288 225938 197666 217952 219925 263562 254107 242206 244438 162305 165584 666373 631388 1460013 1438603 324699 320896 454660 458083 565663 549910 556077 563404 572752 577302 536554 593845 1692483 1778953 1108280 932196 507210 495859 592988 587095 598813 606088 598767 606942 690877 683957 4961883 5199680 39.45 72.0 2
08:52:05 2024-01-26 722729 722321 159576 155363 265678 270883 297513 294403 177076 172014 220705 225061 259163 260773 4646739 4934978 6499418 6321984 1075854 1125264 220889 199511 218632 218560 262475 255103 241968 244473 162551 165584 669547 630486 1442404 1436563 324206 320932 456311 457435 563161 549838 556829 558906 573962 577187 536554 595979 1696830 1787561 1131959 936838 507570 495859 592988 585586 596345 605166 596961 602867 685142 681227 4972589 5201661 39.45 72.0 2
08:52:06 2024-01-26 718544 720503 159130 155909 265121 270847 297225 294367 173798 171708 220193 223640 259170 261400 4648345 4961899 6500240 6317123 1088307 1126288 221571 199618 217952 219772 261883 255103 242206 243478 162340 164823 667960 628688 1487490 1437583 323714 319925 457604 459602 563559 549802 555255 559367 571427 576819 530958 595150 1694889 1788121 1109904 930208 510462 498773 594778 592350 597467 607865 602325 603330 689127 687426 5004478 5205742 39.45 72.0 2
08:52:07 2024-01-26 722729 720540 159130 155718 264349 270811 297536 292775 174283 170992 220158 224714 258160 263242 4648928 4968724 6509566 6330416 1089778 1127921 225515 194439 217275 219916 261918 255103 242917 243722 162678 165283 669547 632013 1433539 1434527 324807 320860 454345 458273 565263 549910 559418 559624 574774 577226 531549 593938 1696830 1799837 1114255 928117 509737 495859 589175 591037 595046 606052 603182 605478 689127 685327 5018793 5200109 39.45 72.0 2
[truncated: 168,335 more chars]
