# Supplementary material for: Methods for Estimating the Detection and Quantification Limits of Key Substances in Beer Maturation with Electronic Noses
Source: Sensors (Basel). 2024 May 30;24(11):3520. doi: 10.3390/s24113520 (PMC11175341; doi:10.3390/s24113520)
Supplement: Supplementary file 1 [file sensors-24-03520-s001.zip › Data/Acetaldehyde/raw data/Day 4/ETH2.txt]

Time Date R01 R02 R03 R04 R05 R06 R07 R08 R09 R10 R11 R12 R13 R14 R15 R16 R17 R18 R19 R20 R21 R22 R23 R24 R25 R26 R27 R28 R29 R30 R31 R32 R33 R34 R35 R36 R37 R38 R39 R40 R41 R42 R43 R44 R45 R46 R47 R48 R49 R50 R51 R52 R53 R54 R55 R56 R57 R58 R59 R60 R61 R62 T01 H01 Phase
08:58:00 2024-01-26 680348 676214 207328 204643 343046 347532 368785 363814 219145 217576 277002 283521 320361 324195 4330377 4596016 6439700 6256862 1094484 1143704 304842 267491 288622 287186 336689 330232 320664 324111 216620 217480 698925 667245 1525876 1462224 433462 428103 629255 636446 799200 775085 819950 823009 849801 863322 830245 920923 2008998 2113481 1258989 1069691 703887 690661 829067 829559 867115 873872 885756 898030 1008104 1005970 4972160 5162701 39.55 71.8 1
08:58:01 2024-01-26 686009 675764 208019 208494 340941 349635 367677 364360 219570 218477 277303 282526 321784 322423 4336721 4706721 6476241 6256426 1112126 1145828 302319 269178 287608 286342 338512 329692 321638 323846 216657 217584 700315 658703 1516942 1473569 430399 426822 633017 632810 799767 779596 816347 819690 854886 865591 822959 914298 2000446 2098735 1242040 1082067 698888 685895 838274 834511 857895 870551 895731 903652 995341 998775 4945309 5163321 39.55 71.8 1
08:58:02 2024-01-26 679630 676977 206365 208202 343046 347532 368785 364907 224135 217041 277038 284149 320361 324460 4329584 4582001 6444429 6256862 1091443 1143432 303311 268126 288608 288901 339098 330972 320473 324340 216657 217584 698925 664381 1528241 1463263 432504 426184 627360 636520 796903 774699 820311 824175 849346 863322 830245 924345 2006852 2118124 1250737 1069691 703385 689866 829656 828971 867115 876614 886387 900320 1008140 1005258 4975750 5170068 39.55 71.8 1
08:58:03 2024-01-26 683998 674804 207651 208153 340936 349635 367677 364360 219714 218442 277074 282034 321333 321970 4339813 4697475 6471618 6256426 1112163 1144634 302107 268764 288036 288793 339500 330232 321674 323763 216657 217619 700315 658703 1506452 1474617 429537 426967 632605 632884 799044 781588 815272 818602 854733 870560 824345 914298 2000446 2099567 1273307 1081770 697894 684925 838274 833293 857895 872397 895713 899321 993122 997330 4968573 5160703 39.55 71.8 1
08:58:04 2024-01-26 678938 676498 206429 208162 343046 347532 368231 365228 223978 216831 276808 284149 320136 324460 4330377 4579205 6444288 6262057 1089890 1143704 304272 268891 288311 288386 338477 330737 320321 324748 216657 217549 700315 662458 1513656 1461186 431353 426292 628998 636520 796775 778511 818747 820611 851864 864490 827049 918233 2004004 2124173 1248867 1072834 703385 688889 832642 829690 866843 871956 885324 899655 1004470 1003841 4981784 5170797 39.55 71.8 1
08:58:05 2024-01-26 682311 675060 207009 204652 343037 347532 367355 365527 223716 217728 277002 289263 320361 323212 4336636 4692482 6406711 6265791 1113263 1145445 303950 268666 287392 290608 338619 330847 322759 322781 216657 217549 693508 660588 1488204 1464184 431011 427600 631263 634446 804890 782955 813993 820965 855978 865411 822995 918133 2006852 2086637 1242224 1078222 699884 689377 837086 830148 859700 874524 895075 898303 998235 1003127 4989885 5163207 39.55 71.8 1
08:58:06 2024-01-26 683770 676977 207332 208197 340665 350440 369341 363268 223681 217728 277038 282416 321333 322196 4327291 4649004 6509566 6247061 1096121 1147461 304449 268064 287392 287081 340396 329102 320843 324520 216504 218262 693366 665811 1516360 1461073 431390 427269 632819 639692 798069 778456 818784 822715 854578 865519 829067 918233 2001124 2119212 1262756 1074396 701882 685931 830454 834547 867115 871781 886387 904296 1007120 1003127 4962986 5163321 39.55 71.8 1
08:58:07 2024-01-26 676867 675069 207336 208202 342753 346973 367713 366334 220396 217728 277038 283327 319428 324568 4330377 4644888 6416493 6275157 1110314 1145828 303026 268927 287500 287360 338073 331317 319836 324748 216657 217549 708759 656824 1494136 1457043 430060 428599 629255 634717 802608 777355 811611 828087 856014 863932 820597 920653 2009692 2105785 1241493 1071999 698888 688914 836493 827796 862175 874235 892596 896466 999723 1000733 5026142 5162425 39.55 71.8 1
08:58:08 2024-01-26 687274 676982 206434 204470 342009 349107 366538 362689 223751 217052 277038 283279 320361 320544 4330377 4655210 6453197 6252819 1103976 1146808 305544 268585 288419 287116 338073 330379 321519 322483 217882 217177 697620 662481 1503492 1471385 432357 427160 632157 634717 797504 784067 821082 818639 851864 871790 829656 914169 2001868 2099825 1253339 1083619 703887 687643 834717 833293 862211 872397 890517 903009 1003984 997293 4925054 5153349 39.55 71.8 1
08:58:09 2024-01-26 680897 676503 207690 204365 343001 347568 367713 362689 223524 217763 276154 284074 320396 323475 4327291 4633938 6438219 6253098 1097641 1147918 306672 267419 287536 287962 336547 331082 320807 324219 216657 217689 690766 667155 1495161 1450922 432577 427600 629443 637757 801470 779262 818361 822972 852213 862976 827819 919302 2012564 2114979 1237328 1069691 702883 688914 830281 828971 867115 874596 888284 899678 1005928 1000697 5026265 5162701 39.55 71.8 1
08:58:10 2024-01-26 683729 676024 207332 208565 341697 349143 368231 366591 219877 217997 277926 282478 321333 322949 4332850 4671046 6481589 6264445 1113150 1148586 302708 269034 288486 288829 339333 330108 322234 324219 216657 217724 700315 656824 1530197 1474617 430364 427269 633053 633818 801892 783598 813956 819801 855942 870560 822922 916016 2001868 2099789 1273307 1081275 698888 686903 839501 834547 857895 871434 895825 899321 996750 1000259 4986728 5153349 39.55 71.8 1
08:58:11 2024-01-26 678897 675952 207332 208530 343042 347568 368821 364943 219537 217017 277464 284074 320361 324496 4330377 4585264 6444288 6272017 1094453 1146956 304557 268207 288491 287116 337563 331552 320771 324821 216657 217724 693643 664381 1527653 1462109 433228 426967 628998 636336 797797 777318 820757 824212 850622 863017 831475 920923 2006852 2124173 1262756 1072524 705184 688914 832946 829690 865886 874776 887916 901920 1011038 1000661 4987344 5172053 39.55 71.8 1
08:58:12 2024-01-26 687757 675073 208010 204347 342250 349706 367677 366070 223716 218407 276189 283676 321107 321934 4330377 4715967 6475922 6264464 1118038 1146956 302672 269865 287037 287962 339882 329445 322449 323056 216657 217724 700315 658703 1510541 1462109 428772 428175 634850 634386 802039 781845 813956 819801 857189 872406 822959 916945 2001124 2102732 1251456 1082314 697894 685931 839501 833920 857895 873091 895825 899284 993934 1003127 4976050 5168296 39.55 71.8 1
08:58:13 2024-01-26 678414 676498 206403 208202 343046 347532 368267 364360 223943 216379 277464 284074 320396 324014 4330377 4591462 6452651 6273422 1091369 1143630 304985 268207 288725 287116 337634 328892 319659 324821 216657 218462 701219 663430 1494580 1460149 432614 427316 629480 636520 798069 777318 819594 825416 850438 862446 832605 923624 2006852 2124173 1266523 1071215 705184 690447 830281 829385 867540 872968 886387 896732 1010382 1000697 4980506 5168367 39.55 71.8 1
08:58:14 2024-01-26 685039 676242 208155 208202 341733 350199 367641 365199 223403 218817 277038 283080 320014 322423 4327377 4706721 6476015 6264003 1116443 1148586 302672 270432 287729 287186 339548 329911 322449 324604 216657 218332 692137 656824 1515490 1465223 429573 427571 633090 635167 800902 781845 813993 819862 854769 870560 822995 916292 2000446 2095909 1249573 1081275 698888 685895 839229 834547 857198 873013 896990 900713 996082 1000259 4947352 5153349 39.55 71.8 1
08:58:15 2024-01-26 678668 676507 206438 208096 343046 347532 368821 364943 224048 217052 276808 289169 320361 324496 4330377 4582923 6443808 6264003 1092980 1146919 304470 268315 288635 287360 336724 329354 321412 324111 216657 218180 690766 666203 1521705 1457043 433228 426965 629480 638330 801470 779044 819950 825453 853071 863012 830245 923624 2010381 2114979 1256283 1071215 705184 691985 830281 830148 868154 874632 886387 899016 1008891 1006394 4993055 5166383 39.55 71.8 1
08:58:16 2024-01-26 686009 675069 207655 208405 341969 350517 368821 364943 219570 218817 277464 282517 321333 322459 4336557 4715093 6480012 6259055 1118038 1147918 302390 269783 287549 286785 338512 330379 322675 324363 216657 217724 700315 656774 1524412 1466263 429415 427571 633090 635618 801470 781845 816110 819801 855978 870560 823578 915364 2000446 2096592 1271388 1081296 698488 685931 839501 834547 857895 872397 897125 904296 996082 1001710 4947352 5153349 39.55 71.8 1
08:58:17 2024-01-26 677183 675226 207328 208051 343046 347603 369081 364978 223892 217542 277074 284548 320882 324496 4327291 4584622 6453173 6259055 1091419 1143704 304272 269024 288955 288793 338477 329354 320689 324821 216657 218367 692651 663430 1498449 1460038 432614 426967 629480 635848 798069 779596 820794 825453 851864 863080 829713 922309 2006852 2121164 1266523 1071026 705184 690447 830281 829654 868191 874235 884775 896732 1010322 1000697 4980506 5159022 39.55 71.8 1
08:58:18 2024-01-26 685562 675069 208198 208202 342009 350764 367713 365491 223403 218970 276843 283279 322416 322423 4332850 4728948 6471916 6264003 1117761 1142942 303382 269972 286477 288915 338952 329445 322974 324363 216657 218262 690938 656356 1521462 1466263 429756 427571 633090 634717 801891 782955 816384 820965 857262 871790 825132 914866 2000446 2098302 1249573 1081275 699386 686417 839501 834584 859613 873013 894581 902749 996787 1001710 4943789 5157024 39.55 71.8 1
08:58:19 2024-01-26 678668 674240 207332 208206 343046 347568 369377 364396 219483 217390 277038 284149 320882 324496 4329903 4587492 6443630 6265791 1091443 1143704 304878 267419 288563 287360 336724 329123 320985 323823 216657 218250 690766 668108 1488227 1454977 433535 427600 629480 638145 801470 779596 820534 825416 853071 864909 830245 923624 2010381 2113481 1259981 1071101 704182 690447 830281 829559 866314 874668 886387 897028 1008891 1007889 5004403 5162701 39.55 71.8 1
08:58:20 2024-01-26 686685 675073 207660 208273 341973 349706 368267 365527 219417 217798 277499 282517 321333 323966 4342309 4683736 6481145 6256862 1108514 1149292 303062 268953 290073 286785 338797 328360 322270 324821 216657 217537 700315 658703 1499857 1473391 432001 427269 632943 634267 799767 784067 818784 820965 854733 870560 827856 915553 2000446 2098772 1257106 1085197 700882 687913 838311 834547 860954 873013 895713 904940 1002561 1002419 4924234 5141784 39.55 71.8 1
08:58:21 2024-01-26 677420 674965 207660 208091 344534 347568 368821 363339 219483 217728 277074 289030 320076 324244 4342309 4599753 6443630 6265791 1094468 1143667 305594 267526 288599 287360 336724 329212 321960 324821 216620 218145 698925 667155 1511325 1452915 433535 429214 630371 638172 802608 779596 819367 826623 855492 864837 830245 923624 2016098 2114979 1244591 1071215 703887 691826 832051 830148 868963 879580 888917 899618 1008818 1006358 5033239 5162701 39.55 71.8 1
08:58:22 2024-01-26 683729 675073 207323 208570 341973 349635 368750 367107 220031 217728 278052 282798 321083 324136 4336356 4674683 6471121 6252584 1116199 1145791 302354 269783 288288 288915 340121 328059 322640 324592 216657 217689 692137 656824 1534609 1466263 430060 427571 634437 636520 801470 782955 817272 820965 855942 872406 825329 916908 2001868 2098079 1269469 1082067 699884 686417 839464 835731 860335 873091 894175 903243 998199 1001674 4952379 5158693 39.55 71.8 1
08:58:23 2024-01-26 676352 675073 206365 208494 343037 348581 369341 365164 224170 217017 277639 284459 320076 324244 4336356 4577409 6425413 6259952 1090666 1144598 304557 269178 288311 289613 338762 328821 320914 324821 216657 217689 697535 662481 1495161 1462109 432307 427269 631263 637234 798069 778774 820757 825416 851827 865519 832605 922272 2006852 2124173 1266523 1072556 705184 689923 833499 831453 867115 874632 887916 901614 1011038 1000625 4981784 5163207 39.55 71.8 1
08:58:24 2024-01-26 685562 675064 207655 204643 343046 350199 367641 365491 223716 218162 277177 285566 321760 323032 4339336 4726223 6425460 6265359 1113150 1143704 302955 268999 286727 288768 339010 330379 323656 323907 216657 217689 703095 661472 1483605 1464184 430060 428781 634887 636520 802608 784067 815150 820965 858475 872532 824125 915364 2001087 2101057 1256400 1082067 699884 686903 839501 834547 860611 871920 897629 904940 996750 1001671 4975938 5159212 39.55 71.8 1
08:58:25 2024-01-26 676867 676986 206399 203940 343037 348336 369609 367220 220731 218127 278493 283790 320668 324424 4336235 4579205 6462779 6270262 1090666 1146644 305021 269142 288563 286316 339238 329319 320914 324821 216657 218215 697535 662415 1499188 1457043 433843 427571 629443 638057 799767 778456 820757 827209 852467 863584 831439 924098 2009705 2121164 1250737 1071215 705184 691423 830281 832236 868805 879725 887651 902479 1011038 1006394 4987621 5170068 39.55 71.8 1
08:58:26 2024-01-26 684998 675064 207655 208565 341973 351524 369053 367220 220009 219525 277782 283102 321582 323032 4339524 4697475 6481369 6256426 1113542 1147919 302814 269972 287643 286985 340815 327829 322902 324821 216657 218509 692137 656356 1512889 1464184 430706 428781 634616 636520 802608 784067 816347 820965 857225 873100 824745 915364 2003291 2102732 1275226 1082067 699884 687390 842176 836360 859627 871956 900012 904940 997492 1003127 4971128 5160703 39.55 71.8 1
08:58:27 2024-01-26 678377 676982 207476 208530 344987 350343 369609 366012 220731 217624 278369 284610 320704 324424 4333137 4578264 6443790 6260890 1091419 1146142 304577 269214 288635 286985 338726 329354 320950 324821 216657 218332 689395 662415 1549360 1457043 433843 428175 629480 637877 800334 783005 820794 827833 853071 864233 831475 925600 2011134 2118161 1240960 1071215 705184 692205 832642 830148 870073 881654 888917 900137 1011755 1007816 4991718 5162701 39.55 71.8 1
08:58:29 2024-01-26 683993 675073 208164 208641 341686 350934 369313 366305 220149 218642 278173 283102 322165 323751 4342556 4692485 6472264 6255059 1110094 1145869 303311 269214 288563 287360 339512 328324 323619 324821 216657 217689 701705 658233 1503604 1475483 432001 427571 633053 634717 801470 783845 819950 820574 854696 870560 829619 919957 2003291 2099567 1277145 1085197 701882 687877 839464 836360 862211 869147 895825 903243 1002561 1003127 4921876 5141091 39.55 71.8 1
08:58:30 2024-01-26 679380 676712 207476 205471 344806 349102 369313 364765 219503 217624 277320 285508 321155 324280 4330377 4606019 6425376 6260890 1095807 1143704 306025 268315 288563 288093 337433 329354 321924 324821 216657 218367 690766 667155 1503698 1451940 433535 427725 631263 639148 802463 779596 820175 827246 854280 864873 832690 924940 2010344 2114979 1256283 1070940 705184 690971 830281 830148 870073 879616 887212 897970 1011755 1008564 4987344 5166905 39.55 71.8 1
08:58:31 2024-01-26 686225 675073 208786 204976 342722 350970 368642 365349 220802 218642 277249 283967 322130 322769 4330377 4724679 6480942 6256426 1115368 1143704 302814 270353 287643 288829 340300 329911 322413 324363 216657 217724 701705 656548 1520658 1464184 430060 428478 634887 635360 802608 784067 816384 820965 857262 874257 825366 915516 2003291 2097129 1247690 1082067 699884 686903 839501 836360 859663 874248 897125 904940 998942 1002858 4958210 5155821 39.55 71.8 1
08:58:32 2024-01-26 677302 676283 206840 205511 344806 348438 369718 365313 220802 217216 278333 284565 320668 324158 4321025 4583516 6439700 6256426 1090666 1144598 304950 269214 290229 287221 338726 329354 320985 324821 216657 218367 700315 662481 1509009 1460149 433535 427571 630561 637234 799200 779596 822581 827833 853539 865483 832101 923624 2006852 2124173 1280983 1071215 706187 692964 832642 831453 870725 874271 887212 902330 1013191 1007816 4981784 5166905 39.55 71.8 1
08:58:33 2024-01-26 686648 676534 208421 204788 342645 350620 368606 365349 220802 218948 276859 284676 322237 322423 4327191 4720117 6471766 6251966 1119419 1146257 303347 274497 287643 287857 340815 329911 322616 324821 217882 217724 701705 655888 1522041 1464184 430097 427377 634887 637877 802534 784067 816384 820611 859727 873023 825366 917543 2008278 2098735 1258989 1082043 699884 687913 841291 836397 861527 874488 899113 904940 998235 1003127 4972385 5163321 39.55 71.8 1
08:58:34 2024-01-26 679868 674850 206334 205511 342974 348438 369790 365349 220802 217554 279229 284140 321333 324568 4326485 4584694 6461688 6256426 1089890 1145828 305164 269214 288689 287360 340264 329319 321698 324281 216657 218708 698925 662415 1505778 1457043 433843 428175 630817 637721 800902 779596 824136 827833 853071 865519 833906 926297 2009705 2124173 1250737 1071215 705900 691985 832642 830865 871379 879616 889847 902330 1012472 1010063 4982864 5174740 39.55 71.8 1
08:58:35 2024-01-26 686685 674959 208565 204935 342857 351114 368606 365349 220802 218948 276189 284149 321333 322459 4336557 4715449 6453613 6251518 1119262 1145445 305164 269178 286799 288969 338762 327369 323884 323907 216657 218332 693508 660588 1506395 1464184 432001 428875 634887 636520 806665 783896 813919 820965 861628 872406 822959 918196 2009705 2090621 1256283 1078877 699386 689377 837680 833256 864046 874235 895820 900601 999723 1005258 4968649 5165280 39.55 71.8 1
08:58:36 2024-01-26 682007 674959 207586 205515 341794 349491 369754 365313 224378 217728 278317 282381 321333 324208 4330279 4582551 6499418 6247061 1096121 1143704 305164 268953 288563 287221 340492 330562 321960 324821 216657 218743 694756 664305 1497773 1457043 432307 427571 631263 638208 800334 779007 823165 826623 853071 865672 832064 923624 2009705 2127188 1241493 1072741 706690 690447 834717 832703 869581 874199 890624 899359 1013191 1006394 4988027 5170607 39.55 71.8 1
08:58:37 2024-01-26 684773 674959 207582 204930 344946 350266 368015 366005 224029 217798 277038 289741 321083 323475 4333465 4708548 6416419 6265791 1113150 1146142 304950 269214 286763 289185 338215 327864 323884 323907 216657 217724 693643 661472 1481500 1462109 430097 428781 634887 636520 802534 782984 817583 820965 859764 874262 825403 919534 2001161 2102803 1255223 1082043 699884 687913 841889 838178 860918 873872 898475 906268 998235 1003127 4990371 5164039 39.55 71.8 1
08:58:38 2024-01-26 677450 674964 206334 205511 342938 349227 369898 365491 223821 217052 278549 283861 320384 324496 4317946 4581030 6444429 6251966 1088340 1143704 305164 269214 290341 286981 338797 329354 321924 324604 216657 218615 700315 662415 1557178 1457043 433843 428781 630993 636334 802039 779596 823202 828420 854280 865555 833316 927769 2009705 2118161 1261830 1071978 706187 692474 833499 830148 871342 874415 887842 902293 1011755 1011649 5001110 5173445 39.55 71.8 1
08:58:39 2024-01-26 686193 675919 208843 205371 343010 350692 368785 365491 223751 219219 277639 283875 322237 322985 4336356 4713413 6476975 6256150 1111336 1146293 303347 269783 288671 287255 339786 329052 322902 324568 216657 218063 692137 657763 1537776 1473391 432050 428175 634437 635167 802039 784128 821119 822972 855978 873023 830245 918270 2000852 2099789 1255223 1085705 702883 689106 839501 836990 863434 873872 894212 905557 1004005 1007631 4924153 5159626 39.55 71.8 1
08:58:40 2024-01-26 678414 677675 208060 208458 344987 348617 369601 364943 221731 217519 277464 285748 321333 324496 4336721 4596016 6430382 6256426 1094559 1143704 306888 268386 288599 288566 337705 330085 322580 324821 216657 218402 690938 667631 1513214 1455059 433843 428875 631263 639637 802534 781845 821119 827833 854733 865591 832605 924799 2016098 2115127 1254434 1066652 703909 690447 834126 829654 868805 880859 890517 901949 1011138 1011649 5049767 5171423 39.55 71.8 1
08:58:41 2024-01-26 686722 676160 207476 208636 342491 349706 369341 367552 220330 218407 278709 282526 321333 323439 4327457 4669736 6472264 6247510 1106938 1145408 305164 269214 288649 287221 339786 328821 322675 324821 216657 217351 695107 659645 1533123 1473391 433535 428175 633988 636520 801470 785311 821119 820611 855978 872001 832605 916854 2001868 2102803 1258989 1088014 703385 689377 839501 836990 864659 874488 898082 906503 1005262 1007631 4924998 5163321 39.55 71.8 1
08:58:42 2024-01-26 679589 676991 207660 208202 343042 349420 369718 364069 219449 218254 277464 289468 320241 324352 4327191 4611482 6425637 6247510 1094446 1143704 304577 268315 288590 288566 337741 329354 322449 324676 216657 218402 692137 668108 1498967 1447823 433228 429514 632157 641514 804917 779596 821119 827246 857262 869946 830245 923624 2016098 2118124 1252586 1068170 701882 690447 835901 829690 866314 881703 895284 904604 1008231 1011865 5027911 5163207 39.55 71.8 1
08:58:43 2024-01-26 684505 675073 207009 203764 342722 349706 369862 368249 223751 217763 278781 283199 321333 323967 4314870 4652476 6467657 6247061 1110094 1144598 304272 269214 290186 287255 340540 328857 322974 324821 216657 217724 692137 658703 1500571 1474436 432614 428175 634290 635618 802608 784165 821119 823009 859764 873023 830245 919576 2003291 2104293 1251456 1086741 702883 689377 841291 838178 864011 875594 900081 908668 1005409 1005896 4938451 5164385 39.55 71.8 1
08:58:44 2024-01-26 678933 676507 207686 204868 344502 349599 369601 363814 224084 218442 277320 288616 321333 324195 4327191 4620854 6430382 6251966 1099254 1143704 304577 269178 288563 288969 338215 329354 322675 324821 217882 218402 692137 667155 1495922 1447823 432614 430567 632605 640126 806058 779596 820534 827833 857298 865632 830245 923624 2016098 2118124 1248888 1066652 701882 688950 835901 832360 869507 882954 895924 902107 1007552 1012098 5027911 5162701 39.55 71.8 1
08:58:45 2024-01-26 681864 674855 207307 205794 343010 349706 367677 367178 220802 217576 278549 284074 321333 323967 4330377 4641998 6462939 6247510 1102077 1144598 305809 269178 288671 287255 339786 329354 322938 324338 216657 217724 680428 662481 1509078 1471303 435422 428781 634437 636520 800334 785311 823313 820965 854696 874533 831512 916854 2006579 2105785 1260873 1085197 706690 690845 839779 839046 867004 877929 896565 908818 1010568 1002982 4928910 5155934 39.55 71.8 1
08:58:46 2024-01-26 681168 677936 208459 208202 343046 349635 369898 364253 223943 218477 277038 289428 321333 324195 4327191 4626925 6444429 6247510 1100825 1142979 304577 269214 288121 288969 338488 329354 322580 324821 216657 218743 692137 665728 1493846 1446763 431390 428911 633053 640126 807237 779044 821119 827833 857298 865591 830245 927505 2016098 2116625 1248888 1068930 701606 691752 838584 834841 869507 881408 895601 902181 1008268 1013567 5033186 5140827 39.55 71.8 1
08:58:47 2024-01-26 682795 674476 207013 208605 343037 349384 367534 366334 219449 217425 278781 284074 321333 323931 4333557 4646086 6458455 6247510 1103976 1144634 304950 269214 290449 287020 339822 331750 323656 324640 216657 217724 689946 659645 1505282 1473119 433843 428478 634437 636287 801470 786496 819557 823009 856620 872001 830416 918270 2001161 2102803 1258989 1088255 704892 689682 841852 837920 865198 877696 899551 908781 1005372 1005896 4914855 5158279 39.55 71.8 1
08:58:48 2024-01-26 679380 676015 207690 208166 344806 349527 369637 364069 224205 217798 277499 289334 320882 324460 4321025 4598829 6430382 6247510 1095264 1142979 304612 268350 288847 288549 338477 329889 322341 324821 216657 218743 701705 667155 1491560 1448803 433843 429514 632157 641560 806395 781845 821119 827833 857262 865627 832605 927806 2016098 2118161 1254434 1069498 705396 693756 837354 833692 872056 882031 894006 904755 1008671 1009313 5041965 5176165 39.55 71.8 1
08:58:49 2024-01-26 682832 675073 207336 203867 343042 350199 369573 367731 223978 217763 278781 283751 321333 324232 4327291 4655021 6462387 6256862 1106938 1146293 305164 269214 290477 289135 340815 328857 323429 324821 216657 217351 699111 658703 1521404 1473391 433843 428478 634437 636248 801470 786460 820175 823628 857225 872001 832014 918270 2004004 2104293 1260873 1089810 705900 690171 839464 839331 865849 877344 898274 908818 1005144 1006116 4923965 5153349 39.55 71.8 1
08:58:50 2024-01-26 680631 674818 208239 208171 343046 349420 369377 364396 223943 218817 277890 289432 321333 324460 4330377 4630031 6435117 6247510 1100825 1143704 304118 269214 288338 288969 338762 329354 322974 324821 215799 218708 701705 666203 1518557 1447823 432001 429550 634887 641070 807237 779596 821119 829008 860748 865807 830245 926809 2016098 2120511 1254434 1068735 703887 691826 836396 833692 869581 881372 892943 902293 1008621 1011492 5033215 5162701 39.55 71.8 1
08:58:51 2024-01-26 681643 674996 207336 203931 342753 350235 369413 367767 223943 217576 278585 283751 321333 323475 4327291 4648350 6462939 6247510 1102114 1144634 305809 269214 290481 287892 339822 328857 323656 324821 216286 217689 696348 660116 1503244 1471307 433843 428672 633988 636520 801470 787611 820831 823188 857262 874569 829713 920852 2004630 2105256 1255223 1088255 703887 689829 842812 838662 864548 876801 900943 909947 1003984 1000625 4931268 5141091 39.55 71.8 1
08:58:52 2024-01-26 677181 675073 207686 208206 343046 348336 369934 364943 219668 217728 277499 289334 320882 324496 4321025 4589463 6416232 6247234 1093704 1143704 306204 268350 288707 288601 338215 330388 322974 324604 216657 218402 692137 667155 1502447 1451885 434694 428995 631263 640126 804881 782955 820794 827833 856620 865726 830888 924799 2020202 2122292 1244591 1071678 706404 692585 834419 833100 872056 882654 890480 902330 1011755 1013122 5022965 5164039 39.55 71.8 1
08:58:53 2024-01-26 682995 674111 208190 208423 342041 350481 368821 365563 223403 219158 277890 283279 322011 322495 4318052 4688228 6476241 6247510 1108934 1145445 303311 269593 288635 287255 340851 328360 322651 324821 216657 218743 689436 656824 1502437 1472661 431390 428781 634887 635618 802534 783021 820534 824212 859156 869155 830245 923224 2005402 2102548 1247690 1085155 703610 689792 843048 839257 863899 874776 899113 908931 1004720 1005970 4926579 5153349 39.55 71.8 1
08:58:54 2024-01-26 677858 674800 207651 204365 343046 348617 369637 364104 221470 217798 277695 289405 321107 324460 4327291 4615455 6425413 6247510 1096083 1143704 304577 268575 288635 289004 337741 329354 322449 324821 216657 218402 692137 666203 1511054 1447823 433843 429630 632157 641070 804917 781845 819594 827833 857262 865735 832420 928655 2020477 2120988 1259981 1070940 705396 693793 835012 833692 871342 879362 890540 903313 1011755 1010777 5032996 5162701 39.55 71.8 1
08:58:55 2024-01-26 683262 673154 207366 208490 342769 349706 369934 367767 223786 217798 278817 283676 322416 323931 4320749 4651244 6453741 6247510 1105327 1145445 305594 269214 290377 289836 339822 329354 323429 324821 216320 217502 701758 660310 1510848 1471303 433843 428781 634437 636299 802039 787647 820831 820611 857262 877668 833641 919452 2006142 2103113 1241493 1088214 706909 691826 839464 838178 867115 873583 898227 905707 1007353 1005883 4924234 5149677 39.55 71.8 1
08:58:56 2024-01-26 679933 674809 208344 208091 343046 349420 370006 364396 223821 219005 277499 288928 321333 324460 4321025 4636747 6434962 6251518 1102189 1143704 305809 269783 288261 288750 338762 329319 322938 324821 216657 219083 713328 664779 1511569 1450909 431390 428839 634616 640090 808381 780701 820534 831954 863765 870027 832786 931562 2018297 2120511 1264639 1069498 703385 693301 838547 832078 868963 884285 895019 900564 1007083 1012243 5036964 5153349 39.55 71.8 1
08:58:57 2024-01-26 682564 675064 207328 203901 343010 349671 368231 367143 219145 217693 278549 283962 321333 324159 4327191 4645937 6453613 6256426 1100769 1146142 304306 269178 290787 288093 340540 329088 323656 324821 217922 217619 714969 660116 1503369 1473391 433843 428512 634437 636520 802608 787574 820757 827132 860325 876683 832383 920619 2007569 2105256 1243341 1088255 705396 690414 839501 838772 867709 877856 897051 909952 1005144 1009780 4921876 5155013 39.55 71.8 1
08:58:58 2024-01-26 676867 675073 207694 204935 343042 349353 369898 364360 219449 217798 278480 283578 321333 324424 4321025 4605118 6442553 6255980 1094446 1144124 304577 268350 288599 288969 337670 329390 322675 324555 216657 218367 701705 666203 1511054 1447823 433843 429478 632605 641033 804844 782400 823037 830356 860325 871296 833752 926222 2018297 2122292 1246406 1072320 705396 692964 834717 832952 872614 883351 893096 902293 1013297 1012243 5032371 5153349 39.55 71.8 1
08:58:59 2024-01-26 682564 675073 207476 203901 343010 349671 369637 367767 224100 217506 278745 284074 321333 324159 4323390 4648387 6457666 6251518 1102077 1145408 305164 269214 290787 288093 339751 328821 322938 324821 216657 217654 696442 660116 1508805 1473391 433843 428781 634437 636520 802608 790781 823313 825605 857080 877431 834975 920619 2005402 2109938 1264639 1088289 705184 689866 841815 838662 866500 877856 894286 910228 1007353 1005258 4919504 5151338 39.55 71.8 1
08:59:00 2024-01-26 677826 674800 207975 204791 343042 349389 369934 364104 219571 218407 277428 289537 321333 324460 4327191 4614773 6444052 6251518 1095769 1143704 304612 268728 288563 289004 338726 329390 322902 324821 216657 218402 692137 666203 1497726 1447823 433228 429536 633053 641033 808783 783326 825151 830356 857923 865447 836163 928906 2021172 2121127 1263679 1069296 705184 694742 836758 832041 871379 882104 894006 904296 1011038 1011528 5034304 5164385 39.55 71.8 1
08:59:01 2024-01-26 682560 675064 207328 203906 343010 350199 368785 367503 219111 217728 278781 284074 321784 324424 4321025 4642636 6443790 6247582 1106113 1145408 304664 269593 288671 287857 340815 329319 323884 324821 216657 217759 692291 658662 1494624 1473473 433535 428781 634887 636336 804816 788497 823313 825270 858329 876252 833715 923590 2005402 2103225 1257106 1087515 705900 689120 841889 839368 865886 877235 899113 908245 1004433 1006394 4914855 5141091 39.55 71.8 1
08:59:02 2024-01-26 676867 675069 207984 204796 344987 349353 369934 364907 219787 218407 277695 283741 321333 324208 4327191 4596016 6434962 6260890 1094694 1143704 304577 268728 288788 288969 338215 330353 322055 324821 216657 218367 691623 667155 1495407 1451885 433843 429514 634197 642885 807181 783326 823463 829485 860248 870347 834345 928169 2018964 2121164 1252586 1069173 703887 691912 836493 832078 872056 880908 894438 902107 1009628 1012207 5034581 5162701 39.55 71.8 1
08:59:03 2024-01-26 682126 675760 207328 208565 343046 350199 368231 367731 219145 217693 278745 284074 320014 323931 4321025 4636665 6443828 6247061 1100769 1143704 305164 269685 290787 287849 340300 328857 323429 324821 216657 217689 696442 659645 1525217 1471381 433843 429278 635714 637537 802608 787427 824050 825642 860362 877974 834938 922129 2006852 2102803 1262756 1089839 705184 690845 841616 839644 867115 874524 897088 907563 1006641 1004547 4919504 5141053 39.55 71.8 1
08:59:04 2024-01-26 679343 675060 207694 204787 344987 349671 369862 364360 224013 218782 277464 285303 321107 324460 4321025 4620854 6430382 6255980 1097648 1143704 305737 268953 288671 289004 338726 329390 322938 324821 218076 218895 693508 666203 1491346 1447823 433659 432133 634290 641868 807090 781772 822876 828589 859544 871609 833789 927619 2018964 2122255 1259981 1069691 705184 693682 834717 834804 871379 883351 891785 903378 1011755 1012243 5034581 5155821 39.55 71.8 1
08:59:05 2024-01-26 682832 674809 207332 203935 343037 349706 369341 368285 223872 217763 279049 283676 321333 323931 4321025 4661168 6457778 6247061 1102077 1146644 306025 268764 290341 289118 340300 329088 323884 324555 216622 217689 694996 660588 1514594 1473710 435658 429582 634850 637877 802608 788534 825815 824470 857923 874785 832064 920112 2006061 2098623 1257106 1085197 703887 689157 843086 839368 865886 874524 899753 907600 1002977 1000625 4919504 5151338 39.55 71.8 1
08:59:06 2024-01-26 678897 675069 207668 204787 344987 349143 369934 364360 219483 218584 277695 284283 321333 324195 4313725 4596016 6425805 6247061 1094484 1143432 304612 268953 288888 289374 338215 329426 323619 324821 216657 218895 698925 666203 1518973 1452988 433732 431827 633257 641831 807181 783673 823463 830074 860336 871790 832605 924489 2021172 2117981 1261830 1068170 705396 694779 835901 833293 872614 881922 893129 903652 1011755 1012243 5026028 5155821 39.55 71.8 1
08:59:07 2024-01-26 683802 674800 207686 208570 343046 350764 369898 367731 219785 218477 278353 283243 322237 323439 4327191 4667116 6453613 6247061 1109304 1145445 305129 269593 290458 288093 340540 329088 323656 324821 215984 217724 699111 658662 1495931 1476716 433843 429388 635751 636520 804890 788534 824638 825380 859764 874497 833279 924796 2003291 2102803 1258989 1087979 705900 689866 842487 839368 865886 874560 899113 907336 1005928 1000661 4914578 5151338 39.55 71.8 1
08:59:08 2024-01-26 679068 675064 207690 208348 342947 349671 369934 366949 223978 218970 277890 289432 321333 324195 4321025 4628121 6434962 6242572 1093666 1143704 306456 268989 288671 289004 339523 330353 323429 323825 216657 218803 692137 668203 1531996 1461186 436005 431215 632807 640147 806907 783993 825619 830185 857225 870005 838509 929440 2016098 2116625 1245726 1072741 706187 693000 834717 832078 873581 881190 891933 900638 1013910 1011612 5032371 5155821 39.55 71.8 1
08:59:09 2024-01-26 682832 674111 207655 203935 343006 350692 369380 368544 220185 217798 278745 283676 321784 323931 4321025 4675186 6471989 6256426 1109722 1146257 303311 269593 290304 288163 340815 328857 323884 324821 217882 218838 681762 657717 1518450 1472523 432540 428781 635751 636446 805462 786387 822876 825380 859764 876004 832568 922929 2006142 2105219 1245806 1085197 703385 689866 843086 839096 864659 872896 897466 908593 1003984 1000661 4920722 5153349 39.55 71.8 1
08:59:10 2024-01-26 676867 675073 207694 208166 344987 349934 369934 364069 224135 218407 277464 283578 320941 324460 4321025 4611482 6434962 6256426 1096046 1143704 304612 269178 288599 289444 338726 330353 322938 326586 218190 219169 692137 667155 1512292 1447823 433843 430011 634400 641831 807181 781845 820757 829008 861586 873024 833789 924762 2016098 2121164 1254434 1066652 703385 690971 838869 833293 868805 879362 895075 903652 1008854 1013676 5029632 5160703 39.55 71.8 1
08:59:11 2024-01-26 681317 674111 207009 208601 343010 350199 368821 367731 224100 217728 278745 283946 321784 323931 4317826 4635083 6453613 6251242 1102077 1145408 305989 269178 290481 288969 340264 332258 323633 324388 218807 218123 693643 662007 1512237 1472523 435473 429996 635300 638330 802608 788763 825033 824396 857849 874605 833943 918233 2010154 2105785 1260873 1085342 707193 688646 839501 838772 867115 874632 893578 908245 1008891 1004547 4914855 5151338 39.55 71.8 1
08:59:12 2024-01-26 678897 675069 208525 208242 343046 349671 369934 364360 224135 219123 277659 289334 321333 324460 4321025 4630908 6439700 6256426 1100825 1143432 304647 269783 288563 289884 338512 332258 323607 324712 217882 218943 693508 666203 1529476 1451929 432504 431827 634887 641487 809528 781291 820932 831954 862239 865627 832605 930822 2016098 2117981 1254434 1066652 704410 691985 837086 833293 871342 881849 895182 901921 1010322 1012243 5034581 5160703 39.55 71.8 1
08:59:13 2024-01-26 684125 675073 207476 208601 343046 350481 368231 366591 224205 217728 278781 284149 321333 323967 4321025 4621754 6453613 6247061 1100494 1144598 306025 269214 290944 289778 340564 332022 323633 324821 218344 218075 693773 660588 1508372 1474617 435077 428781 634887 636520 802463 787937 823202 826587 861018 871641 832101 924664 2001124 2099825 1257106 1088014 703887 690845 843885 839368 865886 874596 902576 908631 1003013 1006358 4923957 5147665 39.55 71.8 1
08:59:14 2024-01-26 676087 675073 207690 208242 343462 349671 369970 364360 219145 218442 277695 289370 320976 324496 4321025 4614773 6407069 6247510 1094484 1143704 304612 269495 288383 289867 338512 332966 323285 324496 217882 218908 698991 669064 1490950 1450922 433843 430293 633988 642885 808330 783510 820794 829008 860982 872483 833789 926077 2016098 2118161 1252586 1066652 703385 691985 838274 832114 870073 881190 895820 901279 1008854 1014842 5018021 5153349 39.55 71.8 1
08:59:15 2024-01-26 686454 675073 207651 208641 343046 349840 367677 365491 219483 217728 278781 284149 321333 324195 4317946 4635785 6444429 6247061 1100769 1143704 305809 269306 291379 288969 340157 329283 323285 324821 218498 217549 697701 660588 1495076 1471303 434768 428781 634777 638219 802497 788763 824410 822972 860974 879625 832690 918233 2006852 2105785 1239875 1086741 707193 689923 839501 839368 867115 874199 894175 908593 1011755 1000625 4913081 5171400 39.55 71.8 1
08:59:16 2024-01-26 676904 676505 207725 208379 343458 350235 369970 364360 223978 218442 277926 289537 321333 324460 4311673 4612124 6407031 6247061 1096865 1145828 306816 269871 288383 290740 339643 330245 322831 324821 217882 218908 692137 667155 1492370 1447823 433228 432439 634740 642885 808954 781845 820831 830356 861518 872483 831512 926114 2016871 2116625 1252586 1068170 702883 691948 839501 834547 870073 880568 895825 905898 1008854 1015111 5018021 5153073 39.55 71.8 1
08:59:17 2024-01-26 686235 675073 207655 206089 343046 349671 368231 365527 219145 217763 278585 284149 321333 323967 4317826 4621792 6449019 6246784 1103187 1147461 306528 268927 291094 288969 340672 329283 323741 324424 218498 218228 700362 662481 1507437 1471303 434966 430568 635788 638330 801364 788763 825656 825056 858512 874641 833906 918270 2009705 2105785 1264639 1085197 707193 690703 839501 839368 868769 874199 893541 908631 1010322 1000625 4904991 5143997 39.55 71.8 1
08:59:18 2024-01-26 676389 675069 207984 208237 343453 349706 369970 364360 224135 218477 277695 289334 321333 324496 4314870 4617559 6416195 6241872 1097641 1146808 306780 268999 288527 289743 338619 330978 323249 326658 217882 218755 692137 667155 1527470 1448859 435695 431593 633053 642051 807237 784067 825226 830185 861018 872406 833316 928756 2016098 2118124 1252586 1068170 705184 693000 837086 833330 871379 884710 895713 905052 1010322 1012243 5028778 5153349 39.55 71.8 1
08:59:19 2024-01-26 682689 674809 207371 203940 343046 349706 368490 367178 221470 217763 278817 284074 322011 324195 4314870 4635269 6449019 6252584 1108646 1150220 303522 270317 290196 288426 341151 330446 323741 324821 218190 218555 693508 657763 1512165 1474617 432393 428781 636239 636520 804881 788534 820831 826660 861628 874569 832383 923624 2001161 2098892 1251456 1086741 704182 689866 843287 839368 865886 874596 902427 910295 1003013 1006394 4924234 5141091 39.55 71.8 1
08:59:20 2024-01-26 677899 675064 207703 208601 343493 349706 369934 364680 219449 218442 277695 283810 321333 324460 4321025 4602731 6425805 6258268 1092904 1143593 305486 269034 291239 289268 339095 331247 322759 324278 215984 219083 701705 665811 1542325 1461186 435695 427600 632157 638245 804890 782955 827494 829690 857262 871296 838237 929523 2010344 2124173 1240960 1072556 708200 695073 834717 833920 873852 880944 891822 904940 1014316 1009638 4985343 5162701 39.55 71.8 1
08:59:21 2024-01-26 683993 673168 208344 208672 342769 351825 369898 366591 223403 218970 277962 283676 320270 323702 4317946 4678982 6462462 6260066 1116443 1146105 304093 270734 289638 288864 342221 331317 323884 324821 215984 218930 703095 657717 1512584 1462109 431390 427600 636654 639692 806665 786460 821119 824795 863787 874569 830245 922966 2006852 2105785 1273307 1083656 702382 689866 843885 839368 864659 879580 903750 908965 1003013 1006394 4958023 5141223 39.55 71.8 1
08:59:22 2024-01-26 674918 675073 207336 204570 344806 349425 370006 366627 223978 217763 279479 284149 321333 326441 4317826 4562485 6461877 6255059 1089853 1146956 305989 270281 290606 288969 341704 330853 322974 325292 215950 219154 698925 663430 1499949 1460038 433843 429278 634850 641560 802608 782955 828083 831540 856620 871965 837013 927446 2012560 2130345 1266523 1074359 708705 692474 838869 836990 871379 882104 895713 909947 1015826 1012243 4961486 5158746 39.55 71.8 1
08:59:23 2024-01-26 684773 674592 208335 205037 343046 351862 368821 366627 224170 218629 277730 284283 320235 322495 4317946 4701812 6419612 6255059 1116598 1143556 305953 270281 289955 290184 338762 332258 324798 324712 219117 218978 696249 660116 1503580 1462109 433732 431331 635788 636334 810677 788763 819690 827833 863750 874497 830888 924862 2010109 2093622 1252925 1079594 705184 694276 843287 835767 867115 881849 898178 904642 1005892 1010777 4980506 5143997 39.55 71.8 1
08:59:24 2024-01-26 682832 675069 207443 208636 343010 351862 370042 365199 224205 218289 278585 289263 320270 322495 4311673 4624105 6480604 6233085 1099254 1146919 306888 269865 291273 289004 340336 329390 324798 324111 218807 219048 701705 666203 1513560 1462300 435077 428893 637170 642015 804881 786460 826906 825453 857262 874605 837013 924796 2006852 2111983 1247039 1078901 709209 689377 837680 838806 872614 874596 895713 912964 1011755 1006394 4921876 5141053 39.55 71.8 1
08:59:25 2024-01-26 673929 673783 208370 208632 343046 350235 372136 367437 223751 219158 278317 285050 322416 324460 4317946 4632752 6452458 6245653 1105572 1143593 305486 274884 288649 289435 340300 332258 323897 326477 216657 220110 697446 662415 1516618 1455038 432614 429550 632605 641070 809528 781845 821119 832114 863177 870560 830416 931621 2016098 2114979 1248888 1071026 702883 691948 839501 835767 868842 881992 897125 906914 1008891 1009711 5018021 5141091 39.55 71.8 1
08:59:26 2024-01-26 685176 675073 207681 208672 343046 349742 367677 366591 219483 217763 278781 284472 321333 324232 4317946 4633531 6457778 6250116 1100657 1143630 305594 269214 290928 288365 340564 332258 323633 324821 216622 217724 699053 660116 1508372 1471519 435077 427264 634887 636520 802570 788763 824447 823046 859800 874424 833943 920960 2006852 2102766 1264639 1086741 707193 690447 841291 839368 868236 874632 898475 910295 1008891 1000697 4905476 5143997 39.55 71.8 1
08:59:27 2024-01-26 677634 675073 208198 208237 343046 349671 369970 364360 223978 218442 277464 289370 321333 324460 4321025 4613375 6434443 6254584 1099252 1143704 304612 269214 288635 289506 338655 330853 323656 324604 215984 219083 703095 668108 1495986 1446796 432921 430190 633988 642885 808381 781845 820831 830185 862239 873023 832101 929049 2016098 2118161 1250737 1069691 703682 693000 839501 834547 870073 881849 896990 904977 1008891 1015192 5018831 5159022 39.55 71.8 1
08:59:28 2024-01-26 681317 674587 207009 203935 343046 350481 368821 367767 223927 217576 279210 289021 321048 324302 4308727 4639124 6453173 6254584 1100769 1143788 304950 269972 290689 288969 340851 329354 324341 324313 215984 218498 695735 658703 1497358 1474436 433843 427264 634852 636334 804881 788763 823239 827833 861586 874533 832690 926409 2006852 2105785 1260873 1088289 705184 688914 842690 838501 866500 874271 899493 910003 1005262 1007852 4914855 5153349 39.55 71.8 1
08:59:29 2024-01-26 678416 675069 208378 208242 342947 350481 370042 364943 224100 219158 277926 289432 321497 324496 4311038 4637526 6443630 6256426 1104164 1142082 304118 270399 288608 289778 338762 331206 323884 323790 217882 219652 692137 664305 1502554 1448803 432614 430190 634887 642051 809528 781845 820794 831489 861314 865663 831512 932285 2016098 2118161 1272172 1070452 702883 693000 841462 836397 868842 881600 898475 903667 1008891 1009711 5018021 5155821 39.55 71.8 1
08:59:30 2024-01-26 686722 675064 207655 208636 343046 350764 367713 365527 223927 217798 278781 289071 321333 324460 4320471 4647185 6462387 6247510 1100769 1146293 306261 269675 291334 289004 340575 329426 323884 324712 216657 218402 694996 660588 1510176 1471303 435077 427600 635337 636370 802534 788800 825693 824212 859764 879625 835827 920960 2012749 2104293 1241493 1086741 707193 693227 839501 839368 868842 874271 897162 910295 1011038 1000697 4913271 5141091 39.55 71.8 1
08:59:31 2024-01-26 674918 674809 207690 208091 343217 349706 369970 364360 224084 218817 278944 289405 321333 324244 4320298 4615471 6432380 6247510 1094559 1145828 305499 269142 290377 289681 338797 332966 323812 324542 215950 218930 701705 667155 1494393 1448803 435077 430347 633090 642999 807237 783574 825420 830185 861018 872483 834607 928862 2018964 2121164 1261830 1068170 705900 693000 838274 834547 873852 883096 895545 903243 1013191 1015111 5033353 5160703 39.55 71.8 1
08:59:32 2024-01-26 682560 675453 207690 203970 343010 350728 369934 369359 224064 218067 279603 284074 322022 324172 4330042 4656498 6462387 6251518 1110276 1146956 303275 270543 290345 288531 341560 331059 324341 324821 215950 219048 693508 656824 1513227 1470159 432614 429692 636691 636334 806592 787898 822876 826587 863461 874208 832605 923624 2006852 2104293 1255223 1085059 703887 690845 845081 841754 867115 881590 905038 912831 1004696 1006394 4945314 5145641 39.55 71.8 1
08:59:33 2024-01-26 673391 674596 206399 208636 343418 349635 369934 365527 219821 217763 278030 286003 321048 324244 4317545 4563473 6439460 6251093 1091168 1143704 305809 269972 290855 288864 341883 330317 322902 325221 216657 219118 692137 663832 1500274 1460149 435077 429692 633053 641033 802497 784067 829262 832078 857225 873023 840981 930185 2012564 2127292 1250737 1072760 709209 696058 837086 838178 876410 880944 895713 907563 1018022 1015111 4972108 5155821 39.55 71.8 1
08:59:34 2024-01-26 685222 674592 208339 204643 343046 351789 369305 368279 224013 218877 277639 285566 322022 323907 4326950 4706726 6416312 6259952 1110019 1143704 306025 269972 288626 290767 339751 330353 324798 324821 216657 219048 697620 660556 1527129 1462109 433843 431474 636691 637234 811828 788763 820757 829008 865008 875348 832101 929131 2014630 2095106 1257606 1080527 705184 694509 843885 836323 869308 883169 903750 908968 1005855 1011576 4975750 5157426 39.55 71.8 1
08:59:35 2024-01-26 682832 675069 208155 203940 343006 351898 371542 365491 221731 218877 279118 284698 323001 322805 4317545 4633531 6490640 6246601 1094559 1143704 306852 270471 288671 288969 342884 328821 324798 324802 216657 219732 697446 665253 1495498 1460149 433843 427564 636239 642015 802608 784067 825619 830185 861018 873229 835754 928775 2012564 2131855 1243923 1075925 708200 692964 839501 840288 873852 882104 895713 908928 1012093 1012243 4966532 5155934 39.55 71.8 1
08:59:36 2024-01-26 679324 674115 207647 208636 343497 351560 368785 367408 221385 218877 277639 286476 321618 323296 4323718 4700435 6423958 6247061 1116406 1146105 305809 270734 288085 289409 340815 331206 324798 324821 216286 219191 693508 657608 1507311 1462109 432614 428636 636684 638245 807237 787611 821119 826623 862531 874208 832014 923624 2008278 2102803 1260873 1083582 701882 689866 846280 839368 866500 881590 905038 912180 1002232 1007816 4962986 5151338 39.55 71.8 1
08:59:37 2024-01-26 675305 674083 206438 203931 344987 349912 369682 366856 220766 218197 279495 284724 321190 326793 4317383 4559243 6453520 6247061 1088191 1143704 305235 269972 291234 288093 340851 330353 322938 325256 218076 219425 690766 662415 1507402 1457043 435695 427578 633053 641033 802608 784067 828083 831845 857225 873023 839464 931584 2016098 2127292 1252586 1072741 709209 696758 836493 836953 876335 882879 894438 907326 1017986 1015111 4961561 5156516 39.55 71.8 1
08:59:38 2024-01-26 684773 674809 208626 204926 342830 351573 369609 366892 220802 218983 278084 285272 322690 323260 4323718 4704153 6452949 6250979 1116368 1144598 305594 270543 288288 289638 341331 329354 324798 324281 216436 218895 693508 658618 1519610 1462109 432614 428987 636684 639600 808954 788168 820794 825416 864434 874280 832605 923624 2009705 2102803 1262756 1085197 702883 688914 845680 839368 867115 882213 904777 911529 1002977 1009277 4961749 5147665 39.55 71.8 1
08:59:39 2024-01-26 676566 674596 207655 206674 345329 350158 371845 367258 220943 218549 279531 284801 321939 326757 4313725 4559243 6462462 6256426 1091443 1145869 306600 269972 290540 288531 342365 330353 324304 325519 216657 219614 700315 662415 1501419 1461073 435077 428781 633745 641070 802534 783882 829853 832114 859083 873023 839464 932674 2016098 2130345 1252586 1072741 709209 696058 837086 838178 876335 884207 895713 908245 1019502 1015111 4971128 5162701 39.55 71.8 1
08:59:40 2024-01-26 684773 674711 209400 205506 342789 351537 369754 367552 219503 220009 278565 284836 322654 323751 4321025 4704499 6476975 6256426 1109819 1144598 304664 270353 291330 288969 340528 329390 324341 324767 216471 219083 697620 656824 1522210 1471303 433843 427600 636162 638330 807181 787611 823202 827833 862239 874569 834227 924721 2006852 2105785 1263711 1085197 705184 691335 845081 841754 867709 874307 904394 912643 1006641 1009313 4926302 5153349 39.55 71.8 1
08:59:41 2024-01-26 679594 674305 208421 205480 345438 349527 369790 365057 219753 218760 278173 285748 321190 324424 4317946 4596016 6433620 6247061 1094446 1143704 305961 269178 290154 289778 339751 331390 323884 326586 215984 219083 701705 668108 1487648 1447823 435077 431171 634437 643801 808381 782984 824410 829690 862239 873229 834570 929523 2020399 2121164 1254434 1068930 706187 695037 839501 835767 873852 883537 897629 907710 1013191 1015155 5028778 5151868 39.55 71.8 1
08:59:42 2024-01-26 683150 673543 208126 204778 344707 351114 369862 369251 221266 218607 279459 284601 322237 324194 4313931 4635157 6463054 6242607 1105327 1146257 305809 269972 291329 288768 341367 329426 324569 324313 216471 218367 691104 658703 1531709 1471303 435077 427600 636617 637877 804881 789882 824410 829008 864039 874605 834534 924940 2005427 2104949 1280983 1088289 706187 689923 843885 839994 867115 879616 903107 912927 1009628 1008564 4905476 5141416 39.55 71.8 1
08:59:43 2024-01-26 678414 676684 207880 205367 345963 349563 369790 365349 220362 218607 277890 284283 321070 324496 4313931 4586637 6407143 6251518 1094732 1143704 304577 269420 290842 289778 339512 330889 323884 324540 215950 219083 703095 666203 1502695 1450857 435695 431148 634437 643911 808954 783574 825656 832132 862239 873023 837013 931584 2020399 2123925 1246406 1072797 708200 696058 838003 834547 876335 883537 895713 903923 1015070 1009675 4990068 5165280 39.55 71.8 1
08:59:44 2024-01-26 687700 672936 208710 205506 342866 351681 369790 366964 220802 219653 278549 288999 320270 324524 4320907 4685635 6467657 6241870 1109722 1144634 304436 270914 291120 288733 341883 329354 324341 324821 216622 219118 693508 656824 1496257 1471303 432320 427564 636648 636334 807237 786460 823165 827833 864073 874280 832064 923624 2006852 2105785 1251456 1083619 705184 690630 846280 841183 867115 881481 905038 912964 1005892 1009277 4961643 5154634 39.55 71.8 1
08:59:45 2024-01-26 676969 674451 207556 204786 345709 349527 371954 366448 219449 217763 279482 289466 321333 326915 4311673 4557033 6452458 6247061 1088340 1144161 305594 270353 291234 288768 341367 330889 322974 325292 216657 219083 698925 662415 1491224 1457043 436005 427680 633053 641524 803670 784067 830169 832114 858475 873100 839464 931562 2010344 2125786 1256283 1071999 709949 696058 837086 836990 876335 883133 895545 906615 1016545 1009675 4980884 5171423 39.55 71.8 1
08:59:46 2024-01-26 686454 674405 208882 205362 342938 351645 369718 367143 219145 219301 277926 285566 322690 323403 4317019 4706721 6472264 6238158 1115405 1143704 305164 269550 288635 289576 342642 329390 324798 324821 216657 219118 693508 655888 1532481 1464184 432614 429478 637621 640090 808954 791039 822290 827246 865081 879625 832605 925600 2009705 2102803 1266523 1085197 703385 689923 846280 839368 867115 882954 903415 909928 1002977 1008564 4980884 5154634 39.55 71.8 1
08:59:47 2024-01-26 676488 674145 207556 204498 345433 349527 372136 366591 219571 217763 279387 284872 321333 326441 4311673 4559243 6443828 6251518 1089615 1143704 305809 269972 290341 288531 341848 330388 323429 325292 216657 219118 698925 662481 1493140 1457043 433843 428781 634437 642015 802463 783021 825656 830185 862239 873265 838869 927505 2010307 2127292 1186492 1077182 708200 692474 839501 839368 873852 882104 897629 908631 1014316 1014560 4976010 5151982 39.55 71.8 1
08:59:48 2024-01-26 678845 673892 208231 205506 346452 349599 369341 368221 223892 218629 279066 284042 320846 324532 4317545 4634943 6388557 6256862 1110057 1143704 305307 270914 290377 290325 339487 331390 324341 324821 216994 218743 698991 658703 1507042 1462109 433843 431135 634887 637234 811252 788763 823239 830185 863177 875348 832101 926114 2016098 2096817 1248195 1078990 705184 695565 843885 834584 869187 883573 905038 906914 1009628 1015356 4990181 5156909 39.55 71.8 1
08:59:49 2024-01-26 685260 674918 208205 203935 343042 351970 369682 365491 219719 218747 278745 289428 322380 322459 4321025 4621792 6481314 6228806 1094559 1143704 304577 270353 290458 289444 341883 329123 324798 324821 216471 219802 701674 666203 1498111 1457970 435077 428875 636684 643911 803706 784165 827494 830185 862239 874424 838832 928775 2012564 2125680 1257954 1077456 707193 690971 839501 840950 875092 881481 896990 912455 1017440 1017630 4961883 5140902 39.55 71.8 1
08:59:50 2024-01-26 677450 674083 208125 208641 343533 350728 369609 368285 219449 218747 279210 284111 321759 324424 4321025 4661817 6388557 6256426 1111677 1142979 305809 270518 290787 290802 339512 331390 324798 324821 217180 219543 690938 659645 1528136 1462109 433843 431510 636239 638208 811828 788763 824410 830185 863823 874785 833906 926809 2013237 2098079 1250737 1081189 706187 696058 846280 836397 868191 883609 905997 908668 1010420 1015038 4990181 5155669 39.55 71.8 1
08:59:51 2024-01-26 684589 674111 208045 208636 343046 351645 369682 366555 219635 218477 278817 289334 323144 322459 4311673 4615193 6490915 6233358 1097686 1143704 306165 269972 290914 289681 341367 329390 324834 324821 216471 219460 696249 666203 1494393 1461073 435003 429514 638108 643911 807237 786460 828083 829008 860409 874280 839464 926114 2012564 2114979 1272172 1078990 708200 689655 838274 842448 875713 881703 898082 915369 1017514 1013269 4928261 5155013 39.55 71.8 1
08:59:52 2024-01-26 673375 674120 208524 208605 344842 351150 372661 367178 223943 218970 278781 285472 321333 324460 4311673 4635269 6424434 6238158 1105448 1143704 305164 274533 288599 289818 340575 330388 323884 324802 215799 220453 698855 661943 1521131 1452915 433228 430226 633090 642015 811252 784067 820559 834584 865693 872406 832605 934229 2018964 2114979 1250737 1070452 703887 693037 841889 838178 872056 884163 903242 906999 1011644 1017990 5033353 5158693 39.55 71.8 1
08:59:53 2024-01-26 679380 673543 207690 206384 343046 350728 369934 368839 224240 218162 279495 289060 321784 323967 4317946 4636043 6444211 6247061 1100825 1143704 305164 270353 291029 289004 340887 329426 323884 323825 215984 218402 693508 658233 1514443 1471114 434768 427600 635749 638330 806094 790768 825693 830185 861278 874983 837013 924762 2006852 2105785 1253339 1087442 706187 690935 843885 842840 869544 881886 905997 914154 1007957 1012551 4924153 5141091 39.55 71.8 1
08:59:54 2024-01-26 674914 674341 208743 208565 343497 350764 370006 365199 221598 218782 277890 284042 321333 324460 4317946 4608194 6425712 6247061 1094484 1142892 305961 269972 290590 290360 339500 331122 323369 324802 216622 219118 693508 667155 1493428 1447823 435077 431510 635337 643911 810980 782984 825656 829727 861314 872001 835790 930259 2020399 2121164 1231201 1068930 706187 695037 842176 838449 877034 888327 899551 908818 1013873 1017990 5028778 5155821 39.55 71.8 1
08:59:55 2024-01-26 681655 675064 207625 203935 343046 350764 369646 368732 219483 217798 279640 289263 326572 324496 4311673 4636043 6443514 6247061 1102114 1144598 306384 269972 291646 289040 340851 330424 324798 324802 216657 218402 699111 659645 1509899 1471303 435695 427734 636239 637939 804275 791039 827494 827833 862239 879262 837050 923624 2006852 2111178 1245190 1089063 708200 693756 845449 844150 872056 883460 902279 914790 1011608 1010253 4912484 5147023 39.55 71.8 1
08:59:56 2024-01-26 677450 674809 208335 208410 343493 350988 371990 365491 224170 219123 278781 289537 322022 324496 4308600 4626534 6416232 6242648 1094484 1142892 305534 269972 290413 290802 339786 331122 324341 326549 216320 219521 693508 666203 1504970 1447823 434768 432118 634548 644824 810677 783611 825656 832114 864686 873265 836383 931621 2019527 2122668 1258132 1069691 707415 697254 844248 839046 875056 883429 899570 909467 1013080 1017990 5027400 5163207 39.55 71.8 1
08:59:57 2024-01-26 682080 674115 207655 203974 342974 350764 370006 368875 219635 217798 279676 284472 322869 324460 4311673 4635157 6443828 6242331 1102898 1143788 304320 270353 291660 289004 341607 329426 324341 323860 216691 218402 696442 659645 1523589 1471303 435695 428357 635749 637757 804881 791039 826868 827833 856433 874316 837013 923624 2009705 2105785 1243341 1091367 707920 695768 845449 842951 872056 882836 902279 914790 1011644 1009277 4904991 5141091 39.55 71.8 1
08:59:58 2024-01-26 674882 674592 207694 205511 346203 349671 370042 366627 219854 218254 279410 284042 321333 324568 4317946 4550181 6416270 6247510 1088340 1143704 306168 269972 291852 288969 340851 331390 323429 325295 216286 219460 693508 662415 1541815 1457043 436315 428919 633090 642015 807237 784165 828800 833993 859764 871351 839464 932949 2016098 2124281 1253669 1072667 710966 696824 838274 836806 878827 888364 896957 910116 1017839 1015386 4980884 5155934 39.55 71.8 1
08:59:59 2024-01-26 683766 673168 208913 208459 343046 351898 369970 367731 223927 219832 278781 289428 326607 322949 4310845 4692485 6462939 6238158 1112469 1146326 303951 274605 290617 289004 342401 329390 324569 323825 216657 219425 693508 655888 1531210 1466263 433228 428574 637657 638245 808381 790218 822618 827833 863823 879625 832101 926134 2006852 2105256 1258989 1086704 705900 691826 847481 843550 867115 882218 906900 912778 1005180 1009350 4947427 5143997 39.55 71.8 1
09:00:00 2024-01-26 673892 674732 207328 203965 343458 349671 370042 367473 220282 217798 278817 284076 321333 324568 4311673 4560395 6407143 6247061 1089890 1143704 304118 274497 291646 288566 340851 330889 322938 325292 216019 219118 700315 661943 1561778 1457043 436315 429756 633090 641070 805997 784165 830444 833366 861018 872001 840016 932949 2016098 2126823 1256283 1074723 710221 695948 838274 838030 878203 886480 895601 914171 1019502 1015459 4961209 5159022 39.55 71.8 1
09:00:01 2024-01-26 686583 673644 208665 208379 343046 351898 370006 368020 223786 219877 278781 284548 320270 323212 4308727 4678982 6463054 6234179 1115405 1142979 304950 274677 288752 289444 342884 329426 324798 324313 216622 219802 690766 656304 1516697 1462109 432614 429514 638596 640126 809528 788763 820831 827833 865766 881713 831512 926409 2017021 2105256 1258989 1085155 703887 691826 848046 842951 867115 881995 911025 913615 1003050 1013840 4954375 5145228 39.55 71.8 1
09:00:02 2024-01-26 673612 673154 207686 204570 342947 349671 370042 367178 219821 217576 278817 284283 321107 325919 4308600 4566626 6421233 6238158 1090666 1142892 306025 269593 292094 289374 339822 331462 322831 324802 216657 219614 692993 666203 1497615 1454977 436005 431474 634437 642999 808381 785904 828083 833366 862198 871351 839464 934229 2024015 2127019 1267376 1074271 710221 696934 838237 836571 878827 891646 895713 905969 1019738 1016403 4982864 5153349 39.55 71.8 1
09:00:03 2024-01-26 682836 671160 208365 203974 343046 351632 370042 367767 223716 218512 279246 284149 322738 323967 4311673 4656495 6453741 6228806 1106938 1142979 304628 269721 291234 289040 342401 330388 324569 324313 216471 218895 693508 657763 1502525 1471303 433843 427600 636234 638256 806094 791039 826906 830185 861314 879625 838547 927469 2011125 2107030 1239644 1088252 707415 691826 848082 843550 868769 881481 904394 915369 1008744 1010777 4916917 5143997 39.55 71.8 1
09:00:04 2024-01-26 676377 673163 208019 208237 343497 350481 370006 365491 223857 218817 278585 284682 321333 324460 4324178 4621553 6430382 6247510 1097648 1143704 306888 270724 288779 290599 340336 331157 323884 324802 216471 219614 693508 665728 1490778 1447823 433843 431510 635788 643911 811252 784067 825693 831526 863213 875348 838547 934229 2024713 2120988 1239144 1069654 707920 697685 839464 836990 875092 887107 899439 907373 1012129 1015459 5030054 5141397 39.55 71.8 1
09:00:06 2024-01-26 682347 672872 207694 203931 343046 351294 370006 368839 223751 218629 279121 283751 326414 323967 4311673 4658417 6463054 6238158 1110094 1144198 304236 274497 291339 289040 341919 329426 324341 324507 216657 219154 694878 656824 1508113 1471303 433843 427676 637621 637270 807237 788763 826868 829008 864539 881713 837317 927432 2008998 2107804 1269469 1086704 705900 691826 845680 841220 867115 880455 906142 914266 1008140 1009350 4926579 5143997 39.55 71.8 1
09:00:07 2024-01-26 675910 673634 207690 208530 343497 349742 370006 364943 219668 219078 277926 284283 321333 324496 4301606 4596016 6425637 6247061 1096046 1143432 305499 269972 290787 290184 339786 330889 324532 324821 215950 219083 703095 666203 1512057 1447823 433843 432118 635788 644824 811252 783882 825619 833618 865729 875348 838509 932487 2022612 2120951 1239144 1069498 707920 695000 839464 836953 877034 890656 898910 906237 1012093 1009895 5018831 5158880 39.55 71.8 1
09:00:08 2024-01-26 682347 673302 208120 204399 343006 351789 369970 369395 220471 218782 279640 284078 322237 324460 4308460 4655316 6453613 6242146 1111336 1146142 304914 274884 291234 289576 342401 330353 324798 324767 216587 219732 704485 656824 1519872 1471303 433843 428538 637584 637234 808381 788763 827548 830356 865729 881713 836792 928906 2008998 2107030 1251456 1087979 706187 689923 846280 843439 869999 874235 904702 913948 1008104 1010595 4934701 5145641 39.55 71.8 1
09:00:09 2024-01-26 676029 674587 207941 208596 343462 350163 369970 366006 219821 218782 278745 284076 321784 324496 4311535 4576802 6402438 6247061 1091419 1143704 304770 269593 291866 289646 340586 331893 323884 324837 216286 219083 693508 665691 1484412 1456009 436315 431229 634437 642925 808954 786185 830547 834878 865418 874936 838685 932762 2022612 2122292 1245726 1072741 709209 696551 837354 838030 878554 888474 895713 910467 1017876 1017445 5004154 5161121 39.55 71.8 1
09:00:10 2024-01-26 684287 672104 208850 208565 343001 351862 369609 367143 224135 219653 278781 284672 323096 323403 4314748 4685635 6443514 6246601 1111677 1143704 304236 274956 290992 288838 342401 330085 324341 324821 216622 219083 690766 656356 1512885 1466263 433228 428942 637584 637721 809481 790781 826957 830356 867143 874172 836163 927507 2010428 2108774 1255223 1082043 704892 689682 848082 842738 867115 881481 905402 915180 1005855 1009313 4933613 5141972 39.55 71.9 1
09:00:11 2024-01-26 674218 674083 207660 203931 343462 350993 369970 365491 219854 218407 278745 284007 320976 324424 4302321 4587221 6411851 6233085 1089003 1143704 304806 269783 292059 289884 340300 331355 323656 326477 215984 219486 693508 663412 1520711 1457043 436315 428538 634616 642885 807181 786222 830220 834915 860190 875494 841741 932800 2014727 2127188 1265527 1071215 709209 697750 838547 836953 876335 883537 895876 907563 1017986 1015522 4985343 5141091 39.55 71.8 1
09:00:12 2024-01-26 684773 673091 208995 208530 342492 351825 369637 367178 223892 219842 278745 289263 322833 322949 4311673 4694894 6462462 6242146 1112954 1143704 304236 269327 290992 289444 342884 330353 324353 324767 218807 219083 696249 655888 1513875 1464184 433228 429930 640281 641971 810634 790781 825815 830148 867143 880686 834975 927544 2009705 2105785 1255223 1085059 705900 691826 846880 841256 867115 882031 907621 915331 1005928 1010741 4952370 5141015 39.55 71.8 1
09:00:13 2024-01-26 674369 675073 207328 206120 343462 349671 370006 366627 220498 217763 279174 284076 322011 324568 4311673 4564219 6425637 6247061 1091763 1146142 306672 269972 292059 290325 340300 333203 323884 327546 216286 219083 693508 666203 1487224 1457043 436928 433668 636165 644719 810634 787974 830509 834915 863314 875457 839317 934945 2021563 2121164 1248222 1072556 709209 697044 839501 836990 877580 888474 900649 908931 1015070 1015423 5025189 5151338 39.55 71.9 1
09:00:14 2024-01-26 683262 672109 208087 204540 343046 351542 370006 369691 224100 218877 279640 284278 322237 324195 4308600 4645937 6443790 6246651 1112163 1144328 304700 269515 290992 289646 342884 329390 324388 324313 216657 219425 684176 656356 1509353 1464384 433659 431215 640318 641971 809454 788617 825815 830037 867143 879444 834460 926772 2008278 2104501 1255223 1084352 705914 690935 847481 844150 868963 882104 907621 914266 1007353 1010777 4939466 5137342 39.55 71.8 1
09:00:15 2024-01-26 675527 674517 207481 203965 343497 349706 370006 365527 219854 218407 278549 284042 321333 324496 4311673 4564622 6425637 6237695 1091341 1143704 306888 269593 291646 289638 339786 334812 323884 326586 216286 219118 693508 667155 1496028 1455059 437558 433668 635714 644714 810640 788534 829113 834915 863963 875494 839742 932949 2021836 2124173 1248222 1071215 707193 696551 839464 836990 876335 887217 898288 909579 1015107 1015423 5025189 5151338 39.55 71.8 1
09:00:16 2024-01-26 681042 672100 207686 204536 343046 351258 369934 368516 224048 218407 279603 284074 321333 324159 4308460 4646123 6443790 6242146 1103682 1143704 305809 269972 291646 288750 342100 330120 324798 323825 216436 218402 692580 658703 1515896 1474617 436315 431215 638048 639692 806907 792014 826646 830148 864613 874244 837013 929131 2011125 2105785 1238950 1088289 707193 693793 845680 841220 871379 881481 905150 914266 1011038 1011492 4905476 5134788 39.55 71.9 1
09:00:17 2024-01-26 674882 673127 208305 208494 343524 350728 369682 364907 219145 219123 278549 284042 321333 324460 4308460 4605395 6407069 6233085 1092980 1142892 305499 269783 291234 291427 339751 331355 323884 325292 216622 219083 693508 668203 1492812 1462300 437247 430688 634850 643456 809418 787414 830332 834915 862239 871965 839464 934229 2021836 2124173 1251853 1074623 709209 697044 839501 838772 876335 883645 894507 907563 1018059 1015518 5022965 5155821 39.55 71.8 1
09:00:18 2024-01-26 684019 671151 208370 203906 343010 351501 369934 367178 223716 219842 279174 284074 320270 323212 4311673 4690646 6462939 6242607 1112954 1143704 304736 269550 290341 289884 342884 330120 324798 324540 216657 219521 693508 657688 1516697 1465345 433806 430011 640026 641971 811215 790892 825226 830185 867985 882113 834864 927544 2011134 2105514 1243341 1085929 704182 690935 847859 841220 868963 880944 905691 912964 1005622 1012243 4962986 5141204 39.55 71.8 1
09:00:19 2024-01-26 673892 673127 207664 204566 344765 349671 372136 366849 219635 218407 279676 289631 321333 326477 4311673 4553830 6449019 6247061 1088340 1143704 306636 270543 291234 288969 342401 330388 323884 325853 218344 220017 692137 663430 1529184 1457043 435695 430727 636654 643727 806034 786296 830444 834841 861628 878559 843048 932966 2015433 2133073 1240156 1075925 708200 692964 839501 839994 876335 881849 894175 914188 1016545 1009675 4952370 5151061 39.55 71.8 1
09:00:20 2024-01-26 677561 672620 208274 203935 344531 351294 369341 367695 219483 218782 278549 284111 321333 323439 4305389 4671196 6379010 6237882 1109438 1143704 306168 274497 290377 290528 338762 331122 324569 324352 218962 218803 692291 659173 1508673 1461186 433548 431425 636202 640147 813558 789882 825033 830185 866417 874249 834534 927505 2016098 2099825 1250737 1078990 705184 696281 845680 836990 868805 887217 902130 909579 1008854 1013676 4978527 5141972 39.55 71.9 1
09:00:21 2024-01-26 682832 674111 208335 208747 343006 351898 370006 365491 224240 218442 279210 289263 320270 322423 4302321 4618120 6476316 6224278 1099202 1145445 305251 269972 291133 289884 340851 331985 324690 324676 219117 219486 700315 665811 1499543 1465345 436936 431215 640318 641971 806592 791039 830444 827833 862811 882113 841852 924796 2008735 2108774 1245190 1087515 709949 692474 842690 841220 873233 881190 899219 913295 1012129 1008601 4905476 5141972 39.55 71.8 1
09:00:22 2024-01-26 678594 673065 208634 208273 342947 350728 372136 365527 224100 219158 278549 289334 322011 324496 4308460 4616506 6430382 6238158 1102406 1143704 304118 274497 288640 290114 340564 333203 324618 327083 218498 219815 700210 663795 1516902 1449616 433806 431259 635751 642962 811828 782716 823165 834474 866305 873023 833316 935649 2018964 2118124 1250737 1072760 704182 697044 843885 836990 872614 883380 903750 906955 1011755 1017653 5018831 5143997 39.55 71.8 1
09:00:23 2024-01-26 681093 671151 207686 203935 343042 350764 368526 367997 219821 217798 279443 289263 321333 324460 4302321 4608634 6439700 6237695 1100769 1143704 305271 269972 292059 289638 342366 332258 324618 327120 218498 218262 710195 660116 1525744 1471477 436315 431215 636162 638208 806395 792724 829954 829008 861314 879299 838832 926185 2009705 2105785 1244497 1088289 708705 692474 843885 841256 873233 883460 904394 915529 1013191 1010063 4905476 5136902 39.55 71.8 1
09:00:24 2024-01-26 676124 674120 208344 208565 343462 350764 369682 365491 224205 219123 278353 284007 322011 324460 4308600 4621004 6406757 6237695 1100825 1142082 306744 270914 288419 290590 340528 334337 324798 327120 218498 219969 693508 666203 1498389 1448859 434459 432199 635749 644824 811613 786185 826831 834584 865693 869155 836829 935649 2021836 2122668 1254434 1070452 705184 695073 843885 839096 873852 884455 899419 908631 1013297 1018404 5029746 5151338 39.55 71.9 1
09:00:25 2024-01-26 679380 671156 207694 204575 343046 351294 369970 369431 219449 217798 279640 284074 322247 324460 4311673 4630079 6425413 6238158 1100512 1143704 306312 270265 291840 290079 342113 330781 324798 327120 218807 218650 688794 660588 1522516 1471303 436315 428987 636684 638208 807181 793286 829262 829596 862568 881713 839464 927731 2009705 2107279 1243341 1089839 709209 693000 846280 842485 871379 883524 905038 915652 1011341 1011528 4905476 5143997 39.55 71.9 1
09:00:26 2024-01-26 674914 674111 208660 208570 343462 350764 370006 365491 223943 218970 278549 283578 321333 324496 4302321 4610979 6402475 6233358 1092887 1144198 307381 269757 290497 290555 340157 331283 324762 327351 218344 219438 693508 667155 1495217 1447823 435968 432154 635788 645556 811252 785311 828083 833330 866528 874533 838237 932949 2019564 2124173 1247039 1066339 706690 695788 841889 838178 875092 883645 900059 908245 1012166 1018367 5025189 5153349 39.55 71.9 1
09:00:27 2024-01-26 683187 672615 208122 203940 343046 350728 368821 367731 219821 218197 279640 284677 322011 324496 4308600 4620820 6444288 6237695 1102399 1147186 306276 269757 291780 289743 341740 330245 324244 326658 218498 218228 696442 659173 1516867 1471613 436315 431215 638501 638172 806094 792162 828046 829522 862568 879262 838237 928468 2006852 2105785 1266523 1087515 708934 691459 843885 841220 871379 883460 903750 914136 1013191 1008564 4905476 5143997 39.55 71.9 1
09:00:28 2024-01-26 674918 676372 208300 208565 344734 350235 369934 364360 224205 218935 277926 284007 321048 324424 4299401 4602731 6416312 6233199 1092777 1144198 306816 269070 291198 290219 339643 333129 324233 327120 218190 219285 693508 666203 1511993 1450586 436315 431866 635788 644824 809528 787341 827785 834584 864073 871713 839464 932949 2020399 2121164 1261830 1069498 707193 696551 839501 837583 876335 888413 897125 907600 1014352 1015531 5018021 5143997 39.55 71.9 1
09:00:29 2024-01-26 681317 671197 207694 204532 343046 350728 369970 368875 224135 218442 279676 284074 322011 324195 4305531 4639338 6453613 6234179 1111818 1145828 304557 270734 290286 289743 342487 331787 324401 327120 218498 219083 694878 654953 1518537 1462300 433843 429514 638596 641106 811828 790966 823787 830185 867641 882113 833943 926114 2011134 2105785 1266523 1084426 705184 690971 848721 842448 870073 882257 906408 914266 1005965 1012243 4966631 5130777 39.55 71.9 1
09:00:30 2024-01-26 675048 673865 207336 204600 343462 349671 369609 367143 219854 217390 279640 284283 321333 324604 4302321 4547587 6425805 6253098 1088307 1142745 306456 270734 291986 291634 342462 331247 323741 325818 216436 219460 692137 662140 1491224 1460220 436936 428875 634887 643911 807090 784201 830014 835804 861628 874533 841206 934945 2016098 2129925 1250737 1074396 711234 696058 841462 839146 875713 884455 896829 911992 1020949 1009409 4962986 5153349 39.55 71.8 1
09:00:31 2024-01-26 683734 672611 208660 208343 343046 351465 369934 367731 219145 218935 277926 283741 323096 323212 4302321 4700482 6425637 6253098 1111818 1143630 306888 270734 291219 290626 339608 331749 324798 324821 216994 218930 690938 658662 1497935 1461186 435077 431506 635677 641514 813410 790479 825656 829727 866995 879625 836383 929560 2016098 2099789 1274056 1081296 706690 697081 846280 836990 868842 883681 905038 907600 1010382 1009729 4980506 5141053 39.55 71.9 1
09:00:32 2024-01-26 682832 673648 208309 208561 343033 351934 370042 365527 219483 218442 279210 289334 322869 321934 4302321 4624841 6431218 6242024 1099090 1143667 306888 269993 291537 289721 341427 330853 324341 323790 217332 218402 696348 660513 1498130 1469218 436315 428978 636654 640147 806058 792162 829262 827833 863461 881236 839464 923624 2009705 2108774 1268406 1086741 709209 693000 843885 841256 872614 882104 903862 914266 1012093 1009313 4905476 5138307 39.55 71.9 1
09:00:33 2024-01-26 677302 672145 208344 208237 343497 350764 372136 365527 223943 219158 278781 283788 321333 324496 4302321 4624340 6433620 6242024 1099252 1141971 306672 269865 288527 290626 339786 330853 324569 324802 216737 219332 693508 665253 1490888 1446796 433843 433138 635749 644824 811828 783021 826906 833330 865081 874785 838237 934945 2019601 2121164 1256283 1069691 705184 697081 843287 838178 873852 888474 901748 910228 1011378 1019844 5023877 5141784 39.55 71.9 1
09:00:34 2024-01-26 678933 672356 207443 203965 343046 350728 370042 368875 224135 217798 279676 284074 321333 324195 4302321 4630079 6450846 6245653 1110057 1147918 304093 270734 291537 288969 341883 330388 324798 324802 218807 219627 693508 656356 1509128 1470889 435077 428911 637621 637757 808954 788763 827809 830185 863823 879625 836976 927446 2006852 2105785 1255223 1085197 705900 690971 847481 843715 868842 882104 906408 914303 1008891 1012243 4920722 5141204 39.55 71.9 1
09:00:35 2024-01-26 675353 673168 207690 208308 343533 350481 370042 365491 219668 218477 278585 284076 321333 324460 4302321 4563511 6433620 6245653 1090640 1143556 306888 270281 292664 289778 340336 331426 323142 327582 216657 219767 693508 665728 1508349 1456771 435348 432154 634887 643911 809528 786783 829853 834657 863461 874533 841254 934983 2020399 2121164 1251853 1072556 708200 697081 839501 836990 876335 888413 896451 908245 1016545 1016930 5023814 5141091 39.55 71.9 1
09:00:36 2024-01-26 681317 671160 207694 203965 343042 351825 370006 368588 223821 218782 279712 284074 320270 323967 4302321 4652438 6462539 6245165 1108365 1143630 305164 270760 291646 289945 342377 332258 324798 324767 216622 218930 693508 656824 1493868 1471303 435077 428911 637657 637721 807237 791039 828083 830185 863823 880464 837050 927542 2008278 2105785 1260166 1087515 707193 691985 846280 843715 871109 880944 904777 918408 1011755 1011612 4910206 5144261 39.55 71.9 1
09:00:37 2024-01-26 674650 673159 208164 208344 343497 350764 369488 365527 219821 218817 277962 284042 322380 324496 4302321 4576536 6424801 6254098 1091419 1142082 305464 269593 291852 289778 340289 333203 323884 324802 216471 219614 678416 665811 1542233 1457043 436315 430428 634887 642728 807237 785904 830444 835804 862239 873265 841852 934983 2016098 2128881 1244591 1071999 709209 697081 838906 838772 875471 883681 894544 908928 1019502 1016930 4982864 5149677 39.55 71.9 1
09:00:38 2024-01-26 682347 671197 208198 203931 343042 351898 369970 367731 223559 218970 279443 284149 321011 323475 4299401 4668213 6462539 6245165 1113263 1143704 304736 271578 290619 289673 342884 329390 324798 324540 216657 219118 692939 655888 1508112 1464184 433535 428911 638596 639221 809528 789919 825033 830185 865766 882113 834570 926151 2008278 2104953 1258989 1084426 705184 690971 848449 843715 868805 880944 907734 918758 1008140 1012243 4933159 5141972 39.55 71.9 1
09:00:39 2024-01-26 673660 673159 207043 208743 343497 349706 370042 367178 220193 217798 278781 284283 321333 324532 4304471 4557103 6443442 6246325 1087529 1143704 304320 270554 292496 288759 341812 331390 323884 325782 216622 219591 692137 660588 1513009 1457043 435077 428919 635628 643911 805984 784128 832815 834584 862239 872905 843048 932912 2016098 2133367 1254434 1072797 711234 698293 841889 839368 878203 886334 894212 911916 1022397 1015423 4966642 5155013 39.55 71.9 1
09:00:40 2024-01-26 681827 672104 208300 208458 343528 351825 369934 367107 219111 219123 277890 283776 322237 322459 4313931 4704499 6462226 6247061 1115647 1143704 305343 270626 288739 289849 342884 329354 324654 327120 216959 219425 694878 655888 1522643 1460220 433535 431135 639952 641524 811828 792162 823787 830185 868869 881236 833870 930258 2012564 2104293 1247039 1084426 705975 690935 848082 841183 868769 882221 906334 914266 1005892 1014393 4963080 5141972 39.55 71.9 1
09:00:41 2024-01-26 675527 674083 207980 204855 344987 350692 372136 367143 219449 218594 279712 284472 322011 326441 4317019 4563376 6481161 6237695 1091381 1144198 307176 270734 290956 288759 342884 330388 324762 325853 216436 219767 700315 662415 1516022 1456771 435695 428839 635788 643911 806628 785005 830014 834547 862202 874569 841801 934191 2016098 2133367 1252586 1075123 711234 697044 841291 839368 878203 884150 898438 911591 1022397 1015423 4954300 5160703 39.55 71.9 1
09:00:42 2024-01-26 685214 672100 208991 208348 343046 351898 369934 367695 224170 219123 278513 284086 322022 325791 4323390 4688304 6438645 6237695 1116701 1144198 306456 270353 288635 290590 340743 330746 324834 324821 216994 219083 696249 660588 1502367 1460149 435077 432764 638559 640090 815176 792162 820794 830185 870790 881490 832690 930185 2014667 2096592 1242224 1080527 706187 695073 846280 839368 873852 884418 903378 909928 1008854 1014393 4972385 5141091 39.55 71.9 1
09:00:43 2024-01-26 681592 673122 207975 203940 343010 351862 372925 366555 219449 218442 279174 283861 321736 324172 4311218 4617559 6494774 6233085 1097679 1143704 305429 269972 291234 289884 341668 330353 326672 324821 216657 219921 700315 666288 1493237 1462109 436315 430190 640405 643418 808381 791039 830444 829596 862239 882230 841852 929094 2009705 2113481 1272172 1083619 711234 691459 843086 843642 875713 883351 901748 918989 1015070 1012243 4895196 5151338 39.55 71.9 1
09:00:44 2024-01-26 676867 673131 208634 208565 343453 351506 372920 366298 224100 219158 279118 285650 322022 326729 4308139 4622503 6434962 6245165 1100825 1140390 304577 274690 290014 290590 340815 331355 324798 324767 216622 220110 695386 663832 1491797 1447823 433843 432118 636162 644824 811650 784128 825656 837027 866341 873229 838237 935373 2018964 2124173 1250737 1071215 705184 695037 845081 839096 873852 883609 903750 910906 1012577 1019880 5018021 5141091 39.55 71.9 1
09:00:45 2024-01-26 682228 672104 207655 208641 344743 351560 368750 367143 219821 218162 279351 284694 322261 324316 4308139 4633681 6434962 6246601 1100769 1143704 304083 269865 292091 289849 341848 332147 324798 324802 216622 218509 693773 659173 1507579 1470260 436315 428875 637134 638208 807237 793286 829262 830185 863750 880917 839464 924862 2008278 2105785 1268406 1089839 708705 692964 847481 842411 871342 880908 905038 916912 1012057 1012243 4905476 5141972 39.55 71.9 1
09:00:46 2024-01-26 675874 673136 208634 208534 343462 350728 370006 367220 221230 219525 278922 286311 321939 324352 4308139 4605913 6416312 6246325 1091419 1143704 306987 269178 291234 290114 339786 331426 324569 324802 216471 219425 693508 666203 1494731 1447823 436936 432764 636239 645740 811252 788205 829262 834547 863787 874424 839464 932949 2019564 2124173 1254434 1068698 708200 696774 841291 838178 876335 888644 896128 907299 1015034 1016894 5018831 5151338 39.55 71.9 1
09:00:47 2024-01-26 681859 667313 208459 203940 343046 351542 369682 369367 220731 218877 279387 284003 322165 324316 4304880 4655210 6452458 6237695 1108514 1143321 304664 270543 291471 288969 342884 330353 324568 324767 216657 219425 693508 656356 1538406 1471303 433843 428839 638523 638208 809528 790218 827457 830185 865693 882113 835754 928551 2008278 2105785 1251456 1083619 706187 691423 847481 843679 868769 879253 904740 915331 1008891 1012243 4926579 5133747 39.55 71.9 1
09:00:48 2024-01-26 673354 673851 207690 203906 343497 350440 369718 365242 222042 218642 278601 286275 321190 324388 4307958 4567880 6415493 6233085 1091142 1142082 306025 269972 296607 289611 340540 331426 324341 325519 216286 219578 693508 663430 1502885 1457043 436936 428875 634887 642962 806570 785275 829977 835804 862239 873193 843104 934945 2010344 2127292 1268406 1069446 711234 697081 838869 839368 877947 890384 898734 909928 1020949 1017648 4968559 5155013 39.55 71.9 1
09:00:49 2024-01-26 684015 672100 209021 208498 342758 351573 369646 367733 221385 219477 278173 285472 322917 323296 4307958 4692300 6425376 6234765 1113408 1143704 306025 270543 288671 290837 340300 330120 324834 324821 216959 219083 696249 660082 1492902 1461073 435077 432800 638108 639600 812799 792162 822581 830185 870790 882113 833316 930381 2016098 2096592 1240440 1080527 706187 695037 846280 839368 871342 883573 905038 911591 1011755 1009675 4968836 5143997 39.55 71.9 1
09:00:50 2024-01-26 680897 673131 208309 206094 342758 351573 372407 366856 220802 218642 279262 284074 323144 326338 4308460 4602079 6481589 6251774 1091443 1142892 304542 269972 290992 289778 342365 329088 324582 324767 215984 219802 691455 664305 1487314 1457043 435077 428875 636684 643911 806021 786460 829262 832078 865269 874424 839464 931584 2010344 2133367 1238273 1075925 709209 693037 841889 840986 876335 882843 898438 913948 1017403 1015423 4967952 5141204 39.55 71.9 1
09:00:51 2024-01-26 676478 671120 208417 206094 346660 350175 369718 367588 220802 218642 279030 285748 320869 324388 4308460 4621717 6379245 6247510 1107317 1141272 305164 270914 291029 289778 339786 331929 323884 324540 216622 218579 696348 656824 1504069 1457043 435077 430190 635516 638245 811828 788763 825656 832740 867604 874605 834534 932949 2016098 2108993 1248888 1078222 706187 697081 847859 836990 870073 888920 904740 906615 1008891 1015459 4983165 5134645 39.55 71.9 1
09:00:52 2024-01-26 682832 673538 208452 206089 344806 351645 369754 365349 220802 218642 279030 285410 322165 322769 4299095 4608194 6425339 6233237 1097639 1142892 306744 269972 291883 289884 341883 330388 324798 324821 217332 219048 698991 662481 1493276 1466263 436315 429514 638559 640090 807237 793286 829940 829008 861314 883474 841852 926297 2011134 2108993 1268406 1087515 710727 695236 843885 841852 875092 882221 903750 916637 1015034 1009313 4903092 5141091 39.55 71.9 1
09:00:53 2024-01-26 678145 673543 208782 205515 345963 351114 369790 365349 221562 218948 278565 285748 321155 324460 4292969 4611482 6419368 6228806 1097648 1139952 305499 270950 288928 290590 340300 330889 324798 324767 216657 219425 693508 664305 1489200 1447823 433843 433007 636691 645282 811613 782984 826868 836397 866378 873881 838237 936943 2018964 2121164 1254434 1069691 707565 695073 843885 839368 874472 883645 903750 910943 1012093 1020601 5008642 5151824 39.55 71.9 1
09:00:54 2024-01-26 680348 673326 208100 204498 342974 351398 369826 368660 221421 218267 279531 284885 322237 324195 4308460 4621792 6443630 6237410 1103187 1143704 304950 270353 291664 289576 341883 332258 324798 326658 216622 219083 693508 655888 1504683 1471036 433843 428875 638071 638208 808954 791039 828083 830185 865045 881490 837242 927468 2006852 2105785 1258989 1087442 707193 690971 846280 843715 870073 880922 904740 915331 1011038 1012243 4907848 5136902 39.55 71.9 1
09:00:55 2024-01-26 676153 673538 208196 205511 345963 350302 369790 367964 219753 218267 278601 284007 321107 324496 4305064 4552002 6416312 6228806 1087529 1141272 306600 269972 292059 289884 340253 330889 323884 325292 216436 219083 701705 660588 1494604 1454977 436315 428839 634887 642051 808381 784165 830014 835804 862239 873881 841242 935761 2016098 2127292 1247039 1071978 711234 698069 839501 839368 880547 883645 894544 910943 1020949 1016993 4961749 5140827 39.55 71.9 1
09:00:56 2024-01-26 684237 671954 208886 205223 342970 351681 369718 367552 220802 219666 278709 289466 320235 322459 4308460 4685635 6453314 6232774 1112469 1143704 304200 274799 290377 289681 342884 329390 324798 324767 216657 219083 693508 654953 1522394 1461073 433843 430181 638596 640763 810677 791039 825619 830185 868255 880614 835754 927468 2009705 2105785 1257106 1084389 705184 690971 848721 845584 868805 880908 909025 916222 1008104 1012243 4952425 5146446 39.55 71.9 1
09:00:57 2024-01-26 675048 672950 207377 204468 345926 350283 371692 366999 220802 217542 279640 284007 321048 324280 4299095 4530828 6444429 6233249 1088340 1139582 306025 269972 291020 288969 342884 330424 323884 327546 215984 219486 690766 660588 1499384 1457043 435695 428875 636416 644824 806058 785311 830444 833366 862239 874641 841852 932949 2010381 2133367 1245190 1074359 711234 696058 843980 839368 876335 883573 898215 913615 1022397 1015427 4961911 5154634 39.55 71.9 1
09:00:58 2024-01-26 680832 670970 208231 205223 345958 351078 369718 367695 219111 218442 278353 285545 322022 323823 4302321 4671196 6379010 6242146 1106863 1143704 306262 270353 290136 290590 340815 330889 324834 324821 217297 219083 693508 659645 1516022 1461073 435695 432836 638464 640126 813410 792162 823239 829727 871406 881490 834534 930222 2016098 2095106 1245791 1078990 706187 695768 846280 839368 871379 884418 904740 911954 1011755 1009864 4961643 5141091 39.55 71.9 1
09:00:59 2024-01-26 682527 672000 208200 205515 342866 351753 370006 365491 219145 218254 279210 285566 321198 322423 4299255 4618120 6480942 6224278 1097686 1140799 305285 269593 291339 289884 340851 329390 324834 324821 216691 219425 692137 664305 1495141 1457043 436315 430423 639499 644824 809528 788763 830444 830185 862239 881490 840016 928718 2009705 2114979 1250737 1078990 710966 689960 839501 844948 876335 881481 899516 915373 1017302 1012243 4909085 5135822 39.55 71.9 1
09:01:00 2024-01-26 673612 671409 208847 205506 344942 351258 372661 366591 223751 218970 278493 285477 321333 324496 4299255 4612683 6421063 6223890 1100827 1140427 305164 274726 288671 291538 340575 331122 324569 325292 215984 220489 694627 660531 1514398 1451614 433843 431474 633988 642999 811650 785042 823824 837027 869521 873881 833906 934045 2017530 2116479 1252586 1071791 705184 696058 845081 839368 873233 889279 900736 909928 1013191 1022328 5019030 5145228 39.55 71.9 1
09:01:01 2024-01-26 680408 670970 207547 205506 343046 350728 368526 366785 224170 217519 279030 284672 321333 324195 4301991 4611560 6407069 6224164 1100475 1142892 306025 269972 291871 289444 341295 330120 324798 324802 216959 218215 695107 659645 1502182 1469296 436315 428911 636720 638208 808110 793286 829853 829596 863823 884719 839464 924762 2006852 2105785 1248888 1088289 709209 693000 845081 843679 873852 880908 905038 917025 1014482 1014560 4905288 5144786 39.55 71.9 1
09:01:02 2024-01-26 676969 672434 208526 208494 343489 350764 371845 365242 220802 219123 278745 284007 321333 324496 4302321 4611595 6425437 6228806 1100825 1140427 304577 274497 288671 290873 340575 330388 324798 324837 216320 219802 684176 664305 1490601 1445770 433843 432168 636684 645010 812799 784165 827494 837620 868218 873265 838237 937251 2020399 2124173 1252586 1069691 705184 696058 843885 838501 873852 888644 905150 914023 1014482 1022328 5018478 5150523 39.55 71.9 1
09:01:03 2024-01-26 679008 671093 207660 203965 343046 351235 369609 368839 219635 217728 279407 289334 322416 324352 4302321 4620820 6435117 6228806 1097639 1143704 304806 269972 292059 289919 341883 330353 324798 326513 216657 218650 689946 658703 1522989 1469218 436315 428911 638327 638245 807237 793286 829262 830185 863823 881609 839464 926114 2006852 2105785 1266523 1086629 708200 692964 846653 842485 872614 880944 904814 916688 1014247 1012098 4909276 5135822 39.55 71.9 1
09:01:04 2024-01-26 673612 671120 208198 208454 345844 350476 369862 366555 219787 217798 278781 284042 321083 324424 4302321 4550460 6397922 6238158 1088303 1142082 305809 270684 296643 290554 340575 331462 323884 325292 216019 219154 692137 662481 1490889 1456009 436936 430873 634887 642051 807237 785311 830051 837293 862239 874785 841279 937097 2013996 2127329 1252586 1071978 710727 698069 839229 838772 879264 889733 899439 913715 1024924 1021027 4961883 5152585 39.55 71.9 1
09:01:05 2024-01-26 682560 667376 208704 208565 342794 351609 369898 367143 223978 219158 277926 285165 322690 322459 4302321 4685029 6425712 6232919 1108646 1142082 305974 270353 291339 290837 339786 330889 324834 324821 217332 219118 698991 658703 1506753 1457970 435077 433097 636648 638245 814023 792162 825656 829763 870173 881490 838237 931621 2016098 2096592 1269199 1080527 707193 697750 846280 839368 871379 888810 908804 914023 1010928 1016549 4977409 5137417 39.55 71.9 1
09:01:06 2024-01-26 680897 671188 207686 208636 342974 351898 372136 365527 219483 218442 279085 285072 320270 322495 4299245 4608685 6471121 6214531 1091443 1140874 304612 269972 291234 289818 341607 329390 324834 324767 216657 219802 703083 664305 1501686 1457043 435695 430226 638596 645282 807237 788763 829117 832114 863177 879625 841852 931562 2010344 2124173 1256035 1075925 707920 693000 841291 843081 880039 884491 903134 916875 1017876 1017269 4943018 5143997 39.55 71.9 1
09:01:07 2024-01-26 675259 667304 207729 205506 344531 350692 369377 367437 223821 218960 278637 284283 321107 323967 4295012 4624878 6379010 6238158 1108477 1140427 306168 270353 291234 289778 338797 332432 324798 324821 217145 219083 692291 656824 1489989 1461073 435077 431510 636239 639184 812835 792162 828083 832114 868255 880868 837013 931621 2016098 2098339 1250737 1078990 707193 697081 846880 839046 873297 890664 904516 909167 1008744 1017269 4992891 5140331 39.55 71.9 1
09:01:08 2024-01-26 682832 672863 208556 203940 343042 351898 370042 365491 221160 218642 278977 289334 320270 322387 4296192 4608996 6462275 6224164 1097602 1142082 305534 269972 291234 290554 341367 330424 324834 324821 217180 219460 693508 664305 1497158 1460038 436315 430226 640405 643911 807181 791039 828800 830185 863461 882113 842471 927505 2009705 2114979 1248888 1080252 710221 690447 841291 847761 878753 881886 902122 918611 1017118 1012098 4913119 5126304 39.65 71.9 1
09:01:09 2024-01-26 672127 673538 208702 208641 344987 350764 372925 368516 220493 218970 278781 289537 321333 324460 4292969 4602088 6416493 6228330 1100694 1140463 305164 274533 290458 290599 341618 330424 324798 326767 216657 219837 690766 658703 1511591 1447823 433843 432154 634816 643911 813177 784201 825656 837620 870137 870415 837013 935410 2018964 2118161 1231201 1072797 705184 698069 846653 838551 875915 891085 904963 910116 1014592 1020341 5006405 5136902 39.55 71.9 1
09:01:10 2024-01-26 681317 672104 207686 208672 343042 350800 370866 367035 219821 217798 279676 289030 321333 324003 4299255 4601968 6434843 6228806 1099202 1143704 304330 269972 292059 289778 341883 330388 324569 324348 216691 218402 692438 658703 1512237 1469218 436315 429760 636684 639856 807237 793286 830444 830185 863860 882230 839464 924799 2006852 2108956 1268406 1088289 709209 695768 846690 847158 873779 881740 903340 915260 1014629 1011382 4896098 5135822 39.55 71.9 1
09:01:11 2024-01-26 676602 672100 208370 208246 343462 352840 369826 364396 223892 218782 277962 284042 321333 324496 4290076 4566566 6406986 6233275 1085174 1140463 304118 269972 292921 289919 340887 331426 323884 325554 216657 219802 693508 660588 1487982 1457043 436315 429514 634813 642999 807237 785904 830088 837027 863177 874569 842507 937840 2010381 2127329 1258132 1069755 712757 698381 841576 841754 880702 883501 899551 911443 1023812 1019434 4952605 5152265 39.65 71.9 1
09:01:12 2024-01-26 682832 672145 208378 207910 344987 351898 369934 367473 223821 219123 277926 284086 322344 322232 4296192 4688379 6406986 6228806 1113408 1142082 303659 274303 290377 290590 340575 330156 324834 323825 216691 219118 696249 659645 1497097 1460038 435077 432610 638596 640163 814023 792162 824447 832397 871406 882113 834570 931621 2013996 2096592 1244007 1083509 707920 697254 848225 841157 873297 886260 904628 915836 1011644 1009675 4972498 5141972 39.55 71.9 1
09:01:13 2024-01-26 680902 672109 208014 203906 343010 351862 372136 366520 219635 218407 279174 284211 323096 323895 4292969 4595767 6471543 6219710 1094559 1142892 306780 269972 291883 290731 341848 330353 326672 324821 216959 219767 698925 666203 1500665 1457043 436315 431717 639952 645740 810677 791002 829940 832545 863141 882222 843648 930847 2014630 2117981 1254665 1081189 712249 695355 841852 846000 881328 881081 902767 919494 1020912 1015111 4919719 5134439 39.55 71.9 1
09:01:14 2024-01-26 673612 672841 208821 203901 344982 351258 373188 367695 224100 219464 279049 289839 322237 324460 4299095 4623238 6416312 6228623 1099254 1140390 304612 274920 288671 290802 340743 331355 324798 328008 216622 220264 693508 663832 1494934 1447823 434804 432764 636691 645282 813374 784165 829361 838214 868218 874497 838832 936778 2020399 2123801 1259981 1072556 707920 696404 844285 839294 876298 889366 905752 909741 1014243 1021359 5004289 5141972 39.55 71.9 1
09:01:15 2024-01-26 681317 672106 208412 203974 343046 351258 369970 369655 224100 218807 279640 284278 322011 324388 4299095 4627392 6425376 6233085 1110094 1143432 303026 274848 291440 289444 342884 330353 324424 324767 216959 219614 694878 655888 1526873 1467518 433843 429523 638559 638208 810677 790442 828083 830185 866378 883360 838201 930222 2009705 2107504 1251456 1085080 707642 693793 848684 846555 872056 884564 910214 918221 1008854 1014393 4938541 5126266 39.55 71.9 1
09:01:16 2024-01-26 675048 673275 207660 203722 343493 350199 369970 365491 219787 218407 278745 284042 321333 324460 4299095 4549122 6416312 6237695 1088220 1140427 306025 269972 296771 289919 340540 334337 323884 325256 216622 219578 693508 662481 1495745 1456771 437247 429514 634887 643911 807237 786190 830014 837027 863461 874533 842471 938472 2019038 2133073 1252586 1074052 712757 696971 843048 842316 878827 888463 899753 913615 1023123 1016366 4963080 5145228 39.55 71.9 1
09:01:17 2024-01-26 681317 667308 208164 204787 343497 351825 369898 367437 224170 219123 278317 289437 322869 322495 4299255 4688342 6416312 6228330 1113408 1142082 306025 270353 288928 290590 340492 330388 324582 324821 216657 219425 694878 659645 1514670 1457043 435695 432800 638596 640126 816368 793286 823202 830185 871406 882113 833316 930822 2019038 2100460 1257300 1082067 707920 695875 847896 841717 875786 884418 904740 912643 1012577 1016035 4959444 5137417 39.65 71.9 1
09:01:18 2024-01-26 678380 672827 208300 208601 343010 351789 372136 366298 224048 218442 279210 284074 322869 323931 4299095 4593042 6480830 6215260 1091443 1142082 304612 270353 291234 290260 341331 329354 324834 324821 216657 219767 693366 665452 1525920 1457043 436005 430190 638596 645740 808381 788205 830444 832078 863787 880868 841852 934229 2014727 2123183 1252586 1078111 710727 693301 841852 846861 878827 883351 898438 916822 1020078 1016279 4928910 5133671 39.65 71.9 1
09:01:19 2024-01-26 673430 667304 208168 208672 344743 349107 370042 369395 223943 218935 278781 289669 321333 327168 4299095 4605360 6407181 6242146 1103911 1140427 304316 274461 290497 290802 341331 330388 323656 325818 216471 219118 696249 656824 1505834 1452915 433843 431439 632870 642015 811650 787611 825619 838214 871464 874533 837317 938135 2023361 2117773 1252586 1074271 705900 698949 846690 838772 875092 891194 905038 911341 1014740 1019880 4989992 5138307 39.65 71.9 1
09:01:20 2024-01-26 682758 672104 207655 203906 344987 351524 368785 367143 219787 218254 279407 289573 321951 324460 4302321 4608848 6434962 6232774 1099252 1142082 304508 269972 292059 289884 342365 332929 324798 324802 217297 218544 696442 660116 1533008 1470432 437247 429639 637584 639184 807200 793035 830444 830185 865081 884172 841630 930736 2011860 2108527 1247039 1089764 711234 695768 847481 843715 875092 882413 906750 918067 1013525 1012207 4897195 5136269 39.55 71.9 1
09:01:21 2024-01-26 675342 672095 208339 208383 343497 351258 372136 365456 224013 219158 278317 283810 321333 324424 4292969 4604411 6416419 6232806 1094446 1138738 308357 269972 290377 290802 340264 331390 324798 325519 216622 219802 704485 665253 1493499 1445770 436005 432849 636648 645740 811613 786460 829262 834621 869571 880464 839206 936910 2024713 2125509 1251853 1071547 709209 699555 841291 839368 878203 892148 899715 909891 1018022 1018454 5014211 5137342 39.55 71.9 1
09:01:22 2024-01-26 680888 667241 207912 203940 343046 351789 370006 368249 220634 218935 279603 284074 322237 323931 4299095 4648598 6444288 6223402 1110094 1143704 304236 274497 291440 289444 342642 330353 324618 324731 216622 219578 694878 655888 1531679 1464384 433843 429852 638596 640090 810677 791039 828083 832434 870226 884464 838053 931440 2008998 2108527 1257106 1085155 708005 692437 848721 844948 872056 883233 908988 918408 1010322 1014560 4933613 5132607 39.55 71.9 1
09:01:23 2024-01-26 672325 673543 207507 203935 343462 349671 370006 366591 221887 218407 278781 284076 321333 324496 4292969 4537384 6416493 6237695 1088371 1142082 304083 270353 296680 289576 340851 333676 324112 325782 216436 219767 693508 660588 1494731 1455737 436936 429478 635788 643911 807237 786190 834523 839083 863241 874424 845449 936947 2018297 2136265 1254434 1074782 711741 699060 839501 839183 881138 888377 898438 912643 1023317 1019880 4959538 5141972 39.55 71.9 1
09:01:24 2024-01-26 682770 670615 208344 204652 343046 351862 369934 366785 219449 218747 277926 283938 322011 322949 4299095 4688493 6397661 6232774 1113408 1142892 306025 270543 291471 290520 340492 330889 324798 323825 217332 219118 697620 660116 1512672 1461073 435695 432971 638596 641524 816404 794867 828177 836103 874568 879190 836866 934191 2018297 2099281 1264562 1082067 707696 697044 849104 840841 873852 888681 909678 914023 1013191 1015423 4990982 5137417 39.65 71.9 1
09:01:25 2024-01-26 680378 673095 208129 203965 343010 351934 372661 366591 219449 218782 279407 289263 320716 323439 4302321 4608848 6481589 6215260 1092999 1142892 304647 270353 291234 291463 342365 329426 326672 324802 216657 220489 694756 665253 1492130 1457043 436315 431726 639952 645468 810634 791907 832665 836103 867143 881176 844248 932762 2014727 2130208 1246440 1075925 709209 694742 843048 846110 877947 886589 897614 918280 1020949 1015423 4944189 5141972 39.65 71.9 1
09:01:26 2024-01-26 673603 671115 208335 203940 343533 351258 369934 368839 224170 218442 279640 285477 320749 324424 4299255 4662441 6369932 6242146 1108514 1142892 306025 270554 291234 292932 340264 331462 324834 324504 217332 219543 689586 658233 1496171 1459112 435695 432921 636684 641799 816453 793139 830547 834915 869954 879190 839243 932762 2018297 2096592 1252586 1080527 707920 696971 848721 839368 872614 888993 910580 911591 1011755 1015423 4968836 5141972 39.55 71.9 1
09:01:27 2024-01-26 681317 671151 208129 203901 343010 351934 370006 365527 219635 218442 279174 289334 320751 322459 4299255 4618876 6472264 6197225 1097564 1142082 305951 269972 291751 290563 341367 330889 324834 324821 217332 219118 693508 665253 1492922 1460038 436315 430832 642143 645024 810634 791978 832815 832545 865913 881749 844248 930897 2012564 2114979 1250737 1081962 711234 691680 841889 846184 878203 881118 902390 917953 1018022 1012243 4900045 5132607 39.65 71.9 1
09:01:28 2024-01-26 674400 667313 208421 208565 344987 350728 372661 366041 224064 219158 278745 289334 321333 324195 4292969 4603901 6409942 6228330 1100825 1139179 304330 274533 288707 290802 340815 331157 324798 325292 216471 220453 697446 661943 1495776 1447823 433843 432728 636654 644567 815873 787414 825508 839331 869954 877353 838016 939593 2019564 2118161 1248888 1072741 707920 699060 846280 839368 875677 890884 905038 910258 1012129 1020638 5004441 5156611 39.65 71.9 1
09:01:29 2024-01-26 680087 672588 207655 203935 343046 351011 368785 367731 219483 217763 279640 289263 321333 324460 4286854 4608959 6430382 6228330 1099178 1143704 304577 269972 296607 289721 341848 333440 324798 327120 217145 218402 693773 659645 1514849 1469989 438181 432439 638918 641761 808844 795542 831591 832545 867143 884282 842026 926077 2009705 2108252 1245190 1089810 709209 693037 846280 843568 875092 883307 907733 915483 1015034 1012243 4897195 5138307 39.65 71.9 1
09:01:30 2024-01-26 676321 672145 208305 208494 343462 350764 370042 367740 223978 219123 278549 283578 321333 324460 4292969 4598348 6411851 6224164 1094484 1142082 306816 269972 290631 290837 340564 331390 324089 325292 216657 219118 693508 665253 1492543 1449890 436315 432547 638464 645740 815021 787974 830332 835621 868072 880977 839464 938510 2019564 2127019 1256283 1069691 709209 698069 843048 839368 879887 889936 899790 911591 1018059 1018476 5015797 5134788 39.65 71.9 1
09:01:31 2024-01-26 681864 667308 207660 203935 343046 351862 369609 368839 223994 218970 279676 284074 320270 323967 4292969 4641998 6453173 6228330 1110094 1143704 304914 274654 291852 289884 342884 330424 324798 325292 216657 219802 694878 656356 1525911 1470565 435003 432439 638413 639710 811828 792650 829113 833729 868723 881858 839464 931592 2011125 2111915 1255223 1085197 707193 692854 848721 846784 871379 882221 909062 916822 1011755 1015294 4924234 5141204 39.55 71.9 1
09:01:32 2024-01-26 673612 673131 207655 208601 343533 350993 369970 365456 219821 218442 278781 284076 321987 324496 4292969 4550460 6407181 6237695 1086681 1142082 304330 269972 296643 289778 340575 331426 324112 325782 216622 219758 693508 664857 1548006 1460220 438493 430047 636382 643307 808807 788534 835194 839294 863141 874605 843775 936740 2021172 2127329 1261830 1072036 712249 699060 841889 839368 880547 889936 897162 912964 1021209 1019880 4959538 5143997 39.55 71.9 1
09:01:33 2024-01-26 682832 667344 208995 208419 343046 351862 369934 367695 224048 219158 277926 289609 322869 322495 4292969 4674998 6416312 6219178 1114814 1143704 304320 274641 288671 290387 342884 330353 324834 324540 216657 219332 694878 658703 1482913 1463263 434855 430083 640295 641831 811828 793250 825471 831364 870137 882888 837317 929523 2010860 2107279 1257106 1085019 705184 692731 848721 843715 871342 883501 910214 915369 1008891 1014393 4953588 5132607 39.65 71.9 1
09:01:34 2024-01-26 673134 671124 207226 203940 343462 349706 370006 366885 219821 217940 278781 284283 321107 324568 4289910 4537573 6421063 6228330 1084366 1143704 304295 274461 296680 289444 341883 331426 324353 325818 218807 219828 692137 662481 1506420 1459212 436936 430100 636654 643764 808234 788534 832411 837027 864073 874244 846653 936703 2016098 2133367 1254434 1072036 713168 699060 841889 840625 880606 888291 896829 914639 1021464 1018404 4952370 5143997 39.55 71.9 1
09:01:35 2024-01-26 682289 672868 208630 208202 342947 351898 369970 367731 221470 219842 279210 289334 323096 323212 4290076 4669736 6425413 6219454 1113263 1142892 304700 269515 291339 290563 342884 329461 324834 327582 218962 220017 694878 655888 1526077 1464304 435077 430284 640749 641377 811789 792162 828083 829727 870845 883142 839428 930222 2011134 2110776 1257106 1084924 706187 693000 848721 846184 871379 883537 909062 919501 1011755 1012243 4938079 5130986 39.65 71.9 1
09:01:36 2024-01-26 673340 672868 207328 204536 343524 350764 372136 366663 220193 218407 279210 284283 321333 324568 4292693 4537573 6416493 6228806 1085174 1140463 304542 274497 296680 289721 341607 332181 324618 327827 218498 219864 693508 662481 1490217 1457043 437558 431215 636654 645141 808381 786460 832448 838214 864649 874208 843701 934008 2018297 2127329 1258132 1072797 712249 698564 839501 838770 880634 888327 894249 912681 1021209 1021091 4952379 5143997 39.55 71.9 1
09:01:37 2024-01-26 682775 667308 208991 208237 343046 351862 369970 367767 219449 219464 277962 289776 320270 323666 4292969 4661667 6397661 6228623 1106826 1142082 305235 274654 290533 292133 341079 333203 326599 326622 219117 219662 696249 659645 1492130 1461186 436315 432692 640244 641941 815826 793286 825656 834322 874568 884719 835790 932949 2016098 2098660 1240440 1081296 706690 696058 847481 840588 873852 888681 906371 914266 1013297 1009810 4952370 5126266 39.55 71.9 1
09:01:38 2024-01-26 677936 671845 207729 208743 343042 351898 372136 366885 224205 218782 279210 284074 321011 323967 4292969 4596455 6472366 6211122 1091443 1142082 304577 270554 291133 290449 342668 332258 326599 325712 218498 220383 701674 663905 1492467 1458144 436315 431331 640405 645740 809528 790479 833296 834547 864434 882113 841206 932837 2011134 2124173 1256035 1075925 709209 693037 842420 843752 879227 883537 901107 917991 1020949 1015495 4940660 5141204 39.65 71.9 1
09:01:39 2024-01-26 674872 667313 208019 203940 344531 350764 369341 368580 224205 218817 279443 285545 321333 324460 4299255 4645655 6374469 6246789 1112006 1142082 306276 274461 291080 290555 339500 332685 324798 326658 217262 218978 694996 657717 1490657 1460149 436315 432082 635713 640126 813410 792687 828083 834547 870173 882113 838090 932949 2018964 2105785 1254434 1080527 707193 697978 848721 839368 873233 891194 907697 910943 1011038 1015695 4971398 5130777 39.55 71.9 1
09:01:40 2024-01-26 681864 670902 207729 208601 343042 351898 370006 365491 219483 218289 279013 289334 322869 321934 4289730 4602301 6453613 6215260 1097602 1142979 306060 270363 291877 290555 342077 331247 324798 324821 217939 219627 690766 664381 1496104 1467430 436851 431070 640405 642051 810057 792647 830014 830185 863177 883033 843067 930120 2014667 2119631 1268406 1082080 712757 691985 843287 846184 876911 884710 904394 920069 1018022 1013676 4897195 5125293 39.65 71.9 1
09:01:41 2024-01-26 672436 672583 208339 203931 342432 349706 372136 368875 220696 218935 279210 289334 321333 326477 4292969 4620820 6397922 6228623 1103987 1139216 305845 270698 290087 290626 341740 333914 324798 326661 218190 220348 694756 660588 1489885 1447551 433843 432800 637170 645592 815790 786190 828083 839405 870643 874569 838869 938815 2019527 2121164 1254434 1072556 706187 698069 846280 838806 875713 889667 905038 912964 1014316 1021446 5001501 5133709 39.65 71.9 1
09:01:42 2024-01-26 678860 667088 207690 203935 343037 351294 369637 367373 219483 217798 279640 289334 326113 324460 4292969 4605013 6425805 6224164 1102898 1145013 306528 270173 292675 290661 342257 330746 324798 327120 218498 218568 697776 658703 1532472 1469218 436315 430190 639806 640090 810405 793281 831857 832545 863823 883582 841242 926809 2011134 2108993 1247270 1086741 711234 695073 845081 843715 876335 883573 905038 915520 1017302 1012243 4891476 5125315 39.65 71.9 1
09:01:43 2024-01-26 677899 671188 208674 208273 343462 351294 373534 367178 224135 219193 278817 283578 321333 324232 4289910 4603901 6416037 6228806 1102248 1142571 306564 270734 288671 291547 340707 331283 324798 327582 218498 220383 693218 662415 1519804 1447823 434694 432656 634816 644824 815212 786496 827345 839405 871406 874533 837013 940309 2018964 2118161 1252586 1071978 705184 698564 846280 839096 875092 891194 905038 910295 1012166 1019985 4989885 5133671 39.65 71.9 1
09:01:44 2024-01-26 680750 671147 207690 203944 343033 350764 368785 367214 219821 217798 279676 289334 320785 324460 4283617 4602301 6421233 6224720 1100776 1144198 305737 270734 292077 289778 341704 330746 324798 327351 218344 218579 691263 656824 1501446 1468474 436936 429816 638290 638281 808954 795542 830444 832151 866341 882230 839464 927542 2006852 2105785 1270289 1088289 708705 693037 853342 843752 873233 881849 904814 918067 1012166 1015294 4886719 5125293 39.65 71.9 1
09:01:45 2024-01-26 674618 670642 208159 208237 343533 350764 370006 365456 224013 219158 278353 284007 321333 324496 4280750 4592275 6406986 6233900 1094474 1140948 308248 270317 291125 290661 340157 332019 324762 327582 216622 219460 693508 665728 1493140 1446800 436005 432930 636720 645740 815294 787647 829853 836433 868291 874280 839464 937134 2019601 2122668 1258132 1068930 706690 696811 843885 839368 876335 889623 900810 909966 1015070 1021359 4999858 5130986 39.65 71.9 1
09:01:46 2024-01-26 677899 667272 207358 203935 343042 350764 370042 369727 223997 218442 279712 285085 326536 323967 4280750 4617265 6424434 6223975 1108403 1146468 304557 270734 292022 290626 342776 330978 324798 325519 216691 219460 694878 655833 1519101 1466263 434768 429550 638596 641971 811828 792162 830169 831526 868255 880989 839464 930897 2009705 2110418 1277145 1085197 706909 693000 848721 846184 872614 882879 909099 917548 1013191 1009742 4900854 5111611 39.55 71.9 1
09:01:47 2024-01-26 673628 671188 207720 208570 343497 350481 370006 365527 219483 218747 278781 284042 321333 324496 4280750 4570733 6405623 6236248 1094543 1140316 306888 270281 290905 291547 340157 331462 324798 325292 216019 219460 684176 665728 1492231 1445498 435695 432872 638501 645740 814023 787377 829853 837027 868942 879734 839464 938435 2021836 2124173 1258132 1069498 707193 697044 843885 839368 876335 891355 905038 914136 1016508 1022805 5006405 5141972 39.55 71.9 1
09:01:48 2024-01-26 678340 667232 207660 203931 343046 350728 369970 369395 224135 217763 279676 284672 322011 325411 4292969 4618120 6438219 6233199 1106477 1143556 304949 270662 291949 290387 341488 330853 324798 324802 216622 219332 685528 656356 1511915 1469388 435386 430047 638559 639148 811789 793286 829262 832114 866378 880953 840981 931596 2006852 2105785 1262756 1088289 708200 693000 848721 846184 872019 882221 907697 916859 1013910 1015111 4895821 5126530 39.65 71.9 1
09:01:49 2024-01-26 673335 671083 207975 208521 343497 350728 370006 365228 224170 218442 278549 284076 321333 324460 4292969 4563511 6405623 6221842 1088269 1143384 306636 270662 293301 289708 340815 332432 324341 325747 218498 219627 692137 661982 1495217 1456009 438493 430244 636691 643911 809528 787611 833040 838214 863141 877865 843738 936038 2016098 2127329 1221936 1072741 712249 699060 840694 839368 881625 888291 894175 912643 1023123 1020046 4958526 5134788 39.55 71.9 1
09:01:50 2024-01-26 681864 667308 208965 208530 343042 351862 369452 367695 219449 219500 278353 289334 322011 322459 4296042 4673940 6442545 6226842 1116598 1142571 305917 270734 290341 292168 341848 330388 326599 326658 216959 219048 685528 658703 1503558 1461186 435695 433079 640405 642691 815212 793286 825619 831489 873261 884719 834570 930185 2012564 2098735 1261830 1082067 705184 695073 847481 843679 873852 883609 906371 916222 1011038 1009751 4950052 5118913 39.65 71.9 1
09:01:51 2024-01-26 674654 667340 208120 208676 343046 351253 372136 367437 224135 218442 279676 283676 322380 324496 4283617 4597141 6481145 6216908 1098654 1144198 305961 270734 291571 290802 341848 332966 327097 324821 216959 220110 690766 664305 1505726 1457043 436315 431474 642143 645740 810677 791039 830014 832078 866305 880953 843665 932949 2012564 2117981 1252586 1078990 711234 692474 841889 847384 879337 881813 899456 918237 1022397 1009675 4923208 5133747 39.65 71.9 1
09:01:52 2024-01-26 671704 667272 208300 208747 342785 350728 372661 368839 223943 218935 278781 283780 322237 326404 4292969 4617274 6429662 6233010 1103976 1142008 306456 271962 290377 291724 341596 331247 324798 325747 216320 220489 710301 662481 1487174 1445770 435077 432836 637621 645740 815212 786460 830444 839405 870790 874605 841254 938815 2019527 2122668 1254434 1071215 706690 697044 847209 838806 876335 890565 904133 914266 1015826 1021446 5006405 5133671 39.65 71.9 1
09:01:54 2024-01-26 678626 667277 207655 204394 343046 351542 369934 369691 219449 217763 279712 289263 322011 324195 4292969 4630339 6439034 6234955 1107064 1142856 304542 274956 291664 290590 342884 330353 324798 324802 216994 219767 693508 656824 1535960 1464184 434768 430190 640405 641070 811828 792724 829262 832114 871406 883546 839464 930222 2011134 2111952 1239644 1083619 706690 695037 848721 846184 871342 884418 909415 919306 1011755 1015258 4954945 5125293 39.65 71.9 1
09:01:55 2024-01-26 673134 669039 207660 203935 343458 350445 370006 365527 219854 218442 279177 283977 321333 324496 4285552 4540270 6434854 6224051 1092999 1140427 304083 269972 291492 290008 342884 330353 324798 328240 215984 220348 689395 662415 1488985 1456009 436042 429514 635749 645282 807237 787611 835119 837620 861278 879625 844934 934008 2016098 2131855 1256283 1072797 712249 698069 842094 841183 879227 888681 903750 914266 1022691 1019953 4950052 5133634 39.65 71.9 1
09:01:56 2024-01-26 682347 671115 208159 208206 343222 351898 369934 367731 224135 219644 278317 289334 322833 322949 4293640 4672263 6380376 6237695 1110418 1142621 306025 270626 292293 290590 340264 332937 324424 324802 217904 219083 693643 656824 1489654 1458144 435695 432154 635713 641070 813986 792162 829262 834621 870173 881490 838832 937097 2016098 2105785 1252586 1078990 707926 699060 848721 839368 873852 892148 907434 909928 1011755 1017648 4971128 5122644 39.65 71.9 1
09:01:57 2024-01-26 681864 673275 207690 208676 343037 351898 369970 365563 219449 218442 279246 289334 322237 322196 4292173 4597856 6443442 6215260 1097679 1142082 306852 270317 292059 290290 341848 333203 324798 326428 217366 219425 694878 663359 1511085 1459767 436198 431474 641312 644824 809528 792162 832448 829727 863787 883510 842826 929523 2011134 2114979 1274056 1081955 711741 691985 843885 847384 877577 883235 905038 918200 1018022 1014393 4900693 5122607 39.55 71.9 1
09:01:58 2024-01-26 671992 667272 208660 203935 342947 349706 372136 368875 223943 218970 279443 283810 322011 327182 4292173 4617559 6424872 6228806 1102338 1141935 305164 269515 291247 290802 341560 331175 323981 326538 215984 219767 697620 656356 1504904 1451940 434768 432459 635788 644824 816404 787647 828083 839405 872642 874605 838237 938148 2021836 2118124 1256283 1075925 706690 700052 848721 838772 875713 891222 907052 911591 1014316 1021432 4989885 5134788 39.65 71.9 1
09:01:59 2024-01-26 682832 671160 207690 208707 343217 351898 369646 366591 219821 218442 279640 289334 322511 325097 4298734 4602731 6426929 6223890 1097686 1143704 305464 269972 292168 290401 342221 331390 324834 323825 217366 219048 689586 662481 1502675 1466263 436638 431492 640405 641781 808954 793281 832448 829654 863823 883582 843738 929478 2012564 2114979 1252586 1084426 712249 693037 845081 847986 877947 883537 902204 919544 1018059 1015111 4877519 5134645 39.65 71.9 1
09:02:00 2024-01-26 677863 671151 208810 208565 343462 351596 372925 366591 223786 219158 278781 285699 321808 324280 4295665 4603487 6406986 6224720 1100039 1138738 305534 274461 290341 291335 341607 331390 324834 327314 216657 220171 694878 664305 1505526 1445770 435077 433120 638290 645740 815212 787053 830444 839405 871406 874641 839464 938815 2019564 2122668 1256283 1071215 706690 697044 848082 839994 876335 890565 903764 914266 1015034 1023529 4990143 5134645 39.65 71.9 1
09:02:01 2024-01-26 677863 667272 207686 204429 343037 351294 370006 369431 219483 218502 279423 285170 322058 324244 4289328 4612683 6430382 6228343 1103682 1142082 304285 270554 292059 290536 342401 330388 324798 324802 216657 218930 685528 656824 1498320 1469218 436005 429630 638596 640053 810677 793245 830014 829727 867641 886489 840574 928862 2012564 2108956 1268406 1088289 710727 696281 846280 844948 875713 884418 904740 918686 1016545 1012243 4886018 5125293 39.65 71.9 1
09:02:02 2024-01-26 673628 671111 208339 208565 343533 350764 370006 365491 221421 219372 278958 286476 321083 324352 4289328 4585168 6400516 6233199 1085207 1140026 306780 270317 297201 290563 340851 332162 324569 325818 216622 219802 693508 662481 1499500 1454977 436638 430190 635788 643911 809528 787647 834062 838809 863177 879625 844971 936760 2016098 2127329 1263679 1072834 712757 699060 841291 841157 881814 890565 899553 914266 1021246 1021359 4952370 5141204 39.65 71.9 1
09:02:03 2024-01-26 682347 669587 209030 208348 343046 351898 370006 368292 220766 219561 279154 285686 322917 323332 4298734 4674814 6416312 6228330 1113501 1140874 304612 274533 288712 290590 341883 330388 324834 323825 217029 219118 696249 659645 1515008 1459767 436005 432885 640405 642051 816404 793012 827494 831526 873261 883546 837013 930259 2014667 2104293 1264639 1085118 705184 693000 848721 843679 871379 888413 908729 914833 1008891 1009675 4947721 5125293 39.65 71.9 1
09:02:04 2024-01-26 674112 667304 207651 204570 343187 350235 371882 369271 221731 218162 279567 285748 321226 324460 4295461 4534668 6425077 6232774 1086605 1142892 304542 274461 296643 289778 342089 332396 324569 325818 216657 219614 692137 660588 1488317 1454977 436203 430154 636239 644824 809257 788205 834299 838809 863177 879589 846207 936778 2016098 2133367 1218369 1072834 712249 699060 841291 838770 883046 888681 899790 914266 1021282 1020838 4947721 5125315 39.65 71.9 1
09:02:05 2024-01-26 681864 667272 208845 208202 343037 351609 369429 367480 221731 219513 278637 285673 322690 323296 4292393 4675111 6411350 6219710 1112006 1141272 306025 274848 291234 292316 340025 331426 324834 323825 217332 219083 688233 658233 1492231 1457970 436315 432908 637621 642999 816404 793286 829262 834621 871406 880953 839464 932949 2016098 2098966 1238181 1081296 708705 698069 848721 839146 873233 889936 907434 913615 1014057 1015318 4952370 5126807 39.65 71.9 1
09:02:06 2024-01-26 681597 667349 207720 208605 342794 353845 369718 366305 219719 218677 279102 285348 322130 322315 4290863 4593042 6416326 6215260 1099985 1143704 305809 269972 291913 289919 341883 330889 324834 324802 216994 218402 693272 658703 1510309 1466263 436235 430181 638596 640126 809528 793317 832448 830185 865152 884464 843701 927505 2009705 2108993 1250737 1085197 711234 695073 843885 843752 875435 883573 905150 916822 1018924 1012243 4877340 5118988 39.65 71.9 1
09:02:07 2024-01-26 674918 670898 208374 205511 345365 351006 372970 366484 220802 219513 279066 285673 321902 324316 4289730 4594583 6407423 6224164 1094543 1140463 305534 270363 291133 291476 340851 331426 324834 325292 216994 219802 692137 664305 1485247 1443721 435695 432872 637170 645740 814023 786460 829853 837027 868906 879625 841254 936815 2021836 2122668 1252586 1069691 706690 697081 846009 840625 876335 891194 905038 912718 1016545 1022892 5001501 5126304 39.65 71.9 1
09:02:08 2024-01-26 678933 671122 207806 206085 344842 351537 371990 369844 221598 218149 279567 285410 321903 324280 4283617 4612679 6430382 6228330 1099657 1142082 305241 270687 296680 290360 342401 331157 324834 325782 216657 218743 696442 657763 1536640 1469218 436421 430463 638596 641070 809528 794440 832448 829690 865729 883691 842471 927505 2010344 2108993 1272172 1086741 711234 696811 845680 844948 876335 883645 903727 916859 1018059 1014393 4890683 5126530 39.65 71.9 1
09:02:09 2024-01-26 675416 673547 208751 205511 344944 351114 371728 365384 219567 219359 279030 286280 322165 324496 4289730 4595777 6414677 6228330 1097686 1139179 305285 274497 290499 291759 340851 331390 324798 325292 216994 219802 694878 664305 1496606 1445770 435386 432908 638108 645740 815826 787647 828529 839405 870173 874677 841254 938097 2019601 2124173 1256283 1069691 707415 697081 846280 841220 876335 891194 906098 918758 1016582 1025951 5010131 5122226 39.65 71.9 1
09:02:10 2024-01-26 679106 672111 207512 204502 344951 351150 369898 369844 221266 218384 279531 285272 322237 324424 4285552 4621792 6443808 6219454 1106938 1142892 305164 274533 296776 290360 342884 330925 324834 325782 216994 219154 694878 656356 1502261 1471303 436005 430190 640405 640163 811252 795039 830051 832114 868255 883654 841242 929560 2009705 2111989 1250737 1088255 710727 695073 847481 846184 876335 883681 906408 918200 1016545 1015294 4886719 5122226 39.65 71.9 1
09:02:11 2024-01-26 675933 673275 208569 205502 345958 351114 369898 365349 220146 218983 279066 284283 321333 324496 4290720 4534142 6407288 6215260 1086793 1142082 304577 274497 292059 289884 342642 331162 324341 325853 215984 219460 690766 661001 1492231 1454977 436543 430190 634816 644367 809528 788205 834336 838809 863177 879625 847444 936815 2016098 2127329 1265527 1072561 712249 699060 841889 838806 881795 889936 901293 914266 1021378 1021359 4952365 5141091 39.65 71.9 1
09:02:12 2024-01-26 684449 671635 209324 205362 344951 351753 369790 368394 221421 219631 278709 283973 322237 323368 4302163 4670434 6420765 6223175 1113408 1142045 306025 270914 290318 291653 340815 330353 326672 324504 217145 219578 694878 659608 1501686 1457043 436315 432872 641312 642015 816368 793286 826831 832078 873880 884428 836346 932912 2016098 2096592 1262985 1080527 706187 696058 847481 842411 874821 887107 907660 916875 1013191 1019003 4947721 5126987 39.65 71.9 1
09:02:13 2024-01-26 678414 671639 208530 206089 342861 351078 373383 367258 221421 218747 279640 283747 322237 324460 4286476 4562022 6462664 6209086 1090640 1140353 305251 270734 291646 290577 342848 329354 324834 325484 216622 220299 694756 663832 1485976 1454977 436315 430396 638559 645468 808381 788763 829940 836397 866341 882113 841206 937766 2014630 2133367 1265631 1075925 711234 696021 843685 845547 879191 883609 903750 918333 1020949 1018404 4954906 5146843 39.65 71.9 1
09:02:14 2024-01-26 677181 671635 208248 205940 346942 351838 369790 369215 219111 218782 279210 283578 321072 326915 4283617 4592709 6406986 6224278 1102399 1137089 305235 269550 290907 290837 341848 331390 324798 325818 216657 220453 693366 659645 1491780 1447823 434768 432800 636617 645740 815790 786460 828083 839405 873325 874569 839464 939521 2021836 2124173 1254434 1072741 706690 699060 847481 841157 876335 891186 906334 914266 1017228 1023529 5005758 5141204 39.65 71.9 1
09:02:15 2024-01-26 680832 672399 208025 206094 344905 351609 369421 367731 219821 217763 279603 284947 322022 324316 4283617 4595471 6425637 6223402 1099985 1143704 304577 269258 296680 290184 342642 330889 324798 324837 217110 218895 696442 658233 1511788 1468345 437558 430195 638596 641033 809528 795002 833669 832132 865693 883618 843701 928825 2007492 2108774 1245190 1088289 711234 696058 848449 846184 876335 884418 907359 919965 1017265 1015111 4895505 5131658 39.65 71.9 1
09:02:16 2024-01-26 675835 673060 208486 205511 346942 350548 369970 367143 220159 218407 279174 286273 322011 324460 4279339 4524509 6439700 6223402 1087566 1142045 305701 270914 291646 289778 342884 331390 324798 326767 218539 219921 681640 660588 1510651 1454977 436315 429890 637134 645740 809528 788205 833632 837943 863787 882113 843665 938472 2018964 2133367 1248888 1075123 713266 698744 845680 842448 878827 889936 905038 915210 1021209 1020083 4952425 5137417 39.65 71.9 1
09:02:17 2024-01-26 678897 671630 208495 205515 346697 351753 369898 367695 224135 218655 278637 285299 321333 323931 4286266 4648694 6362813 6228623 1107064 1138136 304342 274920 291234 290837 341848 331390 323884 326541 216959 219083 689586 654487 1499129 1454977 435695 432118 635788 642015 814023 790442 829853 839405 872642 879625 838832 936778 2021836 2117981 1254434 1075123 707193 700052 848721 839368 875092 891850 909025 911591 1012129 1023780 4990181 5137417 39.65 71.9 1
09:02:18 2024-01-26 682089 671639 208020 205511 344982 350728 369305 366591 221385 218502 279459 284947 321333 323967 4289328 4593130 6416312 6218965 1096821 1142045 304577 269972 292059 290387 341883 331122 324798 324821 217332 219048 698991 660588 1506467 1466263 436543 431439 640405 642015 809528 794733 833669 832545 864434 883582 843701 929486 2012564 2114979 1252586 1084283 712757 692964 845680 847384 878827 883537 905038 919507 1020410 1016723 4890964 5133747 39.65 71.9 1
09:02:19 2024-01-26 677181 672592 208821 208680 343427 350764 372925 366856 220802 219123 279174 283977 322237 324496 4292969 4601739 6406986 6218465 1101611 1137126 304542 269515 290567 290520 341524 331355 324053 325519 216320 220489 694627 661472 1512133 1447823 435077 432800 636198 645740 816134 787611 828083 839405 873261 874605 839464 940859 2021836 2121164 1233697 1072760 707193 700052 847481 839368 878203 892148 906334 914677 1017440 1023780 4989917 5126229 39.65 71.9 1
09:02:20 2024-01-26 681168 667205 207660 203935 343046 351258 369609 367444 219787 217728 279640 289334 322237 324352 4280364 4599575 6416312 6218965 1099202 1142892 305499 270353 296607 291427 341883 331390 324798 325292 217332 218708 691104 659645 1537043 1466263 436543 430266 638596 642654 809528 794966 834261 829690 865045 883618 843701 930185 2012564 2113481 1250737 1085197 712249 695565 846280 852103 878827 886054 904479 917726 1020410 1014320 4876991 5131658 39.65 71.9 1
09:02:21 2024-01-26 676488 671120 208630 208565 343497 353571 371990 365491 219787 219123 278781 284042 322165 324532 4283617 4563977 6397661 6218965 1089861 1142082 305961 269783 296721 291688 340815 332432 324798 325782 216959 219802 693508 666203 1485734 1447823 437197 432872 638596 647576 812799 791039 830014 838809 869251 874280 843067 936778 2025344 2126916 1246406 1069691 709209 698564 843011 841157 880510 892903 905350 915331 1020567 1021309 5013938 5133596 39.65 71.9 1
09:02:22 2024-01-26 680378 667268 208309 204532 342312 351717 370006 369395 223908 218782 279423 284836 322833 323703 4283617 4639338 6434962 6218965 1108514 1142082 304950 274763 292059 290122 342884 331122 324798 325747 218498 219460 694878 654953 1520628 1466263 435077 432746 640405 641033 811828 792724 830444 834841 870790 884464 841254 931374 2009692 2105785 1257106 1083619 708200 694509 851135 847384 874540 888327 914122 921830 1013117 1017269 4924153 5130280 39.65 71.9 1
09:02:23 2024-01-26 672657 671124 207625 206128 346452 349635 372136 367695 219854 217484 279495 284283 321333 324568 4283617 4528989 6402425 6218965 1086755 1138738 304295 269972 290295 290590 340887 332396 324569 328045 216622 219767 693508 663430 1514991 1454977 438806 430190 636691 645282 810677 788763 834892 839405 863787 879625 846170 938815 2018691 2127329 1240960 1072741 712757 700549 841889 842840 883839 892236 901637 914116 1023849 1021177 4971588 5139935 39.65 71.9 1
09:02:24 2024-01-26 681864 671122 210916 208494 344987 351898 369970 367731 221230 219666 278745 289405 323324 323212 4286672 4675111 6406986 6218965 1115609 1143704 306025 269550 288671 290590 342884 330353 326333 325256 217180 219767 694878 655888 1511663 1459182 433843 431474 641312 642962 811686 793286 829262 832114 871406 883582 839464 932949 2012564 2108774 1262756 1083619 707926 693000 853520 848365 874540 886114 911578 919927 1011644 1016513 4957127 5125293 39.65 71.9 1
09:02:25 2024-01-26 671992 673280 207437 203940 343497 350199 372136 367588 222524 217763 279676 285075 321333 324568 4283617 4542090 6402425 6218965 1088265 1139582 304577 270163 291109 290590 340815 332396 324569 325782 216622 219767 693508 663430 1518733 1456009 437852 430796 636691 645282 810677 788763 834929 839405 865045 879625 848684 939483 2016098 2130345 1248222 1072524 713266 700935 843648 842840 885098 893049 902767 916147 1026032 1021214 4963937 5136902 39.65 71.9 1
09:02:26 2024-01-26 684125 667268 208995 208565 343046 351862 369862 367695 219821 219842 278977 283938 320751 323212 4292693 4675111 6416121 6218965 1114776 1140390 304330 269515 288671 292337 342884 331676 326672 325292 216994 219767 696249 656548 1489511 1457043 435077 431474 641312 643801 811650 792684 829352 834547 870790 883280 841852 932949 2009705 2107948 1257106 1085160 707920 695768 852308 849285 873742 887107 911540 922124 1014555 1017720 4914855 5126487 39.65 71.9 1
09:02:27 2024-01-26 673612 670898 207694 203931 346942 351838 372136 367143 219449 217728 279712 283776 321333 326477 4279415 4546307 6443828 6197466 1091406 1142892 304577 274920 291597 290837 342884 330353 324834 325818 216471 220299 694234 663359 1493619 1457043 436315 430154 638596 645740 808954 788763 833669 838214 867032 883469 843665 935373 2016098 2139575 1239644 1078877 714285 696824 846653 845352 880702 891626 904889 919382 1025393 1020601 4950052 5141972 39.65 71.9 1
09:02:28 2024-01-26 677284 667349 207694 203863 344531 351862 369970 367767 219483 218935 278353 284076 322237 323176 4289730 4676375 6416326 6219454 1115647 1143704 304083 269515 288671 290590 342884 330120 324834 324837 217145 219767 703095 656356 1492458 1459112 434768 433396 640405 642051 811650 792087 830444 835533 870173 883546 841852 932949 2012564 2108774 1260873 1088255 709949 694890 851098 847274 875019 887107 912817 924952 1013910 1009711 4920439 5125293 39.65 71.9 1
09:02:29 2024-01-26 673134 671639 208205 208636 343515 351011 370042 365491 219821 218782 278944 284076 321333 324460 4289730 4550181 6395812 6223402 1083558 1140427 306025 274690 296853 289638 341607 331426 324341 327264 216622 219802 698991 660588 1486979 1454977 436928 429964 636691 644824 809528 788763 836749 839405 863823 874244 846807 936778 2016098 2138450 1248888 1078107 714795 698491 846690 844150 880702 892258 906900 918067 1024235 1019880 4950052 5134645 39.65 71.9 1
09:02:30 2024-01-26 679859 670688 208344 208530 343497 351898 369934 367767 224135 219266 278549 284007 322237 322459 4285552 4659084 6369685 6233199 1108834 1141810 305594 274690 291339 290837 340575 332973 324352 325292 216994 219083 694996 656824 1491326 1459182 436005 432459 636691 641560 813410 792724 829262 838214 871406 882113 839464 936075 2018964 2119801 1254434 1081189 708934 700512 851098 841120 874982 893717 910027 914228 1013191 1021359 4975750 5111611 39.65 71.9 1
09:02:31 2024-01-26 682237 673275 207694 203931 343182 351898 372661 365491 220696 218442 279640 289414 320270 322459 4280564 4593116 6462939 6200750 1092906 1142082 305534 274461 291664 290590 342401 332258 324815 327278 216622 220453 693366 665253 1491457 1457043 436936 431510 640405 645740 810102 791039 831820 837027 866341 880917 844062 935649 2019038 2129851 1254434 1082067 712249 692854 844248 847838 882582 886655 902204 920235 1021209 1020843 4933613 5135822 39.65 71.9 1
09:02:32 2024-01-26 673634 667232 208300 208632 344987 349635 372136 368516 219145 218970 279712 284007 321333 327437 4280564 4609584 6388769 6233249 1105486 1142082 305164 274992 291471 290802 342077 332126 322616 326802 216657 219118 693508 655888 1511966 1454977 435077 432567 636691 643454 816404 791039 828083 839405 874684 874244 839464 940893 2024015 2122946 1233697 1075803 707193 701009 848684 839331 878827 894793 907697 912831 1017440 1024811 4989885 5133747 39.65 71.9 1
09:02:33 2024-01-26 681753 667344 208019 203927 344739 351542 369934 367767 219854 218442 279640 289405 321333 324460 4289730 4602301 6425712 6233199 1099985 1142082 306025 274461 296771 290295 342884 331426 324834 325782 216994 219083 695107 657486 1498679 1469218 436936 430190 639952 642885 810677 793281 832485 829727 866414 888386 844099 931525 2013996 2110954 1247039 1088252 712757 696404 847444 848072 876335 883609 906371 918689 1020225 1014842 4886719 5126530 39.65 71.9 1
09:02:34 2024-01-26 674918 670642 208374 208419 343427 350440 372661 367143 223857 219653 278781 289609 322011 324195 4283617 4592498 6397869 6214531 1096865 1137089 305996 274497 290675 291405 340887 331929 324798 325327 216657 219767 693508 663832 1502102 1443721 435077 432908 639826 645740 815826 787611 829388 839405 872642 879182 841630 942987 2021799 2127019 1261830 1069579 709209 698949 846088 841754 879232 892148 904852 915180 1020949 1024253 4989992 5134645 39.65 71.9 1
09:02:35 2024-01-26 677899 667268 207686 203974 343046 351542 370042 369988 224170 218477 279712 284472 320270 324460 4283617 4614259 6425637 6210102 1103719 1143704 305594 274654 292059 289778 342884 330889 324798 325782 216657 219118 694878 655888 1498297 1469218 436936 433053 640405 641070 811828 793281 832448 833618 869608 890893 845375 932032 2013233 2114714 1260873 1089764 710727 694326 850862 847986 875092 885707 909877 919307 1014279 1015459 4905476 5125293 39.65 71.9 1
09:02:36 2024-01-26 673344 671156 208309 208454 343533 351258 370042 366334 219635 219123 278817 283938 321333 324496 4283617 4567880 6397661 6209826 1091419 1139619 306663 270724 291660 292932 340851 332396 324798 325818 216691 219802 694878 665253 1491560 1443721 436315 432908 638559 645388 816404 787647 830444 839183 871186 881713 842900 941417 2024713 2127019 1258132 1069617 709209 698788 845680 839994 878624 894683 906328 914266 1019502 1023780 5004441 5134645 39.65 71.9 1
09:02:37 2024-01-26 678380 667268 207720 204889 343042 351825 371873 370024 219483 218782 279748 289334 326572 324460 4286854 4620820 6435117 6219454 1102898 1143704 306600 269515 297137 290184 342884 331157 324690 325782 216994 219118 696249 656824 1497301 1469519 436936 430832 639952 641524 811252 795565 833891 834915 870845 888746 845449 932136 2011860 2111768 1245190 1089802 712989 696551 847518 846184 878753 883609 907697 919544 1018022 1015075 4896098 5121641 39.65 71.9 1
09:02:38 2024-01-26 673888 672356 208378 208273 343497 351825 373188 366627 221470 219500 278817 284283 321333 324532 4283617 4594081 6407181 6218965 1100657 1137126 305499 269515 290823 291441 341883 331390 324834 325554 216657 220489 707401 662415 1495507 1445770 435077 432872 638559 645740 816404 788534 830220 842877 873696 879444 844248 942125 2024052 2127019 1259981 1070940 708200 697081 846280 844076 877910 892148 903727 914266 1017876 1018688 4989827 5134645 39.65 71.9 1
09:02:39 2024-01-26 678340 667313 207686 204605 343046 351825 370042 370024 219635 218477 279712 289334 322869 323931 4283341 4611560 6425637 6218965 1100769 1140463 305164 274956 296397 290520 342884 330424 324834 325782 216994 219802 689586 656548 1528762 1468345 435695 430329 640405 641971 811040 793139 832665 837293 871296 886233 843011 932800 2011860 2109120 1257106 1085554 708705 694545 852308 847384 873852 887217 910214 922020 1012093 1015495 4900854 5125293 39.65 71.9 1
09:02:40 2024-01-26 672652 667313 208014 208525 343533 351294 370042 365527 219888 218970 279246 284111 321333 324496 4294696 4529351 6402622 6215260 1088340 1140427 304577 274533 291660 289576 342884 331390 323597 326767 216471 219802 690252 660588 1492130 1454977 436315 430190 638108 645740 810634 790781 837582 838735 867736 882076 846653 938285 2018297 2139575 1272172 1074396 713442 698876 845680 843408 879227 889936 904963 915483 1023702 1019917 4950052 5140331 39.65 71.9 1
09:02:41 2024-01-26 678860 667263 208159 208273 344527 351934 369970 368285 219483 219123 278781 284283 320270 322985 4289910 4661592 6376796 6228806 1106826 1142082 304577 270396 291029 291441 340815 330889 324834 324313 217332 219460 697620 658703 1502422 1457043 436315 435340 641312 643801 818779 796636 827897 836298 876363 885679 839280 935537 2018964 2098809 1251853 1081275 709949 698069 848449 843715 875092 890737 910102 915373 1012166 1018440 4957315 5121641 39.65 71.9 1
09:02:42 2024-01-26 677634 671160 208194 203935 343046 351898 373188 367178 219483 218970 279712 284074 320270 324460 4280564 4577275 6462312 6197188 1093779 1142082 305951 274533 291871 290837 342401 330388 325270 325292 216691 220299 696146 664779 1496083 1457043 437558 432800 642143 647465 811754 793250 833521 836916 868108 885971 846653 936872 2016098 2127188 1186492 1078632 711234 696774 843885 846184 882310 889103 901451 918200 1020615 1020606 4940660 5130986 39.65 71.9 1
09:02:43 2024-01-26 673612 667335 208339 203935 344562 350764 370006 368875 219483 218970 279676 285602 321333 324195 4286854 4626925 6365150 6233237 1109304 1143704 304577 274605 291852 290873 340336 332973 324618 325327 217366 219154 693643 656824 1499723 1457043 436936 432583 639372 643801 816258 793286 831628 837510 873806 885862 841778 939034 2018964 2105972 1256283 1081296 709949 700052 850530 842951 875092 891222 911489 914023 1012129 1019989 4971128 5118951 39.65 71.9 1
09:02:44 2024-01-26 681334 671156 208010 203970 342982 351970 372925 367178 219635 218817 279676 289334 321009 322985 4283617 4602301 6472366 6197504 1090666 1140463 305285 270353 291852 290837 342884 329390 326672 325782 216657 220524 693366 664305 1497010 1457871 438181 431866 642143 647576 810677 792415 835194 836879 868723 884719 843701 935373 2016098 2136109 1252586 1078877 711234 694054 846243 848588 882420 888327 905038 920928 1021246 1019976 4925391 5122607 39.65 71.9 1
09:02:45 2024-01-26 671992 667277 208378 203935 343497 349706 370006 369431 219145 218782 279676 284903 321107 324208 4280750 4605573 6369932 6224720 1105998 1138811 305164 269550 291962 291724 342401 331965 323884 326837 216657 219614 697620 654953 1522661 1456072 436315 432547 636691 643800 816342 790929 829741 841791 875083 874424 839192 939558 2020477 2118087 1254434 1078990 708200 700935 851135 838770 875786 892551 911764 912643 1013635 1021359 4980230 5133860 39.65 71.9 1
09:02:46 2024-01-26 682560 672141 208014 208747 343462 353997 372136 366627 219635 218477 279676 289812 326607 321970 4283617 4593042 6453613 6200750 1093779 1140463 305996 274497 292168 290802 342401 330925 324850 324712 217332 220299 689395 666288 1509162 1462300 438806 432315 642221 646560 811828 795542 834743 834915 868255 889945 846207 932949 2018964 2118124 1256283 1078990 713266 695037 843885 848588 883046 883573 902288 922277 1021246 1018445 4915992 5120031 39.65 71.9 1
09:02:47 2024-01-26 671036 667304 208344 208636 343222 349706 370042 370024 224170 218817 279676 284007 321333 327704 4280564 4596307 6379470 6228806 1106275 1140463 305164 274799 291391 291519 342401 332432 324341 327296 216994 219460 691784 656774 1492616 1458144 436315 432656 636691 643307 816453 792088 830370 839405 873040 882113 839464 942313 2020399 2118124 1256283 1082067 709209 698015 851135 838770 873852 891886 911764 914266 1014482 1021359 4971128 5133860 39.65 71.9 1
09:02:48 2024-01-26 681864 670929 208151 208565 343493 353997 372136 367178 219821 218970 279676 289512 320977 322459 4280564 4596984 6457778 6197504 1096121 1140463 305285 270137 296187 290590 341919 331426 326672 323860 217332 219864 693508 665811 1499543 1465345 438806 432656 643132 645208 811828 796673 836117 832151 867641 888373 849067 932949 2014667 2115090 1254434 1078975 713442 693037 844810 848588 881795 883573 905038 922011 1020949 1015495 4907889 5125293 39.65 71.9 1
09:02:49 2024-01-26 671992 667308 208845 208672 343462 350235 372925 369988 223927 219158 279443 284029 322416 326974 4276588 4599033 6411744 6219454 1103911 1140427 305809 269585 291234 291724 342401 331426 324834 329440 218539 220242 690766 660588 1498336 1447823 436005 432831 639409 648036 818779 789845 830444 840986 873880 880538 843048 942200 2023869 2127019 1258132 1069691 708200 699241 848082 842411 877947 894159 906334 917788 1020188 1024451 4999264 5147465 39.65 71.9 1
09:02:50 2024-01-26 677863 667051 208010 205274 344982 351862 372136 369988 219449 218442 281004 289502 321725 324424 4283617 4611560 6434873 6224278 1108514 1143704 304914 269105 292472 290661 342884 331390 326635 328938 219117 220017 694878 655851 1502097 1468474 436042 431259 642148 641795 814136 793286 832411 834584 872385 883582 841852 932949 2011134 2108060 1257106 1085197 709209 695037 852345 848588 875092 883609 914363 920890 1012093 1015423 4914855 5122870 39.65 71.9 1
09:02:51 2024-01-26 672325 671088 207660 203931 344496 350728 372136 366627 220464 218747 279407 284903 321333 324460 4277313 4530865 6397869 6197504 1085100 1140427 305665 274726 297064 289568 342884 332649 324618 329207 218807 220171 686881 662007 1501686 1460220 437558 431036 638501 647539 810677 790781 837345 839183 866341 879226 848046 937800 2022612 2136394 1258132 1075160 714456 700052 845680 843715 883156 892148 902093 918649 1027153 1021560 4947721 5136269 39.65 71.9 1
09:02:52 2024-01-26 678819 667313 208630 208605 344531 351898 370006 368285 219787 219464 279174 284042 322833 325190 4283617 4664482 6425637 6214030 1114851 1142082 305164 270373 291330 290802 342451 333203 326273 328509 217262 220158 694878 654953 1532399 1460220 435695 432620 642221 644824 815212 793245 831997 836103 872642 883618 841852 934167 2011134 2110270 1257106 1084389 708200 695037 852345 848588 875713 883609 913062 920853 1013910 1015459 4920722 5126549 39.65 71.9 1
09:02:53 2024-01-26 673616 671111 207660 203935 343533 351258 369646 366591 220498 218747 279603 284111 321333 324460 4280364 4530828 6406986 6223402 1086681 1138738 304577 270543 293644 293644 341560 333154 324618 326661 218498 220158 693508 664101 1538156 1456072 438806 431403 636684 645519 811828 790782 838780 841791 866305 881845 849067 942274 2018964 2136111 1256283 1075123 714456 700052 845081 843715 882531 891516 902093 917953 1025700 1021091 4950052 5132607 39.65 71.9 1
09:02:54 2024-01-26 678860 667232 208309 208348 343497 351537 370042 368544 219787 219842 278745 283977 320940 323439 4283617 4664088 6406986 6218965 1114776 1142045 304295 272229 290675 292019 342668 331247 327097 327813 218962 219969 694878 657763 1498758 1461186 435386 432459 642861 643911 816453 795505 830444 834547 871993 889632 841254 932949 2012564 2108686 1260873 1085197 707193 693981 852271 847384 873852 883609 913062 918237 1012919 1015423 4938315 5115941 39.65 71.9 1
09:02:55 2024-01-26 671437 667277 207336 203935 344271 350199 370042 367731 220159 218407 279407 287019 321333 324532 4277313 4534331 6397869 6209599 1085207 1137126 306780 270554 293937 290458 341427 332252 324762 325712 218848 219934 693508 662481 1498367 1454977 437506 431947 635713 645556 811211 789882 834892 840355 866995 874316 846170 939521 2020399 2130345 1258132 1072741 712757 698802 841889 839957 883156 892148 898104 915053 1023680 1021364 4953588 5132607 39.65 71.9 1
09:02:56 2024-01-26 680897 667191 208669 208237 343042 351898 370006 368285 219449 220150 279410 289741 320270 322949 4283617 4657584 6414526 6210102 1110094 1144570 304628 272229 291840 290590 342776 330746 324798 328277 218807 219591 694878 654894 1515483 1464184 435077 431474 643057 641831 814136 793286 830169 834878 872642 886343 839464 933524 2009705 2108774 1260873 1083619 707920 693981 852345 847986 873233 884418 913154 920198 1013191 1015423 4917213 5115941 39.65 71.9 1
09:02:57 2024-01-26 672657 667340 207476 203935 343533 350728 372136 366591 220312 218442 279210 283938 321333 324496 4274265 4533271 6397661 6197504 1086680 1140874 306744 270590 293301 289778 342740 332217 324726 327119 218498 219627 692137 660556 1494731 1457043 436936 433053 638048 645740 809528 791039 836749 841194 865656 882113 848684 938111 2018964 2133367 1256283 1072556 713949 700052 843885 843679 883046 889932 900810 914796 1024226 1021432 4942991 5118913 39.65 71.9 1
09:02:58 2024-01-26 680861 667268 208634 208312 343458 351898 370042 368544 219179 219842 279407 289776 320235 322949 4283617 4657857 6416195 6214796 1116281 1142534 306888 270734 290642 292267 342221 330978 327097 327351 219117 219591 696249 659645 1498918 1457043 436315 433381 642221 643911 818197 795002 829741 833330 872877 887409 839192 932949 2014667 2108774 1250737 1085197 707696 695073 852345 847384 874540 888681 913713 918200 1013191 1015541 4947632 5111574 39.65 71.9 1
09:02:59 2024-01-26 673344 667277 207690 204889 343497 350728 372136 368610 220464 217728 279712 284076 321333 324568 4283617 4529175 6397869 6219357 1087456 1140948 306888 270734 292991 290661 342776 332252 324762 327383 216657 220110 690766 660588 1488985 1458144 436588 431099 638071 645740 810677 789772 837382 839405 866341 882963 847444 936778 2016098 2136496 1258132 1073596 714456 700052 845680 844948 883046 892454 905038 916859 1027153 1023529 4947909 5137530 39.65 71.9 1
09:03:00 2024-01-26 679859 667241 208309 208202 343497 351934 369970 367767 223927 219618 279174 283938 326378 325097 4283617 4667116 6425637 6233637 1113370 1140948 306888 270734 291157 293087 341427 331211 326382 325256 217366 219802 687726 659645 1491995 1460149 436936 435393 641766 643801 818648 795565 829853 833957 874279 883654 839464 932949 2017530 2105785 1252586 1084389 707193 695037 851135 845912 875713 889936 913062 920738 1012577 1018367 4940660 5115941 39.65 71.9 1
09:03:01 2024-01-26 673607 667272 207690 205070 343462 350728 372136 367731 219787 217763 279748 284042 321723 326441 4277313 4518052 6425451 6210626 1092980 1140137 306888 270698 291949 290696 342812 332258 324834 327260 215984 219947 690766 664381 1496421 1457043 435890 431609 641042 648036 811252 792162 833669 838214 868906 883105 844934 936703 2016098 2133367 1240156 1077456 710727 696551 846280 846184 880629 888291 902093 920700 1023123 1020638 4933613 5128948 39.65 71.9 1
09:03:02 2024-01-26 675527 667241 208305 203935 344531 351862 369970 368839 219635 218782 279210 285693 321333 323475 4283617 4643022 6348348 6228547 1106200 1140948 305665 270734 291751 291956 342884 332360 324798 326802 216994 219144 692291 655888 1493499 1454977 435695 433453 636691 642051 815212 792162 830444 839405 872261 881490 839464 939558 2021836 2114979 1258132 1075925 708200 700861 850530 839368 875713 892551 910393 914266 1017265 1018328 4990371 5133860 39.65 71.9 1
09:03:03 2024-01-26 682564 667313 207690 208747 343462 351970 369970 365527 219787 218442 279640 284007 322237 321934 4283617 4590303 6428794 6216908 1104790 1145162 306888 270734 292643 290590 342365 330889 324582 324540 219738 219591 697620 660588 1503084 1466263 438806 432195 641312 643454 811252 796765 836154 833366 866378 883691 846207 933524 2012564 2114979 1275939 1082080 714795 693037 846280 848588 879227 883573 905418 923591 1020949 1009715 4881131 5123242 39.65 71.9 1
09:03:04 2024-01-26 674882 671122 208806 208587 343493 351825 372007 368285 224170 219653 279676 284042 321048 324460 4283617 4607880 6424201 6217437 1100776 1140948 308769 272266 291234 292578 341883 333676 324834 328509 217227 220489 694878 663832 1501167 1446526 436315 435177 639499 646373 818142 790479 830444 841888 874148 881490 841538 942274 2023906 2124173 1275939 1075925 708200 699001 848721 840588 876335 892357 909062 914266 1017986 1018688 4986502 5128948 39.65 71.9 1
09:03:05 2024-01-26 681201 667277 207690 203935 343462 351898 369970 367144 219821 218782 279712 284283 322380 322949 4278870 4590348 6429662 6225801 1099053 1143384 305593 270734 296753 290767 342618 330889 326599 325677 217297 219083 691263 656824 1491039 1469296 436543 431483 640405 642015 811556 796765 834261 832151 868869 888336 844934 931584 2012564 2113481 1248195 1088289 713266 697081 848119 847384 879282 888681 909525 919544 1020949 1016696 4884307 5115842 39.65 71.9 1
09:03:06 2024-01-26 673892 671111 208806 208601 343493 351578 373834 367731 224205 219158 279640 284042 321333 324496 4283617 4597758 6410918 6225801 1094426 1140948 305961 269972 291751 292033 340528 332793 324798 325782 216994 219802 694878 664977 1486899 1443721 436936 432908 638071 647324 816404 788763 829977 840625 871406 879734 841242 942274 2019527 2126786 1259981 1069573 708705 698564 846280 841607 877984 889968 907621 914266 1018022 1018026 4989885 5122607 39.65 71.9 1
09:03:07 2024-01-26 677884 667268 207690 204566 344987 351501 372136 370024 224519 218442 279748 289537 322380 324460 4286663 4617198 6425077 6225801 1107577 1142045 305164 274726 296520 290590 342776 331355 324834 325782 216994 219802 694878 654894 1529829 1466263 436315 431474 642143 642015 811650 793245 832448 834621 871136 888690 843701 932949 2009705 2108686 1247039 1089063 710727 697044 848721 847986 876335 883645 911041 920890 1019502 1015663 4884307 5126530 39.65 71.9 1
09:03:08 2024-01-26 673612 667304 208630 208273 346392 350764 372136 366298 219821 218970 278817 285075 321333 324460 4281443 4528027 6415681 6215109 1086755 1140427 304542 269739 291877 290943 342884 331893 324798 326802 216657 220207 690766 660588 1491457 1454977 435854 430428 638559 645740 810102 790479 837382 839083 865693 880989 848046 936815 2016098 2133367 1254434 1074396 714456 699060 846009 843715 881795 891194 905038 926181 1025700 1021432 4942991 5126266 39.65 71.8 1
09:03:09 2024-01-26 679593 667308 208010 208530 344531 351934 370042 368875 219821 219653 278781 284042 320235 322459 4273308 4656187 6368600 6223885 1106275 1140463 304390 270698 292018 291405 340540 333207 324798 325292 219117 219438 694996 656356 1499384 1457043 436315 432836 637621 642051 816404 792684 828764 837620 872913 884610 838829 934008 2018964 2099789 1239933 1080527 709209 699780 851135 842448 876335 889932 911726 919064 1015070 1020638 4957280 5130744 39.65 71.9 1
09:03:10 2024-01-26 678933 671120 208155 208747 343042 353961 372661 366627 219635 219123 279482 289298 320270 323439 4273308 4599626 6413407 6215260 1096821 1138775 306780 270543 296986 290767 342642 331929 324834 327314 217904 219083 679410 659645 1501858 1466263 439019 431510 639952 642999 811252 796802 837582 833330 866378 888690 847444 932285 2009705 2113481 1252586 1085197 713442 695073 846880 847986 879887 883645 907397 921583 1020949 1009711 4867045 5115941 39.65 71.9 1
09:03:11 2024-01-26 675416 667304 208494 208308 343497 351294 373188 367695 224013 219525 279443 284283 321333 324460 4285552 4584216 6406115 6218965 1096865 1138775 306034 270734 291234 291724 341848 332432 324762 325712 216994 220453 702921 662415 1486879 1445734 435695 432908 638596 647117 816404 788763 829388 841220 873261 879625 841242 945001 2019601 2122668 1250737 1072741 707926 699060 848721 843679 877947 891222 908379 918408 1018059 1018688 4990105 5119787 39.65 71.9 1
09:03:12 2024-01-26 676904 671294 207660 203965 343217 351825 369970 367767 221731 218442 279712 284283 322011 324244 4293755 4600625 6424872 6215260 1100825 1144198 304770 270914 296817 290325 342884 332966 324798 325818 216994 219837 694878 654953 1491120 1469116 436315 431171 640405 641524 811650 795332 833669 834621 871406 888300 843665 932285 2011134 2108993 1268406 1089810 711234 696058 848721 847986 876335 888681 910327 920928 1019502 1015423 4886719 5115941 39.65 71.9 1
09:03:13 2024-01-26 674863 667344 208626 208295 343497 351294 372661 366591 219483 219653 279443 284042 321119 324244 4282741 4575341 6406115 6219454 1090387 1138136 306780 269972 296566 291724 340492 332793 324798 325853 216994 219460 694878 664305 1479902 1447823 437233 432944 637621 646337 817291 788763 830051 839405 872642 882222 842507 942274 2023906 2124173 1236648 1069691 708200 699060 846280 842448 880547 893525 906371 915444 1018059 1018328 4989885 5127442 39.65 71.9 1
09:03:14 2024-01-26 677899 666357 207686 203970 344987 351862 371845 370024 219821 218477 279748 285601 322058 324208 4289328 4600625 6425777 6210253 1106938 1142008 305164 274569 296607 290330 342812 331157 324834 325818 216994 219802 694878 656356 1528407 1469218 436315 431515 640405 642728 811650 793317 833077 834621 870790 889945 843701 930747 2009705 2111983 1250737 1089839 712249 697081 848721 848588 876335 888681 910102 920928 1019502 1009810 4886719 5111611 39.65 71.8 1
09:03:15 2024-01-26 674650 670651 208378 208237 343533 351862 372925 366627 219145 219653 279387 286476 322772 324244 4286266 4587492 6406986 6215223 1094543 1137126 306244 270137 291739 292471 341367 331965 324834 325818 217180 220229 694878 664305 1497823 1443721 436315 435393 638596 646373 818142 788763 830444 841607 870379 880977 840611 942274 2019564 2123573 1259981 1071215 708200 699060 848449 843081 879227 891258 907697 915331 1019502 1018292 4987621 5118951 39.65 71.9 1
09:03:16 2024-01-26 676940 667241 207690 204575 342938 351862 369970 369431 221731 218690 279495 285637 322058 324388 4283207 4597856 6411744 6223999 1102525 1140427 305759 270734 296771 290802 342884 330889 324834 325818 217180 219460 694878 655888 1509576 1469218 437247 431474 640405 642015 811650 795602 833669 834584 870790 889945 843738 932285 2010072 2108993 1250737 1088255 712249 696811 848721 847986 877947 888681 910214 920695 1020225 1009711 4886719 5126530 39.65 71.9 1
09:03:17 2024-01-26 672641 667349 208490 208273 343497 351825 372925 366892 220802 219810 279387 286476 321261 324352 4286042 4576612 6397869 6215023 1094484 1140463 306388 274497 291646 291405 340851 331462 324690 325818 216994 219802 690938 664305 1508603 1444704 436315 435429 638596 645424 817562 788763 830444 841293 872515 879625 838829 944964 2019601 2122668 1258132 1071999 707926 700052 848721 841256 877984 892551 909025 917062 1018059 1018364 4985022 5111611 39.65 71.9 1
09:03:18 2024-01-26 677768 667051 207694 203935 342982 351862 369646 367444 220757 218877 279567 285673 321297 323368 4289328 4590303 6412791 6209599 1099202 1142782 304577 274497 296950 290837 342884 331157 324834 325554 217366 219083 693773 658703 1500561 1466263 437306 431510 639952 642051 810677 796802 834966 833366 868255 888690 847811 932285 2012564 2113481 1250737 1084924 713442 696588 847481 846184 879488 892911 906371 920890 1020949 1009711 4866765 5125293 39.65 71.9 1
09:03:19 2024-01-26 674613 667349 208378 208565 343533 351609 373006 367144 221421 219666 279298 286499 321939 324316 4292362 4591313 6406986 6215260 1094505 1138811 305996 274497 291440 293343 340851 331462 324834 325818 216657 220180 694878 664381 1495176 1443721 437233 433030 638108 646337 817562 788763 830014 839405 872642 879218 841242 942274 2019601 2122668 1252586 1069691 707696 698564 848721 842448 877984 892148 907697 917062 1018059 1024560 4986464 5111813 39.65 71.8 1
09:03:20 2024-01-26 675859 667277 207690 204004 345365 351573 369754 369736 219753 218337 279603 285472 322165 326528 4278258 4608285 6407031 6197353 1108514 1140463 305164 269550 292059 290802 342884 331157 324654 325818 217180 220334 686374 654953 1512980 1466263 436005 431510 641312 642015 812835 792684 832448 837027 871464 887007 843738 932949 2009705 2111983 1247039 1088289 710727 696588 850530 848316 876335 889733 911726 922239 1018887 1015495 4883234 5125293 39.65 71.9 1
09:03:21 2024-01-26 673612 667308 208782 205511 346905 351379 371918 366484 220244 219018 279531 285429 320941 324352 4274265 4552002 6388557 6215023 1086755 1137126 305534 270497 296776 291688 341367 332973 324834 328509 216994 220053 692137 666203 1480217 1450857 437888 432944 638327 647117 814023 792162 834299 838843 871406 879678 846243 940933 2025344 2127329 1251853 1069691 711234 697978 846280 842485 883046 892551 905038 914833 1021268 1018292 5004380 5111649 39.65 71.9 1
09:03:22 2024-01-26 679933 671639 208786 206094 344842 351645 372027 369844 220647 219018 279567 285072 322654 324051 4280564 4618477 6434962 6209826 1106938 1140463 304864 274569 296607 290599 342884 330889 324834 325554 216959 219767 694878 654953 1497715 1466263 436315 431439 641312 641978 813374 793245 833632 835804 871406 889756 843701 932912 2010344 2111947 1248888 1088289 712249 696811 848721 848588 876335 892911 911004 921546 1019466 1015513 4883525 5119589 39.65 71.9 1
09:03:23 2024-01-26 672876 672116 209576 205944 346942 350548 372552 367552 220430 218913 279459 285870 321155 324460 4274265 4523906 6405093 6218465 1085174 1139758 304577 270914 291517 290528 341331 332396 324798 325853 216959 220110 689586 660588 1501346 1456009 437852 431573 636684 645740 811828 791002 838300 841220 866305 879262 848647 938022 2017530 2131855 1261830 1072741 714795 701046 843685 842411 884414 893414 901140 917953 1026390 1024258 4950052 5127442 39.65 71.8 1
09:03:24 2024-01-26 682289 671922 209405 205511 344946 353780 369862 368400 221731 219974 279226 286275 322237 322423 4283617 4664482 6415493 6209599 1110117 1140390 304577 269550 290341 292932 342884 332184 326672 325782 217297 219767 686881 656824 1490853 1460728 435695 432764 642221 643911 814023 794696 832374 837027 872642 883618 843942 935612 2011134 2110270 1258989 1087404 709209 696058 852345 848588 876335 888413 913713 922202 1014279 1015423 4896098 5121647 39.65 71.9 1
09:03:25 2024-01-26 674119 672592 208526 205515 346697 350584 371990 369308 220396 218419 279459 285299 321333 324496 4283207 4523253 6406986 6197428 1085211 1138738 304612 274763 292059 290325 342632 331355 324798 327260 216657 220264 692137 660588 1489756 1454977 437247 430190 638559 645740 811828 789882 837345 839405 866341 880953 848647 938111 2016098 2136394 1254434 1072760 714456 700052 845680 843715 884299 891194 905038 916134 1027153 1021428 4938315 5136902 39.65 71.9 1
09:03:26 2024-01-26 680832 670683 208641 204935 345958 351681 369754 368660 221421 218948 279174 284111 321333 322459 4289730 4661168 6416312 6224278 1112612 1137126 304577 274920 291957 293898 341331 331355 326672 325256 217332 219614 698991 658703 1510862 1457043 437247 435393 640858 644553 818722 795602 829262 835767 875421 888690 839464 934945 2018964 2104293 1250737 1083619 707696 696551 850530 847986 876335 891194 911689 918163 1013191 1019880 4932854 5127442 39.65 71.8 1
09:03:27 2024-01-26 678627 671163 208482 205511 342902 353453 373643 367588 221421 218900 279640 284472 320716 324424 4274265 4582636 6443753 6188538 1094559 1140427 305961 270543 297004 290837 342642 331355 327133 324767 217332 219767 692137 664305 1504004 1457043 437165 432800 644081 647576 811828 793286 836117 835804 869903 887116 847407 935612 2010344 2120716 1254434 1078990 712757 695037 844248 848588 883046 883609 905038 922933 1023182 1017012 4895505 5137530 39.65 71.8 1
09:03:28 2024-01-26 672546 669738 208856 205511 345958 351609 373679 369323 224378 219500 279640 284283 322011 324316 4274265 4589949 6397661 6197466 1094732 1137126 306423 270324 291646 292337 340779 331857 324798 325747 216622 219802 694878 664305 1486673 1443721 436315 435479 638596 646337 817562 788763 830444 841644 873880 879625 843048 942274 2023361 2123573 1239144 1070452 708200 699060 848412 842448 879342 893414 906713 915331 1019502 1024524 4999858 5141242 39.65 71.8 1
09:03:29 2024-01-26 678901 669734 207556 204472 344914 351609 371990 369988 219635 218219 279712 283753 321987 324316 4280364 4602301 6416405 6197466 1103719 1142045 305508 274920 296853 290802 342884 331355 324834 325818 216959 219767 694878 655888 1496887 1466263 436315 431171 640405 641033 811828 794966 832411 834584 871406 888929 843701 931584 2012564 2108993 1248888 1088289 712249 698069 848721 847986 878203 889733 909025 920890 1020225 1009675 4895043 5124427 39.65 71.8 1
09:03:30 2024-01-26 673538 671584 208491 205515 346933 351609 372136 367143 220498 218782 279482 287688 320787 324460 4274047 4520814 6388557 6197466 1085174 1137126 304577 274884 296963 289638 342884 332162 324798 327564 216657 220110 698991 660588 1494580 1454977 436275 430926 636684 645740 810677 789882 839770 841791 866341 881199 848684 939483 2018964 2136423 1258132 1072797 714456 700549 845081 843679 883156 892148 904702 919344 1027190 1023529 4957318 5126417 39.65 71.9 1
09:03:31 2024-01-26 681168 671145 208636 205227 346452 351862 369970 368839 219483 218935 279351 285697 322011 322459 4276093 4586202 6360620 6218965 1107064 1137089 304806 274884 291957 290837 341367 333478 324798 326767 217332 219425 688435 654953 1500402 1457043 436315 432800 636648 642962 816368 793065 830444 839405 872913 880917 841852 939246 2020399 2114979 1256283 1078990 709209 700025 852345 838770 876335 895505 913062 913948 1015070 1026839 4981993 5124328 39.65 71.9 1
09:03:32 2024-01-26 682205 671639 208205 206094 344987 351862 369934 366627 219821 218842 279712 283904 321333 322196 4279923 4587041 6416312 6209599 1096510 1140427 305499 274654 296607 290630 342401 331893 324815 324731 217366 219956 693508 663832 1531189 1457043 437197 432800 642221 645388 814062 793286 836117 838214 870790 883546 847173 936038 2016098 2127188 1243923 1077456 712249 696551 845081 847986 884468 889936 905038 920928 1025921 1023780 4924153 5124328 39.65 71.9 1
09:03:33 2024-01-26 673798 671163 208675 203931 345050 351258 369934 369700 219753 219088 279676 285836 321333 323967 4289730 4614923 6351308 6218965 1106826 1139582 304577 274920 292059 293244 340851 331426 326672 325292 217366 220110 688233 657763 1492130 1457043 437247 435647 640405 643639 818722 795602 829262 834584 875457 888653 839464 934790 2016098 2098623 1252586 1082043 707193 697044 848721 847384 876335 891194 909062 920695 1014445 1022328 4933586 5118566 39.65 71.8 1
09:03:34 2024-01-26 675527 667245 208129 204575 343033 350764 373534 367444 219111 218900 279748 284472 322247 324424 4274265 4540290 6444288 6200234 1089708 1138738 305251 274497 292082 290590 342884 330317 324834 326767 216657 220444 693366 663832 1498367 1454977 437558 431184 640405 647576 810677 792162 834855 839405 868906 883510 843701 936778 2018964 2136394 1280983 1075925 713266 698069 847481 846184 883046 891194 904777 921428 1026613 1021259 4933586 5137417 39.65 71.9 1
09:03:35 2024-01-26 677181 667241 208151 203931 344567 351645 369646 368249 219449 218935 278781 285369 322165 322495 4274265 4662449 6369685 6197225 1106275 1140427 304355 274533 292059 290590 340300 332432 324798 325519 217332 219083 694996 656824 1490657 1457043 436936 433142 638559 642051 817562 793245 830444 838214 874802 887116 838793 935373 2020399 2099789 1266378 1082067 709209 700277 851135 843679 876335 893607 915430 919382 1017514 1021214 4942749 5130556 39.65 71.8 1
09:03:36 2024-01-26 680897 667313 208164 203901 345709 353961 372099 367143 219635 218747 279229 285673 322690 322160 4274265 4590029 6414137 6197805 1097564 1140427 305464 270353 291392 290661 342401 331426 324834 326541 217857 219083 691104 659645 1514148 1466263 437715 432118 640405 642962 811252 796765 838575 834547 868869 890574 848046 932949 2010344 2114979 1254434 1085197 713949 697081 847481 846184 882582 890884 911439 924103 1022324 1017990 4866893 5123242 39.65 71.9 1
09:03:37 2024-01-26 675835 667304 208823 205506 344496 351825 373188 367695 224013 219561 279495 284283 321333 324460 4280364 4579205 6397661 6218653 1099254 1137126 304612 274763 291047 291814 341883 331390 324834 325818 216994 220524 714799 662415 1512518 1447551 436005 435393 638596 645424 817562 790768 830444 842485 874802 882113 841852 942274 2019527 2121164 1256283 1075728 708705 700061 851809 842877 878716 898520 912629 914191 1018961 1025764 4980748 5111611 39.65 71.9 1
09:03:38 2024-01-26 682289 670614 208425 203931 343458 351934 370042 367408 221731 218642 279676 283977 322237 322196 4277313 4583783 6439460 6197617 1094409 1140463 306209 274690 296780 290837 342366 331390 324834 324767 218009 219767 696249 662007 1502675 1465223 437965 432477 642221 643911 811556 796765 837382 834584 868869 888690 848684 932949 2016098 2114979 1233697 1082080 713949 695073 849104 849608 883839 889623 907359 923479 1023086 1019434 4877519 5107966 39.65 71.8 1
09:03:40 2024-01-26 676904 671635 208639 208530 343497 351825 373233 368141 223978 219158 279640 284283 321333 324460 4274265 4588530 6397661 6218965 1100039 1137126 306636 269550 291234 292068 341848 331390 324834 326802 215984 220524 696146 658703 1501722 1445770 435695 433160 639499 647055 817562 791039 830444 841293 874148 881490 841852 942274 2019564 2123573 1258132 1071978 708200 699868 851528 847158 881328 896249 910214 916838 1017802 1027158 4986464 5123775 39.65 71.9 1
09:03:41 2024-01-26 677227 667200 207651 203927 344978 351271 369790 368839 219787 217798 279748 283780 321987 324195 4270999 4590303 6406986 6209599 1096932 1141272 304542 270914 296680 290943 342642 331157 324834 325818 216994 219227 693897 658233 1521783 1466263 437888 431578 640135 642051 811828 797366 837345 833957 868906 890574 847444 932949 2010344 2111983 1252586 1085197 715305 696824 851528 848969 881328 889440 907285 922567 1022287 1017990 4867962 5125315 39.65 71.8 1
09:03:42 2024-01-26 674581 667304 208660 208308 344842 351398 373188 367178 224135 219158 279246 285113 321333 324460 4280564 4576833 6388557 6197504 1091331 1137126 309060 274497 291883 292373 341331 331893 324834 325818 216994 219802 694878 664305 1486312 1443721 436315 432939 638596 646300 818142 789919 829388 841293 872991 874280 841206 942274 2019564 2124173 1258132 1072556 707920 700700 850921 844150 880076 894646 908579 915180 1017802 1023692 4990294 5130556 39.65 71.8 1
09:03:43 2024-01-26 678897 667227 207660 205506 342942 351825 369934 367437 219854 218442 279712 284042 322011 323248 4262100 4587735 6407181 6200750 1097639 1142082 305961 270950 296643 291688 342884 331929 324690 324802 218044 219767 698991 662481 1508924 1464384 437888 432876 642221 644824 811828 796765 837382 834584 869521 889632 848684 937840 2016098 2118161 1233697 1081962 715539 696758 846690 851001 884262 892911 906216 926035 1022654 1018404 4907269 5115941 39.65 71.8 1
09:03:44 2024-01-26 671699 671122 208899 203901 343187 350764 373188 369431 221160 219158 279712 283870 321333 326477 4277515 4594732 6397661 6214030 1105486 1139582 305164 269585 292059 292932 342365 332131 324798 327790 215984 220145 694878 656356 1500754 1447823 436005 432985 636720 645740 818142 791039 830444 842521 874298 879299 841032 942274 2019564 2119967 1237328 1075766 709949 700512 851098 842935 880076 896249 911627 916171 1018059 1024524 4989992 5125293 39.65 71.9 1
09:03:45 2024-01-26 678860 671635 207694 204390 342947 351862 369934 368610 219854 218477 279748 284042 321333 324460 4286663 4590451 6407274 6205801 1097639 1142082 306240 274690 296853 290802 342884 331390 324834 325818 217180 218930 692438 657717 1521709 1466263 437197 431474 640405 642015 811828 797366 836154 833957 869557 892824 847444 932949 2012564 2116661 1252586 1088255 714795 697996 848684 847237 881328 889791 907247 920890 1020949 1015550 4881882 5100610 39.65 71.9 1
09:03:46 2024-01-26 676488 667241 208656 208565 343497 351862 373188 368580 224135 219193 279676 284042 321333 323942 4274265 4588530 6397869 6215374 1097686 1137162 304647 274569 291133 292613 341607 331390 324649 325818 216994 220489 692689 662415 1514427 1445770 435695 432908 639952 645424 817562 791039 830444 842485 874973 882113 841852 942274 2024052 2123801 1258132 1071780 708705 700549 850494 843877 880076 894743 909062 918371 1018924 1027121 4989885 5111461 39.65 71.8 1
09:03:47 2024-01-26 676228 667205 207660 203935 343462 351825 369898 367178 220464 218442 279676 284042 320014 323511 4274265 4586521 6402850 6210102 1094446 1137126 305499 270360 296680 290837 342401 331390 324834 324802 218009 219118 693643 660588 1498359 1466263 437888 432495 642221 643911 811252 797366 836786 834210 868869 889742 848082 934229 2014727 2116982 1250737 1085155 714285 694890 848412 848514 882582 883573 907697 921936 1023317 1016980 4881882 5111611 39.65 71.9 1
09:03:48 2024-01-26 671704 667277 208344 208459 343462 350764 373188 369988 224135 218970 279676 284042 322011 324568 4262100 4600774 6406986 6215095 1100769 1137126 304073 269550 290928 291724 342401 331390 324834 325853 215984 220524 697446 659592 1508616 1447823 436315 432908 636684 645740 817562 790479 830444 842485 874802 882113 841630 943699 2023777 2120988 1258132 1071678 709209 700737 850494 845352 879191 892587 910214 916725 1017876 1024487 4999858 5126530 39.65 71.9 1
09:03:49 2024-01-26 677302 667236 207883 203970 343462 351862 369970 367767 219854 218442 279712 283835 326306 324496 4274265 4587041 6411744 6210102 1096821 1140192 305534 274461 296776 290837 342401 331390 326332 324802 218009 219118 698991 660588 1496324 1465345 437997 432800 641312 643911 811828 796802 837382 834621 868906 890356 850884 935425 2016862 2117773 1256283 1085929 715539 695911 848684 848588 881795 883645 910139 924592 1022397 1015459 4859927 5115941 39.65 71.9 1
09:03:50 2024-01-26 673892 669624 208665 208570 343533 351862 372007 368285 224170 219500 279640 284283 321333 324496 4274265 4585264 6402425 6210102 1100827 1136284 304330 269550 291234 291441 342401 333203 324834 326802 216657 221213 697446 661001 1505599 1447551 436005 432944 637170 645740 818722 790768 828800 842521 876289 882554 842863 947872 2024713 2127019 1259981 1072481 709209 700015 848721 843679 879227 896176 910252 916822 1019502 1026007 4990105 5125293 39.65 71.9 1
09:03:51 2024-01-26 676895 667232 207694 203970 343187 351862 369934 368285 219854 218477 279712 284283 322380 324460 4274265 4590303 6416312 6210102 1094484 1142892 305285 270353 296753 290590 342077 331426 324834 325327 218044 219083 696348 659645 1516618 1466263 437924 432800 640405 643454 811686 797931 837382 834915 871464 890985 849067 932837 2015428 2117773 1254434 1086704 715305 697081 848721 847384 883210 889586 907660 922239 1022397 1014929 4863674 5115941 39.65 71.9 1
09:03:52 2024-01-26 673612 667011 208660 208308 343563 351825 373188 367143 224205 219688 279640 284111 322380 324460 4274265 4592425 6397661 6197504 1094543 1137126 306209 274497 291646 292104 341331 332162 324834 325782 216691 219802 694878 664029 1502315 1443721 436315 433061 638596 647361 818142 789919 830258 844150 876252 884401 844248 944216 2024676 2127019 1261830 1071978 709209 699060 848119 845352 882582 894793 907434 915331 1020225 1027791 4989885 5125293 39.65 71.9 1
09:03:53 2024-01-26 678938 667236 208014 204893 342467 351632 369934 369431 219821 217798 279784 289537 322022 323967 4264913 4586521 6406986 6210102 1097679 1140463 304365 274497 290295 290317 342884 331929 324834 325818 216691 219073 691263 656356 1481073 1466263 437233 431627 640135 642051 811828 797807 837582 839083 872422 889449 846653 935574 2014727 2111768 1237795 1088218 711234 697081 851702 848403 876335 888681 914235 923591 1019085 1019880 4886719 5115941 39.65 71.9 1
09:03:54 2024-01-26 673134 667313 208344 208344 344522 351862 372136 365527 219145 219193 279210 286360 321333 324496 4270095 4526811 6388557 6197504 1084366 1137126 304577 274569 296680 290184 342884 332162 324798 326802 218693 220180 692137 660116 1488317 1454977 436506 432193 638108 645740 811252 790818 838314 843877 866232 884610 848574 940710 2022612 2137783 1258132 1072834 714456 698839 846243 845547 884299 889968 905038 923391 1027447 1024436 4933613 5125293 39.65 71.9 1
09:03:55 2024-01-26 680348 667236 208519 208056 343568 351970 370042 368321 219516 220185 279446 284283 320270 322949 4274265 4654744 6381665 6200750 1110230 1141534 304577 274569 296151 293059 340815 331426 326672 325067 217366 219802 693643 658703 1491224 1457043 436235 435520 640405 643911 821114 797807 833928 838141 876363 886897 843648 938285 2021172 2102696 1260059 1078938 710221 699941 851135 843679 876335 894159 914326 918067 1015070 1021359 4942991 5115941 39.65 71.9 1
09:03:56 2024-01-26 677899 670861 207725 203927 343037 351970 372925 366663 219821 218817 279712 289334 320270 322949 4268176 4590488 6462462 6197617 1094559 1140427 305996 274690 296347 291688 342401 330925 325568 324802 217029 220145 692137 664305 1504308 1457043 437233 432836 642221 649382 815294 795232 836006 836916 870027 886933 848500 938285 2018964 2121164 1254434 1078877 713266 694890 845680 848588 883046 889623 903764 922277 1023501 1021432 4914855 5104286 39.65 71.9 1
09:03:57 2024-01-26 672950 667205 208370 203931 343533 349706 369970 369764 219179 218970 279748 285334 321107 324568 4274265 4599723 6351573 6219454 1106275 1138811 303659 274605 291883 290873 340564 333207 324125 325818 217366 219118 696348 654953 1488651 1456009 436315 433503 639372 643801 818779 793286 832221 841791 876363 886489 841778 942464 2020399 2121172 1256283 1081189 709209 701046 851739 841754 880702 892587 914363 915569 1015034 1023529 4968836 5121173 39.65 71.9 1
09:03:58 2024-01-26 681864 667015 207660 208636 344987 351789 369241 366591 219821 218442 279676 284283 321333 322459 4270999 4581670 6402425 6197428 1096004 1139545 304577 270543 297064 291145 342365 331390 324834 324802 217366 219048 691104 659367 1515008 1466263 438490 432570 642143 645527 811828 797807 835968 836103 870570 891702 849254 932912 2012564 2111253 1248888 1088289 713266 697044 848721 848969 880702 889733 909025 921546 1020949 1016626 4881882 5121365 39.65 71.9 1
09:03:59 2024-01-26 675353 667241 208669 208530 343497 351506 373188 367437 224170 219807 279640 284042 321333 324460 4269383 4558501 6379010 6214030 1089861 1138738 306423 269972 291840 292133 340540 332396 324798 325818 217145 219767 686374 665253 1484304 1445734 440058 435103 640281 650344 816453 793250 835194 841754 873835 884573 845497 941566 2025307 2133036 1238657 1072741 713266 699495 846653 843045 884927 892551 905038 918371 1023665 1027341 4994749 5126530 39.65 71.9 1
09:04:00 2024-01-26 680378 667169 208339 203906 343046 353730 370006 368544 224100 219842 279676 289432 322440 323439 4274265 4635120 6416312 6209086 1113408 1138738 304542 274884 290787 293755 342365 330353 326672 327011 217332 219982 686881 658703 1487648 1460220 438181 436157 643773 645208 818648 797807 830332 836213 878855 889559 841852 934229 2018964 2103113 1246406 1082677 708705 698564 852706 846184 877289 891194 912930 919507 1014801 1021359 4949100 5113876 39.65 71.9 1
09:04:01 2024-01-26 674369 667313 208344 203935 344259 351825 373716 368249 219787 219123 279676 284074 320235 324460 4274265 4571906 6462939 6200234 1090629 1137126 305499 274884 292168 291688 342884 329390 325270 325782 216994 220453 696146 662955 1509026 1460220 438806 436139 644044 648958 814136 795542 836526 838337 869954 883618 848684 934568 2021291 2119484 1256283 1084426 714456 694927 848412 848588 881905 887034 907397 923650 1024034 1015423 4872477 5113876 39.65 71.9 1
09:04:02 2024-01-26 674618 667236 208810 208565 343497 351542 373716 368285 219145 219842 279640 284042 322011 324195 4274265 4579555 6388335 6204897 1097648 1134484 306200 270543 291234 292168 341331 331893 324834 325818 216994 220453 694878 664381 1486899 1445734 438806 436207 640318 649419 816258 792051 835194 841754 873880 883510 843701 940896 2029829 2130392 1263679 1068930 710727 699227 847481 842448 880510 892515 907015 916912 1020949 1018292 4997527 5111611 39.65 71.9 1
09:04:03 2024-01-26 676867 667205 207655 204540 343042 351862 372136 370024 219787 219123 281135 289466 322237 324424 4270999 4595235 6414714 6209599 1102077 1140837 306025 274763 297064 290802 342884 331390 324834 325818 217145 218895 694878 656774 1492490 1470432 438181 431974 641239 641831 814136 797807 836707 838214 872642 888653 844934 938147 2011134 2108774 1245190 1090578 710457 696551 851135 848588 876335 888681 914363 923591 1018022 1018404 4886719 5119214 39.65 71.9 1
09:04:04 2024-01-26 673344 667313 207980 208570 344531 351294 372136 366041 219787 219158 279407 284903 321333 324460 4274265 4550423 6388335 6197504 1084329 1137089 304577 274461 291109 290520 341883 332432 324798 326802 218498 219864 693508 663430 1522432 1458144 438362 432073 638501 645703 812981 793250 838575 841256 868218 880541 851490 942274 2018964 2131855 1246406 1072556 714456 699495 843885 842485 885670 892551 902093 919344 1027190 1023765 4940660 5115941 39.65 71.9 1
09:04:05 2024-01-26 681380 666939 209021 208552 343217 351934 370042 368544 224170 219842 279712 289466 320716 323439 4274265 4641998 6416312 6200234 1112874 1140427 304612 269585 290395 291724 342884 330889 326672 328045 219117 219828 701705 656824 1500380 1460149 436315 432620 643132 644220 816432 794966 832448 837027 873261 889632 843431 934955 2011134 2111731 1258989 1086741 710727 696058 853053 848588 876410 888681 914363 923591 1017265 1018404 4895821 5115941 39.65 71.9 1
09:04:06 2024-01-26 673335 667277 207975 208663 344531 351011 372136 366879 219854 219123 279407 285671 321333 324496 4274265 4537573 6388335 6204815 1083661 1137126 304542 274884 291109 290360 341883 332396 324690 329440 218962 220017 690938 660556 1491895 1456072 438806 431616 638955 647539 811828 791039 839172 841256 870845 884216 848684 942274 2020477 2134880 1242094 1072797 714456 700025 843885 843752 885315 893414 905150 918200 1027309 1023780 4944189 5117983 39.65 71.9 1
09:04:07 2024-01-26 680378 667268 208660 204787 343458 351970 372393 368580 219145 220185 279640 289776 320270 325097 4274265 4641998 6406711 6197504 1112612 1140427 304577 274884 291646 293059 340564 331677 327559 328045 219427 219627 696249 658703 1487857 1460112 438181 436516 643132 645010 819884 797931 830444 838486 878011 891004 841852 937097 2022612 2104293 1258132 1083619 708200 697081 850530 847714 877326 891194 913025 920235 1012129 1021423 4933613 5096937 39.65 71.9 1
09:04:08 2024-01-26 672877 667232 208010 204570 343046 351199 373188 367178 219483 218782 279748 284074 321333 324496 4264913 4542674 6458338 6191398 1093779 1139582 305961 274690 290672 291441 342354 332258 328022 328045 217227 220123 690766 664381 1504707 1457043 438806 432773 643441 647576 811650 794440 838780 839405 872642 883618 848046 938285 2016098 2122668 1256283 1077456 712249 696551 845680 848588 884299 889936 906328 923591 1025700 1021364 4921876 5115941 39.65 71.9 1
09:04:09 2024-01-26 672657 667196 208155 208601 346901 349635 370042 369691 224240 218970 279712 283870 321333 326477 4274265 4593042 6369932 6223890 1105486 1137089 305164 269550 292326 291854 342077 332649 324654 327419 218653 219627 693643 655888 1513682 1455038 437247 432511 636684 643911 816404 793139 832221 843476 874280 880541 844248 940930 2020477 2117981 1256283 1075925 709209 700061 851135 841183 877910 892623 912930 915482 1018059 1018688 4971128 5115665 39.65 71.8 1
09:04:10 2024-01-26 681597 667277 207655 203906 343187 351934 370006 366627 219821 218747 279712 284042 322011 321934 4271219 4581030 6397661 6197428 1096004 1139582 306888 270590 293191 291441 342354 331785 326405 326902 217939 218943 692291 660556 1492862 1468474 439431 432800 642221 643911 814062 798942 837345 834584 871406 890985 847444 932949 2010344 2111983 1250737 1088289 714456 698788 848721 848588 880547 890565 911041 922933 1019730 1015495 4888214 5113876 39.65 71.9 1
09:04:11 2024-01-26 673612 671120 208370 208601 344527 351825 372136 366298 219483 219653 279210 285075 321333 324496 4264913 4556700 6386525 6197428 1083596 1140427 306708 270662 293680 290449 342776 332288 324798 328413 217262 219969 693508 660588 1500741 1456009 436928 431474 638108 646969 811828 791039 839770 840661 868869 884610 851098 941604 2018964 2136394 1259981 1072797 714456 699001 845081 844948 884927 889932 903727 918200 1027227 1024340 4944189 5111611 39.65 71.9 1
09:04:12 2024-01-26 681380 667232 208305 204643 343533 351934 370042 368875 219635 220022 279640 284007 320270 322949 4275958 4659084 6360359 6218653 1109362 1140600 306744 270626 291963 292882 340636 331785 327790 327351 217869 219934 697620 658703 1507284 1457043 436606 436661 641230 643616 819884 797769 828800 838809 876363 883618 841242 937874 2020399 2099825 1239933 1081296 711234 700052 852345 843715 876335 890903 914363 918163 1016545 1021359 4944189 5134533 39.65 71.9 1
09:04:13 2024-01-26 678416 671083 208339 208707 343033 351934 372925 367178 221731 218817 279676 289609 320270 323212 4271219 4574523 6453613 6190869 1093563 1140874 306888 270590 292472 291264 341740 333166 327596 326404 217227 220123 688024 664305 1496529 1454977 436806 432647 644044 647576 814023 793245 834892 839368 871406 883546 848425 938148 2018964 2133367 1271388 1077456 712757 698069 846280 847384 883046 891194 907621 920890 1024176 1023529 4934790 5119589 39.65 71.9 1
09:04:14 2024-01-26 675559 667196 208344 208636 344567 351789 369970 368552 219483 219158 279210 285671 321333 323212 4274265 4640338 6355832 6215260 1108725 1140837 306276 270734 292027 291547 340671 333298 324798 326625 217717 219249 689769 654953 1508338 1457043 437870 432980 638523 643454 816134 793245 834003 839405 872913 883654 842434 936778 2020399 2102803 1257439 1080527 710221 698015 852345 842448 878203 892515 912779 917953 1015070 1021565 4942991 5106369 39.65 71.9 1
09:04:15 2024-01-26 678897 667277 208335 203940 343042 351970 371845 366627 219821 218442 279640 284042 320235 322196 4261874 4563625 6397661 6205218 1094543 1140874 306888 270734 292991 291722 342462 331983 324798 327582 218244 219390 689586 660310 1501040 1465345 439270 432728 641766 644719 811828 797220 837382 834621 868906 890306 848684 934945 2016098 2114528 1254434 1084426 714456 696058 848721 848969 881795 888681 907397 923591 1021246 1018135 4863560 5115941 39.65 71.8 1
09:04:16 2024-01-26 676377 667304 208665 208601 343533 351429 373188 368285 224084 219842 279676 284283 326730 324496 4277285 4579707 6397661 6224164 1094474 1140948 306672 270698 292630 292436 340672 332252 324798 326625 217145 220145 694878 664305 1487094 1447823 437197 435516 639826 647324 819847 791039 832448 841256 874453 883360 843701 944290 2025344 2127329 1235513 1069691 709209 699060 848721 844948 880510 892551 909062 916859 1020949 1018328 4982902 5115941 39.65 71.9 1
09:04:17 2024-01-26 674918 667164 207690 204528 344517 351825 370042 370024 219787 218477 279748 289405 322011 323967 4271219 4586525 6407181 6215260 1106275 1141125 305021 271853 292022 290731 342812 330710 324834 325782 217180 220145 694878 655833 1537988 1462109 436315 432172 642258 644714 815212 795039 833706 838486 872642 887671 843775 935410 2011125 2112608 1245190 1088289 710727 697081 852178 848588 876335 889733 914122 922708 1018022 1019880 4889117 5115941 39.65 71.9 1
09:04:18 2024-01-26 673344 667308 208374 208636 344531 351258 372136 366627 219483 219158 279210 284937 321333 324460 4271219 4561367 6394179 6219824 1088269 1140137 306708 270734 293827 291547 341427 332396 324798 326802 216959 220145 693508 661982 1494860 1454977 437984 432118 639372 645740 811828 791039 838575 842521 868906 880953 848684 942274 2021836 2131855 1244591 1072834 714456 702116 843885 843715 885555 892551 905038 916859 1027227 1024487 4933451 5126530 39.65 71.9 1
09:04:19 2024-01-26 680415 667205 209030 208348 342463 351934 370042 368321 223786 219842 279676 289334 326995 323212 4271219 4628212 6402941 6208031 1110314 1138024 306852 270734 291949 294168 339751 331390 326672 325522 217366 219521 688233 656824 1490553 1457043 435890 436027 641312 643911 818722 796765 830169 835804 875471 888690 839464 937134 2016098 2099825 1259981 1082043 707193 697081 848721 846147 877431 891516 912779 919544 1012129 1020638 4934790 5106589 39.65 71.9 1
09:04:20 2024-01-26 675532 667200 207690 204575 343046 350764 373188 367731 219635 218970 279784 284074 321333 324532 4264913 4531044 6452651 6188425 1090640 1140137 306816 270698 291986 291893 342884 330353 326672 326802 218498 220383 696146 662415 1494731 1453945 438493 431614 640405 646373 811828 791890 838575 840661 868906 881895 848684 940896 2016098 2134947 1252586 1074090 714456 699001 845081 844948 883161 894558 902130 919382 1027227 1024400 4924234 5115941 39.65 71.8 1
09:04:21 2024-01-26 679380 667200 208335 204361 343493 353711 370042 368588 219145 220185 279210 289405 322869 322985 4271219 4655133 6398688 6197353 1107139 1140948 306420 270734 291852 291688 339500 332468 324834 328045 217939 219048 693643 656356 1505863 1457043 435890 435393 638596 643454 820465 795039 830444 838214 875508 883654 838793 936778 2017530 2099825 1249358 1080527 709209 699060 850604 844948 879227 889968 912817 919581 1018022 1021432 4933613 5104286 39.65 71.9 1
09:04:22 2024-01-26 676675 667241 208159 208676 343046 351934 373188 367731 219821 218477 279712 284074 326572 323967 4264913 4569979 6453008 6198070 1096828 1140948 305926 270543 296643 291956 342401 333491 328022 324767 217332 220110 690766 664029 1488011 1457043 437547 432800 643168 647888 813410 793281 836154 839405 871406 883352 848082 938148 2016098 2126748 1258132 1075925 712249 696058 846280 848969 884299 888681 905728 923591 1025700 1021091 4912484 5115941 39.65 71.8 1
09:04:23 2024-01-26 670715 667844 208190 208636 343528 349420 370006 370024 219483 218782 279676 285671 320882 324496 4264913 4590497 6378513 6221880 1102361 1137052 305594 269550 291608 291476 341632 331929 324798 327790 215984 219802 697620 655888 1513576 1447823 436005 432908 638011 645740 817562 791039 828764 842521 877390 883469 838829 942274 2019601 2122668 1259981 1075925 708200 700061 851845 840588 877580 895547 913062 915444 1019502 1018724 4971128 5115941 39.65 71.9 1
09:04:24 2024-01-26 682832 667277 207694 208672 345853 351825 369970 367473 219854 218442 279712 284042 321333 323475 4268176 4587071 6406347 6197617 1097639 1140463 304612 274496 291801 291441 342776 331390 324834 325853 217401 218930 693773 656824 1527899 1466263 437993 432475 640405 643911 810467 797931 837382 836029 870173 891203 848684 933610 2011125 2113481 1250737 1085197 713949 697081 848721 847384 880547 888681 908379 922049 1021250 1015459 4863560 5097101 39.65 71.9 1
09:04:25 2024-01-26 673612 667011 208344 204824 343528 351294 372661 366591 224205 219688 279676 284283 321333 323967 4260062 4550574 6382802 6196999 1085207 1137162 304390 269972 293680 290449 340815 332396 324798 326767 216657 219969 694878 662481 1550070 1451885 438134 432118 636684 645740 811828 791039 837382 841293 868906 880686 848684 942274 2018964 2130345 1231522 1072797 713949 699793 843885 843081 885845 892587 905038 915520 1024299 1018292 4933451 5107928 39.65 71.8 1
09:04:26 2024-01-26 680348 666726 208786 208747 343046 351970 370042 368616 223857 220185 279676 289537 321333 322949 4265891 4656187 6356663 6209599 1103645 1140463 304083 270626 291089 291849 341883 330424 326599 327351 217227 219802 686881 657763 1492130 1457043 435927 436267 642258 643911 819884 796802 828800 836433 875530 889945 841852 936981 2016098 2102803 1254434 1083656 707920 696588 851135 847384 876335 891194 914088 920928 1012093 1019917 4933613 5106589 39.65 71.9 1
09:04:27 2024-01-26 672652 669113 208194 204575 342947 350764 372925 368321 219483 217798 279784 284283 321107 326247 4263876 4522550 6434443 6191398 1091443 1138136 306780 270734 292059 291653 342884 330317 326599 327154 216657 220489 697535 662377 1490110 1455737 436725 431533 640405 647576 811828 793014 838575 841791 870100 884391 848647 939483 2018964 2139612 1270289 1075626 715473 700052 848082 846147 882531 893776 906067 920624 1027153 1024253 4938315 5121178 39.65 71.9 1
09:04:28 2024-01-26 676746 667160 208155 208489 344531 351862 370006 368544 219787 219618 278781 283904 322237 324190 4279154 4641368 6362210 6219824 1106788 1139179 306025 269480 292164 291688 342884 333154 324798 327260 217262 219425 685766 654953 1496508 1452915 436315 433070 637548 643911 817615 793286 829977 841220 875421 882194 843031 942237 2021836 2117981 1235513 1078716 709209 701015 852951 841183 876335 892623 913713 915331 1017986 1018688 4961209 5141581 39.65 71.9 1
09:04:29 2024-01-26 682117 667169 208120 203889 345474 351789 369898 368574 220312 219088 279712 283938 321987 323679 4294137 4579205 6406115 6195139 1102399 1140353 305558 274884 297064 290802 342402 331247 326672 325818 217297 219425 694878 655888 1497688 1466263 437165 432118 641766 642962 812529 797895 836117 835804 872642 892157 847407 932949 2012564 2114979 1251892 1089839 713266 698069 851135 848588 880538 891194 911689 923591 1022397 1019003 4867045 5104201 39.65 71.8 1
09:04:30 2024-01-26 672657 667272 208309 208530 344527 351542 372670 366591 219821 219123 279603 287283 322022 324244 4266005 4524627 6388335 6197504 1085174 1137052 304542 269515 297100 291109 342776 332396 324798 327790 216959 220110 690766 660310 1498367 1453945 437160 431474 638559 648810 811828 792162 839770 841220 868906 883280 850494 940859 2020399 2136074 1255223 1077456 713266 698564 847481 847384 884299 893085 905691 920853 1024176 1025700 4931268 5104211 39.65 71.9 1
09:04:31 2024-01-26 675835 667164 208335 208565 345050 351862 369970 368839 219787 219088 279315 287688 321760 323679 4276623 4583181 6369685 6219807 1100694 1135406 304914 269515 291804 291445 342365 331355 324798 327790 216622 219767 689452 654953 1517415 1447823 436315 432949 636648 645740 818142 792162 830444 842485 876252 881199 843048 943618 2021836 2124173 1258132 1075925 709209 700556 852345 842353 878203 892623 914085 915331 1017403 1018688 4972498 5117525 39.65 71.9 1
09:04:32 2024-01-26 681864 667277 207694 203906 343427 353925 372136 366591 219821 218877 279459 286441 322450 324026 4270517 4590536 6406986 6197428 1094409 1138738 306672 270137 293951 290802 342884 331390 326672 325818 217332 219227 691104 658703 1511784 1466263 438818 432118 641496 643418 811828 797931 838575 834584 870137 892267 848684 932949 2012564 2114979 1256283 1085197 714456 697081 850530 847986 881759 890292 909025 923591 1023123 1015550 4859599 5113876 39.65 71.8 1
09:04:33 2024-01-26 673612 667200 208344 208383 343533 351789 373188 367695 221385 219868 279387 287019 321083 324051 4272125 4562495 6379010 6214030 1090640 1137089 306852 270281 292059 292337 341571 332432 324834 326767 217109 219767 694878 664305 1495128 1443721 437852 435429 639499 647324 818722 791039 832448 842485 872877 881236 843738 944964 2025344 2124173 1259981 1070452 709209 700549 848721 843715 880510 891850 910356 919269 1020949 1026732 5002544 5122870 39.65 71.9 1
09:04:34 2024-01-26 675869 667164 207120 203906 344987 351258 370006 369736 222042 218842 279459 285664 322165 324316 4272240 4603901 6405093 6209086 1106900 1141730 305021 274956 292059 290630 342884 330853 324834 325818 217145 219614 694878 654953 1496759 1466263 436315 431596 641766 642962 813986 794966 834892 837027 873261 891203 846133 936943 2012564 2108993 1248888 1088289 711985 697044 851135 848588 878827 889586 912502 921973 1020949 1018367 4874915 5104511 39.65 71.8 1
09:04:35 2024-01-26 672657 669587 208630 208570 343497 351825 372933 366856 221731 219903 279531 285196 320905 324316 4270255 4546228 6391091 6200234 1083596 1140948 304577 274920 297027 290184 342884 332126 324798 327260 216959 220110 690766 660116 1486645 1454977 436543 431474 638559 647576 811828 792452 838575 841194 868218 883510 848684 940859 2018964 2137910 1250737 1074090 714456 700549 846280 845510 884299 892515 906328 918200 1029412 1023785 4933613 5115941 39.65 71.9 1
09:04:36 2024-01-26 679031 667160 208305 204643 343497 351645 369718 369271 221385 220009 279030 285748 322165 322351 4270517 4649730 6348499 6197504 1106989 1140427 305809 274884 292059 291449 340253 332937 324798 325818 217297 219083 686100 654953 1497646 1454977 436936 432836 638071 643911 816453 793286 830014 838770 874184 883510 840973 941733 2021836 2117981 1252586 1078990 709209 700025 852449 841183 877034 892623 913713 918371 1015070 1025851 4959167 5110231 39.65 71.8 1
09:04:37 2024-01-26 680378 667191 207984 203906 345844 351609 369682 366892 221731 218642 279531 285748 321903 322279 4270240 4581030 6397661 6195745 1097639 1140427 304542 270353 297174 290802 342642 331390 324834 325818 217297 219083 688629 657717 1498778 1466263 438066 432118 641312 642962 811828 797931 837382 834584 871406 892157 848684 932949 2012564 2111983 1252586 1085197 714456 698069 848721 847384 880547 890994 909025 922202 1021296 1018404 4872477 5096937 39.65 71.8 1
09:04:38 2024-01-26 673280 667232 208159 205471 346660 351253 371845 366305 219719 218983 279495 285429 321155 324122 4270999 4537384 6378766 6207489 1085137 1136247 304542 269972 291109 290837 341331 332396 324726 326538 216994 219767 685501 662481 1519561 1452915 438855 432218 636684 645740 811828 791039 838575 842448 868264 880577 848684 942274 2018964 2130345 1248222 1072741 713266 700025 843885 843408 885670 892551 902093 917991 1026650 1024524 4947721 5115941 39.65 71.8 1
09:04:39 2024-01-26 678892 666654 209431 205949 344806 351379 371845 368696 221598 220044 279531 285673 322332 323260 4274047 4651244 6425637 6209599 1106863 1140390 305164 270626 292659 290590 342884 330853 326672 325818 217145 220229 686881 654953 1498279 1466263 436315 432459 642221 643911 815212 795602 834892 839405 873261 889945 846133 935373 2012564 2108993 1270289 1088289 711234 697044 852782 848588 878203 889936 914363 923591 1019502 1020126 4884307 5106589 39.65 71.9 1
09:04:40 2024-01-26 673910 672588 208456 205471 346942 351114 372027 366484 220396 219324 279459 287351 321155 324316 4264913 4528027 6388335 6197428 1085137 1137089 304577 274690 291109 290767 342884 332396 324798 327296 218693 220110 692137 659645 1497010 1452915 437469 432498 638071 645740 811828 791039 839172 843445 868869 881858 851098 942274 2020399 2134880 1250038 1072797 714456 700861 845680 845547 885555 897707 906328 920579 1029633 1018292 4931268 5104249 39.65 71.9 1
09:04:41 2024-01-26 679375 670605 208782 204932 346379 351753 369826 369251 221753 219289 279030 286476 322130 322913 4270999 4655021 6369685 6200234 1106275 1138738 304083 274690 292059 291405 340300 332432 324834 327546 217366 219614 692291 656824 1487314 1456009 438181 435393 640405 643911 819884 795602 830547 837027 877353 888690 841852 936740 2018691 2099567 1255484 1081988 709209 698788 851135 846184 878827 891222 912817 919544 1018022 1021359 4933613 5097050 39.65 71.8 1
09:04:42 2024-01-26 676932 669656 209873 205944 342974 351717 373980 367588 219753 218983 279531 284601 322237 324159 4260124 4571758 6398002 6197617 1094559 1138136 305464 270353 296776 291759 342401 331426 324834 324802 218009 219083 689586 660588 1507291 1464184 438617 432800 642221 643911 811828 797931 839495 835804 870137 890574 848684 934304 2012564 2117981 1256283 1085197 714285 695073 848684 850396 882420 883645 909062 924908 1023123 1018404 4853051 5106369 39.65 71.8 1
09:04:43 2024-01-26 676621 670605 208777 205362 345963 351681 373152 367258 221908 219881 279459 283938 322011 324424 4254993 4550042 6387616 6197617 1086943 1139582 304542 274497 292005 290802 342401 332432 324654 326802 216994 220145 694878 660116 1483429 1452988 437956 432118 637621 645740 811828 792162 839172 842485 868833 882230 850494 946462 2017530 2131855 1256283 1072797 714183 700025 843885 843679 885555 892551 905038 918163 1027153 1024487 4944189 5132851 39.65 71.8 1
09:04:44 2024-01-26 681317 671651 208891 205511 344946 351789 369862 368660 221421 220352 279603 284283 322344 322423 4269358 4635274 6360359 6200234 1107139 1137126 306600 274690 292059 291688 340300 335088 324834 325292 217332 219118 693643 655888 1501626 1455737 437247 435393 639952 643911 818722 796495 830444 838214 877486 887007 841852 936740 2016098 2099825 1247574 1081962 709209 699060 851135 846184 877326 890957 914889 919544 1017265 1021359 4933613 5117983 39.65 71.9 1
09:04:45 2024-01-26 677768 669738 208170 203897 342974 351681 373115 367552 221908 218948 279640 284074 326572 324195 4270999 4545856 6449019 6190869 1089040 1135443 305251 270950 292168 291449 341560 329390 325796 325782 216657 220110 690252 662415 1490657 1454977 436543 432836 641312 647288 811613 791039 837978 841194 870137 887226 848684 940896 2016098 2136394 1254434 1075160 714456 700052 848721 846184 884299 894159 906371 919544 1027314 1022805 4933451 5124922 39.65 71.8 1
09:04:46 2024-01-26 673538 669472 208060 205511 346692 350548 369790 369251 219449 218747 279676 285567 320846 324208 4259896 4575190 6383788 6200750 1102549 1135443 305164 274956 291646 291814 341883 332966 324798 327826 216471 219767 691104 654677 1508812 1447823 436315 432985 636684 644530 818142 792162 830014 842521 874916 882837 838793 942274 2020399 2117423 1258132 1072760 708200 700061 851135 841256 877947 895469 911726 915444 1018059 1024256 4980884 5124328 39.65 71.8 1
09:04:47 2024-01-26 679708 669724 207586 205515 344951 351645 369718 367695 219821 218442 279676 284007 321083 326258 4252774 4590550 6397661 6191398 1100769 1138775 304950 270353 296607 289778 342884 330889 324834 325818 216994 219578 675924 654953 1501761 1466263 436315 432118 641312 642051 814023 795602 834929 837027 872084 891203 845533 932949 2012564 2108993 1264639 1088289 712249 697081 850530 848316 878176 889936 911726 923591 1019611 1015495 4886018 5117011 39.65 71.9 1
09:04:48 2024-01-26 672279 669738 208170 205515 346697 352840 372136 368544 219821 217728 279676 286476 321226 324496 4255561 4502594 6397869 6181503 1091443 1135443 304577 274533 292470 290387 342884 330853 324834 327296 215984 219802 690766 660588 1491120 1452915 436579 431474 640318 646373 811828 791039 838575 841256 870790 882230 850494 941604 2018964 2134947 1242775 1072834 715473 700025 845680 846184 885555 893414 905038 918200 1030142 1018688 4939956 5120903 39.65 71.9 1
09:04:49 2024-01-26 675011 669729 208231 205506 345423 351898 369970 368839 223857 218782 278922 286552 321333 322459 4269573 4614268 6339430 6197466 1103911 1137126 305809 271734 291852 292133 342642 332432 324341 327561 217029 219767 694878 653089 1529813 1451885 436315 432872 636684 643911 816404 793286 830014 841293 875421 882230 840611 942274 2019564 2121135 1258132 1075925 709209 701051 853053 841220 877947 892659 913713 912850 1018059 1027048 4980884 5113358 39.65 71.9 1
09:04:50 2024-01-26 681131 669738 208025 205511 345474 351258 369970 367178 219854 218877 279603 285940 321333 323248 4269225 4577275 6397869 6200750 1097639 1138775 304577 274497 291553 290630 342884 331390 324834 325853 219468 219083 695107 658233 1500966 1466263 437888 432665 640858 643911 811828 797931 837382 836162 870790 891203 848684 934983 2016098 2121172 1270289 1086741 714456 698744 848721 848588 882531 892148 909415 923316 1024775 1017917 4858126 5111256 39.65 71.8 1
09:04:51 2024-01-26 673529 671159 208847 205110 343533 351294 372925 366627 221421 219596 279603 284076 321333 323967 4264913 4573721 6388335 6188538 1092199 1133837 306423 270543 291852 292578 340851 331929 324834 328509 217029 219802 694878 662415 1500727 1443721 438493 436045 640405 647324 818722 791039 832034 843715 874334 879299 843067 943217 2019292 2122668 1259981 1071215 708200 698964 850530 843715 879974 892623 912779 917108 1022590 1030037 4986615 5118566 39.65 71.9 1
09:04:52 2024-01-26 677730 669734 207844 203935 343222 351542 369934 367480 220464 218772 279748 283904 321333 324244 4264913 4579821 6397869 6179664 1099985 1142082 305164 274533 297064 290563 342884 330889 326563 325853 216994 219802 696249 654953 1498180 1464384 436936 432459 642221 642051 814023 796765 834929 837027 872642 892463 846170 934045 2012564 2108993 1248888 1088289 712480 697081 850604 848588 879850 890565 912855 927564 1023317 1020843 4876991 5107606 39.65 71.8 1
09:04:53 2024-01-26 671547 668561 207690 208313 344531 351825 372707 366591 220159 219158 279676 285369 321083 324352 4252774 4521129 6379245 6191398 1082118 1136284 304577 274497 291553 290114 342642 332468 324798 326802 216657 220299 693508 659645 1484973 1454977 437852 431605 638596 647117 811828 793286 839770 842521 868906 881895 851098 942274 2018964 2139612 1251853 1072556 714456 700061 845081 844985 885670 892551 903191 920510 1031148 1027158 4938262 5124328 39.65 71.9 1
09:04:54 2024-01-26 678860 667205 208335 208193 344842 351789 369970 367731 219668 219500 278817 286476 322201 322459 4262100 4651244 6406986 6200234 1111540 1137162 304330 274884 291234 292649 341883 330424 325270 325292 217180 219802 688233 658233 1511164 1457043 436543 436661 642258 645282 820530 797931 829977 837027 878134 889632 840973 936273 2018964 2102803 1242775 1083656 708200 697081 853053 847384 877034 894793 914140 924668 1016070 1021250 4933308 5113876 39.65 71.9 1
09:04:55 2024-01-26 673344 667241 208159 206670 344951 351222 373188 369166 219483 219123 281221 285050 321333 324532 4255561 4518588 6434873 6186882 1089816 1137126 305499 274799 296352 291484 342884 330388 326672 327031 216320 220524 696146 660588 1491793 1453945 437278 432908 643168 647324 811828 792724 838575 840030 871406 887043 848684 940896 2018964 2136460 1247039 1075925 714456 699060 847481 846184 884468 893607 910177 920742 1027075 1027231 4933586 5111611 39.65 71.8 1
09:04:56 2024-01-26 675527 667196 208812 205506 344531 351862 370006 368875 219821 219359 279246 283938 322011 324948 4264913 4651852 6369685 6229414 1106275 1137126 304118 274956 291962 291688 340300 332468 324834 325554 217401 219802 693136 656824 1508631 1457043 436638 435429 640405 643911 819884 795602 830014 839405 876215 888336 840016 936815 2016098 2099825 1251141 1080527 709209 699060 850604 847486 880039 893607 914252 922237 1018360 1021177 4945526 5106589 39.65 71.9 1
09:04:57 2024-01-26 674928 670651 208552 208636 343046 353730 372925 367150 219719 218817 279712 284149 321987 323967 4255561 4555546 6435117 6182046 1089853 1136284 305534 270353 292059 290873 342642 329426 325568 328045 216657 220171 700264 662415 1502027 1452915 437197 432836 641987 646867 810677 791039 837978 838843 868906 883582 848684 940227 2018964 2136496 1224388 1074933 714456 699060 851061 848969 885098 894683 909565 919395 1029197 1024413 4931268 5111912 39.65 71.8 1
09:04:58 2024-01-26 677209 667803 207690 207910 343497 351898 369754 368436 219179 219807 279210 284076 322344 322495 4264913 4641998 6379010 6190592 1107064 1133837 304108 274497 291253 291849 340300 331157 324834 324837 217180 219425 689586 656356 1502298 1456009 436235 436353 640858 643454 819302 797366 830444 837027 878011 889632 841254 934045 2016098 2099825 1244591 1081275 708200 698641 852308 848365 880076 895448 911578 921944 1016792 1021214 4923965 5093928 39.65 71.8 1
09:04:59 2024-01-26 673612 667169 208118 204575 343046 351537 371451 367731 219483 218817 279820 285050 321333 324532 4252528 4518196 6435117 6182046 1089861 1137126 306312 274569 296397 291724 342884 329390 326672 327296 216657 220524 696146 662415 1485642 1452915 437233 431641 640405 646867 811828 792162 839770 841293 870173 883546 851098 943661 2018964 2136496 1256283 1072797 717353 702503 848500 846036 885555 893717 907621 922274 1029995 1025704 4934790 5123242 39.65 71.8 1
09:05:00 2024-01-26 679380 667304 208164 208237 346452 351862 370006 367767 221421 219158 279246 285023 321333 322495 4262100 4636290 6385775 6197725 1107139 1136320 305809 274569 292059 291724 341919 333190 324798 326802 217332 219154 689769 654953 1506707 1454705 436198 432908 638559 643911 816404 793049 833669 838843 874184 887007 843462 938852 2020399 2105785 1258132 1081802 712249 703002 855343 843568 878827 892249 914252 919494 1018961 1023616 4950052 5096937 39.65 71.8 1
09:05:01 2024-01-26 679375 667205 208198 203867 342467 351970 373188 367150 219821 218970 279712 289334 326607 323967 4252774 4571906 6444429 6182046 1091443 1137126 305996 274497 296771 291724 342632 330424 327559 325292 217332 220334 694878 662415 1489436 1454977 437888 432908 643168 647324 811381 790969 839770 841256 870173 883803 850494 942274 2018964 2136496 1251892 1075728 717353 702540 848684 847200 885393 894609 904628 920548 1030106 1023743 4923297 5104201 39.65 71.8 1
09:05:02 2024-01-26 673910 669587 208530 208601 344531 351825 369646 368285 219787 219088 279174 285766 321333 322423 4264913 4633531 6348362 6215374 1105486 1137089 305809 274956 292164 293003 342365 332901 324798 326767 217145 219578 696348 654487 1485723 1454977 437247 432908 638035 645468 818722 793245 832411 841791 875457 883618 843031 939483 2021836 2121321 1233697 1081962 711985 702540 853557 846555 879451 902473 916208 918611 1017986 1024253 4964214 5119214 39.65 71.8 1
09:05:03 2024-01-26 680343 669729 208120 203940 343462 353693 372925 366591 219787 218747 279676 283578 322475 322423 4259896 4576754 6388335 6195286 1096821 1139582 304542 270353 291553 290802 342884 331355 326672 325818 217332 218768 695107 657763 1503628 1466263 438107 432800 641987 643911 811828 797931 838575 835767 871406 892157 848684 934945 2012564 2119044 1254434 1086465 715305 698986 850884 848514 883210 892345 914235 923591 1021068 1016898 4877180 5099064 39.65 71.8 1
09:05:04 2024-01-26 673024 667164 208305 208530 346370 351258 372136 366298 219787 219123 279603 285299 321333 324424 4263348 4524622 6393107 6204658 1083596 1137089 304577 270554 297027 290043 342884 332126 324798 327525 216657 220110 690766 660116 1501291 1452915 437160 431510 639499 645424 811828 792162 839770 842840 868833 881822 851098 942274 2023361 2138912 1256283 1075803 715816 701046 848412 846000 885444 893717 909029 919269 1029500 1023780 4924234 5117011 39.65 71.9 1
09:05:05 2024-01-26 678860 667169 208309 208383 343497 351898 370006 368839 219635 219772 279407 284042 322011 322459 4264913 4645075 6369685 6192684 1106237 1138738 306478 274884 292059 292578 340815 331893 326672 325782 217822 219425 690938 656824 1490889 1457043 436851 436661 640405 644824 820465 797330 830444 838214 879291 891004 841852 937428 2026250 2098436 1233306 1082067 709209 701009 852914 847200 880702 893717 914363 920198 1017403 1024340 4914478 5100685 39.65 71.9 1
09:05:06 2024-01-26 676904 667290 207984 208601 343033 353675 372925 366591 219821 218782 281135 289635 322833 322913 4255561 4575358 6423958 6181503 1091443 1137089 305464 270734 292862 290661 342884 330889 325796 325558 217332 220110 689586 664305 1490357 1454977 437852 432881 643624 647324 811828 793286 837703 839405 873261 883582 848647 942987 2020477 2139303 1245806 1077338 714541 698986 848046 848440 884927 893085 907424 922239 1028109 1024253 4919504 5119214 39.65 71.9 1
09:05:07 2024-01-26 675259 667169 208270 203935 345050 351825 369934 368544 219787 219123 279407 285801 321333 323176 4267954 4620854 6341709 6209599 1105448 1137089 304330 274884 292168 292613 341331 332162 326672 325747 218009 219802 698991 656824 1508753 1457043 437251 436661 641312 644824 821048 797661 829977 838809 879291 889632 842863 940893 2022612 2105404 1240440 1083509 711234 700015 853520 847348 879191 892515 914363 924103 1017949 1021364 4933586 5104511 39.65 71.9 1
09:05:08 2024-01-26 675379 667232 208159 203935 343042 351862 373716 367695 219787 219158 279712 284548 322869 323931 4264913 4555546 6453613 6190869 1089578 1136247 305534 270950 292059 290837 342365 329426 325760 325818 216959 220489 692137 664305 1487626 1454977 437542 432872 642221 647288 811789 793286 838575 838843 871406 888336 851215 942780 2021172 2142494 1241493 1077338 715305 700015 848684 847384 883839 891850 910214 920890 1027153 1025851 4931268 5119214 39.65 71.8 1
09:05:09 2024-01-26 676219 667169 208335 203760 345050 351862 369970 368285 219449 218935 278781 284937 321333 322459 4253799 4576754 6341996 6200183 1102338 1137710 305164 274763 291866 291688 342365 332360 324798 327525 216657 219614 692137 653957 1514210 1451885 436315 432903 637584 644824 818722 793286 829977 842485 878818 884660 844136 944216 2026154 2122292 1238463 1076570 709209 701015 852345 841220 880872 899141 912988 917566 1020949 1026691 4961486 5106369 39.65 71.8 1
09:05:10 2024-01-26 680305 667205 207655 208636 344978 351825 369573 367695 219821 218407 279676 283977 321333 323931 4253799 4581030 6397661 6191398 1100769 1137126 305164 274569 297064 293082 342884 330853 326441 325818 216657 219802 694878 654425 1523024 1465223 436936 432222 642221 644824 814599 796729 836117 839681 873659 891615 847260 936947 2014727 2116270 1248888 1089764 713266 698069 851739 849723 881291 892148 912742 923591 1022397 1020843 4867962 5104511 39.65 71.9 1
09:05:11 2024-01-26 673616 667241 208305 208565 343533 351596 372136 365491 219483 219653 279640 284076 321725 324424 4252268 4530365 6369685 6191398 1085207 1136284 304577 274605 292210 290837 341607 332396 324798 326767 217180 219947 693508 660588 1491895 1452915 438919 432800 639682 645740 813558 792724 839546 845990 871810 884501 852271 944889 2021172 2135993 1256283 1074090 715473 700025 845449 846555 887623 892551 905038 918200 1029409 1028402 4934790 5104347 39.65 71.8 1
09:05:12 2024-01-26 679896 666943 208995 208601 342938 351934 370006 368875 223786 220185 279676 283788 322833 322949 4254041 4635083 6379010 6188538 1110192 1137089 305737 269480 292059 292578 340779 331390 324780 325519 219468 219578 689436 656824 1505421 1457043 437160 436797 641766 644367 819884 797807 832665 838948 880104 888190 844248 940296 2022612 2103760 1251141 1081296 711234 698765 852914 846036 878827 894830 913713 920616 1017118 1021359 4931268 5104511 39.65 71.8 1
09:05:13 2024-01-26 676303 667200 208309 203901 343046 351898 373188 367437 219635 218782 279446 284472 322237 323475 4255561 4558510 6438219 6179927 1090629 1137325 305285 274461 292164 291688 342401 330388 325760 325558 216994 220489 689395 662415 1492135 1453945 437852 432908 643624 647324 811680 793139 839701 841644 871296 887744 848500 944549 2021172 2139428 1243341 1075925 715305 698307 848684 847986 883046 891850 910050 920742 1027291 1024253 4924234 5104249 39.65 71.9 1
09:05:14 2024-01-26 675527 668337 208335 203610 345045 351898 370006 368580 219787 219123 279210 284937 321333 322495 4270999 4639035 6360359 6197466 1107312 1137089 306456 274920 292059 291688 340815 332901 324834 325782 217332 219578 693643 655888 1512642 1456771 436756 435393 640405 643801 821114 798668 835156 841791 876363 883474 845449 941006 2021172 2107279 1258132 1078877 710727 703002 853557 843715 876335 897745 914289 916822 1016545 1022805 4947721 5104511 39.65 71.8 1
09:05:15 2024-01-26 681317 667241 208305 203906 343046 353997 372136 366627 219821 218817 279676 284283 322237 322423 4258596 4569164 6420695 6172694 1094559 1138738 305534 269972 296607 290837 342041 330889 326672 324767 217857 219767 686881 660588 1514592 1461073 437888 432930 642985 645556 816432 799510 839060 834437 870643 892010 850714 935500 2015428 2114979 1279706 1085197 716328 697044 848721 848588 883210 892258 909025 924908 1021341 1018367 4853666 5095249 39.65 71.9 1
09:05:16 2024-01-26 673340 667236 208339 208277 343497 351825 373188 367731 224013 219842 279640 284076 321333 323931 4255561 4560554 6383788 6197617 1096046 1134484 305996 274884 291339 292578 341331 331893 324834 325853 217180 220453 694878 662481 1483074 1442698 437947 436661 641686 650806 819362 793286 835968 843588 875741 887990 847223 945150 2025344 2127292 1256283 1071026 711234 700549 848721 843715 884226 892623 908342 917511 1022397 1028983 4981784 5111912 39.65 71.9 1
09:05:17 2024-01-26 676303 667169 208014 204575 344987 351862 372136 370024 224205 218782 279748 289432 321333 323906 4266195 4615518 6406986 6195286 1110019 1137126 305594 269585 291646 292932 342884 330889 324815 325818 217297 220299 686374 653089 1512953 1456009 436315 432728 643970 647428 818648 797183 835194 839294 876400 890747 846653 936703 2010344 2113481 1266523 1085197 711234 697044 854868 851863 878203 890884 915430 925567 1016644 1020638 4898482 5106589 39.65 71.9 1
09:05:18 2024-01-26 671218 667232 207690 208525 344531 351560 372136 366627 220804 219123 279640 285369 321012 324496 4255561 4523906 6379010 6184080 1082118 1135443 306888 274497 291553 290767 342884 332432 324798 328509 216994 220136 684176 658662 1492130 1452915 438806 433668 640956 648884 813558 793250 840930 844187 869990 887116 852914 942274 2017530 2142309 1245190 1075626 715473 700052 849104 848514 884299 892515 913631 920928 1029141 1024777 4928910 5115941 39.65 71.9 1
09:05:19 2024-01-26 675527 667200 208010 208454 344804 351934 370006 368580 219635 219123 278781 285580 322011 322495 4260222 4601627 6337194 6200750 1105486 1137089 306240 274533 292059 291405 340540 333207 324834 325519 217786 219425 693643 656356 1485307 1459182 438806 436062 640318 643800 821048 797807 835194 842390 876363 889945 843665 940227 2021836 2105785 1258132 1080527 710221 700935 853557 843679 876335 892587 915430 919103 1017265 1022805 4933613 5100872 39.65 71.8 1
09:05:20 2024-01-26 678668 667200 208155 203935 342467 351934 373188 367437 219821 219123 279676 289263 322308 323931 4255561 4554804 6433391 6181138 1089861 1137325 304612 270353 292077 291724 341919 330317 325305 325782 216959 220489 697535 663359 1492467 1456072 438806 432692 643132 648958 814136 794941 836922 839368 873114 886970 848684 938022 2018297 2130208 1257954 1075925 713266 697959 846280 848588 883161 891516 906512 922277 1024176 1022810 4912484 5097237 39.65 71.8 1
09:05:21 2024-01-26 671667 665657 207699 208490 344527 351789 369970 368285 219145 218935 278817 285369 321333 322459 4261634 4617559 6330379 6188538 1103911 1136247 305558 274956 291852 291688 342365 332432 324569 326802 216994 219118 690938 654894 1489758 1456072 437558 432764 638501 643764 818611 796400 834003 844187 875494 883546 841206 943699 2021836 2118161 1258132 1080418 711234 700061 853053 842448 878203 897745 914363 921392 1018022 1018292 4952370 5096937 39.65 71.8 1
09:05:22 2024-01-26 680631 667196 208300 203940 343222 351934 373188 367178 219787 218970 279676 289405 320235 322423 4255561 4568509 6444052 6179927 1091443 1137126 305499 274654 292168 291724 342596 330424 327328 325292 217332 220207 694878 664381 1515586 1461186 438795 432728 644958 647576 816453 797807 839658 837027 871406 891203 850884 936075 2012564 2116625 1258132 1078953 713266 695565 846280 849760 885555 888681 903764 924908 1025700 1021364 4888023 5097237 39.65 71.9 1
09:05:23 2024-01-26 669218 666193 208014 208636 343453 349706 372661 369988 224205 219158 279676 284283 321107 326477 4255561 4563625 6379245 6199895 1097686 1134484 304542 269515 291234 294172 341883 333203 324834 326802 218498 220895 696036 660310 1518153 1444745 437247 435284 641202 649160 819810 790929 832411 843752 875421 882622 845386 947814 2023906 2123573 1237328 1069691 709209 699060 848721 843715 881795 892551 908729 916859 1020949 1025413 4971128 5093306 39.65 71.9 1
09:05:24 2024-01-26 676639 666193 207660 203970 344743 351862 370042 369988 219635 218442 279784 289441 321333 324195 4256846 4602694 6397869 6190869 1108514 1134484 304950 269550 292227 290590 342884 330889 326441 328509 218962 219864 694878 654425 1504868 1463263 436315 432583 643936 643764 816453 795565 834892 839405 873799 890893 846133 936112 2009705 2115376 1246406 1088289 711234 697081 852449 850396 878827 889623 914363 923628 1020949 1020638 4876532 5123542 39.65 71.9 1
09:05:25 2024-01-26 670715 668545 207655 208596 344531 350764 372136 366591 219854 219123 279640 286217 321333 324460 4255561 4514540 6376337 6179702 1084440 1134484 304083 270590 292168 289638 342884 331157 324690 329440 218498 220242 690766 660116 1497010 1454004 438493 431331 640318 648497 811828 791039 838575 838843 870845 884428 851098 941604 2016098 2136460 1252586 1072797 714456 699495 847848 846184 885212 891886 903764 918237 1028683 1024777 4925391 5106589 39.65 71.9 1
09:05:26 2024-01-26 679380 666225 208305 204365 343222 351898 370006 367731 224013 219842 279210 283822 321333 322459 4247714 4628263 6360359 6190869 1103911 1135443 305522 274497 291852 292168 340575 332181 327097 328045 220090 219486 689436 656774 1487648 1456072 438181 436370 640295 643727 820465 797931 830444 838211 877796 889945 841852 936075 2018297 2099567 1244591 1080527 708705 698744 850530 846784 879323 892148 911439 921965 1014352 1021359 4915992 5097237 39.65 71.9 1
09:05:27 2024-01-26 673612 666939 207686 204821 343046 351542 373188 367731 223962 218970 279423 284074 320624 324496 4246209 4569127 6444052 6179927 1088182 1136284 304612 270353 291962 290873 342160 331691 328022 329061 218807 220348 697446 663430 1488720 1456072 440058 432692 644044 647288 811650 792124 839379 841680 870790 883546 848684 942274 2019459 2133367 1270289 1074359 714456 700549 848721 846184 883046 892515 914612 920235 1028770 1025851 4914855 5113876 39.65 71.9 1
09:05:28 2024-01-26 677302 665252 208408 208197 343533 351970 370042 368839 224240 219986 279013 284042 322011 323796 4250755 4629683 6351308 6191398 1105486 1137126 306600 274690 292168 292168 340289 332919 326843 328045 217904 219473 693643 655833 1487982 1455059 438181 435863 640405 643911 820465 795602 832702 839368 878267 888690 840647 940259 2018964 2099825 1251141 1078990 709945 699060 851845 846184 879227 891886 914363 920928 1018059 1021359 4924234 5097237 39.65 71.9 1
09:05:29 2024-01-26 672941 669404 208010 208676 343046 351862 373188 368321 219668 218782 279712 284149 321012 323967 4255561 4536636 6439700 6182046 1089779 1136284 305534 274533 296187 292089 342632 331963 328022 325747 217227 220348 693366 662481 1486240 1455799 438806 432831 642221 646830 811650 792867 837233 841194 873261 883654 848684 940747 2016098 2133367 1245806 1077338 713266 698564 847481 847986 884299 892249 906371 922277 1024212 1018652 4920722 5106589 39.65 71.9 1
09:05:30 2024-01-26 673910 667354 208339 208525 345050 351862 370006 368839 224240 218782 278585 285473 321333 322459 4255561 4630226 6351034 6191398 1103124 1137162 305809 274461 292127 291948 341510 332919 324555 327582 217297 219285 693643 656824 1515346 1456072 438181 435470 639952 643911 821048 796619 830014 839405 878048 888690 844248 936778 2016098 2098772 1247574 1080527 709209 699060 851135 846184 879328 892148 912779 920198 1017302 1021359 4924234 5082585 39.65 71.9 1
09:05:31 2024-01-26 673612 666943 207725 208605 343037 351825 373188 367473 224205 218817 279712 284074 321333 324195 4255561 4536636 6425413 6170845 1088307 1135480 306852 270662 291877 291855 342668 330245 327364 325712 218498 220348 694756 663151 1493379 1456072 437506 432908 642258 649345 816453 793245 836749 839405 871406 889472 847444 940227 2016098 2136036 1252586 1075925 711234 697081 846280 848365 884299 890565 903764 922277 1024212 1024070 4912484 5082394 39.65 71.9 1
09:05:32 2024-01-26 671955 667840 207686 208445 344531 351578 369934 368839 223978 218442 278781 285334 320882 326925 4255561 4585550 6332684 6191398 1100769 1134484 304591 270626 291621 291814 341704 332288 324798 326661 218498 218943 689586 653957 1487314 1452915 435890 432908 636617 643653 818197 793208 832448 838770 876326 886897 842471 938852 2018964 2105972 1258132 1078990 710221 700061 853053 843679 876335 892623 914363 916859 1018059 1021359 4940660 5089789 39.65 71.9 1
09:05:33 2024-01-26 676904 666979 207686 208445 342830 351970 372661 366627 219145 218782 279712 283870 321784 321482 4246209 4556005 6388335 6170845 1094559 1137562 306816 270396 292813 291582 342498 331283 324798 326658 217904 219627 688233 660588 1487813 1462109 439202 432475 644921 645740 811828 797931 838575 838486 871296 891203 848684 934045 2011125 2121135 1256283 1079758 714456 695565 847246 850361 884299 888681 906408 924801 1022727 1018481 4872477 5104623 39.65 71.9 1
09:05:34 2024-01-26 669436 666229 208374 208308 343462 351825 371747 369988 223892 219158 279676 284042 321333 324496 4250755 4563686 6374469 6188373 1091341 1137525 307381 270590 292022 292471 340707 331821 324798 326625 217227 219969 694878 663359 1496644 1439635 437558 436529 640405 647324 818722 791039 832448 843605 875457 881236 844971 944632 2019329 2124173 1258132 1071215 709209 699001 851135 843715 880547 892659 912779 917991 1020225 1026768 4961486 5102950 39.65 71.9 1
09:05:35 2024-01-26 676488 666699 207473 208641 342982 351294 370006 367178 219854 218654 279712 289830 321333 322495 4247714 4565264 6397661 6186882 1100825 1140911 305056 270734 293301 290696 342812 331247 326454 326661 218807 218943 683616 654953 1491014 1465271 438806 433435 641312 642999 812835 797931 838463 835804 871406 892157 848684 937097 2010344 2108993 1250737 1085197 714183 697081 848721 848588 881795 892258 910393 923591 1021318 1015459 4849204 5075124 39.65 71.9 1
09:05:37 2024-01-26 671704 667011 207729 208091 343528 351294 372925 366591 221160 219158 279443 284076 320882 325559 4252528 4554867 6374469 6186882 1096045 1136754 305926 270734 291230 292507 340636 332023 324798 326625 218498 219614 685528 661943 1514100 1443676 436936 435429 639499 646410 818779 792125 830014 843752 875494 879371 843104 946537 2020399 2118161 1258132 1072561 708200 700098 851135 841220 877947 892659 912930 915331 1019502 1024524 4961472 5102950 39.65 71.9 1
09:05:38 2024-01-26 680626 666220 207686 208641 342982 352006 370042 366334 219483 218477 279676 289405 321333 321446 4246209 4562634 6383788 6182400 1094543 1137710 306672 269937 292991 290661 342221 331014 324798 325292 217332 218402 691104 656774 1506431 1465345 438932 432800 640405 643454 813558 797931 837978 834621 870790 893607 848684 935761 2010344 2113481 1254434 1084426 713949 696588 848721 848588 883046 888681 909062 923591 1020487 1018440 4839148 5092055 39.65 71.9 1
09:05:39 2024-01-26 673134 666220 208665 208237 343493 351294 373188 367767 223978 219158 279676 284283 321333 324208 4252268 4555250 6369410 6205218 1085111 1134373 306635 270055 293301 292373 340600 332217 324798 326731 216959 219767 694878 664381 1502329 1451940 439165 435014 638559 648076 816368 793286 838575 843081 871406 882852 848684 943548 2021836 2124173 1267376 1072741 713266 699495 846280 843445 885555 892623 907621 917474 1025933 1018292 4975938 5096900 39.65 71.9 1
09:05:40 2024-01-26 678594 667363 208335 203906 343046 351898 370006 368803 223716 219123 279712 284872 322211 323176 4253799 4628375 6376796 6203055 1103976 1139327 306384 270734 291986 292160 340085 331390 324834 326549 217332 219451 687100 656633 1486979 1456009 437160 436661 641868 644824 819884 797330 831628 838214 878134 889595 842450 936703 2016098 2099567 1233306 1080527 709209 699060 852951 847384 879191 894159 914363 920853 1015034 1021359 4921876 5104511 39.65 71.9 1
09:05:41 2024-01-26 673612 666658 207686 203940 343046 351506 372925 367659 219145 218594 279748 285152 321333 328559 4255303 4550460 6395661 6198070 1094521 1139327 306852 270245 292886 290626 342848 331355 324834 324802 219779 218838 684431 658703 1517153 1463146 439165 432570 642184 643911 811828 799063 838575 836126 871406 892157 851098 935612 2016098 2114979 1254434 1084426 714456 697254 848684 848588 883046 890187 908988 925951 1021328 1017612 4853666 5082356 39.65 71.9 1
09:05:42 2024-01-26 673910 667169 208335 208202 343497 351789 373716 367401 223978 219500 279174 284007 321333 323931 4255561 4570644 6383886 6198070 1091341 1135266 306888 270626 291949 291610 340779 331390 324834 326999 218962 219934 694878 662415 1518126 1438603 436271 435863 640405 647324 818722 791039 832175 843752 875421 883360 843665 943661 2020399 2122668 1258132 1071215 709441 699989 850530 843715 880473 892587 913438 915483 1020225 1018364 4961749 5098880 39.65 71.9 1
09:05:43 2024-01-26 677450 667547 207660 208605 344987 351258 369305 367767 219821 217763 279640 283776 321333 323439 4253799 4568509 6405363 6193075 1100657 1139290 304521 270734 292059 290317 342884 330889 324834 328509 218807 219732 694878 653089 1490075 1464384 437247 432867 642221 643911 815176 796765 836117 839405 873880 891203 847407 938510 2012564 2108774 1243341 1088218 711741 697081 852345 848588 878827 891516 914085 923591 1020949 1019880 4858583 5095146 39.65 71.9 1
09:05:44 2024-01-26 669729 666182 207651 208601 343528 350728 372136 365491 219787 219088 278781 284903 321333 324159 4252268 4504127 6395944 6179626 1085207 1135984 306384 270914 292059 290184 342884 331390 324618 327790 216587 220264 698925 658703 1508294 1455038 436543 432118 638596 646337 811613 792162 839770 843715 870173 882230 850348 944290 2016098 2130345 1254434 1071889 714456 699989 843885 843715 885808 892551 905038 918200 1028683 1028121 4921599 5104511 39.65 71.9 1
09:05:45 2024-01-26 680631 668781 208845 208202 344987 351898 369970 369686 219483 219653 279174 284283 321333 322423 4255561 4636290 6377979 6197704 1110314 1137636 306456 270914 291866 292578 340779 331875 327097 325221 217332 219118 688233 656774 1492467 1456009 437201 436752 642221 644824 819884 797931 830444 837027 877353 892157 841852 935373 2016098 2099789 1220152 1082043 708200 698069 851135 848588 879076 892148 914085 922239 1013562 1022292 4919504 5096896 39.65 71.9 1
09:05:46 2024-01-26 671704 666658 207690 204570 344982 350728 373265 367731 219635 218782 279748 284074 321333 324532 4247714 4566604 6434251 6183649 1094543 1139327 305926 270353 292059 291588 342077 331390 325497 325256 217366 220075 690766 663430 1494169 1457043 438508 432800 644081 647019 814023 793281 837345 841194 872642 883582 848684 942628 2016098 2133367 1259873 1075925 713266 699060 847481 848316 885555 891222 907660 923591 1026426 1025942 4919504 5096937 39.65 71.9 1
09:05:47 2024-01-26 673340 667835 207975 203906 345327 351789 369970 368839 219145 219123 279443 285334 322569 322495 4255561 4607217 6331085 6206936 1105486 1134484 305164 274690 291664 291814 342704 334151 324569 326802 217145 219604 686881 654487 1485723 1452915 435890 432872 638071 644367 818142 793245 832411 838806 875457 883618 843701 939521 2018964 2107463 1235513 1078990 709209 700025 854262 842448 878203 892587 914363 916822 1017265 1023529 4940660 5097237 39.65 71.9 1
09:05:48 2024-01-26 678860 666663 207651 208552 344982 351898 370006 366591 219635 218477 279676 283583 322011 321898 4253913 4568654 6387357 6188076 1095339 1136902 304878 269972 293310 290449 342884 331122 324834 325818 217074 218908 693897 654449 1487753 1466263 437265 432118 641312 642925 811613 797931 837978 835804 871406 889905 848684 934945 2014630 2111983 1254434 1087515 714456 699241 848721 848588 881795 890884 909062 923591 1021209 1015459 4839157 5087885 39.65 71.9 1
09:05:49 2024-01-26 671992 666184 207980 208383 343533 351542 372136 366041 219145 219464 278781 284283 321333 323703 4254129 4521281 6375461 6190869 1082020 1136284 306025 270518 291949 289841 342884 331390 324798 328024 218190 219802 690766 658703 1509767 1451885 437005 431474 638559 647117 811828 792162 839770 838843 868869 883510 850494 941604 2016098 2133367 1250737 1072760 714456 699001 846280 844948 884927 891850 906371 920235 1029412 1024777 4915992 5097237 39.65 71.9 1
09:05:50 2024-01-26 677342 667844 208116 204361 344987 351862 369970 368544 223927 218782 278781 284283 321333 321517 4266633 4590348 6321157 6188575 1100769 1135443 304806 270590 292059 290802 341848 331390 324569 327419 216622 219118 693508 653089 1500402 1452915 436936 432908 638108 645282 818722 793281 832411 840625 875457 887854 842434 940896 2018964 2111983 1256283 1078708 709209 700556 853053 841220 876335 897745 914363 916822 1018022 1018292 4942991 5095244 39.65 71.9 1
09:05:51 2024-01-26 678897 666515 207690 208601 343178 351934 373188 366334 219787 218782 279676 289405 322011 324487 4250528 4553643 6396736 6185914 1094409 1137525 306888 270353 291074 290767 342401 331390 326635 325818 217145 218743 689946 656824 1517363 1466263 437888 432240 641312 643911 811828 799063 838575 836397 871406 889941 850348 935612 2012564 2113481 1256283 1084924 714456 698069 848721 848588 883156 890884 909378 923591 1023123 1016930 4850201 5095146 39.65 71.9 1
09:05:52 2024-01-26 673634 668781 208335 204930 343462 351258 373188 366269 224135 219464 279174 284042 321048 324172 4264156 4549816 6377979 6186455 1084222 1134410 305737 269972 296963 290590 340528 332288 324798 326767 216808 219732 684176 660588 1544583 1451885 439202 432800 637621 645740 814062 792724 838575 842485 871406 882888 850825 944290 2020399 2128844 1242224 1071978 713949 700025 843885 843679 886359 892623 905038 916822 1026706 1024524 4945376 5106589 39.65 71.9 1
09:05:53 2024-01-26 678114 667363 208344 208570 343046 351862 370042 367731 223908 219653 279640 284734 321796 325097 4258069 4641176 6383314 6186272 1103938 1136902 306168 274497 291646 291885 340396 331355 326672 324802 217145 219118 689586 655833 1498367 1454977 436543 436661 641312 643911 819884 797895 828800 837027 878025 891525 841852 934672 2016098 2097129 1248195 1081296 707193 697081 848721 847384 877677 891516 913025 920890 1012129 1020806 4905476 5080145 39.65 71.9 1
09:05:54 2024-01-26 671228 667835 207686 204575 343046 350199 373265 367767 224170 218442 279423 284459 320822 324280 4235428 4560357 6425273 6167963 1091443 1137710 305499 269972 292059 292316 341607 330889 325042 324767 216691 219578 694756 661943 1493958 1452915 437197 432930 643168 647055 811828 793286 836712 839405 872642 883582 848046 939521 2014667 2133367 1252633 1075160 712757 698069 846280 848588 884299 891194 903764 920890 1024482 1021359 4912484 5097237 39.65 71.9 1
09:05:55 2024-01-26 673026 666895 207362 208561 344531 351632 369377 367731 224135 218725 278493 286951 320798 322351 4257785 4574405 6321307 6197390 1100825 1134484 304165 270590 291542 290837 341367 331122 323884 327296 216657 219083 694878 653089 1491895 1448803 436315 432872 638290 644824 818142 793286 830014 842521 877741 882230 841242 942274 2021836 2114708 1258132 1074359 709209 700061 852914 841220 878230 892659 913062 918333 1020677 1027676 4952375 5095146 39.65 71.9 1
09:05:56 2024-01-26 678306 666699 207660 208601 343202 351898 369970 366334 221576 218842 279387 285891 322130 321791 4235428 4564622 6383788 6190329 1092818 1135443 306276 269901 296643 290767 341883 330889 324834 325818 218848 218708 689946 656824 1512649 1464184 437888 432674 640405 643911 811828 797931 839770 836755 871406 892463 848684 935649 2010344 2113481 1256283 1085197 714456 697254 848721 847986 881905 889623 908767 924632 1020701 1017648 4846739 5095146 39.65 71.9 1
09:05:57 2024-01-26 673616 666699 208309 208348 343462 351542 372661 366856 220731 219561 279157 285673 321190 323787 4257785 4536993 6360620 6190869 1084433 1136516 306888 269783 296790 290590 340815 331893 324798 328938 216657 219802 693508 662481 1535500 1452915 440911 432800 637584 645740 814023 793286 839980 843118 870790 882230 850494 944290 2020126 2124173 1242224 1072797 713442 699531 845081 842448 885555 892623 905997 916822 1027190 1024487 4947721 5082468 39.65 71.9 1
09:05:58 2024-01-26 678380 665693 208344 208565 343042 351898 369718 368033 220731 219775 279298 284872 321939 322315 4252725 4646753 6367038 6197617 1103911 1140948 305164 274461 291751 290837 340300 331929 324726 325292 217332 218778 685766 654487 1488985 1454023 435936 432872 638559 643454 818722 793281 830051 839405 877600 888690 842471 939558 2018964 2096592 1268976 1078990 710958 700052 852449 843752 877947 893607 914363 918200 1017302 1021359 4924234 5097349 39.65 71.9 1
09:05:59 2024-01-26 676414 666970 207694 208601 343046 353671 372670 366341 221533 218489 279495 284721 322201 322805 4253913 4562485 6406782 6167738 1093704 1133837 304612 269972 296607 290802 341607 331162 326672 323825 217332 219767 696249 660588 1507045 1460038 438855 432872 644081 645740 811828 797366 838575 837027 870790 889632 857005 935373 2012564 2114979 1233697 1081296 714456 695037 845680 849123 884299 888054 909029 923591 1021318 1018404 4872477 5087969 39.65 71.9 1
09:06:00 2024-01-26 672750 667849 208155 208343 344987 351006 373006 368287 220731 219018 279066 285673 320479 323787 4247563 4537578 6360359 6162005 1083405 1134484 305701 269214 296890 290873 341342 331426 324798 325853 216657 219460 693508 662481 1543593 1451885 439202 432885 638071 645740 813716 791039 837382 841293 870790 880953 848684 942274 2018964 2122668 1236204 1072741 713266 699531 845081 842485 885315 892623 907733 916859 1025810 1023780 4966537 5099064 39.65 71.9 1
09:06:01 2024-01-26 675874 666900 208309 208672 342821 351645 371592 367480 220339 219053 279495 284641 321261 323032 4254744 4630079 6379010 6179815 1103976 1134484 303659 274497 291646 292068 340061 330889 326441 324837 217332 219614 690766 656824 1500157 1454977 436235 436353 641312 645282 819302 797931 830444 837027 878061 891203 840016 934045 2016098 2099825 1242775 1082067 707696 697081 850530 848969 877947 889932 913713 919269 1012166 1021359 4915992 5091513 39.65 71.9 1
09:06:02 2024-01-26 673134 666184 207690 206375 342866 350476 372443 367293 220802 218642 279567 284583 321119 324316 4252268 4537460 6425637 6173004 1090629 1133837 305285 269972 291840 290802 341607 331157 325270 324575 217332 219802 687510 661906 1487512 1452915 437852 432836 643168 647576 812835 793281 836749 839405 872084 887226 848082 939521 2010344 2130345 1247690 1075925 711234 698069 846280 847384 884299 892258 905728 922933 1026554 1024253 4914855 5095146 39.65 71.9 1
09:06:03 2024-01-26 671081 666935 208122 205506 346942 350194 369754 367624 220802 218642 279066 287058 319956 324280 4249237 4553605 6369932 6190869 1096121 1133679 305164 274533 291029 290837 341607 332258 324834 327031 216657 219947 690766 656356 1497185 1438603 436005 433003 638596 645740 818722 789882 830014 843752 875553 879262 841242 944964 2018964 2118124 1258132 1071215 708200 700025 851135 841256 879351 897745 910102 915331 1019502 1024524 4959444 5093605 39.65 71.9 1
09:06:04 2024-01-26 677768 668639 207482 205506 344806 351114 368382 367035 219753 217658 279495 285196 320668 323296 4246209 4570029 6379245 6184343 1096041 1134484 303347 274497 291962 290325 342401 330156 324834 325782 218693 219118 685528 651156 1519897 1464184 436315 432534 641312 642051 814059 795565 834929 837943 865672 891203 846207 934316 2011134 2105785 1247039 1086741 711234 697254 848721 848588 879227 889936 911764 924556 1020949 1016966 4853126 5087885 39.65 71.9 1
09:06:05 2024-01-26 669255 668680 207508 205151 345890 349563 369826 365420 220091 218267 279302 286655 319923 324051 4246209 4479381 6383788 6179927 1086755 1134639 306168 270353 291339 289638 342884 330353 324798 327529 216657 219802 693366 658703 1482096 1450857 437033 431510 640405 645880 811252 791039 838602 841293 868906 882888 851098 942274 2016098 2133367 1259981 1071978 714456 699001 845081 844985 885555 891222 903764 918200 1027227 1018292 4905476 5082394 39.65 71.9 1
09:06:06 2024-01-26 678377 667180 208421 204510 344942 351717 369197 367588 220802 218267 278173 285673 321333 321446 4235579 4573660 6330266 6162043 1097873 1134212 304272 274497 291234 290802 340851 330388 324568 327296 216657 219460 692137 653089 1500983 1446796 436005 432908 636720 645740 818142 791907 830014 843789 875494 880953 841206 942981 2018964 2114979 1237328 1070452 708705 700549 848721 842485 879887 894799 911726 915520 1020225 1024560 4959444 5099064 39.65 71.9 1
09:06:07 2024-01-26 677058 668888 207486 203863 344951 351114 368678 367552 220146 217624 279495 285343 320846 323475 4247828 4565264 6375733 6161968 1103719 1135480 303347 274461 291646 289884 342884 330353 324834 325554 216506 219118 693508 653089 1495346 1462109 436315 432154 641766 642999 814023 793317 834929 838809 870510 888929 847444 937134 2006852 2105785 1250737 1088014 711234 696551 851135 848588 877289 892911 913582 923591 1020225 1018404 4855854 5089604 39.65 71.9 1
09:06:08 2024-01-26 671717 669191 207556 205367 345963 349527 369826 367323 219753 217624 279030 284076 320136 323967 4235428 4482874 6388557 6153220 1086755 1134484 304806 269783 291440 289919 342618 329390 324834 325853 216657 219802 689395 658703 1495654 1448803 436543 431501 640405 647117 811556 791039 836154 839405 870790 883582 847444 939558 2010381 2131855 1242648 1072834 713442 698069 846280 846184 882802 889968 909029 918237 1026541 1022255 4906594 5096824 39.65 71.9 1
09:06:09 2024-01-26 671992 666863 207556 205079 345958 348964 368909 367588 220802 218302 279174 284042 319393 323212 4235579 4557098 6369685 6172694 1094484 1132875 304950 270950 290377 291405 340575 332258 324798 325853 216657 219802 696146 656548 1485521 1441676 435695 432944 638596 647428 818142 790479 829977 843752 875494 880688 841242 943254 2018964 2117537 1256283 1068170 708200 698564 848721 843715 879548 891222 909062 916859 1019502 1018134 4967582 5104869 39.65 71.9 1
09:06:10 2024-01-26 675798 667840 207224 205502 343010 351114 369197 368696 220802 217728 279640 289298 320882 323702 4247714 4574523 6388335 6172694 1102338 1134484 304272 274763 291265 290224 342401 330120 324618 325327 216691 219118 685021 652160 1503260 1454977 435695 432930 642221 644824 815826 795039 832485 838214 872422 889632 843701 934045 2006852 2104293 1262756 1082067 709209 695073 852449 848316 876335 888291 914776 923591 1014482 1017685 4890964 5084496 39.65 71.9 1
09:06:11 2024-01-26 669402 668790 206909 203863 345718 351566 369898 366999 224064 218254 279712 284074 320396 324280 4235579 4545668 6420695 6157798 1088228 1134484 304577 269972 291571 290767 341571 330317 326672 326658 216622 219732 697535 660588 1492224 1456009 437852 432800 643057 645740 811828 793245 837345 838214 872642 886970 848647 936703 2012564 2114979 1254434 1075925 712757 694472 845081 848588 884318 883573 907733 924908 1024294 1019844 4881017 5105490 39.65 71.9 1
09:06:12 2024-01-26 668178 666795 208165 205227 344905 350548 372816 367107 220185 218747 278709 284872 320526 323296 4247714 4557098 6366839 6161968 1081273 1134484 306025 269214 297064 290767 340264 333161 324798 325782 217882 219569 692137 660588 1520910 1447823 438818 432082 637134 645740 811828 792162 838575 842448 868869 883360 850494 942274 2014630 2124173 1257300 1071215 713266 701046 845680 841220 885555 892515 905038 918138 1024176 1018292 4932312 5109140 39.65 71.9 1
09:06:13 2024-01-26 678737 667294 208636 204294 344635 351609 369862 367401 224029 218900 277890 285423 321155 321862 4247828 4614773 6307713 6161968 1099873 1134484 304378 270163 291198 290802 341331 331893 323884 325782 216888 218708 692291 652624 1489994 1450909 436315 433070 636648 642925 816368 793286 829977 840625 875694 883474 844470 941566 2018964 2108956 1246406 1075888 709209 700861 851739 841754 876335 892587 914363 915946 1016545 1024253 4957280 5096071 39.65 71.9 1
09:06:14 2024-01-26 680078 667771 207556 205515 344914 351645 368750 365456 219449 217763 278745 285201 320633 320473 4235692 4556797 6376299 6153145 1097602 1134484 303987 270353 291646 290325 342642 329354 324798 325558 216622 219083 693508 653021 1502422 1462109 436315 431474 641312 641978 813374 793245 837070 838214 873261 889945 844934 935649 2009705 2105785 1247039 1087515 710966 697044 851135 848588 878203 888681 914363 923591 1019502 1015541 4864524 5086652 39.65 71.9 1
09:06:15 2024-01-26 669035 668998 207521 205371 345958 349599 369970 366591 219449 217728 278922 285659 319805 323859 4235223 4499526 6393107 6153107 1085207 1134484 304770 269972 291646 290528 342884 329319 324798 325747 216657 219732 688024 659645 1519567 1451885 437558 432118 640405 647576 811828 793035 834892 839405 871406 883546 846170 939246 2012564 2127292 1265631 1073559 712249 698069 846280 846147 883046 892148 907621 920890 1022709 1023780 4909162 5090288 39.65 71.9 1
09:06:16 2024-01-26 668943 665843 207517 205083 345474 348265 369305 367731 223872 218655 278781 284947 319322 324460 4250599 4543940 6348499 6161930 1096083 1133679 305164 270163 290304 290837 340540 330353 324798 325256 217882 220110 694627 657763 1500235 1438603 436315 432908 638596 647576 817562 788763 830014 841256 872224 882113 844934 943618 2018964 2119484 1261830 1067896 709209 699060 846880 842411 880510 892515 906334 918371 1020410 1027011 4952451 5096071 39.65 71.9 1
09:06:17 2024-01-26 676524 665848 206905 208645 343010 349671 369601 368516 220696 217589 278941 284145 320361 322423 4247828 4574523 6369685 6167170 1102040 1134484 303275 270353 291646 289356 342016 329354 324798 324802 216286 218895 693508 652160 1514849 1457043 435695 431564 641312 642051 814906 793281 833632 838214 873880 888653 844898 934008 2005390 2102803 1247039 1085197 709209 695037 851135 848588 878203 886997 912090 922239 1020373 1019360 4881826 5084496 39.65 71.9 1
09:06:18 2024-01-26 669605 668754 207446 204935 343458 349389 369277 366960 220802 217728 277890 284020 319876 323439 4236857 4486100 6365150 6153145 1078853 1133679 305594 269972 291239 290501 341883 330353 323884 325853 216657 219083 690766 659367 1486526 1447823 437558 431135 638071 645519 810677 790479 839172 840597 868869 883546 848684 940189 2012564 2130345 1250737 1071978 714456 700052 845680 843679 883046 889932 906975 920733 1029683 1025690 4909238 5099714 39.65 71.9 1
09:06:19 2024-01-26 673723 667221 207442 208206 343497 350728 368498 366706 220978 218219 277428 284007 320361 323523 4236857 4570312 6313732 6181503 1097686 1134484 304200 270353 291330 290563 340815 331086 322580 325853 215984 219048 682316 653089 1511723 1447823 436315 432836 636691 643874 816404 792162 830444 841256 874899 881236 841852 942274 2016098 2113481 1256283 1072741 707193 701046 850530 840319 876335 892587 911689 918762 1016761 1028299 4943018 5093928 39.65 71.9 1
09:06:20 2024-01-26 678897 667372 206403 208494 343046 351524 368462 365313 224378 217576 278745 284672 319486 321339 4236857 4546745 6360359 6144339 1091229 1134484 304592 269972 292073 289884 341331 329390 324798 324767 216471 218392 684431 653089 1495869 1464184 436511 431439 641042 641033 811828 796765 836117 834584 871406 892267 847407 932949 2006852 2108774 1247039 1084283 712757 697044 849104 847384 879850 889936 910139 924103 1023043 1017269 4850762 5084496 39.65 71.9 1
09:06:21 2024-01-26 669656 667844 207660 204361 343202 349912 369718 364324 223716 219088 277659 285303 319699 322913 4229453 4508390 6351034 6167170 1080578 1133679 305164 269593 292059 289611 340300 331390 323369 325782 218190 219083 692137 657763 1496671 1447823 437852 432498 636648 645740 811828 791039 838575 843715 868869 884719 850494 942274 2016098 2127188 1248222 1070452 713266 700052 843287 842448 885555 894793 905997 922681 1028220 1024180 4909883 5095146 39.65 71.9 1
09:06:22 2024-01-26 677826 665957 207984 204647 342758 351645 369305 366555 224029 218935 277961 285441 321072 321410 4242903 4605395 6313732 6172138 1099176 1132875 304700 269593 290341 289884 339751 333203 323656 328045 217882 218367 689769 652624 1485428 1447823 437247 432863 636162 641978 814023 793286 830547 839405 873000 883142 841852 936778 2014394 2105785 1254434 1075626 707193 697711 851135 839368 876335 896747 912638 918067 1014629 1021214 4949068 5089409 39.65 71.9 1
09:06:23 2024-01-26 676389 666882 207520 205156 343046 351753 369269 364360 224100 217728 278173 284074 319841 319952 4236857 4537535 6369685 6171572 1092855 1134603 304236 269783 292059 289646 341848 330120 324798 324767 215984 219083 689586 653089 1501839 1462109 436936 431542 640405 641524 811828 795565 834892 834547 871406 891203 845533 934229 2006852 2105785 1247039 1085197 715232 696551 848684 847384 880665 889293 909802 924707 1020041 1017990 4848694 5085780 39.65 71.9 1
09:06:24 2024-01-26 668708 665657 207806 204833 344978 349389 369862 364360 224013 218267 277926 284007 318520 322459 4235541 4472898 6360620 6162773 1080578 1130395 305164 269783 290992 289004 341848 330085 323884 325782 216657 219048 681471 656824 1496252 1447823 437247 430271 637584 645740 809528 791039 837978 839405 866378 881822 848684 939521 2012564 2127292 1243341 1069498 713266 699060 843885 844113 885098 894535 903835 919231 1026280 1023456 4909883 5087885 39.65 72.0 1
09:06:25 2024-01-26 674923 665661 208096 204079 343046 350728 368785 366591 220339 217728 277890 283810 320325 320437 4236857 4577409 6304748 6172138 1097686 1133679 302955 269593 290377 290184 339978 331355 322974 325782 215984 218402 681762 652160 1492029 1447823 436315 432800 636691 642015 816453 792724 830444 838806 874184 883360 842177 942856 2013200 2108774 1254434 1072797 707193 699060 848721 840972 877672 894572 912629 914526 1014629 1021214 4947442 5085780 39.65 72.0 1
09:06:26 2024-01-26 677597 667625 206403 204652 343010 350728 368195 366960 220731 217390 278549 284074 319393 320437 4236857 4540712 6374155 6157853 1089890 1133679 304272 269214 291751 289646 340815 329354 324798 324767 216657 217689 695107 653919 1499583 1462109 436629 431135 638596 641033 810677 796765 836749 833330 868906 891525 847444 932949 2003291 2105785 1246346 1082043 712757 696058 848500 847761 882308 889623 909565 923593 1020838 1017027 4825186 5068477 39.65 72.0 1
09:06:27 2024-01-26 671992 665693 207616 204356 343042 349107 369573 365627 223716 217728 277695 289334 319393 322423 4236857 4476630 6346513 6162305 1075100 1131233 304664 269593 292164 289343 340815 330353 323429 325747 216657 218743 690766 656548 1477246 1447823 436611 430204 636691 645482 810677 789882 837382 838806 866341 880688 848684 940896 2009705 2126786 1248888 1071215 713266 698564 847859 846555 882582 892418 907584 919494 1026761 1020908 4906594 5080145 39.65 72.0 1
09:06:28 2024-01-26 676688 665482 207297 204066 343046 350163 368087 366041 220031 217542 277038 283938 319393 321184 4236857 4550460 6327875 6175516 1094559 1131233 303311 269783 290014 290767 340540 329390 322974 325782 216657 218402 690431 652624 1504081 1446796 435695 432836 634816 644367 816404 789882 830444 841256 874936 882113 841852 942274 2014667 2111983 1256283 1071215 707193 700401 850921 841334 878827 896249 911514 914154 1019813 1024180 4942991 5080145 39.65 72.0 1
09:06:29 2024-01-26 678414 665948 206438 208242 343046 350705 367944 364907 223908 217052 278549 284074 319781 322423 4227505 4553361 6360359 6153145 1094446 1133679 303311 269214 291646 289884 341848 329390 324798 326513 216471 218838 685697 651156 1494268 1462109 436315 431474 641042 641033 811650 793281 833669 835804 871406 890574 843738 932949 2006852 2102803 1248888 1086741 712249 697750 853076 848969 878827 888499 910036 922053 1020410 1017953 4849204 5080145 39.65 72.0 1
09:06:30 2024-01-26 668708 666895 207017 204352 345558 349384 369898 365199 219145 217355 277926 289839 319357 323439 4235692 4466650 6379010 6144339 1085207 1134484 305164 270278 291234 289884 342401 328857 324341 325818 216657 219083 697535 659645 1481295 1450857 435854 433053 639499 645740 809528 791039 834892 839681 870173 883474 846170 938815 2007492 2114979 1254434 1075925 713266 695768 846378 850396 882973 883465 904963 922747 1023812 1020880 4867962 5089409 39.65 72.0 1
09:06:31 2024-01-26 667043 665478 207515 204652 342938 347532 369934 367437 219877 217728 277926 289274 319133 324460 4232552 4559841 6360359 6144339 1093741 1131233 303629 269783 288671 290325 339786 329354 324798 325256 217615 219802 694627 656824 1477658 1438603 435077 432642 638559 645740 816404 788763 830014 842214 871849 881490 841838 943618 2018964 2116479 1259981 1067973 707920 698595 848500 842951 880702 893717 909565 918256 1017839 1024487 4952370 5078533 39.65 72.0 1
09:06:32 2024-01-26 673116 665948 206365 205580 342902 349706 368821 367731 223716 217052 278781 283950 319876 321934 4235692 4581216 6369685 6153990 1100475 1132875 302850 270353 290992 288750 341883 329354 324798 326549 215984 218743 692137 651232 1497265 1456009 435968 431265 641312 642015 811650 792087 832665 836433 871406 883654 843665 937766 2005154 2099825 1247039 1084907 709949 695494 849890 847274 876335 886815 909952 923229 1018961 1015423 4856840 5080037 39.65 72.0 1
09:06:33 2024-01-26 665802 665962 206291 204356 344982 347568 369341 365491 223978 216866 277926 289334 319357 323439 4230520 4457096 6391091 6158379 1082118 1132032 305164 268989 290823 289919 340779 328094 324834 325032 216657 219118 697446 660116 1514667 1448803 436506 432800 641312 645740 811828 792724 837382 837027 868906 883618 847444 935373 2006852 2111983 1233697 1078107 713266 692854 844285 848551 882973 887735 907546 923404 1021209 1017730 4864524 5082155 39.65 72.0 1
09:06:34 2024-01-26 667629 665739 207590 204361 343046 349389 370042 366298 219570 218219 277926 284149 319393 322160 4228795 4539040 6348687 6162305 1079004 1130998 305129 269214 296776 289884 339274 330889 323859 325292 216657 218402 692137 659645 1507579 1449890 437975 431510 635713 645282 811828 790479 837382 840661 866341 882113 848684 942274 2009705 2123801 1239144 1071791 715028 700015 844285 844150 884189 892381 904245 919965 1025910 1021359 4906040 5085780 39.65 72.0 1
09:06:35 2024-01-26 673340 665693 207328 204356 343046 349635 367677 366334 220352 217728 277464 283810 319393 321446 4227505 4547587 6314060 6181503 1096984 1131233 302530 269972 288671 289981 339786 331206 323884 325782 216657 218743 686881 652160 1512944 1445498 435695 432800 635788 643911 816404 790768 830444 841256 874148 881490 841254 941604 2014667 2113640 1233697 1070780 707415 700015 848684 841754 880076 897227 908617 914639 1016545 1025887 4952370 5078533 39.65 72.0 1
09:06:36 2024-01-26 676857 665693 206369 208056 343037 349635 367677 365491 223751 217052 278353 284074 319393 322423 4230822 4556005 6365150 6162305 1094446 1132875 302814 269593 291339 289040 340564 329354 324798 324767 215950 218708 693508 651156 1495956 1461073 435695 430832 639952 641070 814059 793286 832448 837027 872642 892288 843067 935649 2004630 2105256 1247039 1082067 707415 694779 852308 847838 875711 886815 914085 920890 1011755 1015676 4893699 5061226 39.65 72.0 1
09:06:37 2024-01-26 667848 665948 206043 208056 343046 347568 369637 365527 223716 216379 278549 284074 318874 323212 4227229 4479219 6397869 6148426 1082081 1127958 304950 268953 290823 289778 341883 328324 324798 326513 216657 219154 693366 660494 1492300 1447823 436315 430190 638596 645519 809528 789882 834929 839405 868906 883546 846170 938148 2013996 2136111 1234506 1072443 710221 694890 845486 845363 882582 889440 905038 918237 1021209 1023780 4890645 5080145 39.65 72.0 1
09:06:38 2024-01-26 667456 665007 206429 204361 343046 347252 368821 366627 219570 217728 277926 284074 318393 324230 4224798 4538288 6351308 6162305 1093779 1131233 303347 269593 288739 289919 339512 329354 324112 325782 216657 219118 678259 653089 1498039 1438603 435077 432836 636684 645740 816404 788763 830444 841256 873136 879625 838793 942987 2019038 2119044 1233697 1067973 706909 696971 848046 843877 880076 892454 908379 915483 1017440 1018544 4948936 5078533 39.65 72.0 1
09:06:39 2024-01-26 671704 665017 206365 208056 343037 349389 367677 367178 223681 217017 278549 283676 319554 321934 4248504 4562671 6360359 6126814 1100769 1132875 302390 269972 288671 289681 340851 328324 324798 324640 215950 218615 693508 650732 1514460 1452915 435077 431510 641042 642051 813410 792684 831857 836433 871406 883654 842471 935425 2005402 2101615 1237795 1081802 709209 694362 852098 848477 876335 883681 913062 922277 1017242 1015504 4861021 5076415 39.65 72.0 1
09:06:40 2024-01-26 670081 667363 207004 204356 343046 348617 369898 364943 223978 217390 277926 285338 319393 323439 4229453 4473307 6379245 6153990 1085207 1132875 305164 269214 291234 289919 342401 328857 324341 325818 216620 219083 688024 658703 1481093 1447823 435275 433668 639952 645740 809528 791039 834892 839681 870790 883839 848463 940893 2009563 2111768 1254434 1075803 712757 694779 844285 848588 883046 883609 905038 925882 1025654 1018367 4856568 5078533 39.65 72.0 1
09:06:41 2024-01-26 665538 665017 207048 204365 343046 349671 370042 365527 219570 217798 277890 284074 319393 322423 4227505 4530978 6341709 6153243 1082118 1131233 306478 268350 291133 290325 338762 330889 323884 324802 216657 218402 692137 660588 1505671 1445770 437647 432872 636198 645740 812835 792162 834929 838843 871406 881895 849067 943661 2021172 2117944 1201540 1071177 712757 701737 843648 840588 884299 894867 901451 918034 1021246 1024400 4895043 5084264 39.65 72.0 1
09:06:42 2024-01-26 674882 665693 207621 203936 343037 350764 368267 365527 223751 217798 277375 284074 320136 320437 4233838 4593339 6304407 6163342 1097641 1132875 303311 269214 290377 289778 339786 332221 322938 328045 215984 217724 684176 651232 1485407 1447823 436315 432800 635788 642051 815249 791039 830547 838843 872913 881604 841630 942313 2018023 2110233 1254434 1072406 707920 700737 851135 839368 876335 893607 909877 912530 1014279 1022805 4942991 5078533 39.65 72.0 1
09:06:43 2024-01-26 675835 665478 206797 207910 343046 349635 366573 364104 223716 217052 277926 284074 319133 320508 4227505 4544089 6357931 6153990 1096821 1131601 302390 269972 291234 289374 341367 328360 324341 324313 216657 218743 692137 651195 1495834 1457043 435077 430832 640405 641070 811650 792684 833433 837027 871186 889632 846616 934229 2003291 2102548 1247039 1085155 709949 693835 848721 847384 876335 888181 913507 920890 1016545 1015459 4867851 5069181 39.65 72.0 1
09:06:44 2024-01-26 667492 665948 206360 204356 344987 347603 369377 365491 223786 216796 277926 289334 318910 322495 4219336 4466321 6388335 6144638 1082118 1130962 304950 269178 291050 289778 341919 328360 324568 324837 216657 219118 693366 658233 1489773 1448803 435275 432154 639499 645740 809528 791907 833669 838214 872084 884501 847859 939386 2008998 2123949 1254434 1074271 711234 692964 843287 846184 881905 886224 902093 920853 1021246 1019917 4877340 5069181 39.65 72.0 1
09:06:45 2024-01-26 665802 664420 206468 208060 343037 347496 368821 367214 219570 217728 277890 284074 318428 323475 4233838 4540290 6346513 6162305 1094468 1130431 303347 269593 288784 289919 339786 331243 324569 325782 216657 219460 688024 653089 1484712 1439364 435077 432836 636684 645740 816404 788493 830444 844187 876252 881236 843048 942200 2016862 2118567 1235513 1066194 707193 697081 846280 842485 880702 892515 908342 914833 1018059 1027158 4943715 5078533 39.65 72.0 1
09:06:46 2024-01-26 671409 665012 206365 208237 343010 349671 368821 367731 223681 217087 279013 283676 319876 324420 4230822 4558782 6369685 6126814 1100494 1132875 303347 269972 288707 289884 341607 328360 324569 324313 216657 218215 692137 650769 1505248 1450857 434768 432459 641312 643911 814099 793281 832702 837293 873696 888227 843974 935647 2005402 2103076 1237795 1080527 708200 693073 851135 848403 874429 883645 913062 922277 1013725 1015590 4863170 5069181 39.65 72.0 1
09:06:47 2024-01-26 667533 665957 206399 204361 344987 348581 369673 366363 223786 216715 277926 289334 318428 323212 4217312 4466947 6379245 6126963 1082118 1131270 303879 269214 290413 290360 342618 328821 323884 325327 216657 218930 694756 658703 1486594 1447823 436315 431207 638596 645740 810405 790818 836387 839183 872084 886489 844824 938285 2011860 2127019 1256283 1072760 709209 693037 843287 848969 884299 883645 900810 920928 1023702 1018508 4874915 5083850 39.65 72.0 1
09:06:48 2024-01-26 665839 665017 206438 204361 343046 347532 367355 367178 219570 217425 277695 284074 317502 323967 4220324 4537573 6348499 6152913 1088269 1127921 306025 269178 288599 290043 338690 329354 324341 326477 216657 218520 692137 661435 1472640 1436563 435077 432836 638035 645445 816368 790218 832665 842877 873806 882004 844248 942051 2014727 2117773 1247039 1065432 707193 697044 846653 841754 879154 889896 906334 918146 1018022 1018026 4950052 5080037 39.65 72.0 1
09:06:49 2024-01-26 673910 665478 206326 204930 342455 349635 368785 367143 219877 217017 278317 283243 319322 322158 4223339 4568029 6364623 6152814 1103124 1131196 304236 269972 288766 289647 340779 328324 324281 324821 216657 218367 692993 651232 1511222 1454977 435077 430796 640405 641524 814062 793139 830220 837293 873213 886897 842974 934796 2005402 2102548 1255223 1080527 707193 695236 851135 848316 873852 884418 912629 923457 1013981 1014670 4877340 5067049 39.65 72.0 1
09:06:50 2024-01-26 665757 665953 206187 204361 344743 349125 369305 365199 223837 216309 277890 284872 318004 322423 4224172 4465629 6388335 6148426 1082013 1131196 305164 269178 290971 289778 341848 330379 324798 325256 216657 219048 693366 659645 1503062 1447823 436936 432118 641230 646932 811068 792503 836984 838067 871260 886489 847859 938285 2008998 2124173 1238273 1072741 711475 694817 844285 845547 882420 890884 905038 919507 1020940 1019844 4888138 5076415 39.65 72.0 1
09:06:51 2024-01-26 667703 664980 206425 204365 343037 346973 368750 366591 219877 217693 277890 284074 318393 323931 4236857 4551378 6346513 6144376 1093666 1130395 304236 270101 288707 290043 339751 329354 324569 325747 216657 219083 682540 656356 1503802 1438603 435077 432836 639372 645556 818197 789656 832815 844187 875741 881345 844211 943468 2015428 2114979 1259981 1067174 707920 697044 848684 841220 879191 893571 907697 918333 1018022 1024487 4953588 5085780 39.65 72.0 1
09:06:52 2024-01-26 673910 664976 206365 204930 343010 349599 368750 366627 220031 217052 278745 283529 319357 321934 4227505 4574523 6360359 6126777 1100769 1132875 304272 269972 288599 289884 340815 328360 324798 324278 218076 218708 684176 651232 1489703 1450909 435077 432318 643057 643616 816453 795542 830407 835350 876363 888782 841741 934796 2009705 2099567 1258989 1083509 706690 692964 852345 846184 875019 889936 914363 920890 1011755 1015423 4895234 5067049 39.65 72.0 1
09:06:53 2024-01-26 669145 665948 206395 208202 341973 348581 369934 364360 220325 217390 278853 282346 319393 323176 4224172 4531446 6397661 6143435 1081854 1131233 305093 268953 290792 289884 339786 329888 324834 326513 216657 219048 693366 660588 1481988 1451940 438493 432511 642074 645556 813558 793250 834931 836103 869608 883438 849254 935612 2006542 2108774 1254434 1075616 711741 691680 843885 848969 883046 883573 904861 922896 1022397 1015459 4835615 5067049 39.65 72.0 1
09:06:54 2024-01-26 667762 664976 207805 204361 343046 349107 369970 364907 219417 217763 277659 284074 319098 321934 4227505 4521429 6334536 6152814 1075864 1128810 304664 269178 292059 289031 339512 330120 322938 325256 216657 218367 690766 656356 1481763 1447823 438493 433053 636654 645482 811828 788617 838748 842988 869608 883287 848463 940859 2009705 2123801 1247039 1071215 712757 698069 845680 844150 880606 889623 906067 919344 1024901 1021359 4897195 5078533 39.65 72.0 1
09:06:55 2024-01-26 671955 665007 206434 204079 344987 349635 367641 365491 219570 217390 277464 283776 319098 320508 4227505 4534668 6304407 6162773 1091419 1127958 302779 269593 288698 289778 339786 329319 322938 325747 216657 218402 690766 652624 1488723 1445734 436315 432547 636654 643764 816453 790929 830370 842988 876363 880686 841852 940896 2010344 2114979 1256283 1066264 706187 699060 848684 841754 876335 892551 907434 915293 1016508 1025887 4942991 5076415 39.65 72.0 1
09:06:56 2024-01-26 673229 665948 206326 204361 343010 349389 366538 365456 220669 216983 277926 283676 319133 321934 4224172 4540712 6351034 6148426 1094173 1132875 302319 269972 290887 289004 340815 328360 324341 324540 216657 218367 684176 651158 1519956 1460220 435968 433053 640295 639980 814106 793250 832777 837293 873150 883618 842164 934866 2004630 2098697 1256283 1081021 706187 694742 852951 847384 874472 886961 914776 920890 1011755 1015423 4891010 5067049 39.65 72.0 1
09:06:57 2024-01-26 665259 665693 206009 208171 343037 347532 369601 364943 219877 216680 278317 284074 318874 323895 4227229 4488454 6406986 6147706 1082118 1133679 305594 269178 290805 289778 340815 328059 324798 324821 216657 219048 696036 660556 1509851 1454023 438181 433111 641239 647117 811828 793250 834743 837293 868650 887007 847407 936038 2011125 2110270 1270289 1075160 711234 694249 843885 848588 882531 884418 903378 923591 1021209 1019880 4856131 5069181 39.65 72.0 1
09:06:58 2024-01-26 664789 665012 207621 204356 343010 349389 369970 365491 219417 217763 277890 284278 318874 323989 4227505 4521129 6341433 6157798 1080541 1129594 306025 268126 291029 291538 338453 330120 324341 324767 216657 217724 690766 662007 1519362 1448859 438806 432777 636691 645171 814136 790892 837582 841791 869484 879262 846170 940896 2017493 2116479 1244591 1068930 712249 699060 841889 841482 883046 891186 901530 915569 1021300 1021359 4897195 5076415 39.65 72.0 1
09:06:59 2024-01-26 675609 664037 207332 204222 341456 350199 367677 364907 219263 217763 277659 283243 319779 320473 4224492 4598829 6312252 6157798 1096903 1129594 304236 268953 288671 289154 337705 332258 323884 324676 215984 218088 689586 652862 1501291 1451954 436936 432755 638228 639943 816453 793250 832146 838809 873880 884428 841852 938135 2011134 2093622 1254434 1075394 707696 697081 849104 839368 875092 889932 912930 914266 1013638 1018404 4906594 5069181 39.65 72.0 1
09:07:00 2024-01-26 673612 665688 206399 204222 341964 350728 369862 363814 219877 217542 277854 283962 319393 319952 4218153 4524396 6346513 6148426 1091443 1131233 304236 268350 291646 288838 339751 329354 323034 324821 217882 217445 683361 654894 1483507 1463263 438181 432430 639409 641340 810603 796673 835194 834584 870790 888892 845338 932852 2003291 2099825 1261842 1085118 710727 695037 846280 846184 876335 883645 910327 922277 1018022 1016696 4836374 5059829 39.65 72.0 1
09:07:01 2024-01-26 665802 665953 206399 204099 343042 347532 367677 363268 223681 217052 277603 289334 317114 321482 4208217 4460727 6346513 6148426 1079041 1127958 304236 268989 290341 288093 340815 329354 323429 327278 216657 218462 688024 656633 1480763 1446800 436825 430029 636691 645629 809418 788617 836080 839405 866341 882230 849067 938111 2011134 2127188 1252586 1067898 711741 697799 843885 842448 880556 891194 904099 915520 1024272 1021359 4896098 5076415 39.65 72.0 1
09:07:02 2024-01-26 675259 665953 207157 203793 343046 349671 367347 364943 219570 217542 276808 289405 319357 320473 4227505 4534430 6314060 6153407 1091406 1131233 303275 269783 288635 289884 339512 329390 323884 327582 216584 218803 689395 654894 1534933 1438603 435695 432656 636691 645629 818197 788763 830444 841888 873530 882963 843048 943661 2010344 2111768 1233697 1066194 707415 697044 847481 841220 876335 892454 908752 915331 1017302 1018292 4950052 5069181 39.65 72.0 1
09:07:03 2024-01-26 671704 664323 206000 204365 343010 348617 367089 365563 219877 216344 278317 283676 319133 321446 4220324 4546745 6360359 6144638 1099985 1132875 302390 269593 290341 288759 340779 328821 324618 327083 217882 218498 692137 650988 1520641 1455038 435077 431412 641202 640886 814136 793245 830014 836397 871150 886933 842398 935649 2001868 2102803 1237795 1081962 708705 693000 848721 847384 875092 888291 910064 920890 1015034 1015386 4845746 5059829 39.65 72.0 1
09:07:04 2024-01-26 664789 665684 206326 204213 343042 347532 368785 364943 223875 216344 277464 284472 317467 322459 4218153 4447533 6383788 6143435 1082118 1129594 304236 268764 290377 289615 341848 329962 324618 327582 216657 218838 694756 659645 1488763 1448859 437247 431403 639806 647080 810102 791039 833669 838214 872084 883105 848425 936740 2010428 2124173 1243923 1072524 709209 695073 843287 843752 880643 889586 902093 920776 1022397 1019880 4886442 5076415 39.65 72.0 1
09:07:05 2024-01-26 670686 664041 206365 204365 343046 347532 366573 366305 219570 217728 277890 283776 317467 321446 4227505 4537486 6330379 6148426 1090555 1130358 303311 269593 288671 289778 338441 331750 324888 328277 216584 218943 697535 653052 1497763 1439573 435077 432620 636654 644824 816404 788168 829262 842877 872877 879625 839464 942274 2014727 2108993 1256283 1066652 705184 696058 846280 841220 878061 892148 907434 917991 1017265 1018652 4942991 5067049 39.65 72.0 1
09:07:06 2024-01-26 671704 665218 206326 204361 342527 349143 366538 365491 220031 216344 277926 283477 318874 321184 4224492 4546745 6355832 6153002 1097639 1132072 301436 269593 290440 289603 340564 330086 324618 326586 216657 218262 690766 650878 1501649 1455038 435077 430955 640405 642885 811828 793286 830220 834841 872642 888422 841852 934267 2001868 2098809 1247690 1078990 706690 693000 851135 846184 873852 886370 913469 920928 1013191 1015495 4881131 5059829 39.65 72.0 1
09:07:07 2024-01-26 665808 664037 206022 204643 343046 347532 369341 364360 219570 216344 278549 284078 317467 326023 4224492 4475567 6397386 6135286 1082118 1130395 304700 268764 290341 290184 340253 330232 324726 326658 216657 218943 696036 659645 1496837 1449890 437558 433205 640405 645740 811828 791907 837582 836953 869521 883546 847444 937466 2006852 2111983 1254434 1074396 711234 691985 843086 848316 881905 884418 901414 923591 1021442 1018404 4858583 5069181 39.65 72.0 1
09:07:08 2024-01-26 665807 664041 207013 204361 343010 349125 369970 365527 219417 217728 277038 284074 318815 321446 4227505 4524396 6341709 6153407 1082013 1129594 304118 268126 290497 290379 338477 332258 323633 326658 216657 218322 692137 660588 1473425 1444745 438493 432939 637316 645740 811650 791941 835194 841194 871136 880577 848463 940896 2016098 2114708 1236873 1069691 710727 699060 841180 841157 883069 891222 904506 917025 1021054 1021359 4910099 5069181 39.65 72.0 1
09:07:09 2024-01-26 675048 664032 207336 204365 342262 350235 367677 365491 218957 217798 277890 282996 319428 321971 4224492 4614987 6332383 6153407 1099178 1132875 304022 268927 290533 290590 338203 331985 324437 324821 218498 218075 694878 654894 1493379 1451940 436315 436393 638596 641070 818779 795468 830444 839405 874148 887043 841206 935373 2012564 2090621 1252925 1075925 708200 697044 848721 841256 875713 892148 910102 920738 1012129 1018372 4896098 5065569 39.65 72.0 1
09:07:10 2024-01-26 673134 665948 206395 207940 341452 350764 369898 364104 219570 217355 278457 282451 319038 320508 4227505 4521241 6346513 6144042 1085174 1132875 305343 268891 290989 289778 339500 331317 324269 324568 217882 217515 684431 655833 1517849 1461186 438806 431148 638596 641070 810493 795565 836312 833330 868218 891525 847481 932949 2000852 2105785 1252586 1079594 712249 694276 846280 846184 879227 883645 904921 921583 1020225 1009675 4808353 5059829 39.65 72.0 1
09:07:11 2024-01-26 669770 665007 207443 203793 343046 348581 368526 362943 219570 217542 277002 284074 318393 320473 4215147 4483008 6334536 6144042 1079041 1130721 304413 268855 290087 288667 340707 331082 322795 327582 216657 218228 680119 656774 1480763 1447823 436315 430248 636684 645556 809528 788763 838300 839405 866232 881199 846207 936778 2008278 2130392 1250737 1069691 712757 697081 843885 842448 880638 890884 904502 918029 1024212 1021359 4886719 5069181 39.65 72.0 1
09:07:12 2024-01-26 673134 664323 206390 203223 343046 349389 367089 364943 219570 217052 276225 289334 318428 320473 4227505 4528989 6286123 6153990 1091443 1131601 303026 268927 290073 289778 339369 331317 322532 327582 216657 218075 688233 651527 1493355 1443721 435077 433098 636654 643911 815176 791039 829853 841680 874184 882113 839464 939558 2011134 2107279 1254434 1067861 706187 699060 848684 839368 876335 892587 907434 913986 1015070 1022805 4933613 5069181 39.65 72.0 1
09:07:13 2024-01-26 675048 664743 206326 204356 343006 348617 366244 364360 223492 216379 277695 283676 318428 320508 4211258 4540712 6351308 6144042 1095227 1134092 302565 268702 291216 289338 340672 331317 324726 326658 216657 218228 692137 651156 1490357 1460038 436005 433053 639353 640090 811828 793245 834523 835657 871406 889945 845570 932949 2001868 2099825 1247039 1084153 709209 695073 848721 847384 876335 883645 908767 920928 1018059 1009675 4825021 5059829 39.65 72.0 1
09:07:14 2024-01-26 667830 665953 206365 204070 343046 347568 368526 366700 223786 217017 277499 289298 318393 321482 4218153 4460488 6356095 6133876 1081753 1134055 304914 269034 290232 289778 340421 330108 324762 327351 216657 218943 690586 658703 1482725 1447823 437558 433120 640405 645740 811040 792162 834743 837027 870173 883582 846207 936075 2006852 2117981 1252586 1072834 710221 693000 843287 847384 883161 885707 902093 921353 1021209 1017648 4865523 5063437 39.65 72.0 1
09:07:15 2024-01-26 664019 664068 206403 204218 343010 348617 369934 365527 219263 217576 277464 283676 318428 323140 4215473 4524359 6332684 6143444 1081854 1131601 305486 267983 291089 290184 338321 330210 323741 326658 216657 218180 690766 660588 1504842 1446796 438806 432827 636691 644824 811556 789323 837382 838806 868906 879444 846207 940933 2016098 2114979 1229385 1066652 711234 699060 841889 838806 884299 889968 902465 917025 1023492 1021446 4893699 5072107 39.65 72.0 1
09:07:16 2024-01-26 675048 663572 207511 204365 342000 349706 367390 364396 219570 218289 277038 283279 319428 320473 4211296 4598829 6314060 6158503 1100827 1131086 303168 269034 290196 290379 338073 332110 322795 326658 216657 217689 685766 652814 1501626 1450922 436315 432118 634852 641971 812835 791978 828800 839405 872913 883280 841254 936778 2011134 2101954 1252586 1074359 706187 698564 848721 839368 875092 892551 911764 914266 1011378 1021163 4921876 5067049 39.65 72.0 1
09:07:17 2024-01-26 675379 665478 206360 204213 342769 350235 367677 363304 223368 217052 277890 284074 318874 320210 4211258 4537573 6343962 6149044 1100039 1132765 302247 269901 290232 289743 340672 330847 324497 326658 216657 217759 682823 650226 1504868 1452915 434768 430190 640405 642051 814136 793286 827552 834621 872297 888690 841254 932781 2001868 2099825 1239644 1079758 706690 692510 851135 847986 873852 883609 913713 920928 1011755 1015459 4884307 5065569 39.65 72.0 1
09:07:18 2024-01-26 665538 665017 205680 204365 343046 349847 369377 364907 219570 217052 278781 283279 318428 323212 4212144 4508107 6397869 6149044 1085111 1131086 305057 268845 290351 289743 339333 330847 324798 324821 216657 218743 684768 659645 1522714 1450909 437558 432154 641312 645061 811828 792162 834929 834621 868954 883691 847444 932949 2005427 2108993 1252586 1075925 711234 691985 842654 847714 880547 883573 905038 922277 1020410 1009711 4846739 5067049 39.65 72.0 1
09:07:19 2024-01-26 665332 665017 206434 203936 343010 349406 369934 364396 219263 217728 277074 283875 319074 321446 4218153 4517762 6323372 6153013 1078159 1131675 304807 268396 292036 289506 338619 330710 322938 325292 216657 218555 682823 658189 1502358 1447823 436584 430311 636416 644714 810677 788763 837382 839994 867371 879335 848684 941604 2011134 2122397 1258132 1066339 711234 699060 843048 838806 883787 892148 899493 915331 1023979 1021359 4893699 5074914 39.65 72.0 1
09:07:20 2024-01-26 674569 663099 207328 203784 341728 349706 367677 364943 219570 218254 277038 283564 319393 320212 4208255 4589463 6292756 6161003 1099254 1131675 303133 268809 290159 289778 338073 329390 322234 323825 217728 217537 684431 651156 1485642 1447823 436005 432606 636691 640579 812835 792162 830444 838806 872877 882230 839464 936778 2011134 2104293 1252586 1074359 707193 699060 848721 839368 873852 891886 910102 915331 1012129 1021359 4911350 5065569 39.65 72.0 1
09:07:21 2024-01-26 675835 664064 206365 204079 342527 349706 367383 362689 219570 216715 277801 283676 319357 321427 4215147 4521798 6348849 6151598 1091341 1131086 302672 268999 291089 288969 339512 330379 323656 326586 216657 217480 692137 651156 1507026 1457970 437558 433053 638596 639637 810677 793281 834523 833366 868942 889945 843738 932285 2000852 2099825 1247039 1083656 710221 693073 846280 843752 876335 891646 904814 918237 1018059 1012243 4817629 5050477 39.65 72.0 1
09:07:22 2024-01-26 665793 665482 206873 203219 343046 347568 367677 361892 223212 217052 276225 288857 317502 321482 4208801 4454152 6351153 6142192 1082013 1131188 304557 268809 290196 289004 340779 328360 323656 324802 216657 218638 692137 656824 1487416 1445770 436315 432746 638071 645740 808954 788763 833988 838809 867641 881858 843665 938958 2006852 2122668 1258989 1071215 712249 696058 843885 841220 879310 889550 903103 917991 1023849 1019880 4877340 5067049 39.65 72.0 1
09:07:23 2024-01-26 669656 664323 206365 203793 343037 348265 366538 364907 219570 217017 276808 289263 317432 320437 4208801 4539227 6339784 6150975 1092942 1131675 302352 268999 288527 289611 338726 329319 323884 328045 216584 218673 690766 653089 1481008 1438603 435658 432908 635749 644824 816368 788497 830444 841220 871709 874244 841852 941999 2012564 2111983 1233697 1065857 705184 696058 846280 839994 876335 892815 906371 915444 1016545 1024473 4954984 5059829 39.65 72.0 1
09:07:24 2024-01-26 671036 664005 205727 204365 342769 348617 366538 365527 219570 216344 277890 283676 318874 320473 4211802 4540712 6348272 6145946 1103836 1133286 303808 269972 288491 289444 340540 328324 324654 326586 216657 217724 689586 650269 1513976 1454004 433843 430450 640405 640579 811789 793286 830444 834584 872642 888653 841206 934945 2001868 2099567 1255223 1080252 706187 691948 851135 846784 873852 884455 912742 920928 1014777 1009675 4870110 5061293 39.65 72.0 1
09:07:25 2024-01-26 665538 665487 206157 204074 343046 347496 368750 365228 223681 216344 277659 284672 318357 322160 4218153 4458168 6387616 6141097 1081976 1131675 303807 268315 290787 289374 342377 330196 324125 325256 216657 218895 683911 658233 1480292 1447823 436315 431510 639863 645740 810405 791039 833669 838809 870137 883510 846170 936740 2006852 2122668 1241333 1071978 709209 695037 843251 843679 882439 889936 905038 918163 1022397 1020099 4874915 5056768 39.65 72.0 1
09:07:26 2024-01-26 665766 664041 206369 204218 343046 347496 367641 366591 219417 217355 277464 283875 317432 323439 4206147 4525320 6345314 6150341 1085111 1131675 305594 268350 288599 289638 338215 332258 324341 324676 216657 218367 682823 660588 1470205 1436563 436936 432980 636684 644950 813986 788763 830051 839405 871406 883142 842471 938111 2016098 2114979 1248222 1063588 709209 697081 843885 839368 881795 892442 904394 915444 1020225 1023529 4940660 5059829 39.65 72.0 1
09:07:27 2024-01-26 673910 663063 206369 204365 341973 349143 367641 366591 219263 217052 277890 282381 318874 322798 4215147 4592275 6359221 6150530 1102406 1128463 303311 268575 288635 290802 338168 331787 324798 324821 216657 217724 689436 654425 1488763 1450909 436315 433057 639499 641524 816404 793245 828083 834547 875012 888690 839464 932949 2006852 2090657 1256283 1078222 705184 693000 848684 844641 876335 888291 909378 920079 1011038 1015459 4874915 5050477 39.65 72.0 1
09:07:28 2024-01-26 666988 664041 206334 208352 341973 350343 369898 364360 219570 217017 277428 282148 319393 321446 4215147 4523420 6330266 6150341 1088307 1130358 304236 268350 291355 289638 339536 328324 324341 324821 216657 217013 680233 654894 1511850 1457043 436543 430190 638108 640126 809528 795565 834966 832114 867032 888929 846207 932248 2000446 2102803 1250737 1080527 711234 694054 845081 844677 877947 888474 905728 920198 1019648 1015111 4812605 5057684 39.65 72.0 1
09:07:29 2024-01-26 668235 665693 206403 203789 343042 347532 368750 362689 219570 217390 277002 284472 319167 321446 4199187 4477481 6330618 6154288 1079041 1127958 303062 268764 290747 288759 341331 328821 322938 325519 216657 218579 688024 656824 1479764 1446796 436315 429852 637352 645740 808954 788763 836117 839405 866341 882266 847444 936815 2006852 2124173 1272172 1069691 712249 697081 846280 842485 880547 891194 905038 916171 1024937 1019985 4884307 5069181 39.65 72.0 1
09:07:30 2024-01-26 672657 665007 206395 203219 343046 349107 367089 365456 219570 217052 276225 284068 318874 320437 4216714 4541115 6312140 6150492 1092980 1129594 303311 269783 289000 290043 339476 329123 324341 325782 216391 218462 689395 653089 1502000 1438603 435077 432588 634816 644824 816404 788763 830444 842848 872913 880868 841852 942274 2016098 2111983 1258132 1066652 706187 695768 846280 841220 877947 893085 907697 916586 1017302 1024777 4948838 5069181 39.65 72.0 1
09:07:31 2024-01-26 673139 664037 206191 204643 343010 349143 367383 366627 220360 216866 278516 283950 319393 321446 4228795 4553790 6348423 6144126 1102226 1131233 303204 269306 289059 290325 340264 328094 324798 326318 216657 218367 692137 652160 1493705 1447823 434804 431474 640405 642051 811686 793286 829555 834621 871609 889742 841254 932949 2001124 2098697 1245190 1080527 706187 693000 851135 846784 873852 883645 914776 920928 1011755 1014770 4877340 5057684 39.65 72.0 1
09:07:32 2024-01-26 664789 665693 205693 204361 343046 347496 368750 364943 220325 216552 277890 284074 318393 322495 4223210 4466836 6403429 6134676 1082118 1131270 304627 268064 290751 289646 339512 327829 324654 324821 216657 218402 696146 659645 1510866 1450922 436543 432459 641312 645282 811252 793286 834929 834621 868906 888690 847444 934229 2004004 2107463 1252586 1075925 712757 691459 843885 848588 880790 883573 905038 923591 1020949 1009715 4821741 5059829 39.65 72.0 1
09:07:33 2024-01-26 667290 664318 206438 204079 343001 348581 369934 364396 219570 217763 277038 284074 317044 323070 4225770 4505698 6331085 6144046 1074299 1130760 304236 268764 291871 288768 338762 329354 323285 325292 216657 218180 690766 656824 1485855 1447823 437558 430190 635788 643911 809528 789648 837382 838806 866341 882113 848684 941604 2009705 2121164 1256283 1068735 711234 698564 841889 838770 884299 891886 903107 915483 1024212 1021359 4900881 5069181 39.65 72.0 1
09:07:34 2024-01-26 675835 665007 207660 203793 342009 350199 367641 364907 219570 217763 276808 284078 319393 322575 4228795 4590348 6302949 6153407 1096435 1131675 303275 269178 290440 289919 337741 330746 322675 324278 216657 217537 687100 651696 1497708 1447823 436315 432800 636691 641070 815294 792724 830444 839405 872913 881858 840973 940309 2011134 2105785 1254434 1074359 707193 699060 850530 839368 875786 892551 913062 914266 1012093 1021359 4912207 5059829 39.65 72.0 1
09:07:35 2024-01-26 676602 665487 206043 204074 343010 349671 367089 364133 223681 217052 277890 283875 319109 322081 4232895 4542463 6354686 6144042 1103348 1131196 301082 269972 290363 289374 341055 330774 324569 324575 216657 218402 692137 650226 1500782 1451885 435077 431474 640405 642051 813141 793245 830014 837027 871406 887116 842471 937134 2001868 2099789 1238950 1083582 708705 693037 850530 847384 876335 883645 913062 922277 1015034 1015667 4867159 5057684 39.65 72.0 1
09:07:36 2024-01-26 663814 665012 205723 204356 343046 347532 368131 364943 220185 216159 277926 284259 318145 325097 4223489 4467487 6388335 6139662 1084902 1127921 305164 269178 290377 290704 340707 327864 324798 325256 216657 219083 691976 660310 1488858 1447823 436936 432459 639952 645482 811252 791039 834299 838214 870173 883618 846207 936778 2001161 2117981 1252586 1072834 709209 693000 843287 847384 882531 886997 902093 920928 1021209 1019648 4858583 5059829 39.65 72.0 1
09:07:37 2024-01-26 663700 664073 206399 204079 343010 347568 369898 365563 219417 217576 277464 284056 319109 325762 4223489 4528259 6332108 6139584 1084055 1127921 305809 268764 289307 290458 338346 329390 323884 323860 216657 218063 690766 658581 1499920 1434527 435077 432908 637621 645740 816404 787647 830051 841194 871609 882113 842471 942274 2010344 2114979 1261830 1065894 708200 697081 843885 840986 880657 892148 904740 915331 1019502 1025887 4940660 5069181 39.65 72.0 1
09:07:38 2024-01-26 673344 663536 206369 204365 342009 349420 367713 367178 219417 217087 278493 282961 319144 323107 4223489 4598315 6341709 6150975 1103976 1131270 304272 269214 289783 290590 338215 328360 324798 324821 216657 217724 694878 654020 1485520 1447823 436005 432908 640281 641560 816404 793317 829262 834584 875772 888690 839464 932949 2005427 2090657 1246406 1078222 705184 693037 848721 843715 875092 888993 913062 918200 1011755 1016930 4890721 5059829 39.65 72.0 1
09:07:39 2024-01-26 669729 665207 206330 204356 340976 348617 369934 364943 219570 217519 278493 282099 319109 324524 4236366 4530515 6351034 6148380 1087531 1130431 305809 268029 290683 289576 338762 328857 324798 324821 216320 218790 694878 659645 1499209 1454977 437233 431510 641766 643911 810102 793317 836154 834621 868906 888690 848684 934279 2005427 2105935 1252586 1075925 711234 692474 844810 847986 881795 883573 903727 922933 1020949 1015459 4835916 5069181 39.65 72.0 1
09:07:40 2024-01-26 668178 664032 206429 203784 342780 347568 369970 364104 219417 218502 277675 284445 319109 322923 4223489 4515366 6349296 6153086 1075864 1127958 304022 268702 291913 288636 338762 329390 323656 324802 216657 218402 690766 656824 1474922 1445770 436851 432746 634779 644824 810677 788800 837382 842840 866378 879335 848684 940930 2009692 2122668 1259981 1068170 712249 698564 841889 841220 883161 892148 899493 919382 1024176 1023529 4896098 5074638 39.65 72.0 1
09:07:41 2024-01-26 674145 664078 207336 203793 342045 349742 368231 365491 220009 218842 277639 283861 319144 322192 4229873 4589954 6295435 6162773 1094559 1127958 303026 269675 290599 289708 339786 329390 322938 325818 216657 218215 685528 651232 1498271 1443721 435386 432885 635788 642999 815826 791039 830444 838879 873023 880577 841254 941604 2010381 2105785 1233697 1071215 706187 699001 848721 839368 876335 892587 912278 914266 1015107 1021578 4933451 5069181 39.65 72.0 1
09:07:42 2024-01-26 675527 665218 206360 204361 343051 349107 367089 366700 220387 217484 278297 283826 319251 321374 4223489 4537182 6348499 6148426 1100769 1132875 304129 269972 288599 289638 340851 328360 324798 324542 216657 218215 692137 651232 1493003 1452915 435077 430953 640405 642051 811650 792087 834025 837027 871406 883654 843701 934008 2000446 2099825 1266523 1083619 708200 693037 848721 847384 875713 887034 914122 922277 1015034 1015495 4845746 5061960 39.65 72.0 2
09:07:43 2024-01-26 664244 665478 206330 204222 343046 347532 368203 365242 220541 216809 278297 284872 318251 323068 4220109 4453893 6386812 6126963 1082118 1131123 305164 269178 290823 289559 341331 329911 324569 324802 216657 219118 691976 658233 1486089 1447823 435890 432581 640405 645740 810677 790969 837382 839405 868942 883546 846207 938852 2009705 2124173 1237795 1071791 712249 697081 846280 843715 880547 891258 906371 918237 1025700 1021359 4893699 5078533 39.65 72.0 2
09:07:44 2024-01-26 672934 665007 206429 203927 343046 350343 367944 366341 220044 217519 278209 285673 317361 322387 4223489 4544501 6340129 6144638 1092625 1131270 303382 269783 288707 289778 338797 329123 323884 325782 216657 219083 688024 654953 1489343 1438603 435077 432872 636720 645740 816453 788763 829388 842521 874184 881490 842201 942274 2016098 2113481 1256283 1066379 706690 697081 847481 843081 878102 892148 908767 918067 1017302 1024524 4945033 5065569 39.65 72.0 2
09:07:45 2024-01-26 671704 665012 206043 204643 343046 349420 368203 367480 220541 217251 278637 284437 319994 322315 4236088 4549536 6365150 6144376 1103900 1133837 304272 274641 291756 291759 342884 330424 324815 326802 216994 219802 685528 654425 1504370 1457043 436315 432944 644538 645740 819884 800233 839770 841293 878048 892632 850494 942274 2020399 2118161 1259981 1094470 716492 701124 857941 856591 887125 899014 918750 932916 1030142 1024234 4867962 5082394 39.65 72.0 2
09:07:46 2024-01-26 678933 675064 209684 204570 348982 356939 377414 374153 221759 221803 284678 288947 323743 328291 4267718 4563901 6425460 6243110 1107064 1157063 310886 272481 299006 299951 349742 340353 333812 335840 221160 222071 707217 675582 1516926 1466263 443063 441813 652369 658839 837109 809427 849095 861404 894346 901567 857867 960888 2068198 2168333 1280318 1099934 725791 716394 874549 866412 898846 918465 935677 936708 1039065 1042617 5004365 5183130 39.65 72.0 2
09:07:47 2024-01-26 695352 685300 211411 207577 354639 360587 387709 384465 223891 223230 288662 293816 329533 335247 4317826 4579657 6532888 6311990 1122190 1180583 310886 272968 302732 304205 355410 348714 338704 341848 222044 222758 712700 682376 1514325 1480496 447892 445751 652312 660277 839487 811726 850912 860794 889727 899658 852833 957230 2080548 2177792 1278469 1100717 725274 716939 875102 863885 897319 915838 930186 932916 1027743 1038421 5034581 5198164 39.65 72.0 2
09:07:48 2024-01-26 702893 697095 209440 206670 351880 359537 387817 384252 223511 222967 290902 293333 329000 332860 4332850 4596835 6575143 6312065 1129855 1189803 307137 270751 304139 301405 355445 348468 337103 340743 219442 222457 709958 681400 1528330 1484172 445796 441394 644538 654495 830268 802234 840967 850361 877974 882194 841538 940896 2071575 2176307 1269225 1088289 715982 708253 861573 855341 887089 901335 914363 918163 1020225 1024487 5050067 5191626 39.65 72.0 2
09:07:49 2024-01-26 709958 699138 206647 203012 348630 358024 384991 382204 221759 220352 287077 292137 325158 328241 4337886 4655306 6528216 6304461 1142947 1188959 304914 267526 297252 298394 353888 341349 333848 335569 216657 219083 705875 675802 1522823 1484444 440484 432872 636691 643911 811252 792162 830444 834547 854733 873770 827782 918757 2049653 2170142 1266523 1078990 711234 696551 846280 843081 876335 887217 895713 903988 1010322 1000661 4978229 5174740 39.65 71.9 2
09:07:50 2024-01-26 707235 699216 203484 198496 345963 351609 378839 378749 220802 218232 282324 291124 321233 324230 4336557 4709760 6494774 6284522 1157258 1182634 297244 263935 293592 296868 350271 339066 329827 331314 214161 214932 698991 662415 1532805 1498884 435077 428839 629443 628131 800334 784067 811574 818022 845428 856541 809395 897564 2025344 2123902 1257106 1082006 698888 682882 834938 832041 857895 865546 880582 891687 987338 984895 4894929 5144261 39.65 71.9 2
09:07:51 2024-01-26 701966 698221 200062 195348 340497 346851 376461 373892 219193 214936 282634 287081 319357 323188 4327191 4579657 6443790 6279634 1129041 1184047 296618 260251 296680 293954 344824 336495 324699 325818 211138 213905 698991 670021 1514754 1469388 431390 427337 618467 627300 793388 769264 802354 811169 829877 838514 799067 887586 2028224 2127188 1255223 1057380 689576 678709 821061 818565 851763 863313 865232 876689 975629 979383 5020125 5133521 39.65 71.8 2
09:07:52 2024-01-26 706271 696971 197501 195498 336872 344751 375305 372679 216149 214787 279315 283973 318110 319102 4336557 4720265 6499493 6275157 1149851 1184181 289404 258215 290304 288829 344824 331426 323656 324555 208721 211711 700315 656824 1519856 1483391 426769 422522 614718 616329 781946 764541 791685 792629 825568 836661 781259 869285 2006579 2087398 1237795 1060392 680748 670527 816381 811708 837077 847483 858835 866367 957360 961071 4970433 5133747 39.65 71.8 2
09:07:53 2024-01-26 703469 699211 197500 192970 333884 341596 369970 368508 214411 213153 277890 283874 315451 315591 4336557 4647924 6461688 6265359 1133582 1182054 287251 253812 286378 291781 338762 329911 320914 320901 207643 209663 691976 663832 1506163 1474441 424623 418723 607622 613605 772857 754264 783642 782973 807232 825237 774981 857124 1982684 2074667 1248359 1062392 676885 662284 808358 804616 827883 835414 850296 857092 946905 948431 4900197 5126417 39.65 71.7 2
09:07:54 2024-01-26 700929 699211 194989 191118 330795 337771 369934 365456 212066 211243 275675 279463 313919 315518 4339057 4602301 6486294 6256426 1114575 1173025 285757 255735 284506 285290 334596 328514 315820 317964 206187 207026 691976 660588 1545768 1470432 422222 414917 598001 606239 763559 743233 774731 777300 798064 809082 765705 845930 1975474 2071946 1244521 1049599 671633 652691 795093 793226 820433 827014 834882 845296 938501 933913 4868012 5107606 39.65 71.7 2
09:07:55 2024-01-26 703270 698902 193724 188692 328498 333870 366466 362110 214656 207781 275047 278603 310024 313496 4332850 4588680 6444052 6251518 1112954 1171363 282116 248965 281411 282024 333400 324501 313975 315807 203922 204713 687806 657763 1535320 1465223 418399 413534 593015 598920 755948 735876 765548 770446 788896 800094 756485 833914 1955025 2056899 1234925 1046730 665422 648905 788320 787519 807204 818472 829253 838468 927695 924855 4931026 5098200 39.65 71.6 2
09:07:56 2024-01-26 698823 699549 190622 188100 324911 331744 363180 360430 209924 207353 270518 274513 308332 311670 4336557 4623505 6480867 6215260 1116443 1168008 278649 246634 279585 278575 333400 321138 311091 313962 201688 203410 687580 653089 1484348 1462874 414814 408555 591269 594966 748992 731412 758516 755657 779729 793410 746206 825234 1944890 2035119 1227530 1038835 655122 642985 783070 774994 800302 811572 821110 820651 915879 921083 4971398 5105490 39.65 71.5 2
09:07:57 2024-01-26 708284 698977 189196 185758 322867 329564 360920 359598 206998 205139 269541 274122 306188 309292 4339729 4679700 6434873 6220018 1124104 1164592 277104 244294 277374 281595 328587 319521 308239 310135 200075 202968 686881 645601 1486000 1473119 411813 405903 586383 587914 740924 724355 746468 749714 777524 784468 735954 817471 1935334 2032235 1196840 1031028 651400 643441 776614 770410 798037 808239 806492 815623 913680 910488 4923965 5105490 39.65 71.5 2
09:07:58 2024-01-26 706774 695925 189127 185491 322608 328423 357313 356578 206286 204216 267814 273321 302936 306613 4339057 4661517 6360359 6215260 1125822 1160496 274954 242388 274342 276648 324857 319172 306807 306795 199032 200852 686417 640498 1480214 1461073 405714 405188 579313 582651 738068 718507 739461 749911 769470 775418 729546 813845 1932883 2038537 1221492 1020290 651125 634598 765742 769934 792231 793545 802184 814190 902737 901576 4882520 5086652 39.65 71.5 2
09:07:59 2024-01-26 697258 697242 188196 185517 317022 326658 356525 352033 204938 204424 265161 269934 304075 304568 4335952 4635269 6453613 6190869 1107064 1158543 274078 241984 272407 274083 324857 314013 306361 306361 197170 200049 708915 649297 1472479 1458144 407917 401814 579724 581947 729104 714409 737852 737462 759240 772483 719605 797765 1919839 1999710 1219440 1023197 642101 633804 765742 756799 782469 793401 793133 801219 902856 892569 4909272 5088795 39.65 71.5 2
09:08:00 2024-01-26 699721 695192 187395 183106 318467 322710 357021 351997 203003 203043 264985 268536 301454 303393 4339813 4658155 6388335 6200234 1114776 1152923 269855 240521 270716 271961 322961 313060 302699 306527 196821 199110 704499 644682 1470681 1445770 403330 399702 571436 579554 728848 704220 730947 735895 750098 757499 718585 793061 1907853 2004654 1198463 1017320 640277 624440 756522 755086 772354 781522 793133 799281 881645 884364 4914478 5088795 39.65 71.5 2
09:08:01 2024-01-26 708284 697237 186241 181954 315856 320758 351798 351677 201714 201418 264200 266584 299593 302688 4345922 4672608 6397661 6179664 1116236 1152923 268904 238426 270644 269414 321007 310149 301175 301978 196131 196564 698701 637157 1491228 1457043 399053 396889 570530 571087 719980 703685 719486 726430 746249 755189 706258 791939 1906894 2001814 1217749 1004599 632617 623739 746883 745851 770533 775517 778452 791830 873843 872842 4836023 5076511 39.65 71.5 2
09:08:02 2024-01-26 698363 696246 185064 180805 314356 319991 351726 347035 205586 200088 261792 265975 297541 302834 4345922 4592275 6402425 6181503 1099948 1151289 268556 236580 268082 268185 320001 310063 298275 301026 194549 195916 705992 644682 1469988 1448803 399053 395593 568074 571981 714546 699101 721568 718228 738863 752720 701166 776860 1892022 1971206 1211896 1013177 629213 620145 751067 741818 764610 775409 773380 782595 880762 877509 4881017 5070685 39.65 71.5 2
09:08:03 2024-01-26 698253 695192 183853 179632 312041 319320 350346 346915 201408 199149 259198 266161 297509 300311 4349121 4648891 6369685 6181503 1100825 1146330 267802 234139 266974 266593 317557 310063 297793 298262 193763 194359 693807 644484 1482271 1447823 396736 393195 560541 565389 708898 689907 715160 718228 729917 747765 701166 771080 1880075 1970368 1192318 1011017 624391 612797 743039 738041 756476 772629 773931 778007 868837 865492 4928910 5065631 39.65 71.5 2
09:08:04 2024-01-26 705193 695989 182817 178492 310149 319088 347879 346424 200427 197767 258399 263979 293894 300918 4348894 4673755 6339505 6188764 1108477 1144598 264058 233349 264701 267396 315843 306617 294033 296667 192507 195007 708978 637747 1474937 1438603 394718 390850 556551 562816 708396 683962 708205 714390 728607 737212 696067 772178 1877406 1974272 1202099 1003884 623503 607404 737123 735862 751665 761775 769428 774385 860950 861432 4903092 5062327 39.65 71.6 2
09:08:05 2024-01-26 706956 696145 181759 178190 308200 315735 346896 342947 199210 197733 257426 261427 293416 295190 4351769 4706721 6388335 6153182 1116236 1145408 261209 231984 263047 265280 315843 304809 295776 295090 191261 193883 716257 636703 1468283 1447823 394160 389649 557733 559578 705891 685973 704613 707066 726478 729511 683893 764547 1876073 1981430 1194625 995300 621732 610107 731796 732700 753264 755144 760267 769878 853386 854851 4861021 5042307 39.65 71.6 2
09:08:06 2024-01-26 697575 695851 180352 177370 306955 314739 345673 340734 198241 197370 255845 260560 293626 295154 4336558 4661555 6367687 6172138 1106938 1144598 259584 232053 263012 262817 313162 303220 293102 293742 190192 193001 707485 631735 1486509 1448827 387758 387840 553343 555451 699202 680923 697402 701074 720594 729286 680792 762375 1870816 1962309 1202099 992473 615956 603915 726797 726664 746749 752711 753147 767467 853039 847465 4835916 5050477 39.65 71.6 2
09:08:07 2024-01-26 695921 696099 179779 177772 306775 311591 342929 338717 197005 196527 254632 259766 292252 293574 4355327 4674960 6369685 6179650 1099202 1143704 260121 230219 263777 262014 311621 301768 290573 291992 188998 191450 706179 630486 1465779 1447823 388846 384905 551361 553541 694723 678306 691826 697141 716316 725603 674814 755072 1865483 1958685 1194274 988879 613162 603691 722385 720371 740600 747279 744578 760643 847173 846957 4821068 5050477 39.75 71.6 2
09:08:08 2024-01-26 695921 695261 180193 177527 305589 312185 342821 337661 196629 195838 255505 258185 291991 294193 4358433 4668326 6369685 6172138 1097639 1140427 258004 228866 261738 260962 310206 300359 289563 290740 188894 190614 703006 630036 1473882 1447823 387468 383107 548717 550410 689163 674332 687170 693023 714271 721372 672551 751440 1858913 1953141 1194274 986001 610175 600601 718622 717417 738168 744697 744384 755040 843871 838149 4811689 5041125 39.65 71.7 2
09:08:09 2024-01-26 696948 695265 177845 176677 304337 311303 341329 337799 195676 194809 254209 257331 289519 292223 4358279 4661517 6360084 6161003 1096041 1139619 259436 227659 261006 259588 308297 301166 288010 288943 188170 189317 701513 628688 1473031 1447823 386097 380786 545890 548511 688055 671520 686644 689926 709361 716878 668639 746961 1853569 1946680 1182537 984599 608362 594938 715536 715440 736718 739427 739489 750466 838332 837854 4811689 5041125 39.65 71.7 2
09:08:10 2024-01-26 695958 695265 181422 175171 302810 309912 340298 337530 195303 194053 252635 258208 288886 292082 4364572 4688497 6369685 6148833 1097686 1139619 258128 226252 259799 257974 308001 299070 288576 287997 188551 188688 688319 628240 1468053 1446796 383880 381042 541108 544697 685318 667689 680525 685954 704389 712395 663405 742274 1849667 1943985 1207867 984599 605767 594257 711497 710679 731750 735865 736132 746929 834703 829401 4811427 5041125 39.65 71.7 2
09:08:11 2024-01-26 695921 695265 181245 174670 300939 306937 338450 333825 195692 193100 252418 256729 287408 291075 4364577 4681607 6357931 6153990 1099985 1139327 254509 226217 257551 258858 306402 297532 287122 292577 187494 188061 686847 630837 1450591 1438603 381534 380773 541412 540725 682058 666570 678335 682941 700802 706083 659988 740052 1843038 1938314 1186449 981804 604163 592833 710422 710289 727546 730557 733064 743228 827430 827580 4843667 5031773 39.65 71.7 2
09:08:12 2024-01-26 693872 695265 176470 174704 300263 306937 336662 333770 193786 192456 251421 255764 286694 290182 4361243 4674847 6355832 6152814 1092855 1137089 254118 224682 256758 257916 306829 296789 286316 287814 186968 187472 685376 626434 1478516 1447823 381765 378257 539463 540859 677447 661857 675338 678805 694223 703417 655581 735020 1840421 1931103 1195898 978093 597629 589347 705368 705199 724694 728251 727553 741006 826706 820424 4802310 5031773 39.65 71.7 2
09:08:13 2024-01-26 695958 694282 176761 173534 301093 305035 335649 332994 192584 191983 250081 255336 288652 288261 4370855 4680425 6351308 6155994 1091443 1134484 254083 223145 256186 256872 305751 295717 285005 285463 186837 185681 683905 626897 1470428 1447823 378673 375954 536800 538041 673992 658547 671368 674864 695247 703345 654137 728595 1833778 1924144 1178624 977519 597960 585888 704371 702139 721550 725517 725786 737232 820766 820227 4837535 5037533 39.65 71.7 2
09:08:14 2024-01-26 694328 695265 175665 173253 296547 304676 334569 331484 196371 190586 249383 253772 287090 287851 4373978 4700671 6360359 6143444 1100769 1134484 250986 223400 254081 255725 305284 293846 283666 285058 185262 186265 682434 630036 1462540 1437583 379600 377652 535177 535620 674982 656650 670380 677844 692194 694403 650366 725205 1829875 1929735 1181934 976702 596455 581997 699216 702102 717540 725517 725933 734987 813447 811482 4867962 5038953 39.65 71.7 2
09:08:15 2024-01-26 695921 694769 175696 172235 297793 305500 333951 330947 195922 189987 247984 252112 290361 287378 4389706 4730995 6368600 6148380 1100039 1134484 250533 227663 253125 254905 304178 293291 281940 284086 184603 185485 671152 629586 1448695 1436563 378524 375954 531986 531747 671750 652768 669049 672850 688672 692342 645565 719375 1824519 1921689 1201652 976428 593914 576946 696707 699083 715020 721170 723724 730116 808071 809020 4867045 5037533 39.65 71.8 2
09:08:16 2024-01-26 699285 693196 175075 171271 295888 303608 331663 331484 191823 189390 246457 251341 289546 285690 4377066 4742863 6362096 6126814 1103987 1131270 251303 223140 252725 254905 301802 291638 281781 282505 184018 188928 686847 626897 1449494 1434527 377184 371959 528456 532075 666845 648986 663151 670843 685135 690325 648914 720403 1816726 1910006 1173955 977519 592229 576396 697200 696610 706359 715012 717291 725172 806858 810196 4896533 5041125 39.75 71.8 2
09:08:17 2024-01-26 705291 695261 174508 171232 296264 301942 331968 328951 191665 189321 246042 252886 283720 285837 4377066 4766604 6302949 6162773 1099202 1131270 249178 222543 252472 252533 302161 293022 278387 282130 183737 185731 675078 626451 1465902 1429383 375053 370847 523117 532075 665903 640010 659686 667671 676232 685390 645037 716932 1811396 1903522 1169965 980410 590550 577491 695229 693023 704361 712422 716487 719306 804311 810544 4905476 5031773 39.65 71.8 2
09:08:18 2024-01-26 703758 694773 173771 170182 296040 302270 330625 327923 190797 188168 244907 251307 282354 284555 4374004 4756027 6285222 6164798 1094521 1127994 250119 221466 251906 252254 301874 297091 279372 281769 182459 188105 647323 629586 1453288 1425334 373093 371977 523081 531698 663409 642116 660263 665784 675051 685318 640268 708672 1802156 1894328 1187407 980373 586308 574601 693192 689618 702335 712970 715978 715091 804311 802166 4921876 5041125 39.65 71.8 2
09:08:19 2024-01-26 701272 693037 173330 169840 294746 302161 328898 326935 190462 188100 244495 249739 282188 285129 4377137 4697812 6339039 6150975 1091492 1128426 249977 220370 250314 251515 300198 292013 279569 279222 181882 184823 675078 632291 1439444 1427356 375318 369884 523077 528729 656787 640263 660233 662344 674537 686276 639778 706620 1798323 1878431 1167223 976008 584227 576266 691162 683387 701119 712386 707188 714317 806628 801195 4867962 5041125 39.65 71.8 2
09:08:20 2024-01-26 703266 694282 172779 169072 295336 297707 329894 327451 189697 187770 249297 249739 281530 283825 4386724 4680575 6330153 6151598 1075579 1130068 249098 219648 251834 249390 297672 291843 278835 279153 181307 184307 662452 631388 1444833 1429383 371968 368996 522640 528178 656750 642116 659764 658565 673072 683354 632541 700972 1800877 1891645 1168843 966715 580880 572466 684148 679872 704361 710238 706183 716389 802570 793383 4797232 5037533 39.65 71.8 2
09:08:22 2024-01-26 698024 694282 173054 168000 293981 299718 328366 324934 189268 186922 248873 248183 281425 283039 4383363 4684900 6407870 6142192 1082013 1130068 249484 218790 249924 249355 296702 288698 278979 278181 181386 183583 672602 626376 1456444 1438603 371859 367341 521561 522907 653233 638381 652444 654134 674501 680261 632020 706081 1807284 1900825 1168843 966028 582983 573556 684218 682831 701156 703300 701000 713050 794541 792122 4839825 5033177 39.65 71.8 2
09:08:23 2024-01-26 694821 695265 171465 168970 291419 298032 327834 324992 189199 185754 245217 247358 280072 283950 4392749 4717549 6339128 6155372 1090555 1130871 245971 219003 249291 250613 299500 288486 277378 278769 180379 183106 663902 625076 1458770 1429383 369304 366417 521415 524318 653790 637894 651404 656595 667182 673783 628272 700861 1798019 1903522 1151563 967403 580306 567087 680792 681873 694618 702274 706685 710049 792224 793190 4879632 5038953 39.65 71.9 2
09:08:24 2024-01-26 703266 695270 171610 167941 291071 298032 325826 324863 187391 186854 242972 247358 279646 282131 4395841 4781624 6343962 6162264 1094543 1128426 246386 217432 248485 250649 295928 288135 276120 276515 180413 181915 666802 622339 1450993 1429383 369304 365282 514031 521085 652124 631568 647636 654541 662936 672327 626390 693719 1790025 1878603 1172399 976008 578654 565485 682763 679731 691298 703300 700963 703469 788729 792338 4928910 5041125 39.65 71.9 2
09:08:25 2024-01-26 703266 694287 171035 167666 289400 298032 326812 324498 187425 189941 242972 246400 278762 282258 4395841 4733469 6312252 6142698 1089948 1128007 245627 217362 246228 249874 295928 287419 275082 276991 180602 181880 659552 631388 1448002 1423025 370354 364990 515367 520950 647598 630902 650830 650343 658205 675316 626426 691678 1787482 1861463 1183337 967403 575370 567124 680828 672741 690955 699207 693511 700866 792224 790066 4863071 5041125 39.65 71.9 2
09:08:26 2024-01-26 698180 694778 171009 166801 289400 296524 325862 322271 187357 189630 242594 247233 277688 283002 4402114 4656498 6341709 6144042 1074019 1129883 245144 216618 247371 247880 296036 286575 273787 277186 180348 181741 652302 630036 1445953 1429383 368257 365744 516795 521319 645733 632948 649554 647333 663909 672327 620117 691151 1785953 1877065 1188945 957423 572110 565953 673543 672454 689976 694394 691743 705759 788864 782605 4806638 5038953 39.65 71.9 2
09:08:27 2024-01-26 696911 694201 170501 170990 289581 293984 325300 322045 187193 189498 242217 247060 277999 281696 4399373 4715601 6343962 6144126 1085174 1128810 243604 218226 246158 247427 295548 285266 273822 275298 180094 181167 659552 622858 1452907 1429383 365069 362912 513995 519605 647104 631121 639966 649387 662349 667712 619643 690587 1786213 1894328 1147410 961843 573737 558739 673065 672472 686041 693309 697393 700866 779701 781754 4881017 5041125 39.65 71.9 2
09:08:28 2024-01-26 705291 696250 169918 170990 288085 295133 324974 322760 186152 189799 240645 247233 277039 279572 4405193 4784475 6348499 6144140 1094543 1124466 243439 215310 247703 247809 292268 284821 272986 273773 180094 180058 669702 621835 1465613 1428255 365033 362912 510249 513418 645337 624628 641649 646455 654855 665752 619059 684436 1775698 1866747 1180638 967403 570547 559564 673543 670550 682991 694394 693784 697792 779701 783788 4872477 5048319 39.65 71.9 2
09:08:29 2024-01-26 704270 695265 169413 170681 288430 293160 324709 321783 186248 186042 240476 246887 275522 279608 4405193 4715297 6332383 6144042 1080457 1125264 244565 214116 244579 247392 292232 285292 272012 273703 179461 180024 649289 625872 1450146 1428255 365698 360618 510249 513648 638518 623510 641882 641560 656782 666315 614690 685520 1777065 1868070 1186868 955383 569291 558775 667803 665131 684030 690208 688066 698288 781979 774737 4814420 5036769 39.75 71.9 2
09:08:30 2024-01-26 695958 694174 168847 170373 293598 292409 324974 319060 185861 185262 240308 244958 275397 279106 4399066 4729390 6351034 6135543 1080306 1124466 242861 218216 244408 245359 292275 285348 273247 274395 179588 179353 656652 620194 1447781 1437527 360609 359532 510898 512829 640364 621983 636506 643685 656454 659467 617310 685483 1775925 1873444 1184791 959042 569329 556369 669022 667634 678856 685381 690554 693687 777041 775427 4915992 5041125 39.65 71.9 2
09:08:31 2024-01-26 705267 696250 168584 167266 288151 293040 322444 319096 185536 184968 239157 245714 280566 278678 4414627 4804979 6325822 6135550 1093130 1124466 241541 218559 248819 244981 289787 283196 270531 272034 179048 179319 662452 621969 1456977 1424201 362651 360111 507538 513192 641198 620186 637900 643044 649155 661429 616325 680194 1768963 1847049 1157794 966332 565695 556369 669697 662307 677625 689258 684052 689051 779697 775319 4865523 5048319 39.75 71.9 2
09:08:32 2024-01-26 696962 695261 168575 166795 287710 291886 322970 319341 185604 184054 239192 243796 280137 279536 4411399 4671877 6343962 6144140 1069423 1124466 240836 217803 243711 243443 292275 281473 269707 272245 178080 179275 653011 629586 1457311 1428255 360609 358486 510140 513629 636649 623670 636422 635481 649119 658349 610065 682509 1779579 1874611 1175197 954704 569329 558772 664866 664625 680782 682756 681247 689576 770529 770749 4872477 5042549 39.75 71.9 2
09:08:33 2024-01-26 701272 694246 168283 166562 287570 292409 319490 319096 184956 184381 238751 242674 280141 276900 4414545 4739931 6360359 6148431 1088340 1125264 244386 217839 243711 243069 290599 283116 269296 270588 177831 178429 652302 623261 1435611 1428255 361108 358450 507874 509790 636498 621357 634611 639609 650845 656281 613747 681350 1770907 1864066 1159870 963248 567306 554298 667633 663687 670966 682792 681518 687514 768350 774132 4925391 5051921 39.65 71.9 2
09:08:34 2024-01-26 701272 695270 171964 166562 285548 291485 320424 317172 184378 183797 237679 242674 275799 279106 4420745 4783590 6276207 6144339 1087454 1120413 244730 214406 243503 243069 288908 286378 269232 271190 177333 178237 651540 624224 1442304 1417757 360851 359872 506137 510187 636649 618108 634611 638376 645583 658132 610819 673275 1761406 1843091 1158917 961843 561981 554726 663891 659365 672425 682312 677362 684441 774054 771679 4863071 5048319 39.65 71.9 2
09:08:35 2024-01-26 695110 695762 171999 165762 286222 290705 319974 315889 184828 182890 237714 241189 275220 277823 4414545 4661442 6346238 6139054 1068221 1120413 239828 213627 242918 240874 289787 282135 269196 269764 176519 177833 650068 627792 1430380 1424324 360851 357873 507575 511289 632381 618181 631833 631440 647557 655527 606664 677074 1770589 1866747 1165022 951399 566097 553053 660061 662307 674950 680012 678516 686537 763259 761859 4868998 5041125 39.75 72.0 2
09:08:36 2024-01-26 701050 694246 171617 165527 285112 290299 319051 317172 185559 183215 236508 241224 275606 275171 4423897 4774834 6360359 6148426 1091419 1122039 241037 213627 241412 241546 288908 279396 269800 269977 176519 178554 650852 621969 1435478 1427085 359573 356440 504384 506574 633799 616210 627518 631887 642212 649191 605376 670044 1759180 1848359 1128393 960837 560003 549824 662404 656522 669688 681281 679292 683075 763798 764078 4874915 5048319 39.65 72.0 2
09:08:37 2024-01-26 697164 694246 167930 165370 283424 291052 319007 315137 183229 182161 236674 240952 274379 277633 4423897 4738423 6341709 6144638 1079004 1120413 240051 211627 241635 240771 287125 279612 268440 269218 176166 176681 648858 618427 1453809 1427356 356782 352148 502958 505645 629439 614612 623592 632225 644455 650165 605229 671838 1762170 1855085 1149487 960153 562403 549229 659594 656522 664351 677803 673229 678191 759208 766293 4931268 5048319 39.65 72.0 2
09:08:38 2024-01-26 701966 696250 167943 164936 282046 295592 317084 315192 187163 182439 235743 240382 273541 276087 4423897 4789551 6294420 6162305 1086479 1118790 238199 211662 240423 240034 287990 279576 266011 269787 175324 176160 659150 623336 1460023 1415136 356026 352148 499732 505645 628477 610170 625436 629284 638587 649083 604882 666302 1757929 1831143 1165976 955589 558137 550323 656462 652651 669688 676367 670334 678971 762684 756723 4801463 5041125 39.65 72.0 2
09:08:39 2024-01-26 700006 694201 168586 163878 283901 288910 317084 315978 186997 181700 237521 240014 273506 272620 4433249 4709792 6395944 6139054 1070795 1119485 239715 210965 239882 240034 287990 277401 267687 268576 175044 175937 645052 626897 1441455 1428369 358792 353598 500439 501614 623881 608806 620853 623798 638587 641677 597624 667730 1759915 1862830 1141179 950157 558411 543843 653866 653040 664277 670287 673303 679194 758938 761292 4905476 5059829 39.65 72.0 2
09:08:40 2024-01-26 705082 694201 167708 163913 282011 288910 316535 315756 186632 181827 239875 240751 272806 273909 4433249 4822262 6369685 6144638 1091294 1118827 238234 210649 238328 239299 287203 277827 267275 267673 174730 177258 647952 619821 1436908 1423315 356026 353848 495810 499735 624765 606733 618103 625569 633832 643490 597790 660629 1751766 1834495 1162977 956631 553827 543879 655066 649429 662395 673979 667504 671225 757215 757292 4872477 5050477 39.65 72.0 2
09:08:41 2024-01-26 698200 694205 167474 163620 282015 288728 316978 313297 187032 180771 235379 239211 271805 274978 4433249 4701847 6341858 6135286 1064723 1117133 237796 209907 239846 240020 286016 277827 264384 267673 173929 179459 650068 624643 1448131 1420163 356026 351857 498991 503108 621732 607481 622621 621998 637648 641677 595474 664055 1757206 1854899 1154847 946899 559330 545032 649410 653077 666166 671056 669607 675047 755171 752729 4874024 5048319 39.75 72.0 2
09:08:42 2024-01-26 703081 694282 167335 163316 281209 288467 315960 315978 182974 180874 235667 238879 272445 272239 4433249 4794563 6357931 6144638 1091419 1117925 237428 209907 237224 243977 286302 276091 266047 266964 174173 176563 646502 619310 1436929 1420163 354353 351857 495573 495729 622117 603085 616279 623798 628766 640321 598047 658247 1742400 1822069 1143256 956953 555015 546152 654632 646803 664277 673027 662578 671768 756213 753611 4839374 5057684 39.75 72.0 2
09:08:43 2024-01-26 695731 694237 167240 163324 281772 286750 315960 313655 186302 180805 239802 237950 271875 274671 4433249 4697475 6369932 6126814 1069742 1116044 237227 208960 237662 239684 286978 276091 264164 266816 173618 179319 665352 625113 1440974 1421299 354375 351573 496076 500869 619848 603992 617153 618308 631128 640286 591023 660666 1752186 1854921 1137026 944766 553277 541229 647683 649429 658321 666162 663972 670812 751019 756439 4947721 5056223 39.75 72.0 2
09:08:44 2024-01-26 703934 698264 166261 163320 279783 287243 315960 313655 182881 180805 234824 238149 269893 274137 4448781 4830634 6323058 6163342 1084960 1117170 236460 208960 237591 239684 284246 276940 262699 265590 173618 175788 650068 616953 1455743 1418149 351668 349738 492739 498642 621677 601626 617628 622034 630807 640321 596355 656772 1747960 1818198 1167057 949481 550355 540662 647648 644377 663261 667101 663958 674445 757566 749467 4815288 5051645 39.65 72.0 2
09:08:45 2024-01-26 700010 694277 166440 162823 282330 285361 315960 312193 182974 180200 234679 237785 270186 272920 4439435 4771243 6406986 6144140 1070429 1117170 236695 208239 237390 239277 284122 275018 264419 264335 173461 175911 653011 622858 1441988 1429383 353553 348852 494172 496106 616682 604588 612614 619693 630790 636546 592733 658752 1743003 1839165 1139103 948806 553670 541229 649060 648506 656755 666342 665417 666269 747214 752695 4933586 5063140 39.75 72.0 2
09:08:46 2024-01-26 703722 696250 166431 162244 279836 286414 313863 313583 182176 180235 234091 237586 269705 273850 4442601 4756947 6332975 6163342 1080469 1116044 234805 208274 236125 238239 283344 275018 262734 265998 171967 175736 655252 624643 1432626 1409942 350042 349702 492739 495765 619410 599594 614424 612915 625778 636511 585631 650949 1742966 1835355 1137026 947457 548331 540463 644053 641189 656755 661810 658349 669895 752010 747733 4853240 5045370 39.75 72.0 2
09:08:47 2024-01-26 697982 697903 165682 162730 278073 285615 315960 310091 182476 179207 234421 238420 269928 273113 4440081 4780244 6351308 6157910 1076042 1117728 235203 207556 237188 237433 283454 274369 262815 263931 172754 175298 656873 615788 1450225 1425052 350615 348648 494172 496106 617553 595014 609923 612915 622186 631841 585717 652444 1738714 1820777 1130796 949859 547163 538935 645255 639303 649164 662889 657844 663045 748238 747059 4888214 5053606 39.65 72.0 2
09:08:48 2024-01-26 695990 697237 165688 162103 279951 285267 314742 311683 182338 179666 234055 237507 269873 273499 4442601 4712370 6346789 6153990 1062773 1116044 235203 207556 236090 236700 283256 274369 261061 264115 171967 175109 647494 622858 1443242 1419156 350324 347563 493553 496810 613409 598417 610255 612893 627425 631308 587191 653870 1741693 1845741 1107951 943388 549503 536582 643141 643464 653201 659529 659755 661563 739224 747751 4940246 5062231 39.65 72.0 2
09:08:49 2024-01-26 704994 696743 165457 162107 279941 286155 312910 311729 181854 179597 233361 242178 269295 272822 4448941 4781855 6314060 6162773 1078928 1116044 233756 207915 234636 237066 281645 273495 261861 264115 171709 175420 648597 624224 1433010 1407944 349514 347599 489926 495053 612975 599260 612029 610583 622114 634652 583763 652634 1741656 1831327 1137026 936838 549894 539698 641739 642097 655754 658340 657927 665513 738466 743664 4891288 5046766 39.65 72.0 2
09:08:50 2024-01-26 703432 698679 165462 162107 279946 284347 312762 312014 181176 179903 232982 238086 269295 270702 4443093 4808295 6369932 6149605 1084960 1117170 233721 207590 234601 236499 282068 272660 261096 262405 171932 174530 648597 620052 1429879 1420163 350615 347563 487098 492498 614713 595433 610104 612951 622114 632800 585861 650404 1738714 1810380 1159870 946110 545998 539698 642194 636452 652873 658340 654436 664060 748918 744487 4821068 5050477 39.75 72.0 2
09:08:51 2024-01-26 698977 699221 165057 161522 279842 282972 313935 311330 181176 178929 232947 237945 268337 272089 4445611 4770574 6406986 6135384 1071992 1116044 234805 206300 234636 236299 281069 272660 261861 261048 171657 174217 646502 619310 1428941 1429383 350864 344368 489926 494432 613843 597859 610592 614631 622114 629460 587279 648520 1731252 1820777 1144418 948531 544064 531914 642194 630943 651352 658087 650055 658720 745690 742321 4858583 5050477 39.65 72.0 2
09:08:52 2024-01-26 695157 694304 164806 161492 279842 283334 312767 309767 181176 178399 232982 236148 268933 272510 4458628 4701931 6374469 6150975 1066703 1115516 233756 206265 234566 235242 281949 272018 259833 262284 171317 174530 656000 624643 1428280 1420163 349870 344886 490655 490652 608512 596277 605022 610152 622114 629460 587187 651330 1737479 1828675 1128719 947457 547552 535087 642194 638363 647639 658340 656910 661686 739152 743628 4887796 5059829 39.65 72.0 2
09:08:53 2024-01-26 704293 693984 165301 160629 278041 282682 311818 310673 180718 179392 231590 237814 268337 270558 4458628 4788667 6348574 6162305 1075446 1115970 233756 206231 238699 235934 279753 272208 259833 261083 171317 173663 649149 624643 1448652 1416140 350615 343059 484829 492570 609445 593997 608800 608358 621920 631308 580256 649480 1740458 1841822 1128459 936838 544450 531806 634825 636452 644754 654428 652472 659657 738758 741832 4933613 5059829 39.75 72.0 2
09:08:54 2024-01-26 706271 694318 164231 161173 277978 283022 311630 308429 180742 178860 231625 237472 269889 272016 4464844 4845151 6379010 6169813 1088307 1115553 233002 205910 234553 235934 279327 276876 260265 260252 171317 173386 651540 615183 1430131 1420163 348386 343370 485717 492534 612705 592874 607983 611052 619916 631308 581196 643220 1733783 1823463 1126642 939507 542028 531914 635760 633827 649510 653472 650195 659657 736273 734970 4877519 5050477 39.75 72.0 2
09:08:55 2024-01-26 699470 694282 164771 160697 277561 284051 310215 309538 180993 178186 232049 235595 268233 270342 4468033 4789083 6365974 6144376 1086680 1116044 231503 206231 234697 234284 280823 273285 260818 260393 170774 173386 647126 619310 1437286 1420163 348609 345405 485548 486679 609408 585712 603901 609254 617658 628981 583795 643713 1732517 1806456 1130796 943388 541261 531914 636589 632930 647145 653968 649545 660126 738466 738350 4877519 5052621 39.75 72.0 2
09:08:56 2024-01-26 697941 694313 163684 161177 276287 281927 311594 306927 180993 177345 231839 235595 266813 269987 4465282 4794936 6348461 6144339 1074336 1116044 231860 205418 235989 233656 279683 273045 260818 260182 171027 173196 655231 614911 1458092 1425334 346628 344783 486990 490355 607545 585604 602335 603938 613100 623815 581143 642983 1729467 1804948 1142477 945438 542511 534923 638532 632930 649510 658058 649545 659657 738430 730143 4825186 5061293 39.75 72.0 2
09:08:57 2024-01-26 699216 698115 163719 160591 277525 280893 312032 308556 180103 178011 231083 235525 266778 269725 4462206 4800828 6380376 6159774 1075678 1118945 232251 204740 234697 233691 281371 272275 260737 260989 171164 172217 655231 616065 1441357 1427083 346347 342843 486232 486643 604091 590475 602763 607181 613064 625537 576919 640207 1729467 1804948 1126642 944729 541352 531878 637557 632930 648555 654428 649545 658177 738197 730359 4839374 5061293 39.75 72.0 2
09:08:58 2024-01-26 700006 694309 163684 160629 277489 280893 311559 307106 180103 177311 230723 235525 268538 270332 4467671 4800673 6385023 6169395 1072216 1119143 232079 204848 234697 233262 278409 272275 260050 260917 171214 171872 647126 615183 1438056 1428369 346056 342843 487749 486571 607264 585532 599663 607181 612596 622028 576883 640207 1724527 1804948 1123787 944729 541352 531806 636134 631067 647566 653472 648548 657673 738758 730323 4831403 5057684 39.75 72.0 2
09:08:59 2024-01-26 698945 694282 163650 160360 276675 280666 311086 306393 180110 177311 230365 235326 266744 270141 4467671 4795243 6408327 6170668 1075560 1115933 232113 206472 234553 233355 279788 271956 259684 260255 170739 171943 650068 614994 1449608 1429383 345822 342843 486405 488308 606797 588592 596640 605463 611232 622294 581491 638770 1723230 1801113 1124565 943572 540967 531576 636663 630584 646615 652483 645680 657828 737642 729962 4839825 5057684 39.75 72.0 2
09:09:00 2024-01-26 698445 694282 163349 160480 275564 280862 310615 306964 179535 176753 230365 234765 266339 269500 4467671 4784177 6360359 6171744 1074834 1119485 232113 206182 233821 233193 279788 270491 259795 259818 172535 171635 652245 616027 1436711 1430287 346165 342447 486061 487616 606834 587746 599685 604606 610931 620436 578839 636396 1723892 1799837 1124565 943388 539813 530202 635760 629211 645173 650616 645680 653801 736564 727289 4825449 5057684 39.75 72.0 2
09:09:01 2024-01-26 700526 698273 163388 159612 276640 280380 310109 308628 179535 177277 229971 234765 265934 268896 4467671 4780660 6406986 6152814 1069549 1117892 234118 206002 233313 232187 279342 270491 260233 259381 170095 172044 635531 618643 1430096 1427356 346592 341807 485607 487962 607264 585892 599885 604822 614562 621784 577537 636160 1720221 1802390 1112105 943351 538136 531308 634409 628285 644007 652999 644691 651876 729922 728089 4811352 5061293 39.65 72.0 2
09:09:02 2024-01-26 700273 694318 163260 159570 276445 279896 311483 306964 178970 176719 229614 234042 271040 267281 4470381 4785173 6416419 6126777 1068024 1113635 231113 208591 232510 231794 278217 269478 259724 258511 171106 171805 657470 621691 1427613 1428255 345640 340560 483587 486126 605545 585640 596052 603962 612751 618584 576005 634482 1720221 1808722 1120572 942074 535230 529021 633026 625484 642184 649326 641391 650383 736161 728616 4826377 5059829 39.75 72.0 2
09:09:03 2024-01-26 700273 694309 163092 159066 275793 279896 308270 306964 178936 176164 228901 233647 267658 267174 4470657 4771444 6416326 6162773 1066095 1116044 230724 208227 232310 231830 278217 269540 258774 258796 171106 171668 656537 621835 1443309 1427240 345640 340320 483550 486655 605767 589611 596015 603962 612537 616740 574131 636443 1716752 1806229 1120572 942111 535119 528237 632366 621893 641276 649290 641639 651335 733858 727660 4837347 5070665 39.75 72.1 2
09:09:04 2024-01-26 699248 698309 162605 159358 274914 279896 308305 306065 178778 180739 228901 233322 266731 267711 4473845 4797869 6416316 6153407 1075941 1116044 230758 204739 231750 231473 277826 269730 258411 257964 171064 171091 651577 616070 1449725 1430287 345552 339567 483208 485145 605080 586168 596459 599391 609222 614938 572806 632769 1715270 1798892 1103798 942186 536752 529021 632816 625520 641730 649419 642096 653341 733858 729829 4849769 5059829 39.65 72.0 2
09:09:05 2024-01-26 696811 694309 162311 159578 274074 279896 308270 304810 178778 177666 228866 232605 266357 267245 4477037 4810012 6383314 6126777 1072029 1116044 235185 204739 231750 230797 277826 268900 257477 257170 169506 170548 665352 615349 1428081 1427356 344569 339424 482003 483126 603723 583576 594735 599003 607431 617621 572661 633108 1716752 1789992 1110028 942111 537478 528647 631916 625532 641276 648160 641183 651297 731782 727587 4855118 5067049 39.75 72.0 2
09:09:06 2024-01-26 696661 694349 161573 159468 273202 279896 307984 305169 178654 180471 228866 232570 266357 267783 4470657 4810405 6374469 6172138 1072481 1116044 231968 204166 231786 230762 277826 268900 256968 257783 169355 170395 657284 613426 1457410 1427356 341582 340224 482258 482857 601475 583710 593771 598985 604014 617218 572697 632621 1720733 1796709 1114182 940570 535230 529021 631018 623468 641276 647511 639817 650834 728479 725499 4895196 5059829 39.75 72.0 2
09:09:07 2024-01-26 695821 694309 161607 159324 272403 279188 308683 304704 178778 180274 228866 232536 266357 267174 4480231 4817291 6369685 6167170 1075088 1116044 231500 204452 231588 234789 277205 268262 256685 257783 167688 170972 649819 613501 1456204 1420163 341644 339949 480898 481944 598516 577086 594235 599391 608553 618421 572293 634085 1721661 1794943 1134949 938060 535070 528611 629452 623762 638523 645611 638381 648875 726011 721381 4900693 5067049 39.75 72.0 2
09:09:08 2024-01-26 697196 698282 161539 158755 272368 279752 306804 303847 178654 177062 228706 232536 266357 267769 4477037 4800790 6369685 6157536 1072774 1116044 231500 204166 231501 234824 276586 268073 256358 257964 169668 170548 623917 616519 1441877 1420163 341644 339710 480862 481300 595113 576951 592233 597380 604050 619412 574529 633447 1720733 1794158 1108043 937823 535070 527309 629227 623762 638450 641703 636497 647493 727631 721309 4897195 5067049 39.75 72.0 2
09:09:09 2024-01-26 697154 699599 161501 159066 271952 279896 306340 304240 178338 180077 228156 232178 266170 266951 4477037 4812489 6374469 6172138 1072457 1115252 230852 204023 231029 235047 276356 267250 255606 257206 169668 170548 649446 613426 1440727 1420163 341159 338722 479952 480476 597076 576915 591739 596075 603128 613143 571155 631833 1720937 1794084 1130796 938097 534307 528826 627406 622659 638881 640204 636423 645620 724690 721390 4900693 5067049 39.75 72.0 2
09:09:10 2024-01-26 697973 698318 161496 159028 272660 279896 306340 303991 178338 180148 228156 231856 265909 266354 4480009 4826739 6383314 6175516 1072367 1116044 231338 203904 230670 234718 276356 267286 255606 256165 168935 169973 651872 613426 1446213 1427356 340311 337630 478121 481228 597923 576951 590443 597214 605394 613280 567870 629070 1714626 1784542 1114182 939550 535070 526529 628781 621815 638071 643862 636276 646849 727778 721341 4877340 5064905 39.75 72.1 2
09:09:11 2024-01-26 699018 699296 161847 158746 272368 279896 307018 302995 178338 180113 227449 231856 265576 266577 4480009 4807955 6369685 6163342 1072481 1115252 230690 203559 230276 234517 275842 267214 255535 255592 167688 169435 649259 613426 1435327 1425334 341644 337630 478048 480476 598070 576915 588803 596295 601396 612777 567797 630001 1713408 1788084 1101721 938839 534307 527362 628744 622939 636617 643862 635374 645473 726710 724108 4895196 5061226 39.65 72.1 2
09:09:12 2024-01-26 698564 694313 161496 158326 271537 279896 306838 302923 178091 176532 228121 232260 265541 266354 4480009 4812842 6379010 6172138 1072029 1116044 230175 203524 230115 231612 275704 266991 255178 255592 168602 169435 639770 613666 1440931 1425334 340676 338150 478012 477737 596378 576843 588243 595451 600479 613089 570466 627213 1714626 1788084 1110028 938171 532093 522900 626553 621352 638427 640060 636413 645436 724653 723742 4895158 5070665 39.75 72.0 2
09:09:13 2024-01-26 697987 698282 161262 159940 271467 279896 306946 303619 177777 176974 227821 231109 264798 266132 4486402 4818600 6379010 6157592 1072737 1116044 229456 202954 230276 230821 276323 266581 254964 255592 169430 169821 638527 612292 1444272 1418149 339712 338413 477267 477629 594929 577941 588697 593823 603401 613280 570062 630213 1715307 1788121 1114148 935470 532027 522792 623416 618235 634364 638889 634490 643680 723178 722061 4895856 5075214 39.75 72.0 2
09:09:14 2024-01-26 698470 698273 161020 158032 270710 279644 306730 303244 177777 179700 227220 230915 264763 266212 4486402 4818688 6369685 6161968 1072367 1114461 229456 202707 229561 230821 274633 266358 254360 255310 169668 168932 652245 612988 1465826 1425334 339565 336071 477267 477629 595534 577941 586921 594280 602122 610587 568851 625806 1710975 1788558 1135414 936838 532027 522828 625222 619826 631100 640276 632714 643151 722348 722499 4895856 5075063 39.75 72.0 2
09:09:15 2024-01-26 698470 699716 161145 158208 271278 278877 306117 302394 177497 176567 229204 231075 264728 265537 4493260 4812842 6406711 6144339 1069549 1114461 230690 202530 228813 230498 274405 265577 254751 254560 169192 169401 651540 617403 1453416 1427356 341159 334591 476596 481146 597223 577941 586505 590746 602122 608765 566732 623482 1706087 1789181 1138058 939507 532027 522388 624779 618272 633914 641638 631782 642696 722641 717138 4916758 5079389 39.75 72.0 2
09:09:16 2024-01-26 697081 700204 160913 157885 270535 278929 306334 302323 177709 176214 227061 230755 264481 267745 4489361 4811577 6379010 6172694 1072793 1116044 229421 202884 228883 230140 274440 265577 254292 255200 168718 169435 649446 613426 1445834 1416140 339231 336613 476189 476178 596854 575863 587872 591800 601043 611483 568010 626731 1711861 1788084 1126642 934142 530514 522756 623858 612951 633017 637434 632797 643062 719518 718497 4891288 5080145 39.65 72.0 2
09:09:17 2024-01-26 699465 698169 160768 159818 270570 279034 305759 303475 177642 176232 227220 230881 263953 266127 4492797 4817175 6379010 6172694 1072793 1114461 229225 202530 229278 229425 274021 265541 253757 254773 168718 169401 649072 613501 1437562 1420163 339231 336071 475149 475985 593011 575455 585188 590964 599839 611129 567206 625325 1710975 1784764 1124565 934570 530514 521984 622534 612915 633017 638403 631898 642036 719472 717989 4891288 5067049 39.75 72.0 2
09:09:18 2024-01-26 699465 700940 160820 159935 270759 278074 306370 302216 177642 176391 226956 230778 264551 265360 4489361 4826553 6383314 6163342 1072367 1115252 229421 201894 228848 229496 273219 265506 253580 253956 169192 168330 654485 615183 1421237 1427356 339712 334556 476790 478422 594270 575899 583594 589007 599466 606097 565458 621609 1705852 1779666 1085658 936838 530137 522303 622975 616455 633017 637918 632347 642036 720562 718497 4873862 5069181 39.65 72.0 2
09:09:19 2024-01-26 698748 699341 160511 157722 273058 277078 306118 303979 177396 176391 226605 230972 264115 265360 4495768 4821665 6390179 6188222 1072367 1116044 228710 202248 228653 229390 273149 264913 253191 253991 168718 169184 649072 612988 1436302 1420163 337794 334556 476967 477744 590067 574642 584647 589298 598914 607838 565494 622563 1706124 1784253 1131173 934142 529007 520811 621654 616338 631864 634643 630551 640175 717839 716470 4893699 5067049 39.65 72.0 2
09:09:20 2024-01-26 698967 699862 160361 157467 269851 277364 305723 301193 177574 176003 228484 230298 263777 265174 4493260 4822114 6366574 6172694 1072517 1114314 228675 201577 228103 229069 273114 264728 252416 253956 168718 168363 649446 612218 1463921 1420163 337794 334556 476225 477068 592701 574373 584647 589298 595145 606061 565058 623173 1706087 1777115 1110028 934179 529007 519713 621746 612879 632121 634643 630551 641761 718383 716470 4893699 5068905 39.65 72.0 2
09:09:21 2024-01-26 698248 699341 159991 159147 269628 276515 305581 300137 176695 175652 228374 232089 263636 267066 4496250 4816170 6388335 6176799 1072793 1114461 228675 201612 228601 229108 272732 263917 252381 253991 168930 168330 659789 612512 1442039 1423315 337794 334367 476225 477068 591228 574606 584647 589298 598029 604357 564622 623470 1706124 1787949 1131173 934142 529007 522153 620336 615245 631227 634678 630551 640175 717876 712404 4893699 5069181 39.75 72.1 2
09:09:22 2024-01-26 697232 699835 160212 159147 269628 276939 306514 301637 176492 175968 225973 229694 263733 266840 4512954 4825487 6384947 6162005 1072793 1116302 227931 201577 227909 228324 273533 266204 252840 253567 168246 168713 652245 612292 1447209 1416140 337317 334591 474544 476393 590628 572506 582601 585622 595145 607874 564622 622526 1710975 1785023 1130796 931419 528483 521415 618039 614594 628481 631832 628688 636437 712147 712332 4893699 5067049 39.65 72.0 2
09:09:23 2024-01-26 698846 698318 160217 158890 269405 277986 304187 300491 176661 175722 226008 229660 263111 263912 4500250 4834245 6396736 6197617 1073905 1116044 227772 201577 228406 228149 272696 263952 252205 252933 168246 168762 630734 612255 1471583 1424324 336477 333551 474544 476393 589524 572947 583816 590393 595109 603832 562162 621662 1706050 1781204 1122692 934179 528256 521415 619898 615631 629443 632791 628688 639228 712219 716434 4892606 5074914 39.75 72.1 2
09:09:24 2024-01-26 698748 699871 159965 161587 269405 276479 306249 300491 176661 175968 225850 229694 263514 264723 4498713 4828240 6387340 6183659 1072367 1115105 228285 200945 227431 228679 272315 266016 252725 253143 168482 168296 651125 613600 1438080 1421263 337317 333516 474544 475390 585775 571259 582987 585910 595037 604267 562126 621662 1704877 1777115 1107951 934142 526010 520677 619855 614159 628925 631832 627314 638284 712219 712260 4900693 5069181 39.75 72.1 2
09:09:25 2024-01-26 699280 701420 159961 161552 268585 275860 304651 299580 176505 175600 230189 229307 262307 264427 4498825 4830212 6383788 6186882 1072608 1113524 227861 200805 229272 227795 271724 263740 251188 251981 168482 167764 644220 611605 1454497 1425334 336804 333830 474544 475426 586100 567973 581297 585390 594504 603978 558892 619861 1704148 1778953 1101721 934105 526010 519905 618003 612856 627557 632492 627314 636400 712183 712260 4882150 5069181 39.75 72.1 2
09:09:26 2024-01-26 699280 701156 159957 161291 268585 276056 304686 301121 176472 175565 230352 229307 262892 263912 4498713 4841928 6434962 6177422 1073612 1116227 228304 200770 226869 227795 271724 265640 252206 251807 168105 167696 647126 613313 1425146 1427356 338256 333830 473743 475309 590321 572470 580929 587132 596190 604231 558784 619310 1701456 1784002 1109970 936838 527131 518037 618223 614159 627005 632755 627240 636326 716248 712223 4867159 5080037 39.75 72.0 2
09:09:27 2024-01-26 699207 700366 161592 161559 270566 275597 304615 299545 176560 175407 230767 229239 263052 263877 4501921 4840465 6430283 6171572 1071842 1114640 228393 201508 226957 227655 271345 266011 252206 251807 168105 168512 645655 615183 1425671 1427356 337794 333830 473568 475390 585915 571150 581224 587127 594467 603056 558784 617956 1701729 1774477 1089260 935470 526010 519134 618223 613724 627397 632755 626758 636326 716248 712223 4858583 5076415 39.75 72.1 2
09:09:28 2024-01-26 698391 700330 159422 161559 268211 275597 304151 299020 176316 175372 230442 228922 262638 263842 4505133 4831387 6416419 6148721 1071565 1114461 227931 200245 227924 227461 273077 265415 252689 251456 167600 167696 647126 615183 1437354 1428255 337575 333613 473168 474338 589452 570955 580929 586269 593255 602423 560874 618450 1704560 1779971 1105730 934142 526010 517962 617162 612783 625642 631832 625390 635603 716248 711149 4859599 5079761 39.65 72.1 2
09:09:29 2024-01-26 700273 701347 159418 158491 270175 274754 303653 300272 176039 174743 230406 230861 262272 263438 4495171 4840659 6444052 6188764 1071600 1116044 227615 200245 225921 227230 271001 263004 252689 252711 168126 167662 649517 616065 1443033 1428255 337612 333456 472652 474120 590665 571150 580363 586296 593219 601685 560874 616095 1701729 1774625 1105730 934142 526010 517999 617785 612339 622087 631299 623546 634450 714509 709613 4896098 5080037 39.75 72.1 2
09:09:30 2024-01-26 700001 700352 159384 161186 269985 274754 303191 301065 176039 175092 230207 228888 262237 263807 4511678 4825298 6388335 6180950 1071266 1114461 227190 200245 225956 226492 272808 262234 250769 251175 167776 168929 652969 612648 1461717 1426226 335528 333685 473059 473748 588006 570351 579283 586296 591804 601940 560874 617246 1706155 1774441 1122489 931533 524942 517451 614690 609181 625176 629379 621673 633750 708756 710409 4907700 5080037 39.75 72.1 2
09:09:31 2024-01-26 701004 699305 159414 160857 268211 276249 301033 300909 175884 174726 225954 230144 262237 264916 4505133 4840659 6379010 6179626 1072793 1114461 226208 200245 225921 226457 270553 267780 250351 251175 167516 167614 670297 613426 1437942 1421002 335987 335306 473059 472338 587210 569543 578836 585362 592824 604000 561272 619408 1704148 1780173 1114182 931533 524373 517597 615598 610527 626063 629379 621197 633187 709293 709406 4917119 5083663 39.75 72.1 2
09:09:32 2024-01-26 701000 700357 159448 158039 269415 276249 301317 301065 175884 174848 230207 233551 261506 264916 4495171 4839299 6388335 6190329 1075864 1116044 225787 200280 225921 226141 272808 264510 250386 251560 167201 167730 659789 613582 1443564 1419156 333713 333613 471507 474591 587173 569984 578872 586150 592897 604050 561162 618450 1706572 1778916 1116258 930870 525241 519134 614690 609145 624733 628900 624349 633750 708219 709406 4910099 5085780 39.75 72.1 2
09:09:33 2024-01-26 701267 700366 159448 160852 269985 276020 302598 299545 175520 174970 225918 233189 261471 264916 4521350 4839299 6397661 6195286 1074299 1115252 225595 200280 225536 225791 270588 264546 250037 251175 167166 167764 651454 613426 1443493 1418149 333713 333830 471761 472150 586611 568590 580310 586529 592860 602351 560367 617808 1704560 1779814 1114182 931533 522889 516830 614690 612065 623775 627467 623055 631800 707183 710266 4907700 5077950 39.75 72.1 2
09:09:34 2024-01-26 701267 700325 159448 157818 269415 276020 302521 300447 175520 174569 225810 229606 261471 264916 4511280 4849932 6388335 6180040 1072793 1114425 226294 199896 225222 226282 269729 263582 251659 250826 166933 167498 651125 613388 1448790 1425334 333821 332315 471797 472520 586406 568773 576862 583694 591841 602013 559120 617237 1702135 1775666 1093414 934139 524194 516794 614690 608285 624733 630338 622910 632700 709293 708405 4916299 5085780 39.75 72.1 2
09:09:35 2024-01-26 700770 699835 159389 157709 269415 275176 301317 298359 175486 174413 225774 229285 261436 264916 4514498 4840659 6388335 6190869 1072793 1116044 226329 199618 225222 225756 269541 263582 251306 250756 167201 166705 649938 612550 1435157 1420163 333369 333324 469107 471448 585549 567165 576046 583703 592132 600236 559390 618525 1708156 1779851 1126933 931533 523447 516647 612399 609108 622085 625669 621727 630902 703133 707079 4912484 5085780 39.75 72.1 2
09:09:36 2024-01-26 703261 700330 159135 160749 269985 275140 299492 299091 175332 174970 225456 229285 261471 263659 4498414 4859204 6379010 6190869 1074322 1112882 225054 199757 229900 225128 269729 263210 251306 250756 166665 167233 641234 613164 1455299 1420163 333171 332819 469071 471144 584721 567165 576046 583355 590842 601977 558423 615222 1702509 1783254 1091337 931258 522702 515915 611074 608870 621425 627321 621542 630865 703097 707406 4926538 5085780 39.75 72.1 2
09:09:37 2024-01-26 702230 701202 159414 157156 269415 274719 301316 300909 175332 174221 225456 233154 261471 264023 4517417 4860155 6397661 6186455 1080578 1114461 224707 199931 229630 225407 269764 261729 251588 250582 166665 167200 651454 616948 1426880 1416140 333785 333830 467738 468724 585833 568773 581553 583754 590969 603841 557991 614314 1702509 1787343 1093414 923460 522702 515878 610985 608870 621938 626690 625276 632588 709868 709261 4944189 5096071 39.75 72.1 2
09:09:38 2024-01-26 709213 700357 158709 157823 269805 274349 301317 299056 174387 175442 224083 228571 261037 263546 4514498 4880080 6406986 6179664 1082118 1114461 225787 200210 225366 225093 269353 261657 251306 249990 166629 167050 645713 615624 1426094 1416140 333749 331812 466746 471883 586379 568371 581224 583822 592587 603719 555519 613372 1701729 1788121 1114211 921891 521215 515147 609904 609108 623027 625479 624387 630754 708359 709224 4945376 5087969 39.75 72.1 2
09:09:39 2024-01-26 708504 701207 159211 157712 269415 273078 300859 300484 174320 174743 224205 228221 260638 263242 4504871 4880080 6397661 6181503 1081348 1114190 225472 199966 225525 225407 269541 261621 250898 249295 166629 166341 641794 616666 1421832 1415740 333676 332315 466746 468688 585245 567968 581138 582842 592169 602495 555556 612467 1704148 1786818 1112091 922878 520845 512225 603875 607145 621699 625588 623312 630606 707156 707224 4938262 5089409 39.75 72.1 2
09:09:40 2024-01-26 708428 700398 158772 157934 269200 275514 302170 301121 174354 175284 224205 229606 261219 264127 4511378 4891476 6406986 6185914 1082043 1114461 225089 200105 225201 225093 269318 261693 250952 249295 166629 166671 650886 615788 1419234 1416140 333676 331847 465428 468688 583895 567165 578683 581983 591260 602865 554699 614172 1696904 1786818 1112091 922163 519735 510714 606644 606714 620254 623142 621727 629673 705671 707079 4938262 5084496 39.75 72.1 2
09:09:41 2024-01-26 708258 701934 158356 157378 269415 273844 299527 300193 174354 175372 224011 229426 260638 261725 4517417 4883549 6397661 6185914 1080192 1112845 224394 199618 225366 224867 268908 261621 250564 249261 166130 170165 649938 616065 1430239 1416140 333171 331847 465742 468250 583895 567165 577790 582219 585915 601576 555556 614283 1701456 1789255 1089260 922199 519735 512017 607278 605426 618431 622285 621285 629522 704357 706286 4938100 5088795 39.75 72.1 2
09:09:42 2024-01-26 706249 700184 160402 156895 268724 273008 299457 300344 175749 174569 224147 229430 260865 261617 4504946 4874283 6388335 6182046 1075939 1109622 223667 199931 225366 223740 268908 261621 250388 251292 165944 166836 648423 616582 1431363 1415136 331122 331847 466222 467920 582138 563857 575374 580269 588798 598479 555949 612467 1696867 1773551 1118335 927565 520474 511469 607631 605426 618177 622285 617582 626662 704357 703210 4934395 5089604 39.75 72.1 2
09:09:43 2024-01-26 705471 699681 158920 156999 269272 272867 300466 299124 174354 174378 224205 228805 260638 261400 4523864 4874062 6397661 6188764 1078729 1112845 224394 199618 225049 224364 268499 261621 249861 251115 166095 165786 649938 615788 1426442 1415136 332666 331812 465391 469417 583981 566895 577344 580269 589520 599814 554699 613751 1696904 1787949 1109970 923535 519365 512635 606848 604998 618431 622285 620807 630102 704357 703318 4928910 5089604 39.75 72.1 2
09:09:44 2024-01-26 709013 703196 158427 157313 268894 272902 300745 298915 174134 174795 223832 229215 260569 261725 4522039 4889339 6406986 6190869 1079809 1112845 223667 199618 225525 223706 268090 261621 250212 250939 166047 170165 648423 615788 1423553 1415136 331122 331489 468070 467225 581389 563821 573867 580233 589325 598900 555519 615233 1696904 1775105 1087184 926906 519735 512273 608140 604998 616614 622285 617181 626217 702257 701690 4919227 5085780 39.75 72.1 2
09:09:45 2024-01-26 703484 701202 160694 157173 268750 274471 300247 299419 174320 174117 224219 228150 260499 263060 4526769 4863484 6397661 6193301 1078274 1111195 223667 199027 225049 223671 270357 261217 249861 250939 165597 170046 642167 616065 1436501 1415136 330621 331812 467407 467225 581280 563025 575374 577082 586131 597220 554699 614883 1696904 1773551 1114182 926248 519623 512998 608140 604569 613073 622285 617672 625293 701761 701690 4917119 5078533 39.75 72.1 2
09:09:46 2024-01-26 702230 701388 162804 157139 268113 274051 300891 297554 174768 174117 224255 228319 260534 263097 4517822 4867197 6411350 6191398 1080900 1112845 225130 198993 225049 223706 268090 261401 249861 250939 166371 170130 648423 617545 1421338 1415136 330621 331583 466746 468896 580460 562194 575374 576933 585735 597220 554699 613261 1696904 1773849 1109970 926906 518997 511910 607241 604784 613073 622285 616233 625330 701265 701196 4915992 5085780 39.75 72.1 2
09:09:47 2024-01-26 702262 701429 160024 157139 268623 273008 298062 297456 174320 173979 223733 228213 260758 262952 4511378 4868292 6397661 6190703 1075484 1112809 223495 198647 224891 223464 269823 260777 249161 250586 165562 169976 652969 612292 1448974 1418149 331953 329809 466150 468564 577307 558960 573334 576825 584750 595253 549914 612390 1694889 1766878 1105875 927565 519735 512998 604141 604784 616614 622285 614378 623450 701761 700138 4912484 5077950 39.75 72.1 2
09:09:48 2024-01-26 701262 701384 162729 156531 267834 273078 300481 297440 174387 173979 224047 227618 259844 263242 4537710 4867999 6406115 6195745 1072793 1113056 224846 198612 225366 223637 269065 261217 249261 250796 165562 169976 655252 611675 1446035 1424324 332424 329275 466150 468896 580880 562158 572077 578779 582338 595253 549914 610144 1694889 1759284 1112091 929546 520571 512998 608955 604569 618431 622285 615764 623450 703324 701160 4906594 5087885 39.65 72.1 2
09:09:49 2024-01-26 700774 702153 162436 157324 266976 273078 299492 297531 174387 173425 224241 228067 259844 263278 4526769 4859146 6406115 6197357 1075088 1116044 224243 198370 225049 223464 269597 260777 249510 250410 165527 170060 648423 612255 1453665 1420163 331717 328778 467738 467900 577086 558960 572041 578779 584303 595253 549914 611520 1694424 1772294 1101721 927565 519365 512635 607595 604354 616614 622285 614378 623413 702294 699117 4919504 5085228 39.75 72.1 2
09:09:50 2024-01-26 701272 702153 162729 156944 267382 273043 298515 295901 174354 173425 224047 227618 259844 261725 4517860 4853164 6410918 6198070 1078651 1116488 223564 198612 224345 223292 269254 260777 249261 249883 165527 167818 646908 615183 1455841 1418982 331247 329809 467407 467900 576946 558924 572077 579189 584303 595368 553573 611520 1696867 1767024 1116258 926248 518260 512273 605559 601899 614681 620427 616233 623413 700239 699117 4909559 5087889 39.75 72.1 2
09:09:51 2024-01-26 706400 702157 160024 156949 267413 272139 298501 297807 175503 174256 222677 228166 259809 261653 4523543 4877897 6405363 6188877 1077321 1113130 223529 199131 224165 223499 269254 259937 249161 250147 165296 167480 662368 616948 1428894 1416140 331916 329845 465318 467569 577050 558887 573741 579189 586059 595368 549878 610029 1694889 1773551 1105730 924707 517892 510067 604489 601012 614681 619518 615037 623140 698191 697835 4915992 5082155 39.75 72.1 2
09:09:52 2024-01-26 703260 700357 162440 156691 267422 272139 296711 297734 173807 173460 222998 227618 259809 261653 4526769 4882532 6388335 6196341 1075705 1113130 223339 198232 224008 223154 268957 259829 248983 249741 164948 169753 656790 613426 1438184 1418982 331013 330370 466416 468293 578862 562352 572004 577959 582625 595253 549842 610901 1696830 1764451 1107951 925975 518260 510825 605781 601899 614681 621993 613472 621577 698191 698099 4912484 5078533 39.75 72.1 2
09:09:53 2024-01-26 701697 701198 162668 156800 267409 272817 298221 296861 173807 173410 222998 226949 259628 261689 4519045 4865017 6397661 6190869 1075678 1116302 223495 198543 224237 222844 268804 259829 248598 249776 165122 167480 646908 611675 1445898 1420163 331013 328493 467371 467569 578862 558887 570751 577330 586545 594415 549806 610029 1692483 1767207 1099644 926906 518260 511910 607278 601437 613073 620463 612158 624475 699971 700316 4910099 5078533 39.75 72.1 2
09:09:54 2024-01-26 701272 700888 162436 156408 266566 272591 297646 296580 173774 173149 223697 226914 260770 261653 4517417 4853339 6397661 6191398 1072533 1112057 223460 198404 223864 222775 268283 259829 248250 249776 165122 167491 645392 613426 1435840 1417974 330939 328778 466673 467238 579609 561990 571119 577550 581591 595253 553536 610615 1694889 1769785 1086930 926248 516790 510825 604482 600127 615553 618647 612568 621101 698191 700316 4910600 5085780 39.75 72.1 2
09:09:55 2024-01-26 704293 702148 162396 156438 267012 271310 297825 296521 177849 173425 222998 227812 259809 261617 4523543 4880080 6406986 6179702 1077277 1111232 222943 197750 223450 224150 268661 259285 248108 249634 164892 167245 656790 616506 1451335 1416967 331013 329595 465391 466577 578042 557993 571193 577739 581519 595253 549770 608810 1696989 1764342 1114182 924896 516790 508947 603810 600091 612943 618141 611665 622995 694156 699822 4912484 5087885 39.75 72.1 2
09:09:56 2024-01-26 702230 700393 162283 156582 267012 272175 296711 297531 177849 173115 223033 226879 261245 261617 4523543 4873151 6397661 6188575 1074373 1111232 222754 197716 222944 222260 267745 259171 248356 249248 165283 167747 646908 613426 1445406 1416967 331013 328600 466440 466431 578042 557172 569465 576325 583890 592349 552714 608736 1692483 1759284 1107951 926906 516790 510825 605094 599613 614461 618611 613326 621630 694192 699328 4919504 5084259 39.75 72.1 2
09:09:57 2024-01-26 701966 701429 162370 156438 266175 271949 297716 296134 175749 172874 222649 226528 258297 261617 4523543 4861561 6397661 6170845 1071040 1111232 223322 197681 223643 221883 267709 259244 247626 249147 164847 167047 646908 612988 1474884 1425052 330544 327608 465391 466504 577596 561047 568439 574442 583890 591767 550516 606078 1693157 1769895 1110028 924707 516424 509544 605499 599502 612943 617670 612455 620855 694192 698341 4914855 5085780 39.75 72.1 2
09:09:58 2024-01-26 703266 701429 162129 156403 266149 271949 296711 296695 177849 172359 222649 226528 259017 261212 4511378 4870820 6393107 6180139 1072793 1111269 222256 197338 222980 221883 267521 258373 247590 249147 164718 167047 645392 611349 1441373 1422013 330507 329756 465977 466467 577187 559606 568475 574442 583476 591588 551223 606938 1687684 1770167 1114211 926100 516790 510067 605559 599580 615553 619287 610384 621630 694228 697812 4905200 5078533 39.75 72.1 2
09:09:59 2024-01-26 700277 701384 162099 155948 265302 271345 297160 296848 177849 172359 222806 226528 258228 261617 4511415 4859204 6397661 6186272 1070833 1109659 223477 197372 223450 222037 266887 258373 247590 248414 164847 166697 655252 611238 1444192 1424324 331247 325778 465282 467018 579892 561120 567634 574478 582920 589855 549943 606560 1691633 1765615 1116331 924933 517789 510534 606212 599208 614681 618611 612455 621556 694192 694376 4910099 5074914 39.75 72.1 2
09:10:00 2024-01-26 701272 701429 162143 156438 265967 271984 297716 296904 177883 172874 222962 226563 258263 261617 4526769 4853164 6397869 6179702 1075100 1112845 222256 197716 222944 221917 267745 258373 247590 248762 164468 166814 655252 613426 1429257 1416140 330076 327821 465062 465259 576407 559422 570958 577261 583635 592945 551260 607164 1695248 1777290 1103609 923535 515253 504909 601679 599341 612253 615001 613326 621630 694083 699207 4925391 5094904 39.75 72.1 2
09:10:01 2024-01-26 705863 701429 162129 156442 266184 270448 297507 295901 177531 173115 222110 226879 258297 260809 4523543 4880080 6397661 6188538 1078274 1111232 222067 197681 222560 223678 267745 258373 246863 248727 164767 166814 645392 617545 1426978 1414134 329609 327786 463750 465186 576407 558023 568659 574697 583740 593255 551623 608725 1692836 1773147 1101489 921992 515576 504729 602068 597827 611211 614965 610495 622292 697187 698305 4931026 5093605 39.75 72.1 2
09:10:02 2024-01-26 708479 701429 162107 156151 265931 270896 297723 297531 177338 173149 221573 226528 258228 260809 4526769 4896442 6402425 6179664 1079041 1111269 221913 197750 222021 221541 267745 257975 246581 248169 164468 166814 652969 615788 1423152 1412132 330544 327750 460057 465222 577224 558029 572041 574697 583890 594415 549348 607388 1693407 1779851 1101489 917529 514842 504729 599673 599650 613701 615001 614378 622995 698155 699073 4944189 5094561 39.75 72.1 2
09:10:03 2024-01-26 710492 701921 162103 156329 265563 269694 297716 296868 177497 173270 221573 227972 258194 260924 4526769 4910136 6416493 6191398 1085207 1109659 223322 197509 221174 222294 266665 257577 247626 247960 164468 166697 648612 614743 1420978 1414134 330544 327968 460021 466632 577224 558029 572077 574624 583065 593961 545223 604650 1692483 1783254 1101489 917851 515944 507657 599636 599982 612833 619178 615139 621519 694156 698590 4969027 5119589 39.75 72.1 2
09:10:04 2024-01-26 710492 703192 159134 156295 265714 270483 296711 295467 177655 172927 221919 227972 257408 260845 4531499 4898376 6416312 6195814 1086718 1112057 222943 197372 221364 222260 265812 257975 246898 247995 164319 166581 649938 612912 1429918 1416140 330544 325778 459661 467569 577224 558029 572077 574624 583065 594687 544838 603716 1694889 1778953 1101489 916819 515576 504657 599488 599493 612870 618485 613865 621519 700383 700738 4952469 5093928 39.75 72.1 2
09:10:05 2024-01-26 710492 702385 162037 156369 265674 272415 298005 295883 177744 172805 222230 228255 259600 261176 4533229 4905307 6420695 6188538 1087531 1111195 222908 197338 220793 222191 266033 257506 247555 247542 164433 166380 658329 613426 1430491 1413951 330544 325743 459827 467569 577633 559606 571967 572416 582283 591243 544765 605809 1692483 1777620 1099369 915613 515216 507729 601452 601059 614972 619287 617269 621444 698670 700243 4966640 5102420 39.75 72.1 2
09:10:06 2024-01-26 712333 703201 159541 156338 265227 269659 297716 296242 174944 172701 221883 227549 257374 261581 4539701 4919653 6411350 6179702 1088232 1112020 222943 197338 221484 222226 265183 258943 247555 246814 164433 166546 649938 613426 1421813 1410943 330544 325778 460093 467900 576407 558125 570310 567883 581275 589998 540865 605846 1694889 1777033 1103609 914098 516790 507534 601181 601318 613377 618376 617114 620921 697003 701197 4971316 5103361 39.75 72.1 2
09:10:07 2024-01-26 709293 701393 161854 156369 264481 272343 297536 296170 177675 172290 221573 226493 259271 261545 4533229 4920612 6397661 6188538 1081976 1111195 222943 197029 221830 222191 264335 257903 246828 246814 164718 166313 652245 612988 1426408 1410943 330076 328004 460093 466872 574742 558023 568585 567811 582349 590828 540829 603326 1692483 1781709 1103609 918293 516790 507765 601181 602173 611175 614462 613907 617448 695943 701088 4994740 5103361 39.75 72.1 2
09:10:08 2024-01-26 707002 702203 159023 156195 264490 270861 297933 295655 174735 173079 221537 226424 257374 261725 4537304 4926616 6373968 6193400 1081854 1112020 222256 197029 221830 225784 265329 258373 246377 246814 164399 165850 653713 613426 1425310 1410943 329609 325778 460057 467238 573329 556410 568585 569598 580455 591869 540901 604681 1694889 1784002 1109970 918293 518900 504873 599412 601664 609807 613271 614200 615626 695215 699822 4980884 5096071 39.75 72.1 2
09:10:09 2024-01-26 707277 701211 159134 156161 264278 272415 297153 295962 177551 172290 221346 226493 259672 261509 4531049 4919730 6351034 6192962 1079457 1109585 222564 197029 221293 225907 264115 258120 245275 247294 163872 165850 655252 611238 1436553 1406946 328350 325778 459985 465186 568108 556410 567744 568572 580455 592587 543997 606374 1696094 1786511 1109970 918293 516790 504801 599247 601045 607513 613271 612455 614282 695215 699096 4968536 5101906 39.75 72.1 2
09:10:10 2024-01-26 709293 701207 159095 155948 265161 272415 296915 295611 174770 172666 221395 226004 258022 261140 4527092 4886943 6343736 6197428 1075051 1112845 221879 197063 220793 225661 264406 257326 245275 248343 163382 166778 663199 619310 1429919 1401723 329376 325778 459985 465186 568036 557592 569259 567775 583890 595052 543997 607368 1697994 1797252 1095128 917640 513721 503487 597974 597767 605513 613271 613763 614282 694156 698305 4928910 5082356 39.75 72.1 2
09:10:11 2024-01-26 710492 701880 162326 155121 266247 270666 297225 295360 174526 173252 221014 226705 260033 261184 4537304 4868292 6393107 6204815 1074675 1109622 222033 197029 220141 225820 265183 257506 245825 247542 163200 166778 643308 621081 1430661 1401723 329376 325778 458583 465648 568036 559606 569428 567883 583890 592788 540865 606938 1696867 1800322 1103609 917367 513721 503844 598084 597730 605513 614031 612455 613340 694083 694376 4926538 5095244 39.75 72.1 2
09:10:12 2024-01-26 710492 702422 162099 154862 266113 270883 297716 295955 174578 173113 221098 226039 257663 260629 4530672 4877378 6395661 6199708 1075817 1113019 222256 196858 220141 225820 264406 257290 245275 246779 163382 166313 652175 621524 1409195 1410943 331013 324816 457902 466577 571359 557993 568183 568792 583890 586480 540793 602784 1692210 1793196 1097451 920254 514486 502483 599163 598290 607232 614965 613763 614282 698155 694340 4920635 5095146 39.75 72.1 2
09:10:13 2024-01-26 706327 702412 161762 155397 264459 269705 297933 294082 177358 172256 221289 226566 258587 261328 4533872 4860235 6388335 6204626 1065295 1111195 223287 195767 220997 225820 263931 257110 245240 246779 163382 166336 652175 617545 1467206 1410943 329609 324816 462824 465881 568108 558814 566102 568389 581758 586239 540793 604575 1687684 1777129 1096453 922199 516021 502529 601217 598326 604023 616767 609370 613774 699178 694268 4910099 5095146 39.75 72.1 2
09:10:14 2024-01-26 701272 702148 161880 155397 264494 270883 297644 293471 177620 171708 221537 225951 256626 261364 4547464 4829866 6387089 6195286 1058509 1113130 222221 196073 221519 222759 264335 257871 244789 246779 163348 165850 660728 618517 1418985 1410943 329609 324727 462732 459746 568000 558023 564495 568792 582206 585054 544802 605110 1692210 1778953 1118567 927565 515253 502446 602068 596258 605513 613271 607900 612435 694083 692171 4867007 5091513 39.75 72.1 2
09:10:15 2024-01-26 700774 698694 161915 155363 265306 270692 297795 293186 177427 172136 220811 225444 257766 259131 4531499 4828142 6434251 6206936 1063393 1109622 222221 196380 221045 223051 265776 255854 245240 246779 163087 166034 657603 620573 1419380 1416140 330310 324816 461148 462383 573894 559606 564794 571204 582654 585974 545187 603117 1683237 1765615 1086647 926906 511552 503237 600332 595241 608444 614965 608874 617960 694192 692207 4867962 5085780 39.75 72.1 2
09:10:16 2024-01-26 701272 704147 158685 155363 264494 270501 297933 293919 177392 171708 220846 225444 256982 260554 4530823 4867235 6429246 6188071 1071002 1113130 222719 196073 221103 222447 264150 257077 245513 245227 164135 165318 652175 613426 1437205 1427356 328678 324816 460093 462456 573047 555980 564495 567811 576603 586239 543997 599184 1685357 1763114 1091337 922163 513011 504801 599872 595415 607549 613271 606572 614282 692688 690154 4915992 5085780 39.75 72.1 2
09:10:17 2024-01-26 703266 704147 158696 155397 264102 269659 296188 294403 174074 171982 221227 224748 259773 259968 4536121 4877749 6403277 6197277 1077390 1114715 222925 198169 219929 222234 265369 255925 245275 246019 163382 166169 653713 616065 1425000 1415136 328118 327115 459296 459782 573047 556410 566904 567919 577118 589375 540865 601332 1687647 1774808 1094333 915650 511189 501787 594412 594645 607513 612336 612065 616099 693251 693671 4938315 5087885 39.75 72.1 2
09:10:18 2024-01-26 709484 702422 158579 155367 264054 270501 295865 294438 173832 172325 220123 226143 257374 259131 4537531 4905566 6411744 6210244 1088307 1113130 223852 196789 219740 222546 265006 258227 245685 245984 163348 165850 655252 615183 1450954 1415961 328678 325217 457458 459710 574552 558234 566066 567919 577082 589465 543997 602261 1687684 1774808 1097249 918293 511189 503753 595932 594572 604059 611474 608911 615666 692688 692207 4940660 5104623 39.75 72.1 2
09:10:19 2024-01-26 709484 703151 158574 155363 264225 270501 295829 295754 173677 172325 219934 225793 257161 258949 4536121 4912696 6416312 6200183 1085111 1114640 223867 196926 219622 221923 264265 255783 245100 245879 163903 165710 643877 615183 1426256 1414134 328678 324383 458179 463970 573894 556410 566941 572027 581044 588236 540756 599221 1687610 1773968 1120732 914926 511189 502883 594412 596258 607586 613271 611585 617011 695215 694268 4953310 5082468 39.75 72.1 2
09:10:20 2024-01-26 712239 704147 161623 155363 263641 270692 297095 294709 177111 171947 220193 226844 256591 259968 4542594 4905344 6416312 6191398 1082006 1111232 223867 196277 219823 222823 264833 255783 245135 245500 163279 165710 655252 613275 1434459 1416140 328678 324816 458253 463109 574552 554476 566868 567883 577050 591546 544041 598949 1687610 1774808 1097249 915650 511879 501787 593992 595836 607549 613271 612020 616573 695215 694268 4954795 5082618 39.75 72.1 2
09:10:21 2024-01-26 710492 702412 158685 155649 264041 270501 297167 292945 177111 171708 220158 226178 262063 259750 4542594 4912324 6425637 6195814 1085207 1109585 221571 195801 218702 222475 263904 255713 245030 247163 163245 165479 645392 613275 1429628 1414955 328496 324780 458253 463764 572643 554767 566066 570869 577095 586239 541348 601517 1690430 1774551 1099369 912980 512957 503237 597660 594658 604096 612372 612455 613340 691185 695146 4972197 5096896 39.75 72.1 2
09:10:22 2024-01-26 708284 699388 158242 155294 262843 270883 296188 293506 174335 171708 220158 225096 261921 261653 4536121 4926376 6379010 6197466 1075527 1109585 221537 195801 220035 221364 262284 256319 244995 245017 163665 165190 646908 613642 1446292 1413951 328761 324780 460205 464310 572110 553911 565193 567183 575314 585879 543061 599442 1686413 1768129 1097249 915388 512195 503273 597660 597527 607085 613235 612181 614282 691185 694268 4961486 5095146 39.75 72.1 2
09:10:23 2024-01-26 710418 702412 161477 155363 263426 270121 295973 293506 173798 171674 220123 225061 261885 260773 4536121 4924111 6406986 6193000 1085111 1112845 221537 195767 219727 221958 262319 255139 244486 244473 163234 165318 654485 613426 1429376 1415740 327568 324816 459553 465292 571704 552912 565551 566162 574838 586239 540163 599571 1688541 1778953 1103609 918293 513320 505990 595328 594852 606372 611008 610209 613229 690100 694232 4975938 5104623 39.75 72.1 2
09:10:24 2024-01-26 706400 701925 158242 155363 263242 270883 294963 293919 173798 171708 220158 224748 261624 261072 4536121 4924271 6360359 6200750 1077763 1107979 225938 194439 219692 221337 261883 256319 243495 244850 163348 165053 648423 611637 1445444 1413726 327423 324672 459516 464443 570894 549838 565186 565326 577219 584910 540545 599017 1687610 1775230 1099369 914690 513376 501715 596391 597601 608488 612851 610679 612435 689127 693743 4957948 5087885 39.75 72.1 2
09:10:25 2024-01-26 708284 703196 158242 155397 262799 270121 294927 293300 173798 171760 219815 224748 257494 261176 4535160 4919542 6388335 6182046 1081015 1107979 225709 199653 219692 221337 261700 256319 243513 245227 163087 164858 648423 611126 1428412 1408432 326753 324816 459516 463970 568728 553568 566633 564527 577628 586131 541201 602969 1692836 1779666 1114211 914210 513376 503094 595089 596258 602095 609184 606514 610287 691895 690154 4975938 5097237 39.75 72.1 2
09:10:26 2024-01-26 709484 701420 158463 154862 263246 270501 295249 293506 173798 171708 219780 224089 261956 259167 4557429 4874145 6341709 6197466 1077390 1109622 222755 195224 219350 221337 262756 255139 242544 246019 162678 165305 649097 616065 1427335 1405949 326901 324816 458865 459710 567266 553568 564637 565611 578037 586203 542079 602001 1692836 1790103 1080175 912980 512646 501318 594248 593530 603154 609648 607469 611016 690624 693073 4975938 5095244 39.75 72.1 2
09:10:27 2024-01-26 709988 702157 158247 154867 263242 270121 294100 293506 173677 171743 219780 224089 261589 259531 4530861 4882458 6351034 6215374 1075603 1109622 225515 195631 218702 220683 262721 257037 242783 246019 162565 165584 656040 616948 1426685 1404682 326717 324816 456223 459710 566864 549910 565298 566014 579231 586023 542279 602858 1692562 1789071 1084527 916166 513376 502474 591786 595415 601633 611008 609907 610213 693178 692171 4930462 5102613 39.75 72.1 2
09:10:28 2024-01-26 709484 702153 158463 155112 263645 268238 296641 292613 173798 171708 219780 225444 258075 260004 4536121 4868476 6393107 6195814 1072608 1109585 221571 197370 219043 221803 261883 255139 243530 245021 162791 165348 655252 618275 1448513 1410943 327813 323639 460821 463473 568874 556410 562857 565508 577009 582804 539488 602392 1688338 1779851 1092213 925511 513376 501600 599783 595910 603691 613271 606626 611488 695215 693037 4900693 5099064 39.75 72.1 2
09:10:29 2024-01-26 701272 702157 158463 154862 263649 269326 294927 291688 177145 170823 220193 223675 261921 260773 4537531 4811502 6388335 6200234 1057394 1108015 225744 199582 219196 220304 263931 255139 243291 245640 162713 165618 661612 620194 1418894 1414134 328214 324816 456901 460035 568874 556017 564094 568792 577154 583584 540901 603117 1685630 1773968 1109904 924814 509014 500111 598047 589731 604546 613127 608469 615853 696916 690250 4869159 5097237 39.75 72.1 2
09:10:30 2024-01-26 701267 702125 158288 155108 263614 268462 295865 292168 174179 171163 220123 224055 261518 258949 4537531 4874176 6425413 6190869 1068870 1109659 221537 199511 219727 220683 262721 255068 242987 244679 162826 164709 659165 609931 1421563 1418149 324771 324587 459516 460687 568874 549838 561116 567183 574774 584289 540793 599128 1682042 1758089 1112070 920752 510388 502948 594485 590564 604620 608577 605874 613492 689972 689095 4928910 5098200 39.75 72.1 2
09:10:31 2024-01-26 706093 702417 158242 154862 262843 269869 294064 293506 173245 171163 219473 223329 256591 258368 4537418 4887021 6406986 6199895 1074142 1112057 221678 199618 218667 220493 263491 256310 243530 244473 162826 165053 650636 615788 1431555 1412132 326753 324816 456275 458273 568000 549982 565298 568792 575314 586348 540376 596567 1685357 1769785 1093008 912662 509014 501418 593085 592345 606166 611120 612329 615415 690515 693182 4957181 5095146 39.75 72.1 2
09:10:32 2024-01-26 709489 702422 157451 155104 262040 269833 294028 293300 174235 171163 219473 224055 258217 261176 4545473 4931418 6369685 6200750 1084057 1112845 225550 199582 218667 220647 261083 255925 242952 243757 162826 164525 659165 611675 1436756 1408943 324807 324816 457604 461309 566864 549644 562857 562140 573187 586239 539781 601976 1687684 1778800 1105730 915687 513011 503844 592660 596258 603154 607865 605247 612653 689861 693073 4980847 5105490 39.75 72.2 2
09:10:33 2024-01-26 710109 701706 158172 154828 262005 270121 294385 292125 173832 171452 219367 223986 261553 259968 4545473 4924271 6351034 6200750 1078928 1111232 225586 199618 218702 220683 261918 255174 242206 244473 162993 164789 657603 612988 1448790 1407944 324843 324263 457604 459746 566864 549838 562821 562176 572922 586348 538219 598371 1687684 1778953 1101489 916989 512646 503487 592696 595836 604656 608783 607076 609997 685142 691684 4987747 5107606 39.75 72.1 2
09:10:34 2024-01-26 709107 702271 158398 154940 262266 269977 295292 291920 173556 171163 219473 224055 258217 260554 4545473 4935016 6360359 6200750 1080469 1111269 225550 199653 218667 220304 263242 255139 242241 243757 162826 164789 653713 612074 1423468 1406946 324771 323735 457281 459638 565663 549838 562857 562140 573290 586239 539817 602955 1687684 1778916 1099369 914210 511842 501709 592988 595415 602298 606124 604782 610109 685106 692349 4983165 5104869 39.75 72.1 2
09:10:35 2024-01-26 709513 702303 158172 154665 262266 269941 294207 292188 173694 171330 219402 223813 261405 259531 4548715 4907885 6348499 6197466 1078928 1109622 221989 199653 218327 220647 261883 254320 242987 245056 162366 165734 651598 619310 1438196 1401723 327215 324564 456311 459674 567266 553984 565298 564673 576816 584195 539781 602261 1687684 1795888 1109904 915687 510462 498737 592569 594225 598485 609648 606609 610619 692199 689669 4921876 5102950 39.75 72.2 2
09:10:36 2024-01-26 712057 702194 158540 154622 264177 267495 293957 293080 173452 171964 219262 224575 257820 259352 4537531 4867088 6388335 6200234 1071077 1109622 225938 199547 218327 220647 263242 254925 242952 244473 162438 164823 659165 615788 1442003 1410943 324879 322431 456901 459746 565663 549982 559454 562104 574874 579394 538183 601976 1683237 1768202 1095128 922236 511917 499867 596355 590710 600447 611438 604152 609839 690173 689276 4891288 5078464 39.75 72.2 2
09:10:37 2024-01-26 701000 701911 158021 154587 263149 268589 294999 291370 173763 171026 220017 222848 257820 259789 4537380 4807371 6388335 6192886 1058772 1109622 225515 199407 218514 219807 262756 253930 242206 244508 161875 165203 654478 619607 1438255 1412132 326753 323674 457281 458732 567266 553166 561189 566782 577239 582394 539995 598482 1679013 1765938 1105573 922199 507570 499514 594065 585947 603104 611474 603855 612357 693251 685363 4858583 5087969 39.75 72.2 2
09:10:38 2024-01-26 703971 703913 158132 154712 262406 268049 295736 290590 173590 170958 219722 223882 258036 259024 4533949 4877749 6452256 6182046 1065930 1112735 225692 199196 218702 219618 261118 254320 242952 242939 162826 163736 646908 612550 1416751 1421299 324843 322920 458902 459488 568069 549644 558626 565108 573962 583055 541348 596236 1677200 1756421 1089260 920909 509014 502775 595621 589298 603154 606088 603182 613681 685070 685327 4921876 5082729 39.75 72.2 2
09:10:39 2024-01-26 702582 702412 158021 154364 262001 269741 293901 290626 173556 170858 219533 223089 258146 258119 4546186 4897383 6406986 6198626 1069705 1111269 221989 199335 218457 219478 261953 253540 242613 243687 162619 164525 659165 613600 1430021 1414134 324206 324299 457928 456878 567266 549659 559454 565544 574505 583660 539199 597781 1683237 1767638 1090888 918293 507570 500257 591278 585586 602095 605166 601639 611922 686073 685363 4933336 5082356 39.75 72.2 2
09:10:40 2024-01-26 708208 702422 158021 154364 261988 268498 293453 293407 172833 171163 218720 223329 261518 257537 4537153 4909597 6429246 6192962 1082118 1113019 221989 199651 217240 220458 263800 253470 243561 243278 162531 164490 643877 613350 1421305 1410943 324735 322526 454987 459638 568874 549378 564020 563802 573926 582732 537313 594581 1683237 1764305 1099369 912909 510462 501673 592988 593659 604554 607793 606514 610979 688019 692203 4968573 5102420 39.75 72.1 2
09:10:41 2024-01-26 709293 702412 157766 154833 261166 268426 294314 291653 173315 171061 218720 223766 256953 260334 4545836 4945374 6385023 6215114 1080469 1109585 221981 199440 217952 220092 261048 254250 240689 243722 162271 164490 659165 614911 1431428 1406946 324663 323866 456275 458883 563957 550438 560681 558833 573962 581591 538110 599091 1685630 1779703 1099369 914210 510462 499442 589139 592950 598485 605131 602963 606378 688019 690250 4975674 5104511 39.75 72.2 2
09:10:42 2024-01-26 710492 702376 158242 154154 262371 269029 293382 291920 172799 171095 218720 223640 257494 258333 4542594 4881174 6396736 6202153 1074147 1111512 221501 199720 217275 219925 260866 254250 243711 243478 162124 164754 649097 621081 1425048 1408432 327446 322849 454987 459602 567306 553130 562821 562104 576427 581877 536518 597284 1683237 1784002 1112070 918293 511077 499867 595089 594645 601135 610507 605211 608704 693178 691226 4919504 5104511 39.75 72.2 2
09:10:43 2024-01-26 706271 704147 158021 154518 262332 268391 294891 290290 173315 170823 219061 223766 257494 259531 4537531 4839186 6395944 6197037 1062881 1113130 222498 196126 219244 219066 261013 254641 241394 243722 162012 163985 661612 619310 1418237 1410943 324771 323565 458865 458732 563957 549838 556114 558906 573626 578296 541348 598371 1683237 1773551 1107738 926211 507570 495859 592988 585586 595082 607829 602009 607804 690588 684182 4851186 5087885 39.75 72.1 2
09:10:44 2024-01-26 705561 702417 158242 154077 262773 267602 293786 290520 173315 170976 218720 223606 257494 256710 4537531 4827954 6425637 6195745 1064405 1113130 222577 196402 218187 219407 263205 254864 243526 243513 162202 164455 650828 618719 1425016 1424201 326645 321620 457281 458237 568874 552948 559418 567183 574774 579323 538981 595672 1676371 1751413 1099076 922163 509014 501673 595511 590130 603801 609648 601100 612357 689054 685291 4898482 5093042 39.75 72.1 2
09:10:45 2024-01-26 702993 704403 157256 154798 261170 268202 294349 290325 173315 170552 219214 223732 257494 258333 4542594 4874145 6425339 6170530 1070833 1113056 222904 196295 218527 219407 260978 255586 243711 243548 162688 164054 659165 610614 1448259 1420163 323678 322884 458772 459709 567266 549659 556937 563802 572934 579073 540965 595062 1678464 1761595 1116331 920254 507570 500220 589175 589408 601172 605095 601433 610868 686073 685219 4926538 5091733 39.75 72.2 2
09:10:46 2024-01-26 706098 704412 157761 154334 261970 268840 292241 290696 173315 170976 218720 222573 257494 257502 4542594 4892903 6397661 6188674 1072737 1112809 220643 196816 217777 218961 262074 255549 242068 243208 162202 164352 650636 616248 1419315 1414955 324663 323339 450755 458732 568604 551927 561765 565471 574774 584518 539744 597235 1683237 1769895 1095128 911610 507298 500220 590145 585649 601549 605591 606082 611451 685070 689276 4957128 5095230 39.75 72.1 2
09:10:47 2024-01-26 712592 703411 157656 154544 261170 267602 293865 290802 172799 170823 218532 224020 256773 257899 4537380 4926376 6416312 6197617 1084358 1109585 221834 199125 217310 219925 260035 255513 243675 243589 162585 163632 655252 611454 1422063 1412721 325972 322669 456239 461341 566864 549659 559418 561862 571943 579109 531887 595760 1682042 1774405 1095128 914620 510462 500964 591205 592551 601443 604258 603390 608469 685588 691936 4986761 5089604 39.75 72.2 2
09:10:48 2024-01-26 708447 702417 157291 154330 261135 268426 292999 291049 172764 170586 218344 222641 257133 259531 4542594 4938504 6369685 6204658 1080469 1107158 221678 199089 217275 218961 260649 254072 240689 242939 162585 164248 646908 615805 1439982 1409710 325416 322741 456275 461014 563341 548772 560101 560815 573079 582358 538256 600222 1686828 1778916 1085107 913559 511552 499478 589465 585586 595046 604258 605706 605078 686073 685291 4985343 5082356 39.75 72.2 2
09:10:49 2024-01-26 712517 702422 157778 154150 261970 268462 293382 291865 172799 170976 218862 223295 257314 258116 4550418 4898487 6358268 6218965 1076990 1110159 221332 199160 217275 219241 260286 253081 241765 244180 161202 164823 657603 619310 1422812 1404427 324289 323543 454943 461014 563812 553568 561765 562807 578037 585522 536482 597376 1685630 1787413 1085107 916951 509014 495751 591505 591727 597891 607829 604318 607804 690624 690958 4928910 5126906 39.75 72.2 2
09:10:50 2024-01-26 711318 702417 157911 154296 261935 266523 294349 290480 172764 170976 218344 223986 256773 258333 4539356 4869363 6388335 6200234 1071077 1108800 221989 199229 217240 219736 259458 253470 240724 242904 161753 163770 659165 618352 1455413 1410943 324735 320646 457690 461738 565695 553568 560008 562009 574665 580460 534787 598977 1683237 1766878 1109904 922236 510388 495715 594065 591001 595046 608720 601713 605114 685106 685255 4901783 5095146 39.75 72.2 2
09:10:51 2024-01-26 702930 702422 157796 154047 261205 267379 293133 289541 173556 169807 219061 222230 256773 258913 4536121 4811539 6388335 6224657 1057319 1111232 221834 199089 217275 218525 261118 253081 242990 243313 161753 164639 660025 620128 1439567 1410943 324735 322359 456275 457435 565371 553532 561206 566014 577219 582133 540818 597597 1681561 1766420 1103407 922878 505305 495787 593048 586985 599774 607793 602754 610545 691112 685110 4866546 5087885 39.75 72.2 2
09:10:52 2024-01-26 702194 704403 157326 154189 261205 267155 293957 289603 172764 170518 218720 222607 256953 258012 4545473 4874138 6434962 6190869 1068787 1111232 225673 196029 217987 219053 260286 257917 241429 242735 162124 163736 657603 611112 1427410 1420163 323186 322622 457604 457827 565263 547294 555684 562140 567888 582097 539488 597235 1682340 1758913 1086647 920676 506934 498556 590145 588340 600286 604258 599396 609927 684098 685182 4945336 5083051 39.75 72.2 2
09:10:53 2024-01-26 713525 705144 157291 154189 261166 267566 293382 290731 172764 170552 218005 223986 256020 257831 4545473 4933682 6416312 6190869 1083561 1109622 221368 199089 217240 219276 259028 257881 241765 241990 162031 163701 655252 612550 1420314 1410943 323714 321394 454987 459372 565227 548105 558589 560417 568104 579323 531815 593845 1680848 1776494 1093008 918127 510388 500075 590563 592965 601443 606170 604826 607825 684025 688754 4985669 5097237 39.75 72.2 2
09:10:54 2024-01-26 706400 703928 157152 154330 260732 268238 292312 290325 172490 170889 218532 222607 256773 259531 4537550 4936131 6369685 6200234 1080469 1110961 221368 199160 216937 218865 260252 253505 242554 242735 161697 163736 656040 613426 1431063 1406428 322732 322073 454987 459709 562294 548069 559971 559624 571390 583055 534932 594001 1685630 1778916 1107850 912662 509626 499624 590526 590356 597191 604492 600990 606096 687458 685110 4967763 5106369 39.75 72.1 2
09:10:55 2024-01-26 711997 702412 158021 153496 261787 267281 292241 290555 172610 170736 218040 223261 256953 258581 4537644 4867083 6397661 6200234 1072367 1111195 221332 199160 218204 219206 259458 258318 240724 242193 161606 163770 646982 621081 1403527 1410943 324807 320410 454345 458653 563125 549874 558626 558404 574774 575726 531887 594001 1678427 1774808 1086647 919980 509014 495823 593098 592950 597670 612047 603818 607938 690479 685146 4919343 5097237 39.75 72.2 2
09:10:56 2024-01-26 704019 702417 157186 153850 261066 266745 294314 288737 172799 170011 218650 222607 256020 259531 4542594 4849242 6383788 6188538 1061685 1109622 220713 195303 217952 217846 259423 253081 242271 242939 162611 163736 654478 618427 1418985 1410943 324434 321573 456311 457435 559095 550438 556829 558869 574774 576640 538219 596861 1678976 1759284 1105573 924202 504590 495017 590526 587091 596345 604706 600288 606117 690877 683957 4847135 5096071 39.75 72.2 2
09:10:57 2024-01-26 708009 704403 157766 153799 261570 266336 293815 290193 172764 170518 218344 222573 256773 257253 4545473 4833783 6434962 6190869 1061685 1109585 221678 198950 217089 217881 259493 252716 242003 241787 161271 163736 649097 617545 1423860 1420163 324735 320635 455309 458115 565663 549028 556077 562176 571427 577226 536554 593423 1676371 1752338 1101241 922199 506851 499867 590951 588340 602059 606052 599654 608740 687045 686454 4919719 5094155 39.75 72.2 2
09:10:58 2024-01-26 703971 703795 157448 154159 261739 267602 292352 289681 172799 170011 220821 222281 256918 257899 4527985 4891519 6395661 6200234 1069301 1110159 220643 195892 216937 217846 260252 254145 240689 243432 161271 163391 659165 617403 1436388 1410943 324311 322884 454091 456143 563993 546484 555255 561909 568140 579430 538219 595685 1678390 1763114 1107738 915650 504553 495859 588890 586351 595118 602946 599654 606942 682022 684953 4931026 5109140 39.75 72.2 2
09:10:59 2024-01-26 709219 704366 157117 154017 261031 267200 292086 290661 172421 170552 217362 222230 256953 257217 4537342 4905594 6397661 6197617 1075939 1109659 219956 199125 215928 218372 260252 252716 240724 241787 161236 163701 656790 613426 1423403 1410943 323714 320932 451080 457827 565663 548881 559454 562140 571390 581060 534932 593094 1678390 1765615 1109904 910059 505342 495895 588473 585874 599700 604258 602494 609272 685588 685291 4968949 5099064 39.75 72.1 2
09:11:00 2024-01-26 713350 703694 156803 154193 261026 267424 292383 290149 172283 170450 217900 223813 255985 257537 4528631 4926661 6416312 6190869 1083586 1110961 220678 198635 216600 218900 260291 258063 243503 241416 161753 163553 645392 612550 1419401 1410943 322732 320932 454345 458237 563161 547294 559136 559624 568068 578474 531743 593423 1679013 1764378 1097249 912943 509014 498773 590526 591292 595082 604258 602325 603294 683095 685291 4972385 5102608 39.75 72.1 2
09:11:01 2024-01-26 709484 702157 157017 154090 261919 267952 291902 290184 172626 170484 217970 222470 256596 259939 4547277 4916299 6351034 6209599 1078718 1109659 220678 196065 216600 217916 259062 257917 241492 242193 162575 163736 656040 613426 1450834 1405949 322469 320646 453704 457292 559023 546907 556150 558832 568104 581418 531851 593581 1683237 1778953 1103609 912384 507570 495787 588473 588757 594403 605140 601470 604952 683578 685219 4961486 5095146 39.75 72.1 2
09:11:02 2024-01-26 710492 703196 157291 153799 260736 267352 292666 290388 172454 171042 217292 222470 255879 257973 4551961 4892783 6351034 6200750 1081976 1109585 220643 198739 216415 217881 259062 254145 241738 242228 161271 163701 651353 615259 1425874 1406946 322207 321906 453704 458083 559023 547294 557099 558041 568104 578916 531851 593590 1684433 1774551 1099369 911610 507570 495017 588056 588148 596455 603371 599322 602323 683866 683700 4961486 5087885 39.75 72.1 2
09:11:03 2024-01-26 710492 702412 157291 153556 260373 267379 291847 289849 172454 170618 217188 222401 256455 257757 4546524 4885408 6346513 6210815 1075527 1109622 220396 196126 215963 217881 259243 252716 240689 242939 160945 163563 653677 618337 1416890 1401723 322207 321906 453578 457759 558557 547294 557763 559228 573115 579358 531887 596052 1683237 1784002 1109092 911610 506095 492860 587224 585214 594659 604258 599401 604989 687045 685255 4925391 5097237 39.75 72.1 2
09:11:04 2024-01-26 712006 702157 157560 153305 261779 266558 291494 290802 172216 170552 217327 222710 255738 258047 4557051 4888061 6406986 6188877 1074675 1107979 220643 198775 215893 217881 260841 254145 242172 241416 160979 163439 656040 619310 1451660 1410943 324699 319406 453704 458732 559095 550438 556077 559228 571390 577226 530958 594727 1678464 1769785 1107738 918293 507570 495402 591278 585586 596345 605166 601628 601553 684912 684218 4907700 5075133 39.75 72.2 2
09:11:05 2024-01-26 703266 704147 157256 153693 260728 266745 292971 288058 172764 169708 218040 222418 255239 258368 4537116 4854692 6387357 6200234 1059560 1108800 221085 195267 217054 216496 259028 254145 241662 243698 161168 163495 652915 618275 1422651 1410943 323678 320896 454411 455748 559023 549270 555249 558833 573152 575748 537349 595520 1678427 1759284 1078166 922067 503839 492824 586149 585394 595501 604258 594065 604686 685106 679207 4853666 5087983 39.75 72.2 2
09:11:06 2024-01-26 704293 704147 157291 153689 261170 265927 292525 289004 172490 170046 217397 222230 256020 256279 4537418 4847217 6448406 6197504 1065752 1109585 220713 195303 216264 217507 261356 252644 240724 240711 161236 163701 649097 617832 1435824 1421299 324206 319406 453486 457435 565663 549659 556038 558906 568104 576413 534969 592187 1673718 1751096 1103407 922163 506132 495968 592264 587091 599737 604706 597845 606942 686073 681227 4915992 5097237 39.75 72.2 2
09:11:07 2024-01-26 702993 704412 156397 154364 261446 266745 292971 288772 172665 169977 218379 222230 255443 257502 4545473 4877749 6412468 6197315 1071077 1113130 220537 195359 216902 217473 259493 252716 240655 243698 161168 163854 656040 611675 1436730 1416140 323893 321870 456043 456106 562330 544906 555643 558833 567196 577223 537349 593882 1677200 1755565 1107738 916989 504196 495787 587224 585430 597044 602026 596116 605947 680062 680712 4928910 5097349 39.75 72.2 2
09:11:08 2024-01-26 708212 703913 156938 153373 260373 265927 290679 290767 172579 170080 217397 221733 256773 256710 4551960 4903410 6405093 6207489 1075579 1113130 219473 195851 215859 217368 261761 252535 242342 240745 161236 163439 657603 614919 1418237 1413951 322732 321644 451007 457293 565263 549389 557763 558906 568140 579394 534969 592122 1676010 1764451 1084527 910962 503839 495630 587224 587923 599237 604258 599396 608221 684135 685219 4950052 5095146 39.75 72.1 2
09:11:09 2024-01-26 713170 703904 157182 153838 259941 266558 291423 288969 172216 170046 217362 223140 255949 256745 4542234 4926376 6416424 6196341 1084960 1113056 220537 195577 215859 218420 260291 252571 243026 243012 162575 163405 651790 611675 1439316 1410943 322553 320896 453578 457754 562330 546521 558018 558041 567802 577302 530211 591665 1678427 1768857 1090888 912980 507570 495859 588143 585910 594816 602486 601470 602788 681095 685219 4968573 5097237 39.75 72.2 2
09:11:10 2024-01-26 709018 702422 157037 153834 259579 267414 290749 289075 172490 170046 217362 221921 255985 258368 4545473 4934978 6360359 6200750 1080239 1112265 220396 195745 218358 217403 259925 254504 241966 241347 161504 163041 653713 611449 1445846 1410943 322207 320446 453652 459961 562890 546448 555255 558436 567596 577226 532935 591827 1678427 1766878 1110235 912662 507570 495859 587224 585874 595318 602026 599691 602597 681059 684182 4968836 5096961 39.75 72.2 2
09:11:11 2024-01-26 710224 703904 156749 153834 259545 267003 290749 288860 172490 170011 217327 221887 255985 258297 4545473 4930131 6343962 6197466 1078967 1108800 220145 195790 217896 217602 260769 252463 242136 242631 162117 163598 653677 619607 1435079 1401723 323204 320504 451080 455742 559706 546135 559136 558832 572884 578510 531851 594220 1686450 1778190 1099076 910320 507210 493554 587224 587182 592724 601639 599654 603085 682058 682222 4985066 5082356 39.75 72.2 2
09:11:12 2024-01-26 712057 702422 157291 153339 259579 266781 290679 290236 172062 170046 217327 221921 256020 257321 4550418 4896294 6355832 6197617 1078689 1111232 219991 196065 220467 217507 258667 252716 242307 243698 160809 164248 652090 619310 1425721 1401723 324123 321466 452255 457326 559706 546907 556150 558832 571463 580568 531815 595979 1683237 1786143 1127533 911610 504626 492095 586479 587091 594238 603371 601006 602478 686073 683255 4925391 5111672 39.75 72.2 2
09:11:13 2024-01-26 712389 702422 157801 153274 261170 265927 290784 289884 171669 170434 216955 222801 255592 257141 4545473 4883464 6369932 6209323 1078159 1112057 220101 198496 220467 217170 260291 252716 241662 241990 160432 164282 656040 619531 1422312 1401723 324123 321500 454022 457293 561295 548808 559211 559624 573115 577485 531815 597123 1685630 1779703 1114255 914210 506934 494177 586149 585586 596345 603858 602865 605888 685142 684218 4919504 5082356 39.75 72.2 2
09:11:14 2024-01-26 708284 703913 157147 153352 260373 265519 292560 288058 172250 170011 217327 222418 255806 258116 4537380 4863483 6397661 6195814 1066095 1109622 221678 195303 215928 217507 259560 252716 241662 240745 160722 163178 654478 616065 1421310 1412721 324584 319641 456240 458696 561693 547221 555064 557464 567960 574510 531368 595844 1678427 1770189 1105573 922221 507298 493554 591423 586871 592687 604258 596763 603085 685588 680198 4888862 5088118 39.75 72.2 2
09:11:15 2024-01-26 703266 704403 157037 153799 259579 265741 292241 287160 172250 169742 217362 221238 256020 256710 4537644 4883549 6472340 6182046 1066629 1109659 221368 195029 215928 216832 263541 252716 241662 240307 161606 162657 659165 610614 1419744 1421299 322207 318994 454987 456143 562330 545000 553343 559477 566254 575422 531779 590227 1674239 1752191 1097249 918127 503962 495859 588890 583375 596162 601567 596301 601589 680026 682581 4913081 5087885 39.75 72.1 2
09:11:16 2024-01-26 706400 704192 157037 153373 259614 265962 290052 289884 172181 170046 217327 221238 256055 256315 4545473 4877404 6402425 6191398 1075678 1109622 219614 198775 220359 216832 259062 252502 242002 243012 160979 163178 656040 615259 1425000 1414134 322469 320635 450300 456143 562366 546521 556114 561102 570484 581275 536348 593113 1678681 1766420 1084527 910165 504051 495607 588436 588536 595046 603783 599396 606528 681468 684146 4971316 5094714 39.75 72.2 2
09:11:17 2024-01-26 712512 705144 156749 153834 259545 266523 290679 288733 172147 169977 217327 221853 255129 258080 4551960 4933384 6415921 6200234 1085111 1111159 220453 195303 215708 217135 259378 254145 241662 240711 161236 163030 657603 611562 1431247 1410943 321683 319890 452292 458732 562027 544834 556829 558041 566290 577226 532180 593999 1683805 1776494 1118567 913929 507188 495679 588019 590011 595103 601967 600288 604055 679989 683884 4976156 5105490 39.75 72.2 2
09:11:18 2024-01-26 709447 705144 156967 153560 259497 266745 290679 288934 172147 169826 216989 221853 255521 258080 4545836 4938466 6348499 6197428 1081429 1109585 219956 195303 220359 217135 260291 252680 241323 243432 160654 163667 653677 618868 1445003 1401723 323204 320860 452255 456106 559310 544870 554435 558957 568140 577628 531779 596608 1684433 1789681 1103407 913967 505490 495002 589271 589321 594220 604114 601211 605776 688019 685373 4916184 5096896 39.75 72.2 2
09:11:19 2024-01-26 703941 703187 156982 153574 259545 265670 292170 293881 172181 169439 217327 221853 255521 257899 4545836 4850351 6379010 6197617 1057530 1109585 220453 194176 216531 216125 259925 252644 240779 240711 162003 163144 642943 619607 1418634 1409942 322171 318923 454345 454352 559040 547294 552742 558041 568104 575971 536692 596627 1677163 1765615 1101241 922878 504051 494893 590526 585353 597191 604150 597928 606378 687909 682991 4868998 5093248 39.75 72.2 2
09:11:20 2024-01-26 703044 705400 156679 153799 261003 265484 292374 293881 172216 169473 217327 221170 255556 256710 4537493 4874062 6406782 6190869 1066208 1112020 220608 194756 215893 216461 260108 252644 241662 240676 160945 163144 654478 611314 1465321 1420163 322288 319890 454345 455345 558987 544029 553564 558576 564663 575571 531923 590370 1676371 1751413 1112091 918293 503692 494249 586356 586038 596199 602004 598541 606528 681744 683064 4935863 5098880 39.75 72.1 2
09:11:21 2024-01-26 709293 705405 156942 154052 260083 265856 290202 289849 171635 170381 216548 221204 255949 255850 4550418 4898339 6416312 6197617 1078651 1109585 219614 195892 216365 217170 260291 251861 242002 240642 161202 163144 657603 613426 1440167 1414955 321719 320635 450974 455669 563689 546098 556829 560815 567160 577045 531851 590333 1676371 1763114 1105573 909020 503059 495751 586356 587095 597044 601567 601816 606640 682712 685931 4971316 5099714 39.75 72.2 2
09:11:22 2024-01-26 713377 704910 156714 153799 259501 265892 291317 288733 171873 169943 216955 222195 254950 257973 4545473 4940716 6411350 6179664 1084335 1112020 220299 195303 220395 216949 258796 252716 240948 242186 161236 162622 659165 611675 1429558 1410943 323204 319630 451007 458083 559023 544029 556038 557533 564699 577226 532180 589877 1678427 1766951 1088767 913559 506814 495787 586771 585320 596345 600227 599875 602228 676128 686495 4981993 5107147 39.75 72.2 2
09:11:23 2024-01-26 709293 704293 156789 153876 261003 266745 290538 288496 171908 169841 216885 221170 255486 258333 4537333 4933650 6360359 6204658 1078928 1109622 220264 195166 220323 216822 259925 252680 240273 240711 160688 163144 652915 615183 1427999 1406946 322808 319890 451935 456070 558914 540932 556434 554749 566326 577302 533507 593845 1683237 1774808 1105573 910962 505700 492788 585226 585430 592943 598927 598883 599189 680026 681191 4982096 5107606 39.75 72.2 2
09:11:24 2024-01-26 710418 704334 157457 153629 261734 266567 291626 289479 171601 169977 218953 221204 255239 256963 4537418 4894952 6395661 6197390 1073374 1109622 220264 195303 220286 217100 259378 252644 240948 243111 160688 162869 654478 620194 1419401 1410943 325046 317889 452255 457435 559706 548493 556038 557377 567996 573904 532180 592085 1678755 1767849 1105573 918293 505342 492824 588978 587095 594238 604258 597808 599225 687045 682186 4910099 5106369 39.75 72.2 2
09:11:25 2024-01-26 705156 703923 156832 153663 261550 265564 291918 289014 172557 169337 217900 221170 255129 257899 4544210 4835728 6388060 6199708 1060443 1108763 220453 194756 220359 216205 259925 252608 240273 240676 160432 163144 652915 618868 1422430 1410943 321719 318923 451043 456152 559310 547294 553601 559624 568140 576377 534665 594690 1676371 1765615 1099076 921409 501903 493989 588890 584980 595703 604258 595772 603330 686073 682135 4877340 5087885 39.75 72.2 2
09:11:26 2024-01-26 703261 705217 156693 153743 261446 264865 291902 288937 172044 169875 217188 221068 255559 256568 4554825 4850997 6453613 6195286 1063467 1112845 220608 195029 220323 216496 259560 252252 241823 240970 160945 162657 655252 613501 1425344 1420163 322171 317924 451116 456067 562294 545676 552779 558041 564699 573805 531779 588550 1668424 1745989 1107738 919600 503334 495751 587444 582806 596345 598891 595178 603085 676092 680175 4919504 5089409 39.75 72.2 2
09:11:27 2024-01-26 703987 704398 156605 153305 259149 266870 292291 290535 171941 169640 217223 220728 255808 258164 4549774 4898799 6397661 6200234 1071154 1112809 219921 194756 220286 215790 260291 251861 240948 240273 160654 162917 654478 613426 1460355 1410943 321376 320410 452329 454698 560897 540860 553601 558832 564627 577226 531887 590425 1675180 1758295 1080286 914276 501903 492824 583872 581947 596033 597175 595328 603813 676200 682135 4944189 5095146 39.75 72.2 2
09:11:28 2024-01-26 712244 704412 156644 153203 259329 265077 290643 287849 171361 170618 217986 222024 255667 255779 4552683 4924244 6420695 6197353 1082118 1109622 219982 195506 215909 217135 259560 251648 241483 241649 160945 162657 651021 613426 1424749 1410943 322746 318887 450335 457112 559095 544065 556570 558041 564663 577289 532180 588550 1676843 1764364 1109904 909020 504590 495366 585307 587091 595703 600685 599654 602323 676128 681227 4961486 5098781 39.75 72.2 2
09:11:29 2024-01-26 712239 704407 156243 153659 260452 265484 290202 293995 171635 169473 216467 221170 254705 260041 4562089 4933309 6411350 6204658 1081854 1107942 220264 194756 220286 216276 258291 252680 240948 241649 160945 162622 659165 611675 1439068 1410943 322746 318923 451007 457179 558164 540896 553674 554749 564230 576377 530639 588798 1679720 1763094 1095128 913427 505700 495017 585526 587091 592724 599239 594906 601299 676128 681191 4972385 5095146 39.75 72.2 2
09:11:30 2024-01-26 710224 704403 156496 153305 260452 265892 289523 293954 171669 169439 216316 221136 254950 257466 4563658 4945414 6368001 6209086 1078689 1111195 219333 195060 216670 216392 258832 251861 240441 243012 162003 163144 653677 617986 1420196 1401723 322060 319890 450974 455345 556547 540932 555643 555569 567596 577302 532935 593650 1678976 1781475 1088767 910314 503692 492593 586356 586675 592979 603371 596668 600577 685588 680927 4925391 5100872 39.75 72.2 2
09:11:31 2024-01-26 709293 702408 156753 153271 259329 264010 291600 293881 171635 169708 215980 221699 254950 256710 4537418 4879063 6396736 6206936 1065107 1109585 221678 194756 220359 216461 258547 252680 240610 242159 160654 162657 652915 616948 1434674 1409942 320745 318923 453657 455383 558124 545291 550287 554712 567596 571720 533691 593089 1673991 1765835 1101241 922163 503802 493989 586511 581066 591196 601567 594016 599299 684098 676277 4858315 5087983 39.75 72.2 2
09:11:32 2024-01-26 706363 705400 156744 152923 260338 264265 290714 293954 171669 169473 216652 221170 255770 255064 4537418 4837220 6452458 6202501 1062901 1113130 220277 194888 216670 216056 259378 251046 241662 241649 160843 162780 661612 618427 1411153 1420163 324584 318405 452371 454698 559095 546907 552779 559228 564699 572158 530994 586898 1668667 1745989 1114255 920909 503334 495017 588694 581947 596235 600721 594021 601040 676164 676313 4912484 5087885 39.75 72.1 2
09:11:33 2024-01-26 701272 704403 156100 153339 259716 265962 290679 293467 172062 168936 216652 220490 255556 256494 4542234 4878874 6397661 6205886 1069549 1113130 220312 194579 216670 215952 259854 251645 240948 241649 160688 162657 654478 611675 1450242 1420163 321832 318405 453704 454346 559706 540860 551531 557647 565658 573805 531815 588363 1669863 1747227 1097249 918293 502618 492788 583986 581098 594659 597139 594755 601858 678370 676385 4928910 5082468 39.75 72.1 2
09:11:34 2024-01-26 708479 704147 156500 153305 259140 265077 288755 289075 171482 169470 221180 220830 255556 255134 4545473 4903536 6397661 6195745 1077315 1112746 218756 195232 216329 216322 260072 250902 241076 241649 162117 162520 656040 614819 1422902 1409636 323204 318781 448260 453355 559023 544065 555779 559587 564699 577226 533691 588550 1679424 1760617 1103407 908375 502260 494285 586321 586260 596345 599769 597127 603085 676128 681191 4966532 5104623 39.75 72.2 2
09:11:35 2024-01-26 713525 704407 156243 153309 260452 265112 290679 293954 171635 169439 216618 221170 254416 258047 4545473 4933384 6406986 6200234 1083561 1109622 219710 194781 216562 216288 257893 252499 240913 241649 162117 162338 654478 611412 1428768 1409942 322060 318923 452735 455815 558731 544348 553601 553111 565658 575566 531281 590370 1676843 1764342 1080286 912259 504590 492788 583872 585430 592669 594992 594065 599557 676128 681173 4985343 5104511 39.75 72.2 2
09:11:36 2024-01-26 704261 703913 156639 153059 264595 265077 290679 287926 172062 168902 216687 220983 254772 257466 4537418 4845783 6374469 6191398 1058547 1107979 219921 194176 220323 215087 258832 251861 240273 240642 162003 162903 651353 619493 1423996 1410943 323204 318522 450827 454624 557656 545495 550287 557647 567996 573841 531851 592853 1673991 1760686 1099076 922067 502260 492593 587224 582806 595501 603335 593827 604952 684098 680212 4867962 5087894 39.75 72.2 2
09:11:37 2024-01-26 704117 703255 156600 153165 264591 264265 291494 288734 171669 168936 221288 220830 255199 256279 4537493 4881169 6444288 6181503 1069549 1112882 220453 194141 220359 215121 258832 251117 240610 241479 160722 162363 654478 610877 1429330 1422013 322060 320294 450935 453174 559706 542806 550140 557464 565512 573858 531743 588587 1672802 1752902 1089260 914060 501903 493989 582269 581354 592797 597139 595621 602286 676236 681867 4940660 5095146 39.75 72.2 2
09:11:38 2024-01-26 710492 705405 156496 153305 264631 265077 290343 288671 171056 170046 220760 221204 255164 255064 4545473 4912362 6416312 6191398 1080578 1112845 219767 195303 215453 216276 258832 251081 240948 240970 160432 162588 656040 613501 1415674 1410943 322288 318639 450974 457293 562092 540788 556359 556282 566422 575350 530456 589205 1677562 1760617 1105573 909448 505129 496444 583954 585394 591614 600062 597300 597344 678370 680212 4968573 5095146 39.75 72.2 2
09:11:39 2024-01-26 709983 703407 156243 153169 260452 265519 288755 293562 171328 169439 216467 220830 255164 256279 4545473 4922064 6351034 6205173 1078928 1110961 219649 194756 219595 215156 258832 252680 239820 244879 160176 162622 651353 612988 1432257 1406428 321376 318923 450974 456106 557510 543926 555303 555161 566823 575422 530492 590296 1682837 1774613 1095128 910059 504590 492442 584656 585101 589021 597104 594321 599779 676056 681581 4983165 5097237 39.75 72.1 2
09:11:40 2024-01-26 710492 703904 156243 153275 258754 265608 288917 293954 171635 169507 221144 220983 254772 258480 4545473 4910243 6343962 6197466 1075854 1107979 218590 194756 215909 215790 258650 251117 240273 241818 161208 163030 654478 619310 1422651 1400729 320780 319389 449343 456519 558124 544870 555643 554458 570889 576206 531134 592395 1682340 1779851 1103190 916166 504051 494652 588276 585394 593088 602486 597328 599521 684062 680212 4909883 5087885 39.75 72.2 2
09:11:41 2024-01-26 703493 703913 156174 153271 264559 264335 290679 287570 172062 168635 216687 220830 254772 257502 4545473 4849242 6379245 6197617 1056926 1111195 219614 194176 220250 215087 258832 251081 239936 240642 160176 162996 649790 619310 1418374 1410943 322746 317960 450654 450732 556547 544906 550323 557647 568032 573841 531815 593205 1676990 1766420 1099076 919212 501190 492484 588019 582733 595428 603335 593791 602899 683095 679944 4878397 5096071 39.75 72.1 2
09:11:42 2024-01-26 704155 703255 156278 153309 260452 264265 290714 288530 171669 168936 220977 220643 254986 256459 4537418 4880080 6462462 6193188 1065333 1109622 220299 194141 219631 215156 258832 251117 240273 240801 161202 161957 652915 612550 1426102 1420163 321832 317000 451116 453729 559706 540824 549471 555962 564859 570481 530729 586026 1667986 1750375 1095128 917897 502975 494302 582997 581210 592870 598611 596175 602937 678370 679695 4923965 5087964 39.75 72.1 2
09:11:43 2024-01-26 710492 704412 156575 153169 260448 264265 288917 288531 170938 169742 220760 220490 255592 255064 4537418 4900890 6406986 6188976 1079041 1112845 218555 194893 215302 215156 258832 250269 240610 240970 160176 162363 664786 613426 1429339 1410943 322060 318923 449025 453085 558164 540932 554855 558041 564663 576891 530994 587040 1677030 1759334 1101241 909020 501153 496056 584893 585138 596455 597068 596594 599078 678814 683797 4971128 5089604 39.75 72.2 2
09:11:44 2024-01-26 709256 704412 156104 153339 260082 265236 290096 293467 171482 169321 221144 220524 254346 257537 4545473 4928628 6388335 6188575 1080469 1109622 219272 194141 216061 215156 257277 251897 239936 240970 160654 162103 644482 611675 1429772 1406946 321376 318441 450654 454419 556547 540443 553601 549964 565658 575652 530675 590407 1678464 1769574 1114235 910962 503802 493640 582188 584521 590632 599714 598578 599779 679953 682063 4928802 5097237 39.75 72.2 2
09:11:45 2024-01-26 712512 704147 157801 152820 259532 264300 288847 293751 171091 169671 216796 220830 254772 255920 4545473 4887129 6365150 6204658 1072755 1109388 218931 195029 215757 215825 258469 251081 240024 240970 158778 162883 649097 622741 1420467 1399107 321719 318182 449698 455426 558124 545713 553269 554357 568068 574685 530263 590370 1676586 1776362 1123319 912980 503334 493640 587444 583740 585816 601603 594532 600627 682712 676097 4886424 5096071 39.75 72.2 2
09:11:46 2024-01-26 702462 703411 156391 152820 260452 264300 292627 289190 171328 168902 221144 224196 254986 256497 4536121 4812340 6379245 6197617 1053955 1108800 219272 194141 216061 215156 259560 250305 239936 244672 161094 162691 660025 619310 1419866 1410943 320745 317702 449667 453407 558914 545291 551959 558041 567632 572999 531815 589988 1669207 1751449 1107616 919438 500122 492824 586808 581947 593325 600757 591550 603085 682094 681822 4895505 5098200 39.75 72.2 2
09:11:47 2024-01-26 705272 706409 155783 153663 259578 264265 290237 288129 171669 168785 218294 222033 254381 255850 4537418 4891831 6444052 6197617 1069301 1114461 220299 194176 220323 215156 258832 251081 240273 240970 160176 162510 654478 609931 1427288 1423315 321832 317000 452292 453391 559310 540443 549897 555606 564859 570561 530211 585980 1669687 1747227 1099369 916989 501190 493989 581606 576897 593088 595394 592386 603085 675068 676349 4940526 5098200 39.75 72.2 2
09:11:48 2024-01-26 713350 706400 156257 152998 260416 264159 289655 288937 171056 169977 220724 220524 254986 257105 4550418 4917251 6406986 6188575 1080541 1112845 219084 195303 214813 215190 258650 250093 240273 240970 160432 162363 646020 613426 1435504 1412132 322288 318405 446965 453065 558164 540896 555249 558041 563833 576824 532180 586625 1673956 1758318 1101241 909020 500834 492824 583986 583740 594659 597175 596116 599225 675580 679243 4954375 5106558 39.75 72.2 2
09:11:49 2024-01-26 712070 705763 156139 153203 260229 264971 289691 289018 171344 169201 218131 220728 253956 256674 4550418 4926475 6384947 6191398 1078928 1112882 219272 194756 215909 215121 258469 251684 238505 240970 160577 162137 659165 613600 1445546 1406946 321376 318441 449314 455456 556547 540027 551665 549928 565259 575125 530263 590370 1679013 1768202 1099369 910962 503839 493989 582960 582842 586068 596266 595163 597749 676200 680212 4951256 5097237 39.75 72.2 2
09:11:50 2024-01-26 712512 704220 157012 153067 261919 264829 289461 288937 171226 169909 216904 221068 254810 258568 4557051 4881055 6393107 6196332 1074019 1109549 218861 195029 215417 215156 258181 251010 239900 240970 161662 162588 663199 620497 1425017 1400729 322060 319931 449808 455801 556547 544834 555212 554712 567560 576377 530602 592571 1678390 1777327 1109829 914620 502618 492593 587023 584621 589130 600685 593668 598597 683506 680175 4910099 5093042 39.75 72.2 2
09:11:51 2024-01-26 705267 704403 156426 152991 260452 265201 292614 287688 171906 170506 218667 220881 254171 257324 4537191 4863259 6395661 6199708 1058584 1112020 219237 194141 216061 214754 258832 250621 239900 241988 160176 162622 655264 620128 1417072 1410943 322517 316965 450974 452232 558519 544065 551494 557216 567560 572122 531743 590333 1673260 1756421 1114255 918293 499767 493989 586475 581053 594659 600227 593910 600503 676128 676011 4896098 5095146 39.75 72.2 2
09:11:52 2024-01-26 703756 706400 156030 153335 260086 264265 290237 288210 171601 169152 218603 222033 255239 258569 4549774 4881169 6397661 6192886 1071842 1111983 219579 193935 216445 215052 258397 250621 239900 240970 159997 162475 659165 609931 1445634 1420163 320921 317000 451007 455180 558914 541270 549860 555569 564025 571685 533313 586634 1669170 1747227 1101489 917640 501190 493640 580537 576861 591886 595359 593827 600966 676092 676349 4944189 5095146 39.75 72.2 2
09:11:53 2024-01-26 712239 705405 156208 153025 260452 264265 289620 288268 170785 169977 216796 220796 254772 257105 4559877 4924333 6424434 6190869 1083561 1113019 219202 194721 214777 215121 258397 249915 240441 240632 160142 162069 656040 613426 1448790 1410943 321832 317000 448780 454052 559706 540824 553232 557647 565658 576819 531803 585907 1674453 1761558 1091683 907579 500834 492788 584203 583336 594659 597104 598176 601299 677890 682135 4968836 5095230 39.75 72.2 2
09:11:54 2024-01-26 713530 704412 155705 153271 260086 264265 288882 288535 171328 169170 221108 220456 253956 257466 4541058 4935861 6405514 6199708 1078536 1109622 219237 194438 215657 215087 256775 251825 239564 240801 161662 162270 654478 611675 1439020 1410943 321376 317000 450335 455742 558124 539195 551922 549892 564859 573469 528246 585280 1677179 1765615 1109904 912909 504051 493640 580437 581910 586032 595244 592386 595690 676092 676349 4954795 5089409 39.75 72.2 2
[truncated: 174,481 more chars]
