# Supplementary material for: Methods for Estimating the Detection and Quantification Limits of Key Substances in Beer Maturation with Electronic Noses
Source: Sensors (Basel). 2024 May 30;24(11):3520. doi: 10.3390/s24113520 (PMC11175341; doi:10.3390/s24113520)
Supplement: Supplementary file 1 [file sensors-24-03520-s001.zip › Data/Acetaldehyde/raw data/Day 5/12000ppm10.txt]

Time Date R01 R02 R03 R04 R05 R06 R07 R08 R09 R10 R11 R12 R13 R14 R15 R16 R17 R18 R19 R20 R21 R22 R23 R24 R25 R26 R27 R28 R29 R30 R31 R32 R33 R34 R35 R36 R37 R38 R39 R40 R41 R42 R43 R44 R45 R46 R47 R48 R49 R50 R51 R52 R53 R54 R55 R56 R57 R58 R59 R60 R61 R62 T01 H01 Phase
11:22:00 2024-01-29 707267 700316 195929 194397 316001 323866 345424 342979 211442 211852 256772 263571 299029 300842 4636243 4976083 6831885 6545874 1118714 1165406 281909 248854 259834 259445 314806 302576 291965 294122 202567 204215 704313 653017 1490918 1473705 415399 410544 598107 601812 738498 726089 761901 760079 792251 811432 783785 862207 1992597 2092651 1265468 1060077 661635 645515 777161 774917 798032 809373 832434 842092 943302 947050 5179155 5432294 39.45 71.6 1
11:22:01 2024-01-29 697662 694201 196231 194401 315179 322490 343449 341077 212096 211598 256736 264379 299137 302678 4636243 4956732 6705394 6574217 1142228 1165369 281984 249625 258199 261711 313814 304529 293204 293333 203311 203756 710285 647164 1498226 1481777 413049 409195 599381 601267 744161 728226 755948 762390 798060 807868 774976 865162 1997601 2089750 1248804 1049594 658349 650316 779706 770368 802608 817312 830430 834780 948065 953628 5259988 5411726 39.45 71.6 1
11:22:02 2024-01-29 701267 694052 196534 194951 315996 324852 345913 340945 212572 210459 257383 263168 299626 306482 4629636 4877400 6762502 6584244 1121920 1162028 281945 249378 258997 260169 312861 304105 291388 293816 202637 206120 690876 653484 1517391 1464179 413928 410706 593946 604733 747321 720385 755650 765641 792543 802491 781845 867704 1997601 2111979 1267463 1042078 662578 649359 772762 774824 805984 810816 825568 839695 953880 948427 5220477 5428421 39.45 71.6 1
11:22:03 2024-01-29 706093 696241 196231 194401 315735 324587 344937 343015 211735 211119 256772 264600 298892 303653 4626878 5005548 6791820 6556032 1117393 1162028 283303 248015 260419 259445 313993 302683 292170 293369 202637 206445 717750 653952 1506920 1473386 415399 412291 599381 602701 743058 727709 760782 759539 793445 809078 778971 860071 1991182 2086632 1263473 1055439 658817 645116 779706 777027 800297 811423 832207 839695 941894 946381 5186834 5411726 39.45 71.6 1
11:22:04 2024-01-29 701267 694282 197128 194059 315650 322849 345424 342460 212028 210754 258608 262363 298159 305529 4626878 4923990 6763522 6588951 1132268 1161756 281374 249168 259941 260308 311581 303997 293049 293084 203669 203406 713271 647441 1489287 1473705 414957 411644 596414 599636 747399 725649 755677 765641 798060 801818 774920 868197 2000441 2104289 1248804 1038923 656989 646501 773859 770368 807200 816159 825137 834743 953880 946610 5286316 5428421 39.45 71.6 1
11:22:05 2024-01-29 708428 696021 200277 194401 316001 323603 344937 342460 211735 212235 256556 263203 299871 300842 4623243 4966937 6848415 6564827 1116696 1161991 281874 249135 259941 259188 314950 304378 292206 294015 202425 204357 704313 652550 1489013 1474339 415104 410544 597260 603985 740920 726407 764520 760123 791096 810254 781845 860828 1991182 2095743 1263473 1057375 660694 645023 776609 774917 798032 808464 832434 842092 944007 945677 5166066 5422928 39.45 71.6 1
11:22:06 2024-01-29 697191 694232 196410 194401 315210 323339 345424 341701 212549 210424 257203 263168 298928 305640 4626878 4939432 6729562 6584230 1135475 1164448 281086 248925 258377 260343 312718 303391 292518 291827 203241 203406 711778 648829 1484687 1475478 414222 411644 598531 599636 747833 728226 755178 765097 798060 802527 776300 867704 2000441 2102691 1240979 1041818 656989 646428 776609 771534 806592 816159 824396 834780 952493 946610 5292274 5432294 39.45 71.6 1
11:22:07 2024-01-29 710220 694304 195925 194405 315179 324359 342997 342568 211081 211450 257600 261963 299836 301759 4620284 4947754 6823283 6574798 1110309 1162139 281980 248228 261185 261333 312498 307388 290643 293781 202637 207393 710285 655548 1513801 1471298 416580 409734 593850 602587 740186 721951 762986 765641 792251 808814 777832 861294 1991182 2105781 1244891 1047358 660694 643892 773790 774824 802336 809069 830430 839695 947606 944533 5201666 5428421 39.45 71.6 1
11:22:08 2024-01-29 699889 696250 196512 194401 316096 321870 344447 343015 211408 211746 256772 263203 298857 304552 4620284 5033791 6742900 6564904 1133142 1162139 280036 249381 260562 261415 314585 304667 291388 293333 202672 203406 708792 644479 1506737 1484698 413928 410544 599109 599210 743058 726678 754034 761237 799057 807904 774920 862630 1996183 2081485 1207982 1050453 658349 647452 778602 769823 799730 817312 830000 833521 946226 952002 5267505 5415200 39.45 71.6 1
11:22:09 2024-01-29 701267 694011 195933 194946 315445 324359 345424 340669 212390 210459 257564 262765 299858 301759 4616630 4910239 6767051 6565365 1119593 1158810 281501 249061 258890 259549 312749 303677 290714 293369 202166 206300 699834 650227 1491305 1462104 413049 409806 591809 603164 747321 720385 755650 765369 792251 802527 779596 867704 2000441 2107274 1250026 1041790 661635 649359 772762 773725 804808 811459 826817 839050 952457 949769 5224348 5424552 39.45 71.6 1
11:22:10 2024-01-29 706125 694205 195933 194401 316001 324852 342997 342496 211408 211119 256919 264820 297707 303653 4635549 5001041 6781259 6542047 1113258 1161867 281865 249061 259906 259118 314950 304594 291944 293908 202531 203791 705806 652550 1484112 1472656 415104 410544 597260 602978 740920 724621 760782 760160 791133 810825 781845 858802 1988355 2090653 1263473 1057375 660753 643622 779706 775026 798032 809069 835067 841492 941967 947050 5163174 5415200 39.45 71.6 1
11:22:11 2024-01-29 701267 694268 196410 193823 316123 322586 344937 342460 211408 210614 257997 262765 298684 305312 4622055 4891641 6724987 6560798 1125014 1162754 281614 248925 259504 259334 313076 304501 290538 293369 202672 207358 710202 645597 1497065 1471027 414222 409770 593011 599636 745167 722229 754034 765910 796930 802491 777245 867049 2001863 2105781 1238524 1038092 659755 647452 772178 770368 806592 811532 823188 837233 955232 946574 5276685 5411688 39.45 71.6 1
11:22:12 2024-01-29 706895 696241 200206 194401 315196 323339 342997 341942 211935 211119 255982 263571 299381 303695 4632754 4975933 6781554 6537337 1116593 1162139 281945 248228 260013 259334 314876 304630 292489 293960 202460 203791 699834 653017 1490369 1471298 415399 409770 599030 601812 741931 726678 761901 759048 792288 809114 780701 859424 1988355 2090356 1239022 1055836 659755 643622 779154 774990 798032 809033 832434 839050 941931 947087 5163254 5415200 39.45 71.6 1
11:22:13 2024-01-29 701267 694232 196547 194098 315205 322849 345424 341701 211735 210459 257997 262765 298646 305053 4627923 4924337 6743382 6564751 1132524 1160454 280345 248576 259977 261599 311332 304604 290749 291827 202708 204713 708731 645597 1497525 1470338 414222 409806 592756 596760 745167 724108 754034 765910 798060 801289 774920 867667 1997601 2108055 1252716 1035845 656947 645551 774957 769966 807163 816159 820817 834780 953880 946345 5282542 5427503 39.45 71.6 1
11:22:14 2024-01-29 708401 694228 200317 194397 316001 322526 342997 341978 211408 211852 256377 262887 300881 302339 4625121 4964282 6818053 6550762 1112465 1160417 281629 248541 260383 257935 313480 305460 290586 294229 202637 204105 707299 649757 1486629 1469384 415399 409964 594691 601156 740199 721915 760130 761237 791060 809006 779486 858341 1987566 2092339 1240979 1052362 661635 644987 776707 774824 799730 811094 831733 842092 944675 945640 5155712 5421292 39.45 71.6 1
11:22:15 2024-01-29 695146 697232 196512 194366 317634 322849 344937 339845 212503 210473 257315 263693 299049 304294 4618517 4938295 6696069 6560750 1138367 1160454 281233 248783 257872 259549 312968 302647 291761 292200 203335 203581 710285 647441 1491956 1471381 412720 409734 598956 599414 746224 727709 754761 763200 796894 808243 777124 865125 1996852 2090356 1246847 1044760 656989 649323 777464 772629 802608 811496 827995 837394 948738 951966 5248694 5413563 39.45 71.6 1
11:22:16 2024-01-29 702180 697232 196205 194234 316001 324816 342925 341389 212186 210620 258522 262450 300954 303800 4622305 4920739 6772955 6556095 1111775 1161027 283458 247948 259941 259480 311800 306042 290538 293333 203241 203722 708792 654421 1478950 1465218 416580 410995 592683 601740 740591 722462 762712 765641 791096 807103 779559 862556 1994014 2114975 1242935 1044877 659755 643892 772725 774917 802608 810209 830533 839658 950085 944269 5177989 5396160 39.45 71.6 1
11:22:17 2024-01-29 698967 696246 196197 194265 315996 321835 344447 342690 213175 212284 257280 263027 298752 303505 4608798 4943024 6688514 6542047 1135779 1164448 280267 249732 258342 259118 313993 304594 293118 293297 202637 203406 720975 643759 1507301 1482321 413928 410544 596194 599636 744639 727954 753315 760123 799758 810530 774920 863858 1994014 2078199 1236154 1048103 657881 647452 779154 769750 800297 817433 829963 833484 944675 946574 5258099 5402535 39.45 71.6 1
11:22:18 2024-01-29 697187 695270 200170 194951 314238 324528 345206 340622 214076 210655 257386 262625 298752 304268 4622305 4896289 6753235 6546716 1119720 1157915 282841 248541 258922 259549 311769 305243 290397 293092 202637 203722 708792 653484 1483485 1457038 415399 411283 595534 602664 747321 723522 760745 766728 788756 802419 781574 865088 1994014 2114975 1241530 1044017 659755 643586 773822 774824 804771 808805 824359 842092 951073 945640 5191983 5396160 39.45 71.6 1
11:22:19 2024-01-29 705114 694769 196991 194094 317643 324035 342636 342690 213175 210943 256630 262590 299718 303921 4612873 4985469 6772049 6546373 1119415 1160454 281980 248121 259941 258004 313004 305354 292454 291374 202672 205144 704313 652550 1482937 1475478 415399 409124 597923 599508 740883 728742 760084 761237 795730 809386 774940 861442 1987566 2079967 1250760 1052698 654650 639965 777161 771461 799730 816159 829963 833484 943265 951114 5229883 5411914 39.45 71.6 1
11:22:20 2024-01-29 697150 696739 200206 194159 315820 322562 345767 340730 211960 210319 257206 262992 299170 302052 4614727 4877137 6742696 6556095 1119593 1158773 281218 248925 258342 259514 312749 304594 290714 293781 201965 205685 701327 649293 1499915 1463259 413635 409770 594421 600853 744909 720348 758106 765097 795460 802491 779559 867667 1997601 2105781 1240443 1040592 661635 649323 772178 772629 802461 811387 825568 839658 953807 950441 5218522 5413563 39.45 71.6 1
11:22:21 2024-01-29 704972 694932 197702 194119 315266 324528 342888 342280 211779 210943 257025 263799 297777 304483 4617512 4986359 6770672 6546026 1119378 1159595 282990 248192 259977 259118 313480 304594 293141 291960 202637 205144 727374 652550 1486542 1473473 415399 411416 598956 599414 740883 728742 761864 762659 795766 809386 778229 859387 1987566 2080599 1242935 1049297 655117 643550 777161 772044 800297 816159 830000 834931 944639 948427 5227941 5402535 39.45 71.6 1
11:22:22 2024-01-29 696127 697086 197684 194451 315784 322442 346402 340730 212254 210943 257386 262734 300752 301937 4614727 4891640 6714831 6551419 1124174 1160083 280231 249310 259140 259549 312784 304925 290679 293716 201965 203722 708792 645597 1494121 1461181 413049 409770 591809 600853 746790 720312 757267 765097 793409 802455 779559 867667 1997291 2105781 1254672 1041049 661635 647452 772178 772629 802461 811387 826817 839060 952420 950441 5218522 5404085 39.45 71.6 1
11:22:23 2024-01-29 705401 695046 197680 194154 315893 324179 342816 341762 211599 210957 257351 263799 297813 302147 4610897 4994077 6752560 6532675 1116438 1158773 281984 248157 259941 259299 313004 304162 292454 291988 202460 203722 698341 653017 1497478 1470155 415399 409447 597923 603655 742531 728470 760084 758975 793445 809006 778346 861294 1984742 2086817 1249509 1051089 655117 643892 777161 771461 799164 816159 829963 834113 942598 948427 5229883 5409501 39.45 71.6 1
11:22:24 2024-01-29 698963 697040 196133 194225 316001 321727 345876 340694 213961 210908 256630 261388 299346 302976 4612891 4870672 6705394 6537382 1123024 1157915 279897 248925 259104 259118 312754 304594 290193 294229 201965 203581 720736 644677 1512773 1466258 413928 409447 593617 599636 744638 720312 755836 767273 795766 802491 776659 867629 1997601 2105781 1256628 1038055 659755 647415 772178 770368 805984 811496 823773 837196 955232 946538 5269104 5418974 39.45 71.6 1
11:22:25 2024-01-29 704596 695192 197576 194862 315856 323687 342852 341762 211306 210943 255912 263940 298440 302548 4622305 4961196 6789997 6518580 1113258 1157878 281122 248192 259140 263008 313993 302718 290643 294265 202425 203547 706739 649293 1484658 1466258 414810 409964 594691 601278 737455 722462 758474 761201 790501 809042 779559 858341 1985496 2083352 1261478 1054086 660694 643586 774957 775465 797995 809377 831770 840892 941931 946782 5154638 5411222 39.45 71.6 1
11:22:26 2024-01-29 695976 695183 196435 193922 315965 324095 344792 340455 212254 209732 256772 263132 297988 302451 4605348 4914511 6714720 6556113 1128666 1157095 280350 248157 259176 259480 311109 304594 291564 292440 202637 204990 720922 646518 1521271 1470427 414810 410995 596989 597606 745447 725649 755677 765641 798920 802383 774920 869523 1991900 2099291 1246847 1038055 655117 645971 774408 770368 806592 811532 820743 833484 955232 951114 5265478 5416312 39.45 71.6 1
11:22:27 2024-01-29 708001 696209 197684 194225 315374 322633 342852 341726 210756 211781 256556 261562 298892 301998 4608147 4938295 6789323 6537382 1103640 1158736 281438 247392 260818 258723 312055 306079 290643 293333 202602 203722 707299 653017 1523701 1466258 416284 410544 590973 599451 740883 720348 762986 765097 793409 807103 778383 860034 1991182 2099562 1242935 1044760 660224 641952 772725 773725 800297 809033 830430 839904 947394 942937 5183371 5410758 39.45 71.6 1
11:22:28 2024-01-29 695976 693141 196128 194094 315965 324872 345913 339534 211408 210901 255982 263693 298403 303112 4611435 4942891 6677418 6532675 1134792 1160083 279805 249346 259540 258723 313993 302222 290538 292476 202602 205000 710285 643301 1497590 1474780 413928 410544 597260 595878 743058 726163 754869 760123 793333 807868 774920 862556 1991182 2078199 1250038 1047358 656989 647415 779154 769205 801433 816159 830533 834113 947394 946610 5254029 5401333 39.45 71.6 1
11:22:29 2024-01-29 698818 696168 196221 194840 315340 323303 344937 339845 212062 210424 256341 262267 298405 303086 4602063 4888347 6733370 6537382 1119593 1155456 280987 248961 258377 259549 312090 304594 291529 292886 201824 203791 696848 648829 1488379 1459871 413049 409734 593011 601193 744381 720116 758106 764555 793409 802455 779522 867667 1994014 2104289 1222971 1038830 660694 648864 771630 772629 802497 810303 825642 839060 951073 950016 5212582 5406893 39.45 71.6 1
11:22:30 2024-01-29 703224 692891 197711 194190 316001 323866 342925 340909 211374 210838 256736 263132 300362 301723 4630284 4990327 6761346 6528017 1117473 1158773 282103 247983 259977 258004 311841 304594 292418 290701 202672 205000 707299 651151 1484518 1471385 415399 410544 598107 599341 740088 727709 760745 760805 795167 808814 776622 860828 1984742 2074626 1246847 1047806 653252 643892 777161 769241 798032 817044 829926 831636 944845 953664 5235420 5405195 39.45 71.6 1
11:22:31 2024-01-29 698818 694623 197541 194024 315556 323866 342961 340358 212186 210179 256736 261493 297988 300807 4614727 4883544 6752021 6536653 1107060 1155420 282227 247427 260379 258758 311827 303642 290334 293333 202602 205000 716429 651151 1464819 1466258 416580 409770 591809 599508 742787 720348 762986 765641 793409 807103 778971 862556 1988355 2104758 1244891 1044133 659755 643436 772725 774824 802571 809069 829249 839658 949901 945909 5155282 5405195 39.45 71.6 1
11:22:32 2024-01-29 695717 693150 195886 194230 316001 321870 345668 340322 211881 211049 255912 263132 297464 301759 4598782 4928836 6668093 6527958 1133948 1157132 279380 249346 259104 258863 313480 304039 291529 291988 202637 207393 708792 642843 1502527 1479674 413635 410254 596414 597666 741308 726163 755836 758387 793297 808473 774920 862593 1992597 2077008 1250038 1041722 656989 647452 778566 768080 800297 816159 830430 835006 948922 955767 5246665 5406893 39.45 71.6 1
11:22:33 2024-01-29 701386 695261 195891 194129 315556 323866 342708 340634 211994 210389 256772 262328 297988 303843 4598782 4898515 6743050 6536653 1109433 1157095 281747 247774 260598 258039 311581 303677 290890 293369 202283 205000 708792 651151 1514288 1466258 416580 409447 594421 601341 738352 720385 763536 765097 795167 807103 778971 860034 1988355 2102543 1222971 1041906 658817 642980 773859 774274 801433 809033 830206 843669 951194 945495 5140945 5405195 39.45 71.6 1
11:22:34 2024-01-29 693747 693292 200418 193482 316001 322633 344937 340323 212028 209113 256772 262949 300638 302678 4598782 4919778 6686743 6542047 1128999 1155420 280694 248576 258377 259549 312055 302718 291388 291374 202993 204713 719616 646979 1485725 1466258 414222 414363 597076 599746 745649 726678 755613 764297 798060 802455 774920 869560 1992417 2103295 1248804 1035435 655117 646921 774957 769241 807163 817433 825726 837432 953733 952461 5276888 5402535 39.45 71.6 1
11:22:35 2024-01-29 705263 693296 200170 194123 315784 322849 342961 340909 211408 211415 258047 262926 298892 302120 4591923 4968982 6742696 6509010 1110052 1155456 281209 247774 259176 258758 314029 303694 290714 293084 201965 203581 716239 651151 1494934 1466258 415251 408228 598107 602550 740920 724621 760745 759011 791096 809078 780701 862169 1984742 2079122 1255494 1050828 656989 642686 778566 772629 800144 817433 832651 837599 943541 951077 5238996 5394832 39.45 71.6 1
11:22:36 2024-01-29 694593 694773 196464 194150 314531 322813 344937 339570 211881 210242 256665 262224 297953 302334 4598782 4870816 6716360 6518651 1116363 1156782 280376 248576 258342 258758 312055 304594 290679 292886 201648 203756 712261 647441 1516780 1457038 413049 409770 593120 599968 743854 718242 754763 764013 792251 802455 778971 867667 1994014 2099821 1236605 1038793 660224 647415 770538 772160 804779 812707 829374 838314 952110 948317 5215430 5380876 39.45 71.6 1
11:22:37 2024-01-29 703261 693677 197680 193717 316001 323567 342406 341665 212578 210950 255982 262328 298068 302714 4601410 4975971 6752021 6527411 1121810 1157132 280267 247983 260013 257970 313040 304704 290714 291988 202637 204139 699970 644479 1501538 1480221 415399 410254 595314 597937 740883 726407 755650 759585 793333 809042 774371 859387 1991182 2078199 1236605 1048103 655117 646464 778566 771610 801284 817433 830393 835119 946575 953811 5240961 5389310 39.45 71.6 1
11:22:38 2024-01-29 695916 693009 195763 194401 313247 322849 342997 338570 213811 210389 256772 261562 297988 302908 4598782 4865013 6724045 6537337 1118794 1155420 281122 248961 258306 259153 311506 302683 290714 292476 201683 203791 698341 647441 1482310 1457038 413049 409806 591809 602307 747049 719294 755037 764555 792288 802491 779596 867667 1994014 2104289 1240979 1038830 661164 649401 776154 774639 807144 811668 825801 842017 954141 948244 5199407 5401763 39.45 71.6 1
11:22:39 2024-01-29 705189 693032 195891 194094 316001 323830 342636 341378 211194 210424 256377 263168 298045 302466 4605348 4979741 6752021 6518073 1116157 1155456 281783 248157 259540 258004 312055 304272 292489 291374 202602 203722 704499 651151 1485069 1470427 415399 409160 597960 599968 740920 727709 761789 759011 795167 808814 776659 862822 1983331 2083120 1235110 1051200 655117 644696 778782 771062 797885 816014 833989 835081 944882 954035 5226149 5391907 39.45 71.6 1
11:22:40 2024-01-29 695805 693301 199854 194401 315076 323687 342997 339606 211408 209767 256592 261528 297745 302756 4596007 4870816 6733370 6536766 1108641 1155420 282015 247392 260553 259118 311144 303642 290167 292476 202001 205000 708792 651151 1484841 1462104 415399 409770 593952 599932 741969 720348 761901 765641 792669 808243 778971 860828 1982680 2093508 1242935 1041906 660753 643708 777087 778132 799044 810521 833989 839546 942871 947325 5149319 5402535 39.45 71.6 1
11:22:41 2024-01-29 696925 693296 195891 193482 317788 322620 342997 340909 211374 210424 256807 260764 298475 304346 4589416 4877373 6705394 6542047 1125817 1155420 279840 248414 258413 258004 310855 304140 289510 291587 202672 204713 705789 643557 1514660 1466258 414222 412218 593850 598786 746224 723559 755836 763639 798060 801253 774920 867667 1994014 2096587 1252716 1036409 656989 647558 772852 769640 804282 811279 825457 837047 955455 951114 5239288 5402535 39.45 71.6 1
11:22:42 2024-01-29 701267 692281 199885 194264 315107 322586 342997 340873 211047 210424 255231 263790 298032 300807 4592228 4954149 6743349 6498984 1110052 1155420 281209 248157 259540 258004 313993 302761 291600 292237 201824 203722 699834 651059 1478190 1466258 413964 408550 597683 601230 741969 724621 760745 756794 791133 809078 779522 857595 1982680 2080673 1235110 1055247 658867 644663 779373 773615 800224 813968 830356 838874 943155 947720 5192746 5391089 39.45 71.6 1
11:22:43 2024-01-29 695643 693946 197541 193823 316001 320896 344937 339570 211408 210424 255982 261562 298928 301193 4592228 4849927 6692709 6517959 1113403 1155958 282050 248192 259176 259549 311581 302754 290131 292476 202637 207284 707299 651151 1497790 1454972 415399 411030 594691 601776 745277 720385 762986 765641 788793 802455 780851 864473 1989768 2110583 1235545 1045081 659338 643892 772688 776475 802571 811668 829062 839509 950085 942937 5166428 5387144 39.45 71.6 1
11:22:44 2024-01-29 694997 692624 200237 193788 316001 322359 344937 338820 211442 210424 255982 263168 297537 301547 4582876 4910238 6654027 6499338 1132268 1153748 280372 247983 257943 259549 312055 303227 292009 291995 202319 204713 710285 646328 1485151 1466258 413049 411030 598107 597643 746261 728226 754034 763471 798060 802455 774920 868665 1992597 2095979 1246847 1041357 656052 647098 774371 769095 807181 811387 824624 833484 952457 946538 5258099 5385467 39.45 71.6 1
11:22:45 2024-01-29 705263 692777 200170 193823 315774 322323 342997 340909 210756 211119 255231 261597 298475 301230 4592228 4924107 6743050 6499921 1108123 1155420 280890 248192 259140 257970 312790 301799 290679 293369 201402 203406 698341 649293 1483977 1466258 414810 409964 596414 600853 740125 724621 759627 758350 789943 809078 783029 858378 1983065 2086706 1239022 1055589 657927 643892 779373 773578 800187 811049 830318 835931 944007 947087 5195971 5381082 39.45 71.6 1
11:22:46 2024-01-29 697791 693292 200273 193172 316001 320600 342997 339880 210756 210277 255982 260513 298023 301541 4582876 4849637 6677418 6508351 1119631 1152919 279384 248576 258377 258004 311836 302718 289321 292843 201965 207177 705789 641719 1504591 1464179 413635 409195 592137 598786 744111 719839 755298 765641 795766 802491 776695 867049 2000342 2105251 1250038 1039872 660694 647306 772294 771314 804716 811058 824359 839695 950363 948669 5184574 5390555 39.45 71.6 1
11:22:47 2024-01-29 701267 691307 200210 193783 315774 322884 341888 340909 211047 210424 255982 261562 298104 304773 4598782 4963409 6723784 6499921 1115642 1155420 281585 247392 259140 257970 312055 302258 293290 290701 202637 204713 709725 650686 1482835 1469384 415399 410544 598107 599085 737455 726678 760745 759048 793482 807103 774976 860604 1981186 2082082 1227009 1050267 654184 644806 778266 769966 797849 816159 829963 832263 943302 950931 5214970 5385467 39.45 71.6 1
11:22:48 2024-01-29 691826 693292 199642 194405 314154 321870 342997 338582 211408 209732 255982 261562 297087 300938 4573524 4852297 6696069 6499451 1110225 1152919 281980 247392 258948 259118 310890 302683 289590 292031 202001 204713 708792 650727 1466441 1451881 413049 409841 594202 601776 745167 722499 759001 765641 791096 802383 783227 868235 1992417 2111763 1239535 1041790 658397 643855 772294 774515 802002 809069 829249 839695 950402 944936 5145233 5377792 39.45 71.6 1
11:22:49 2024-01-29 690671 690259 200246 193477 316001 321870 342961 338546 211442 209148 255231 262363 297222 302218 4582876 4896264 6678630 6528066 1125817 1156197 280267 248192 258413 259153 310166 302718 290467 291728 202637 204426 713271 644479 1482967 1466258 414222 413754 598879 597937 747321 724621 755714 764297 798060 801854 774662 869299 1999257 2102543 1230847 1035435 656989 647558 772183 770185 802608 811423 825642 837469 954815 948427 5220477 5385467 39.45 71.6 1
11:22:50 2024-01-29 699280 690774 199885 193783 315071 322849 342925 340669 210756 210424 255982 262852 297087 302542 4582876 4961196 6733370 6499644 1110052 1152079 281157 247809 259140 258004 313040 300882 291148 291712 202001 207284 696848 650221 1471742 1465218 414626 408228 597260 600005 742120 724621 760204 756794 791096 811568 780963 862522 1983919 2080784 1249509 1049986 656052 643783 777124 770368 798032 811532 830000 834632 942598 948427 5207943 5372269 39.45 71.6 1
11:22:51 2024-01-29 693867 693296 196571 194125 314154 321870 342997 338273 211408 210096 257900 261562 298104 301230 4582876 4852297 6697347 6509286 1116438 1154557 279533 248228 258160 258758 311144 303731 289991 293369 201331 207429 702820 644677 1485920 1455054 412757 409482 592555 599636 742801 718278 755948 762898 795635 805975 782669 868235 1990396 2107869 1231198 1040614 660281 643855 770538 774824 802608 808805 828163 839658 946937 937597 5160357 5377792 39.45 71.6 1
11:22:52 2024-01-29 695990 690742 199885 193211 315778 320375 342997 338820 210756 210389 255161 262328 297924 303086 4572950 4905562 6649442 6509201 1132268 1152919 280267 247738 257511 259299 311109 301516 290538 291728 201965 204569 708792 644941 1490593 1466258 411772 411126 597683 597606 744639 727709 753687 763195 797899 806509 774625 869135 1993231 2095632 1242935 1035398 654650 644495 772725 768080 804808 816276 820743 832263 951073 951114 5248694 5377792 39.45 71.6 1
11:22:53 2024-01-29 704261 692501 200134 193617 314588 321573 342925 340323 210106 211084 255196 261528 299790 301193 4580051 4901780 6757123 6500130 1109948 1152919 281192 247774 259104 257970 313004 302688 290679 292405 201648 203406 698341 649293 1497370 1464179 414222 410544 597683 601193 741705 724621 760167 764134 793305 809168 780001 861982 1983919 2083742 1253499 1050325 654650 643892 774957 767537 797871 817485 832207 832263 943302 951114 5216271 5374436 39.45 71.6 1
11:22:54 2024-01-29 695842 692802 200206 193176 315071 322849 341852 340358 213026 209732 256556 261528 297745 301577 4580051 4880075 6737896 6499451 1103794 1156197 280659 247392 260782 257970 312108 302754 289106 292476 201965 204713 714764 650686 1513168 1463141 415399 410544 591082 599636 737953 719258 762878 764572 795598 811531 782483 860716 1986746 2090030 1240979 1054086 659755 644806 776878 774824 799575 815121 832800 838463 939197 945531 5140945 5383777 39.45 71.6 1
11:22:55 2024-01-29 697936 693301 200382 193211 316001 320600 342997 339809 211227 210096 256341 260695 297988 302621 4570686 4826070 6677418 6494580 1118033 1152919 279480 248157 258306 258004 312521 304125 290643 293333 201156 205000 716997 645597 1517893 1460144 412720 409447 593120 599636 742764 718242 755650 764297 796766 802311 781661 867555 1990359 2110621 1249509 1041156 660694 644531 773310 776497 805997 808805 823773 842092 952676 948427 5163766 5385467 39.45 71.6 1
11:22:56 2024-01-29 702762 692510 200273 192841 315996 320339 342961 340909 210106 210424 255947 261562 298032 302334 4580051 4950085 6696069 6499822 1127937 1156197 278531 247983 259104 262752 313004 301728 290264 292405 202001 204713 708792 641260 1500693 1475478 413049 409964 596414 598514 740030 726717 755650 762357 800288 810835 773684 865138 1990359 2080599 1242935 1044017 655117 647415 778229 770405 802002 811423 828032 834743 948922 952041 5205591 5379938 39.45 71.6 1
11:22:57 2024-01-29 702963 692281 200170 193482 315551 320896 342417 341942 214686 210424 255947 260478 297502 300865 4570686 4896289 6752021 6499451 1106109 1152919 280267 247392 260157 262681 311581 304272 290077 292192 201367 204713 705806 645597 1490530 1462104 414810 409386 593952 599085 740125 722594 758701 763441 794372 811677 779412 860066 1983919 2088874 1222971 1051089 658817 643892 779336 777027 797995 808428 832207 838277 939197 944973 5137890 5376101 39.45 71.6 1
11:22:58 2024-01-29 695866 691267 200170 193006 316001 320301 342997 338820 210106 209767 255231 259935 297988 301327 4570686 4840008 6677418 6504559 1118033 1152919 279389 248414 257908 258004 311109 301763 289916 293369 201156 204713 698341 643301 1492049 1457038 412720 410544 589198 599026 746544 719412 753129 765024 793263 802311 779336 866863 1996072 2101052 1244891 1035808 659755 648478 773945 773725 804238 809377 825801 839658 952457 947087 5170731 5385467 39.45 71.6 1
11:22:59 2024-01-29 701267 690227 195925 193133 315735 321835 341335 340909 210106 210096 255196 261528 296189 301759 4570686 4951924 6724157 6485268 1116195 1156197 280946 247392 259540 262973 311617 303442 290440 291587 202602 203818 707260 643557 1484226 1473473 415399 410254 595644 595621 741215 726717 757994 760731 797950 811104 773564 861982 1991182 2072281 1234685 1044758 655117 647003 778266 765874 799164 811568 830206 833703 944675 946574 5226176 5366736 39.45 71.6 1
11:23:00 2024-01-29 693114 691267 199822 193447 314119 322849 341888 338748 211047 209113 256341 261128 297087 302083 4573524 4863900 6735225 6509286 1109395 1156197 281980 246665 259140 258758 310166 302683 290440 292440 202001 204713 707299 651151 1492401 1456005 415399 409806 593952 602587 744384 721568 762021 765641 792254 806922 780445 861982 1984742 2090356 1242935 1048000 659809 643892 774957 774824 796266 809159 832397 841492 941931 944306 5104178 5370566 39.45 71.6 1
11:23:01 2024-01-29 693522 689208 200241 193006 316001 320339 342925 339606 210140 209148 256556 260695 298032 301265 4570686 4858616 6677418 6499262 1119631 1152919 279246 248157 258342 257970 311109 304378 288847 293369 201789 204426 713271 640802 1488739 1462104 413049 411671 593529 597385 745481 720992 755224 765641 793226 802311 779299 867480 1994014 2099562 1242362 1038353 659950 646464 769992 768117 804282 810816 824396 836600 952457 948427 5200547 5368440 39.45 71.6 1
11:23:02 2024-01-29 699244 689996 200139 193468 314114 321870 341611 339845 210140 209767 255231 262328 296154 302255 4573524 4944890 6714253 6485928 1115920 1155377 281122 246665 259140 262973 311581 301799 290679 290153 202602 204139 707859 648366 1491526 1466258 415288 410435 595938 599746 739891 726604 759392 761813 793263 808135 777741 860791 1979109 2074053 1229241 1048415 653252 643892 776609 768872 798032 816276 830430 829867 941931 946502 5203635 5362910 39.45 71.6 1
11:23:03 2024-01-29 692827 689244 196300 193788 313570 321870 342406 337763 211047 209113 255196 261128 297924 302083 4570686 4846481 6696069 6499338 1103971 1152919 281550 246594 259140 258004 311319 302683 289726 291374 201965 204569 707299 650686 1466053 1460216 416506 412291 594044 602307 742033 721568 761095 765567 793379 806922 777245 860828 1983331 2091163 1240979 1048103 658817 642070 774497 776475 797394 808805 829926 839658 941894 942937 5120395 5357371 39.45 71.6 1
11:23:04 2024-01-29 691775 690255 200246 192976 315778 322282 342925 339559 210140 209078 255982 261345 296189 302720 4566405 4839181 6668261 6489257 1118033 1152919 278531 247983 257943 262824 311109 301763 288847 293369 201367 204569 702820 641719 1507364 1463337 412793 411307 593108 597366 742947 721568 755187 765604 795583 801739 776572 865125 1992597 2103221 1233966 1033962 656947 645515 772294 767537 805923 811423 820780 833521 953131 950441 5229883 5365977 39.45 71.6 1
11:23:05 2024-01-29 697191 685295 199538 193176 313601 321870 341611 338820 210106 209767 255161 262765 296844 301614 4576510 4935631 6705119 6471351 1112465 1152919 281249 246700 258377 257935 311144 302761 291388 290630 201965 204713 714345 649116 1475177 1467425 415288 410544 596966 599304 741252 726016 759982 760731 793263 808814 774976 862207 1983065 2074626 1235110 1044721 653252 643855 774957 768314 797431 811532 830430 829867 941931 948158 5203635 5359088 39.45 71.6 1
11:23:06 2024-01-29 691780 692281 196025 194094 314119 320896 342961 337763 210756 209113 255196 261128 296224 301075 4563137 4858766 6728577 6494694 1099980 1152919 280293 247218 259977 262752 310855 302683 288917 291783 201367 204713 707299 649116 1543033 1464380 415325 409928 591431 601452 740162 721568 759934 762170 793409 807103 778383 860215 1986746 2086817 1240979 1048103 660753 639965 774408 774274 797431 808805 830000 839695 940681 942937 5117016 5366736 39.45 71.6 1
11:23:07 2024-01-29 692579 689244 200206 192533 316001 319890 342647 338855 210140 209767 255982 259900 297499 302255 4564172 4839858 6659765 6490658 1116401 1152919 279380 248314 257943 257970 310855 304360 289761 292476 200700 207358 702820 644479 1500590 1460216 411953 411197 592266 599636 745056 719522 755725 762823 792251 802455 779336 868235 1991182 2098730 1260541 1036409 659809 645515 771159 771497 802608 806723 823151 838463 949422 947087 5169756 5366736 39.45 71.6 1
11:23:08 2024-01-29 701267 685291 200206 192568 315098 320860 340544 340634 214722 209767 255161 261093 297924 301723 4556932 4943024 6696069 6471954 1119415 1152919 279578 247392 258958 259400 312055 300882 290202 290560 201824 204033 688813 641719 1483638 1474613 414185 409928 594289 598047 741215 723376 753204 758461 798060 809386 774459 861331 1984742 2073523 1213529 1044335 655117 646464 776609 765837 799730 811387 827443 834743 944712 946538 5205591 5357371 39.45 71.6 1
11:23:09 2024-01-29 696172 689213 200175 193006 314597 322323 340030 338820 210722 208932 258230 260478 297924 302083 4561320 4867220 6739838 6481306 1098415 1152919 280036 247427 259104 258854 311581 301763 288847 291988 201402 204641 704313 646792 1494934 1460144 414148 409024 593622 601452 738313 721568 757531 760123 788829 809386 781556 858341 1979109 2080895 1239022 1049594 658817 643892 774957 774274 795702 808805 830000 839658 939160 942937 5102425 5359088 39.45 71.6 1
11:23:10 2024-01-29 692620 689240 200206 192398 316001 319854 341888 338546 214757 209767 255982 259719 297924 300807 4556932 4827034 6668093 6480787 1114772 1151284 279380 248192 257546 257970 310637 301763 289796 293084 201086 205252 702820 643557 1483476 1457038 412903 411708 592358 599746 744528 719258 752244 764555 793409 806546 777245 867391 1991182 2101015 1221088 1036113 658817 645551 769992 769205 802608 810245 825605 836600 952457 948427 5170612 5368440 39.45 71.6 1
11:23:11 2024-01-29 699244 685002 199827 193176 314145 321870 340855 338855 214757 209767 255196 261528 295741 303910 4564172 4933491 6714720 6481190 1112676 1152919 281122 247392 258377 262937 310424 303442 292054 290419 202390 204606 719243 649293 1476703 1470427 415399 411416 598181 598675 739526 726678 758511 759502 796637 809313 777124 860828 1981922 2072281 1227009 1047358 653252 643658 774957 765874 796866 815891 831614 829867 941931 948427 5201666 5359088 39.45 71.6 1
11:23:12 2024-01-29 692333 689281 196025 194094 313606 320896 342925 337763 210140 209113 255161 260764 296189 299061 4570686 4840654 6686743 6494053 1110225 1152101 281590 246700 257943 257970 309227 304378 292059 291952 201755 204641 707299 649116 1478845 1448854 413488 412583 592537 601740 745167 721951 757844 764876 789980 802383 781845 866432 1986746 2105781 1239535 1038830 656947 642980 770538 774824 802463 807895 828069 839060 947394 937561 5126144 5359088 39.45 71.6 1
11:23:13 2024-01-29 691066 689018 200134 193006 315547 320896 342647 337763 211374 209148 254769 262328 296189 301827 4564172 4877744 6640833 6499921 1122572 1151284 280036 247427 258342 258004 309666 304594 291848 290454 202390 204104 710285 641719 1475350 1463259 413818 412875 593704 597666 744639 722499 755298 765456 798060 799789 775173 867704 1994014 2092651 1223171 1031757 653252 643622 770538 765910 804844 811532 820780 833521 952493 946574 5229883 5359088 39.45 71.6 1
11:23:14 2024-01-29 701961 689249 199506 193482 314119 320860 341852 338820 214757 210096 254342 261128 296224 299592 4560920 4904367 6696069 6443598 1107060 1152919 280729 246665 259494 260206 310860 303264 291352 291233 201543 204677 690876 649293 1481138 1464299 414773 410544 596231 598240 740542 724621 761057 756758 793231 808814 774920 862019 1979109 2071942 1229241 1048214 652787 643892 774957 765419 796866 811568 830430 829830 940562 948158 5192260 5349736 39.45 71.6 1
11:23:15 2024-01-29 691775 689244 199502 193823 313165 320611 341888 337763 211047 209113 255161 260730 297924 302853 4553671 4874248 6723784 6490054 1097634 1151284 279610 246665 259690 259221 311332 304594 291230 291712 201191 204677 705806 645403 1512599 1460216 414736 409097 593690 599636 738188 719412 760197 760662 791169 808814 779596 858080 1979109 2081485 1240979 1048103 658817 643892 774957 774274 795702 808805 831806 839695 940681 942973 5107895 5366736 39.45 71.6 1
11:23:16 2024-01-29 693109 689281 200201 192706 316001 321761 342683 338309 214827 209586 255196 259504 297122 301770 4551575 4817662 6658767 6471351 1114809 1152101 278649 247700 258092 260206 310789 303867 289620 293191 201016 205025 703566 641719 1489011 1460216 412829 410544 592282 595841 740554 719375 755836 765641 793372 802419 779336 865088 1991182 2096587 1234685 1035435 658817 645479 770063 768044 802571 810209 825568 834743 953536 948427 5185575 5366736 39.45 71.6 1
11:23:17 2024-01-29 698930 685210 200099 193106 314490 322287 340784 338820 210106 209698 255125 261528 297014 302976 4560196 4947434 6714954 6490167 1116157 1152919 280641 247144 259690 259987 312661 304272 290026 291374 202627 203854 714764 644479 1486400 1473386 415399 409986 592227 597053 740688 725612 755538 761201 798060 811677 773748 860828 1985895 2069006 1238524 1043302 654650 644987 776888 767236 798032 811496 830430 834040 941894 951114 5199685 5355365 39.45 71.6 1
11:23:18 2024-01-29 691780 685291 196025 193411 313349 322323 340820 338238 211014 209078 255196 260992 296154 301869 4556932 4884686 6729087 6490167 1099980 1150731 280004 247109 259726 259404 310024 304704 290819 292192 201191 204677 704313 646510 1527881 1457038 414552 409386 589162 599378 738723 719522 758926 761237 791545 810494 779522 858304 1981922 2081149 1235110 1049594 658349 643324 776609 773725 795066 809377 832800 839866 940198 942901 5132161 5355365 39.45 71.6 1
11:23:19 2024-01-29 692042 685259 196571 192526 315778 319594 342370 337763 210072 209113 255090 259644 298032 301193 4560310 4818228 6658767 6462082 1109619 1150104 281733 247109 258056 260313 309484 302044 289726 293491 201473 204533 705806 649293 1498079 1447818 413928 409770 590973 602550 742458 719766 758511 764555 792254 802491 777208 861257 1983331 2086817 1240979 1041049 657881 640128 770538 772629 797995 808805 829839 839866 944639 937561 5118570 5355641 39.45 71.6 1
11:23:20 2024-01-29 689036 685223 199818 192328 315067 320339 341335 336746 211047 209043 255125 261493 297014 302762 4556932 4859632 6668421 6499822 1116438 1151199 279842 247491 258056 260130 310024 302576 290409 291374 201790 204033 714764 641260 1477156 1457038 412684 410254 592520 595695 741933 719522 755836 765073 795620 800054 776138 863821 1991182 2098730 1232766 1031757 656520 645479 768286 768044 802002 809033 823188 834743 951073 948427 5207123 5355679 39.45 71.6 1
11:23:21 2024-01-29 697402 685223 196016 192980 313606 321835 340784 338784 214722 209418 254733 262328 295671 301230 4570198 4933677 6710396 6476442 1112532 1155135 280845 246382 259397 259948 310931 301621 290890 290560 202107 204068 713271 644479 1490962 1470427 415104 410072 595313 597624 738101 725684 755575 760694 797495 808814 773199 860828 1981922 2069116 1244891 1044017 652977 643586 776154 767781 796866 811496 830430 834040 941228 949769 5192260 5348005 39.45 71.6 1
11:23:22 2024-01-29 691918 688945 195746 193447 313093 320896 341576 337254 210106 208717 255125 259900 296119 300476 4554820 4831382 6677418 6479932 1106080 1153455 281698 246488 258199 260313 309519 302080 291321 291818 201156 204533 707299 649293 1491259 1451935 415251 409734 591192 600914 741178 718242 760559 765036 788756 802455 781809 862519 1981922 2090356 1244891 1043274 657458 641124 772725 772629 795666 809109 831614 839658 941931 942901 5107611 5351821 39.45 71.6 1
11:23:23 2024-01-29 691029 685223 196429 192533 315067 319854 341576 338273 214827 208391 255161 260695 296841 302976 4550413 4837380 6649442 6478077 1115095 1150104 279761 247632 257368 260313 310451 302614 291642 291818 200525 204569 698341 643759 1476148 1451935 413175 410544 591192 599636 740591 718318 755981 762353 791096 802419 778383 866357 1988355 2105118 1230847 1034698 658817 645479 768286 769750 802426 808234 822530 839060 948276 945677 5154361 5366736 39.45 71.6 1
11:23:24 2024-01-29 698856 685219 200099 191891 315774 319819 340269 339809 214651 209732 254733 260695 295913 301754 4550413 4912517 6658922 6475094 1125247 1152808 278645 247250 258235 259547 311403 303300 290061 290524 201331 204104 707299 639887 1501931 1473705 412976 409386 592756 595607 739799 725168 753687 756758 798060 809118 772146 861294 1984742 2071758 1242935 1041790 654650 645515 776609 765910 801433 811423 827406 834113 946722 946574 5201666 5361194 39.45 71.6 1
11:23:25 2024-01-29 696925 685255 196296 192837 314818 321537 340030 339845 214686 209148 255161 259900 297504 300596 4550413 4882341 6733370 6479932 1103756 1151852 280100 247250 258733 259475 311876 303515 291230 291960 200665 204139 702820 646518 1487241 1460216 413928 409097 595644 599548 738064 720385 756287 756794 789753 810530 778383 860828 1975469 2078199 1231198 1048066 653252 642070 774957 769892 796829 811423 830430 832263 940526 945677 5155750 5348005 39.45 71.6 1
11:23:26 2024-01-29 689519 685291 196020 193181 313093 320277 342647 336782 210106 209043 254733 260695 296119 299315 4551955 4833779 6686743 6494053 1102356 1150216 281409 246073 258199 260313 309051 303547 291321 292137 201331 204344 705806 649293 1470564 1454972 415399 410544 591228 599451 741779 718206 760159 764555 790233 802491 776622 860034 1981922 2087122 1240979 1041790 657881 641161 771630 772081 797995 808805 829839 839060 947394 937561 5114914 5348005 39.45 71.6 1
11:23:27 2024-01-29 688023 687577 199782 192533 314150 319854 341852 336746 210722 208717 255125 261493 297924 302762 4551955 4851688 6650333 6498878 1116593 1151852 278427 248236 257368 260313 309989 303731 289488 292098 200665 204713 701327 643557 1506113 1454972 412428 410544 585811 599599 744111 719012 754761 764555 792288 802455 777245 867667 1991182 2099562 1242362 1035435 658817 645479 770538 768661 802571 809033 825568 837233 951036 948427 5154638 5357371 39.45 71.6 1
11:23:29 2024-01-29 699428 685228 196594 192806 315512 321573 340269 338855 214757 209551 254947 260695 295259 301723 4554820 4928623 6697495 6489905 1116438 1152845 281519 246488 259361 259511 311403 300811 289726 291551 201331 203532 694314 641719 1519040 1473386 414222 409386 596290 596208 739086 722499 755836 758705 798060 809386 772651 859387 1984742 2069006 1209831 1041790 655117 645515 776058 765837 799730 811496 828032 833666 944712 951114 5197953 5347729 39.45 71.6 1
11:23:30 2024-01-29 692042 685255 196300 192214 313862 321573 340269 339471 214757 208717 255161 261270 296154 301193 4551955 4867078 6735225 6475564 1100727 1151852 280056 246488 258128 259511 312055 303096 288882 292511 200805 204929 699834 646979 1483431 1457038 412756 408879 592719 599414 738101 720385 757267 756794 788793 806696 779522 858341 1979109 2073154 1251504 1051200 656989 641495 777161 772081 798032 809069 829249 836161 939233 944973 5150958 5344193 39.45 71.6 1
11:23:31 2024-01-29 690050 685038 196438 192572 314119 318887 342647 336746 214792 209078 255125 260478 296189 297270 4545468 4825557 6697347 6485277 1103144 1150216 281069 246453 258199 257901 309157 303657 288882 292179 201086 204606 705806 649293 1478428 1452910 415127 411708 591228 598491 738717 719522 762333 764555 790501 802527 777245 861294 1981649 2083594 1240979 1041906 657881 641345 772178 772081 797431 808805 830430 839658 944639 937597 5092525 5346262 39.45 71.6 1
11:23:32 2024-01-29 687500 685219 199813 192528 314809 319854 340855 336746 210106 208212 257170 261093 297086 302835 4548710 4839407 6664959 6485268 1116593 1152336 279240 247597 257368 262901 310131 300847 288882 291960 200911 204821 701327 641719 1506961 1454972 412245 410544 585811 599746 743058 717484 753078 762353 791096 802419 777245 867049 1988318 2096587 1260541 1033962 657881 644531 768322 768080 802002 808428 824474 835968 949655 947756 5140982 5349736 39.45 71.6 1
11:23:33 2024-01-29 699465 687091 199871 191931 313606 320860 340269 338784 214651 209113 254733 260660 294779 303050 4551955 4933379 6706928 6480738 1116438 1153492 279757 246488 259104 262496 310637 302510 289523 291419 201331 202963 707763 641719 1485487 1473705 415362 409097 594270 593626 738101 723585 755836 756794 798060 809386 772651 860828 1981922 2056876 1244281 1041901 655776 643658 774957 765604 798032 811496 829564 829903 943302 948427 5185456 5344193 39.45 71.6 1
11:23:34 2024-01-29 692583 685034 196300 192797 314119 320860 338766 337799 214686 208752 255161 259900 295913 301213 4542590 4856748 6716360 6457181 1103971 1150216 279874 246594 258089 262496 312055 300550 291848 291783 200665 204139 701327 645597 1476513 1457038 413635 409097 592683 599949 737577 720385 757844 756758 784319 807868 780333 858341 1975469 2072255 1231198 1049163 655117 641615 777161 770368 798032 810339 830430 834706 941931 945677 5155826 5348005 39.45 71.6 1
11:23:35 2024-01-29 689561 685038 196025 192568 312803 318923 342647 336746 212615 209078 255161 260478 296154 297306 4545468 4825651 6701446 6480473 1102356 1151852 281034 245799 258922 262532 310748 303698 291610 290665 201331 204139 705992 648829 1471132 1457038 415399 410544 591228 597643 737990 719522 760167 762898 791096 802527 778971 859997 1979109 2080636 1240979 1044133 657881 640254 772725 772629 795702 808537 830430 839060 943302 942937 5100321 5340384 39.45 71.6 1
11:23:36 2024-01-29 687753 687091 196433 191961 314141 319819 341335 337988 215022 208212 255125 260730 295225 302762 4548710 4825674 6659336 6469302 1110309 1150216 280196 246629 257114 257935 309905 303731 288869 290489 201261 204569 663721 647441 1481199 1446791 413635 409770 593120 599932 740030 720312 756324 764555 784319 801253 781291 863821 1981922 2099562 1233551 1038830 656052 640218 770538 770405 798032 808805 829249 838463 944675 941972 5103087 5338640 39.45 71.6 1
11:23:37 2024-01-29 687463 687091 196469 192533 314110 319594 340784 336214 214827 208426 254733 261528 294984 302197 4545468 4841166 6649957 6471040 1113537 1151211 278496 247392 257330 259368 310353 303731 288847 292405 200071 204139 701327 641440 1499815 1454972 411808 410544 585811 596824 743058 717484 750605 764555 793409 804798 775012 865125 1988355 2096587 1230847 1033962 657881 643622 767915 765874 802299 809033 824396 834780 951073 947251 5140945 5342449 39.45 71.6 1
11:23:38 2024-01-29 697196 687091 196331 192533 313129 320860 340555 337763 214616 209078 254733 261093 295019 302621 4545468 4933645 6688514 6461608 1118033 1151247 278507 246629 258854 259221 312477 300776 289726 290665 201156 203532 687404 639574 1479198 1470427 413635 409097 592227 595328 737637 721951 755298 756794 798060 808814 773236 857559 1984742 2069006 1215378 1040309 654650 645515 774957 765419 799730 811423 828069 832300 944712 951114 5182855 5338640 39.45 71.6 1
11:23:39 2024-01-29 693518 685246 196296 192537 313201 321809 338766 338546 214722 208426 255196 259900 295913 301339 4536116 4881165 6724987 6461608 1100508 1149616 279345 246629 258636 258640 310601 303300 288513 292547 201015 204344 704313 644479 1477689 1456005 413049 408231 591718 599636 737054 718242 755650 759011 789676 809386 779559 858341 1973460 2080877 1237066 1048103 657881 643436 774957 773725 795103 808805 832800 839658 937979 942937 5108158 5338640 39.45 71.6 1
11:23:40 2024-01-29 692047 685228 196300 192398 315076 318593 341371 336746 214686 208897 254769 259108 297960 300731 4537375 4806671 6654586 6475842 1100820 1147914 281174 246087 258092 259948 309157 303442 288847 290665 201015 203962 705806 647441 1462157 1450904 414810 410544 590810 598952 738717 719522 760745 764555 784319 802455 778383 861294 1980515 2080599 1240979 1040420 656947 640254 770063 770368 798032 808234 829249 839658 946052 937525 5101848 5338640 39.45 71.6 1
11:23:41 2024-01-29 686976 686119 196607 192524 312727 319854 340820 335733 210140 208426 254947 261093 295690 301869 4540954 4841166 6659336 6490167 1114772 1151284 277686 246700 258056 260130 309878 303626 287770 291783 201016 204104 707299 638062 1482359 1454972 412428 410399 585811 597937 743058 717993 751138 763985 792811 802419 774976 865125 1982680 2096587 1230847 1033962 657881 643622 769177 765874 800865 808428 825605 834780 950327 947756 5140907 5340384 39.45 71.6 1
11:23:42 2024-01-29 697196 686155 196331 192533 312909 320600 338802 338273 214316 209078 254377 260695 294368 302120 4550413 4924240 6683726 6462307 1116232 1151284 279576 247179 258997 258854 311109 300355 288917 290419 201191 203390 691455 638974 1475844 1466258 413049 409097 594691 595328 738977 722499 754224 756525 798060 809386 772104 857559 1981922 2069006 1215378 1041049 654650 645515 774957 764755 799730 810816 826817 835006 944712 950441 5184851 5338640 39.45 71.6 1
11:23:43 2024-01-29 693518 687582 196020 192526 313606 320860 338731 338309 214501 208717 255161 260076 295259 300482 4550413 4869031 6725407 6452929 1100822 1147951 281607 246523 257908 259400 312055 302552 288882 293527 200525 204139 701327 645597 1467873 1456005 412719 409097 592683 599636 738101 720385 757844 756758 784319 809386 778971 857730 1975469 2072317 1229241 1048214 654650 640128 774957 769823 797431 808464 829249 834931 939233 942973 5147282 5333077 39.45 71.6 1
11:23:44 2024-01-29 689561 685228 196056 192528 313165 318629 341611 336204 214686 208897 254733 260513 296154 297234 4540954 4808215 6678093 6471825 1100034 1149250 281196 245799 258089 262532 308327 303442 290819 291966 201015 203853 705992 648829 1487821 1451881 415127 410544 591264 597606 737564 719012 762333 763471 788793 802455 777208 860645 1981649 2080599 1239022 1040425 656910 640891 770538 770442 797431 807094 829249 838463 943302 937561 5090317 5338640 39.45 71.6 1
11:23:45 2024-01-29 686976 686119 195807 191926 313597 318887 340580 335698 210106 208246 256899 260730 294813 301562 4550413 4839605 6650568 6481190 1113146 1151803 278357 247356 257330 262532 309949 302908 288739 290560 200700 203853 704313 638062 1482199 1452910 412465 410544 585811 597624 743058 718502 752543 764555 792288 802455 774976 865125 1984742 2092763 1225090 1032491 657881 643622 767915 768153 801470 809377 822600 834780 948738 947050 5145233 5342449 39.45 71.6 1
11:23:46 2024-01-29 698753 686155 196331 192533 314119 320635 339755 338309 214351 209078 254733 259935 294334 302756 4550413 4926571 6678942 6453094 1122836 1151247 277651 246665 258342 258854 311332 302834 288882 290560 200840 203532 705806 638062 1483468 1469384 412428 408231 592683 596355 737673 723622 750605 756223 796930 808814 771520 861331 1979109 2069116 1240979 1038830 654841 643658 774957 765604 799164 809069 826543 832337 944712 948427 5168076 5331032 39.45 71.6 1
11:23:47 2024-01-29 693518 684998 196020 191965 314119 320825 338766 337799 214351 208426 255125 259469 297504 300016 4546182 4855150 6698111 6434363 1103971 1146252 279345 246594 257908 262425 311220 300094 289321 290665 200071 204569 695355 646518 1488416 1457038 413049 409964 595570 599636 735193 722499 759730 755652 788829 809386 776902 858378 1972663 2073412 1235599 1045828 653252 640254 774957 768117 796866 810912 829839 829903 939197 944306 5140982 5333115 39.45 71.6 1
11:23:48 2024-01-29 687013 684998 195467 192568 312170 318923 341888 336239 214387 208426 254342 260451 296488 297306 4543273 4814799 6686743 6458912 1097681 1146252 278566 246457 258377 258423 310024 301551 286924 290701 200525 203853 704313 643557 1483387 1454972 414222 408231 590357 598786 737577 719012 758474 760656 788829 802563 779187 858341 1975469 2084251 1239022 1045828 657844 641161 773859 772629 793381 808253 830430 839658 939197 937561 5079394 5331032 39.45 71.6 1
11:23:49 2024-01-29 688060 685187 199638 191593 314150 318887 340305 336782 211547 208391 255196 259692 297086 301321 4543273 4801564 6630791 6461797 1113125 1146252 278627 246665 257081 259840 309227 301832 288917 291551 200036 204139 700954 640802 1483980 1447818 411189 410544 591446 597937 742269 717484 754224 762930 792251 802419 778081 865162 1984742 2095101 1232766 1034698 658349 643658 768359 769823 802608 807630 820780 838463 948313 945749 5130561 5340384 39.45 71.6 1
11:23:50 2024-01-29 698967 685634 199818 191891 314154 319630 339517 338820 214316 209113 256769 260451 297504 302035 4543273 4891565 6602815 6453032 1125780 1150431 278688 247526 256506 262532 311288 301832 290687 290224 201367 203853 713644 638062 1485680 1464179 410572 409386 596065 596245 738156 723596 752616 756794 796930 807103 774920 861943 1981922 2081149 1240979 1037322 653252 644568 774957 768117 801433 810816 824359 832263 946052 949769 5177178 5331032 39.45 71.6 1
11:23:51 2024-01-29 696427 685223 196296 191996 313641 321466 338766 339523 214281 209307 257170 259692 298104 298916 4530743 4853008 6677600 6437174 1100764 1148765 280113 246382 257582 258854 311109 300906 289558 290630 200525 204139 698527 647256 1476340 1457038 413928 409964 595570 599378 738753 722535 758511 754585 789980 809386 778419 860978 1974065 2065744 1227285 1044877 653252 640254 774957 768117 795533 811459 830430 829867 939197 945677 5158421 5325476 39.45 71.6 1
11:23:52 2024-01-29 688769 687577 195471 192572 311960 321349 340820 338511 211984 208834 257170 260270 296798 300586 4533982 4858616 6705262 6460760 1094405 1146289 279240 246249 258413 258672 310166 301799 287971 291551 200700 203996 702820 641875 1493649 1452910 414222 408231 590393 598786 736097 718502 759730 760698 788793 807103 778419 858341 1974065 2078199 1237066 1042054 656947 641161 772762 772629 793203 807094 830430 837233 938200 937597 5120906 5331032 39.45 71.6 1
11:23:53 2024-01-29 690050 684930 196020 191961 313893 317000 341371 337028 211652 208834 256406 259261 295602 299206 4534170 4790272 6650333 6443636 1099285 1146639 280644 245456 257943 258604 308327 301551 288408 290419 200700 203532 704313 648089 1483968 1447818 414810 410544 591446 597606 735676 719012 759664 763471 784355 804798 774976 860071 1973460 2081485 1195899 1038830 656947 639765 769992 770405 797871 807094 830430 839658 939197 937597 5079394 5331875 39.45 71.6 1
11:23:54 2024-01-29 689109 687091 199578 191619 314850 318887 340580 337514 211949 208869 255055 259261 295120 301120 4537107 4788708 6612367 6457852 1106985 1150216 279415 246629 256718 260013 309192 302332 288847 290701 200735 204139 671952 647164 1465496 1442689 413049 409160 592592 601193 738462 718278 759188 763471 788892 802452 778971 862593 1979109 2083594 1236333 1037461 656052 639801 770538 770442 797871 807094 830430 838426 940198 942639 5088799 5322389 39.45 71.6 1
11:23:55 2024-01-29 691066 687803 196296 191896 314078 317853 341335 338751 211582 208834 256769 259227 298032 300052 4537526 4792965 6630791 6453032 1108603 1148545 280231 246594 256718 258828 309157 302473 288974 290630 200980 204104 705806 646518 1477123 1442689 413635 410544 591228 599664 741969 719522 756287 763471 788892 802225 777759 860034 1978280 2085335 1240979 1037544 656052 639692 772061 770368 795359 807094 830430 837196 941192 944813 5079394 5322607 39.45 71.6 1
11:23:56 2024-01-29 691029 687577 196433 191554 314552 318335 341263 339471 211913 208799 257170 258181 295532 301011 4537413 4793684 6631190 6471651 1106985 1149911 280267 246386 257114 262937 309157 302510 288299 290630 200665 203961 707112 646518 1464924 1445765 413928 411708 592100 601341 740883 719522 758474 764555 788892 802455 777245 859997 1978280 2080117 1217414 1038830 656989 640218 772178 772044 795666 807094 830430 839658 939197 942901 5079394 5329275 39.45 71.6 1
11:23:57 2024-01-29 685968 686119 196296 191926 314074 318852 340533 339471 211949 208148 256769 259761 297056 301754 4530931 4832494 6631468 6457698 1111901 1146951 278740 246665 257262 262496 310309 300601 288847 291551 199966 204139 698157 641260 1492296 1447818 411480 410254 590550 598896 743058 717484 751101 761274 790874 800090 779522 865088 1979072 2101052 1229241 1033962 656989 641124 768460 773810 801433 802518 824359 839023 946722 943183 5098205 5322389 39.45 71.6 1
11:23:58 2024-01-29 687463 685634 196020 191926 313597 320894 341528 337758 211949 208834 255718 260954 296251 300778 4524274 4844084 6640578 6476274 1118155 1146252 277616 246594 257645 258854 309626 300847 288779 291551 200630 202963 711778 637607 1486888 1451935 411772 410254 590550 596208 740920 718502 753687 763471 793231 801217 776109 865125 1983331 2099562 1239022 1032491 658817 643586 769447 771497 802608 807094 820743 838426 949411 944306 5135827 5336884 39.45 71.6 1
11:23:59 2024-01-29 695805 685634 196433 191287 314114 321349 339469 338534 211251 208869 256261 259796 296071 300719 4524199 4896131 6631163 6438954 1122836 1146252 276809 247612 257511 258854 310606 299899 289321 290013 200980 203818 710285 636698 1498743 1466258 412392 408808 592756 595291 738101 721915 753687 756758 797495 808243 772615 859997 1979109 2067540 1242935 1038305 653252 644531 774497 765604 799164 808997 826780 832263 944675 948427 5169756 5333077 39.45 71.6 1
11:24:00 2024-01-29 694881 687091 195750 191926 314296 321349 338481 339559 211068 208904 255020 258935 295532 298916 4527980 4839294 6677937 6416913 1105481 1146252 280429 246214 257475 258854 311188 301801 290131 289510 201284 204139 704499 646979 1467434 1457038 414222 409986 596414 599636 738101 724071 758437 756794 792251 807103 777124 860828 1975120 2071942 1239535 1043274 652323 640218 774136 765604 795666 811423 830430 832740 939197 946345 5154638 5327505 39.45 71.6 1
11:24:01 2024-01-29 687982 686110 195471 192412 311894 322261 340497 338751 211949 208613 254628 260697 296661 299834 4520894 4839294 6710396 6451233 1094368 1146252 278531 246559 258342 258854 309696 300811 287133 291233 200665 203818 704313 641719 1490494 1451935 413928 408231 590357 597680 736092 718502 759730 760123 788756 807103 778383 858341 1975469 2073154 1239022 1044760 657881 641740 773859 772629 795079 807094 830430 839658 938200 937561 5111804 5323705 39.45 71.6 1
11:24:02 2024-01-29 690045 686123 196020 192222 314495 320894 341564 339471 211913 208939 254272 259325 296014 299592 4527980 4785020 6650333 6455854 1099980 1146252 280196 245628 258160 258854 308222 301516 288373 290524 200980 203818 704313 647441 1460939 1451935 415214 410254 591446 598786 738188 719012 759590 763471 789943 802455 774976 862785 1975469 2082625 1239022 1038830 656989 640128 772178 772629 793381 807094 830430 839866 937761 937561 5069988 5319909 39.45 71.5 1
11:24:03 2024-01-29 683993 685858 196296 192110 313823 321349 340533 339231 211391 208287 255055 259761 296811 302193 4527980 4798918 6631013 6446654 1110225 1146951 278566 246594 256323 262681 309192 300811 288847 290159 200700 204569 692369 643759 1479483 1443714 412158 410544 585811 599792 743058 717484 755083 762353 790570 800054 779559 865125 1979109 2101052 1241530 1035435 655117 641495 768286 772629 799730 808234 824982 836959 946052 939311 5090293 5322607 39.45 71.5 1
11:24:04 2024-01-29 686230 684180 196020 192257 313571 321349 340533 337794 211984 208613 254272 260954 296668 301011 4536459 4832958 6640365 6449402 1110225 1146137 278531 246629 256288 258854 309192 300601 288812 291145 200036 204139 696848 641435 1504402 1447818 410535 410254 589488 598786 743058 717484 755298 761237 790501 801818 777245 866395 1984468 2096587 1242935 1031757 657844 643892 769411 772629 802608 802482 823448 839658 949411 942901 5113368 5333077 39.45 71.6 1
11:24:05 2024-01-29 695990 684180 196607 191297 314526 320894 340018 338131 210766 208974 256552 260158 297230 299338 4527087 4839219 6584164 6443831 1122836 1145982 278658 246386 256288 262937 308292 301405 290145 289713 201156 203532 706366 640802 1500345 1457038 411808 409160 594088 594925 743058 723622 754761 761274 795766 801181 774371 867667 1984742 2083594 1242935 1029521 653252 643436 769007 765604 802608 809033 820471 832263 949655 948427 5180847 5322502 39.45 71.6 1
11:24:06 2024-01-29 694093 684699 195847 192253 311925 320575 339231 337621 211391 209335 256552 260521 295061 301937 4517817 4907477 6649442 6448326 1116326 1149579 278267 246214 258306 258491 310166 302761 288847 290013 200980 202963 677904 638062 1488803 1465986 413049 408808 593011 592478 738101 721682 754761 756758 797495 809386 772615 857522 1979109 2066075 1213529 1038830 653252 644531 774957 765604 799164 810816 827443 832300 943302 948427 5173449 5318578 39.45 71.6 1
11:24:07 2024-01-29 696136 685899 196118 192209 312807 321349 339612 338677 210963 208974 256552 258970 295532 299133 4523859 4872622 6650333 6434171 1106783 1146252 280036 245835 257546 258854 309661 302552 289523 288939 201331 203818 698341 645597 1482294 1460144 414222 409386 593558 597513 737798 724584 757267 756831 793409 807103 776670 858341 1972663 2067540 1227285 1044335 650469 641161 773859 765604 793381 813282 830430 831554 939197 948427 5160357 5319909 39.45 71.6 1
11:24:08 2024-01-29 689779 685904 195949 192049 311894 320718 339374 336333 209790 208432 257134 259511 295086 298916 4530318 4854355 6696069 6443550 1092813 1146137 278623 246179 257475 258093 310571 301545 287766 290665 200036 203532 705432 641719 1467026 1451935 412428 408231 590357 597606 737017 719012 755104 756794 790010 809386 778700 857730 1974065 2073412 1231198 1047048 653252 640181 774957 768141 796829 806723 829249 832300 939160 937597 5135827 5310544 39.45 71.5 1
11:24:09 2024-01-29 687878 687918 196122 192084 312807 319535 341708 337685 211391 208578 256261 259761 296417 297342 4504903 4777364 6649442 6442040 1097681 1144593 280231 245078 257546 259218 308222 301305 287971 290427 200665 203532 704313 647256 1463645 1447818 414810 410544 590357 599636 735156 717484 760272 763471 784319 802455 776659 860034 1975469 2081149 1240979 1038830 656520 638372 771630 772081 793381 802554 830430 839060 938460 937525 5069711 5318126 39.55 71.6 1
11:24:10 2024-01-29 686644 685122 196118 191682 313453 320440 340126 336640 211391 207928 254806 259727 296251 302083 4517412 4802343 6612603 6438954 1109433 1146137 278531 246594 256144 259504 308292 300355 287897 290392 200036 204139 695355 641654 1482973 1445765 410572 410544 585811 599636 742006 717484 751175 761274 788793 802117 776695 865125 1984742 2096587 1239022 1031023 656947 643892 769547 772081 802336 802482 820743 839658 950085 943087 5107611 5324244 39.45 71.6 1
11:24:11 2024-01-29 692609 683925 195843 191686 313422 319535 341457 336569 211209 208939 255718 259761 297020 297270 4517136 4839219 6603157 6438970 1118832 1146951 278213 246179 257114 262901 307755 302296 288847 289510 201331 202963 714017 639887 1471657 1454972 413013 411126 592555 592368 743058 720348 755298 764555 796330 801427 773785 867667 1984742 2089405 1242935 1026562 652787 644806 767915 765874 800297 809377 823151 834706 948276 947756 5132161 5333957 39.45 71.6 1
11:24:12 2024-01-29 697973 683930 196429 191450 313489 319712 338588 337621 211209 208939 256261 259761 295204 303050 4511335 4893732 6640833 6438954 1121810 1147914 276809 246629 258873 258854 310855 299863 288847 290189 200665 202963 708363 635338 1490159 1461181 410572 408808 595644 594449 738753 722499 752579 756758 797332 802491 774920 863858 1983331 2081448 1242935 1032491 651859 643892 769992 765419 802461 811423 821105 829830 948313 948427 5192899 5333717 39.45 71.5 1
11:24:13 2024-01-29 693485 683925 195365 192388 311782 322224 338659 336604 211391 208939 255718 260954 294299 299351 4528513 4905509 6668093 6443728 1103677 1146252 279380 245835 257546 258854 309227 301832 289726 288869 201367 203700 702820 646057 1483948 1460033 414222 409386 595534 597090 737054 724621 756727 758975 793213 807103 774920 858341 1972663 2065804 1233154 1041790 651395 642070 774957 765604 795702 811459 829839 832146 940718 949769 5169756 5335546 39.45 71.6 1
11:24:14 2024-01-29 698967 685899 195812 191791 312072 319264 338588 338368 210696 208904 257097 258319 298127 299315 4521526 4849927 6650333 6415632 1099249 1146951 279380 246334 257295 258854 309192 301161 289726 289748 200700 203996 692369 644479 1466002 1452910 413049 408806 595992 599636 738101 722499 756324 755748 791096 808243 774976 860941 1972663 2069006 1245520 1041790 651395 639728 772257 765604 795103 810816 829839 829830 939233 945009 5137890 5307168 39.45 71.6 1
11:24:15 2024-01-29 688405 686046 195674 191787 311560 320493 339576 336062 211835 208218 256552 259073 294368 297306 4517780 4835761 6696069 6438954 1092813 1143699 278636 246214 257908 258491 310166 301832 287735 290701 200828 203532 701327 641719 1477769 1451935 413049 408829 591228 597606 735973 718502 755677 759011 784283 808814 778383 857730 1973713 2065708 1255494 1041685 656052 640254 776888 770405 796866 809377 829249 834743 936473 937561 5111804 5331913 39.45 71.6 1
11:24:16 2024-01-29 687658 686078 195639 192358 312731 320440 340640 337555 211687 208904 254129 259979 296107 297451 4524312 4804717 6668093 6443452 1094442 1144593 279973 245043 258342 262461 308257 301305 287971 289933 200665 203818 704313 646979 1477414 1450904 415104 409675 591446 597937 738188 718502 758511 762930 790538 802491 775012 862822 1977704 2081448 1239022 1041049 656989 641161 772725 771534 793388 807094 830430 838629 938200 937561 5111804 5325808 39.45 71.5 1
11:24:17 2024-01-29 688175 686082 195369 192382 312072 319535 340640 336062 211391 208723 253562 259679 296143 297025 4523859 4784284 6658767 6438954 1094463 1146252 279893 245078 257546 258854 308006 302761 287936 290419 200525 203390 704313 646518 1467278 1447818 415251 410254 589524 596760 738101 718502 759590 763471 788793 802419 774976 859424 1973460 2074699 1239022 1038199 656520 640128 771630 770405 795079 807094 830430 839866 938200 937561 5093046 5325808 39.45 71.5 1
11:24:18 2024-01-29 688180 687091 196300 192417 312986 319987 340676 336333 211687 208426 254129 259644 296973 297487 4518118 4787482 6649442 6438954 1097614 1146951 280231 245113 257511 262681 308257 302871 288312 290383 200700 203532 704313 646979 1481703 1447818 415214 410544 589524 599210 738681 718502 759627 763471 788793 802491 776109 860034 1977704 2081149 1219333 1038092 656052 640128 771630 771534 794504 807094 830430 839658 938497 937597 5056773 5326087 39.45 71.5 1
11:24:19 2024-01-29 689655 686046 195985 191547 313176 319535 340126 336062 211391 208391 253597 258099 295259 299351 4514494 4757017 6621466 6438678 1097614 1142937 279805 245113 257511 262717 307755 302981 288006 291693 200665 202963 704313 646518 1460767 1443717 413671 410544 585775 599636 738717 718502 757844 763471 784319 802419 778383 861294 1975469 2082625 1239022 1035845 655117 639219 770538 770405 795103 807094 830430 839866 940562 937525 5067655 5321919 39.45 71.5 1
11:24:20 2024-01-29 687909 685560 195949 191512 313427 319535 340126 336569 211096 208391 254342 258030 294744 301339 4514494 4742417 6612329 6434087 1096116 1143699 280196 245113 257943 258854 307791 300811 287936 289607 200071 202963 704313 645403 1471641 1447818 413964 410254 589524 596833 738188 718502 760272 762930 788829 802491 774976 860034 1979109 2074699 1231198 1038830 656520 639674 770538 771497 793388 802554 830430 838667 938200 937561 5104206 5325649 39.45 71.6 1
11:24:21 2024-01-29 686709 685076 195812 191438 312950 319535 340640 337794 214431 208391 259071 260041 295225 297270 4514494 4793115 6640116 6438678 1097681 1145404 280341 245113 257114 262496 307791 302296 288006 290383 200700 203532 706366 646979 1463834 1443717 414589 410544 589488 597219 738195 718502 759627 763471 784355 802419 777245 861331 1973460 2074699 1240979 1037461 656052 639674 770538 770405 793381 807094 830430 839695 940562 937597 5064024 5323929 39.45 71.6 1
11:24:22 2024-01-29 689646 684071 195989 191508 313939 319535 340401 336569 214246 208426 254377 258030 295935 299338 4517412 4764199 6630791 6443555 1102394 1143699 280040 245628 257330 262568 308257 300601 288513 291834 200700 203532 704313 646057 1462008 1443717 414001 408586 590810 597680 741071 718502 756324 763471 788892 802491 776109 862244 1975469 2081149 1239022 1038830 656520 640128 772178 771534 793388 807094 830430 839266 939715 937597 5123179 5323651 39.45 71.6 1
11:24:23 2024-01-29 687570 685560 195674 191782 315311 320213 340640 336168 214581 208426 253597 260160 296251 297261 4504941 4802493 6649291 6448050 1097681 1143699 280867 245456 257908 258854 308041 300847 287971 290224 200665 203532 702820 646518 1473667 1447818 414810 410254 589524 597680 737637 718502 760167 763471 789980 802527 774976 860071 1973497 2074736 1239022 1038830 656520 640254 772725 771534 793381 806525 830430 839866 938497 937597 5069498 5323651 39.45 71.6 1
11:24:24 2024-01-29 689651 686046 196260 191543 313903 319535 340126 335698 214281 208426 253597 258099 296969 298952 4514193 4780054 6607614 6434087 1096861 1143699 279805 245113 256754 258854 307290 300390 287133 292082 200525 202963 704313 646518 1474171 1445765 414038 410544 591446 597680 735156 718502 758548 763471 784283 802419 778346 860071 1977704 2074662 1235110 1035808 656052 639219 770538 770405 794541 802554 830430 839904 940562 937597 5067655 5322223 39.45 71.5 1
11:24:25 2024-01-29 687909 686041 196264 191508 313939 319535 340401 336204 214281 208426 254342 258099 296589 299834 4498446 4770755 6602731 6434087 1097606 1142974 280128 245113 257511 262532 308257 301832 288443 290383 200665 202963 704313 645597 1473973 1443717 414332 410544 590393 597680 737637 718502 758511 763471 784283 802419 777245 860682 1977704 2074662 1240979 1035956 655117 639674 770538 770405 793381 802554 829839 839060 939197 937489 5062332 5312703 39.45 71.5 1
11:24:26 2024-01-29 688665 683998 196264 191543 313683 319535 339755 335698 214281 208391 254342 257858 295792 299447 4508060 4750149 6602815 6424918 1100820 1143699 279805 245078 256754 262532 308257 300390 288111 290145 200665 202963 702820 645597 1469947 1438598 412585 408550 591264 598952 742006 718242 754606 763471 788892 800090 778971 860071 1975469 2086632 1239022 1032834 654650 639674 768359 769241 795702 807094 828069 839060 943302 937525 5066259 5305118 39.45 71.5 1
11:24:27 2024-01-29 686903 684034 196264 191473 313939 319535 339755 336204 214281 208426 254377 259006 295584 300907 4498708 4757484 6602815 6424721 1097568 1143699 279840 245113 256754 262496 308006 300390 287003 289607 200665 202963 705806 645365 1464964 1442694 413341 410544 590810 599636 737637 717484 756324 763471 784283 801854 778419 860682 1973460 2084251 1240979 1032871 655117 638765 770538 770405 795079 802554 830430 838667 938200 941306 5085233 5322223 39.45 71.5 1
11:24:28 2024-01-29 686715 684071 195776 191618 312986 319535 339755 334724 214281 208426 253562 260603 296036 297378 4485569 4763088 6612140 6425194 1097643 1143699 280549 245078 257330 259543 307325 302296 287735 290189 200106 202963 704313 645597 1460347 1445765 414222 410544 585992 596760 737637 718502 758511 763471 784283 802419 777245 860034 1973460 2074699 1239022 1035923 655117 638372 770538 769823 793418 802554 830430 839866 941265 937561 5069613 5310452 39.45 71.5 1
11:24:29 2024-01-29 688665 683998 196224 191438 313868 318299 339719 335662 214546 208391 254129 260747 295155 297270 4505128 4767400 6602815 6433895 1100782 1143699 280001 245628 257079 259400 307290 299863 288865 290013 200665 202963 704313 648756 1459047 1438598 412880 410544 591228 598454 741408 719522 755104 763435 788892 800054 778383 861906 1975469 2087393 1239022 1035435 655117 638238 769992 769750 795644 807094 830430 839266 940198 941972 5087997 5320025 39.45 71.5 1
11:24:30 2024-01-29 686449 684039 195878 191415 311965 319535 340508 334688 210801 208357 256151 261558 296697 297414 4498521 4781620 6640833 6429582 1092975 1143699 279122 245043 258342 258854 308222 300811 288775 289933 200071 203532 704313 644941 1497432 1450904 414222 409097 590172 597937 736092 717484 757807 761237 789907 802455 776659 860178 1974065 2078199 1239022 1041049 656052 642070 772725 771461 793388 807094 830430 837394 938200 937561 5128373 5310592 39.45 71.5 1
11:24:31 2024-01-29 686449 683962 195259 191752 311965 317853 340784 334653 214431 208212 255608 261491 294299 297025 4514494 4784247 6649442 6424792 1094538 1143699 279635 245043 257908 258854 307755 302223 288775 290392 200665 202963 702820 645403 1478817 1447818 414810 409964 585775 595805 738101 718502 758474 761274 789907 802455 778229 860828 1974065 2071610 1240979 1038180 656052 638372 771630 770405 793388 802518 830430 837394 937535 943619 5124697 5291817 39.45 71.5 1
11:24:32 2024-01-29 686444 685973 194646 192189 311020 317853 339517 334653 214281 208357 255608 261226 294264 297038 4498521 4804974 6668093 6433895 1091336 1143699 278252 245043 258306 258854 307755 300776 288775 290153 200036 202963 704313 644941 1492655 1447818 414222 409097 589841 598047 735973 717484 757807 761237 788756 802455 774976 859565 1972663 2074994 1237066 1038830 656052 641161 772178 770368 793388 802518 830430 837394 937535 941789 5124697 5306797 39.45 71.5 1
11:24:33 2024-01-29 686588 684034 195294 191752 312179 317783 339755 334653 214396 208066 256261 261190 294744 296843 4509567 4763786 6650333 6424516 1091439 1143699 278073 245078 258306 258672 308222 300811 288775 290087 200071 202963 702820 643530 1494192 1447818 413341 408231 590591 597937 736092 717484 756287 760123 788756 802491 776659 858341 1974065 2078199 1239022 1041790 656052 641039 772762 770368 793388 807094 830430 836161 936871 943123 5117988 5312425 39.45 71.5 1
11:24:34 2024-01-29 686574 683962 195126 192184 313566 317853 340784 334653 214316 208212 256080 261594 294299 296852 4503116 4777401 6649442 6433895 1095260 1143699 279227 245043 258125 258854 308006 302259 288775 290189 200071 203390 704313 644941 1471408 1447818 414222 409964 589036 595419 738101 718502 758474 762930 788793 802419 778229 860828 1975469 2071647 1239022 1038923 656052 640218 772178 770405 793388 807094 830430 837394 938200 943828 5103366 5306797 39.45 71.5 1
11:24:35 2024-01-29 686225 683998 195259 191473 312144 316929 339791 334618 214281 208799 259034 260006 297194 296843 4503116 4763786 6630791 6429306 1096078 1143699 279810 245078 257475 258854 308222 300565 288111 292077 200071 202963 704313 645403 1477583 1447818 414552 410544 589488 597256 738101 717484 758474 763471 790570 802491 776073 858341 1974065 2079418 1239022 1040309 656052 641039 772762 771497 793388 807094 830430 837394 938200 944497 5117988 5301160 39.45 71.5 1
11:24:36 2024-01-29 686588 683998 195294 191891 311599 316965 340269 334653 214281 208578 254094 260404 294334 296843 4511275 4784359 6658767 6433895 1094538 1143699 278496 245043 257908 258854 307325 300811 288779 292041 200071 202963 704313 644479 1471263 1447818 413964 409386 590168 595988 737017 717484 758474 761237 789943 802455 774976 860828 1974065 2073154 1239022 1038830 656052 640128 770538 770405 793388 802518 830430 839229 939623 943123 5112798 5318412 39.45 71.6 1
11:24:37 2024-01-29 685742 683474 195263 191508 311853 316894 340269 334653 211251 208578 258851 260006 295620 296425 4504866 4763972 6640116 6433895 1097681 1143699 279349 245043 257330 258854 307325 300811 288775 292077 200071 202963 702820 645403 1476834 1446791 413964 410544 590168 595988 738188 718502 760272 763471 788756 802419 777124 862785 1974065 2071684 1239022 1035808 655117 639674 770538 769786 795079 802518 830430 839829 939623 941789 5093933 5310592 39.45 71.5 1
11:24:38 2024-01-29 686709 684034 195294 191409 312179 318633 340269 334724 211103 208473 259108 259644 294779 296852 4505128 4756943 6621466 6424516 1091414 1143699 278462 245043 258306 258854 307755 300811 288865 289607 200071 202963 702820 647827 1501977 1447818 413964 409097 590586 597937 737017 717484 757936 761237 788829 802491 777676 859565 1972663 2078199 1239022 1038830 656052 641039 772725 770405 793388 807094 830430 836796 938955 943123 5114327 5291539 39.45 71.5 1
11:24:39 2024-01-29 685633 683998 195127 191856 312144 316965 340269 336586 211391 208357 253562 260006 294299 296425 4508060 4784359 6649442 6433895 1096116 1143699 279579 245078 257908 258854 307791 303411 287936 292077 200071 203532 704313 645403 1474737 1447818 414589 409964 585775 595988 738101 717993 758926 762930 791060 802455 774976 860828 1974065 2073154 1239022 1038830 656052 640128 772178 770405 795079 807094 830430 838591 937979 943123 5105495 5310592 39.45 71.5 1
11:24:40 2024-01-29 686230 685492 195158 191538 311925 317853 340269 337794 211391 208357 253527 260041 294984 296843 4508060 4784359 6650333 6424721 1091439 1143699 278496 245078 258342 258491 308257 300530 287099 290013 200036 203532 702820 641414 1510408 1447818 414356 408231 590586 597937 735050 717484 760272 760123 788793 802527 777208 858341 1972663 2075256 1237066 1041790 656052 641039 773859 771497 793388 808234 830430 836161 939623 944533 5112798 5310592 39.45 71.5 1
11:24:41 2024-01-29 683966 683957 194818 191887 311198 317924 339755 337280 211391 208032 258961 259610 294299 296398 4511275 4784322 6658767 6424721 1092975 1142041 278566 245043 258306 258854 307755 301832 287735 292041 200071 202963 706366 644479 1501038 1447818 413964 409097 586136 595805 737017 717484 758474 762353 789943 802455 774976 860215 1972663 2068711 1239022 1038937 656052 641495 772178 770368 793388 807094 830430 840045 939623 943828 5117988 5310592 39.45 71.5 1
11:24:42 2024-01-29 686230 684180 195127 191578 311233 316965 339469 337135 214546 208032 259144 259679 294334 297261 4505128 4784359 6649442 6429306 1094516 1143699 279354 244666 257546 258854 307325 300601 288865 292077 200036 202963 704313 644479 1453171 1447818 414589 409386 589488 595988 737577 718502 758474 762353 789943 802455 778229 860828 1974065 2071684 1237066 1037318 656052 640128 770538 770368 793388 802554 830430 840006 939623 942456 5103366 5291501 39.45 71.5 1
11:24:43 2024-01-29 686718 683177 195268 191306 311925 316929 340533 337280 211244 208357 258778 259644 294334 297374 4498971 4777676 6630791 6424721 1097681 1143699 279384 245043 257511 258854 307791 300601 287936 292077 200071 203532 701327 644479 1465035 1445765 413964 410254 585775 597434 738101 717484 758963 762930 784319 802455 777124 860828 1974065 2072255 1239022 1035808 656052 640128 771630 770405 795644 802518 830430 840045 939623 942456 5084501 5301160 39.45 71.5 1
11:24:44 2024-01-29 686230 684144 195471 191370 312179 316894 340533 337721 210801 208032 253952 259644 295019 297261 4495763 4743516 6607576 6424721 1093756 1143699 278531 245043 257943 258854 307290 300390 287770 289682 200036 202963 704313 643444 1467676 1447818 413634 409386 591028 597937 736092 717484 758474 761274 789943 802455 774976 860828 1972663 2078199 1237066 1038830 656052 640128 771630 770368 793388 802554 830533 838802 938955 941789 5108528 5301160 39.45 71.5 1
11:24:45 2024-01-29 686091 684144 195127 191757 311925 316929 340676 334688 214581 208391 258778 259367 295655 297270 4485718 4763749 6650446 6420210 1091439 1143699 279122 245078 258306 258491 308006 300565 288865 290427 200071 202963 702820 642799 1515104 1447818 414516 409097 590168 597937 736005 717484 758474 760662 788793 802527 777281 858341 1974065 2075256 1229241 1041790 656520 641161 773859 770405 793388 808234 830533 837599 940404 945983 5103366 5287682 39.45 71.5 1
11:24:46 2024-01-29 686060 683141 194889 191891 311198 320440 340162 334618 214546 208246 258815 259679 296215 297072 4505128 4770880 6649442 6424516 1091414 1143699 278505 245043 258125 258672 307755 300811 288775 292077 200071 202963 704313 643557 1489614 1447818 414589 409097 585739 596588 737017 717484 758385 761237 788793 802491 775012 859565 1974065 2072227 1215495 1038830 656052 641952 772762 770405 793388 807094 830206 838802 939623 944643 5108528 5297372 39.45 71.5 1
11:24:47 2024-01-29 684769 684171 195162 191538 311925 319498 339505 334653 211096 208246 259035 259644 296251 296425 4498708 4777550 6650333 6419934 1091439 1143699 277651 245078 258306 258093 308257 300776 288775 289682 200036 202963 702820 640954 1498773 1447818 414356 408231 590172 597937 735571 717484 757361 760123 788793 802563 777832 858341 1972663 2075256 1237066 1041790 656052 640128 774408 770405 793388 808234 829347 837561 937979 944643 5117988 5297372 39.45 71.5 1
11:24:48 2024-01-29 684626 683173 194273 191926 310944 320894 339791 334653 214281 208246 258998 259367 295476 297270 4485718 4818746 6658767 6412429 1091439 1143699 279122 245835 257475 257876 309227 299899 288865 290630 200036 202963 701327 639574 1467404 1447818 412428 405898 589524 597937 734962 717484 755836 757365 788892 808814 777245 856473 1966197 2067540 1231198 1044017 653252 638336 774408 767537 795666 809377 829347 835126 940718 944643 5117988 5291501 39.45 71.5 1
11:24:49 2024-01-29 684566 681658 194242 191589 311684 318746 338184 334384 214316 207742 258815 261478 296215 299645 4495763 4811849 6658767 6415356 1088335 1140422 278113 245628 257908 257876 308292 300355 288572 292077 200071 202963 701327 639887 1470352 1447818 412719 405898 585739 596588 734930 717484 755575 758975 791315 808243 778383 855826 1968427 2069006 1231198 1044017 655117 639182 774957 770368 795103 808551 829940 837599 941110 944643 5117988 5304685 39.45 71.5 1
11:24:50 2024-01-29 684283 684180 194278 191643 310695 320440 339719 334653 214316 207777 258778 261442 296251 296425 4505128 4798014 6650333 6415137 1091439 1143699 278073 245835 257872 257299 308292 299899 288775 290087 200071 202963 701327 639574 1486263 1447818 412880 405898 590611 597937 735050 717484 755104 759011 790570 808814 777832 857120 1969862 2062783 1235110 1043390 654650 638372 774957 769205 795702 808587 829347 837561 939347 944643 5117988 5304685 39.45 71.5 1
11:24:51 2024-01-29 685599 683697 194818 192359 310007 320440 339481 334384 214316 208066 258815 259402 295655 297640 4479111 4811647 6658767 6424721 1091439 1142888 278387 245628 257943 257876 308292 301832 288775 290224 200036 202963 702820 640802 1506799 1447818 413635 405898 586136 595878 735973 717484 756250 759011 790010 807103 777281 855863 1969862 2069006 1257488 1043274 655117 639728 774957 770368 795103 808587 830533 836923 938126 944643 5108528 5299092 39.45 71.5 1
11:24:52 2024-01-29 682823 682176 194273 191578 310695 319950 339755 334618 214246 207742 258706 259471 296358 296425 4508455 4784359 6654027 6415356 1092995 1143699 278078 245078 258342 258672 307325 300601 288865 292077 200036 202963 702820 641719 1493090 1445765 413964 408231 590168 595988 735973 717484 757899 760123 788793 802455 776109 858341 1972663 2068748 1239022 1038830 656052 641495 772762 770368 793388 806804 830169 839442 938089 943975 5104874 5291614 39.45 71.5 1
11:24:53 2024-01-29 682827 682176 194313 191399 311563 316929 339719 334384 213947 208246 255645 261334 294334 296425 4495503 4763786 6644708 6419934 1092975 1140422 278505 244495 257546 258672 307290 302981 288775 291628 200071 202963 704313 643557 1466198 1447818 414001 409386 585775 595988 737054 717484 757844 761311 788829 802455 774976 860215 1972663 2068748 1237066 1038092 655117 639219 770538 770368 793138 807108 830533 838802 935398 941972 5093933 5299092 39.45 71.5 1
11:24:54 2024-01-29 682827 683173 195471 191399 311670 318633 339719 334688 213947 208066 255501 259937 294334 296217 4495763 4757017 6640833 6424721 1091439 1143699 278073 245078 258342 258491 308006 300811 288775 289607 200036 202963 702820 642337 1496565 1447818 413305 408231 589749 597513 735571 717484 759730 760123 788793 802527 774976 858341 1972663 2072317 1237066 1038830 655117 641039 772762 770405 794968 806840 830533 838802 937425 944643 5108528 5299092 39.45 71.5 1
11:24:55 2024-01-29 683966 683214 195127 191682 310477 316965 339755 334419 214097 207777 255718 261226 293889 296190 4495763 4757017 6644708 6415356 1091414 1142888 278605 244290 257546 258491 307325 301832 287133 291871 200071 202963 706179 644479 1476094 1447818 414001 409386 586136 594961 737054 717484 758511 761274 788829 802491 775012 860828 1972663 2068711 1239022 1037461 656052 640128 770538 770368 794968 807108 830206 840045 937425 943306 5104874 5291537 39.45 71.5 1
11:24:56 2024-01-29 684769 683697 195188 191469 312144 316929 340305 336840 214246 208183 255608 259644 294334 296425 4489356 4757017 6630791 6410562 1093699 1143699 278540 244701 256789 258491 307290 300811 287910 291871 200071 202963 702820 644479 1470411 1445765 414001 409386 589749 595988 738101 717484 758511 762930 784355 802455 777124 860828 1974065 2071684 1237066 1036581 656052 640128 770538 770405 795570 808253 830206 839115 937425 943306 5093933 5287871 39.45 71.5 1
11:24:57 2024-01-29 682827 683218 195188 191271 311670 318633 339827 334653 213947 208473 255608 259644 294334 296537 4495763 4753947 6630791 6415566 1095334 1143699 279818 245078 257511 258854 307325 300601 287133 291664 200071 202963 702820 643722 1482778 1446791 414001 409964 585811 596588 738101 717484 758926 762390 788829 802455 774976 862207 1972663 2072255 1215495 1036581 655117 640128 770538 771062 795533 808826 830206 838516 938089 943306 5093933 5293348 39.45 71.5 1
11:24:58 2024-01-29 682827 682749 195157 191473 312144 316965 339791 334653 214132 208322 258742 259429 294334 296425 4495763 4757017 6631351 6420141 1091439 1140422 278073 245113 258306 258491 308041 305708 288775 289682 200036 202963 702820 641414 1504102 1447818 412719 408231 589336 597937 736092 717484 756324 759585 788793 802563 777245 857730 1969862 2072317 1237066 1040369 656052 640128 773859 772160 793277 806840 830533 837752 937425 943975 5108528 5291537 39.45 71.5 1
11:24:59 2024-01-29 682684 682753 194132 191891 310219 317000 338802 334384 211286 208508 258742 259152 293446 296434 4489595 4780878 6650446 6406267 1089885 1143699 278309 245113 257908 257695 309192 299899 288865 290462 199896 202963 701327 639574 1477537 1446791 412100 405898 589488 597937 733922 717484 754034 756794 784283 807103 777281 857120 1969862 2069006 1235110 1043274 655117 640254 774957 772160 796738 809195 827883 835240 940865 944643 5117988 5276473 39.45 71.5 1
11:25:00 2024-01-29 684520 682753 194893 191723 311867 318887 338766 334185 211286 208287 258706 259248 293446 299645 4498708 4811849 6658767 6415356 1089885 1143699 277699 245456 257908 257334 308257 299899 288775 292077 199444 202963 701327 639887 1465049 1446791 412391 405898 585775 596588 733890 717484 755613 758475 788892 808243 778419 855863 1969862 2067540 1231198 1043274 654650 639674 774408 771062 797871 811559 829137 834604 940865 945983 5123780 5293348 39.45 71.5 1
11:25:01 2024-01-29 685493 684695 195197 191218 310944 319854 338220 337317 211391 207742 253597 259429 295033 297631 4485531 4804674 6668093 6415356 1091262 1143699 278307 245835 256754 257912 310131 301161 287133 290524 200036 202963 682250 640802 1461603 1446791 413175 405935 591446 597680 735571 719012 755141 756421 788892 808814 777245 857730 1968464 2056876 1229241 1041906 652323 638336 773859 769382 797871 813931 829727 832813 940828 945531 5136907 5293348 39.45 71.5 1
11:25:02 2024-01-29 688858 683032 195334 191279 311925 318887 336693 338751 211286 207777 258888 257858 293889 297378 4485718 4815260 6668093 6405991 1088130 1143699 278178 245456 256683 257731 309949 300906 288775 290013 199444 202963 699834 639741 1475483 1445765 412585 405898 590393 596760 734930 718502 755141 755652 788892 806696 778383 857730 1969862 2061432 1229241 1043274 652323 638336 774497 769929 797871 813931 830281 833969 940828 948669 5136907 5291614 39.45 71.5 1
11:25:03 2024-01-29 688637 681999 195440 191370 311889 319370 336622 338751 210921 207742 254129 259179 293855 299727 4498971 4818722 6659069 6396380 1096078 1143699 278272 245799 256718 258854 310095 301161 288775 292041 199653 203532 698341 641719 1466078 1447818 413175 408231 591773 598282 735973 718713 755575 756421 790010 808243 777124 860828 1970396 2065664 1238533 1038830 649545 638201 773394 767088 796664 813895 829062 830321 940087 948669 5143171 5291537 39.45 71.5 1
11:25:04 2024-01-29 691855 682753 195228 191213 311162 316929 336622 337349 210213 208322 253952 259942 295204 297559 4489440 4811722 6616943 6396380 1100820 1143699 279445 245043 256718 258455 308222 300408 289321 288185 200071 202928 706925 643266 1464179 1451935 413175 409386 594691 596723 737577 722462 756250 756421 791096 802491 776021 858341 1969825 2065756 1240979 1038937 649545 639599 774497 765382 796701 813968 827883 832738 940865 948208 5171423 5291765 39.45 71.5 1
11:25:05 2024-01-29 694643 682763 195436 191683 311635 317853 338184 336569 210213 209043 259108 259942 294299 297261 4489581 4831382 6622000 6394073 1100689 1143699 279973 244666 257295 258455 308222 301911 287936 288535 200665 202963 707299 641414 1487498 1457038 414222 409097 592646 595291 735973 722462 755575 756794 793445 807103 773748 857693 1972663 2059812 1228928 1038830 650469 642070 774497 765036 797305 811668 827571 835202 944882 948244 5140907 5295313 39.45 71.5 1
11:25:06 2024-01-29 694457 682269 194818 191519 310908 317889 338457 337794 210507 209078 255141 259298 294299 297261 4495988 4849927 6612140 6394073 1100764 1143699 278274 245043 257511 258455 309157 302015 288408 288869 201121 202291 701375 639887 1457589 1457038 414222 408231 592974 594376 736092 723522 755948 756758 795766 808243 772615 858341 1975469 2058375 1230847 1037281 651859 643216 776707 765382 800144 811668 825801 834604 944455 948208 5152590 5299339 39.45 71.5 1
11:25:07 2024-01-29 694923 682094 195440 191538 311635 317889 338552 336168 210507 209113 258889 259644 295655 297261 4499074 4858551 6630791 6401190 1100727 1145323 279358 245078 257511 258491 308257 302015 288610 290395 200665 202963 707299 641719 1472725 1456005 413341 409097 594801 594303 736092 723522 756213 758438 793409 807103 773785 858304 1969862 2059816 1255494 1038830 649545 641766 774497 764388 796664 811668 825457 835202 944211 948244 5145233 5303136 39.45 71.5 1
11:25:08 2024-01-29 694965 681622 195436 191241 311198 317889 338315 336168 210213 209078 255539 259214 294299 297270 4495763 4839407 6631464 6405758 1103906 1146137 278462 245043 257908 258491 308257 301161 288111 288588 200665 202644 699904 639632 1467498 1457038 414060 408231 592974 593955 735483 722462 755836 756758 795766 808243 772651 858304 1974065 2056444 1242935 1038793 649545 643175 774497 764260 797909 811094 825801 834604 944882 948669 5137890 5295545 39.45 71.5 1
11:25:09 2024-01-29 693417 681104 194242 191253 310726 319425 339693 334688 210507 209043 254816 259610 294299 296829 4505128 4858348 6621466 6405758 1103906 1143699 277616 245043 257511 257876 308292 301161 287936 288588 200071 202114 698520 635916 1469960 1460144 413175 408195 592137 592660 735973 720312 755298 756421 795766 808243 770355 858341 1974065 2058352 1238524 1035435 652323 643671 774497 764840 799044 811668 824624 832738 944882 947325 5186269 5295545 39.45 71.5 1
11:25:10 2024-01-29 692841 681104 194273 191554 312936 320440 339693 334653 210507 207742 254277 259644 294305 297032 4495866 4859199 6612367 6401190 1100764 1143699 278052 245043 257475 258057 307971 301161 287700 290805 200945 202644 710285 639887 1491041 1457038 413341 408231 593120 592623 735045 721404 755836 756421 795167 807103 772067 858341 1972663 2054985 1228928 1037281 651321 642680 774497 764388 795607 809876 825801 834566 943541 946868 5141560 5303006 39.55 71.5 1
11:25:11 2024-01-29 694010 680144 194818 190974 310726 320403 338042 334688 210654 209043 254241 258853 293411 296852 4489356 4834887 6631464 6405991 1103119 1143699 277651 244837 257511 258093 308222 301161 288111 288185 200945 202326 710285 638695 1461867 1457038 413765 408231 592974 593535 735479 721915 755836 756721 795730 807103 772651 858341 1974065 2056894 1227009 1037281 651321 642717 774497 765036 797342 810485 825801 835164 943541 948208 5137890 5299339 39.55 71.5 1
11:25:12 2024-01-29 692667 680180 194858 191253 311905 320403 338184 335662 210654 209078 255105 259610 294094 296412 4489356 4854805 6621466 6405758 1103119 1143699 277651 245078 257908 258093 309157 301801 288775 288623 200525 202149 702846 636828 1467361 1457038 413175 408231 592100 592660 735973 720348 754761 755652 795730 807103 770391 858341 1972663 2053945 1234685 1035771 651321 643708 774497 765530 797909 811668 825801 834604 944882 947325 5171423 5299092 39.45 71.5 1
11:25:13 2024-01-29 691860 681622 194818 191253 312126 320440 337674 334653 210507 208717 254241 259610 294305 296578 4489445 4859003 6621466 6396417 1103906 1143699 277782 244872 257475 258093 308222 300870 287971 289229 200490 202291 699788 635878 1471367 1457038 413175 405898 592100 591422 735973 720348 754761 756421 795766 808243 770355 858341 1974065 2054023 1234685 1035435 652720 643708 774497 764408 797909 810521 824624 833931 944882 947325 5171423 5299092 39.45 71.5 1
11:25:14 2024-01-29 691226 680144 194853 191585 310802 316965 337165 334688 210654 208357 254241 259367 293411 296843 4489599 4846481 6626730 6394073 1102333 1143699 278010 244872 257295 257876 308222 301697 288775 288939 200001 201691 698520 635916 1489914 1457038 412720 405898 589207 592623 734930 719258 751138 756421 795766 807103 769809 858341 1972663 2056444 1234685 1034929 653187 643252 774497 764408 797909 811668 823411 832104 944882 947325 5133563 5289713 39.45 71.5 1
11:25:15 2024-01-29 691812 676322 194273 191009 313527 316965 337165 334618 210507 208322 254277 259332 295598 296425 4486398 4846481 6602815 6393932 1103906 1143699 278045 245043 257475 257876 308222 301161 287735 288834 200036 201691 688596 635461 1479818 1457038 412720 405898 591264 592623 735050 719258 754873 756421 793482 807103 770355 858341 1972663 2054985 1234685 1034929 651321 643216 774497 763288 797909 810485 823411 830283 943541 946653 5141312 5289713 39.45 71.5 1
11:25:16 2024-01-29 692129 676318 194273 191474 312309 317889 337674 334688 210507 208717 254241 259463 292562 296398 4489356 4849927 6612140 6396625 1103119 1143699 278372 244255 257114 258093 308222 300408 287133 288725 200700 202467 713644 639887 1470564 1457038 413341 408808 593011 591840 734930 720385 755836 756223 793445 807103 772067 858341 1969862 2054018 1227009 1038353 650855 641803 773394 763324 795607 810485 825801 834604 943541 948669 5130561 5289713 39.45 71.5 1
11:25:17 2024-01-29 692042 680180 194238 191368 311385 317889 337674 337555 210213 209043 254816 258099 293411 296425 4486398 4839483 6602815 6396625 1100764 1142041 278039 244666 257114 257876 307755 301271 287133 288133 200700 202644 710285 639574 1455833 1457038 413765 408808 591773 594412 735973 722462 755037 756758 793482 807067 772651 858341 1969862 2056894 1228928 1039872 650390 641766 774497 763324 795607 810485 826981 832813 943541 948427 5126196 5289713 39.45 71.5 1
11:25:18 2024-01-29 691918 680180 194273 191450 313972 316965 338184 334724 210213 208897 254816 258971 293855 296843 4489599 4837215 6593489 6389495 1100764 1142041 278239 244666 256754 258057 308257 300948 288775 287958 200700 202644 708792 639887 1470492 1457038 413635 408231 593011 592660 734009 722462 755948 755689 793482 807103 772104 858341 1969862 2056444 1248804 1039835 651321 641813 774371 764408 797342 810485 826981 835202 944882 948390 5141312 5299092 39.55 71.5 1
11:25:19 2024-01-29 693259 680216 194238 191445 311198 316965 337710 334688 210507 209043 254277 258853 293446 296816 4486398 4841913 6602815 6396380 1102333 1142888 277616 244872 257295 257912 308257 301161 288865 288623 200980 202291 701375 637742 1464779 1457038 413765 408231 591264 592696 735973 721404 755298 755652 795730 807103 772651 857730 1972663 2053528 1250760 1038316 651321 642755 773273 763288 797909 809340 825801 833969 943541 945677 5164022 5284017 39.45 71.5 1
11:25:20 2024-01-29 690973 676318 194575 191148 310255 316929 338220 334653 210213 208717 254277 259429 293855 296425 4489599 4834887 6612140 6396380 1103119 1142888 277423 244325 257114 257695 308006 301161 288779 288588 200665 201691 711778 635916 1485313 1456005 413175 405935 591264 592660 734930 720385 754761 756421 793445 807103 770391 857120 1972663 2053528 1227009 1037576 651321 642755 773822 764408 797305 809340 825801 832738 943541 945604 5130561 5291840 39.45 71.5 1
11:25:21 2024-01-29 691900 676318 194712 191148 310255 316929 337438 334384 210654 208717 254241 257858 294305 296425 4480004 4833779 6588720 6389495 1100764 1143699 278335 244666 257295 257299 308006 299911 288775 288430 200525 202008 710285 637153 1509340 1457038 413049 408231 589307 591422 735451 720348 755836 756421 795167 807103 771520 858341 1972663 2051089 1228928 1036837 651321 641850 773822 763288 797871 809268 825212 832738 943541 944936 5130122 5291537 39.45 71.5 1
11:25:22 2024-01-29 692141 680180 194712 191144 309900 316894 337674 334653 210213 208717 254241 259248 295942 296542 4486398 4835005 6612140 6396625 1100764 1140422 277234 244325 257295 257695 307791 301161 288775 288939 200630 202008 699904 635916 1461171 1456005 413175 408231 589162 594668 735451 720348 752780 756421 793445 807103 771520 857730 1969862 2053528 1228928 1038353 651321 642717 773822 763324 797909 809304 825801 834604 943541 946345 5142152 5291537 39.45 71.5 1
11:25:23 2024-01-29 691918 680180 194677 191585 310255 316965 338184 334688 210213 208752 254277 259429 293411 296425 4498708 4848878 6612367 6396625 1100764 1142041 277651 245043 257114 257695 308222 301161 288775 288671 200665 201691 701375 638008 1477338 1457038 413175 405935 592282 592696 735050 720348 754761 756421 793482 807103 772067 858341 1969862 2053994 1242935 1036799 651321 643783 772725 764408 797909 810449 825801 834006 941858 947720 5140026 5291840 39.55 71.5 1
11:25:24 2024-01-29 692042 680750 194712 190970 310726 316929 337674 336168 209557 208426 255322 258065 295240 296843 4486241 4839483 6602815 6387510 1099123 1140422 278381 244666 257114 258093 308006 300232 287971 286981 200525 202644 708792 640954 1475185 1452910 413175 408231 593011 592332 734930 721951 755141 756758 792251 802563 772615 857730 1966197 2057389 1233154 1039835 650390 640965 772688 763288 793351 811668 826981 832775 939160 947756 5132666 5285978 39.45 71.5 1
11:25:25 2024-01-29 690082 681790 195162 190674 310726 316929 336386 336711 209592 207811 258742 258030 292596 297061 4489356 4797865 6593489 6377895 1096898 1138733 278531 244325 256503 258093 307755 300736 288715 287783 200036 202963 698341 641472 1474730 1447818 412585 408231 593011 597513 735973 720385 756250 755748 789943 802491 774920 858341 1964800 2061819 1231198 1039872 650390 638090 772294 764987 793351 812817 827846 830359 939531 947756 5122231 5272669 39.45 71.5 1
11:25:26 2024-01-29 690973 680071 194853 190951 311198 316929 336658 336711 209592 207742 258706 259395 292596 297052 4480004 4808290 6593489 6368529 1097485 1142041 278566 244701 256503 257912 307791 301161 288579 287783 200036 202963 689606 641414 1461862 1447818 413175 408808 594691 597513 735973 721951 756250 755860 789943 802527 774920 858341 1963404 2063286 1229241 1039872 650390 638127 771557 765567 793351 813392 827846 830359 939531 947756 5126271 5291840 39.55 71.5 1
11:25:27 2024-01-29 690914 680819 194309 190681 310255 316894 336693 336204 209592 208066 258706 259395 294376 296843 4480004 4803565 6584164 6380295 1100727 1142041 279576 244290 256718 258057 308006 301161 288865 287120 200525 202644 705806 640344 1465583 1454972 413635 408231 593011 593992 735483 721951 754500 756489 792848 802563 772688 857730 1964277 2061466 1217414 1038353 649462 640071 772688 763866 795607 811668 826981 834082 941931 947756 5122649 5274644 39.45 71.5 1
11:25:28 2024-01-29 690669 682278 194845 190986 309900 316965 336728 336711 209557 208246 258999 258030 295526 297241 4486398 4811722 6593489 6377895 1099943 1142888 278536 244666 256718 258491 307791 301161 288645 288133 200071 202821 701327 641414 1459215 1447818 413175 408231 592683 597200 735973 722499 755650 755689 791133 802527 774920 858341 1966197 2063286 1209737 1039872 649462 639071 772688 764444 795607 811668 827220 830434 939197 947087 5132161 5276473 39.45 71.5 1
11:25:29 2024-01-29 690951 676309 194278 190635 310761 316929 336151 336475 210213 207707 258778 260086 292596 297261 4480004 4798014 6593489 6373348 1096898 1142077 278496 244872 256503 258491 307791 300311 288579 288387 199862 202963 696848 641568 1456502 1447818 413175 408808 594691 597937 735973 721441 756287 757477 790538 807103 774920 858378 1964800 2064754 1225329 1040614 649926 638090 772294 765530 795607 813392 827846 830472 939531 947756 5135827 5284281 39.45 71.5 1
11:25:30 2024-01-29 690803 676318 194309 190677 310761 318633 336151 335698 209592 207742 258742 259760 294376 297261 4480004 4809417 6621813 6375449 1097681 1139577 279231 245043 256683 258128 308006 299772 288610 287993 200036 202963 698341 641719 1464333 1447818 413049 408231 592829 595841 735973 720385 755677 756421 788793 802491 774920 858341 1964361 2061819 1225329 1039872 649462 637703 772294 765530 795042 812817 827883 830434 936436 945713 5130198 5269051 39.45 71.5 1
11:25:31 2024-01-29 688665 680180 194853 190772 311198 318147 336151 335698 210213 207563 258778 258065 298610 296852 4480004 4784172 6626288 6368529 1093774 1140422 278531 245078 256718 258491 308257 300275 288917 288623 199896 202963 683721 641472 1463162 1445765 412585 409097 593011 597937 737054 720385 756250 754672 784283 808243 774976 858378 1964361 2064754 1221416 1039131 651358 636280 771745 765530 795042 811668 829211 830396 938200 945713 5117016 5276599 39.45 71.5 1
11:25:32 2024-01-29 687856 676313 194278 190986 310761 316965 336115 335733 210066 207384 258706 259395 298610 296843 4470652 4798014 6616943 6359454 1091439 1139577 277651 244701 256323 258093 308222 300311 287809 288387 199722 202963 682250 639574 1463162 1445765 411998 408808 593011 597937 737054 720348 755714 755860 784283 807103 775012 858341 1964361 2064754 1221416 1038390 650390 636280 772294 765604 795042 811668 829249 830434 938200 945009 5117016 5269051 39.55 71.5 1
11:25:33 2024-01-29 688031 676281 194309 190651 310255 317889 335645 334688 210213 207095 258706 259395 294098 296843 4470652 4794292 6630906 6366608 1094516 1139614 279576 244290 256323 258093 307791 300736 288513 288395 199757 202963 696848 641719 1457972 1446791 413049 408231 593011 597937 736005 720385 755650 755473 789980 807103 774920 858341 1967164 2063286 1223373 1038390 650390 638312 770465 765493 794478 811668 829211 829803 936473 945713 5117016 5275413 39.55 71.5 1
11:25:34 2024-01-29 686726 680180 194309 191119 309900 318370 336386 334688 210213 207418 258742 258099 295526 297523 4470652 4798014 6630906 6368529 1092901 1140459 277682 245078 256288 258128 308292 299815 288006 288939 200036 202963 695355 639574 1461362 1443717 412880 408808 591391 598896 738101 719294 755650 755348 788892 802527 774920 858341 1969973 2064754 1225329 1038390 649462 637216 772294 765530 795607 812817 828032 830472 938200 946617 5126422 5276624 39.45 71.5 1
11:25:35 2024-01-29 690794 680180 194889 190720 310761 316929 336151 336204 209627 207777 258706 259395 294376 297277 4480004 4809417 6612292 6361775 1097560 1140459 279209 244666 256718 258128 307755 299984 288443 287958 200071 202963 699274 641719 1460492 1447818 413049 408808 593850 595878 736010 722499 755650 756421 791096 802527 774920 858378 1969973 2064754 1227285 1038390 650390 637703 772294 765530 795607 811668 827995 830472 938865 949342 5121182 5275413 39.55 71.5 1
11:25:36 2024-01-29 691780 676318 194853 190651 310290 316929 336186 335733 209592 208066 258706 259395 298610 297487 4477032 4806001 6612555 6366329 1095925 1138770 278892 244666 256683 258128 307791 301271 288443 288133 200036 202963 699834 641719 1483995 1447818 413049 408231 592268 597513 736010 720385 755650 754585 791096 802491 774920 858341 1966088 2064754 1247514 1038390 649462 637252 772294 764408 793351 811423 828032 830472 937833 948669 5104178 5272706 39.45 71.5 1
11:25:37 2024-01-29 686664 676318 194309 190686 310290 317853 335645 335698 210213 207597 258742 258030 298820 297960 4480004 4801563 6607597 6359454 1094554 1137121 277686 244872 256323 258128 307755 299851 288006 288185 199722 202963 683721 641414 1471781 1444740 412585 408808 593011 597937 737054 720385 756287 755348 788829 807103 776572 858802 1967164 2064754 1221416 1037650 649462 636280 771196 765567 793351 809033 828069 830472 938200 947325 5141902 5272844 39.45 71.5 1
11:25:38 2024-01-29 688249 680180 194309 190514 310255 318633 335645 335733 210066 207597 258706 259395 294098 297487 4467467 4798014 6584164 6366329 1097681 1140422 278309 244701 256503 258128 307755 301161 288513 287120 200036 202361 702820 641260 1454437 1447818 413049 408231 593011 595328 735451 720421 755650 755689 791133 802527 774371 858802 1968095 2058889 1231198 1038390 649462 638153 772294 763947 793351 809033 825642 829916 939160 946868 5141902 5282172 39.45 71.5 1
11:25:39 2024-01-29 690325 676318 194840 190651 310944 318633 336115 335698 210213 207742 255502 259395 298784 297261 4480227 4803565 6584164 6375842 1100689 1140385 279576 244290 256718 257876 308006 300948 287003 287085 200036 202609 704313 640802 1461337 1450904 413049 408231 591809 594412 735451 721915 755575 758572 792251 802527 773785 858802 1972306 2059037 1237066 1038390 649462 639545 773394 763251 795607 811668 825568 830434 940681 948281 5117294 5284559 39.45 71.5 1
11:25:40 2024-01-29 691775 676286 194853 190686 310690 319083 337402 334724 209557 208391 254636 259760 294340 296996 4470652 4818683 6574578 6380016 1100764 1139541 279192 244701 256718 258093 308222 299947 288775 287120 200665 202644 705806 639887 1470405 1452910 413928 408808 591809 592332 735973 722462 754500 756758 793409 807103 772651 858802 1973713 2056407 1217414 1037650 650390 641432 773785 764371 796738 810521 825568 834755 944174 948632 5128498 5285941 39.45 71.5 1
11:25:41 2024-01-29 691780 680144 194273 191119 310255 316929 337674 334653 210507 208897 254241 258971 295942 296542 4480004 4827949 6593489 6384587 1100764 1141231 278265 245043 257114 258093 308222 300948 287133 288939 200071 202008 702846 635916 1481848 1457038 413049 405898 589198 594668 735451 720312 751175 756421 795766 807103 770391 858802 1971829 2054504 1234685 1033924 650895 642870 772688 763288 797995 810521 824982 834793 943467 948427 5104178 5261352 39.55 71.5 1
11:25:42 2024-01-29 690973 676281 194242 190686 310219 316929 337438 334653 210066 208717 254277 258099 298820 295592 4477032 4825482 6602815 6387001 1100764 1140422 277651 244666 257079 257334 307755 300948 288779 287783 200665 201973 708792 637285 1467283 1452910 413175 405898 592100 592623 733890 720348 755836 758017 793445 802527 772220 858764 1973713 2053045 1227009 1035435 650390 641878 772651 763251 796209 809377 823114 834044 943430 947684 5119106 5276736 39.45 71.5 1
11:25:43 2024-01-29 691858 676245 194238 190681 310219 319083 336658 334150 210213 208391 254241 257858 294305 296217 4470652 4824519 6574578 6366329 1099980 1137121 278318 244495 256683 257299 307325 299736 288775 287120 200071 201691 710285 638025 1479975 1452910 413049 405935 589307 590587 733890 720348 754761 756421 793445 802563 773908 858764 1973713 2053045 1221252 1035435 650390 641923 772651 763251 795644 809377 823151 832889 943430 947014 5111504 5280335 39.55 71.5 1
11:25:44 2024-01-29 690669 676209 194238 190720 312713 316929 337402 334150 210507 208426 254241 258853 295526 295673 4473841 4839483 6593489 6377895 1100764 1142041 277458 244631 257114 257876 307755 300736 288775 288535 200036 201726 711778 635916 1463034 1457038 413175 405898 585847 594668 734930 720312 753353 756421 793445 807103 773357 858802 1971791 2059074 1230847 1035435 650390 642829 773785 763251 796266 809033 824982 830472 943541 948390 5121182 5261390 39.55 71.5 1
11:25:45 2024-01-29 692042 676286 194238 190802 310255 316894 337165 335698 209592 208717 254636 260269 298574 296425 4477032 4811722 6584164 6377895 1099160 1140385 277651 244325 256718 257334 307290 300736 288779 286981 200071 202291 705806 639574 1454524 1452910 413765 408231 593011 592660 734930 721915 754034 758572 792848 802563 774459 858802 1973713 2056407 1249509 1036911 649462 639980 772651 764518 795079 808428 824982 832662 942871 947014 5132666 5284281 39.45 71.5 1
11:25:46 2024-01-29 691895 676281 194238 190479 309750 318633 336693 334724 209592 208717 254636 260050 294063 296425 4470652 4818683 6555809 6366329 1100764 1137084 278409 244290 256718 257695 307325 299947 288775 287155 200071 202326 704313 639887 1474349 1452910 413635 408231 590973 592332 734930 720385 754034 756758 793445 807103 774459 858764 1971798 2056444 1219333 1037650 650390 641432 773785 764518 795644 809377 824982 834490 942091 947720 5123179 5272806 39.55 71.5 1
11:25:47 2024-01-29 690664 676281 194269 191119 312713 318633 337165 334653 209627 208391 254277 258099 295526 296333 4470892 4818595 6593489 6377895 1100764 1140385 277656 244290 256718 257299 307791 300948 288775 288133 200665 201973 710285 637742 1487919 1454972 413175 405898 589198 594668 734930 720348 752817 755652 793482 807117 773908 858764 1971829 2053045 1227009 1035435 650390 641384 772651 762280 793381 809033 825605 832662 938460 945604 5134982 5265568 39.45 71.5 1
11:25:48 2024-01-29 688543 676245 194278 190841 310255 318633 334671 335698 209592 207563 258669 257603 293927 297032 4470855 4794292 6584164 6371000 1099943 1138733 278039 244290 256718 257695 307755 301161 287805 286981 200036 202326 704313 639574 1464777 1451935 413175 408231 593011 594412 734930 721441 754034 758033 792251 808262 774459 858802 1966160 2056407 1237066 1038390 649462 640017 773394 763398 793388 810521 823188 830208 939160 947014 5112798 5272806 39.55 71.5 1
11:25:49 2024-01-29 690082 676245 194238 190369 310255 318858 335609 335698 209592 207563 255141 257637 298400 296425 4467667 4794596 6565184 6363702 1096898 1135438 278073 244666 256468 257299 307290 300311 288408 287783 199722 202644 698341 640493 1465430 1446791 413175 408231 593011 596245 735571 720385 758106 755884 789943 807117 774662 858802 1965295 2060828 1227285 1038390 649462 638090 772178 764518 793388 809069 829347 830359 939531 947087 5122231 5272806 39.45 71.5 1
11:25:50 2024-01-29 690238 676281 194273 190681 311867 318633 335645 335698 209557 207742 255105 258030 298574 296398 4470855 4797940 6584164 6368529 1097681 1138733 278496 244666 256718 258093 307755 301161 288513 286981 200036 202786 701327 639574 1473866 1447818 413765 408808 594270 596208 735973 721951 756250 755118 791096 807117 776116 858802 1966694 2056444 1239022 1038390 649462 639034 772725 763435 793388 810209 829347 830472 940865 947756 5127447 5257600 39.55 71.5 1
11:25:51 2024-01-29 690968 676281 194278 190686 310255 316929 337710 336204 209592 208391 255178 259395 298855 296425 4477032 4811722 6593489 6368806 1099943 1137121 278108 244666 256683 258093 307755 301161 288779 287783 200525 202326 705806 639574 1455179 1452910 413765 408231 593011 594412 735451 722462 755141 758572 793342 809408 773908 858802 1971942 2053045 1232766 1035435 651321 641960 772725 763435 795702 809033 827534 834006 939160 947756 5111541 5276845 39.45 71.5 1
11:25:52 2024-01-29 691552 676309 194278 190369 310255 316929 336422 336204 209557 207777 255141 257816 298436 296425 4470652 4804862 6569897 6368806 1099249 1138770 278496 244701 256683 257660 307325 300736 287971 287783 200036 202644 702820 640493 1461992 1447818 413175 408231 593011 595291 735050 721441 758106 756223 793305 807117 773357 858802 1970396 2053045 1223171 1036911 649462 640978 772725 763435 793381 809033 828163 830434 937797 945677 5113363 5259689 39.45 71.5 1
11:25:53 2024-01-29 688019 676200 194273 190369 310255 318633 334671 335698 209592 207384 258669 259212 294098 296425 4470652 4777364 6565513 6348140 1097681 1137084 278239 244325 256288 257912 306861 300736 288111 287085 200071 202326 701327 641260 1459108 1447818 413049 408231 593011 595291 734930 720385 755037 755652 793305 808835 773357 858192 1969012 2055964 1227009 1035435 649462 640978 772178 762894 793381 809069 827571 830434 939197 945677 5111804 5265292 39.45 71.5 1
11:25:54 2024-01-29 689346 676245 194225 190381 310290 318633 334671 335698 209557 207707 258669 259395 298400 296425 4470855 4785020 6574839 6375842 1099160 1137084 279576 244290 256718 257695 307325 300948 288779 287120 200106 202326 704313 639887 1469425 1450852 413049 408231 590973 594412 734930 721951 755037 758572 795070 808835 773908 857581 1971942 2053045 1221252 1035435 650390 642070 772725 763435 795702 810949 825726 830472 939160 945713 5104178 5265292 39.55 71.5 1
11:25:55 2024-01-29 690452 676318 194309 190686 310255 316929 336151 335733 209411 207707 255141 259395 298820 296425 4470652 4790886 6574578 6373624 1097681 1139577 278698 244290 255929 258093 307791 301161 288408 287120 199896 202679 702820 641260 1472247 1447818 413049 408231 593011 596208 735050 721951 758106 756236 793305 809408 774459 856971 1970396 2055964 1221252 1035435 649462 641161 772725 763435 793381 811559 826780 830434 939531 947087 5117016 5265292 39.55 71.5 1
11:25:56 2024-01-29 689224 676245 194067 190518 311426 318633 336186 335733 209557 208066 254816 257637 298748 295981 4461300 4784210 6574839 6368529 1097485 1135438 278302 244290 255929 258057 307755 300736 288513 286981 200071 202786 702820 640954 1469057 1447818 413175 408231 593850 596208 735973 722462 756250 758371 793342 808835 774459 858192 1970420 2055964 1237066 1036911 650390 642070 772178 763435 795103 811559 825568 830472 939197 947087 5117016 5267511 39.45 71.5 1
11:25:57 2024-01-29 689561 676318 194273 190404 310255 318408 335609 337555 209592 207418 255141 257603 298329 296425 4467467 4784359 6574839 6375563 1096898 1139577 278239 244290 256323 257334 307325 300736 287003 287120 200071 202361 704313 640042 1463034 1447818 413175 408231 593850 594870 735086 721951 755575 760183 793342 808835 771957 858192 1971942 2055964 1252716 1035435 649462 641615 772178 763435 795702 811668 824945 832851 939197 947087 5113466 5265568 39.55 71.5 1
11:25:58 2024-01-29 689958 676313 194273 190893 310219 318633 335645 335698 209592 207742 258706 257072 298436 296425 4470652 4796742 6565184 6368806 1096898 1137084 278302 244325 256503 257695 307791 300948 288408 290128 199896 202821 701327 641260 1472247 1447818 412486 408231 593011 596208 735571 720421 760647 758461 793342 808262 771920 857581 1966160 2053045 1223171 1035435 649545 641952 772725 763435 796499 807859 824359 832300 939197 947325 5117016 5267511 39.55 71.5 1
11:25:59 2024-01-29 690307 676281 194238 190351 310255 316672 336693 334724 209265 207742 254925 256715 298364 295981 4461300 4784284 6574839 6359730 1097523 1138131 277880 244325 256323 258093 307755 300736 288111 287735 200071 202326 688135 641260 1455066 1447818 413049 408231 593011 594449 733890 720421 757267 758949 793342 808262 770245 856933 1968734 2053045 1244891 1035435 649083 641799 771630 762353 797871 809340 823114 829830 939233 947611 5113692 5257876 39.45 71.5 1
11:26:00 2024-01-29 691005 676245 193956 190386 309316 318633 336658 334724 209557 208391 254510 257499 298574 295592 4470652 4809417 6584306 6366721 1099198 1138131 278073 244290 256718 257299 308006 300736 288775 287120 200560 202361 705806 639574 1468393 1452910 413049 408231 593011 594412 733890 720421 757882 760183 795635 809408 770281 858192 1971664 2054504 1217321 1033887 650469 641799 772178 763435 797871 809033 823448 832146 941967 946905 5123179 5273247 39.45 71.5 1
11:26:01 2024-01-29 691895 676281 193916 190647 309785 316894 336693 334115 209627 208572 254510 258105 294305 295592 4470652 4828884 6574578 6368806 1097681 1140459 278073 244290 256683 258093 307325 300948 290372 287120 200071 202679 701327 640802 1467777 1448854 413049 408231 593011 592368 734009 721988 759730 759528 793342 808262 771373 856971 1971829 2053045 1225090 1035435 649545 642070 772762 763435 797909 809377 823151 829867 941931 946941 5122879 5273083 39.55 71.5 1
11:26:02 2024-01-29 692042 676318 194273 190686 310255 316894 336693 334724 209592 208426 254277 257499 298507 296017 4461300 4811722 6588796 6378171 1100764 1140151 277686 244325 257330 257912 307791 301161 287853 287120 200700 202326 707299 638657 1452559 1454972 413635 408195 590973 593499 734930 721458 755650 757755 795561 802383 772257 858613 1971829 2055964 1236605 1033962 651321 642070 772725 763947 799044 810521 823453 832109 941931 947325 5124333 5246527 39.55 71.5 1
11:26:03 2024-01-29 691005 676245 194203 190651 309967 319083 337402 334618 209885 208391 254277 258250 294590 296008 4467667 4812837 6584164 6375842 1100764 1138697 277838 244290 256718 257660 307755 301161 288779 287722 200350 201656 708792 637285 1457693 1457038 413049 408195 591192 592587 734930 721421 754463 759641 795635 802383 772257 862301 1971942 2055964 1224854 1033962 651321 642980 772725 764388 798032 809377 824982 832740 940718 947014 5126422 5261966 39.45 71.5 1
11:26:04 2024-01-29 690767 676209 194203 190651 309714 318633 336658 334115 210178 208079 252810 258250 293821 295592 4470855 4815260 6565147 6377899 1099123 1140385 278039 244255 256683 257660 307255 300523 288775 287085 200665 202291 699834 639887 1446738 1452910 413049 408195 592974 592623 735045 724085 759188 759000 795355 806922 774683 858651 1968095 2053045 1232766 1033962 651395 642070 772178 765036 796793 810521 825332 832146 943541 947050 5126539 5271233 39.55 71.5 1
11:26:05 2024-01-29 691024 676209 194203 190651 309750 318633 336658 334653 209376 208764 254241 257464 298748 295601 4468597 4808290 6584213 6377899 1097681 1140385 277616 244084 256683 257660 307290 300948 288865 288797 200071 201973 705806 638657 1474020 1451935 413049 408231 590901 592660 733890 724085 755650 757793 795598 802383 772257 861448 1971829 2053045 1230847 1032491 651321 642070 772178 764388 795629 809377 825568 831554 940865 945677 5109714 5246565 39.55 71.5 1
11:26:06 2024-01-29 690446 676137 194172 190616 309967 318408 336351 334653 209557 208619 252810 257251 294590 295592 4462202 4809417 6574839 6366745 1098341 1137084 277616 243539 256468 257299 307290 300948 288779 287051 200071 202291 704313 638657 1470077 1451935 413049 405898 592974 592660 733890 724603 756727 760183 792702 802347 772468 858192 1965295 2055964 1213576 1035435 649271 638336 771708 764388 793388 810521 825332 830332 940828 947720 5117016 5269483 39.45 71.5 1
11:26:07 2024-01-29 690914 676209 194203 190651 310219 318408 337165 335662 209523 208079 254241 257038 293821 296008 4467667 4803565 6574839 6366608 1100727 1140114 276809 244290 256718 257263 307755 301161 287853 287958 200071 201691 702846 635916 1459432 1457038 413049 408195 589307 592623 733917 722537 754500 757755 793299 806958 773357 858576 1968095 2055964 1223171 1033962 650932 641615 773394 763435 796775 809377 824322 832740 942871 945677 5104178 5246565 39.55 71.5 1
11:26:08 2024-01-29 690762 676245 194207 190655 310219 319083 336658 335890 210032 208404 252810 258250 294590 295404 4467667 4832494 6593489 6373350 1100764 1139541 277623 244290 256718 257299 307755 301161 288775 287993 200036 201656 696962 635461 1455541 1454972 413049 405898 590774 592587 734550 723569 754500 756236 793299 802383 770245 858155 1968095 2055964 1227009 1034698 650658 642070 774497 762133 796775 809377 824048 830071 941894 947014 5104300 5263717 39.55 71.5 1
11:26:09 2024-01-29 690410 676209 194167 190612 309750 319083 336658 334688 209557 208619 254600 257430 298748 296008 4459111 4824519 6565147 6368520 1097523 1138733 277651 244084 256718 257263 307720 300736 288775 286942 200071 202256 704313 639887 1474223 1451935 413635 408231 594380 594376 736694 723569 757844 758461 793379 806922 771337 858192 1970901 2054504 1232766 1032491 651121 642070 774497 764518 796229 810521 824671 830071 939197 945677 5117016 5277014 39.45 71.5 1
11:26:10 2024-01-29 689031 676241 193887 190484 310219 318633 336115 335662 209376 208113 254636 256647 293856 296217 4465398 4794292 6584213 6366608 1099943 1136243 277860 244084 256683 257299 307290 300948 288865 287085 200525 201973 704313 638974 1464919 1452910 413049 408231 592974 592660 736694 724603 755575 759453 795070 806958 770245 862010 1970420 2053528 1227009 1032491 651321 642070 773785 762244 796793 809949 826780 833891 939197 947050 5117016 5263717 39.55 71.5 1
11:26:11 2024-01-29 690174 676209 194234 190612 312713 318633 336386 334724 209231 208113 254277 257251 294697 296542 4465398 4794292 6584164 6368558 1097681 1137048 278065 244255 256503 257263 307255 300948 287936 288133 199862 202609 701327 640802 1462766 1447818 413049 408231 591773 596355 737218 724603 755352 758572 793379 806922 771373 857887 1968095 2054985 1239022 1035435 650932 639925 773859 763398 795644 809377 825568 833891 940526 947756 5109812 5263717 39.55 71.5 1
11:26:12 2024-01-29 690937 676209 194238 190647 310219 318633 336658 335662 209376 208113 254636 256681 298538 296217 4459111 4809417 6555772 6368520 1097681 1137705 278073 244290 256503 257299 307255 300736 288775 286942 200071 202326 702820 639887 1459358 1447818 413049 408231 594380 594193 736169 724603 757844 758572 793379 806958 771920 858192 1968095 2052072 1225090 1035435 650658 641322 773394 762857 793381 809603 827132 830220 938497 946345 5117016 5261966 39.45 71.5 1
11:26:13 2024-01-29 688019 676200 194238 190647 310255 319083 334635 335662 209557 208113 255105 256681 293856 296425 4468597 4794292 6574839 6348418 1099123 1139541 278261 244290 256683 257876 307755 301161 288111 287120 200106 202326 704313 639887 1470889 1451881 413635 408808 593011 596320 737218 722537 755575 758987 792666 802383 772468 860028 1968095 2053528 1240979 1035435 649271 641952 772725 763435 793388 808428 827847 829830 939160 947050 5117016 5267473 39.45 71.5 1
11:26:14 2024-01-29 690174 676209 194260 190651 312713 318633 335645 336168 209557 208148 254816 256681 295318 296578 4462202 4794292 6574839 6359440 1096040 1138733 278095 244290 256288 257695 307325 300948 287971 287330 200001 202291 699834 639887 1456292 1447818 413049 408231 591773 597170 737218 724085 755389 756421 793379 806958 773357 859313 1968095 2053528 1231198 1034698 649462 640832 772725 761627 795079 809377 825688 832702 939160 945677 5109812 5258101 39.45 71.5 1
11:26:15 2024-01-29 689921 676209 194203 190351 310219 318408 336386 334688 209376 208113 254277 256681 294733 296217 4452729 4809417 6555809 6359440 1097681 1138733 277651 244084 256288 257695 307040 300948 287936 292573 200036 202291 701327 639887 1473675 1447818 413049 408231 594380 597170 736694 724603 757882 758033 793379 802347 773357 858155 1968095 2053528 1221252 1033962 649271 642409 772178 762857 793381 808464 828477 830332 938497 947050 5113363 5261966 39.55 71.5 1
11:26:16 2024-01-29 688019 676205 194238 190612 310255 318633 334671 335662 209557 207968 254636 256715 293409 296425 4459111 4794558 6584325 6363978 1095925 1138733 277890 243574 256288 257299 307755 300736 288865 287051 200071 202326 704313 639887 1455179 1451935 413049 408231 593011 595472 736694 724603 755753 758987 793379 802347 772257 859442 1969012 2050618 1227009 1033962 651321 641813 772725 762791 795702 808997 827257 831554 939160 947050 5117016 5261854 39.55 71.5 1
11:26:17 2024-01-29 689685 676173 194067 190351 312713 318633 336151 335698 209557 208113 254816 256681 295111 296542 4459111 4818708 6574839 6368806 1097681 1139541 277847 243574 256718 257299 307290 301161 288775 287120 200071 202291 699904 638062 1472231 1453941 413049 408231 592100 595472 736694 724603 754500 758572 793263 806958 772431 858192 1971761 2053528 1225090 1035435 650577 641960 772725 762894 794504 809033 825183 830332 939160 945677 5107611 5250344 39.55 71.5 1
11:26:18 2024-01-29 687532 676209 194273 190479 310944 319083 334671 335698 209557 208113 255105 257072 298820 296425 4455918 4796742 6555809 6359440 1097681 1137121 277868 244290 256503 257695 307290 300948 288775 286942 200071 202326 704313 638974 1467467 1451935 413049 408231 593956 595472 736169 724603 755575 759650 792702 802347 773052 858192 1966197 2053528 1215495 1035435 651043 639998 772178 762857 793345 810949 827609 830332 939531 947756 5113363 5261966 39.55 71.5 1
11:26:19 2024-01-29 689935 676209 194238 190647 310255 318633 336151 334724 209231 207934 255105 256715 294305 296217 4458301 4787482 6565513 6348418 1099980 1139269 277616 244290 256718 257299 307755 300736 287652 287757 200106 202008 708792 637115 1462335 1454972 413635 408195 592483 595472 736169 723569 754500 757905 795021 806922 771337 858632 1966197 2050618 1227009 1033962 652323 642070 772725 762894 795702 811668 826543 830370 939160 946381 5122875 5263717 39.55 71.5 1
11:26:20 2024-01-29 688055 676173 194203 190484 310219 318633 336115 335662 209557 208113 254277 256681 298574 295601 4455918 4794292 6565513 6363978 1096898 1136243 277616 244255 256718 257263 307325 300736 288775 287330 200001 202008 705806 638974 1450401 1451881 413049 408231 594044 593780 736169 724085 754351 758572 793263 802347 772431 858192 1966197 2054985 1223171 1034698 651043 640671 771630 762894 793345 811668 827795 830332 938497 944973 5107611 5246864 39.45 71.5 1
11:26:21 2024-01-29 686005 677936 194067 190312 310002 318633 334635 334688 209557 207244 254816 257072 294177 295592 4452729 4785020 6565513 6359440 1096116 1137705 278039 243539 255929 257299 306826 300523 288779 287085 199722 202326 702820 639887 1449380 1447818 413049 408231 595220 596320 736169 722960 755575 759099 793379 802347 772257 858155 1966197 2050618 1248804 1036409 650195 641615 771630 762353 793381 811668 825332 830370 939160 945677 5107611 5254352 39.45 71.5 1
11:26:22 2024-01-29 687932 678672 193931 190484 311940 318633 334635 334688 209557 207384 254636 256681 298329 295592 4458301 4787049 6565625 6340710 1097599 1137084 277755 244084 256288 257083 306826 299488 288775 292573 200036 202149 702820 639932 1457919 1447546 413049 407941 593952 595588 736169 722046 755575 758572 793379 802383 772257 857269 1966197 2050618 1227009 1034929 649545 642070 772725 762353 795570 809304 820780 831554 939197 945713 5102697 5258101 39.55 71.5 1
11:26:23 2024-01-29 689783 676020 194067 190351 309750 318408 336151 334653 209231 208066 254636 257072 294697 295673 4451948 4793335 6565513 6359730 1097681 1137084 277664 244290 256288 257299 306826 300892 288775 287330 200036 202291 702820 639430 1463122 1447818 413635 407941 594044 595499 736169 722594 754926 758572 793379 806922 772814 856896 1966197 2050618 1230847 1034364 650855 642070 771630 762894 795702 810511 823188 831554 939197 947050 5102697 5242789 39.55 71.5 1
11:26:24 2024-01-29 689020 676209 194242 190316 310002 318183 335645 334759 209244 207563 254277 256681 298538 296008 4451948 4790886 6565760 6350075 1099980 1139541 277230 243574 256503 257299 306397 300736 288775 292573 200071 201973 705806 638062 1468287 1447818 413049 407941 593529 595048 736169 722594 754500 758033 793379 802347 771710 857544 1966197 2050618 1232766 1032884 650855 642070 771630 763435 796829 809326 824359 834748 939197 947050 5109714 5261966 39.55 71.5 1
11:26:25 2024-01-29 689409 676209 194067 190351 310219 318633 336151 334724 209279 207742 254277 256681 294098 296217 4451948 4790886 6565760 6348381 1099198 1138733 277230 244290 256683 257334 307290 301161 288865 287120 200071 201973 696962 637607 1454767 1451881 413049 407941 592229 594625 733780 722081 753427 757905 793379 806922 771710 858341 1968464 2050618 1222971 1033623 650932 642070 772725 763435 799044 809399 821105 832146 943302 945677 5113640 5246565 39.55 71.5 1
11:26:26 2024-01-29 690762 676245 194242 190690 309750 318633 337165 333683 209933 208066 252810 257499 294590 295341 4458301 4825595 6569935 6363978 1100489 1137121 276809 244290 256718 257263 307290 300736 288775 287993 200036 201656 701375 634098 1466737 1452910 412719 405610 592229 593780 734032 721568 753427 756421 794984 806958 772034 857693 1964240 2050618 1230847 1033452 650469 642070 772178 762894 797909 810695 820743 832146 941228 947756 5109817 5254352 39.45 71.5 1
11:26:27 2024-01-29 687900 676173 193896 190047 309280 318183 336622 334150 209021 208246 252810 256715 294590 295177 4451948 4806001 6565513 6350075 1097285 1137084 276809 243539 256323 257299 306826 300311 288775 291822 200490 202008 705806 638062 1493284 1450904 412756 407941 593529 595472 733922 722594 755799 758572 793263 802383 773171 857693 1964800 2050618 1240979 1034929 648585 640254 770538 763296 793381 809730 826855 830332 938497 945677 5107611 5254352 39.55 71.5 1
11:26:28 2024-01-29 686041 676173 193625 190052 311133 318183 334635 334724 209494 207095 255141 256715 293515 296542 4458301 4778223 6565625 6341026 1097248 1133796 277532 244084 256323 257299 307075 299524 288775 288797 199722 202326 702820 639574 1490421 1446791 412756 407941 593952 596012 735048 722594 757454 758033 793379 802383 772034 857045 1964240 2052533 1227009 1034929 649083 641161 771630 763288 793418 810339 825605 830332 938497 945677 5103964 5254352 39.55 71.5 1
11:26:29 2024-01-29 687045 676209 194067 190047 311357 318183 334600 334759 209676 207418 255141 256715 294177 296225 4455123 4767139 6565513 6350075 1098848 1140385 277423 243574 256323 257334 307290 300311 288775 292609 200001 202326 702820 639430 1452007 1448854 412793 407941 594044 596355 735048 722594 754926 758572 793379 802383 771997 857045 1964800 2049616 1227009 1034929 649545 641161 771630 763324 795702 809195 824359 830332 939160 945713 5100321 5231558 39.55 71.5 1
11:26:30 2024-01-29 688044 677931 193936 190052 311353 318633 334671 334724 209459 207095 258633 256647 294590 295592 4451948 4781620 6565513 6341026 1097404 1136897 277423 243574 256323 257263 306826 300948 288775 287020 200036 202149 702820 639430 1479975 1449885 412793 407941 593952 593389 733922 723108 755575 758572 793379 806922 771596 857730 1966197 2053994 1215438 1031978 649545 642070 772762 762747 795702 811270 824359 830370 939233 946381 5100321 5254464 39.55 71.5 1
11:26:31 2024-01-29 688921 676169 193931 189519 310002 318183 335645 334724 209056 207418 254277 256681 293892 296008 4461300 4785020 6556188 6348381 1098886 1137121 276809 244119 256288 257299 306397 300736 288865 287085 200071 201691 707299 638062 1487393 1452984 412756 405610 593952 593780 733816 721568 754677 757905 795070 806922 771048 857730 1966197 2053994 1209788 1031978 649545 642070 772294 763288 796866 808826 823188 832889 939197 947087 5107611 5246864 39.55 71.5 1
11:26:32 2024-01-29 688712 677941 193931 190086 312713 318183 335645 334688 208987 207742 254277 256681 294697 295673 4451948 4780685 6556188 6350075 1098923 1137084 276809 243574 255929 257299 307075 300311 288775 287085 200036 201515 698433 637115 1456867 1454018 412756 405610 593108 593780 733471 721568 754500 758572 792666 802383 772183 857120 1964240 2053045 1225090 1034929 649083 640254 773822 763435 793345 810303 825568 830332 939160 947087 5102425 5231558 39.55 71.5 1
11:26:33 2024-01-29 687008 676169 193927 190184 310473 317734 334671 334724 209676 207384 255141 256647 294383 295592 4458121 4775747 6565513 6345234 1097285 1138770 277616 243574 255894 257299 306397 300736 288775 292573 199862 202184 701327 639430 1459494 1450917 412756 407977 594801 594266 733917 722594 755575 758572 793379 802347 769915 857082 1966197 2052533 1225090 1034190 649083 641161 772688 762353 795103 809122 824396 830370 939197 947050 5107611 5254464 39.55 71.5 1
11:26:34 2024-01-29 687877 676173 194238 190381 310002 318183 334671 334724 209056 207384 254925 256647 293444 295592 4455123 4781620 6574839 6348343 1096505 1140422 277651 243574 256683 257334 307290 300523 288865 292573 200071 202361 702820 639430 1446738 1452984 412793 407941 592865 592551 735415 720275 755037 758987 792702 807103 773871 857120 1963404 2053045 1239022 1036409 648622 640254 772104 762894 793381 810339 827443 830332 936473 945677 5107611 5256216 39.55 71.5 1
11:26:35 2024-01-29 686037 676209 194238 190386 311133 318408 334635 334688 209056 206485 254745 256681 294383 296434 4458301 4770532 6565513 6345234 1097285 1138733 278039 243574 255929 257334 306861 300311 287133 292604 199862 202184 689606 639887 1473221 1448854 412756 407941 590828 596355 735085 722594 755463 758572 793379 807103 772220 857730 1968568 2053528 1225090 1034929 648622 641495 772688 762353 793345 810303 825642 830332 938497 945713 5100321 5239092 39.55 71.5 1
11:26:36 2024-01-29 687033 676209 194238 190651 311353 318183 334635 334759 209676 207418 254925 256681 294383 296217 4461300 4775747 6565513 6350075 1097404 1137121 277616 243574 256288 257299 307040 300311 288775 287020 200036 202326 702820 638062 1466334 1449885 412464 407941 594380 592551 733931 722594 755575 758572 793379 802527 772220 857730 1968568 2050618 1228928 1033452 649083 641359 772762 762353 795702 811883 824359 830370 939233 947087 5102659 5258214 39.55 71.5 1
11:26:37 2024-01-29 687945 676173 194273 190518 309750 318633 335680 334724 209056 207742 254277 256681 293927 296008 4451948 4787482 6565513 6348381 1098923 1137084 276809 243574 256288 257299 307325 300736 288865 287120 199896 201691 704313 636170 1467147 1455054 412756 405754 592266 593780 734894 722594 753427 757905 792702 807103 772220 857120 1969012 2050618 1223171 1034929 648622 640108 771630 762353 793381 809767 825642 830370 938497 945713 5102434 5246864 39.45 71.5 1
11:26:38 2024-01-29 687532 676209 194067 190351 310473 317734 334635 334653 209056 207418 254277 256503 294177 295601 4452148 4770532 6565513 6345548 1097404 1137121 277651 243574 256323 257299 307290 300063 288775 287330 200036 202008 704313 639574 1455383 1452984 413341 408050 593622 594653 735010 723108 754314 758535 792775 802527 773871 857045 1966050 2050618 1235110 1035435 648622 640071 772178 763398 793388 810548 824322 832740 939160 947720 5100321 5252578 39.45 71.5 1
11:26:39 2024-01-29 689011 678897 194207 190316 310219 318633 336115 334653 209300 207528 254241 256647 294383 295592 4458301 4785020 6574901 6349763 1097681 1137705 277195 243574 256253 257263 308452 300238 288775 287020 200036 201656 708792 637742 1474176 1455054 414060 408050 592266 593780 735048 722594 754500 757905 793409 807067 773748 857693 1971956 2053193 1225090 1034698 649462 640071 771630 761201 795644 809377 822530 832740 939197 947014 5107611 5261966 39.45 71.5 1
11:26:40 2024-01-29 690479 677931 193896 190316 309714 318408 336658 334653 209196 207742 254241 257072 293409 295592 4455288 4794292 6579561 6348343 1099943 1137084 276774 244290 256683 257263 309821 300275 288865 287958 200036 201621 699904 635916 1475780 1455054 412719 405718 592266 593780 735619 721568 753427 757830 793409 807103 770391 858341 1971829 2050618 1230847 1032491 651321 642070 772725 763435 797431 811094 824982 832740 939160 947050 5107611 5261854 39.55 71.5 1
11:26:41 2024-01-29 689783 676137 194238 190484 309750 318408 336115 336695 209523 207742 254241 256647 294590 295601 4458301 4777364 6565513 6366608 1099943 1137084 276774 244084 256468 257228 307746 300275 288775 287330 200036 201656 695620 637742 1465740 1455054 412903 408050 592358 593780 735591 722594 752631 757996 793372 802527 771484 857538 1968995 2050618 1223171 1033962 649462 641161 772178 762894 793381 809033 825605 830332 939160 945677 5094288 5254352 39.55 71.5 1
11:26:42 2024-01-29 687757 678412 194203 190316 309750 318183 334635 337721 209557 207673 254241 256647 294590 295592 4458301 4770569 6556188 6337434 1097681 1137705 277616 243539 256109 256868 307031 300275 288779 288797 200036 201656 702820 639574 1452231 1450917 412866 405718 593952 595472 733473 723108 755575 759099 791060 802491 772651 858764 1960579 2052072 1213576 1035435 648998 638336 771630 762353 793388 810521 823151 830332 939124 947050 5098205 5252475 39.55 71.5 1
11:26:43 2024-01-29 689395 678929 194203 190052 312639 317734 334600 334688 209231 207384 254241 256647 294383 295592 4452111 4775747 6556188 6343882 1096116 1136243 277492 243539 255894 257083 307962 299065 288775 288797 200036 201973 704313 638657 1446738 1450917 412866 405718 593335 594741 734513 722594 755037 756421 791096 802491 772615 858764 1964800 2050618 1237066 1034929 648622 638336 770538 761237 793388 809377 824322 830332 937797 945677 5098205 5252475 39.55 71.5 1
11:26:44 2024-01-29 689192 677931 194167 190351 311426 317734 334671 336731 209050 207384 254241 256647 294177 296398 4452111 4763712 6556188 6348418 1097681 1137705 277616 243539 256683 257263 307962 300275 288775 288883 200036 201692 702820 639574 1488215 1451935 412866 405718 593200 593780 734513 722594 754851 758033 792811 802527 772615 858764 1964797 2050618 1213576 1034929 648622 639728 770538 761201 793388 809377 824359 832146 939197 945640 5107611 5231558 39.55 71.5 1
11:26:45 2024-01-29 690982 676209 194207 190316 309750 318408 335609 336183 208904 207707 254241 256647 294383 295592 4451948 4775747 6565535 6348418 1097681 1137705 277825 243914 256683 257263 307962 299029 288572 286985 200036 202009 702820 639116 1447474 1451935 412866 405754 593112 595048 733592 723108 755575 758572 793409 807103 772183 858764 1966197 2052072 1242935 1035435 649545 640218 771630 762317 793388 808805 824322 832740 939197 947050 5100321 5244987 39.55 71.5 1
11:26:46 2024-01-29 690919 677931 194203 190052 309497 318183 336622 334653 209196 207707 254241 256681 293409 295592 4455123 4790886 6565513 6348381 1099198 1136243 277047 243574 256718 257263 311467 300736 288865 287120 200036 201410 707299 635916 1475439 1453999 412866 405718 590812 593780 735098 721568 753427 756825 793445 807103 772183 857544 1966197 2050618 1242935 1033924 649083 641615 772178 762894 795103 810521 824359 830332 939160 945713 5103964 5258101 39.55 71.5 1
11:26:47 2024-01-29 688765 677941 193896 190484 309785 318183 334635 336731 209231 207707 254241 256647 294383 296017 4455288 4756943 6556188 6348418 1096742 1136243 277388 243574 256288 257263 307997 300238 288572 287330 200001 202045 705806 639116 1469099 1450917 412866 405718 593200 594625 734549 722594 753204 758033 792251 802527 773357 857544 1963395 2050618 1240979 1035435 648622 640218 770538 761237 793388 809377 823151 832146 939197 945677 5103687 5245090 39.55 71.5 1
11:26:48 2024-01-29 688765 676972 193900 190052 309280 318408 335609 336421 208904 207707 254241 256681 294590 296425 4448936 4775747 6556188 6348418 1096898 1138733 277039 244084 256503 256903 307962 300238 288775 286985 200036 201445 707299 637742 1452390 1451935 412866 405718 592266 593780 733573 721568 753963 756421 792811 802527 772220 858341 1966313 2049165 1235110 1035435 647701 639728 770538 761201 793388 808234 823151 832740 939160 945677 5101848 5258214 39.55 71.5 1
11:26:49 2024-01-29 687909 676972 193896 190312 309280 317734 335609 334115 209050 207707 252810 256469 293409 295592 4448936 4791978 6556188 6348343 1097560 1136897 277039 243539 256683 256868 309165 300275 288865 288797 200036 201410 707299 637285 1457242 1451935 412574 405718 592492 593780 733482 721568 753427 756825 792848 802527 771634 855603 1966197 2050618 1248804 1035435 647701 640218 771630 761237 793388 807094 823151 832146 939160 945677 5098205 5248729 39.55 71.5 1
11:26:50 2024-01-29 690669 677941 193896 190347 312049 317734 335645 336183 209231 207742 254241 256647 294697 295637 4451948 4790886 6565513 6348418 1097560 1137705 277039 244084 256683 256868 309821 300026 288775 287120 200001 201410 710285 635916 1456998 1453999 412866 405718 590812 593780 735070 721568 753427 756421 793409 802527 772183 856933 1963404 2049165 1225090 1033924 648622 641161 772178 762857 793381 809949 824945 830332 939160 947050 5097928 5231595 39.55 71.5 1
11:26:51 2024-01-29 688765 677936 193900 190047 310219 318183 334600 336183 209231 207349 254241 256613 294383 295592 4458301 4775747 6556188 6348418 1097560 1137084 277829 243574 256503 257263 307997 300275 288775 288797 200036 201868 705806 639116 1472706 1450904 412903 407762 593534 595048 734641 722594 755037 756421 792251 807103 773908 858341 1963404 2050618 1213576 1035435 648622 639765 770538 761201 793388 809377 824359 832740 939160 945677 5100321 5258214 39.45 71.5 1
11:26:52 2024-01-29 689903 678412 193625 190312 309316 317734 335609 334653 209196 207707 254241 256647 293444 295592 4451948 4775747 6556188 6348305 1097597 1136243 277812 244290 256683 257048 311688 300736 288662 287085 200071 201727 707299 637285 1462105 1453999 412866 405718 592072 593780 735093 722594 753427 755748 793409 802563 772220 857544 1966197 2050618 1225090 1033924 648622 640254 771630 762894 795103 808428 824982 830370 939160 945677 5100321 5248729 39.45 71.5 1
11:26:53 2024-01-29 687753 676977 193896 190052 309280 317734 334600 336659 209376 207349 254277 256469 294177 296434 4451948 4763749 6556188 6348418 1096116 1135438 277616 243574 256288 256903 307746 300026 288368 292604 200036 202009 704313 639574 1475924 1447818 412903 405754 593200 593780 734513 722594 753241 756421 792251 802527 773357 858192 1963395 2049165 1229241 1035435 647664 639728 770538 761237 793388 809377 824359 830332 939197 945677 5100044 5248832 39.45 71.5 1
11:26:54 2024-01-29 689779 676972 194071 190052 309750 317734 334671 335673 208904 207384 254241 256469 294177 295592 4448936 4775747 6556188 6348418 1096779 1137084 277434 243574 256288 256868 307496 300275 288368 292537 199862 201410 707299 637285 1481376 1451935 412903 405754 591845 593780 733610 721568 753427 756421 793409 807103 773357 858341 1966313 2047713 1228928 1033924 648622 640254 770538 762317 793381 807859 824982 830332 939160 945677 5094565 5243096 39.55 71.5 1
11:26:55 2024-01-29 687753 676982 193900 189485 309280 317734 334600 335709 209557 207384 254636 256681 294177 295592 4451948 4775747 6556188 6348418 1096779 1137705 277734 243574 255929 257299 307531 299029 288368 288797 200036 201868 705806 639574 1454962 1447818 412903 405754 593108 593896 733473 722594 754500 755652 791133 802527 774459 858341 1966197 2053528 1215495 1035435 648622 639765 770538 762317 793388 809377 823151 830370 939160 945677 5100321 5244987 39.55 71.5 1
11:26:56 2024-01-29 689229 677931 193900 190047 310546 317734 334706 336220 208904 207418 252810 256681 294177 295565 4445765 4770569 6556188 6348418 1097597 1135438 277423 243574 256323 256868 307496 300275 288775 287330 200420 201410 698433 637285 1459085 1447818 412574 405718 591938 593780 734549 722081 751138 756421 793409 802527 773357 857693 1964797 2049165 1230847 1033924 647701 640254 770538 761201 793381 811887 825568 830332 937797 945677 5094288 5248729 39.45 71.5 1
11:26:57 2024-01-29 686780 676972 193896 190316 309316 317734 334600 335673 209231 207095 254241 256647 294177 295592 4451948 4775747 6556188 6348555 1097681 1136243 277451 243539 255929 256903 307496 299815 288576 288797 199862 201410 704313 639574 1465740 1449885 412866 408050 593335 594625 735628 722594 754500 756421 792251 802527 774459 857045 1960616 2050618 1215495 1035435 648161 638372 771630 762317 793388 809377 824359 832146 939160 947087 5100321 5248729 39.45 71.5 1
11:26:58 2024-01-29 688907 676972 194203 190052 312197 317734 334671 334150 208904 207384 252810 256647 294590 295177 4448936 4781620 6565625 6348418 1097597 1135438 276913 243539 256144 257263 307496 297347 288368 287120 200455 201410 698433 635916 1472837 1451935 412574 405754 591652 593896 735070 721568 752356 756421 793445 807117 772651 858304 1966197 2050618 1206021 1031757 649545 641161 771630 762353 795103 810521 824359 830370 939197 947050 5097928 5248729 39.55 71.5 1
11:26:59 2024-01-29 689779 677936 193765 190052 308416 317734 335609 336457 208904 207563 252810 256647 292997 295592 4451948 4781620 6565513 6348343 1095999 1134479 277039 243539 255894 256868 307066 299815 288458 288725 200455 201410 708792 637285 1449541 1451935 412245 405754 590586 593780 734549 720312 752891 755748 793482 807117 772651 857045 1963404 2049071 1210023 1032491 648622 640707 770538 761237 793381 806723 824396 830370 939160 945713 5094288 5237512 39.55 71.5 1
11:27:00 2024-01-29 687266 676977 193931 190316 309280 317734 334600 336731 208904 207384 252810 256469 294177 295601 4448936 4756943 6556188 6351262 1096116 1137084 277230 243539 256288 256868 307066 300420 288368 288806 200420 201727 707299 637285 1470897 1450904 412866 405718 592358 593780 734549 719766 752281 756421 793445 808262 772615 857045 1966197 2051588 1221252 1033226 648622 640254 770538 762353 793381 809033 825605 830370 939160 945713 5094288 5248729 39.55 71.5 1
11:27:01 2024-01-29 688806 677936 194067 190047 308416 317734 334635 335709 209231 207095 254277 256647 294490 295592 4442596 4768964 6556188 6343882 1096116 1134479 277855 243574 256288 256903 307781 300311 288572 288725 199862 201445 699904 637285 1453776 1451935 412574 405682 592266 593780 734549 720312 752891 754549 793445 808262 771484 857045 1966197 2053045 1225090 1032491 648161 640254 771630 761237 793345 808428 825605 830332 939160 945713 5094288 5245090 39.55 71.5 1
11:27:02 2024-01-29 687790 676178 193931 190047 309316 317734 334635 337244 209265 207349 254277 256647 294177 295592 4448776 4757017 6546862 6342376 1094368 1137084 277423 244084 255929 257299 307066 300311 288703 288725 200455 201727 705806 637742 1487513 1450904 412903 405718 592691 594625 734774 720275 753427 756421 793342 807103 770355 858341 1964800 2051588 1232766 1031023 650469 642070 771630 762894 795702 808234 823151 832146 939197 947050 5092770 5237512 39.55 71.5 1
11:27:03 2024-01-29 689622 676972 193931 190052 309280 318183 336151 335709 208904 207742 252810 256681 293203 295177 4451948 4787482 6556188 6343769 1095999 1136279 278271 243574 256288 256903 307496 299851 288775 290395 199862 200779 701375 632286 1463857 1451935 412208 405682 590808 593358 735208 719294 751287 755748 793190 802311 770391 857082 1966197 2050618 1230847 1031023 649545 641161 770538 761237 795666 809377 823188 832852 939160 945713 5090929 5244987 39.55 71.5 1
11:27:04 2024-01-29 687790 676512 194067 190052 309280 317734 334706 335673 208759 207563 252810 256681 293764 295601 4448936 4777401 6556188 6348418 1094405 1134479 276809 243504 255929 256473 307531 300063 288667 288852 200420 201410 708792 635461 1462791 1450904 412245 405682 590674 593780 733619 720348 751175 756421 795635 802311 769228 858341 1963404 2052072 1224854 1029558 650469 641615 770538 763435 795666 808805 820743 830370 939160 945713 5100044 5237615 39.55 71.5 1
11:27:05 2024-01-29 689290 676972 193594 190052 308380 317734 335645 335709 209085 207742 252810 256681 293764 295384 4439571 4781620 6556188 6343882 1097597 1136897 278450 243574 256323 256903 307531 299984 288667 290395 199792 201059 701375 632286 1488086 1451935 411625 405682 590586 593780 734774 719522 751287 756421 793336 807103 770391 858341 1966313 2049165 1217321 1029558 650469 642070 770538 762894 795702 808234 823188 832852 939160 945677 5103964 5237512 39.55 71.5 1
11:27:06 2024-01-29 689290 676977 193896 190047 308416 317734 336151 335709 209231 207707 252810 256291 293764 295177 4448936 4781620 6556188 6343882 1095999 1134479 276922 243574 256323 256903 307066 298848 288703 288761 199827 201375 699904 635006 1460241 1451935 412245 405682 590586 590170 733619 718242 751287 755127 795803 802491 770391 857730 1965295 2049165 1227009 1031757 649083 641161 770538 762317 795666 809377 823151 830370 939197 946381 5090652 5237512 39.55 71.5 1
11:27:07 2024-01-29 687826 676982 193019 189485 309280 317734 334671 336220 208869 206520 252810 256435 292551 295592 4448936 4772354 6546862 6330148 1093774 1134479 277039 243539 255178 257119 307531 300020 288770 288725 200315 201234 695491 637285 1469419 1448854 412537 405682 592266 591750 733619 720348 753427 757830 793379 802527 769809 857730 1966205 2047713 1236605 1031023 649545 642070 770538 762353 795702 808234 823151 829867 939233 945677 5103687 5244987 39.45 71.5 1
11:27:08 2024-01-29 688801 676982 193927 190052 308380 315947 334671 335709 208904 207597 252810 256469 294177 295177 4442596 4778223 6556188 6348555 1094405 1134479 277047 243574 255929 256508 309602 299102 288680 288761 199862 201234 698433 635006 1474580 1450917 412245 405682 590808 592623 733619 719294 752356 758017 793445 802491 770391 857730 1966694 2047713 1225090 1032491 648622 640254 770538 761237 793381 809377 823188 830332 937833 945677 5090652 5237601 39.55 71.5 1
11:27:09 2024-01-29 687753 676982 193896 189519 309316 317734 334635 335709 208939 206520 254277 256647 293764 295496 4439431 4767473 6546862 6334822 1095406 1134479 277039 243539 255178 256508 309602 299524 288667 288689 199827 201516 704313 636828 1465535 1448854 412866 405754 593108 592623 733734 719839 754041 757922 792251 802563 772067 857082 1963404 2044814 1217414 1032491 647701 638409 770538 761237 793388 808805 823151 832889 938497 945677 5083668 5237512 39.55 71.5 1
11:27:10 2024-01-29 688226 676972 193625 190052 310546 315947 334671 334618 208869 207742 252810 256291 292587 295185 4442596 4768964 6546862 6330186 1093627 1134479 276582 243539 255929 255756 308983 299772 288355 288725 199931 201551 708792 635916 1467152 1450917 412537 405682 589488 590878 733619 719294 754004 756825 792215 802527 770391 855863 1963404 2047713 1248804 1031023 647701 639312 770538 761237 793388 807094 820743 830370 939197 945677 5083668 5228160 39.55 71.5 1
11:27:11 2024-01-29 689356 676982 193625 189489 308345 315947 335645 335709 208939 207418 252810 256291 293764 294762 4442596 4768964 6551521 6344019 1094405 1134479 278271 243539 256323 256225 310077 300020 288468 288761 199896 201199 702820 635461 1457828 1451935 412245 405682 590393 590914 733619 719294 753604 756098 793445 802527 770428 857538 1963404 2047713 1223171 1031023 647701 640254 770538 761237 793388 807094 820780 830370 939197 945677 5093046 5235621 39.55 71.5 1
11:27:12 2024-01-29 689985 676972 193454 189489 311755 317734 334671 333683 208904 207597 252810 256291 293764 294762 4442596 4778223 6556188 6330299 1094405 1134479 281622 243574 256288 256620 309602 299270 288667 288761 199757 201516 710285 634098 1456202 1451935 412245 405718 585775 588921 733619 718242 753427 756421 793409 802563 770391 858802 1963404 2049165 1227009 1031023 649083 640254 770538 761274 795139 806723 823188 830370 939197 945713 5094288 5244987 39.55 71.5 1
11:27:13 2024-01-29 688801 676977 193931 189485 308416 317734 334635 336220 208904 207095 252810 256291 292551 295384 4442596 4772354 6556188 6334747 1096303 1133796 277039 243539 255929 256585 310077 300020 288554 288761 199931 201516 707299 637285 1462105 1449885 412537 405718 591228 592660 733619 720385 754677 755748 793409 802563 771520 856971 1960616 2044814 1242935 1032491 647701 638372 770538 761237 793388 808234 823151 832889 939160 945009 5092770 5237512 39.45 71.5 1
11:27:14 2024-01-29 688801 676503 193625 190082 308380 315947 334671 336183 208689 207061 252810 256435 294177 295384 4442739 4775747 6560870 6348555 1093710 1134479 279038 243504 256288 256800 310077 299984 288694 288761 199896 201340 707299 636828 1453776 1452984 412829 405826 590812 591295 733619 719412 754677 757477 793445 807103 770391 857544 1963404 2044777 1237066 1031757 649083 641161 770538 761237 793381 809377 823114 830332 938497 944306 5094288 5235621 39.55 71.5 1
11:27:15 2024-01-29 687753 675064 193590 189485 308416 317734 334600 335637 208904 207061 254241 256435 293764 295288 4439571 4770866 6546862 6334822 1094469 1134479 277047 243539 256470 256980 309602 299984 288427 288761 199931 201516 704313 637285 1450594 1449885 412537 405826 591228 591750 733734 721531 755115 756421 792251 802527 772183 855677 1963404 2047677 1217414 1032491 647701 638372 770538 761201 793388 808805 822567 832146 938460 945677 5112987 5239357 39.55 71.5 1
11:27:16 2024-01-29 688221 676972 193590 189485 310546 315947 334671 334150 208869 206520 252810 256469 292587 295637 4442596 4778223 6556197 6330148 1094554 1134479 276809 243539 256470 256585 308947 299736 288653 288761 199757 201516 705806 635006 1451613 1450917 412500 405826 586136 590878 733619 722044 752891 755748 793409 802527 771671 856933 1960616 2047224 1215495 1031023 648622 640254 770538 761201 794504 809377 823151 830332 937797 945677 5094565 5235621 39.55 71.5 1
11:27:17 2024-01-29 687753 676977 193896 189454 308380 317734 334600 336183 208904 206485 254241 255901 293764 295601 4442596 4756868 6546862 6343882 1096116 1134479 277442 243574 256506 256980 309602 301271 288739 288874 199931 201551 702820 637742 1461054 1450917 412976 405862 589162 591750 733619 722557 751138 756421 792884 802491 772468 857082 1963395 2050618 1215495 1033962 647664 639276 770538 761237 793388 808805 823151 834040 939197 947087 5093046 5239357 39.55 71.5 1
11:27:18 2024-01-29 688509 676972 193594 190052 311206 317734 334671 335709 208869 207528 252810 256647 293764 294989 4442596 4784471 6556188 6348418 1098415 1136897 277039 244080 256866 257015 310077 299984 288739 288797 199931 201199 699904 634098 1456202 1451935 412684 405790 585992 590878 734779 721531 752969 756421 793445 806534 770245 858341 1963404 2047713 1232766 1031757 649083 641161 770538 761201 795103 809377 823188 831554 938460 945677 5097928 5244987 39.55 71.5 1
11:27:19 2024-01-29 688765 676982 193621 189485 309280 317510 334600 335709 208904 207384 252810 256291 293764 295592 4445765 4775747 6546862 6348418 1095999 1136243 276913 244080 256470 256620 310077 299270 288739 288761 199931 201516 702846 635916 1478547 1450917 413013 405862 590357 590587 733619 723108 753427 756421 793409 802527 771373 857082 1963404 2050618 1227009 1032491 648622 640254 770538 761237 795079 808805 822530 832146 939197 944973 5098205 5244987 39.55 71.5 1
11:27:20 2024-01-29 687918 676489 193590 190047 308416 317734 335609 333785 209085 207742 252810 256681 293764 295185 4445765 4777364 6556188 6339350 1094554 1134479 278271 243365 256470 256764 309821 301271 288332 288883 199862 201199 701375 634098 1470812 1450917 412392 405790 585775 590878 733619 720982 751101 756421 793482 802527 769663 857730 1963404 2044814 1230847 1029558 649083 641161 770538 761237 795103 809377 823151 830370 939160 944973 5094288 5235621 39.55 71.5 1
11:27:21 2024-01-29 686743 676494 193590 189489 309280 317734 334635 335709 208904 207384 252810 256469 294283 295384 4439571 4772354 6556188 6339350 1094405 1134479 277047 244045 256506 257015 309821 299984 288739 288761 199722 201340 698433 635916 1456720 1450917 413013 405826 589488 591750 733619 721531 752356 756421 792848 802527 770208 857120 1963404 2047713 1227009 1032491 647664 640218 770538 761237 793388 808234 820743 830370 939197 947087 5090652 5239357 39.55 71.5 1
11:27:22 2024-01-29 687634 676498 194067 189519 308380 317734 335609 333785 208904 207742 252810 256681 293764 295177 4445909 4787482 6556188 6339350 1095999 1134479 278271 244080 256506 256800 310040 299481 288536 288797 199583 201024 699970 632286 1467575 1451935 412063 405826 589488 588921 733619 719412 751287 756421 793482 807103 772257 858341 1963404 2049165 1217321 1029558 649545 641161 770538 762353 793381 809377 822567 832740 939197 945713 5094288 5235621 39.55 71.5 1
11:27:23 2024-01-29 687266 675069 193625 189485 308416 317734 334671 335637 208904 207418 252810 256291 292997 295384 4442596 4768964 6556188 6330148 1095999 1134479 277047 244045 256506 256800 309602 299947 288856 288761 199896 201516 704313 635916 1481026 1450917 412684 405826 585992 591750 733647 722557 752356 755748 793482 802563 771373 857082 1963404 2047713 1225090 1031757 647701 641161 771630 761237 793345 809377 824982 830332 937797 945677 5094288 5237512 39.55 71.5 1
11:27:24 2024-01-29 686257 676977 193625 189489 308416 315947 334600 335709 208904 206451 252810 256291 293764 295601 4439571 4756943 6546862 6312060 1092901 1134479 277651 244080 256470 256980 309821 299772 288739 288874 199757 201516 702820 637742 1446738 1448854 413013 405862 590067 594668 733619 722594 753390 757495 792251 802527 773638 857120 1959196 2044814 1237066 1032491 647148 638372 770538 761237 793388 809377 823114 830370 938497 945677 5090652 5243096 39.55 71.5 1
11:27:25 2024-01-29 687753 676494 193629 189489 308380 315947 334635 335709 208579 206485 252810 255867 293764 295177 4439571 4766475 6546862 6339350 1094554 1134479 277627 244045 256470 256800 309602 299772 288739 288761 199931 201516 707299 635916 1469764 1450917 412684 405826 592701 591786 733734 722594 753427 756421 792848 802563 771337 857082 1960707 2044777 1219333 1032491 647701 640254 771630 761237 793381 808428 825642 830332 941050 945677 5090929 5237512 39.55 71.5 1
11:27:26 2024-01-29 687932 676494 193625 189485 308380 315947 335609 334150 208904 207384 252810 256469 292962 295177 4439571 4778223 6546862 6330153 1094405 1134479 277047 243875 256506 256980 309821 299772 288449 288761 199757 201340 708792 634098 1461137 1450917 413013 405826 585775 591750 733647 721531 752356 755748 793445 802563 770245 857120 1964800 2047713 1227009 1031757 649083 641161 770538 761274 793381 809377 824359 830370 939197 945677 5098205 5237512 39.55 71.5 1
11:27:27 2024-01-29 687229 676498 193896 189489 309280 315947 334600 335709 208724 207061 252810 256469 293764 295185 4442596 4756906 6546862 6339350 1094405 1134479 276809 244045 256470 256585 310077 300020 288739 288879 199931 201551 698433 635916 1454962 1450917 412976 405862 585811 592988 733619 722594 751138 756421 793445 802527 770245 857082 1964800 2044777 1240979 1031757 647701 640254 770538 761237 793381 806723 825019 830370 939197 945713 5097928 5228160 39.55 71.5 1
11:27:28 2024-01-29 686262 676977 193625 189485 309280 317734 334635 336731 208904 206485 252810 256647 293558 295185 4433244 4757017 6546862 6337434 1096116 1134479 277230 244080 256291 256620 309165 299984 288770 288761 199931 201551 692548 637285 1467011 1449885 413013 405862 592137 591786 734279 723108 753427 756421 792848 802563 771920 857730 1963404 2049165 1221252 1032491 647701 640254 770538 761237 793388 808234 822530 834078 939197 947050 5090929 5235621 39.55 71.5 1
11:27:29 2024-01-29 687945 676494 193625 189523 312197 315947 335609 334185 208869 207384 252810 256291 293764 294762 4430205 4768964 6546862 6339350 1094405 1134479 281622 243875 256470 257015 309602 298848 288332 288761 199896 201199 699904 634098 1453083 1450917 413013 405826 585775 588921 734659 721531 752356 756421 793482 807103 771373 857730 1966197 2049165 1227009 1031023 648622 641161 770538 762353 795666 809377 824359 830370 938497 945713 5090652 5237512 39.55 71.5 1
11:27:30 2024-01-29 686257 676977 193625 189485 309280 317734 334600 336220 208904 207095 252810 256291 292997 295384 4433244 4759704 6546862 6325591 1095334 1134479 277039 244045 256111 256225 310040 299102 288449 288761 199931 201551 705806 637285 1477696 1448854 413013 405862 591228 591786 733619 722594 753427 757365 792288 802563 772504 857120 1960616 2050618 1219333 1031757 647610 638372 770538 761201 793388 807094 822530 831554 939197 945677 5090652 5233718 39.55 71.5 1
11:27:31 2024-01-29 687790 675069 193001 189450 308380 315947 334671 335709 208579 206520 252810 256291 293764 295177 4433244 4772354 6546862 6339486 1092813 1134479 277047 243365 256506 256800 309602 299102 288364 288761 199931 201234 696962 635916 1473204 1450917 412392 405826 585992 590914 733619 722044 752356 755860 793445 802563 770245 857120 1963404 2047713 1227009 1031757 648622 640254 770538 761274 793381 809377 823773 830370 939197 945677 5084889 5228160 39.55 71.5 1
11:27:32 2024-01-29 687790 676498 193621 189485 308380 315947 334097 333749 208759 206485 252810 256257 293764 295496 4442596 4770866 6546862 6312060 1093684 1134479 277039 245067 256470 256620 309602 299736 288332 288761 199896 201375 695491 637285 1472048 1448854 413049 405862 591228 592241 733734 722594 754041 756421 792288 802563 771373 857082 1960616 2047713 1215495 1032491 647701 638372 770538 761237 793388 807094 823151 832889 938497 944306 5081537 5228160 39.55 71.5 1
11:27:33 2024-01-29 686725 675060 193625 189519 310546 315947 334671 334150 208904 207095 252774 255901 292587 295637 4439571 4759704 6546862 6325629 1093590 1134479 276774 243539 256470 256620 308947 299772 288856 288761 199757 200918 696962 635006 1483726 1449885 413013 405826 590586 590914 734659 721531 751287 755748 792288 802527 770245 857082 1960616 2044321 1221252 1031023 647701 640254 770538 761237 795079 807094 820780 829241 939233 945677 5090929 5237512 39.55 71.5 1
11:27:34 2024-01-29 688342 676982 193315 189523 308380 317734 335609 333821 208904 207418 252810 256469 293764 294762 4442596 4778223 6546862 6339486 1094368 1134479 278271 243365 256470 256620 310077 300020 288567 288797 199862 200953 707299 634098 1457242 1451935 412392 405826 585775 590914 733619 720982 751287 755860 793445 802563 770281 857120 1964800 2044814 1223171 1029558 649083 641161 770538 762353 795103 809377 823188 830370 939197 945009 5088522 5228160 39.55 71.5 1
11:27:35 2024-01-29 687790 676489 193629 189519 309316 317734 334635 336220 208759 207095 252810 255901 293764 295288 4433244 4770866 6537537 6330299 1094554 1134479 277039 243330 256506 256800 309602 299984 288739 288761 199931 201551 707299 635916 1474389 1448854 412720 405862 590810 590951 733734 723108 753504 756421 793482 802563 770281 857730 1963404 2044814 1221252 1031757 647701 640254 770538 761237 793345 806723 824433 830370 938497 945009 5081260 5226256 39.55 71.5 1
11:27:36 2024-01-29 685771 676982 193625 190047 309280 315947 334366 335709 208939 206485 252810 255901 293764 295384 4439571 4763088 6537537 6312060 1094554 1134479 276935 243365 256470 256620 309821 299518 288739 288761 199931 201551 695123 637742 1472840 1446795 413049 405898 592137 590587 733619 722594 753427 756421 792251 802563 772504 857120 1960616 2047713 1217414 1032491 647664 639765 770538 761237 793388 808805 823188 829241 939197 945713 5083668 5235621 39.55 71.5 1
11:27:37 2024-01-29 687403 675060 193625 189519 308380 315947 334635 335709 208759 207095 252810 256257 293558 295185 4436406 4756980 6542202 6330299 1094554 1134479 277039 243365 256470 256620 309384 300845 288332 288874 199896 201199 696962 635461 1453430 1448854 412392 405790 585847 590914 733619 722594 752244 756421 793445 802563 770281 856510 1960594 2044777 1219333 1031023 647664 639312 770538 761237 793388 807094 822567 831554 939197 944306 5088799 5228160 39.55 71.5 1
11:27:38 2024-01-29 688532 675060 193594 189489 310546 317734 334635 333785 208288 207384 252810 255867 293558 294574 4433244 4770866 6542202 6325779 1093590 1134479 278271 243365 256291 256225 309602 299560 288332 288761 199583 200883 696962 634098 1484762 1448854 412355 405790 589975 592095 733734 720945 752433 756421 792811 802527 771337 857045 1960616 2047224 1225090 1031757 647664 639728 770538 761164 794515 807094 820743 830332 939124 945640 5088799 5235621 39.55 71.5 1
11:27:39 2024-01-29 688185 676015 193419 189420 310546 315947 335609 335890 208869 207707 252774 256435 292516 295150 4433367 4766475 6546862 6325554 1095334 1134479 278075 243539 256470 256190 309639 299524 288653 288761 199896 200883 708792 634098 1462105 1450917 412647 405790 590586 592937 734659 721568 752356 755748 793445 802527 770245 858341 1963404 2047224 1230847 1029558 649083 641161 771630 761237 793381 809377 823151 830370 939160 945640 5085167 5233718 39.55 71.5 1
11:27:40 2024-01-29 685698 676498 193861 189489 308345 315947 334635 335637 208689 207384 252810 256257 293728 295393 4442739 4756906 6551525 6325591 1094469 1134479 279199 245067 256470 256764 309821 301271 288332 288874 199896 201516 707299 635916 1467011 1449885 412976 405826 589162 591750 733619 722557 752207 756421 792811 802491 771337 857082 1960594 2047371 1221252 1032491 647664 639728 770538 761201 793388 808234 822530 832740 939160 945677 5088799 5231889 39.55 71.5 1
11:27:41 2024-01-29 688043 676494 193594 189489 310546 317734 335609 335890 208579 207528 252810 256647 293523 294989 4433244 4777662 6537537 6312060 1093590 1134479 278271 244045 256470 256585 309821 299736 288739 288761 199722 201340 708792 634552 1487525 1450917 412684 405790 585775 591295 733734 721495 752969 756421 794568 802491 772807 858341 1964800 2045772 1227009 1029558 648622 640218 770538 761237 795066 809377 823151 830332 940865 945604 5088799 5239357 39.45 71.5 1
11:27:42 2024-01-29 688180 676015 193249 189454 310546 317734 334635 334001 208904 207742 252774 256647 292516 294699 4436406 4781620 6537537 6311985 1096779 1137705 277880 243539 256470 256190 309384 299524 288653 288761 199270 200848 695620 632248 1463122 1449885 411735 405754 590586 592095 734659 719522 751287 755748 793445 802527 771708 857045 1964800 2047677 1217321 1028789 649545 641161 770538 761201 795103 808234 822530 830332 940198 942937 5083668 5233718 39.55 71.5 1
11:27:43 2024-01-29 688269 676024 192979 189489 308310 317734 334635 333676 209196 207707 252702 256647 293764 293935 4439571 4785020 6546862 6344019 1097560 1134479 277295 243840 256470 256190 309821 299065 288567 288761 199097 200883 698520 631797 1462985 1450917 411407 405754 585775 590424 734659 718828 750753 755860 793445 802527 772257 858341 1960579 2044777 1222971 1028789 649545 641615 770538 762894 795666 807094 823448 830332 939160 945677 5088522 5233718 39.55 71.5 1
11:27:44 2024-01-29 687753 675055 193555 189485 308380 317734 334635 333713 208724 207418 252774 256435 292870 294874 4439571 4784471 6546858 6339350 1096979 1134479 278075 244045 256470 256585 309602 299524 288536 288761 199548 200708 710285 632286 1459543 1449885 411735 405754 590586 590878 733214 719412 751899 756421 793409 802527 772257 855826 1960616 2047224 1230847 1029521 649083 640218 770538 761201 795066 808805 823114 830332 938460 944973 5083391 5235621 39.45 71.5 1
11:27:45 2024-01-29 685771 675064 193555 189489 308380 317734 334600 335637 208544 207384 252774 256079 293764 295177 4433367 4766475 6546845 6321077 1093774 1134479 278271 245413 256470 256764 309602 298848 288739 288761 199896 201516 703214 635916 1475251 1450917 412684 405826 590357 590170 733619 722557 752891 756421 793445 802527 771337 858341 1964800 2049128 1228928 1032491 648622 640218 770538 761237 793381 809377 824359 830332 937797 945640 5088522 5228160 39.55 71.5 1
11:27:46 2024-01-29 686706 675064 193590 189454 308380 315947 336584 335709 208904 207349 252810 256469 292516 295592 4433367 4763088 6542180 6307483 1094554 1134479 277047 243330 256470 256980 309821 299736 288449 288761 199896 201516 704313 637285 1458495 1448854 412684 405826 589307 592205 733647 722557 753427 755748 792251 802527 771920 857045 1963404 2044741 1219333 1032491 647610 638336 770538 761201 793388 808234 822530 832146 939160 945677 5090929 5233718 39.55 71.5 1
11:27:47 2024-01-29 688717 675069 193585 189450 311608 317734 335609 335673 208869 207528 252774 256257 293871 295150 4430205 4763088 6537537 6312060 1094405 1134479 278271 244010 256470 256800 310040 299065 288332 288761 199583 201199 710285 634098 1461747 1449885 412355 405826 585775 590878 733619 720982 751287 756421 793409 802491 770245 857082 1960616 2044777 1228928 1029558 648622 640218 770538 761201 793345 809377 823114 830332 938460 945677 5088522 5233718 39.55 71.5 1
11:27:48 2024-01-29 686706 675064 193603 189450 308345 315947 334635 333749 208253 207384 252810 255901 293764 295592 4436531 4766475 6537537 6321077 1093774 1134479 278271 243330 256470 256585 309602 299065 288739 288761 199931 201199 698433 635461 1469867 1449885 412392 405826 590591 590878 733734 721495 752356 756421 793409 802491 770208 857082 1963507 2047224 1223171 1031023 648622 640218 770538 761164 793388 807094 823448 830332 939197 944306 5081537 5229985 39.55 71.5 1
11:27:49 2024-01-29 687890 676015 193419 189454 308345 315947 334635 334001 208724 207707 252774 256469 292516 294762 4430205 4766475 6537519 6312023 1094368 1134479 277880 243840 256470 256620 309821 299524 288449 288761 199270 200848 702846 632286 1458389 1450917 411735 405790 590393 590424 733647 719412 751287 755748 793409 802527 770208 857693 1960616 2044777 1213555 1029558 649545 641161 770538 761237 795103 808234 822530 832146 938460 945677 5085167 5226256 39.55 71.5 1
11:27:50 2024-01-29 687716 676020 193555 189454 308380 317734 334635 335673 208904 207707 252810 256291 292870 294771 4430205 4743368 6537537 6312060 1094554 1134479 278271 244045 256866 256800 309821 299488 288332 288879 199583 201164 710285 634098 1472144 1449885 412392 405790 585775 592988 733619 719412 751138 756421 793445 802527 770208 856398 1960594 2047408 1211671 1029558 649545 641615 771630 761237 795702 809377 823151 832740 939160 945677 5084889 5229985 39.55 71.5 1
11:27:51 2024-01-29 686711 675055 193590 189454 308345 315947 334671 336220 208869 207528 252774 256291 293764 294762 4439571 4757017 6537537 6327947 1094554 1134479 278271 244080 256470 256225 309602 299065 288364 288761 199896 200883 691270 634098 1463857 1450917 412355 405790 589488 590878 734279 721531 751287 755322 793445 802527 770245 855826 1960616 2047224 1240979 1029558 648622 640254 770538 761237 793381 809377 823151 830332 937797 944973 5079116 5226256 39.55 71.5 1
11:27:52 2024-01-29 686743 675060 193289 189485 308380 315947 334635 336220 208904 207095 252810 256222 293764 295288 4430205 4767473 6528212 6312060 1094469 1134479 278271 243365 256470 256980 309602 298920 288536 288761 199896 201340 702820 635916 1467842 1448854 412392 405862 589488 591750 734811 720348 752969 756421 792251 802527 770208 855826 1960616 2047224 1221252 1031757 647204 638372 770538 761201 793388 807094 820707 830370 937797 944269 5081537 5226256 39.55 71.5 1
11:27:53 2024-01-29 686176 675060 193014 189454 310546 315947 334635 335890 208724 207384 252774 255867 292311 294699 4430205 4763088 6528212 6312023 1092813 1134479 278271 244045 256435 256225 308911 299174 288030 288761 199583 200883 699904 634098 1456650 1448854 412355 405826 590168 590878 735894 719522 751287 755748 793409 807117 771520 857082 1960616 2045772 1230847 1029558 647664 640218 770538 761201 793345 809377 823151 830332 937797 944973 5079394 5222530 39.55 71.5 1
11:27:54 2024-01-29 685735 675064 193419 189454 308380 315947 335872 333749 208253 206451 252810 255867 293558 294771 4423892 4748023 6528212 6312060 1094469 1134479 278911 244045 256255 256405 309602 300420 288332 288671 199896 201480 704313 635916 1454563 1447818 412392 405862 585811 591750 734848 721056 752244 756421 792251 802383 772651 857045 1960594 2044777 1239022 1032491 647167 638372 770538 761201 793388 807094 823114 831554 938497 945677 5083668 5228160 39.55 71.5 1
11:27:55 2024-01-29 688039 675060 193424 189454 310327 315947 334635 333713 208253 207095 252774 255867 293317 294574 4423892 4767473 6537537 6312060 1092995 1132871 278092 243330 256435 256585 309384 299210 288332 288761 199583 200848 710285 634098 1487525 1447818 412392 405862 589975 589826 734848 719522 751899 756421 793409 802383 770355 857045 1963404 2044777 1221252 1029558 648622 640254 770538 761201 794541 809377 823151 830332 937797 944306 5084889 5226256 39.55 71.5 1
11:27:56 2024-01-29 685771 675064 193284 189450 308380 315947 336347 333713 208724 206451 252774 255867 292870 295177 4427047 4757202 6528212 6307558 1091439 1133674 278911 243365 256255 256405 307390 297167 288332 288761 199896 201340 705806 637285 1457050 1447818 412720 405862 591228 593873 734848 719258 753427 756421 791655 802347 771520 857082 1960616 2044777 1233154 1032491 647148 638372 770538 761237 793388 808234 820780 830370 937797 945677 5079394 5226256 39.55 71.5 1
11:27:57 2024-01-29 687367 675060 193284 189485 308380 315947 334600 333713 208288 206451 252810 255901 292870 294771 4423892 4729881 6528212 6312060 1094554 1134050 278483 244045 256470 256585 307856 300420 287927 288874 199896 201340 707299 635461 1465635 1447818 412392 405862 585811 593780 734288 719522 751175 756421 793445 802347 770391 856473 1960594 2044814 1215495 1031023 647701 639765 770538 761237 793345 809377 824982 830332 937797 945677 5079116 5226256 39.55 71.5 1
11:27:58 2024-01-29 685213 675060 193014 189454 308345 315947 335872 335673 208689 206451 252774 255867 293871 295592 4430205 4761605 6528212 6303061 1092995 1136511 279340 244045 256076 256225 306925 299210 288332 288558 199896 201305 704313 636828 1443896 1444740 412392 405862 591264 594625 733619 719258 753427 756421 793305 807103 769809 855826 1960616 2044321 1211671 1029521 648622 640254 770538 761237 793381 808234 822567 830370 937797 945009 5085167 5229985 39.55 71.5 1
11:27:59 2024-01-29 686912 675060 193284 189454 308345 315947 334565 335709 208253 206485 252774 255158 293558 294762 4433367 4763088 6537537 6312060 1094554 1137321 278092 244045 256255 256331 309201 297203 288332 288761 199862 201340 713271 635006 1465080 1445765 412428 405862 590550 593437 733619 719522 752356 756421 793263 802527 770355 855863 1960616 2044777 1219333 1031023 647204 638372 770538 761201 793388 807094 820743 831554 938497 945009 5083668 5233718 39.55 71.5 1
11:28:00 2024-01-29 686880 675060 193014 189489 308310 315947 334635 333749 208288 207061 252774 255901 293317 294771 4423892 4750149 6537537 6312060 1094554 1136511 278056 243330 256435 256331 309201 300208 287927 288879 199862 200848 699904 632286 1463915 1447818 411808 405862 590669 590751 733619 718242 750567 755884 793263 802527 769809 855863 1966426 2045772 1228928 1029558 648161 639765 770538 761201 793345 808805 823151 830370 939531 945677 5083668 5228160 39.55 71.5 1
11:28:01 2024-01-29 686580 674583 193424 189420 310107 315947 334635 334001 208253 207418 252774 256257 292906 293748 4430205 4777662 6537537 6312060 1094405 1137321 277239 243330 256470 256296 306925 297491 288332 288761 199270 200848 694170 632286 1464255 1447818 411808 405826 590803 589826 733734 718502 751899 755884 793263 802563 769809 857082 1960616 2044321 1209788 1029558 648622 640254 770538 761201 793418 807094 822530 830370 937797 944306 5075768 5218808 39.55 71.5 1
11:28:02 2024-01-29 685771 675064 193428 189454 308345 315947 334600 333785 208253 206485 252774 255867 292906 294762 4430205 4757202 6528212 6312060 1094459 1136511 278092 243365 256182 256331 308765 297167 287927 288761 199722 200883 695858 635916 1448432 1445765 412392 405898 591808 590587 732581 718750 751287 756236 792288 802491 770391 855826 1960616 2045772 1239022 1031023 647148 638336 769992 761201 793388 807094 820780 831554 937797 945713 5074289 5222530 39.55 71.5 1
11:28:03 2024-01-29 686880 675060 193284 189454 308310 315947 334565 333749 208253 206485 252774 255867 292906 295185 4430085 4743405 6537537 6312060 1099581 1136511 278092 243365 255788 256152 308765 300420 287927 288874 199722 200883 696962 634552 1472998 1445765 412428 405502 590669 590842 733100 718242 751175 756421 792288 802491 770355 855217 1959196 2044777 1213576 1029558 646687 638336 769447 760087 792825 807094 820743 830370 939531 942973 5081537 5220613 39.55 71.5 1
11:28:04 2024-01-29 686333 675064 192979 189454 308094 315947 334600 334001 208579 207095 252738 256291 293317 293837 4423892 4768964 6537537 6321979 1094538 1134895 277009 243330 255788 255579 306925 297167 288565 288761 199235 200254 694170 631383 1457709 1446791 411480 405538 590812 590531 733100 718502 750108 756384 793445 802527 769264 856510 1960616 2047408 1232766 1029558 648622 640218 769992 760662 793345 807094 820780 830332 937833 942973 5085167 5226256 39.55 71.5 1
11:28:05 2024-01-29 685201 675060 193014 189454 310107 315947 335872 334001 208219 206451 252774 261173 291697 294735 4433244 4759704 6528212 6321077 1094538 1137321 278092 243365 255788 256367 308148 297491 288034 288761 199583 201164 694019 635006 1459328 1443717 411808 405610 591227 590842 733619 718242 752356 755748 791096 802491 770391 855863 1955057 2045772 1217414 1031757 646687 637885 769447 760087 793388 807094 820780 830370 937135 944306 5074289 5226256 39.55 71.5 1
11:28:06 2024-01-29 686322 674592 193014 189416 308310 315947 334635 333821 208219 206485 252774 260807 292870 294762 4430085 4752947 6528212 6330435 1094459 1137321 278056 243399 255072 255615 306497 297491 288364 288522 199862 201164 705806 635006 1471327 1443717 411808 405574 589307 590878 733100 718206 754004 757176 791096 802527 770391 855863 1955020 2044777 1215495 1029558 647610 638336 769992 760087 793388 807094 820743 830370 938200 942937 5074289 5222530 39.55 71.5 1
11:28:07 2024-01-29 686296 674592 192988 189489 307879 315947 334635 334001 208939 207418 252524 256291 291662 293552 4433244 4778223 6546862 6312023 1097643 1136511 277239 243469 255788 255579 309201 297491 287800 288761 198958 200848 688596 630481 1478483 1447818 410572 405538 585811 592095 733647 717484 751853 754603 793445 802491 769264 857082 1960616 2044777 1221088 1028058 649545 640254 770538 761274 795103 807094 820780 830370 937797 942973 5074289 5226293 39.55 71.5 1
11:28:08 2024-01-29 685210 675060 193284 189489 310327 315947 334635 333713 208288 207095 252774 255158 293558 294735 4430205 4743368 6537537 6328363 1094538 1134895 278092 243434 255788 255579 306961 299174 288332 288874 199722 200848 699904 632286 1457448 1445765 412880 405718 589841 585500 733100 718206 751027 755348 792288 802527 770355 857120 1960594 2044777 1227009 1028826 647701 639765 769992 760662 793345 809377 822604 830370 936473 945009 5079116 5226256 39.55 71.5 1
11:28:09 2024-01-29 684765 675060 193014 189450 308310 315947 335872 333749 208724 206451 252810 255867 292906 294762 4423892 4754835 6528212 6328770 1096824 1136511 279055 243399 255752 256331 309201 299138 288332 288725 199862 201480 704313 635916 1450577 1443717 413175 405682 585775 591713 733063 718750 753427 755860 788756 802419 770355 854535 1956924 2047224 1233154 1031023 646687 638263 770538 760588 792788 808234 823448 830332 939531 944269 5088799 5220613 39.55 71.5 1
11:28:10 2024-01-29 686296 674070 192944 189420 307808 315911 334600 334001 208219 207349 252452 255867 292000 293801 4433367 4768964 6537493 6327947 1094538 1136511 277311 243365 255752 255544 309165 297419 287958 288761 199235 200323 692720 631383 1481309 1445765 412585 405790 589975 592095 733647 719012 751287 755210 792251 802455 769191 855789 1959709 2044321 1211671 1026525 648622 639692 770538 761164 795644 807094 821105 830332 939160 942937 5088799 5229985 39.55 71.5 1
11:28:11 2024-01-29 686296 674038 192979 189420 307843 315947 336584 333965 208544 207061 252666 255901 293665 293552 4433367 4789501 6542180 6337434 1099247 1134857 277311 243434 255788 255544 308815 297419 288111 288761 198923 200358 688596 630031 1469091 1447818 412585 405754 590168 592095 734930 718428 749923 755348 793409 802491 768958 855826 1960616 2044741 1219205 1027748 649545 640181 769992 761201 793381 807094 823448 830332 939124 944269 5085167 5224339 39.55 71.5 1
11:28:12 2024-01-29 686460 675060 192948 189454 308345 315911 334600 333676 208253 207384 252738 256222 292870 293935 4430205 4766475 6537519 6337434 1100974 1137321 277968 243434 256146 256296 309639 299138 288332 288761 199687 200953 699904 632286 1455509 1447790 413175 405754 590591 592095 732673 719375 751287 755884 793409 802491 769228 857045 1960707 2045772 1234685 1028021 648622 640218 770538 760625 793381 808234 820743 830370 940865 942901 5085167 5226256 39.55 71.5 1
11:28:13 2024-01-29 688539 675060 193249 189450 308275 315947 334600 334001 209015 207707 252666 256257 292311 293935 4423892 4775747 6528212 6332896 1097568 1134368 277772 243979 256182 256296 309602 299138 287976 288761 199027 200988 695620 629582 1463229 1450917 411007 405754 585775 592095 733647 718465 750219 755210 793445 802527 769228 857730 1960616 2044777 1224854 1027291 649545 641161 770538 762894 795666 807094 822862 830332 938460 944306 5083024 5226256 39.55 71.5 1
11:28:14 2024-01-29 687193 675064 192979 189420 308310 315947 334565 333676 208253 207384 252702 256222 293281 294564 4430205 4753526 6528212 6337836 1101167 1134331 277737 243399 256541 256296 309165 297419 287855 288874 199201 200358 702846 631383 1463591 1450917 412063 405754 589423 591674 733732 718975 749465 755348 793409 802527 769773 855826 1960594 2045772 1234685 1028789 648622 640218 770538 761201 793381 807094 822530 831516 937797 944306 5079116 5224339 39.55 71.5 1
11:28:15 2024-01-29 685703 675064 193415 189416 308345 315911 334600 335436 208219 206485 252702 255655 292835 293935 4427047 4750260 6532834 6323759 1097606 1134331 277116 243434 256182 255509 309420 297419 288332 288761 198715 200988 695620 629582 1457143 1449885 410499 405718 589749 590416 734811 718502 750331 754813 793372 802491 769228 858341 1960707 2047224 1224854 1026110 649545 641161 770538 762317 795666 807094 823448 830332 939160 944973 5074289 5224339 39.55 71.5 1
11:28:16 2024-01-29 686876 675060 192979 189416 310874 315947 334600 334001 208253 207095 252666 255901 292835 293935 4427152 4775747 6537537 6332896 1097674 1134895 277541 243399 256146 255544 309201 297167 288093 288797 198750 200393 687167 630481 1459006 1448822 411407 405790 590586 590531 734811 717484 750219 755348 793445 802491 769228 857082 1960616 2044321 1219205 1028021 649545 640218 770538 761201 793381 807094 820743 830332 938497 944269 5081260 5216890 39.55 71.5 1
11:28:17 2024-01-29 686743 675064 193555 189420 308310 315947 334600 333676 208253 207095 252702 255867 292106 293935 4423892 4763088 6537519 6332896 1096381 1134368 277968 243365 256146 256296 309201 297419 288206 288797 198993 200358 701375 631834 1456895 1447818 411699 405790 590586 592095 733085 719012 751287 755210 793409 802527 769228 857082 1960616 2044741 1232766 1028058 649545 641161 770538 761237 793381 807094 820780 831516 939160 944973 5081260 5224339 39.55 71.5 1
11:28:18 2024-01-29 686444 675060 193284 189420 308310 315947 336822 333749 208253 207349 252738 255867 292870 294564 4423892 4753526 6528212 6333369 1097681 1134331 276461 244150 255752 255509 307390 297419 288332 288797 198750 201023 694170 629582 1472823 1447818 410172 405790 590812 590008 735107 717484 750331 755322 793445 802527 769228 858341 1960616 2049165 1186265 1026110 649545 641161 769992 764518 796829 808234 821105 830332 939197 942937 5085167 5224339 39.55 71.5 1
11:28:19 2024-01-29 688514 674583 193424 189489 310327 315947 334600 333135 209231 207707 252738 256647 292906 293748 4430205 4777662 6537537 6342376 1097681 1133490 276497 244150 256111 255579 307821 299138 287927 288797 198750 200988 683176 629581 1469317 1447818 410462 405754 585775 591984 733606 718502 749765 755348 795167 802527 769228 858341 1960616 2051736 1186265 1028058 649545 641615 769992 763435 795666 807094 822862 830332 939160 944973 5084889 5229985 39.55 71.5 1
11:28:20 2024-01-29 687426 675064 192979 189450 308094 315911 336584 333568 208253 207418 252702 256647 292870 293935 4420840 4773406 6528212 6337434 1097681 1134368 277116 243434 255752 255509 307355 297167 287522 288797 198750 200393 687052 630033 1467243 1447818 410572 405790 585811 592206 733619 717484 750219 755348 793445 802491 769191 858341 1963404 2044814 1222971 1028789 649545 641161 770538 762894 795702 807094 823448 831554 939160 944269 5079116 5218808 39.55 71.5 1
11:28:21 2024-01-29 687229 675069 193019 189416 308310 315947 334565 333676 208253 207384 252738 256257 292311 294555 4423892 4776803 6528212 6337836 1097681 1134331 277346 243434 256326 255544 309602 299174 287234 287120 198750 200848 702846 631392 1453761 1447818 411444 405826 585775 592937 733647 717484 749687 755210 793409 802527 769228 857693 1960616 2047371 1217321 1028789 649545 641161 770538 763435 795702 808234 823448 830332 938497 944306 5081260 5224339 39.55 71.5 1
11:28:22 2024-01-29 686440 675064 193249 189454 308094 315947 334565 333676 208253 207384 252702 255867 292870 293944 4423892 4756943 6537143 6334456 1097681 1133490 276038 243434 255002 255544 309201 297527 287927 292573 198750 201023 691077 629602 1461975 1445765 409267 405754 585775 592095 734659 717484 749228 754278 793445 802491 768103 858341 1955020 2047713 1235110 1026110 648622 641161 769447 764518 795702 807094 821105 830332 938460 942901 5074012 5216890 39.55 71.5 1
11:28:23 2024-01-29 686440 674583 192814 189420 308310 315947 334565 332630 208759 207384 252702 256257 292630 293935 4423892 4768964 6527259 6329931 1100652 1132686 275615 244115 254967 255544 308983 297203 287927 287051 198439 201339 695123 627673 1469576 1444740 408077 405790 590550 592206 735702 718502 748696 754278 793409 802455 770355 860215 1960616 2053528 1211657 1026110 649545 641615 768322 763435 798032 808805 821105 830332 940562 942901 5079394 5216890 39.55 71.5 1
11:28:24 2024-01-29 687551 675060 193284 189489 307843 315947 334635 334001 208904 207384 252524 256681 291662 293935 4433244 4778223 6555608 6320893 1103906 1133281 276267 244732 254967 256296 307821 297888 287963 287330 198750 201480 706179 628679 1468968 1438598 408041 405862 592349 592660 737829 719522 745603 755348 792811 802419 772651 857559 1960594 2062735 1213576 1025379 648161 641161 767915 763435 799730 809377 819936 830332 944712 937597 5094565 5224339 39.55 71.5 1
11:28:25 2024-01-29 684293 674042 192966 190052 310947 315947 334600 333369 209231 206382 252310 257464 293048 294492 4430205 4800151 6551323 6339226 1103082 1133490 276002 244115 254967 255579 307962 297527 287963 287051 198750 201339 701327 628684 1497801 1442689 408041 405826 590812 590878 736783 719012 747030 754278 793409 802419 770391 860215 1960616 2059812 1237066 1026110 648622 641161 767915 762894 798032 808234 819936 829741 941967 937561 5090652 5226256 39.55 71.5 1
11:28:26 2024-01-29 685961 674065 192944 189485 308059 315947 334600 333405 208904 206451 251955 257072 292425 293935 4430205 4785020 6536653 6338986 1107060 1134331 275615 244526 254753 256296 309493 297167 287963 288797 198750 201656 696042 628684 1464924 1438598 408041 405862 592266 591004 737829 718242 747067 755348 791096 801217 773785 862822 1963404 2059904 1211657 1023192 647610 640218 765737 762317 799730 808805 818733 829741 944675 937561 5094565 5218808 39.55 71.5 1
11:28:27 2024-01-29 682643 673081 192371 189454 307628 315947 335872 334001 208904 206416 251955 257499 290811 293935 4423892 4796742 6550910 6329931 1108720 1134088 276921 244526 255590 256331 307031 297888 287963 288680 198715 201410 701327 628235 1482461 1441665 409074 405682 590810 590008 735734 718502 747030 754672 793445 802455 770391 859602 1960616 2056894 1235110 1026110 648622 641161 766825 762894 798032 808234 819936 830332 941265 937561 5081260 5220613 39.55 71.5 1
11:28:28 2024-01-29 686440 674079 192675 189454 307378 315947 334600 332630 208904 207061 252310 257072 292630 293944 4420840 4777401 6546576 6329931 1105481 1134088 276038 244185 254896 255579 307496 297527 287963 288797 198750 201375 707299 627787 1461903 1437578 409074 405682 585992 592205 737305 719012 747067 755348 792215 801818 772688 857522 1962009 2059812 1213576 1023192 647664 640218 765737 762317 798032 808805 818770 829151 943302 937561 5088522 5222530 39.55 71.5 1
11:28:29 2024-01-29 684454 673118 192375 189454 307843 315947 334600 332630 208939 206416 251919 257464 292425 293935 4423892 4790886 6550796 6334456 1107022 1134895 276461 244903 254931 256652 309602 297203 287963 292609 200597 201410 692720 630481 1457719 1438598 405745 405718 590810 590587 737829 719522 747067 755348 791096 801253 772651 857559 1963404 2059904 1235110 1023192 647701 640218 765737 762894 799164 808805 818770 830332 944712 937597 5094565 5226256 39.55 71.5 1
11:28:30 2024-01-29 684098 674070 192809 189450 307843 315947 335872 334001 209231 206416 251955 257464 290811 293935 4423892 4789931 6555608 6325030 1107134 1133281 276267 244526 254184 256473 307461 297888 288165 292600 200880 201375 701327 630481 1459630 1434523 409657 405718 585847 592205 736291 719522 745639 755348 791060 801217 772651 860903 1960594 2059812 1235110 1022464 647664 639276 765737 761237 799164 808234 818733 829151 944675 937561 5088799 5220613 39.55 71.5 1
11:28:31 2024-01-29 683391 673091 192406 189485 310728 315947 335872 332630 208939 206451 252310 257499 293048 293837 4423892 4787482 6541898 6320512 1106985 1133281 276497 244526 256314 256437 307496 297527 288368 292776 200738 201516 691077 631383 1453832 1436559 409657 408086 589307 592696 733815 717699 750590 756421 789943 801217 772688 860034 1960616 2059812 1213576 1022464 647610 639276 765737 761201 799164 808234 818733 829151 944712 937597 5085167 5216890 39.55 71.5 1
11:28:32 2024-01-29 682703 673081 192774 189454 307378 315947 335872 332360 208939 206416 251955 257891 291945 293935 4423892 4790886 6546576 6320512 1107060 1133281 277346 244526 256133 256473 309165 297563 288458 289419 200597 201340 691077 632286 1440333 1436559 409657 405935 591264 592660 737368 718242 747030 755748 789943 800090 772688 860034 1963404 2061273 1235110 1020285 647204 638336 765194 761237 799164 808234 818733 829151 944675 937597 5088799 5216890 39.55 71.5 1
11:28:33 2024-01-29 682693 672570 192640 189489 307378 315947 334296 332666 208939 206416 252346 257499 291980 294564 4420840 4797940 6551323 6321133 1105481 1134331 276038 244150 254254 255685 307746 299573 287963 288820 200597 201304 701327 628684 1482466 1436404 409657 405898 585883 590914 736783 719522 745639 755348 792251 802419 772104 862207 1960594 2062735 1235110 1024649 647701 641161 767370 762894 799730 809377 818770 829151 944007 937597 5090652 5218808 39.55 71.5 1
11:28:34 2024-01-29 682445 674070 192979 189485 308094 315947 334331 332630 209050 206416 252702 257499 293048 293935 4423892 4790886 6556008 6320512 1103868 1134895 275809 244150 254645 255720 307496 297563 287963 288725 200597 201480 701327 627787 1468016 1443672 408653 405862 590357 590914 736223 718502 747030 755348 793445 802455 770428 860941 1960616 2059812 1211657 1026110 647701 641615 767915 763435 798032 808805 819936 830332 941967 937561 5088522 5218808 39.55 71.5 1
11:28:35 2024-01-29 684501 673091 192809 189485 307628 315947 334635 333405 208939 207061 252310 257251 292870 293935 4417999 4793335 6556008 6325030 1105481 1134895 276038 244526 254681 255756 307531 297203 288587 288725 198750 201339 706366 627787 1481858 1439568 409074 405826 585992 588921 736783 719012 747067 754813 792848 802419 772104 860828 1963404 2059904 1229241 1024649 648622 641161 767915 762894 799164 809377 819936 829741 943302 937561 5083391 5226256 39.55 71.5 1
11:28:36 2024-01-29 684297 672611 192679 190047 307378 315947 334635 333135 209231 206451 251742 257251 291626 293935 4423892 4780685 6555608 6320512 1103971 1131671 276461 244526 254254 256903 307997 297888 288583 288829 198750 201339 689606 626893 1467187 1437523 409074 405862 585847 592241 737305 719012 744546 755348 792251 801253 772725 857559 1960594 2059812 1213576 1023192 647701 640218 765737 762353 799164 808234 818770 829151 943302 937561 5090929 5218808 39.55 71.5 1
11:28:37 2024-01-29 684330 674079 192367 189485 310947 315947 336347 333135 209231 206451 251883 257107 293048 293837 4423892 4789931 6555494 6320121 1106342 1133281 276497 244290 254289 255720 307031 297239 288224 287277 198750 201339 686664 626893 1465696 1436501 405745 405862 585992 592241 736870 717699 750590 755348 791096 801253 772688 857559 1960616 2059812 1211657 1023192 647701 640218 765737 761237 799730 808805 819353 829151 944007 937597 5083391 5216890 39.55 71.5 1
11:28:38 2024-01-29 683798 673077 192979 189446 307413 315947 334565 332630 209231 206451 251919 257464 292425 293935 4423892 4795496 6546791 6325030 1100689 1131671 275422 243539 254681 255720 307531 296957 288854 289410 198715 201374 696226 626893 1458516 1443717 408077 405790 590393 588921 735702 719012 747030 754278 793445 802455 770391 860215 1960616 2054060 1211657 1026110 649083 640254 767915 762894 798032 808234 820520 829741 939233 937561 5074012 5216890 39.55 71.5 1
11:28:39 2024-01-29 685961 673077 192984 189450 307843 315947 334331 332630 208939 207061 251919 256681 291662 293935 4423892 4786131 6556170 6329553 1099249 1134088 276410 243539 255108 255685 307066 297347 288337 288797 198715 201374 699834 627787 1461975 1446791 409267 405790 585992 590416 734692 717484 747030 755210 793482 802491 769264 858378 1960616 2049165 1211657 1023651 649083 641161 769447 763435 796302 807094 821105 829741 939160 942973 5074012 5216890 39.55 71.5 1
11:28:40 2024-01-29 686440 674111 192979 189454 308310 315947 334635 333135 208904 207707 252346 256291 292870 293944 4414540 4767400 6537412 6315605 1095254 1134895 276675 243130 255178 255685 306174 297347 287767 287330 198715 200428 697070 629582 1469748 1445765 411189 405790 585739 585536 733100 717484 748969 755348 793482 802563 770355 857120 1959196 2044321 1232766 1025796 649545 640254 769992 761237 793381 802554 820780 830370 937797 942973 5064633 5216890 39.55 71.5 1
11:28:41 2024-01-29 683766 673118 192979 189420 308094 315947 335872 333749 208253 206485 252810 260990 292906 293935 4414540 4752058 6532750 6316643 1096116 1134088 276640 243539 255143 255720 306816 297347 287767 288797 198715 200393 687167 629582 1458039 1445765 411480 405790 589837 589175 733214 717484 751509 755348 793482 802563 769264 857120 1960707 2044321 1217321 1026599 649545 640254 769992 761237 793381 807094 820780 830370 938497 945009 5075768 5216890 39.55 71.5 1
11:28:42 2024-01-29 685382 674583 192979 189420 310874 315947 334600 334001 208253 206485 252738 260807 292665 293935 4414540 4748670 6528034 6320121 1092975 1133281 278075 242756 255143 255720 308293 297167 287963 288594 199374 200883 696962 632248 1486489 1443717 411808 405862 585775 588921 733100 717699 751287 755348 792288 802527 770355 855863 1955057 2041424 1223171 1029558 647204 638409 769992 760123 793345 806723 824396 829151 936473 942973 5069711 5209456 39.55 71.5 1
11:28:43 2024-01-29 683761 674115 193019 189157 308345 315947 333983 333713 208724 206451 252810 255867 291697 293935 4420840 4746071 6528092 6315605 1092887 1132797 278663 242756 255108 255650 308257 299029 288449 288355 199374 201304 691077 635916 1446823 1441665 412355 405862 591192 591713 733619 718206 753427 755748 791060 802455 771484 855826 1956924 2044321 1213576 1031023 646687 637812 770538 760588 793351 808805 822493 830332 940198 944936 5064910 5214960 39.55 71.5 1
11:28:44 2024-01-29 687910 674033 192984 189420 308275 315911 334565 333568 208544 207673 252666 256257 292835 293801 4420840 4767400 6536729 6320121 1100034 1134405 276109 243504 255072 255650 308911 297167 287927 288797 198715 201621 695491 627673 1456351 1444740 409267 405754 590586 591790 735973 718502 749228 754813 793409 802455 770047 858341 1959709 2050618 1211657 1025835 648998 641124 769553 763435 796793 808234 821105 830332 939160 944269 5072145 5214960 39.55 71.5 1
11:28:45 2024-01-29 686891 674042 193419 189454 307808 315911 336822 333965 209196 207349 252274 256257 291591 293801 4420840 4781177 6536842 6310688 1100615 1134479 275564 243539 255072 255650 309129 297194 287927 288883 198715 201656 691077 627673 1466828 1442689 408942 405754 590679 592095 737017 718502 746132 755348 793409 802455 770121 860828 1960594 2053945 1237066 1025835 649083 641161 769355 763435 798032 809377 821105 830332 941931 942865 5079394 5220613 39.55 71.5 1
11:28:46 2024-01-29 686891 674551 192979 189454 308059 315947 335872 334001 209196 207061 252274 256647 293665 293552 4423995 4797453 6551427 6320121 1097681 1133601 276180 243539 255072 255650 309652 297239 288174 288797 198715 201339 691077 628228 1456646 1445765 409267 405754 589488 591674 736495 718502 749265 755348 793409 802491 770084 859565 1960579 2050618 1213576 1026289 649545 641615 769992 763976 797995 808805 821105 830332 939197 944269 5079394 5220613 39.55 71.5 1
11:28:47 2024-01-29 687107 674583 192948 189420 308275 315947 336347 332864 209376 207528 252488 256681 292835 293935 4420840 4783736 6546102 6320121 1099794 1131155 275757 244255 254681 255403 309858 297167 287927 288797 198715 201445 695491 627328 1462790 1441665 408041 405754 590357 588921 737305 719012 749228 755348 793409 802455 770391 860828 1960616 2054055 1213576 1025379 648622 641161 767915 762317 798032 808805 819936 830332 939160 937525 5085167 5216890 39.55 71.5 1
11:28:48 2024-01-29 686574 673045 192809 189450 307378 315911 336584 333495 208904 206451 251919 256257 291591 293935 4420840 4792965 6551427 6320121 1096742 1133674 276180 243334 255108 255438 309785 297563 287234 287085 198715 201023 691077 628684 1452388 1444740 409557 405754 590393 592095 733647 718502 749154 754672 793409 802491 768103 858341 1960616 2047713 1232766 1026110 649545 640218 769992 763976 797431 808805 821105 830332 939160 944973 5075768 5216890 39.55 71.5 1
11:28:49 2024-01-29 686440 673086 192944 189420 307808 315911 336584 333135 208904 207528 252488 256469 292835 293944 4414540 4770802 6537359 6320121 1096116 1132834 276675 243504 256220 256190 309639 297563 287927 288883 198715 200708 681767 628684 1461992 1446791 410499 405790 590679 592095 733619 718502 748895 755348 793445 802491 769228 858341 1960594 2047445 1186265 1026110 649545 641161 769992 763435 795666 808234 822276 830332 938497 944233 5079116 5214960 39.55 71.4 1
11:28:50 2024-01-29 686440 674074 192944 189416 308059 315911 334565 333713 208689 207384 252666 256257 292835 293935 4411475 4774207 6537412 6316643 1097560 1133674 275757 243504 255682 255438 307461 297563 288165 286985 198715 201692 701327 627787 1464812 1443717 408942 405790 591505 590424 736870 719522 750331 755348 793409 802455 770391 862169 1963507 2056894 1237066 1026110 649545 641615 767915 763435 798032 809377 821105 830332 941228 937561 5079394 5214998 39.55 71.5 1
11:28:51 2024-01-29 685934 674079 192975 189450 309560 315947 336347 333965 209231 207026 251706 256681 292835 293659 4405136 4806784 6532162 6320121 1109433 1132834 277489 244255 256097 257048 309129 297888 288775 287330 198750 201516 701327 628235 1464264 1438598 408004 405826 590810 591750 737829 719522 748696 755748 791096 801217 772688 860828 1962009 2062735 1213576 1023192 648585 640218 767915 762857 800297 809377 819936 830332 943970 937561 5096076 5216890 39.55 71.4 1
11:28:52 2024-01-29 683990 673050 192774 189450 309269 315947 336347 333135 209231 206382 251883 257464 292630 293908 4424457 4806715 6527966 6320121 1107060 1132834 277295 244290 256859 256832 307711 297527 288368 288797 198577 201340 705806 628235 1492352 1442689 408041 405826 585811 592988 736746 719012 746698 755348 793409 802455 770391 860828 1960594 2059812 1231198 1024649 648622 641615 767915 762894 799164 808805 819936 830332 942634 937525 5079116 5211241 39.55 71.4 1
11:28:53 2024-01-29 684422 673086 192814 189450 307808 315911 336347 333676 208869 206416 251883 257072 292630 293935 4414836 4812899 6532011 6312248 1107060 1131192 276640 244045 256097 256797 308656 296957 288572 288797 200597 201340 692548 630932 1466098 1434523 409883 409386 590357 591750 740323 719522 751472 756794 793409 800296 771249 863858 1966197 2067540 1237066 1016509 647610 638336 763051 761201 799164 807094 819936 832740 948065 942901 5030143 5214960 39.55 71.4 1
11:28:54 2024-01-29 685911 672574 194067 188961 309280 315947 335872 334001 208869 206451 252738 256647 292630 296672 4417980 4740356 6494769 6330073 1097681 1130353 276180 244045 256859 256258 306536 297599 286418 288395 200597 201832 695355 630031 1475245 1428365 408653 408231 586379 592660 737916 712816 750331 757774 788756 798892 777124 861943 1966197 2072281 1215495 1020285 653252 638336 764652 765837 798032 801543 820520 834743 944675 937947 4994744 5211241 39.55 71.5 1
11:28:55 2024-01-29 675830 673054 193590 189386 309925 315911 336115 331677 209056 206204 252310 257251 291093 294735 4414836 4705806 6494769 6307446 1086601 1132871 276774 243689 257041 257012 306393 299355 287234 288797 200455 201516 675320 637153 1458625 1429378 413049 405898 586918 594668 733890 713320 755575 758975 788892 802419 777124 855789 1956924 2059812 1209737 1031757 652323 637325 769992 765604 791103 802482 825568 829867 932789 939311 5026137 5201869 39.55 71.5 1
11:28:56 2024-01-29 675523 674349 192640 189454 306450 315947 336584 331982 209376 206061 252738 255901 292389 294735 4411791 4728943 6518035 6310688 1091226 1134479 278271 242721 255682 255438 306861 297167 287724 288355 199374 200883 704313 635006 1444244 1442423 412100 405826 590357 590170 732814 720079 755836 755884 791096 802491 770391 855826 1956924 2044321 1235110 1031023 646687 637848 769411 759618 793388 808234 820780 830370 937797 942973 5062753 5207525 39.55 71.5 1
11:28:57 2024-01-29 684760 674804 193014 189424 307843 315911 336347 334001 208219 206451 252774 255158 292835 293908 4411791 4774207 6528034 6320121 1094538 1132797 277259 243130 256435 255544 306861 297311 287724 286981 198715 200848 680357 629130 1460677 1445494 411153 405790 590011 591924 732851 718231 751509 755884 793445 802527 769773 858341 1969813 2047408 1221088 1026562 649545 641161 770538 763435 795702 808234 823448 830370 940865 942901 5079394 5216890 39.55 71.5 1
11:28:58 2024-01-29 685255 674328 192975 189450 307343 315947 336584 334001 209085 207061 252310 256681 292630 293559 4411488 4811835 6528034 6302911 1106896 1134479 275793 244080 257588 255650 306327 297239 287724 288797 200313 201375 689606 626893 1462254 1438598 408004 405862 590357 592205 737017 719522 749228 755748 792811 802419 773908 857559 1964800 2059812 1213576 1022599 647610 641161 767370 762317 799164 808826 818733 829741 944675 937561 5085167 5220613 39.55 71.4 1
11:28:59 2024-01-29 681303 672570 192944 189450 307378 315947 335619 334001 209063 206416 251919 257251 291980 293908 4424309 4816346 6537296 6321377 1107060 1129552 276640 244833 256314 256437 306327 297563 287963 288797 200738 201059 691077 630310 1457468 1434523 408493 405898 590774 592660 737577 719522 747067 755860 789943 801217 773908 857559 1960616 2059812 1211657 1021067 647610 638336 765737 761237 799164 809399 818733 829741 944675 937561 5079394 5209456 39.55 71.5 1
11:29:00 2024-01-29 678565 672574 192814 189454 307128 315947 336347 334001 208987 206416 252310 257857 291980 293694 4424309 4797235 6513831 6302948 1109395 1130390 277489 243875 255554 257048 306644 297563 288662 288355 200880 201375 699834 630481 1458555 1434523 409919 409386 589841 590878 738101 717484 748932 759048 792215 799166 769952 863858 1964800 2069006 1219333 1016118 647664 638372 762416 762317 795666 805893 821105 834078 946722 937561 5022961 5216890 39.55 71.4 1
11:29:01 2024-01-29 684501 671115 193900 188499 309280 315838 333983 334001 208591 206451 252702 256647 291945 295350 4417980 4736692 6471761 6321039 1102394 1130390 276640 244045 254289 255685 306825 300007 285552 287085 198611 200428 692548 626893 1460313 1429378 408653 405898 586379 590878 737054 713320 749228 760662 788793 800296 774459 861257 1966197 2071942 1213555 1019027 652323 640218 765737 765604 798032 801200 819936 834743 944675 939311 5013555 5216890 39.55 71.4 1
11:29:02 2024-01-29 678743 672095 192979 189127 308345 314878 335645 332719 208557 206416 252310 256681 292637 294735 4424309 4725395 6513831 6311985 1092825 1127916 278271 245942 253899 257263 306825 299065 286830 289014 198958 202326 659371 635338 1453841 1420158 408077 409097 588913 594083 737601 713357 751175 759048 787775 799731 777245 861294 1960616 2079673 1207723 1024649 650469 630952 764652 765604 793381 802446 823188 832300 939160 935889 4957122 5211241 39.55 71.4 1
11:29:03 2024-01-29 675869 675185 193280 189454 306909 318183 335872 333495 209231 205706 252774 255867 292425 294699 4405136 4728867 6518574 6325892 1094554 1133674 277489 245942 256040 255650 306113 297563 287149 288797 200738 200779 689606 628235 1456198 1446791 409919 405790 590611 590008 734004 717227 746763 754813 793445 802527 769228 860828 1960707 2047713 1205899 1026562 649271 641161 769447 763435 796866 808805 820830 830332 939124 942973 5072145 5216890 39.55 71.5 1
11:29:04 2024-01-29 684769 673497 192809 189420 307378 315911 336584 333730 208904 207857 252488 256647 292283 293353 4411544 4786863 6527487 6317118 1103906 1132599 276640 244798 254184 256437 306327 297888 288509 288476 199235 201656 689606 626893 1466404 1442689 408041 405826 589524 590878 735483 718281 747030 754672 793409 802455 770391 859387 1957797 2053982 1211657 1025379 649271 640707 767915 762935 798032 808234 820245 829151 941931 937561 5072145 5207525 39.55 71.4 1
11:29:05 2024-01-29 683756 673086 192979 189454 307843 315947 335872 333730 208724 207209 251919 256681 292630 293702 4405212 4798652 6532629 6317118 1102333 1131192 275793 244456 254967 255720 306327 297563 287963 288797 198646 201339 691077 626893 1462254 1438598 408493 405826 590393 591786 735973 718318 747067 754278 791096 801818 772688 860034 1960616 2059812 1213576 1023192 648810 639276 765737 762317 798032 807094 819662 829151 943302 937561 5079394 5211241 39.55 71.4 1
11:29:06 2024-01-29 681303 673533 192644 189489 306913 315947 334331 334001 208904 206382 251706 257072 291945 293353 4417980 4803010 6527966 6312248 1103983 1131192 276354 244798 253864 255720 306327 296539 288368 288689 200597 201515 701327 630033 1447479 1436559 408041 408231 591264 591422 737577 719294 747104 756421 791096 801253 772651 858504 1963404 2059904 1213576 1021737 647148 638336 765737 761237 799730 808805 818733 829151 944712 937561 5074289 5209456 39.55 71.4 1
11:29:07 2024-01-29 678888 672306 192371 189454 306913 315947 335872 334001 208869 206416 251919 257499 290740 293872 4417980 4799012 6513831 6302883 1106985 1129589 277239 243330 253509 257228 306861 299088 288368 288653 200880 201023 689606 630481 1485496 1434523 409919 409386 589336 590878 735712 717484 751509 760123 793445 798039 770391 865088 1966197 2069006 1221252 1016118 648622 640218 762990 763435 796866 805322 821105 829867 946052 937525 5020724 5216890 39.55 71.4 1
11:29:08 2024-01-29 685469 671111 193900 188533 309750 315616 335872 334001 207941 206451 252702 256469 290776 295150 4414836 4728772 6499897 6321627 1097599 1131228 276390 244080 253864 256473 306861 297311 287117 290805 199748 202291 681698 632593 1450835 1422913 408077 408231 587246 592478 729989 712546 750368 756831 788892 800296 777245 862593 1960616 2074699 1223373 1022464 651395 630952 764110 765874 795103 801244 820707 833484 939197 936586 4968832 5198197 39.55 71.4 1
11:29:09 2024-01-29 672871 672306 193424 189088 308345 315911 336584 332990 209411 205101 252738 256681 291128 295565 4398834 4646776 6480712 6312248 1081075 1129552 277203 245067 255143 255685 306861 300020 286714 288996 200172 201515 688135 632286 1447034 1429106 410572 405183 587246 594449 731792 714677 754761 755748 788333 807103 774976 853321 1949370 2053528 1229241 1033962 650469 630952 770538 765604 793388 807094 825568 830332 936871 937489 5034577 5198160 39.55 71.4 1
11:29:10 2024-01-29 674877 674451 192979 189424 306476 317734 335872 333025 208904 205774 252738 255901 291980 294457 4408329 4722016 6518574 6312613 1091377 1131228 277489 245248 255037 255685 306861 297599 287117 291750 199270 200393 699904 630481 1464735 1443717 411189 405790 589749 591674 731778 718278 752616 755348 792288 802527 769809 856845 1959225 2041424 1209788 1026562 647664 638372 769992 760079 793381 808234 822530 830370 936473 942937 5062753 5207525 39.55 71.4 1
11:29:11 2024-01-29 684769 676293 192979 189420 307374 315911 335872 334001 208219 207128 252738 257120 292425 293801 4405358 4761456 6518655 6307746 1092850 1131192 276390 243330 255108 255650 305437 297167 287117 288725 200313 201058 699834 626430 1463242 1443717 408978 405790 589488 590416 734930 717735 748696 753599 793482 802491 769264 861931 1959225 2050618 1235110 1025379 648622 641161 767779 762353 796866 807094 820520 829741 939197 942937 5064910 5207525 39.55 71.4 1
11:29:13 2024-01-29 684283 673815 192944 189459 307413 315947 335872 333495 208939 207095 251955 256291 292184 293496 4417980 4786863 6537296 6312360 1100820 1127953 275508 244627 254645 255471 306362 297311 287760 288960 200313 201656 689606 626893 1462544 1438326 408077 405826 590393 588958 735973 717431 749228 755322 793445 802455 772104 857559 1960616 2059812 1211657 1023192 647701 640254 767370 762894 799730 809377 819936 830332 943338 937597 5079394 5207525 39.55 71.5 1
11:29:14 2024-01-29 681303 671074 192675 189489 307378 315550 335872 334001 208591 206416 251919 257285 291874 293282 4417980 4799591 6518574 6293929 1110225 1131228 277009 243399 253474 257228 305403 297369 288662 288761 198750 201023 691077 630481 1445329 1432491 405781 408231 590393 590587 738101 719012 747030 755884 789943 800090 772257 860071 1960616 2059904 1233154 1019612 645791 638336 765194 761237 799730 808826 818733 829741 944712 937597 5079394 5207525 39.55 71.4 1
11:29:15 2024-01-29 680893 671156 192675 189450 307163 315947 335872 333531 208952 206416 251955 257464 290299 293872 4424309 4794705 6490519 6307746 1106985 1131228 277203 243365 253899 257228 306609 297405 288368 288558 198750 201374 692548 630481 1455299 1433443 409955 409675 589524 591332 738195 719012 751509 759011 793445 799731 771159 864510 1964800 2067540 1217414 1015393 647610 638372 763568 761274 798032 806500 821105 832146 947394 937597 5018826 5209456 39.55 71.4 1
11:29:16 2024-01-29 683725 671142 193625 188233 309316 315838 335872 334001 207941 206451 252310 256291 292015 296297 4408329 4728829 6499897 6331005 1096230 1127953 275931 243574 254254 256473 305189 299065 286916 288387 197578 201691 701327 628684 1485905 1425058 408077 408231 586420 592478 736559 712583 750405 756794 788892 799731 776695 861943 1955020 2078199 1221416 1021737 651395 630952 763568 765874 795702 802446 820780 833521 941265 936586 4964210 5198160 39.55 71.4 1
11:29:17 2024-01-29 673905 672822 193014 188825 308345 315911 334600 333025 209231 205597 252774 256681 290502 295673 4405358 4640685 6490519 6317118 1077235 1131228 277203 243330 255894 255615 306861 297419 286714 289410 198681 201656 688135 632286 1474150 1429106 411808 405790 587246 593992 731892 715183 755948 756223 788892 802563 775012 855552 1955534 2050618 1229241 1033962 651859 634557 770538 765837 793388 807094 824982 830370 936871 941306 5032366 5198160 39.55 71.4 1
11:29:18 2024-01-29 675523 674079 192675 189288 306480 317734 335872 332018 209592 205740 252774 255901 292637 294492 4417980 4728049 6499338 6298374 1089774 1131265 278519 245067 255037 255685 306861 297239 287963 287787 199618 201023 689606 635338 1477527 1438326 411808 405862 589198 590587 732851 719570 755298 754585 790538 802527 771520 855863 1955710 2044321 1213576 1029558 645765 637398 769447 760662 792226 808234 820780 830370 936436 942973 5055531 5207525 39.55 71.5 1
11:29:19 2024-01-29 684283 674706 192979 189122 307874 315911 335872 334001 208253 206451 252774 260878 292665 293908 4418118 4768238 6518655 6312613 1092975 1133674 276426 245559 255072 255650 305437 297563 287558 288761 198404 200393 678948 628684 1456816 1446791 410535 405790 589749 589175 732851 718502 750938 754278 793445 802563 769264 858066 1955020 2041424 1222971 1026110 649083 640254 769447 761776 795103 807094 822276 830370 937833 944342 5066369 5200104 39.55 71.4 1
11:29:20 2024-01-29 684283 675185 192979 189454 307400 315947 335872 334001 208253 207061 252346 261173 292015 293353 4417980 4768238 6528034 6312613 1094538 1131228 275931 243539 255072 255471 305864 297203 286938 288725 198439 200883 696042 626893 1459306 1443717 409340 405790 586172 590531 733370 718502 749265 754278 793445 802527 769264 859327 1959225 2044814 1213576 1026110 648622 640707 769447 764022 796866 808805 821105 830370 939197 942973 5064910 5209456 39.55 71.4 1
11:29:21 2024-01-29 684769 673271 192840 189454 307374 315911 335872 333495 208904 207095 252133 255901 290811 293353 4417980 4770457 6532629 6308113 1099174 1131559 275508 243504 254645 255650 305899 297888 287711 288779 198577 201023 689606 626893 1456832 1441665 409074 405754 590679 592095 735973 719522 745603 754278 792811 802383 770355 859902 1959196 2053945 1235110 1024649 647664 640181 765737 762935 797995 808234 819899 829704 941894 937525 5069988 5205582 39.55 71.5 1
11:29:22 2024-01-29 682716 673285 192640 189459 307338 315874 335872 333459 208869 206451 251883 256681 292637 292871 4417980 4798127 6499300 6302869 1107060 1131522 277346 243504 253439 256437 306861 297167 289284 289365 198715 201023 689606 628228 1457722 1436559 409074 405862 590357 592623 736092 719522 750057 755348 791060 801181 772615 863124 1960616 2059812 1213576 1021737 647610 638336 765737 761739 799730 808805 818113 830332 944639 937561 5079394 5207525 39.55 71.4 1
11:29:23 2024-01-29 679855 673271 192336 189416 306445 315947 335872 333459 208869 206416 251919 257464 291022 293765 4411488 4782699 6499674 6312248 1107134 1133170 277489 243469 253864 257228 306825 297563 288739 288472 198750 201023 701327 630932 1447592 1433443 409919 409964 585775 592988 738101 719522 748932 756794 792251 800296 770355 864198 1964800 2065664 1217414 1016784 647610 638336 763531 761201 798032 802518 820520 832852 947394 937525 5022961 5216890 39.55 71.4 1
11:29:24 2024-01-29 684283 671432 193861 188761 309280 315838 333983 334001 208253 206886 252666 256435 291909 296542 4417889 4732153 6499897 6326490 1096041 1131286 276180 243539 254254 256437 306861 297599 288067 288939 198094 201656 701327 628684 1456449 1428365 408653 408231 586918 595511 738101 711269 746735 756794 788892 800296 774976 863100 1960594 2081149 1202061 1021737 651321 636502 763568 765874 795629 801208 822014 834076 939197 935889 4964210 5205582 39.55 71.4 1
11:29:25 2024-01-29 673340 671120 192984 188825 308345 315838 336347 331982 209376 205386 252702 256647 291058 295637 4408291 4631780 6490519 6312248 1079730 1134546 277489 242721 255108 255650 306861 299778 286992 289415 198577 201304 689606 634552 1480644 1430132 412428 405790 587251 592696 732778 713320 755104 756758 788892 802455 777676 854535 1954145 2056444 1231198 1032491 651321 635454 770538 767236 791103 802518 824436 832740 935508 940640 5022961 5192497 39.55 71.4 1
11:29:26 2024-01-29 676261 672574 193269 189386 306909 315947 333983 332954 209376 205740 252256 255833 292637 293801 4408521 4718806 6508101 6302869 1091439 1132334 278020 242687 255072 255685 306861 297203 287544 288175 199201 201023 692548 632286 1443246 1438598 411772 405826 589488 588921 732814 718242 755836 756421 790465 802455 771048 855826 1956924 2041424 1207818 1029558 645765 637361 768286 758975 792226 807094 823448 830370 940865 942901 5067655 5205582 39.55 71.5 1
11:29:27 2024-01-29 682680 671120 192631 189420 307374 315911 335872 333495 208869 206382 251706 256647 291945 293162 4414836 4793684 6518485 6302972 1107022 1130415 277629 244115 253262 256473 306757 296998 288454 288473 198715 201304 686664 628684 1446647 1433443 409966 405862 591228 591422 737577 719522 748455 755884 788793 800054 772615 859424 1963395 2059890 1211657 1020285 647148 641039 765737 761201 800297 809377 818696 830057 944712 937561 5069988 5201869 39.55 71.5 1
11:29:28 2024-01-29 678892 668926 192675 189420 306441 315947 335872 333459 208869 206382 251883 257430 290705 293837 4408521 4782699 6490268 6302869 1106947 1131522 277593 243265 253509 257083 306609 297207 289266 288473 198715 200988 702820 630932 1457991 1433443 411411 409386 589488 590878 738681 719012 751472 756794 792251 799731 770355 863821 1966197 2063113 1194722 1015337 647148 640128 762990 760625 798032 802518 819936 829867 947394 937525 5011567 5214960 39.55 71.4 1
11:29:29 2024-01-29 682827 671836 193559 188929 308380 315911 333983 334001 208544 206416 252310 256291 291093 295673 4405136 4708430 6481140 6326213 1096078 1131559 277190 243504 254254 256473 306861 297599 287010 287958 198128 201656 702820 627778 1471506 1425329 408041 408195 586379 592623 738101 711269 746763 758401 790570 800296 776109 862556 1960616 2078199 1227285 1020248 652323 634557 763568 765837 796829 800045 821105 834969 941228 935889 4967759 5205305 39.55 71.5 1
11:29:30 2024-01-29 673863 671074 192944 189254 308059 315874 336347 331946 209523 205740 252488 258667 290502 295601 4405363 4650645 6480674 6312613 1080465 1131559 278196 242518 255108 255685 306393 299392 287342 288761 198404 201339 689606 636170 1477670 1429378 412428 405898 587246 592696 734004 713357 758106 758742 788892 802419 777124 855826 1956924 2058426 1209737 1032491 652787 635490 770538 765874 791103 802518 824359 832740 932789 939311 5013555 5198160 39.55 71.5 1
11:29:31 2024-01-29 675227 673054 192640 189420 306485 317734 335872 332449 209557 206061 252738 258197 291128 293748 4408521 4727313 6518485 6293490 1089848 1129552 278395 243195 255072 255685 306825 297599 288048 288529 198785 201304 699834 635461 1468932 1438598 411772 405862 589307 591750 732310 719522 755298 755748 788793 802455 772067 855789 1955534 2044321 1227285 1029558 645765 636425 769447 760087 792226 809377 820780 829172 938200 942937 5062753 5201869 39.55 71.4 1
11:29:32 2024-01-29 684283 673063 192944 189140 307584 315874 334600 334001 207894 206485 252310 256428 291945 292751 4408521 4771634 6527966 6293803 1094405 1130415 276745 243469 255037 255436 306717 297203 287306 288689 198543 200463 691077 626893 1450792 1442689 409304 405754 590168 590531 733370 716976 749228 755348 793409 802491 769228 858341 1960616 2044777 1235110 1025379 648622 641124 768322 763435 795666 807094 821105 830434 937797 942901 5060583 5197883 39.55 71.5 1
11:29:33 2024-01-29 684769 672579 192675 188959 307374 315911 335872 332990 208724 207707 251919 255867 290705 293318 4417999 4767065 6537359 6302869 1097597 1131559 275508 243504 254645 255257 305864 297527 287783 288473 198404 201023 689606 626893 1449824 1438598 410240 405790 585775 590416 734930 718502 746698 754813 793372 802455 769264 860215 1960594 2050618 1235110 1025379 648622 640128 767915 763435 798032 808234 821105 830370 939233 937561 5062753 5198160 39.55 71.4 1
11:29:34 2024-01-29 684283 672100 192640 189390 307119 315911 335872 332990 208544 206451 251883 256257 291980 292906 4408521 4780054 6499300 6302869 1104693 1131559 276533 243504 253439 255720 305864 296748 288332 288198 198404 201304 706179 626893 1459401 1438598 408674 405790 591028 588958 735571 718502 748492 753599 792251 802419 770391 860178 1960707 2056894 1235110 1023192 648622 642070 765737 762317 799164 808805 818770 830057 941894 937561 5071289 5207525 39.55 71.4 1
11:29:35 2024-01-29 678892 666979 192371 189420 307119 315947 335872 332990 208724 206382 252310 257464 290299 295480 4414836 4782699 6495034 6298388 1107134 1133207 277311 243469 253509 257083 306393 297239 288332 288112 198750 201023 692548 630481 1446071 1433443 411428 409386 590357 591750 737637 719012 752928 756794 792251 800296 770391 863858 1966197 2063150 1215495 1016784 647148 640128 762990 760619 799164 807094 819353 829595 947394 937561 5007981 5207525 39.55 71.5 1
11:29:36 2024-01-29 682827 670852 193594 188963 308345 315911 333983 334001 208253 206382 252488 256291 291093 296780 4405136 4715178 6462382 6325615 1097681 1131221 276091 243469 254254 255720 306825 297599 286141 287757 198094 200393 692548 626893 1453771 1429378 408041 405898 586379 590914 737577 711269 746772 760123 788756 797769 774920 861294 1966197 2069006 1207905 1018799 652323 639276 765194 764719 797995 800045 819936 836796 944675 939311 4982859 5195926 39.55 71.4 1
11:29:37 2024-01-29 676483 671115 192809 189140 307843 315358 334635 331444 208904 206382 251919 257603 290987 296852 4398834 4688224 6480674 6293883 1085106 1130718 278768 242756 253864 256473 306609 297635 287697 288797 198577 201621 689606 636245 1442339 1420158 410535 409097 588496 596208 737017 715453 752817 760391 786588 799491 777124 858341 1959308 2059812 1211657 1026110 651395 634698 765737 765036 791103 801208 828069 833521 934147 937947 4989880 5192497 39.55 71.5 1
11:29:38 2024-01-29 674867 671120 192640 189390 307378 315394 334600 331946 208869 206382 252702 258233 291945 292015 4408521 4717935 6550796 6284112 1082009 1131559 277805 242721 254289 255685 306825 295914 288332 287051 198322 201656 671514 634552 1448862 1429378 409919 405826 589524 592332 732851 716976 755298 754006 786661 802455 774920 857082 1954145 2047371 1219460 1028826 646687 634698 767370 760619 791103 808805 825568 827897 935544 937597 5047571 5190752 39.55 71.5 1
11:29:39 2024-01-29 681859 671115 192675 188821 307409 315874 333947 334001 208219 206061 252738 257303 291128 293552 4399061 4737881 6509276 6275979 1091439 1133207 276354 242721 255037 255685 306608 297527 287441 289365 200328 201023 689606 626893 1460615 1441665 408690 405560 589841 590443 733890 717484 745639 755348 792848 802455 769264 858341 1959196 2047713 1211657 1024649 648622 640218 769177 762894 796866 807094 821105 830332 939160 942901 5062753 5207525 39.55 71.5 1
11:29:40 2024-01-29 684769 672100 192371 189424 307338 315947 333983 332990 208904 207061 251919 258268 291945 293318 4414874 4777550 6517997 6307746 1105481 1131559 276140 243539 253474 255720 306825 296748 288536 288391 198529 201023 696042 626893 1473760 1438598 405745 405790 591028 591674 735050 717484 746772 755077 793445 802491 770391 860828 1960918 2053982 1213576 1024649 648622 640707 767370 762353 798032 808234 819936 829210 941931 937561 5069988 5199828 39.55 71.5 1
11:29:41 2024-01-29 682790 671124 192371 189740 307369 315911 335872 333495 208904 206416 251706 256463 291945 295443 4405136 4777364 6518149 6289318 1106233 1131559 277863 243469 253085 255720 306861 297888 288578 288066 198439 201023 689606 627787 1467456 1434523 409365 405826 590357 590914 736005 719012 747104 755210 792251 801818 772651 862207 1960594 2062735 1235110 1021737 647664 640128 765737 762894 798032 808805 818733 830434 943302 937561 5075768 5200104 39.55 71.5 1
11:29:42 2024-01-29 680227 671120 192202 189235 306913 315947 335872 333495 208904 206382 251706 257072 291093 295540 4418118 4796175 6509079 6302869 1106361 1134857 276640 242721 253085 256903 306825 297027 288427 288653 198439 201023 689606 630481 1468492 1433443 409382 405898 585883 592205 737054 719012 744587 756421 789943 801217 772651 860034 1958840 2059812 1239022 1020285 646687 639219 765194 761201 800297 809377 818733 830370 946052 942937 5069988 5203813 39.55 71.4 1
11:29:43 2024-01-29 680856 670997 192336 189420 306476 315947 333983 333531 208579 206382 252346 257464 290819 296852 4414820 4779282 6485635 6293986 1105567 1129552 276640 242756 253544 256903 305962 297027 288043 288148 198612 201339 691077 630031 1443449 1429378 411428 409386 586172 590878 737637 718502 749043 756831 792288 799166 770355 863858 1964800 2063113 1217414 1015337 647148 640128 762450 764357 798032 807094 819936 829867 946722 937561 5009976 5200104 39.55 71.5 1
11:29:44 2024-01-29 682827 671836 193590 188763 308341 315874 333983 334001 208219 206416 252097 255867 291093 296254 4395926 4712615 6471761 6293690 1094425 1131192 276147 243130 254077 256293 306861 297419 286181 287757 197543 200708 692548 627366 1454033 1427352 408653 405935 586415 592205 737054 711269 746763 759011 790010 799731 777124 862593 1960594 2074994 1209737 1017316 652323 634557 763531 765837 796866 800045 821105 834969 941931 935889 4966527 5190476 39.55 71.4 1
11:29:45 2024-01-29 671963 667299 192814 188825 307879 315838 335872 331444 209557 205740 252310 258667 290819 295386 4408521 4656747 6462157 6303248 1078531 1130867 278020 241977 254894 255720 305962 299210 286916 288883 198404 201058 688135 635461 1443380 1429378 412428 405935 586502 594668 733890 713357 755037 758742 788892 802419 777124 855826 1955534 2056894 1231198 1029558 652323 634594 769447 764719 790543 802446 825019 829867 932752 939311 5011761 5192497 39.55 71.4 1
11:29:46 2024-01-29 674867 671156 192202 189454 306450 315947 334600 331982 209557 205740 252310 258485 291093 296496 4408633 4715406 6489978 6298755 1089885 1131597 277789 242721 254716 255720 306861 297167 288169 287746 198785 200883 702820 632286 1443959 1438598 411808 405826 589488 588921 731741 719522 753687 756149 790501 802491 769809 855826 1955020 2041424 1213576 1028058 645765 637885 769447 760087 793351 807094 820743 830434 936436 942973 5055531 5199828 39.55 71.5 1
11:29:47 2024-01-29 682827 673063 192809 189209 307870 315874 335872 334001 208074 206416 252738 255615 292389 295544 4411791 4765708 6518655 6302972 1091439 1133281 276377 242756 255072 254900 307275 297419 287117 288594 198439 200393 677539 627787 1484436 1443717 410572 405790 586172 590416 733370 717484 751472 754278 793482 802563 768140 857730 1959225 2042872 1224854 1025379 648622 640218 769447 761274 794541 807094 821105 830434 937833 942937 5056970 5199828 39.55 71.4 1
11:29:48 2024-01-29 684283 671156 192371 189028 307409 315874 335872 333766 208253 206485 251955 255124 291945 295443 4405358 4771634 6518655 6298374 1094538 1129915 275528 243469 254894 255471 305437 297167 287522 288175 198404 200428 705806 626446 1460321 1442689 410825 405183 586136 590531 733890 717484 749228 754278 793409 802455 768140 858341 1959225 2044814 1213576 1024649 648622 640128 767742 762894 795666 807094 821105 830370 937833 937597 5055531 5198160 39.55 71.4 1
11:29:49 2024-01-29 682827 671111 192371 189258 307159 315874 336347 332990 208579 206520 251919 260843 290776 295443 4408521 4756868 6518574 6293897 1103933 1131671 275757 243334 253297 255685 306717 297239 287117 288455 198439 201023 691077 625108 1462608 1429378 409382 405826 589524 592241 735973 718502 748455 755860 791096 801253 772688 859424 1960594 2059812 1209737 1020285 646687 640128 765737 760768 798032 808234 818113 830057 944043 937561 5066369 5200104 39.55 71.4 1
11:29:50 2024-01-29 679855 670997 192336 189420 306441 315911 335872 333495 208579 206061 251742 257285 290846 295480 4411595 4779310 6490519 6285002 1107061 1131155 276640 242756 258104 256508 306572 297027 287643 287769 198404 200848 689606 629582 1442719 1429378 409382 405898 585883 590587 737054 719012 747921 755884 788793 800090 772104 860034 1961302 2059890 1211657 1019560 646687 640128 765737 760662 799164 808234 817532 829466 944712 937525 5066369 5207525 39.55 71.5 1
11:29:51 2024-01-29 678856 667137 192371 189288 306441 315947 333983 331659 208579 206382 251176 257251 290705 295443 4417941 4778454 6499790 6303248 1110271 1131155 276675 242756 253297 256903 306681 297383 287963 287945 198439 201023 691077 630481 1443171 1432491 411428 409386 590393 591750 738195 718502 749043 756831 792288 799731 770428 863858 1964800 2066075 1215495 1015337 646687 639219 761370 760087 798032 802554 818770 829867 946052 937561 4990063 5200104 39.55 71.4 1
11:29:52 2024-01-29 682827 667079 192984 188929 308341 315911 333983 334001 208074 206382 252524 255935 290846 296290 4411640 4715254 6462534 6317196 1100034 1131192 276147 243539 254112 255756 306789 297167 285436 287120 197543 200883 694019 626430 1463838 1427352 408653 405935 586415 590914 737577 712312 746763 760698 788793 798928 774920 861943 1966197 2066347 1223171 1018799 652323 638372 765194 765874 798032 800081 819936 836796 944712 939311 4975707 5203537 39.55 71.4 1
11:29:53 2024-01-29 675043 667308 192984 189140 307879 315911 335645 331444 208939 206416 251919 257637 290811 294935 4411640 4688148 6471426 6303248 1087292 1130353 279340 242756 254077 256508 306285 297167 286714 288797 198439 201058 689606 636698 1476361 1421295 411808 409097 587246 595786 735973 714441 759890 759890 786661 800090 774920 858341 1955020 2058352 1235110 1025833 651395 630952 766825 765604 791103 801244 828069 834150 932826 938647 5009976 5190752 39.55 71.5 1
11:29:54 2024-01-29 674867 672104 192202 189485 307128 315947 334635 331713 208939 206061 252702 257835 290599 294569 4402190 4710488 6550796 6284517 1084993 1131192 278218 242791 254325 255720 306536 296331 288368 288391 197578 201339 669520 635338 1457523 1429378 410572 405935 589307 592405 733890 719522 753463 753743 784319 802527 774920 858341 1951370 2044814 1219460 1028826 645765 635149 766115 761274 791103 806688 825642 828026 935544 942937 5058626 5197883 39.55 71.5 1
11:29:55 2024-01-29 682343 672095 192644 189213 308610 315874 333983 334001 207929 206416 252738 260617 290599 295480 4411595 4743678 6499300 6275890 1094538 1133674 276412 242756 254716 254900 306536 297167 287117 288594 197543 200393 695620 626893 1449156 1441671 409919 405505 589749 590531 732814 716976 749265 754278 793445 802491 768140 857120 1955020 2043330 1186265 1023192 648622 639765 768322 762894 795103 807094 821105 830434 937833 942937 5055531 5199828 39.55 71.4 1
11:29:56 2024-01-29 682827 672095 192371 188959 307374 315911 333983 331659 208288 206485 251919 255867 291520 294987 4417903 4756831 6518655 6276090 1097606 1131192 275335 243334 254325 255292 306825 297563 287117 288175 198404 201058 689606 626893 1464014 1438598 410240 405790 585811 590416 734930 717484 745639 753599 792848 802491 769264 858378 1960594 2052528 1233154 1023192 647701 640128 767370 762894 798032 807094 818770 830370 939233 937561 5064910 5200104 39.55 71.5 1
11:29:57 2024-01-29 682827 671156 192666 189152 307374 315874 335872 333025 208904 206451 251742 256647 291697 294987 4408484 4784359 6499267 6293490 1107851 1130280 277418 243504 258250 256437 306825 296748 288368 288387 198543 201304 695491 628235 1483763 1433443 408999 405790 591446 590623 736092 719012 748492 755348 790501 801181 772651 860828 1960913 2058316 1211657 1021737 647148 641124 765737 761164 799164 808805 818733 830057 944639 937525 5057239 5196203 39.55 71.4 1
11:29:58 2024-01-29 679855 667011 192635 189771 306445 315947 333983 332954 208219 206204 252310 257430 290705 296530 4417903 4763834 6472029 6302869 1112128 1132760 276604 243095 254289 257048 306573 297599 287149 287697 198715 200988 702820 630481 1450521 1432425 410825 409386 590168 592095 738101 718502 751435 759650 792215 799166 770355 862556 1964800 2069006 1215495 1015337 647610 639674 762450 761201 795629 802482 821105 832263 946052 941972 5004360 5205582 39.55 71.4 1
11:29:59 2024-01-29 682827 667272 193555 188589 308380 314878 333983 334001 208219 206382 252274 256428 291662 296290 4405250 4701661 6472259 6312360 1097599 1130063 276056 243469 253509 255650 306825 297527 285878 287923 197509 201023 691077 627787 1473639 1424197 409365 405898 585801 592623 738101 711232 749228 758017 788892 799731 777124 861294 1960707 2078199 1227285 1018762 651395 635599 763531 765837 795666 800045 821105 834261 939197 933872 4964210 5192220 39.55 71.4 1
11:30:00 2024-01-29 673340 667232 192979 188625 307808 315322 335872 330942 209523 205101 252488 258858 290705 295207 4408484 4650645 6462195 6293490 1081849 1127880 277844 242011 255072 255685 304564 297599 286714 288797 200045 200988 678583 632286 1479419 1429378 411772 405524 585549 591422 729601 711232 753353 758572 787739 802455 777124 853284 1949824 2052072 1209737 1031757 650932 635599 770538 765604 791103 802446 822567 830332 934184 939311 5011567 5192497 39.55 71.5 1
11:30:01 2024-01-29 675523 671120 192909 188825 308610 315947 333983 332719 209196 205563 252666 257300 291845 296325 4386305 4708430 6499413 6302480 1094538 1130316 277223 244800 255108 255436 306825 297653 287117 288594 198750 200184 691270 629582 1474482 1441665 410572 405433 588913 591674 731187 718502 752579 755884 792251 802491 769228 855826 1956924 2041424 1228928 1026110 647627 639728 769547 760050 795079 807094 821105 830332 939197 942901 5060090 5200744 39.55 71.5 1
11:30:02 2024-01-29 678856 670821 192640 189416 306441 315947 335872 332990 208869 206382 251670 257464 290533 296398 4418118 4787094 6480863 6298374 1107155 1130353 277259 243095 253509 256868 306608 297022 287927 287949 198715 200941 701327 630481 1476946 1432425 409919 409386 589221 590878 738188 719012 752727 758438 793140 799731 770391 864435 1963404 2063113 1194722 1015337 647610 637848 761370 761813 797995 802518 819936 832146 946226 941306 5011757 5205582 39.55 71.4 1
11:30:03 2024-01-29 682818 671074 193389 188494 309280 314768 335872 334001 208219 206382 251919 255867 291874 296398 4411791 4714511 6480674 6302869 1096826 1129479 276374 243504 256045 255720 306717 297167 286916 287923 197474 201304 685192 628684 1466332 1424197 408041 408231 587180 592623 737665 711232 751658 758975 791022 800296 774976 862556 1956924 2074626 1229241 1018799 652323 634521 763531 767633 796829 800045 821105 834706 941894 936550 4954791 5198160 39.55 71.4 1
11:30:04 2024-01-29 673335 667263 192948 188830 308059 315838 336347 331444 209557 205740 252702 256681 290776 296342 4408633 4641212 6462120 6302869 1081849 1127880 277844 242518 257588 255685 305422 297167 287117 286850 198404 201023 688135 635916 1443716 1429378 412428 405862 587251 591840 733890 713320 755836 758438 788892 802383 777124 854535 1955534 2059812 1209737 1031023 652323 635490 769447 766673 791103 802482 824945 834673 932789 941306 5011567 5188794 39.55 71.4 1
11:30:05 2024-01-29 673905 671083 192336 189424 308719 317734 334340 331946 208904 205740 252310 255833 290811 296110 4386158 4701694 6499513 6298374 1090554 1130830 277454 242721 254681 255257 306393 297275 287117 287544 198750 200323 696962 632286 1442239 1438598 411772 405790 589749 590702 731233 719522 753687 755860 791096 802455 770355 855826 1956924 2036858 1219333 1028021 645765 637848 768286 758938 793351 807094 822862 830332 939531 945633 5060583 5198160 39.55 71.5 1
11:30:06 2024-01-29 680343 667268 192336 189416 306450 315874 334305 333224 208724 206347 251140 257072 291058 295521 4408519 4781027 6499396 6284517 1107155 1131671 276604 242721 257849 255720 306825 297029 287963 287981 198577 200988 689606 628684 1442282 1429378 408493 405862 589488 590623 737275 719522 747030 755860 789943 800090 772615 857559 1960594 2058383 1209737 1020285 646687 638336 765737 760625 799730 808805 818113 829113 944712 942901 5060583 5201869 39.55 71.4 1
11:30:07 2024-01-29 678819 667268 192336 189420 306476 315911 333983 332719 208869 206382 251919 257430 290776 296135 4411674 4773267 6490268 6293972 1107155 1130353 276640 242721 253085 256868 306141 297347 288048 287949 198715 200988 700767 630031 1448150 1429378 409304 409386 589452 590878 738101 718502 749835 756758 791096 800296 770391 862556 1960594 2065877 1237066 1015337 646687 637361 762450 760625 797995 807094 818151 830332 946052 942937 5030143 5198160 39.55 71.4 1
11:30:08 2024-01-29 682343 666975 192984 188791 308055 315874 333983 334001 208288 206382 252488 255867 290696 298360 4408484 4712615 6453004 6293929 1099247 1129261 276145 243334 254289 255720 306717 299524 286181 287521 198404 200708 686376 627366 1467498 1429378 408942 405898 585549 590008 735973 711269 747067 760662 790010 800296 774920 861331 1960594 2074053 1211657 1018038 652323 636911 763531 765260 797995 798884 819936 834743 941931 939311 4973770 5190752 39.55 71.5 1
11:30:09 2024-01-29 673359 667227 192640 188791 307378 315838 336584 329943 209196 205740 251919 256681 290776 296468 4402190 4678942 6462443 6298374 1083897 1127880 278271 242552 253899 255720 305710 297194 287117 288476 197543 200988 688135 636245 1440444 1423186 411480 408231 587334 595291 733890 713357 753390 759011 786624 800054 774920 858341 1956924 2058383 1233154 1026525 651395 630952 765737 765604 791103 801208 827406 832263 932093 938057 5006400 5182148 39.55 71.5 1
11:30:10 2024-01-29 675338 667308 192944 188825 306480 315947 333983 331982 208253 205706 252738 255867 291128 296320 4408242 4709756 6504432 6289002 1089073 1133281 278075 242721 254681 255438 306825 297207 287234 287949 199062 200848 692548 633819 1448851 1438598 411772 405826 590586 591527 731741 719012 751175 755748 791133 806546 770355 855789 1955534 2041424 1199665 1028058 646687 637848 769992 760153 794269 807094 820707 830332 939531 937597 5056970 5198160 39.55 71.4 1
11:30:11 2024-01-29 682827 667272 192371 189088 307124 315838 335872 332449 208253 207061 251919 256257 291093 295233 4408521 4768504 6518574 6298477 1102281 1129552 275757 243504 253474 255685 305651 297347 287234 288355 198404 201023 689606 626430 1471269 1438598 408041 405790 586136 590531 734930 717484 747067 754672 793409 802415 770355 860215 1960616 2052578 1211657 1023192 647610 640218 765737 761237 797267 807094 818151 829151 943970 937561 5069711 5201869 39.55 71.4 1
11:30:12 2024-01-29 677822 667272 191765 189407 306415 315874 333983 333229 208253 206095 251529 257038 290819 295535 4408521 4788896 6490268 6290471 1105567 1131671 276640 243060 258250 256868 306609 296187 287963 287949 198404 200428 689606 630033 1457991 1429378 408077 409097 591446 591786 735156 719522 749265 756758 791096 800296 770428 862593 1960707 2062735 1213576 1015337 646687 637361 762450 760625 798032 807094 818733 830332 946722 937597 5032089 5198160 39.55 71.5 1
11:30:13 2024-01-29 680373 667011 192809 189088 306450 315947 333983 332990 208253 206061 251919 256257 289893 295386 4386191 4715254 6443437 6299944 1100822 1131671 276180 242756 253899 255685 305746 297239 286342 287949 198543 200393 698433 627778 1475555 1429378 409304 405898 587246 590416 735973 714404 748696 760698 792251 798039 771671 862556 1964800 2062893 1228928 1017353 650469 639276 762990 764518 795496 800045 819936 834113 943970 939311 4994467 5188794 39.55 71.4 1
11:30:14 2024-01-29 678140 667259 192944 189084 307413 314399 334671 330585 208253 206382 251706 256681 290299 294935 4405363 4697958 6471388 6293490 1091356 1130063 277880 242721 253474 256473 306608 297455 287364 288594 198128 201339 657921 634434 1465580 1418145 409593 409097 587246 596208 734083 715453 754761 759011 786068 800296 776939 860828 1955020 2062827 1233154 1024375 650932 634698 765737 765041 791103 799816 827406 832892 934147 936623 4973401 5183125 39.55 71.4 1
11:30:15 2024-01-29 674867 671120 192979 189118 307378 314878 334600 331444 209300 205917 252310 255867 291909 294532 4405363 4708556 6551427 6284112 1084674 1131192 277489 242721 254289 255685 306078 296191 287589 288797 197543 201339 669520 634098 1451499 1429378 409919 405862 589488 595291 733098 716976 755298 753026 787775 802527 774459 857120 1949333 2044321 1219460 1028230 646687 634698 767915 761201 791103 808826 825605 826720 935544 937597 5041772 5198160 39.55 71.5 1
11:30:16 2024-01-29 680893 670848 192944 188830 307159 315616 333947 334001 208219 205917 252702 256760 291128 295480 4386229 4737732 6509182 6293887 1093719 1131559 276180 242721 254681 254900 306861 297022 287342 288476 197543 200393 702846 627787 1467637 1442423 410535 405754 589005 590416 731778 717213 746772 754672 793372 802491 769228 857082 1957799 2041424 1222971 1025379 648161 640218 769447 761237 793381 807094 821105 830332 937797 944306 5051177 5191237 39.55 71.4 1
11:30:17 2024-01-29 682269 669053 192371 189088 306476 315616 333983 332449 208253 206451 251176 255901 291058 294778 4408521 4798791 6518574 6285002 1105567 1131559 276640 243469 258067 255720 306861 297027 287895 288152 197543 200428 689606 626893 1462345 1436287 409074 405826 589488 585608 734930 718740 747030 754278 792251 801818 770428 860828 1959196 2056968 1233154 1023192 647148 639765 765737 761237 799164 808234 818770 829741 941894 937561 5069988 5185860 39.55 71.5 1
11:30:18 2024-01-29 678338 672279 192371 189454 306437 315947 333983 333459 208253 205774 251955 257464 290615 296500 4408521 4766448 6476236 6293883 1105567 1132871 276604 242756 253332 256508 305962 297383 288520 287746 198404 200428 691077 630031 1446905 1432425 409919 409097 589778 590461 738188 719522 750901 756831 792288 798039 770355 863584 1960707 2063113 1217414 1013893 646687 637361 761370 760731 797995 802518 819936 829830 946722 937561 5004150 5190752 39.55 71.4 1
11:30:19 2024-01-29 682823 670852 193419 188237 308345 315394 333983 334001 208039 206416 251919 255901 290334 296046 4402211 4709251 6471761 6298374 1095920 1128805 275757 243299 253544 255720 306825 297207 285873 286942 198128 201058 689606 626893 1460726 1425058 408077 405935 585581 591750 737142 713087 748696 758438 784319 797733 774920 862556 1963404 2071942 1217414 1018075 652787 638336 764652 765296 798032 800045 819936 834780 944007 938647 4975933 5188794 39.55 71.4 1
11:30:20 2024-01-29 674775 667047 192640 188825 307378 315358 334600 330942 208869 206238 251529 256715 290299 296320 4402211 4681678 6481006 6293883 1084177 1130063 279003 242721 253899 255756 304743 297131 286624 288594 197543 201023 688135 635006 1463345 1419886 411808 408808 587246 594156 734009 714134 755298 760123 786068 800090 774920 858341 1955534 2059890 1209737 1026110 651395 635599 765737 765604 791103 800081 828032 832300 932752 937947 4997008 5179429 39.55 71.5 1
11:30:21 2024-01-29 673905 672854 192340 189288 306450 315358 334600 330942 208904 205740 251955 260772 291022 294078 4386229 4688224 6542028 6275152 1084177 1131559 277489 242721 253899 255650 306861 297903 288043 287985 197543 201656 669520 634098 1443948 1429106 410535 405898 589524 595328 733890 718231 755836 753599 788333 802383 774371 857120 1949333 2047408 1221416 1028095 645765 630952 767370 760087 791103 808805 824982 827897 935508 942937 5047571 5188794 39.55 71.5 1
11:30:22 2024-01-29 680893 670857 192371 188825 306874 315616 333983 334001 207894 205774 252310 256042 291093 295443 4386229 4740302 6509182 6289002 1094538 1131559 275757 242756 254681 254865 306861 298939 286938 288070 197543 200253 678220 626893 1445519 1442423 409304 405790 589005 590416 731778 717213 746735 754278 793445 802491 768103 858341 1955009 2044777 1165309 1024649 648622 639728 767742 762317 793418 802554 821105 829741 939531 937489 5060583 5188794 39.55 71.5 1
11:30:23 2024-01-29 682232 672756 192340 189288 305982 315874 333983 331982 208253 206382 251140 255901 291058 294569 4395926 4756868 6499897 6284517 1103983 1131228 276640 243299 257885 255720 306861 296892 288034 287949 197578 200428 689606 626893 1477037 1434252 408493 405826 589524 589753 735451 716924 747030 754278 791133 801217 772104 860215 1957834 2054037 1235110 1021737 646687 639276 765737 761237 798032 807094 818733 829151 941967 937561 5062753 5195150 39.55 71.5 1
11:30:24 2024-01-29 678856 673271 192375 189420 306201 315911 333983 332990 208253 206026 252310 257072 290615 295544 4395926 4769856 6476236 6289396 1105567 1129589 276604 242383 253120 256508 305962 297347 288533 287746 198439 200428 691077 630031 1445793 1429378 409629 409097 590172 590533 729953 719522 750938 756259 791133 798039 770355 862320 1960707 2059816 1215495 1013893 645765 636461 761370 760087 798032 802554 818770 830370 944712 937525 5004150 5188794 39.55 71.4 1
11:30:25 2024-01-29 681859 667033 193010 188494 307413 315874 333983 333495 208219 206061 251919 255867 289893 296290 4405363 4709251 6462382 6312248 1097498 1128805 275528 243095 253544 255685 305638 297207 285472 292573 197509 200428 694019 626893 1457318 1427080 408077 405898 585581 590878 736092 713087 747104 759048 788793 797769 774920 860071 1964800 2069006 1225090 1017316 651859 638372 764652 764719 798032 798919 818770 834150 943302 938647 4978224 5185095 39.55 71.5 1
11:30:26 2024-01-29 676215 667011 192675 188825 307128 314657 334635 331444 208579 205774 251529 256647 289893 296641 4399061 4688375 6481006 6289396 1088073 1131671 278271 242756 253544 255720 304779 297095 286902 288391 197543 201339 688135 634434 1451929 1417873 410572 408231 587251 593736 736092 714677 754761 759048 784365 797769 777124 858378 1955534 2059904 1235110 1024649 649545 634249 765737 765604 791103 800081 827480 833521 934184 936586 4976949 5185095 39.55 71.4 1
11:30:27 2024-01-29 671987 672827 192371 188860 306445 314399 334565 331713 208904 205774 252310 255867 291093 294078 4399061 4707391 6537412 6275152 1081849 1130755 277454 242721 254077 255292 305472 298327 287023 288391 197509 201339 682250 633494 1448561 1429106 409919 405826 586172 595328 732851 717213 754761 753063 787775 802455 774920 857082 1949370 2045772 1217504 1028095 645765 634698 765737 761237 791103 809377 825605 825545 935544 937597 5036774 5190752 39.55 71.5 1
11:30:28 2024-01-29 681859 672827 192670 188825 307374 314914 333983 334001 208074 205774 252310 256580 291058 295443 4386229 4737881 6499897 6284914 1091377 1129915 275757 242756 254325 254900 306861 297027 286902 288070 197543 200044 681767 626893 1474020 1442423 410535 405505 589005 590416 731260 717213 746735 754278 792848 802491 768103 857120 1955009 2041424 1215438 1024649 647701 639765 768322 761237 793381 802554 821105 829741 936473 942937 5046153 5180089 39.55 71.4 1
11:30:29 2024-01-29 681302 672793 192327 189254 306445 315874 333983 332018 208253 206416 251140 255867 291058 294569 4405401 4791955 6509182 6289002 1103191 1131192 276216 243469 257885 255685 306861 296475 287602 288391 198128 200428 678220 625108 1467460 1436287 408493 405790 586172 590531 733890 716924 747067 754278 791692 801818 770391 858378 1955020 2054055 1209737 1022464 646687 639765 765737 761237 798032 807094 818733 829151 939197 937525 5053361 5180089 39.55 71.4 1
11:30:30 2024-01-29 676899 666975 192336 189161 306450 315911 333983 332755 208253 205774 251176 256715 290854 295540 4395926 4769856 6480863 6284517 1107020 1131228 276604 242756 257958 256508 306393 297261 287963 287575 198404 200253 689606 629582 1457991 1429378 408690 408808 591028 590914 734083 718502 749154 755689 791096 799166 770063 862593 1960616 2062735 1213576 1014668 645765 637398 761370 760123 798032 805893 818770 830370 946722 937597 5030143 5190752 39.55 71.4 1
11:30:31 2024-01-29 680888 667191 192979 188625 307843 315838 333983 334001 207762 206095 251955 255901 289893 296046 4408521 4712615 6443711 6303248 1097599 1130867 275722 243130 253544 255685 305710 297095 285788 287059 197578 200463 682570 626893 1472190 1427080 408690 405935 585586 588958 736097 711000 747104 759011 784319 797769 774920 863475 1963507 2069006 1225090 1016784 652323 638299 764073 765604 797995 798884 819316 834743 943265 937947 4975933 5180089 39.55 71.4 1
11:30:32 2024-01-29 673612 666970 192301 188756 307343 315358 335872 330871 209196 205706 251919 256647 290580 296385 4402191 4650645 6466955 6284112 1078642 1131671 277880 241942 254289 255650 305962 299808 286831 288607 197543 200393 680939 635916 1439994 1425058 411772 405862 586379 591422 733890 713051 755836 758975 786624 800018 774920 854498 1951333 2056444 1207818 1028058 651395 634557 767915 765604 789983 801172 825568 834673 930081 938610 4989987 5179429 39.55 71.4 1
11:30:33 2024-01-29 673129 670821 191695 189411 306978 315838 335872 329943 208869 205101 251883 255124 290580 295443 4386154 4698293 6528178 6283734 1088101 1130415 277649 241977 254254 255471 306393 297207 287711 287140 198439 200358 691077 634098 1463770 1438326 411735 405790 589488 590878 731151 719250 754224 755748 788793 802419 770391 854535 1951370 2041424 1229241 1028021 645765 636465 769007 758975 792226 807094 823448 829151 938200 937561 5053361 5188794 39.55 71.4 1
11:30:34 2024-01-29 682827 672756 192301 189045 306445 315838 333983 333188 208039 206451 251140 257120 290705 294950 4405363 4765708 6537535 6284112 1100764 1131559 274843 242721 253474 255292 306861 297207 286866 287949 198370 200393 689606 625108 1462436 1433443 408493 405790 590586 592095 735451 719522 746993 754278 790465 801217 772104 860553 1956924 2053908 1211657 1020285 646687 638336 765737 760625 798032 807094 817495 827897 941931 937525 5060583 5186824 39.55 71.4 1
11:30:35 2024-01-29 679375 672242 192167 189386 306410 315874 333983 331910 208544 205740 251104 256647 290580 294987 4408519 4778454 6495034 6284112 1104775 1131192 276568 242721 257885 256473 305962 297137 288034 287949 198404 200393 689606 630481 1457165 1432153 408493 405898 590321 590587 737577 717974 747030 756421 789907 800054 772031 860034 1960579 2058417 1211657 1016784 645765 636425 763531 760050 799164 807664 817495 829113 944675 937525 5058400 5187518 39.55 71.4 1
11:30:36 2024-01-29 679855 666930 192774 188630 306878 315911 333983 332954 208039 205740 251919 256257 290580 296190 4399039 4716672 6443240 6302869 1099996 1131671 276374 243060 254041 255685 305962 299808 285753 288602 198404 200358 691270 626893 1450382 1429106 408978 405862 586379 590531 735451 713051 747030 760662 789907 798039 771484 859997 1963404 2061286 1207905 1017279 650469 638336 764652 764518 797394 800045 819936 833484 943302 939311 5000577 5180089 39.55 71.4 1
11:30:37 2024-01-29 675255 667011 192640 188825 307343 314842 336822 330639 208689 206061 251104 256647 290615 296320 4405363 4712703 6481006 6293490 1086512 1130867 278271 242011 253509 255720 305531 297095 286961 288602 197543 200673 688135 635791 1446476 1419886 410499 408231 586794 592295 735451 714134 754761 758975 784329 798892 774883 858341 1949370 2058352 1209737 1026110 650932 634698 765737 765604 791103 800045 826817 832263 931397 936550 4994744 5177483 39.55 71.4 1
11:30:38 2024-01-29 671987 670848 191739 188825 306410 314621 335872 330907 208544 205706 251493 257120 290299 293625 4399061 4697807 6527890 6270258 1084955 1130755 277880 242011 254254 255650 306609 297027 288631 287544 198404 200393 685192 634098 1453265 1433170 410572 405826 589488 592660 731856 719250 755948 758159 790570 802455 770355 855552 1951370 2039978 1213576 1028021 645765 636425 769007 758938 792226 807094 823448 830332 938200 942901 5058400 5191313 39.55 71.4 1
11:30:39 2024-01-29 680828 671253 192336 189420 306445 315838 333983 331946 208219 206382 250891 256257 291058 295233 4408521 4777550 6499790 6289002 1106233 1129915 276568 242721 257958 255720 306825 297239 288017 287949 197543 200393 695491 627328 1447143 1429378 408493 405826 589488 589753 735973 719522 747030 754278 788756 800018 772067 861931 1956924 2056444 1235110 1019523 646226 638299 764652 760050 797995 807094 817495 827897 943265 944121 5067819 5192497 39.55 71.4 1
11:30:40 2024-01-29 676826 671290 192202 189416 306415 315874 333983 331946 208253 205740 250715 256681 289893 295233 4399061 4769856 6500215 6284112 1103971 1128805 276145 242349 258250 255720 305962 297207 287927 287949 198128 200393 691077 630481 1456861 1429378 408077 409097 589452 590842 738101 719522 749228 756421 791096 799731 769228 862320 1960616 2059812 1213576 1015337 646687 636875 761370 758938 797995 802518 816333 830332 944712 937525 5004322 5186824 39.55 71.4 1
11:30:41 2024-01-29 680856 666975 192774 188630 307378 315838 333947 332954 207894 205740 251706 255655 289936 295422 4386191 4701618 6443625 6302869 1097767 1130718 275493 242721 253474 255650 306393 297207 285294 288797 198094 200393 694019 625981 1452335 1427080 408077 405862 585549 590008 736495 713087 747030 759011 790010 800296 774920 861021 1959188 2069006 1215495 1016784 651395 635939 762990 765604 797431 801418 819353 834743 941894 933872 4966527 5183125 39.55 71.4 1
11:30:42 2024-01-29 673340 666975 192640 188778 307343 314878 336347 329907 208869 205740 251706 256647 289893 296320 4399039 4669661 6466837 6284517 1086848 1130415 278075 241977 253509 255685 305531 297207 286427 288391 197543 200428 688135 636245 1460566 1419886 411480 408231 586835 594412 734004 714097 755948 758461 784329 797769 774920 858066 1954145 2054032 1209737 1024649 650469 634698 765737 765604 790543 800045 825605 832263 932093 936550 5001886 5179429 39.55 71.5 1
11:30:43 2024-01-29 671987 672565 191730 189420 306410 315322 336347 330674 208253 205740 251529 260772 290580 291931 4405363 4703210 6518149 6279630 1084917 1128805 277489 242011 254289 255257 306609 297888 288332 287252 198404 200428 685192 634098 1451421 1434523 410572 405826 585811 592623 730688 718206 751175 754278 790010 802455 770355 855552 1951370 2039978 1213576 1026525 645305 636425 767915 758365 791103 802518 822862 829741 938200 942901 5051177 5192497 39.55 71.5 1
11:30:44 2024-01-29 682827 672100 192336 188825 306476 315358 333983 331946 207894 206451 251529 260772 290299 291980 4405363 4756383 6499790 6284112 1097637 1128805 274879 243265 253474 254900 306861 296163 287077 287949 197509 200358 689606 624663 1460643 1432153 408493 405790 589488 589971 734930 718231 746500 754784 791060 801217 770428 858341 1956924 2056591 1211657 1020285 646687 639276 765194 760087 797431 807094 816333 827934 941228 937525 5051177 5180089 39.55 71.4 1
11:30:45 2024-01-29 676863 670302 191769 189254 306166 315947 333947 331982 208074 205740 251140 256681 290139 292871 4386154 4742417 6429242 6289002 1096041 1128002 276374 242687 253864 255720 304566 297563 286039 288042 198128 200044 694019 627328 1467299 1429378 408942 408808 588079 590416 738101 717484 749265 758975 791060 797476 768140 863584 1960616 2063186 1217414 1013172 647148 637361 761370 760625 795644 801208 818770 829867 941894 939311 4991178 5188794 39.55 71.4 1
11:30:46 2024-01-29 678814 667263 192301 188625 308275 313886 333983 332719 207894 206416 251140 260772 289083 293765 4395890 4697807 6462120 6289002 1089636 1128805 276073 243095 253050 255471 305962 297239 286772 288797 197303 201023 673870 628684 1463641 1419886 409074 405862 585549 591750 737054 711036 747104 756758 788892 799166 777124 861021 1957911 2072281 1227285 1018038 651395 635599 762450 765801 795666 800045 821105 833521 939197 933872 4945372 5179429 39.55 71.5 1
11:30:47 2024-01-29 672871 667002 192814 188791 307343 314878 333983 330907 209231 205101 251706 256257 289488 294735 4405363 4641212 6471614 6289002 1075441 1128805 276461 241942 255072 255615 305102 297275 286025 288653 197509 200848 696042 635006 1454077 1427080 412063 405862 585996 592623 731856 713051 755836 756794 788892 801253 774920 853321 1951370 2053528 1231198 1029558 650932 634557 767742 765604 789983 802446 823151 832146 932093 939311 5004150 5179429 39.55 71.4 1
11:30:48 2024-01-29 673129 671111 191734 189258 306982 315911 333983 330674 208253 205101 251706 257120 289998 294265 4399039 4708556 6490398 6289002 1088073 1128805 276973 241977 254289 255257 306393 297527 286427 287153 198750 200079 705806 632286 1451432 1438326 411153 405754 589841 590416 731493 717974 750034 755348 790501 802455 769228 853321 1953578 2038533 1231198 1025796 645765 636461 768322 758938 792788 802482 821105 830332 938200 937525 5053361 5188794 39.55 71.4 1
11:30:49 2024-01-29 682343 668989 192301 189088 306441 314914 333983 331982 207894 206416 251104 260737 291058 292015 4386191 4765708 6513831 6289002 1099209 1128805 274666 243265 253474 255257 306861 295954 286902 288017 197509 200358 688135 625108 1460176 1429106 408493 405790 590260 592988 734179 718740 744546 754278 788793 800054 771520 860215 1957799 2053982 1209737 1019523 645765 637848 764652 758975 797431 807094 816333 827897 941894 941306 5053361 5183802 39.55 71.4 1
11:30:50 2024-01-29 676863 670265 191730 189131 305947 315838 333947 331946 208039 205740 251706 256681 289088 293353 4395890 4744970 6452829 6284517 1102356 1127199 275895 242011 253262 255720 305066 297491 286992 286889 198439 200393 681120 628684 1438905 1429378 409267 408808 589749 590416 738101 718502 749265 756794 791096 798039 769228 862320 1960616 2059816 1213576 1013893 646687 637361 761370 758975 795666 802446 818770 830332 944675 941306 4997008 5186824 39.55 71.5 1
11:30:51 2024-01-29 680884 666966 192814 187608 308094 314878 333983 332990 207571 205774 251140 257622 290447 294699 4389881 4707391 6462382 6298477 1092901 1128805 274701 242721 253474 255471 305962 296789 285263 288761 197474 200393 691077 626000 1448251 1423924 409074 405862 583895 590044 735973 712006 747030 756794 788892 798039 774920 859724 1955009 2072052 1207818 1016060 651395 634557 761370 765604 796866 800287 818733 834113 940526 935228 4964210 5183125 39.55 71.5 1
11:30:52 2024-01-29 672862 667011 192158 188464 307378 315358 335872 329907 208939 205706 251104 255901 289088 293559 4399061 4650645 6462382 6293490 1081825 1127199 277239 246736 254077 255471 305102 297275 286463 288536 197474 200883 696042 635461 1444950 1419886 411808 408231 586087 595511 733654 713087 752817 756794 785476 799491 774920 855826 1951370 2056894 1233154 1023614 650932 630916 765737 765604 789983 800081 825605 829903 930081 936623 5001008 5175737 39.55 71.4 1
11:30:53 2024-01-29 672175 672095 191691 189420 305943 315616 333983 329943 208253 205597 251706 257120 290615 298122 4402324 4701921 6480637 6274733 1086512 1125259 277203 243689 254254 254865 305962 296331 287767 286651 197578 200393 676770 632286 1438671 1434252 410608 405826 589524 590587 730670 717431 754761 754278 790010 802455 769228 854906 1951370 2036559 1213576 1026110 643927 635490 767915 756758 792226 802482 821105 829741 938200 937561 5051177 5181400 39.55 71.5 1
11:30:54 2024-01-29 682827 671327 191765 188791 306441 314878 333983 331946 207605 206382 251140 256760 290615 291931 4395890 4755540 6504432 6275152 1099198 1125259 274630 243399 253474 254830 306825 296338 286427 288326 197509 200219 688135 625108 1471027 1432425 408203 405183 589749 590416 733890 718502 745369 753599 791060 800090 769264 858103 1954145 2053528 1211657 1020285 645765 638336 765737 760087 796866 802518 817569 827308 938497 939311 5051177 5172048 39.55 71.4 1
11:30:55 2024-01-29 680746 672279 191734 188830 305987 314914 333983 331444 208074 206204 250327 261173 290819 298293 4389616 4764846 6490519 6279630 1100727 1125259 276160 243299 254509 255471 306825 295677 287158 287733 197509 200358 688135 625108 1477298 1434252 408493 405147 588913 590416 733890 717213 745934 753209 791096 800090 769228 858341 1954145 2053528 1231198 1021737 645765 638372 765737 760050 795702 802554 816333 827897 939197 939311 5047571 5172680 39.55 71.4 1
11:30:56 2024-01-29 676483 666970 191730 188961 306987 315616 333947 330978 208074 205563 250715 256647 290174 292871 4395999 4763834 6476236 6279630 1103794 1128002 276125 242518 254150 255720 305962 297016 286938 287014 197543 200219 679670 628684 1443315 1428365 408203 405862 589749 590461 735973 717484 745934 753599 784319 797769 771159 862207 1955534 2053945 1209737 1016118 645305 636388 763568 758975 798032 806500 816333 827308 943302 937489 5051177 5181400 39.55 71.4 1
11:30:57 2024-01-29 675860 667227 191700 188791 306987 315394 333695 331713 207941 205740 250715 256681 290244 292879 4395890 4764828 6471457 6275152 1105406 1127199 276073 241977 254150 255720 305746 295721 287486 287167 197509 200393 688135 628684 1437549 1428365 408203 405826 590168 590461 734930 717484 745971 754784 788793 800054 772220 857559 1955020 2054202 1211657 1017571 645765 637398 763568 758975 797995 807108 815716 827934 941967 937525 5060583 5192497 39.55 71.4 1
11:30:58 2024-01-29 676863 667236 191726 188825 305952 315616 333983 331946 208010 205454 250927 256681 290139 291895 4395926 4774207 6485635 6284517 1105406 1131221 276319 242518 254509 255720 305244 296582 288021 287140 197543 200393 685470 627787 1443925 1429378 408493 405862 586172 588921 735973 717484 745934 754278 784319 799491 772220 862207 1956924 2054055 1209737 1019027 645765 637361 764652 759011 798032 808253 817569 827934 943302 937525 5042748 5181400 39.55 71.4 1
11:30:59 2024-01-29 678590 667200 192215 188791 305952 315911 333983 331982 208045 205740 251883 256647 289294 293913 4399175 4728943 6424653 6293528 1099249 1129915 276073 242687 253509 254900 305066 297045 286132 287140 198439 200079 685470 626893 1450938 1429378 408690 408231 586831 590531 735973 714404 747104 759011 790501 793513 769952 861331 1955057 2062827 1221252 1013221 648622 638336 761370 762353 793381 802406 819936 834078 939197 939311 4990289 5181400 39.55 71.5 1
11:31:00 2024-01-29 681864 667232 192640 188072 308094 312968 333983 332719 207617 205774 251140 261102 290174 293500 4399175 4688488 6462120 6284517 1092975 1128805 275422 243060 253085 255685 305962 296973 286808 292573 198625 201374 669520 631693 1440679 1416135 405709 405935 586415 591422 737054 710191 749265 756223 786031 798039 774976 863475 1954145 2071942 1217504 1020285 649545 634249 761370 765604 793388 800081 820780 829903 937535 935925 4933608 5175737 39.55 71.5 1
11:31:01 2024-01-29 673607 667047 192675 188198 309333 313444 333983 330978 208039 205135 252310 255649 289928 293595 4389706 4624965 6509276 6265787 1078886 1128002 276445 242011 253474 253906 306861 296295 286030 288689 197303 200393 685192 630481 1443965 1425058 409304 404220 587246 592696 728534 713124 752616 753379 786031 802527 774920 852677 1944227 2044321 1221416 1029558 647148 633554 767779 762317 791103 802554 823188 827308 932789 939311 5015792 5172048 39.55 71.4 1
11:31:02 2024-01-29 677890 669578 191765 188237 306450 315394 332431 332990 207571 204779 251919 256042 290174 292871 4389142 4709013 6471388 6279630 1088335 1128530 275931 241977 254289 254118 306393 296122 286401 287769 198128 199731 692901 626855 1471669 1438598 410535 404577 588304 590112 729637 716385 749154 753743 791133 802419 768103 856276 1951370 2035610 1227009 1023192 647610 637885 767742 757811 793388 802518 821101 827971 938200 942118 5053361 5181400 39.55 71.4 1
11:31:03 2024-01-29 681518 667268 191765 188825 305952 315394 333983 331713 207894 207468 250715 260772 290615 298348 4393024 4768238 6480637 6279630 1100689 1126924 276125 242721 254689 255292 306825 295290 287518 287769 197509 200393 696226 625108 1456273 1434523 408493 405183 589837 590416 734004 717405 745934 753209 791096 801253 770391 858764 1955121 2050618 1209737 1020285 647148 638336 765737 759428 797467 807094 819353 827308 939197 939311 5046153 5179429 39.55 71.4 1
11:31:04 2024-01-29 680516 667196 191730 188694 306987 314878 333983 331982 207894 207468 250327 260737 290174 297925 4379888 4764846 6481168 6274733 1100764 1126924 275931 243095 254509 255471 306825 295218 287041 287823 197543 200219 688135 625108 1451016 1434359 408203 404577 589749 590416 733917 716468 746500 753599 791096 801253 769809 858802 1955534 2053945 1209737 1020285 647148 638372 765737 760087 795739 802554 818757 827934 939197 939311 5046153 5179429 39.55 71.4 1
11:31:05 2024-01-29 680479 667187 191730 188660 305917 314914 333983 331982 207605 207468 250715 261138 290615 298086 4389602 4758926 6480674 6270679 1100689 1126924 275737 242756 254150 254900 306393 295677 287279 287329 197509 200219 678220 625108 1476344 1434523 408493 405469 589139 590416 733890 716385 746463 753209 791133 802419 769264 858755 1954145 2051002 1233154 1020285 647664 638299 765737 760123 796866 807094 818496 827308 938533 939311 5047571 5179429 39.55 71.4 1
11:31:06 2024-01-29 680511 669614 191734 188791 305525 315394 333983 331480 207750 206197 250327 260772 290615 297925 4392407 4765780 6471457 6274733 1103971 1127162 276089 242314 254689 255650 305962 296302 286871 287540 197509 200323 689606 628684 1450938 1429378 409074 408231 590260 591674 737017 718428 744546 756421 789907 798039 769191 862556 1957799 2056857 1211657 1013893 646410 635454 761370 758938 797995 802518 816059 829113 944675 941972 5030143 5186824 39.55 71.4 1
11:31:07 2024-01-29 682343 669035 192301 188494 306415 315544 333405 332449 207536 205706 251104 257120 289259 294664 4392704 4700515 6434045 6293490 1096041 1128002 274666 241942 253439 254865 305962 297527 285138 288260 197509 200044 698433 625981 1473886 1427352 409365 405790 584013 590416 734930 712779 744546 758975 791131 800296 774920 860984 1956924 2066075 1217414 1016060 651121 636388 762990 765604 795666 800287 817495 832263 939197 936550 4957122 5170064 39.55 71.4 1
11:31:08 2024-01-29 671987 667236 192301 188198 306410 313921 335872 329640 208039 205135 250644 255867 289698 293559 4389692 4669510 6462494 6284112 1081634 1125559 277629 241942 253439 255650 305066 296371 285954 288175 197509 200358 678220 633644 1452202 1415864 409883 408195 586379 594412 734930 714097 753687 756794 784293 801427 774883 858066 1951333 2054985 1209737 1023192 649545 633799 765194 765061 790543 799446 825568 832263 930081 933836 4971123 5170603 39.55 71.5 1
11:31:09 2024-01-29 670674 671253 191384 189351 306978 314842 333983 329640 208219 205486 251068 256760 290139 297925 4389142 4678145 6499526 6265354 1085202 1125259 277593 243869 253474 254830 305962 295842 287117 286656 197543 200358 686664 632286 1444850 1433443 410499 405754 585775 591713 730670 717227 751101 754278 788892 802383 768103 856313 1951370 2038496 1227285 1026110 646687 635490 767915 756758 791103 807058 823448 829741 938200 937561 5041772 5177445 39.55 71.4 1
11:31:10 2024-01-29 681518 669724 191730 188791 306415 314842 333983 331910 206925 206175 251104 256760 289893 291980 4392745 4752997 6489978 6289002 1099198 1128186 274630 245067 253474 254865 306861 296093 287006 288381 198611 200358 688135 624663 1456449 1431151 408493 405754 589749 590416 733890 717484 745934 753711 791060 800054 770355 858689 1954145 2056444 1209737 1020285 645574 638299 765737 758975 796229 802518 816310 827897 939197 941306 5051177 5179429 39.55 71.4 1
11:31:11 2024-01-29 681037 669729 191691 189092 306987 315322 333983 331910 207894 205740 250679 255124 290580 291931 4399039 4775033 6499674 6284112 1102394 1127609 275895 243330 254150 254865 305926 295641 286602 287642 197543 200079 695491 625108 1470654 1431156 407913 405433 589749 590531 733890 717484 745897 754278 789907 800054 770355 858727 1955534 2053528 1209737 1019523 645574 638299 765208 760050 796829 802518 818135 827934 940562 941972 5051177 5177445 39.55 71.5 1
11:31:12 2024-01-29 680073 669734 191730 188791 306987 314842 333983 331408 208039 205706 250291 257300 289893 291980 4395890 4766448 6518839 6284112 1103831 1127609 275895 243060 254150 255257 306393 295538 287482 287531 197543 200184 689606 626000 1447666 1429378 408203 405754 589841 585500 735451 717916 744546 753743 788756 799455 772031 861225 1954971 2054985 1211657 1018762 647148 637361 763531 758938 796866 807094 818421 827897 941192 941972 5051177 5185598 39.55 71.5 1
11:31:13 2024-01-29 678553 668525 191730 188791 306987 314554 333911 331713 207894 205955 251104 256647 289259 292906 4392299 4744970 6448039 6279630 1103971 1127162 275895 241977 253509 255685 305066 296582 286987 286853 197509 200358 691077 628684 1447871 1429378 408653 409097 589336 591674 738101 716385 750331 756758 791060 798039 769228 864473 1960616 2064199 1213576 1013893 647333 636388 761370 760050 795666 802446 820830 830332 944675 941306 5001886 5186824 39.55 71.4 1
11:31:14 2024-01-29 681313 669067 192909 187613 307843 313921 333911 332918 206959 205950 251104 257120 289901 294699 4382839 4716080 6462382 6289002 1092975 1128002 275051 242721 253050 255257 305962 296582 285209 288761 197440 200358 689606 626446 1472625 1423186 408493 405862 585549 591750 735973 712211 747030 757905 788892 799166 777124 862556 1955009 2074994 1227285 1017279 652048 635149 761370 765604 794504 797724 820830 833484 939160 928547 4945372 5173753 39.55 71.4 1
11:31:15 2024-01-29 669688 669035 192640 188494 307124 314878 333983 329978 208869 205452 251140 255867 289698 293801 4395496 4622347 6466837 6289002 1076985 1127199 276973 241774 254681 254900 305066 297563 285436 288422 197474 200358 685192 634098 1459017 1427352 411772 405790 585668 592988 731187 713298 753353 756758 788892 801818 774920 855826 1947945 2053528 1207818 1029558 651121 635599 768286 765604 788864 802374 824671 832146 930081 939311 5004592 5173753 39.55 71.4 1
11:31:16 2024-01-29 672652 669021 191730 189058 306987 315874 333983 330942 208544 206910 251706 256760 290139 293702 4385862 4701921 6462120 6275152 1086676 1127646 276354 242279 254824 254617 306393 296122 286853 287032 198404 199731 694019 631383 1439343 1438598 410572 405147 588913 590531 729601 718502 751472 755348 790501 802419 768066 854979 1951370 2035610 1200371 1026110 646687 636425 769007 756721 792788 802482 821101 830332 938200 937525 5036774 5181882 39.55 71.5 1
11:31:17 2024-01-29 679106 667164 191700 188825 306166 315358 333983 331677 208219 205563 250327 255867 290139 298136 4389559 4764828 6480863 6274733 1103971 1127880 275508 243616 254509 255615 304887 296093 286866 286996 197509 200044 685470 626893 1450805 1427078 408203 405826 589749 588921 735451 717484 745897 754278 788720 800018 771447 861225 1956924 2054985 1209737 1016784 645574 636425 764652 758938 797995 807094 816347 827934 941931 937525 5051177 5179429 39.55 71.4 1
11:31:18 2024-01-29 678548 667155 192171 188825 306987 315580 333983 331910 208039 205135 250715 256647 289083 292630 4389602 4754402 6452646 6270258 1103971 1128459 275931 243689 252697 255720 304208 295538 287544 287032 197543 200044 696778 628684 1453891 1427078 408077 408231 590172 590416 737017 716976 749265 756421 788793 798039 768103 861294 1954983 2058352 1211657 1013893 645765 635939 761370 758938 795666 802446 816272 830332 944675 941306 4982859 5179429 39.55 71.4 1
11:31:19 2024-01-29 681313 668777 193165 188164 307378 314878 333405 332719 207860 205740 251104 256760 289294 294699 4377146 4688224 6443625 6293490 1094479 1125259 274666 242721 253439 255615 305962 296847 285178 288761 197509 200184 694019 625108 1446254 1423186 409365 405862 585549 591674 736226 710693 746795 757865 788892 799166 774920 860034 1956924 2071942 1233154 1016784 651395 630952 762450 765604 796829 800287 819936 834113 939197 933872 4957122 5177445 39.55 71.5 1
11:31:20 2024-01-29 671662 667155 192171 188203 306410 314842 333983 329640 208544 205101 251104 256257 289083 293765 4389602 4650645 6453004 6284112 1078646 1127658 277593 241774 253474 255043 305030 297491 285655 288319 197474 200393 686664 635006 1435942 1420158 411808 405898 586379 593955 733462 711232 755948 758632 786068 799455 774920 855826 1949333 2056591 1209737 1026110 651395 635599 765737 765604 788864 801208 824945 832740 930044 936586 4994744 5179429 39.55 71.4 1
11:31:21 2024-01-29 672175 667236 191768 189092 306159 314878 333983 329907 208074 205101 251140 256760 290174 291895 4386417 4692201 6470322 6265354 1086751 1128805 276354 243652 253864 254830 306393 295525 287117 286526 199748 199731 694019 630031 1442339 1436559 410535 405433 588913 590416 729564 717484 753687 754784 789943 802419 771385 853321 1951370 2035114 1217414 1026110 643927 635975 767370 756721 791103 802446 821105 829151 938200 941972 5042748 5179429 39.55 71.4 1
11:31:22 2024-01-29 680343 667196 191412 188791 306987 314878 333911 330942 208039 205101 250481 255124 290139 298067 4386417 4774207 6462157 6274733 1100820 1125259 275508 243689 254150 255222 305962 295641 287117 286642 199748 200044 680939 628684 1450377 1427352 408710 408231 589331 590531 737017 716976 750706 756421 788793 798039 768647 860034 1956651 2056968 1211657 1013172 645765 637093 761370 758975 796829 802482 816370 829151 944675 941972 4985665 5176385 39.55 71.5 1
11:31:23 2024-01-29 679785 667831 192774 187608 307374 313886 333441 331982 206959 205774 250853 256760 289118 293801 4376944 4701843 6462382 6284112 1091414 1125259 274879 243689 255193 254652 305962 296582 284632 286933 198625 200393 672420 627787 1448121 1420158 408220 405826 583895 590878 735451 709152 748530 756421 788892 798039 776572 860034 1949370 2074994 1229241 1015337 650932 634521 761370 765604 793381 800287 818770 831991 939160 928547 4938311 5173753 39.55 71.5 1
11:31:24 2024-01-29 670674 668786 192332 188160 306410 313886 333911 328911 208253 204782 250539 255124 288886 292906 4383278 4641363 6443625 6284112 1076985 1125259 277259 243616 254006 254830 305066 296371 285436 287733 198625 200044 678220 632286 1489972 1425329 412585 405147 585549 591786 729601 711269 755298 756421 787775 802419 774920 852677 1947652 2049165 1205899 1029558 650932 633955 767200 765604 788864 802410 820743 830472 930081 936586 4997008 5166621 39.55 71.4 1
11:31:25 2024-01-29 676630 667191 192171 188233 306450 315874 332665 331982 207894 205066 251706 256513 290174 291971 4376944 4711208 6480863 6284112 1089885 1125259 276180 243652 256677 254083 305316 296582 286423 287140 200328 199626 678948 625533 1445989 1438598 409267 405488 588588 589997 729637 715453 745603 755348 791692 802419 767523 856473 1949370 2038533 1224854 1023192 646687 637848 768053 758975 793388 806525 818733 827897 937833 941972 5041772 5188794 39.55 71.4 1
11:31:26 2024-01-29 681275 667223 191730 188499 306191 314621 333983 331444 208039 206382 250327 257120 290139 293992 4386417 4769958 6499897 6282391 1102394 1126284 275371 242756 254687 255081 306609 295713 286830 287544 198625 200254 688135 628235 1435375 1427352 407913 405560 590168 590008 736005 717484 745934 755210 790010 799166 769228 861294 1956403 2058352 1179002 1013893 645305 635490 762990 757829 798032 802518 816333 829151 944675 937525 5030143 5179429 39.55 71.5 1
11:31:27 2024-01-29 678892 668786 192358 188194 306441 314878 332900 332485 207571 205597 251104 257120 289259 296502 4380142 4699070 6434246 6291824 1095260 1125259 274914 242349 255554 254760 305962 298122 285174 288066 200031 200254 691077 625108 1455429 1420158 408493 405502 583895 590424 735973 710191 747030 756162 788892 798039 777301 860034 1949752 2071942 1227285 1016784 650932 634698 760791 765604 793381 800287 818770 832263 938891 928547 4938311 5177445 39.55 71.4 1
11:31:28 2024-01-29 669724 668994 192367 188194 309251 314363 333983 329444 208579 205101 251140 261138 289083 293559 4373812 4632759 6453004 6287328 1075775 1125259 276640 243314 256314 255257 304566 297527 285401 287778 197474 200149 686664 633286 1451845 1423186 411189 405826 585167 591786 731310 710693 754761 756758 786661 800090 774920 853358 1949948 2053257 1207818 1026562 650469 630952 767915 765604 788864 801244 823188 830332 930763 936623 4994744 5173753 39.55 71.4 1
11:31:29 2024-01-29 671428 667191 191131 189088 306987 315358 333983 329943 208219 205066 251529 256760 289858 292460 4383379 4688375 6471761 6282391 1084177 1125259 276675 246461 256133 254619 305962 296163 286320 286808 198404 200311 689606 631383 1435670 1434523 410608 405469 589841 590416 729601 718502 750071 754278 788489 802419 769228 853321 1949370 2039707 1207818 1026110 643927 634594 767370 756721 790543 802482 821105 827934 938287 937561 5036774 5179429 39.55 71.5 1
11:31:30 2024-01-29 682284 667200 191765 188825 305952 314657 333947 331946 206959 206382 250891 256042 290299 297925 4383283 4758035 6499897 6282391 1099247 1126284 274074 242756 255120 254619 306825 295359 286916 287256 197474 200486 688135 624219 1457520 1429378 408203 405183 589005 590416 733890 716976 743491 753743 790233 800054 769264 858378 1954971 2056356 1207818 1020285 645765 638336 765194 758975 795702 802554 816370 827308 940681 941972 5040459 5179429 39.55 71.5 1
11:31:31 2024-01-29 677858 668786 191769 188237 306978 315394 332900 331444 206959 205101 251140 261138 288978 294885 4373823 4701581 6424868 6291824 1096898 1125259 275564 242011 253297 255403 304816 297527 285436 287949 197543 199892 696962 625108 1450657 1425329 408041 405790 585280 589997 733890 711269 747030 758438 789676 793513 768140 860034 1960616 2062735 1225090 1013172 648622 637361 761370 762353 795666 800081 818733 832740 940681 938647 4975933 5186824 39.55 71.4 1
11:31:32 2024-01-29 673607 667065 192033 188233 306406 312933 335872 329978 207571 205420 250715 260843 290615 292906 4377132 4689597 6462382 6272959 1085106 1125259 276640 242011 257849 255438 304636 297000 286311 287746 197509 201117 657921 631834 1466393 1413946 408493 405898 587246 592696 735973 710191 749043 755689 786355 798039 777124 857559 1951370 2071942 1209679 1019560 647701 632902 761370 764594 792788 799482 822567 831672 936251 933872 4931263 5166901 39.55 71.5 1
11:31:33 2024-01-29 671478 667227 191769 188233 306450 312682 333983 329943 207929 205135 251140 256760 290412 297654 4373973 4689597 6527695 6269052 1085106 1128459 277295 246425 255337 255046 306177 296302 287724 286700 197543 200393 696288 632286 1443173 1429378 410245 405826 589488 592623 731741 717993 754761 753711 788892 802455 769264 853358 1949556 2035372 1209737 1026110 643927 634594 767915 756721 791103 802482 821105 827971 936871 942937 5047571 5175737 39.55 71.4 1
11:31:34 2024-01-29 681313 667200 191730 188233 305952 314399 333947 331946 206959 206095 251104 256042 290174 298081 4383379 4760606 6499897 6282391 1099249 1127658 274494 242756 257921 254687 306500 296093 286916 287167 197509 200219 689606 624191 1455749 1429378 407913 405790 588913 590416 734004 716468 745934 753743 788793 800054 770428 858341 1955121 2052103 1235110 1018799 645765 637361 763568 758401 795739 802554 816333 827308 939197 937561 5043969 5179429 39.55 71.5 1
11:31:35 2024-01-29 678732 668781 191562 188795 306982 314878 333717 330978 206994 205706 250151 260772 289698 293955 4386456 4773267 6494604 6287161 1103983 1125259 275793 242011 257885 255720 304779 296187 287117 286902 197509 200044 679670 628228 1441230 1427352 408077 408231 588913 590416 736536 716468 748733 756421 788829 798039 768140 860071 1956924 2058495 1211657 1012452 645305 634594 760831 756794 796829 802518 816407 829741 944675 937561 4982859 5183125 39.55 71.5 1
11:31:36 2024-01-29 678856 668312 192362 188029 306909 314914 333170 332755 206959 205135 250715 256760 289259 294592 4370700 4692443 6443527 6292255 1094538 1124424 274721 241977 253120 255292 305746 297022 284530 288355 197509 200044 696778 624638 1450408 1425329 405745 405862 585135 589139 735973 711269 747067 759011 788892 799166 774920 860034 1959308 2070791 1213576 1016060 651395 634557 761370 765073 795702 797760 818770 833521 941228 935366 4923776 5172675 39.55 71.5 1
11:31:37 2024-01-29 673598 667196 192679 188034 307163 313665 333622 331211 208219 205135 252310 255828 289733 293595 4373737 4633676 6499376 6277902 1078923 1128459 276410 242011 253509 254228 306717 296191 286275 288883 197474 200358 673870 632008 1437799 1425329 408978 403368 586922 595048 728534 712852 749502 753209 786031 805939 774920 853321 1947652 2044777 1203261 1029558 646687 633229 767915 762353 790846 802554 823188 826720 932826 939311 5025857 5172048 39.55 71.4 1
11:31:38 2024-01-29 679375 667236 191765 188660 306201 314878 332665 332760 207605 205101 251742 256042 290174 293084 4374086 4715406 6480712 6278478 1100820 1128422 274914 242791 258104 254900 306825 296086 287140 287544 197474 200079 688135 622816 1480445 1429378 407913 405469 589749 589175 733922 717484 745934 752528 788829 800054 770428 858378 1955534 2053528 1209737 1018799 645765 637361 763568 758975 796866 802554 816333 827934 939233 939311 5050900 5172048 39.55 71.4 1
11:31:39 2024-01-29 678618 669468 191717 188160 307338 312861 333983 331359 206959 206061 250679 257120 289259 292751 4383359 4686832 6471726 6278059 1084993 1125596 276604 241977 254509 255436 305912 296748 285856 287746 198625 200044 675320 632286 1469459 1416135 410499 405862 585549 592660 733720 711196 753687 756794 784256 800296 774334 857045 1950423 2053528 1231198 1023192 649545 633799 765737 764518 788864 798884 825568 829867 930008 933836 4985338 5168067 39.55 71.5 1
11:31:40 2024-01-29 673149 669734 191393 188660 306987 313629 333983 329871 207860 205101 250891 256760 289628 292734 4377134 4683477 6518574 6263526 1084465 1127547 276604 241942 253474 254830 305962 295426 287508 286785 197474 200358 707944 632286 1455957 1429378 409883 405754 585775 594668 731918 717484 751138 752528 788892 801253 771596 853284 1947652 2038004 1231198 1026110 643927 630916 767370 756721 791103 807108 822862 827897 936871 937561 5050139 5177445 39.55 71.4 1
11:31:41 2024-01-29 680782 666813 191695 188791 306978 314363 333947 331444 207548 206347 250291 256760 290104 293471 4383472 4769868 6462082 6268937 1103147 1125112 275351 241977 252732 255650 304672 296259 286974 286817 197474 200149 679670 628684 1439182 1430009 408617 408231 589331 590416 738101 717213 749228 756186 788793 798039 768103 861294 1957799 2059812 1213576 1012452 645765 636425 760256 758938 795644 802374 818733 830332 941155 939311 4985338 5173753 39.55 71.4 1
11:31:42 2024-01-29 678856 669280 192900 187869 307409 313373 333911 331946 206925 205706 250679 256760 289698 292751 4373860 4691105 6453004 6282391 1093719 1128002 273897 242314 252697 254830 305424 297000 284773 289365 198625 200323 675320 625533 1488583 1417753 408493 405862 585254 592623 735973 711232 745603 756421 786588 798039 777124 861633 1954145 2071942 1219460 1017316 649271 633799 761370 765604 793351 798884 822586 832740 938200 935192 4928905 5163278 39.55 71.4 1
11:31:43 2024-01-29 673340 669035 192301 188151 307128 313956 333983 330639 207571 205921 250891 255614 290139 291980 4367471 4641993 6527711 6263526 1080301 1124840 276038 241977 253474 254865 306825 295398 286481 288378 198625 200813 668070 632286 1434657 1432319 409267 405790 589841 595511 731741 716976 751138 751500 787739 800018 771520 853684 1940915 2041424 1203980 1025379 644650 633799 765737 756758 789983 807094 824436 825471 934110 941972 5033562 5177445 39.55 71.4 1
11:31:44 2024-01-29 680819 669255 191660 188499 305926 313921 333911 331408 206925 206347 250891 256042 290139 294038 4380340 4729385 6489981 6277902 1097681 1128385 273897 242991 253085 254474 305351 296129 286392 287293 198625 200009 688135 624219 1464215 1431983 409074 405147 588913 590416 733995 717484 747399 753026 790465 800018 768140 858341 1954145 2052072 1214775 1020248 645765 637812 765194 758902 796829 802554 816272 827934 939160 941306 5047571 5177445 39.55 71.4 1
11:31:45 2024-01-29 678409 669734 191393 188486 306982 314842 333947 331677 207894 205386 250116 260807 290104 297925 4373823 4757202 6471116 6272959 1104135 1130026 275615 242687 254150 255257 304636 295433 286831 287418 199748 199975 691077 628235 1444244 1428880 410825 408231 589749 590416 737017 716976 750331 756825 789907 798039 769191 861294 1956924 2057101 1213576 1011013 644845 635939 761370 756758 795666 802410 816333 830332 943229 941306 4982859 5183125 39.55 71.4 1
11:31:46 2024-01-29 679818 667831 192167 187873 306450 314363 332900 331982 206959 205101 250891 256042 289022 293837 4361276 4681602 6452453 6291824 1094463 1125112 274509 242721 253050 254687 305066 297246 283975 288617 198625 200323 686664 625108 1450545 1417753 409074 405826 583895 590878 735571 709115 750057 755748 788333 798039 777124 860034 1951370 2062709 1200142 1016784 649545 634698 761948 765604 793388 800045 821105 832740 939531 933872 4919068 5155930 39.55 71.4 1
11:31:47 2024-01-29 671987 667160 192167 188494 306380 312933 335872 330639 208219 205135 250817 256042 289893 293393 4361276 4674880 6518278 6254579 1081971 1125075 276390 243689 253439 254830 305962 295641 287767 288523 197509 200813 666620 632286 1446752 1427078 410550 405754 589754 592660 731833 716976 755083 752069 787775 800054 772067 853321 1947652 2041424 1225329 1026110 643927 635599 770035 756758 790543 807094 822530 826409 934147 937489 5034577 5170603 39.55 71.4 1
11:31:48 2024-01-29 680819 667137 191695 188186 306978 313921 333983 331910 206959 206382 250715 256042 290139 297925 4377134 4741186 6480548 6263564 1097681 1125075 273897 243195 254869 254083 306825 295641 286405 287217 198625 200009 688135 624219 1450135 1430132 409308 404541 588913 590416 733890 716468 744060 751384 789907 800054 769228 858341 1954145 2050618 1207818 1020248 645765 639219 764110 759613 795666 802518 816333 827897 937833 939311 5038172 5170064 39.55 71.5 1
11:31:49 2024-01-29 679375 668516 191393 188838 306982 314399 333911 330907 207571 205740 250080 257120 289901 294042 4374013 4753822 6471116 6268476 1101106 1126397 275580 242991 254150 254830 305962 294944 287565 287482 199748 200323 685651 627787 1449816 1427352 409911 408231 589749 590531 735973 717484 747067 756421 788793 798039 768103 861294 1956924 2054041 1209737 1012452 643927 635903 764567 756721 796829 802482 816296 830332 943265 941306 5001886 5175737 39.55 71.5 1
11:31:50 2024-01-29 678329 668308 191734 187993 306415 314363 332864 331982 206959 205706 251068 260511 289434 294771 4380258 4697793 6423954 6287049 1097674 1125112 276163 243833 253474 254865 304102 297491 285802 287531 199748 200184 706366 624219 1445467 1421799 409657 405790 584146 590531 733890 710155 746463 756794 788892 798039 774920 863475 1956924 2067540 1233154 1014615 650469 634521 761370 765604 795666 799721 816333 835354 939160 928583 4947716 5170323 39.55 71.4 1
11:31:51 2024-01-29 670679 667840 191765 187924 306450 313886 333947 329195 208219 204464 251104 257654 288785 293595 4361313 4614769 6452251 6277902 1075327 1125112 276140 243345 254041 254617 304601 297282 285401 288287 199763 200323 678220 630481 1461520 1423186 410825 404505 585135 591750 729049 710155 753687 756149 786031 802383 774920 850788 1945657 2044321 1229241 1028058 649545 634698 768016 764518 789983 802374 820743 829741 932093 937947 4975745 5163202 39.55 71.4 1
11:31:52 2024-01-29 676483 667160 191730 188198 305943 315322 332900 331946 207571 204924 251493 256007 289698 291851 4367780 4698973 6471116 6268476 1088302 1125112 275809 243689 256314 254048 305962 296129 285543 287140 200433 199487 680357 624638 1472622 1436559 410825 406885 587338 589579 729637 715417 745603 753599 791096 802383 765896 855180 1947908 2035610 1222971 1022464 646687 637361 768286 758975 793388 802482 817495 827271 937529 941306 5041772 5170064 39.55 71.4 1
11:31:53 2024-01-29 680343 666903 191548 188621 306978 314621 333947 330942 207571 205740 250291 257120 290139 293711 4377132 4757202 6480548 6273417 1100782 1125112 274772 243365 254400 254865 306393 295398 286830 287140 199972 199766 688135 627787 1443516 1425329 408493 407964 589749 591674 733917 716976 744840 755210 784319 800296 770355 858341 1955009 2050618 1209737 1015337 643927 635454 764380 756758 796829 802518 815716 826683 941228 939311 5047571 5168104 39.55 71.4 1
11:31:54 2024-01-29 675523 668772 191393 188630 306987 314878 333405 330942 206959 205101 250327 258450 289259 298086 4374086 4754687 6452251 6268476 1100822 1125112 275295 243869 254150 255615 305746 295641 286916 286853 200045 200009 691077 626893 1443128 1425329 409657 408195 588079 590531 736495 715453 748696 756525 788756 793477 767523 861294 1956924 2054046 1211657 1011013 643927 634557 759144 756126 795079 801208 818733 830370 939124 937947 4971123 5166901 39.55 71.4 1
11:31:55 2024-01-29 677176 668781 191730 188198 306415 311983 333983 330907 206959 205740 250291 256513 289698 292466 4367780 4680420 6461683 6269052 1085030 1125112 277311 243689 254869 255257 304566 296338 285436 287544 199640 200323 678220 632286 1472814 1419151 411998 409480 585549 591531 731865 710693 754224 756199 784293 800296 774459 855826 1951370 2052072 1205899 1025379 649545 634698 766262 764518 788269 800852 824359 832740 930081 933872 4968569 5164381 39.55 71.5 1
11:31:56 2024-01-29 669724 667200 191057 188791 306771 313886 333983 329675 207894 204748 250891 256760 289633 293539 4374013 4688450 6480548 6273417 1085106 1125148 277080 243689 255590 254830 305962 295677 286916 286374 199748 200276 696962 630481 1439143 1434523 410535 404397 588079 590416 729049 717484 749043 754278 788561 802383 768103 853284 1949985 2034843 1217414 1023192 643927 634557 767370 756384 791103 802410 821105 829113 936954 937489 5038172 5173753 39.55 71.5 1
11:31:57 2024-01-29 680851 669255 191730 188203 306987 314289 333640 330942 207605 206382 250327 256760 289488 293955 4370895 4752963 6480548 6277902 1097681 1125112 274544 242991 255321 254439 306609 295190 286512 287140 199607 200114 697070 625108 1454086 1427352 407913 405610 590550 592095 734930 716976 746511 753743 788635 799731 769809 859387 1955534 2053945 1209737 1013893 645305 634557 761370 760079 798032 802518 815716 827897 943265 941972 5032366 5179429 39.55 71.4 1
11:31:58 2024-01-29 677307 668777 191730 188787 306987 315034 333405 331444 207571 205135 250891 255867 288785 293091 4373823 4728981 6421749 6292255 1097568 1125112 274772 242448 254721 254439 305030 296856 285370 287746 199748 200114 699274 625108 1449607 1420158 408493 405646 583895 590531 735451 709152 746463 756794 788892 798039 774920 859997 1955009 2070829 1229241 1016060 650932 635599 761370 765604 795666 800287 818770 832892 939160 935889 4950047 5166901 39.55 71.4 1
11:31:59 2024-01-29 670039 667835 192171 188168 306450 313921 333717 330978 207894 203863 251529 257120 289259 293685 4361313 4613215 6470838 6273417 1072249 1125112 275193 243689 254753 253978 305495 297888 284965 288066 197440 200149 718293 631834 1486076 1424197 410572 404859 585668 591750 729012 710693 751175 756421 786624 802419 774920 852035 1947652 2048683 1205899 1029558 649545 634249 767915 764518 789983 802446 820743 830332 932129 938094 5004474 5170754 39.55 71.4 2
11:32:00 2024-01-29 678856 666939 191562 188203 306166 313957 332936 332485 206890 205101 251104 255614 290139 297998 4370738 4720112 6480983 6282391 1089774 1127547 274737 242448 255590 253943 305962 295426 286400 287791 197440 199835 675320 625071 1451249 1436559 408077 404289 588913 589597 729637 715453 747030 752532 791096 802452 765896 857120 1951370 2039978 1203591 1020285 646687 637848 765737 760087 793203 802518 816333 825508 938497 939311 5036497 5163202 39.55 71.4 2
11:32:01 2024-01-29 674577 667840 191096 188194 306987 314878 332936 330621 206959 205066 250327 260843 289259 297925 4373860 4747057 6442818 6273417 1102401 1125148 275386 243689 254077 255116 304479 294597 286427 286700 197474 199975 656399 627787 1456919 1424319 408493 405610 588913 590416 736783 715453 745934 755911 790010 793441 765627 859424 1955009 2053982 1211657 1010739 644650 634557 759181 756794 793388 798884 816370 830332 937797 936586 4961444 5162696 39.55 71.4 2
11:32:02 2024-01-29 678544 667840 191730 187608 307128 311729 333676 330942 206925 205101 249589 256042 288172 298136 4358165 4661437 6452251 6263998 1087936 1123996 274352 243689 254041 254298 304566 295398 285201 287949 197927 200184 657921 628684 1436773 1410938 407913 405502 585223 591786 736169 708115 747067 755748 784293 793477 778521 860215 1951370 2067540 1215548 1018799 647148 632454 759755 763435 792226 800068 821105 830332 935471 928547 4914850 5141048 39.55 71.5 2
11:32:03 2024-01-29 670674 665923 191695 187608 306371 311948 333947 329408 206959 204782 250151 255221 288509 297714 4364648 4641993 6518149 6251089 1078531 1122398 275580 243517 255229 254333 305567 294529 286745 287140 197474 200358 668070 632286 1463468 1427080 409304 405754 590550 592660 731778 718231 754761 752639 788333 801253 772651 855589 1949556 2045772 1227285 1028826 645765 634557 768322 761813 793388 810521 826855 830332 938200 946381 5043969 5190752 39.55 71.4 2
11:32:04 2024-01-29 684760 674795 193629 190351 310002 318633 336151 335698 208904 207597 254996 257464 293631 295565 4405188 4737897 6541898 6348532 1107155 1150216 279665 247250 260638 259410 312861 305460 293702 294750 202602 204139 694314 639887 1470071 1461833 417766 409806 599806 599968 746704 733606 765507 770442 808705 820482 784128 874461 2006847 2093617 1232766 1050453 662578 652623 788874 784043 811577 829791 849081 848306 961611 966659 5126234 5308748 39.55 71.4 2
11:32:05 2024-01-29 694127 693037 197192 199107 321727 328210 351371 346651 213230 212481 263305 266025 307823 304600 4508060 4805349 6701976 6499149 1135475 1184740 288233 253632 267899 268964 324370 315446 303191 305066 207638 210069 713271 659640 1492527 1470427 422816 422941 610721 619393 772477 746123 783813 792176 815950 829460 804707 895643 2058921 2167063 1247454 1055873 681229 669573 800306 799040 838260 845738 853423 865130 983313 984891 5277023 5417255 39.55 71.4 2
11:32:06 2024-01-29 721753 708901 201006 197317 327910 337289 359563 357649 217340 213603 268096 273634 310525 313772 4608147 4889334 6838982 6640825 1167229 1213865 292427 258392 272369 275762 331614 321446 310286 310353 209370 213600 717750 667627 1542599 1500538 426431 423782 614479 620008 779729 754259 787368 799076 826533 834297 805847 901869 2088579 2200566 1239921 1065427 683173 673774 812956 808830 838855 852417 863960 869285 986636 993304 5333928 5497851 39.55 71.5 2
11:32:07 2024-01-29 724694 721016 202985 200262 333513 338650 367637 362106 219565 216374 277720 275531 315226 320367 4686449 4992735 6912561 6744582 1207695 1239413 296305 264653 276060 277656 337180 327400 314413 313957 212412 212870 711466 672898 1546650 1528569 426808 423926 622117 622755 781942 763453 789721 794381 829909 843362 802580 891236 2104641 2197719 1263472 1086737 687084 672786 821057 813826 837072 847550 869146 876335 983471 987681 5297556 5555480 39.55 71.4 2
11:32:08 2024-01-29 732750 733642 205200 200572 334675 342879 372131 366587 220467 218965 273552 280395 318388 320468 4735495 5153777 7015727 6774032 1196584 1247098 295910 261644 279401 278043 338448 328204 314007 315802 211310 213599 709501 677739 1566552 1528627 432303 423890 617370 625518 775218 756241 793130 794381 820793 834584 802580 890373 2111552 2237301 1216615 1077451 690554 674800 811837 811703 839216 847442 858406 868631 993363 986896 5444578 5583536 39.55 71.5 2
11:32:09 2024-01-29 758151 734210 203977 199944 333674 342843 369633 369427 223938 217385 274427 279738 319388 321630 4774812 5045470 6997573 6820777 1216821 1255780 295051 260613 277868 279384 336156 327681 313494 313737 211415 214051 710037 673653 1554561 1530797 426431 426093 616682 618149 775181 756241 780436 788741 811360 826401 793360 883094 2110804 2200838 1248657 1078985 681229 670816 811837 802483 829054 845141 857185 860614 974975 973579 5394842 5583536 39.55 71.4 2
11:32:10 2024-01-29 744832 738359 203625 198004 334019 340739 368781 363809 223329 217013 273710 280345 318105 323103 4785244 5170574 7031783 6791353 1208500 1254338 294394 259408 277032 276813 335636 324532 311122 313004 210026 213900 710119 678478 1538834 1529440 427038 418754 609445 618076 764946 747427 781584 784080 802347 825233 792235 872194 2102293 2207005 1230504 1075622 683173 664671 802048 805824 830268 837091 845389 860039 975661 970131 5389777 5614239 39.55 71.4 2
11:32:11 2024-01-29 750584 737464 202481 199218 334028 341807 369893 367762 218979 217480 276679 278679 320699 321822 4816942 5122099 7069084 6864738 1221346 1261374 292972 260246 277601 277656 333902 328509 311122 313040 211380 213600 701562 671735 1570617 1534023 425524 423782 614750 615888 773845 752509 773555 782969 810494 818476 784140 876992 2110654 2216107 1230504 1075920 679292 671474 807209 800210 823091 838537 848440 850793 969356 975775 5470519 5638331 39.55 71.3 2
11:32:12 2024-01-29 747108 744688 204294 198941 336750 342555 371877 366888 220762 217619 275162 282271 321935 324347 4851177 5254511 7125037 6880456 1203343 1265433 296197 260796 279689 278536 336413 329907 312104 315536 211380 213234 712895 682371 1551262 1530797 427484 423746 611243 618149 770561 746998 783813 784142 807227 819868 787537 871866 2114556 2243688 1250760 1078985 683173 669573 804328 804684 830268 836648 846936 860908 979191 975775 5536311 5686408 39.55 71.3 2
11:32:13 2024-01-29 761329 749783 204624 200363 338778 347792 373147 369875 221585 218110 277511 283494 323061 326291 4889108 5203161 7098016 6944111 1247741 1274601 296197 260900 281741 280271 341326 328355 314892 315838 213749 214227 715754 676767 1597175 1558457 428089 422184 615621 617199 770561 756402 778699 781859 811677 824248 783584 871572 2120812 2215849 1269588 1089834 681229 670523 811837 808830 825265 835410 853460 859391 972215 974105 5462362 5723386 39.55 71.3 2
11:32:14 2024-01-29 760588 754728 206276 201721 340793 347619 374239 373625 220358 219662 279222 285878 324175 332249 4928793 5307215 7227616 7015015 1244149 1283732 297762 262318 286143 282881 339782 331386 315816 315091 214920 214927 718410 681061 1560839 1554042 426431 423854 618462 619096 775181 756812 774690 783808 811067 820446 784140 875744 2139330 2223723 1276905 1090610 684148 673271 811837 807003 829054 838573 850927 859907 974975 973579 5501034 5770683 39.55 71.3 2
11:32:15 2024-01-29 760898 759144 206652 202861 342293 348852 378835 375310 220528 220524 281131 286213 327720 332957 4973396 5351868 7297021 7043111 1250415 1291218 297725 263377 281442 284299 342638 333510 315816 317995 215739 215965 721228 683005 1607199 1558457 427448 427566 620359 620008 781023 759030 776452 784179 811714 818066 784092 878906 2145539 2235177 1277587 1092600 688101 678260 815799 805824 827879 845141 853423 857087 977051 973687 5568770 5811136 39.55 71.3 2
11:32:16 2024-01-29 764049 764647 206257 203647 344978 349384 382671 378694 221209 221501 281976 287412 329938 333469 4999604 5392426 7320870 7092794 1257119 1300438 299362 265032 283165 285521 342879 336527 316756 317995 216652 217009 727189 686424 1586059 1567677 426170 427298 620359 622315 779729 761292 777041 785844 811677 820518 783501 876992 2154785 2242098 1270054 1096022 688591 678741 816377 810552 830268 845141 853386 862414 980377 983292 5580026 5839089 39.55 71.3 2
11:32:17 2024-01-29 773427 768391 207289 204630 345006 351821 381444 381177 222543 221714 283066 289355 331655 333289 5035519 5407855 7345879 7128197 1273781 1305837 300411 265776 285178 285521 347756 335469 320271 319890 216652 217498 727939 688881 1589738 1581381 432303 426324 621732 623638 774876 762879 782688 786310 811604 825233 785812 872157 2148590 2257680 1257714 1109248 694504 678741 816340 813753 837340 845575 855082 864451 983985 979852 5654430 5857612 39.55 71.3 2
11:32:18 2024-01-29 782739 773753 207655 203893 344456 354994 383085 380884 223507 221940 283219 288846 331906 336693 5070665 5435348 7332526 7146954 1259814 1313382 303008 267263 285076 291428 348368 338306 318936 321549 216652 220070 733319 697814 1587407 1576897 434182 428777 618246 627296 779729 756328 786984 790456 806886 820446 788095 871829 2163993 2294533 1297709 1094428 698483 684505 815277 813249 839414 848132 849285 861949 992588 987535 5728377 5908986 39.55 71.3 2
11:32:19 2024-01-29 778331 777156 207971 206665 347581 355245 384914 380919 224718 221940 284520 291155 332940 340092 5119214 5516110 7516703 7207199 1273755 1318877 303235 268723 286978 287133 345996 339542 321884 321870 217327 219763 734336 695823 1582738 1586117 429374 427868 623881 625518 782693 763995 779252 786310 814050 820518 786370 874387 2174826 2267716 1282662 1110174 692525 682601 821020 817490 834961 847460 855705 861224 978498 983463 5678746 5943776 39.55 71.3 2
11:32:20 2024-01-29 789652 779738 210008 204532 348483 356405 385527 383241 224025 222827 285026 291155 335994 338577 5133747 5468233 7357768 7231363 1274967 1325869 306020 268346 287864 287216 349175 339062 323160 323866 217292 221519 741096 704719 1594719 1590627 433838 427566 619848 627296 779692 760717 786213 788667 808062 820554 790818 870921 2176305 2305965 1282059 1102282 698483 684542 818789 816134 838260 846213 851504 864338 993363 986983 5806786 5961004 39.55 71.3 2
11:32:21 2024-01-29 786204 784416 208991 206520 349827 355299 387921 384163 225414 222948 286638 293343 335994 340309 5170068 5554634 7526029 7286610 1298299 1328097 303307 270539 287603 288054 351326 338191 322086 324587 220044 221674 732906 696320 1619959 1604557 433838 428508 623881 625518 779729 765622 783589 788474 815864 826289 781698 867555 2173254 2287447 1285972 1119364 698883 681933 819856 820404 836150 845141 852099 862287 986928 973615 5764550 5984016 39.55 71.3 2
11:32:22 2024-01-29 802048 786679 210324 205847 349863 359134 388029 384391 225414 222384 286884 293549 338845 340092 5196208 5625066 7566213 7295582 1283188 1332105 304660 270730 288523 289550 350549 340313 321658 324816 218379 221674 740053 698313 1602047 1599873 431997 428978 626022 627074 788291 765622 781398 788548 811531 819524 781661 875483 2188736 2280463 1283237 1113351 696490 683843 822807 814672 833738 847442 855283 859532 981347 984891 5744585 6007639 39.55 71.3 2
11:32:23 2024-01-29 797839 790029 210359 205873 351690 360219 387993 386776 225414 223516 286777 294688 339118 339723 5216895 5557791 7452093 7315771 1287091 1336332 304608 270539 288725 289642 351893 339799 322934 326690 218379 222453 742019 707746 1637170 1604261 435617 431211 620213 630422 783015 762605 787733 790794 808372 817994 786370 872194 2188809 2314602 1299665 1103919 701488 686715 816377 813826 839487 846809 847873 860182 993363 987681 5841243 6029194 39.55 71.3 2
11:32:25 2024-01-29 795723 794993 211728 206550 352051 359676 393159 387939 225483 223551 288423 292622 340587 342411 5252480 5661339 7591306 7362665 1304027 1343601 305697 270730 291957 289642 351893 340828 324613 324600 221027 222310 740053 710790 1614658 1608998 433765 429383 626540 631768 780834 764537 783873 784080 806971 820374 786370 865125 2188736 2296162 1297709 1113010 698883 682572 817534 820923 839487 843317 848477 862561 989039 984854 5887083 6046603 39.55 71.3 2
11:32:26 2024-01-29 797995 797256 211353 207816 352306 360255 390859 387630 226919 223171 288337 296349 339083 342483 5261634 5668066 7619282 7400180 1316207 1344752 306020 270657 291548 290480 354776 341236 324794 326654 219982 222226 745187 707746 1650807 1620667 435072 428777 627429 629079 782730 765892 784930 784080 806971 823119 779559 865125 2187181 2298851 1293797 1122245 699879 681322 818694 820923 837666 838573 849081 861911 987604 979123 5905125 6092212 39.55 71.3 2
11:32:27 2024-01-29 806113 797952 211362 208651 352271 360508 392065 391106 227588 222827 290028 295286 339592 345540 5307286 5675367 7640805 7427236 1320626 1352249 306379 270730 292214 290621 355419 342235 324794 327115 220123 222141 745659 707746 1634790 1627543 435072 429991 627466 629079 781671 767725 783813 784080 808372 819219 779522 862593 2185627 2298851 1293063 1122282 700877 679844 818694 820923 837989 838500 849081 861261 984777 979760 5919757 6115318 39.55 71.3 2
11:32:28 2024-01-29 805952 802620 211536 208535 353330 360835 392100 391382 227623 223171 290837 297077 342726 346627 5327510 5712266 7678472 7463509 1312455 1357793 306595 270730 293115 290516 354670 342415 324564 324672 221289 223114 752168 714621 1616169 1619449 433802 428777 625689 629124 780834 765622 783813 781859 803697 820482 784140 862320 2194886 2301475 1321323 1116975 699381 681840 816377 820923 838260 843353 846027 860002 986905 982732 5955889 6134695 39.55 71.3 2
11:32:29 2024-01-29 806113 804702 213051 207667 353896 360907 396945 391382 226691 224937 290837 297495 341669 348212 5348010 5703936 7633203 7479469 1305876 1355757 307123 270621 292492 291613 353737 341861 324830 327505 219947 224372 751395 717178 1631680 1621846 436037 429383 621677 627239 781942 759567 783552 784106 804908 818476 780664 861257 2198008 2333971 1317333 1114594 701877 688884 816377 814979 839451 844986 843806 855831 990514 984891 5944704 6144320 39.55 71.3 2
11:32:30 2024-01-29 804969 806413 213095 208526 354423 360871 393275 391879 226884 223585 291321 296250 341704 347427 5376130 5712429 7650382 7470476 1304013 1359612 306419 270369 296771 290445 354339 345057 324794 326762 221156 224071 747818 717178 1621229 1619516 435072 429599 622117 630943 784163 761256 783813 787551 801354 816168 781809 864473 2204145 2329015 1303578 1113010 701377 689372 817534 813177 839451 846177 842279 853288 989039 984891 5972921 6175234 39.55 71.3 2
11:32:31 2024-01-29 807131 802432 212767 208826 356601 364341 393311 395278 227661 225426 291927 297839 343105 346518 5396843 5777908 7707076 7496087 1305645 1362968 306454 270180 292206 292128 353277 346668 324830 326762 221346 222754 749268 724537 1625866 1613777 432609 429509 623918 632180 786000 760142 779954 784179 800187 815057 781845 867667 2210225 2320527 1313359 1110038 697393 687909 819893 813789 834703 844950 846630 853288 984169 982593 5991732 6197522 39.55 71.4 2
11:32:32 2024-01-29 816511 810512 214116 208904 358710 367151 395530 392910 228154 226230 292036 297915 345693 348029 5412031 5810152 7794162 7544855 1317061 1364977 305956 271231 296771 293502 354055 347687 324830 325813 221537 222101 750059 713092 1655492 1632217 432609 430150 626576 627296 788034 764773 774764 784080 807227 811432 774459 867049 2210422 2305382 1309529 1125205 695907 683916 822807 817981 832629 843353 849081 855756 975624 979196 6000021 6243129 39.55 71.4 2
11:32:33 2024-01-29 825536 815148 213614 209763 356422 366931 395180 394160 228154 224903 297535 297148 345315 346336 5443043 5862102 7852417 7578376 1324573 1368586 306135 270404 291926 293786 354375 345300 326667 324797 222302 222101 753618 721296 1641204 1636858 433838 428777 625689 629124 779729 765079 781584 778396 799021 816844 777245 858066 2205712 2315596 1321323 1122784 699879 683360 817534 820923 837072 838573 841644 858309 984740 981204 6064183 6255620 39.55 71.4 2
11:32:34 2024-01-29 818858 818731 214393 209148 357707 365115 398962 394718 228189 225984 293571 298084 345386 350550 5458752 5820620 7731187 7555887 1312455 1370194 307347 270782 292643 293786 355441 347724 324830 329669 221537 223132 761693 725573 1645681 1622997 432609 429545 622998 630497 784297 761292 781028 784106 799191 809042 777281 861294 2213132 2329734 1317271 1113010 698883 687909 818114 813753 836150 845556 845690 852472 982628 983317 6045018 6270281 39.55 71.4 2
11:32:35 2024-01-29 825890 818621 215450 209117 356636 365353 396934 394544 227483 226369 297609 296798 346949 349805 5479125 5861914 7926745 7647947 1332149 1374197 307848 271266 296183 295334 354375 345544 325862 325848 222414 223288 750059 715131 1670399 1650656 433838 428777 624802 626406 779729 765622 774727 779339 806085 816168 768140 857120 2210262 2322174 1311349 1138390 701877 687920 823318 819649 830231 841393 848932 856589 981919 975775 6063861 6284541 39.55 71.4 2
11:32:36 2024-01-29 825494 823467 213807 210569 358215 364151 399289 395764 232634 224746 298104 299233 346634 350292 5507221 5862139 7803801 7610459 1318965 1378105 307848 271266 293850 293502 356512 348216 326667 327821 222266 225373 750718 728693 1654747 1632217 432609 429812 623918 630759 785444 760178 777004 784080 798060 809386 775012 859953 2223198 2337747 1317271 1116938 699879 687762 820848 816328 836782 845738 841009 848306 983316 984672 6081328 6312637 39.55 71.4 2
11:32:37 2024-01-29 829436 823251 218701 209174 357711 366968 399289 396637 228135 227115 298109 298536 348031 349236 5518077 5956800 7973647 7681542 1347021 1379387 305956 271266 295111 293502 356547 347196 325528 327291 222614 222599 762923 720779 1642138 1650656 433838 428777 627157 629088 780834 765079 781144 778095 802525 816285 772468 857688 2213569 2326136 1321323 1131518 701877 681876 816426 823110 836187 835998 839756 856440 985919 975775 6128437 6307268 39.55 71.4 2
11:32:38 2024-01-29 825467 824997 215307 210196 358786 365317 399747 396988 228330 226369 298104 299443 348031 351496 5536781 5929580 7899044 7679955 1330350 1378105 306454 272060 291398 295334 355940 347724 324830 328813 222075 223512 764635 719233 1661519 1650888 432389 432435 625098 626630 787548 763380 774487 782895 802599 806922 769516 859997 2222664 2323137 1297709 1130298 697393 686935 821057 816055 828466 838573 846630 850837 976124 978539 6114004 6335885 39.55 71.4 2
11:32:39 2024-01-29 841680 825146 214433 210284 358250 367556 401588 395728 228969 225704 292937 297668 349537 350822 5541845 5939557 7902740 7688512 1331199 1383417 308349 271835 292821 294434 358413 347724 326667 328813 222266 225639 758750 730259 1693245 1653139 435691 430601 621769 629619 781832 760712 779252 781859 798060 809204 773908 853284 2216553 2351481 1345881 1122282 701877 689861 815185 811454 835887 843353 837331 848983 985565 980616 6132815 6364001 39.55 71.4 2
11:32:41 2024-01-29 835269 826349 218929 209545 359620 367556 400454 397025 228649 227107 292527 299708 348272 350328 5582144 6012086 8029600 7736147 1348629 1387561 308349 271849 294677 294805 357049 347960 327657 326656 223554 224100 755068 732784 1670776 1657704 433838 428171 623918 629088 779359 762879 776930 774442 795766 813867 774459 850264 2219508 2333934 1321323 1128689 699879 685405 816377 819759 834076 837212 839158 852682 983471 973615 6161032 6380456 39.55 71.4 2
11:32:42 2024-01-29 830346 829968 218775 211081 359863 365282 401588 400473 228969 226369 293662 299545 349046 351496 5610240 6003515 8057688 7773039 1347195 1391300 308244 272597 291886 295735 358926 347259 329916 327644 222962 223546 764635 721441 1685090 1674090 433838 428171 624802 625518 781043 763453 772842 775026 801354 811396 764615 850184 2219601 2335626 1326803 1144077 699879 685405 821057 819759 828782 835998 844150 852039 974935 972037 6216936 6392118 39.55 71.4 2
11:32:43 2024-01-29 832707 834158 218862 210595 361065 367262 399782 396952 232867 226404 293009 301795 350208 351460 5619605 6003365 8018041 7763289 1345546 1394271 307242 272702 292656 294769 356547 348984 327555 329275 223468 223477 766668 724020 1689864 1664596 432609 429004 625943 626406 785767 764537 773385 779646 799021 802527 765700 857730 2220416 2323137 1303772 1134778 696897 686935 821057 815016 829642 838500 841680 849020 972215 975775 6188679 6415656 39.55 71.4 2
11:32:44 2024-01-29 848147 835928 218925 211264 358790 367592 402815 399343 232832 226212 294838 299024 350139 355168 5634033 6025375 7965248 7765950 1322688 1395408 310188 271231 293886 295012 356226 349553 326669 328778 222998 224204 763164 734992 1690966 1655350 431385 427716 620359 627239 786083 756776 772285 779201 794605 802527 770391 854572 2222029 2348147 1327307 1123606 695907 688884 819893 811454 829221 838573 841552 846532 976359 973651 6175154 6439172 39.55 71.4 2
11:32:45 2024-01-29 848514 835928 215005 211922 360707 369510 401304 400473 233264 226019 295038 300808 351681 353803 5671939 6090277 8076227 7790288 1341829 1398546 308385 272095 293850 294113 360327 349529 325300 329809 222962 224551 761693 731850 1700054 1659876 433838 428777 620359 627296 779729 756812 774727 779609 793518 802563 768413 849016 2224355 2349416 1323318 1128689 701877 689861 814145 811703 833449 838573 834878 845893 983471 978539 6236276 6462483 39.55 71.4 2
11:32:46 2024-01-29 847546 836016 214726 211636 360165 372438 403868 402744 228899 226967 295353 299827 350293 353948 5677061 6100339 8112365 7812656 1346201 1397812 310259 272095 293850 296273 358665 346867 327569 328813 222962 224898 764032 735517 1671097 1667641 433838 428171 620359 627296 777487 756241 774226 776160 792884 807103 765896 846564 2228865 2363207 1311349 1133165 703380 689372 815799 813214 832233 838500 834915 847775 984169 978539 6245193 6489429 39.55 71.4 2
11:32:47 2024-01-29 849174 838971 214876 211419 360889 369452 403868 401606 229415 227618 295181 301337 350433 353267 5695765 6115905 8136239 7848532 1347297 1399832 310007 272095 293886 296166 359784 347960 327534 329809 222998 225596 772990 736043 1669431 1669096 434763 428474 620323 627296 779177 756849 774727 776160 792848 807103 767318 846527 2228754 2363024 1335706 1131555 703380 689861 814032 812602 832233 838500 834248 846532 984715 977676 6263559 6499361 39.55 71.4 2
11:32:48 2024-01-29 850110 842126 214945 211260 361069 369632 404727 401031 228969 227778 295496 301337 351484 354485 5713259 6130079 8150830 7867262 1347475 1401857 308420 272738 293886 296065 360907 348485 325826 329275 223033 224551 777469 740269 1671932 1660329 431348 429036 622117 629015 783845 759632 773385 778396 791131 800054 769697 849016 2235209 2354014 1317271 1128689 699879 687909 815883 812635 832518 843779 835180 845704 980525 975592 6255087 6517703 39.55 71.4 2
11:32:49 2024-01-29 856988 842094 214210 211926 360997 369488 404440 401948 233193 226369 295596 301760 350398 355383 5711925 6127103 8147834 7878495 1345685 1406842 308349 272476 295614 295957 358665 348695 326776 328778 223625 224864 769784 740700 1683246 1664596 430665 429687 619373 627296 783808 756402 768849 774990 789907 800018 767318 851476 2239871 2359729 1325313 1131407 697984 689751 820539 814011 828668 842585 838374 842706 974975 977847 6264473 6527659 39.55 71.4 2
11:32:50 2024-01-29 857927 845118 219088 212890 363112 369488 400942 400397 228575 226404 295596 302219 351414 351533 5750720 6157344 8076227 7869116 1334162 1407842 311166 272025 293601 294934 358377 348414 327499 329809 222734 225596 767018 734992 1720521 1676222 431997 428777 620286 625518 781579 756812 765470 778984 797332 804762 766715 852527 2244658 2361521 1347916 1135144 697485 690767 821057 811703 824257 843779 841770 843293 970730 975775 6306212 6537361 39.55 71.4 2
11:32:51 2024-01-29 860446 846290 214543 212547 361060 373434 405804 401606 233299 227072 295740 301231 355395 357873 5769451 6127066 8136686 7948717 1346510 1407842 309285 273765 293367 296331 358665 348152 325756 329773 224011 224551 776404 731850 1704065 1681894 432609 428835 624655 626148 787129 764407 768701 777064 794984 801354 762427 852579 2241465 2335626 1330965 1141649 697889 685890 821057 813753 825652 838241 839756 844016 966508 971502 6329978 6556118 39.55 71.4 2
11:32:52 2024-01-29 853622 848196 218965 213224 364139 369480 404590 401031 229630 226369 296609 301206 352245 357330 5787067 6199237 8182906 7944146 1359746 1411040 308349 272702 294713 295621 357803 347104 328755 328742 223976 225387 767577 732880 1722144 1697152 434763 428740 625208 625335 778805 764426 774136 773762 793445 802527 759562 841542 2221992 2348147 1314590 1153041 702378 683916 818114 815556 827607 835467 837293 846495 976359 968456 6386478 6579558 39.55 71.4 2
11:32:53 2024-01-29 851593 850034 214910 212556 363920 369740 405233 403471 228259 227813 296401 303494 351976 360019 5804503 6215544 8272060 7972282 1368080 1415089 311166 272682 296304 297520 360352 350656 329680 328139 224571 225457 766106 743492 1682641 1687879 432609 427566 622117 629079 777073 760680 772248 772665 788892 807103 765134 844718 2239871 2349814 1345881 1140827 700877 683843 815883 818561 830231 834252 829963 848379 977733 971963 6349143 6593633 39.55 71.4 2
11:32:55 2024-01-29 852747 850672 214910 212885 364156 372049 404021 402231 228926 227618 295596 305850 352540 355419 5816278 6231523 8239867 7982514 1366881 1415875 310118 272787 295363 296641 360799 350444 327357 329773 223432 225438 774483 742394 1725644 1683089 433838 429687 620286 626964 777672 755670 773936 774990 790010 802379 761223 839690 2238279 2375768 1331636 1138014 702879 689861 814724 811417 830268 837831 830000 841546 980578 975775 6372192 6603012 39.55 71.4 2
11:32:56 2024-01-29 861664 850672 215948 212521 363112 373174 405554 404075 233229 228521 297309 303231 354414 357873 5833961 6253850 8234962 7967270 1358647 1419117 310188 272702 296591 296367 360003 351940 327499 329773 224363 225247 766106 747998 1680409 1676222 430665 429383 622117 629124 783052 756402 768849 774860 786624 800296 763421 845287 2244370 2359729 1339276 1131555 699879 687909 815303 811663 830231 838392 832207 842092 976359 974091 6330444 6621769 39.55 71.4 2
11:32:57 2024-01-29 864622 852828 214577 213514 363877 372575 403417 403152 229630 227107 297554 302748 353635 356788 5858933 6274803 8202077 7991040 1353283 1417101 309754 272999 293815 297212 360003 348959 325791 330540 224011 224898 781948 735517 1701792 1692335 430055 429991 623918 626406 783607 762372 764311 772665 791060 799166 757542 845888 2244370 2338941 1335287 1145707 695907 683879 821057 813483 823382 836057 838523 842743 966144 964566 6395897 6621769 39.55 71.4 2
11:32:58 2024-01-29 855868 857280 214945 213224 364347 372013 405912 403600 231549 228275 297266 305205 354521 359653 5867391 6294047 8361134 8054512 1388421 1420297 308349 272702 296744 297108 360907 348714 329022 327786 225031 225352 780455 745476 1690372 1693537 432303 426963 620359 629079 774980 756776 769980 771534 787775 802491 761187 838458 2244370 2353742 1337741 1144077 699879 683879 816340 816207 829054 829523 831614 845856 977051 970095 6400741 6640668 39.55 71.4 2
11:32:59 2024-01-29 863405 857900 216823 212606 364204 374158 405732 404536 229562 229091 296631 304776 355303 357583 5872617 6277886 8300036 8028555 1347067 1420297 311639 272512 295507 295862 359748 348714 329413 329809 224040 226330 777047 742817 1731777 1692335 431348 428777 620323 623675 783052 756776 764311 774757 790501 793477 755944 844011 2244509 2363318 1345881 1145707 698883 688627 821057 811128 822798 837176 837368 839383 965789 964602 6458606 6674224 39.55 71.4 2
11:33:00 2024-01-29 869544 860620 215809 213073 364102 372013 409219 403152 229312 228310 299129 303281 354663 359208 5899612 6303019 8329100 8075448 1371848 1424335 309754 272928 293850 295897 360581 348152 328755 329488 224714 224933 778962 736043 1703705 1709613 433531 427566 624802 626406 775145 762372 772285 770442 788892 800090 753585 837228 2240909 2357354 1335706 1155842 701877 685890 817534 814979 823674 834612 837568 844385 973351 965075 6503727 6678889 39.55 71.4 2
11:33:01 2024-01-29 860056 860381 216828 213179 363220 369884 406020 405772 229210 228201 297590 302781 354130 358163 5900566 6402912 8365314 8066070 1368080 1427374 309971 272893 296102 296166 360907 350050 329449 329809 224363 225247 756518 749756 1707476 1687536 430055 428777 618172 627296 781942 758373 764311 773762 785995 793477 758998 843101 2254385 2363207 1339276 1135144 698205 688446 816463 811629 825389 838350 832726 838874 972142 972911 6393820 6692023 39.55 71.4 2
11:33:02 2024-01-29 872709 862257 214945 213224 363800 375026 405624 403188 229732 227848 297662 302570 356837 357910 5925292 6277886 8310447 8084827 1376528 1424063 310368 272964 295118 295862 360907 350297 328791 328547 225031 224933 771991 742817 1722254 1712986 432609 426963 622117 623638 774980 760142 763738 768117 789943 802452 753659 838700 2247857 2364880 1333671 1160514 701877 683734 818694 815556 822798 829257 837568 842743 967913 965976 6546059 6706178 39.55 71.4 2
11:33:03 2024-01-29 860441 862257 216249 213224 363800 369330 408317 406038 229312 228556 297626 302992 354698 358163 5929537 6388895 8383965 8088433 1373581 1427416 309719 272964 296340 299998 360582 350332 328482 329845 224714 225630 778962 752221 1714060 1691134 428767 428777 619967 627074 783845 755729 765125 771387 784183 796820 761330 843853 2254198 2368240 1320575 1135144 698483 687872 816377 811703 825265 835803 830430 838426 970766 972591 6424154 6720139 39.55 71.4 2
11:33:04 2024-01-29 877109 863900 215913 213523 366453 373039 410124 404680 229664 228521 297662 303324 356908 358703 5946506 6368590 8355177 8130405 1386945 1429517 309320 274376 293850 297419 362948 348188 328295 329773 224363 225352 782105 743179 1747515 1711285 432499 427796 623881 628807 777147 760712 768812 765641 784293 800027 755270 834702 2242776 2349674 1341811 1155019 701377 681322 814145 816254 825499 827046 829249 840875 972179 963140 6471655 6734078 39.55 71.4 2
11:33:05 2024-01-29 864123 863825 214983 213162 364925 374231 405876 405930 229312 228361 296466 303765 356586 357910 5955884 6365631 8328012 8103584 1354873 1427416 311425 273517 294319 297946 360582 349133 327163 330665 223325 225806 775976 744943 1715608 1706424 430701 428777 622998 625146 781579 757883 764073 772118 784319 793336 749819 843476 2252592 2354092 1343846 1149795 695907 685890 816426 810552 819847 829559 832360 836563 965510 966659 6508925 6733802 39.55 71.4 2
11:33:07 2024-01-29 866921 866419 215847 213215 365478 373174 409255 403471 229664 228051 297056 304011 355765 358163 5966123 6384938 8461367 8176054 1384391 1432459 310842 274699 295543 297628 360726 348117 328791 328813 224011 225630 778562 752287 1699947 1705212 432609 427298 618246 625518 774980 753580 767721 772665 782006 793549 755944 832772 2241956 2379854 1381102 1145707 701877 686935 811837 811703 824878 829523 826817 839229 974975 968027 6508286 6748255 39.55 71.4 2
11:33:08 2024-01-29 876446 866428 214945 213809 362640 373174 405984 406038 231549 227813 297383 302149 356336 358163 5975489 6383053 8421517 8150020 1382986 1429517 309245 272717 295399 297203 359784 350050 328826 328512 224398 225352 781948 745476 1724869 1715196 431932 423890 620359 620044 774980 756241 762333 765641 788892 798039 747664 834739 2250442 2356642 1303369 1153376 695496 681608 818694 813789 818105 828247 832434 839695 962974 963140 6593696 6766999 39.55 71.4 2
11:33:09 2024-01-29 866544 866423 216249 213523 364382 372086 409545 405750 228994 228556 297662 303519 355517 362549 6009713 6452246 8467893 8159857 1368080 1434676 312610 272512 297045 297736 360907 350297 327764 329809 224398 226330 778962 751679 1723242 1706840 428767 427264 617370 621838 777451 754259 760782 772665 785476 792252 753049 837427 2259701 2377454 1345881 1140790 695633 687909 816377 807076 820428 836057 830430 833521 967152 969398 6556020 6752621 39.55 71.4 2
11:33:10 2024-01-29 876178 870192 215913 214118 366204 372883 410230 405642 229596 227513 298984 302957 355588 360222 5994730 6440139 8485610 8197372 1399177 1435620 308385 272476 296102 295915 360907 348714 328791 327750 224714 225596 789170 753291 1713480 1709613 430665 423818 617808 625518 772748 753191 764515 765641 779724 798039 753693 829774 2250442 2374084 1339776 1147340 697889 681840 810686 811703 822509 827010 824359 838463 969320 963857 6527763 6797432 39.55 71.4 2
11:33:11 2024-01-29 878864 868805 216184 213597 365169 375553 408712 405858 228926 228521 297698 301310 356552 359835 6007691 6444991 8449393 8187993 1383850 1434550 310368 272928 294748 295380 360061 349240 328791 327821 224398 224933 780455 744373 1737048 1724416 431043 423854 619446 619972 772748 756241 762446 764555 786624 793549 744739 829899 2252042 2359027 1348596 1156665 695907 679881 816377 811703 816368 827557 830430 838667 963327 964271 6631507 6781525 39.55 71.4 2
11:33:12 2024-01-29 867189 870182 215613 213215 364087 371759 408930 406038 229505 228237 297302 306065 356051 359280 6012007 6444790 8439917 8197372 1362040 1435620 309754 272928 296408 295450 360617 349240 325826 330808 223661 224933 778962 744411 1734073 1713979 428767 428171 621847 621361 779177 756241 762446 765947 786661 788974 744776 837228 2253643 2363207 1339776 1150063 695907 686491 817570 809355 817615 829343 830356 833853 963128 965028 6579574 6809067 39.55 71.4 2
11:33:13 2024-01-29 871543 872660 214979 213487 365514 373702 409545 403507 229698 228725 297266 304046 356908 359280 6037895 6500080 8486544 8223146 1383850 1438700 309285 272476 295650 296166 362948 350332 326811 329809 223847 225438 789170 754908 1702939 1701581 427448 426963 615993 624632 778552 751555 762446 769827 779429 790089 753622 837427 2263625 2376660 1358091 1138014 696490 687882 811800 808779 822798 829487 822567 829867 968525 966659 6507882 6809001 39.55 71.4 2
11:33:14 2024-01-29 887916 872347 215018 213215 363291 373039 410704 405644 229664 228556 297338 301275 357984 360366 6046608 6498520 8510766 8238385 1407179 1440644 308134 272512 296347 300384 360907 349240 328791 327291 224398 224898 790686 754908 1722658 1714154 428767 423782 617370 624632 772280 754654 762689 763879 778474 793297 753123 828134 2253970 2370032 1339776 1149245 697984 682491 810038 811703 821048 826389 823060 837270 966545 962461 6565439 6832603 39.55 71.4 2
11:33:15 2024-01-29 885665 871416 215014 213814 362711 374231 405660 408985 229664 227813 297410 302570 356944 359280 6059595 6435636 8458568 8239296 1392392 1438737 308385 272060 292920 295656 360871 350085 327834 327821 224011 224898 789170 744528 1747788 1733581 430555 423673 620886 622077 772318 758015 760596 763288 780830 792288 742925 826840 2247210 2370032 1303369 1163280 698483 679844 811837 811128 816368 825223 828069 834743 962293 957543 6640630 6837097 39.55 71.4 2
11:33:16 2024-01-29 872784 872660 215014 213510 365514 374231 408353 406002 229312 228396 297056 304930 357076 359874 6063932 6481818 8439285 8238385 1382819 1436623 306454 272476 293636 297311 360328 352691 327591 328671 223518 224100 789413 747206 1733863 1720584 427038 426360 618535 621044 777110 759118 755836 763471 775306 786515 742778 829936 2253643 2359860 1337741 1150100 694504 682877 813568 803473 813949 827046 826817 830332 957945 955660 6603092 6830458 39.55 71.4 2
11:33:17 2024-01-29 873196 874353 214945 212622 365473 373174 409255 403507 229471 228556 297345 304011 356873 358739 6072619 6565544 8514520 8260864 1383964 1441758 308208 271730 297489 294626 360726 349660 325791 328742 223033 224707 778962 758415 1708597 1705976 427038 423890 614479 622925 774050 747696 754034 763471 778621 784427 747063 830402 2256493 2372401 1345881 1138014 692525 681840 809453 804648 817525 827010 820743 829741 961341 963857 6555451 6846186 39.55 71.4 2
11:33:19 2024-01-29 887646 875640 214979 212925 361155 373702 410704 405323 229664 228530 299455 301206 357697 360438 6096565 6527141 8600732 8295097 1393818 1444879 309320 271231 295507 295807 360327 347104 327799 328281 223461 225491 794880 754908 1715865 1715196 430055 423818 614315 620008 770561 749307 762986 764826 776933 788216 747261 820679 2252042 2390789 1346519 1147340 697889 685516 807209 805861 818685 827557 821105 830095 965789 955552 6612534 6855409 39.55 71.4 2
11:33:20 2024-01-29 884069 875776 219144 213219 363255 373702 405912 404752 229732 227848 297662 303742 356944 358742 6117139 6470431 8505195 8298350 1405772 1440644 309274 272682 293026 298184 360907 347140 325826 327786 222962 223546 785231 748683 1731994 1723035 427484 423818 618499 622792 770561 753725 760782 756310 775213 788974 742925 820679 2244370 2357354 1333671 1155842 697485 678741 807209 809978 818685 820473 819662 832300 963011 954093 6603115 6874558 39.55 71.4 2
11:33:21 2024-01-29 885629 875799 215913 212596 364030 374614 410519 405750 230542 228415 297518 303494 356766 360750 6110961 6509432 8508529 8262835 1392392 1442828 307418 271231 293850 296166 357622 350334 326776 325848 223661 223546 786427 750607 1731507 1731178 428255 421887 616495 618076 769434 752124 755298 756794 775306 788974 740677 825540 2253643 2351481 1354826 1156665 690554 678741 814145 809404 811828 820473 825019 834115 953168 954803 6698063 6879597 39.55 71.4 2
11:33:22 2024-01-29 880300 876770 215509 212485 365945 369740 410015 405894 230901 228326 297626 302605 356324 360438 6115969 6537514 8490049 8269973 1371620 1438737 308349 271266 292679 299998 358737 347140 326667 330406 222614 223546 790686 748469 1726535 1723193 423773 423890 617370 618149 774980 752124 753427 761274 778621 782113 737469 827967 2253643 2362318 1331636 1150100 692032 676020 810686 802338 811215 824649 823151 823054 955499 957055 6659723 6869732 39.55 71.4 2
11:33:23 2024-01-29 881439 878180 218816 212265 363286 372321 408027 404111 229664 227142 297345 303519 355267 358199 6115969 6612437 8570119 8256867 1386442 1442828 309274 270817 294462 294434 360871 348714 324811 327786 222614 223546 787655 758699 1714021 1710827 425826 423447 612705 619059 772748 746123 753687 761274 772102 779843 745144 824917 2253643 2370032 1343846 1137204 690554 681486 808215 802338 818611 826280 815258 825740 962864 957433 6565470 6893476 39.55 71.4 2
11:33:24 2024-01-29 890814 879172 214718 212630 362194 374231 410124 403579 228960 228015 297590 301241 356944 358199 6130327 6593830 8629603 8316799 1387836 1443744 309492 270404 293367 294876 360327 348463 325563 327821 222351 224204 793534 754908 1716079 1720073 427448 423782 612541 619972 769434 745939 759730 762390 766364 784391 738293 821072 2254273 2389299 1331636 1144855 696490 684542 803720 802410 817525 825223 813942 825508 964771 957506 6631561 6903131 39.55 71.4 2
11:33:25 2024-01-29 887180 879699 214210 212587 362676 374231 408245 406183 229471 227460 297590 302570 356801 358962 6139077 6589017 8612248 8319295 1403170 1447920 307347 270334 294470 295298 359459 347104 327538 325778 222543 223512 783109 758156 1715173 1724416 428255 420523 611243 619833 765613 746887 758963 759528 772670 784319 745254 819622 2247857 2379141 1321461 1147340 694504 679410 806044 804765 815294 820602 817589 826646 959305 953347 6640858 6893752 39.55 71.4 2
11:33:26 2024-01-29 889447 879044 219242 213065 364134 373102 405876 405894 229278 227072 297590 302783 356586 358454 6143459 6542300 8548174 8328674 1410925 1444879 304573 270369 293703 294398 360027 349204 327360 325778 222734 222719 792399 754069 1708033 1729183 427038 422941 615585 621156 765723 749839 755762 754278 770556 784355 740241 821035 2244370 2357354 1328838 1153902 693513 674727 802617 805787 814869 817312 813516 828524 958625 949942 6626687 6922497 39.55 71.4 2
11:33:27 2024-01-29 888170 878061 214692 211891 363870 373702 405948 405966 233357 227813 297554 303017 356586 360934 6152838 6527968 8563067 8347431 1405772 1444879 305956 273031 293722 295427 359207 349131 327409 328309 222053 225004 787087 747612 1751961 1734241 427038 420559 615993 617637 765576 750950 753315 755348 770300 784220 735215 815614 2234838 2360794 1346519 1161811 690554 676233 806601 804493 807163 818467 818696 825471 949901 948427 6717301 6912510 39.55 71.4 2
11:33:28 2024-01-29 878272 879342 219238 211673 363800 372013 405912 405287 233299 227460 295740 303061 355730 358962 6152838 6565003 8517433 8329624 1388403 1443811 306883 273039 294129 293935 357407 350693 324794 325813 221502 222754 783441 748147 1732624 1724416 424317 423181 614566 617199 769434 748590 746993 756162 770663 775450 733761 822834 2247857 2359027 1329601 1150614 689081 678741 807209 797835 806555 820401 818733 821002 949411 951114 6683985 6903131 39.55 71.4 2
11:33:30 2024-01-29 881439 884842 219160 211037 362132 369848 409545 403116 230507 227848 296466 301275 355801 360897 6171595 6668710 8628868 8329237 1371545 1442828 306419 270657 293909 295262 356476 348710 324830 327489 220908 225639 788918 752216 1758706 1724416 424619 421223 610270 613564 768309 746123 748956 758461 770663 775342 737197 819834 2250442 2369921 1329601 1143264 687084 680667 806030 795506 805984 820473 818733 818635 948738 946610 6707678 6897434 39.55 71.4 2
11:33:31 2024-01-29 885725 883184 214854 211891 362965 369812 408281 402868 228960 226404 297207 302570 354414 360858 6183673 6708500 8598449 8328674 1377626 1445831 307347 270910 294207 294398 356190 348984 324830 327201 221502 223063 786140 758902 1752070 1715196 424017 419932 609026 614544 767938 741832 749524 756421 769466 775414 740139 819834 2244509 2366672 1337741 1138014 686634 676748 802011 796669 809491 817410 811779 819801 950363 951966 6669155 6916952 39.55 71.4 2
11:33:32 2024-01-29 891541 882462 218740 211852 362602 369488 408640 404429 230254 226967 297266 302572 355896 362070 6179612 6631544 8631151 8356810 1388421 1442828 305921 274492 291753 292941 359748 348216 324794 325813 220158 223098 780078 756238 1747216 1723743 427038 420855 608942 617578 765217 742957 754873 756421 766061 779614 738041 811714 2241183 2381843 1329126 1146523 690554 677744 801442 797872 809220 818467 811779 821044 955910 949979 6659293 6944135 39.55 71.4 2
11:33:33 2024-01-29 891504 883714 215303 211562 363834 369668 405338 402973 228926 226404 296430 303088 354733 357037 6175238 6616936 8641694 8366189 1403170 1447920 305459 270348 293026 293466 357299 347724 324685 324816 221537 222599 785571 758156 1723996 1724416 424619 419660 608952 616325 759704 740746 746132 750968 763292 779807 738041 811714 2241183 2360950 1354826 1147340 688591 673381 798041 802483 809491 811459 808283 823163 954269 947251 6659885 6943352 39.55 71.4 2
11:33:34 2024-01-29 892614 880588 215338 210850 360745 369704 405876 405930 229289 226404 296501 302147 355801 359472 6190352 6532536 8601369 8372991 1415242 1444879 305124 269323 297096 294199 358413 346668 324830 323820 220811 223741 789170 749756 1729074 1733636 424619 420850 612541 617199 763093 747256 751472 749033 766061 779909 728343 811136 2235098 2354014 1346519 1158474 691025 676256 802473 801235 804853 811315 815840 824450 947210 944643 6734770 6940646 39.55 71.4 2
11:33:35 2024-01-29 885840 882821 215307 210201 364130 369884 405840 403471 232968 227460 294802 302643 355480 357910 6190352 6625814 8620047 8375567 1403943 1444765 306451 274564 291751 294398 356476 346387 324794 324852 220158 222067 784624 745476 1729569 1734816 424619 419660 611243 612659 760279 746123 746735 750924 768341 779909 728563 811640 2248125 2346335 1370501 1153902 685974 672867 804862 800173 801433 811387 815442 820746 941858 937525 6772392 6940646 39.55 71.4 2
11:33:36 2024-01-29 880187 883087 215032 211007 364134 369220 406165 404075 233158 226404 295253 302115 354698 357367 6195309 6607571 8585582 8358084 1394383 1442828 305052 270539 296771 292609 355655 348710 323880 324273 220811 223114 784934 749756 1729986 1729047 421546 419660 611207 614069 764454 744845 744347 750391 765951 775213 728673 817523 2239462 2343158 1343266 1150259 685125 674817 802011 795519 802002 817058 811523 811390 940526 942973 6720944 6940646 39.55 71.4 2
11:33:37 2024-01-29 881439 883962 215334 210170 363112 369150 408317 402231 229289 227107 295253 303068 354166 358163 6199731 6667329 8607774 8366189 1384926 1442828 305160 270539 292054 292573 355406 347687 322970 324762 219934 224020 781593 750437 1722260 1729883 422034 421744 610758 611593 765723 743826 745449 750968 766133 771539 728563 813956 2244370 2360701 1352749 1147340 684148 674250 802048 792701 800297 817889 811779 813456 939160 947251 6734981 6945068 39.55 71.4 2
11:33:38 2024-01-29 881430 882049 214401 209877 363112 368628 405554 400714 229787 226439 294766 303494 354130 358962 6197414 6704419 8663726 8358084 1369175 1442828 306811 269716 292210 293217 354233 346523 324228 324816 219947 224372 783967 754908 1769598 1724969 422217 419364 605961 611821 763093 740061 743423 753743 767624 772001 729432 814068 2239648 2356115 1348596 1138014 681229 674250 799016 793263 805984 811532 802304 813456 948065 942973 6650210 6954163 39.55 71.4 2
11:33:39 2024-01-29 894613 883342 214772 210166 360417 368664 405948 401067 232797 226605 295596 299968 354449 358163 6197489 6650253 8651099 8404696 1390919 1444805 305912 269598 292729 291542 357264 346069 322934 326690 219520 223670 788918 754908 1784049 1723193 424017 420740 606667 613564 759130 738059 747030 750813 760809 770880 729528 803415 2235098 2372401 1353538 1144077 688101 673234 795653 793222 802497 808997 802304 815962 947394 937525 6706885 6968212 39.55 71.4 2
11:33:41 2024-01-29 895797 882054 214401 209903 361033 369812 404626 400714 229289 225984 295288 301336 354698 356499 6242845 6679395 8716331 8403704 1397111 1447956 306703 269138 292675 290635 354872 342559 324577 324708 219249 223114 784302 758156 1729136 1729319 424017 417885 604688 610856 756540 737439 746463 746979 761388 774832 729469 804506 2228625 2348147 1348596 1147340 686634 669099 793397 796669 804202 808234 804171 815581 943970 936586 6717420 6982556 39.55 71.4 2
11:33:42 2024-01-29 891541 882022 215032 209695 359910 369740 405551 403471 228330 226404 295460 301018 355232 358160 6260776 6612362 8646421 8403704 1397399 1449996 305160 269173 290300 292573 354339 345010 324336 323507 219745 222801 795072 747403 1757785 1740385 423416 417885 608594 608856 756540 742394 745980 744753 762747 773125 723490 806958 2235098 2344820 1353538 1156375 682686 669573 799739 793222 797431 807967 809471 815002 938200 936586 6776655 6972039 39.55 71.4 2
11:33:43 2024-01-29 881439 883184 213617 209628 362894 368111 405589 402689 228899 226230 293645 303458 355464 355561 6232798 6662983 8636985 8385730 1394383 1444879 304196 268759 291664 290798 353920 345581 323652 322920 219438 222297 786140 752754 1750921 1738566 422181 414876 606441 608856 755431 735503 741150 745194 763250 773125 726168 806385 2238001 2333042 1372621 1151736 679292 667134 799173 793263 796866 809377 808246 811427 934147 939311 6726700 6979865 39.55 71.4 2
11:33:44 2024-01-29 886471 885596 214286 209074 360808 368153 405768 402195 228330 226019 293939 301196 353352 360019 6215284 6667329 8607774 8384946 1388160 1443744 302703 269138 290887 290798 353772 346668 320945 324816 218720 221546 789170 747612 1722231 1729319 417767 418476 607732 608856 759167 738580 737397 746141 761388 765337 720316 809295 2228385 2344549 1374741 1145707 681229 671474 797881 786400 795666 811423 809351 811607 940718 941899 6655244 6968505 39.55 71.4 2
11:33:45 2024-01-29 890819 881726 213720 210253 358216 366345 405554 400714 228330 225204 295381 299968 352540 358962 6246625 6734361 8663428 8372991 1372548 1444879 304837 267263 291957 290762 352183 345581 322182 323902 218720 222141 791995 759444 1727496 1720073 420150 417296 601475 608424 756985 733789 736842 746585 759199 765824 728821 806958 2234838 2352419 1333671 1135144 681078 671766 794278 788511 804853 811668 797640 808876 945868 939311 6660062 6973184 39.55 71.4 2
11:33:46 2024-01-29 898701 886246 213421 209187 359910 369256 405518 401606 228649 225286 293939 298602 353670 357873 6237719 6685540 8673052 8391722 1388421 1443781 303307 268122 291230 289035 354907 345544 321656 324359 218040 222297 790457 758156 1706219 1715196 418358 418180 603833 609058 756985 735350 741108 747201 754245 767688 726797 804492 2235346 2370780 1367287 1141262 685125 672390 790892 789822 800297 807094 801662 813193 941894 935228 6706724 6982548 39.55 71.4 2
11:33:47 2024-01-29 894618 882563 213095 209868 359874 367520 400978 401102 228809 224746 293904 299580 352575 355146 6247084 6683721 8716510 8413082 1403170 1447956 304196 267075 291642 289880 353241 344534 323652 321906 219096 221830 788918 758156 1721041 1729319 419651 414440 603224 611271 754519 734983 740960 742192 757594 772952 725469 802240 2225826 2338941 1344442 1150259 685125 664634 789992 792139 796664 802338 802377 811719 935508 928547 6800331 6982556 39.55 71.4 2
11:33:48 2024-01-29 889447 884842 212910 208201 360600 367556 402177 399836 228330 225984 293883 301302 352575 355168 6251542 6644060 8688567 8435198 1412869 1443781 302102 268346 288595 289915 354304 342451 322408 322920 219733 221617 788918 748819 1744300 1739182 420470 414732 607264 608819 753035 740061 742200 740764 757017 770446 719380 798858 2231923 2342261 1376010 1154197 679775 665611 795711 792991 793388 802482 804088 810526 927383 928547 6801210 6986338 39.55 71.4 2
11:33:49 2024-01-29 882162 881104 213095 208526 359910 364734 402815 401102 228135 225007 293662 300809 351449 357367 6288888 6658056 8612399 8397710 1392392 1445869 301184 268209 290010 290074 354885 345191 321671 322478 218392 220343 790686 749756 1724184 1731778 417766 414574 605435 609281 756540 737439 735090 741850 756799 761953 719601 804594 2232577 2331387 1358091 1145707 677362 667643 793397 784043 792226 809377 801129 805701 934147 937947 6707673 6986942 39.55 71.4 2
11:33:50 2024-01-29 890712 885495 212419 209218 358755 364990 403453 399520 228135 223551 293868 299968 351449 357620 6242596 6753212 8687468 8411528 1375935 1445869 302844 265448 291084 288860 351893 342596 320424 322333 218005 221617 788918 759986 1719684 1718852 417766 414552 598553 606495 756540 729501 734568 742975 754202 761346 724589 802426 2228482 2349814 1333671 1133971 679292 668626 787525 784043 799730 802554 795243 806963 939160 928583 6706374 6991500 39.55 71.4 2
11:33:51 2024-01-29 898353 887080 212393 208526 358822 367556 402177 398383 228295 224590 293420 299968 352575 354343 6270286 6726910 8763292 8435198 1389851 1447920 303164 265670 290531 289439 352183 341344 321634 322598 217327 221830 790217 758156 1727539 1724144 420282 414840 598553 606495 752225 729501 740283 742975 752534 766400 722430 793056 2225826 2344820 1340289 1141150 679292 663191 787181 791016 798032 800068 795450 808149 935508 928881 6762197 7005673 39.55 71.4 2
11:33:53 2024-01-29 890703 884619 213060 207527 358215 367520 401049 399520 226884 225669 293115 299196 352364 355452 6259976 6658763 8682377 8453942 1412192 1447956 300518 267263 288559 288798 355620 341897 320945 322395 217362 221173 783109 748712 1728786 1733636 418986 414184 604688 607131 751123 735872 737884 738078 754238 766364 717017 795348 2220416 2340600 1349298 1155019 678326 663191 792834 788741 791972 802446 800172 802244 928694 934335 6781520 6991928 39.55 71.4 2
11:33:54 2024-01-29 885767 883005 212438 207677 361135 367969 404659 401322 226779 225530 292634 299756 351344 357726 6260914 6676692 8617099 8364866 1392392 1443781 299325 266630 288662 289000 351893 344497 318936 321942 217362 220141 777469 749003 1729588 1729319 416580 414476 603224 604482 753826 734829 732964 737482 754771 761780 717017 802426 2228754 2348147 1364140 1142451 676400 667643 792272 782660 791103 802482 796618 803537 935544 928547 6674344 7008122 39.55 71.4 2
11:33:55 2024-01-29 902667 887484 212278 207742 356172 367708 403842 400473 227429 223620 293641 297183 352047 357437 6265382 6728029 8691702 8403718 1384466 1443744 301432 265302 290372 287251 351893 342451 318454 320932 216652 220484 787379 759242 1754413 1715196 416580 414610 598181 606271 753683 727709 734044 741057 751156 757495 720316 797723 2225826 2350684 1350673 1136395 678809 665684 783905 781822 793388 799482 792942 809253 936954 928242 6716318 7002061 39.55 71.4 2
11:33:56 2024-01-29 889307 881722 212757 207642 356387 366381 400978 400433 226375 224937 292866 297633 351484 354630 6265815 6639512 8638483 8412857 1412522 1443744 300482 265032 288667 287251 351893 340864 319974 318710 217362 220295 790457 758156 1727197 1728092 417492 410706 597997 606271 747321 727332 735913 737031 750094 765285 719601 793056 2219592 2331387 1364140 1147796 679618 661627 785634 787391 791030 800250 798775 806983 925048 928279 6801210 7010672 39.55 71.4 2
11:33:57 2024-01-29 882388 887484 212105 207199 356672 364857 401013 401497 226919 223585 298104 298780 349874 355780 6275180 6685874 8679102 8419818 1394383 1445867 299607 265847 288337 289000 350831 340385 320682 319925 217141 220295 778562 749616 1747907 1741620 417766 411030 599471 600005 746740 732837 732927 735890 754771 763062 718507 801356 2235569 2321184 1350673 1145670 673821 663220 790892 784043 788864 802482 798998 802174 930324 932830 6698246 7001300 39.55 71.4 2
11:33:58 2024-01-29 893101 887868 211724 207885 356065 365115 405014 400473 226953 223551 293420 298119 349874 356825 6280065 6781254 8697178 8403704 1371545 1446893 302350 264150 288523 287412 351362 341872 318972 320671 216618 219798 788918 757821 1727067 1723193 415399 412295 596414 603052 752965 727525 731181 741229 752184 757314 721586 797575 2229206 2343158 1354826 1131518 675746 664125 784177 780715 794541 802210 792901 802393 932789 927533 6734981 7020082 39.55 71.4 2
11:33:59 2024-01-29 893212 882982 211031 207842 356627 366917 401588 400473 227976 223585 298178 298571 350433 351496 6289663 6743740 8763206 8424912 1389851 1443781 301326 264186 288220 287216 351893 339286 319714 320446 215980 220891 793342 760876 1722938 1729883 419552 412116 595662 605089 747284 728189 738763 738526 751156 762638 718832 790660 2222664 2335626 1364140 1141225 676400 660405 783621 784142 793388 798029 793120 802207 929006 924322 6830586 7015038 39.55 71.4 2
11:34:00 2024-01-29 888179 887240 211388 206524 358250 364990 399782 400473 226884 224277 297114 299602 350433 351496 6275180 6667514 8682377 8445227 1415242 1443744 300511 265528 288139 288829 351713 339931 318348 319819 218340 218751 789413 750831 1727573 1733636 417172 411066 599769 606495 747321 729469 736137 732695 749294 761526 711237 790808 2213178 2337283 1380342 1152556 676881 661811 786333 784043 784168 793540 797221 801214 924974 926187 6800913 7001521 39.55 71.4 2
11:34:01 2024-01-29 888189 887244 211071 206559 357173 365115 402213 397061 226182 223620 297691 298780 349351 354630 6275180 6714323 8645076 8436393 1387754 1444840 300261 265413 286544 287059 351677 341308 316464 320410 218534 219044 791995 747612 1743962 1729319 414810 412259 601475 601156 750437 729501 728553 736663 751537 755148 710661 796479 2225826 2344820 1364140 1138014 671903 663469 788837 776636 788864 800287 792564 798593 930081 928808 6707673 7006297 39.55 71.4 2
11:34:02 2024-01-29 905234 888741 210992 206559 356029 365246 400906 396988 226849 223516 297746 298084 351169 351460 6289030 6754916 8732034 8458130 1392392 1445793 300693 264714 287351 286911 351893 339286 317937 320348 217878 219824 791779 756530 1730037 1724416 417469 412259 596378 604446 746003 726678 737186 737981 745645 757423 716980 788414 2222650 2351481 1375115 1138014 675746 662280 783065 784043 792788 793396 789938 802356 928348 922356 6830354 7025054 39.55 71.4 2
11:34:04 2024-01-29 888922 887208 211318 206168 356636 366149 401588 400218 226498 223585 292803 298501 350363 354961 6296782 6735750 8688230 8454816 1400797 1445556 302002 264926 285909 287216 351893 338976 318901 318923 217878 219079 787379 745476 1734718 1742856 417766 409806 599270 600914 744111 731371 733970 733771 751156 761780 710381 790497 2224244 2322174 1345057 1145707 671425 659434 787126 784043 784229 799157 795392 795279 921025 927496 6810642 7016702 39.55 71.4 2
11:34:05 2024-01-29 890712 888497 209969 206550 357389 364344 403561 396736 226640 223413 293480 299302 351510 355787 6293518 6802349 8735214 8422461 1369175 1442828 300939 263710 286687 287181 350266 339763 317013 319406 216652 220106 789967 753830 1741975 1728092 415399 409806 594691 599636 749446 725649 727860 738078 751156 755148 715421 794798 2224337 2342261 1370501 1128414 670947 661342 783029 776636 791103 800287 783901 797616 930324 919497 6744400 7032371 39.55 71.4 2
11:34:06 2024-01-29 900277 888110 210556 207528 355383 366398 400273 400966 226675 224519 294203 297148 351898 351460 6302897 6762915 8763319 8443464 1393818 1442828 299607 263307 286759 291705 351326 337954 318936 320173 216652 219574 787092 759242 1715337 1724416 417172 411126 593011 601740 740517 723522 732927 734848 743469 761780 715385 785507 2216553 2328045 1359899 1138014 671903 656531 779706 784043 788864 793468 792000 800038 920860 920955 6849915 7032257 39.55 71.4 2
11:34:07 2024-01-29 883951 884295 210992 206346 356302 363791 401231 400473 225920 223482 292803 298413 350306 353376 6293518 6723877 8688230 8436953 1396377 1446934 300511 263342 285525 287146 349456 338227 318419 317035 216652 218176 785841 747077 1754110 1741037 415399 410544 597076 595878 741969 728226 727520 729482 751537 757423 710381 790734 2221287 2312960 1359899 1144077 668089 657738 787488 781458 786287 799649 795355 795257 919456 927621 6782345 7032295 39.55 71.4 2
11:34:08 2024-01-29 892960 888497 209671 206559 355388 363021 402156 397061 226498 227002 297691 297841 348272 354343 6293518 6801172 8753918 8449317 1369664 1441803 300402 263307 284937 286312 349738 339286 317013 319406 216131 219044 796315 751679 1748913 1729319 414810 411319 595643 598786 747136 726163 727860 736672 750057 753779 710123 792499 2229802 2347059 1362019 1131910 669707 662243 784140 778685 790320 799157 783864 793024 930324 923469 6753819 7034433 39.55 71.4 2
11:34:09 2024-01-29 909640 888704 210332 206164 355210 365890 400454 396916 226147 227588 293364 298095 349316 351069 6293518 6788611 8732111 8437254 1386834 1445830 298385 263307 287190 287203 350795 340038 315987 319663 216652 218363 796467 759242 1704413 1715196 413049 409770 594801 599968 745438 723622 729550 735001 742980 752606 714429 789424 2219606 2352262 1353538 1133165 673821 661811 778782 777027 786451 792207 785891 800991 927690 915743 6758647 7029416 39.55 71.4 2
11:34:10 2024-01-29 898706 884624 210337 205835 353277 364857 401304 400770 225414 223137 297535 297077 349072 351496 6303000 6682355 8738315 8450597 1403170 1444879 297725 262501 286723 287786 350513 338191 317013 316486 216652 217685 787379 757326 1722431 1733306 414626 409928 594581 602196 741252 724652 730979 730833 743053 757423 710123 786065 2213820 2322174 1353538 1144485 674302 656531 778926 777222 783575 790978 792564 798826 915837 918406 6810642 7015468 39.55 71.4 2
11:34:11 2024-01-29 889174 888602 210337 205666 355210 363827 400942 399343 225222 222827 292182 295975 348307 356226 6307774 6713691 8669750 8450597 1396377 1444879 297239 263307 284973 287904 350689 342444 317566 318299 216652 217545 783298 748683 1727558 1733581 412537 411708 596194 597606 747049 726457 725126 729410 746602 752715 705983 791674 2216553 2333042 1353538 1138014 669516 660405 783621 773725 782660 793432 787358 792742 924992 923688 6722275 7033769 39.55 71.4 2
11:34:12 2024-01-29 900920 886906 209645 205242 354144 365115 401588 396358 225955 222827 292182 296975 350139 353521 6307774 6788245 8731880 8456378 1387945 1443811 299664 262361 286696 286831 349558 341473 317566 317818 216347 217650 794904 759247 1716483 1716165 412355 409447 589234 599636 747284 718242 725791 731586 742001 748481 711164 787257 2213405 2344820 1334059 1131518 671903 660405 774957 774917 784168 792315 782715 797654 924992 915476 6753819 7033769 39.55 71.4 2
11:34:13 2024-01-29 898817 886576 209671 206063 352302 364084 400454 399343 225066 227233 292754 295320 348307 351424 6309002 6669382 8706939 8470724 1413881 1446934 297689 262501 285811 286597 349979 337717 315987 316230 216652 217149 783109 754069 1714023 1729319 413928 409097 594691 598952 738158 722499 727005 727728 738457 755148 708332 786125 2207281 2323550 1347177 1146523 671903 654107 779706 777222 779697 791196 792000 795316 915567 917721 6805776 7034156 39.55 71.4 2
11:34:14 2024-01-29 883609 886242 210155 205242 354392 360907 401588 399343 224718 224887 292182 296285 350029 354630 6323445 6738833 8682123 8462437 1394383 1442828 297798 262283 284911 287203 347599 338227 316022 316044 216652 216939 787379 750072 1769066 1741037 413634 408808 594691 595291 738753 723559 724722 727728 746772 752954 707292 787294 2219568 2309682 1342366 1140790 666367 655762 781919 774824 779697 793468 790237 790502 918812 921079 6754047 7034433 39.55 71.4 2
11:34:16 2024-01-29 893548 888501 208991 206481 354428 360907 400163 396664 225904 223589 291890 296145 349921 353412 6329582 6834233 8763206 8455094 1371620 1444879 296789 262100 283289 291223 348684 339542 315798 317924 215435 217685 787092 750607 1753891 1733009 413049 409160 590937 596355 745167 724071 724722 731586 746330 748373 708332 788451 2216553 2335626 1360164 1127083 665892 659938 779706 773725 784168 793396 782131 790739 925647 917073 6772657 7038865 39.55 71.4 2
11:34:17 2024-01-29 900026 890656 209496 205731 355802 364490 399381 395270 225624 223889 292000 295974 350029 349236 6321655 6792863 8763319 8478733 1388421 1442828 296789 261699 284502 285646 350549 337954 315816 317035 215435 217312 791779 754984 1717070 1721295 413049 410544 590810 599636 743325 719294 726453 731586 738749 748481 709042 782623 2207281 2348147 1352188 1134778 671425 656568 777161 774953 784168 784491 782688 792987 919812 913136 6830278 7041874 39.55 71.4 2
11:34:18 2024-01-29 889001 888216 209505 204884 354454 363489 396970 396664 225171 223732 290354 296905 350029 350292 6312088 6714583 8731880 8461253 1405772 1442828 297768 262466 283236 286396 349702 338582 315816 316009 216043 216974 782764 746669 1730998 1737331 413049 408808 592683 598021 738101 724621 727860 726696 742527 755500 701056 781435 2210225 2317238 1357873 1147340 667615 652687 779706 778058 779053 790978 787162 789990 915152 919743 6838940 7024948 39.55 71.4 2
11:34:19 2024-01-29 887798 889756 208987 204566 356773 360907 399562 393954 224753 227197 290481 296250 349537 351424 6321655 6801102 8701028 8459976 1375783 1438737 297270 262065 283165 286803 347634 339062 315816 317960 215435 216788 782764 747612 1734813 1729319 411808 410544 593850 592368 744111 723559 723655 728343 742796 746699 703612 783799 2216553 2341078 1353538 1133526 666367 659288 781593 773578 782946 795121 783803 788381 923611 918174 6753353 7048263 39.55 71.4 2
11:34:20 2024-01-29 902362 886874 208987 205274 352306 364599 400172 394544 225257 223889 291621 298667 348272 350822 6322007 6816905 8757026 8459976 1383850 1444879 297725 263673 285009 286181 347319 337681 315816 316486 216043 216788 781225 758699 1740026 1720073 410535 409746 590168 594961 741750 717484 724194 730778 741307 753806 710307 787097 2213569 2343002 1368380 1131910 669993 656568 774136 772160 784168 790638 782688 792987 920277 913136 6762987 7053294 39.55 71.4 2
11:34:21 2024-01-29 899635 884332 208956 205199 354047 363021 400172 397097 224094 223261 292145 297618 349783 351352 6331372 6715603 8750372 8461253 1402170 1443707 296754 260830 284613 285557 347634 339062 317603 315730 216347 216788 781225 757071 1719323 1733581 413175 405574 590669 596588 735973 719522 730442 724419 738968 755875 706217 782623 2205712 2321184 1347177 1140790 669993 653086 774920 774824 779697 784527 786204 793068 910618 913253 6867237 7053191 39.55 71.4 2
11:34:22 2024-01-29 885172 888497 209017 204884 353325 360255 396970 396700 224128 227197 291321 296285 348031 350328 6339491 6755906 8713164 8485255 1396377 1442555 295892 260900 282391 286799 347385 338289 318015 317553 215711 216719 793342 745476 1748500 1743240 413488 405718 594044 595556 735973 723289 724759 726034 743163 752715 700030 782066 2213820 2305382 1342937 1141649 663996 653086 779706 774824 777419 791012 785646 783804 913025 917073 6786924 7038865 39.55 71.4 2
11:34:23 2024-01-29 890712 889756 208006 204570 352306 360545 399021 394580 225100 223104 290508 296215 348031 353803 6330176 6840296 8747655 8459798 1374576 1443774 297581 260795 282196 286692 346411 338436 315780 318487 214954 217312 793141 751679 1743166 1725491 411998 409386 590168 590587 741699 719375 719481 728379 738494 744027 704147 783866 2216553 2333042 1355659 1125480 663523 654569 774957 770405 783813 788797 777547 786877 919591 910448 6777498 7048263 39.55 71.4 2
11:34:24 2024-01-29 894553 886247 208305 203970 354047 360907 396898 394508 225066 223261 291083 294909 349537 350984 6335890 6800012 8819800 8461103 1389941 1445832 297342 260614 283316 286132 348684 337297 315636 316486 215248 216335 797902 754908 1735953 1724416 413049 409097 589005 597513 737637 717484 725791 728761 734477 748409 705217 776856 2204145 2341078 1370689 1133165 668089 652687 773859 774602 781910 782140 778689 790739 914505 911963 6842748 7022075 39.55 71.4 2
11:34:25 2024-01-29 895369 888483 209021 205821 354047 363021 396970 395171 223679 227233 290612 295933 350029 350046 6334370 6714472 8741354 8510036 1416924 1444879 296197 260900 282747 285281 348434 338342 315816 316289 215435 216058 791779 747612 1764751 1733636 411480 405898 593120 596245 736097 720348 725274 720366 738227 749874 701161 776856 2204145 2320255 1365182 1147340 668089 653086 777124 774824 774948 784455 783864 788418 910524 910448 6850067 7066904 39.55 71.4 2
11:34:26 2024-01-29 887553 889490 209474 208308 352302 360835 400737 394544 223818 223810 290100 296897 349430 351352 6330026 6769326 8688454 8472686 1392392 1441803 296571 260830 282302 285521 344957 338103 315816 315802 215435 215930 785841 750607 1753845 1741620 412585 405790 589488 590461 733890 717699 719407 721970 742001 748445 700030 781510 2213405 2298851 1355659 1138014 661635 652161 777161 770368 774565 790638 783803 783495 909844 910520 6770717 7043373 39.55 71.4 2
11:34:28 2024-01-29 895792 891910 208627 206961 354011 359604 399107 394992 223921 222301 291103 296098 347817 351352 6337865 6841019 8766372 8457280 1373581 1442828 295033 265617 281442 285526 345512 337625 315341 316079 214121 216637 785841 748469 1747846 1732406 409304 409097 591087 590878 737831 718281 718897 726696 740428 742943 700030 782186 2213405 2328082 1347177 1127083 663247 654605 776609 768117 779145 788965 774446 783767 919812 911963 6797936 7055217 39.55 71.4 2
11:34:29 2024-01-29 903223 889687 208517 206071 354047 362985 396898 393329 224025 223047 290816 295754 349537 349200 6329899 6818048 8763206 8463314 1386077 1442828 294964 265508 283842 283710 345512 338289 314892 316289 214795 215930 787092 759242 1721020 1715196 405745 405935 587246 594906 736232 713357 718350 725667 730237 744524 704183 779215 2204145 2335626 1349298 1128179 667141 653645 768322 765910 779327 788773 778832 791753 916453 907972 6820995 7042150 39.55 71.4 2
11:34:30 2024-01-29 896157 888207 208982 208561 352055 360835 396574 396034 222955 223261 288721 292656 349046 349236 6331372 6718737 8706912 8485534 1411203 1443744 295566 265544 283285 283746 347407 337314 315557 315838 215435 214927 790457 753296 1719499 1729319 409919 405183 585811 596355 733370 717484 721564 719276 734803 748373 701161 774616 2201136 2315824 1337901 1144523 668273 651164 772725 771350 774911 784320 783729 788381 909973 910674 6848094 7065310 39.55 71.4 2
11:34:31 2024-01-29 888184 889756 208841 208268 351758 360799 400454 394580 223334 227002 288779 294429 348031 351496 6340738 6752855 8682377 8466645 1392392 1443744 296197 265653 282267 284414 344439 338342 314892 315802 215284 214962 785264 749537 1741528 1733636 408493 404577 585775 585681 736097 718502 717512 722063 740158 747095 699872 783068 2210556 2311937 1335706 1137130 662578 652623 774957 765874 774487 791196 782688 783804 911849 911694 6730370 7053191 39.55 71.4 2
11:34:32 2024-01-29 894881 889126 207681 206405 351488 358665 397007 393954 223679 222635 290752 294474 347995 351424 6337865 6846906 8766306 8472686 1374949 1438737 296197 261608 286824 284530 344992 337314 314007 315056 213785 215630 790217 745476 1733503 1729183 410825 409480 590550 592095 740162 719522 718535 724456 738045 739287 698991 778587 2207281 2327790 1342937 1127885 661164 652687 774957 767670 775186 784527 773509 783743 916938 910931 6753081 7051526 39.55 71.4 2
11:34:33 2024-01-29 902279 886979 207651 208264 352055 360907 396970 392190 223869 222948 288775 293985 348801 349236 6331372 6801248 8756980 8466645 1376563 1442828 296197 260980 282769 283645 344474 338050 314161 315406 214509 216058 788655 759323 1717802 1720584 408800 405610 585476 592660 738101 711305 717289 725186 735973 739467 702157 779215 2205940 2329734 1338212 1126281 664469 653086 767355 765604 778556 783242 774718 788418 915837 901542 6762987 7057532 39.55 71.4 2
11:34:34 2024-01-29 901438 887240 207686 208419 351983 360255 396898 395764 223334 222479 288820 294581 347995 348954 6340738 6753769 8775631 8482635 1390919 1445594 296888 261716 284142 283728 345405 333402 314784 315802 213757 216012 793147 754449 1726415 1729319 411998 405646 585964 592205 733890 713629 723677 724639 730237 744027 701056 774175 2201016 2323822 1369513 1131555 662578 650316 768359 771534 778556 778702 774718 786070 906487 901506 6875853 7062867 39.55 71.4 2
11:34:35 2024-01-29 891541 889236 207502 204352 352055 360835 395674 393400 223334 223261 288577 295410 348031 350343 6341054 6738427 8763206 8502980 1415909 1442717 294251 265544 281407 283313 347756 335469 314676 315802 214085 214927 764923 745476 1735620 1742856 409919 404541 585775 588921 732581 718502 719444 719821 729949 746196 696322 775704 2201016 2308045 1352188 1140790 662106 647488 774957 770405 771187 783278 779280 782590 905363 910674 6835360 7048263 39.55 71.4 2
11:34:36 2024-01-29 888281 888167 207647 207870 353793 358629 396934 390983 223334 222948 288170 293985 347488 348709 6328798 6821288 8704010 8461253 1383186 1438737 295472 265508 286382 284822 345370 338103 313017 315838 214121 214594 794904 747612 1736347 1731178 407913 405862 585739 590416 737577 717484 715982 720403 734441 739431 696062 779141 2205712 2324784 1338696 1130714 660694 653086 774408 765604 774398 784418 774094 782033 913021 910406 6715566 7052500 39.55 71.4 2
11:34:37 2024-01-29 901402 889756 207323 205212 351983 360835 396934 392118 223334 222350 288590 294438 347710 352547 6344410 6820659 8763206 8497728 1388421 1442828 295008 260980 281407 282846 346518 337003 313017 316222 213414 216625 785530 753830 1754959 1724416 409267 405790 585549 592205 733890 711232 719370 723541 731540 743651 701161 772173 2198008 2333042 1348559 1130677 664469 650777 768932 769241 776832 779900 774681 785438 906445 905405 6885259 7053191 39.55 71.4 2
11:34:39 2024-01-29 891541 890642 209873 204828 354366 360364 394902 393775 223196 222770 287549 294256 347782 349769 6350103 6741192 8738329 8485534 1415242 1442828 293703 264653 281372 282019 345476 335469 313714 315358 213537 213565 778962 749219 1737860 1731778 408493 404220 588588 594248 731741 715453 718860 717502 731810 744701 695005 772173 2198008 2312960 1377392 1143264 664469 649401 772178 769205 769402 779834 776884 783309 902733 906678 6852589 7065310 39.55 71.4 2
11:34:40 2024-01-29 889336 893548 207543 204756 351902 358522 396898 390948 223403 223261 288383 295861 346878 350910 6356811 6815688 8700954 8472686 1388384 1440644 294394 261527 282938 283313 344439 337552 312068 315136 213899 214227 787379 745476 1718399 1731778 406179 403332 588913 590416 734004 716468 713601 719541 733885 740769 695041 779141 2204145 2317238 1338696 1133971 660281 653086 772762 763435 772716 784247 773471 783272 915802 909067 6782345 7066904 39.55 71.4 2
11:34:41 2024-01-29 902197 890647 206896 204935 351947 360799 396268 394402 223593 222493 288613 295310 347960 350302 6345262 6825806 8775717 8460937 1383964 1442555 296305 260796 281557 281716 344957 336490 312762 315802 213229 214560 787092 757289 1696848 1715196 407334 405183 585668 591750 735973 711000 717512 721386 729669 740318 699138 774175 2201136 2335626 1338696 1128985 665417 652124 765700 765604 774911 779458 772053 787625 908342 902847 6851051 7058441 39.55 71.4 2
11:34:42 2024-01-29 898353 889760 207476 204074 352019 360763 396002 393365 222268 223104 288202 292587 347995 350541 6339265 6724040 8741449 8491430 1412522 1444768 295745 260246 281477 282138 346773 335505 313714 313993 214121 214193 785841 754369 1716352 1729319 408203 400929 587246 590914 728356 712816 717259 717502 731951 745962 698860 773290 2198098 2311937 1363016 1142891 665417 648478 770538 767537 768414 779605 777797 781403 902696 906678 6857427 7042150 39.55 71.4 2
11:34:43 2024-01-29 890181 888126 207476 204365 352019 358305 396898 393017 222577 222791 288134 292656 347173 351105 6339265 6769326 8710300 8491430 1393781 1442828 293902 260980 286787 282908 342879 336490 313494 313993 214121 214227 794904 748683 1770054 1733636 406179 404853 588386 588504 734040 715307 712133 718447 735895 739287 695884 778842 2205712 2308045 1347177 1135144 659755 650316 776939 763976 769255 783794 776921 781477 908041 907728 6735183 7042188 39.55 71.4 2
11:34:44 2024-01-29 898706 891022 206434 204822 349823 357479 396862 392118 223299 222635 288360 292146 346913 350328 6347338 6876041 8763206 8449058 1365762 1438737 296614 259626 286368 282055 342915 335979 312982 314626 213129 216287 787092 759314 1719529 1720584 407045 403153 583434 590379 733743 709295 713330 718224 729669 738384 701161 778511 2198008 2328160 1331982 1123879 660694 650316 765737 762317 774948 781002 771726 782619 910488 901571 6762122 7061589 39.55 71.4 2
11:34:45 2024-01-29 903520 889130 207000 204070 349899 358593 394454 393918 221926 222088 288577 292649 346949 350302 6345262 6724152 8713127 8485534 1411203 1445869 293035 260764 282792 281646 346810 333402 312874 314513 213494 214457 787092 748147 1736132 1733636 408493 402694 589712 591070 728881 715453 716206 716403 732176 743651 690939 768775 2198008 2308045 1350022 1143264 661164 647521 770538 765837 767758 781554 774718 778696 901786 901542 6831631 7048263 39.55 71.4 2
11:34:46 2024-01-29 889549 890756 206009 204365 352019 356405 394490 390638 223714 221594 287693 293507 345351 348673 6348409 6833785 8744341 8489626 1375935 1441758 293561 260688 281560 282810 345343 333546 313017 315536 212128 216320 783967 748147 1739658 1728092 407913 404289 585254 587081 734137 711232 714109 720366 734803 735100 695005 774450 2204145 2320527 1365182 1122245 656989 647452 767370 762317 774948 781518 769454 779183 910618 902847 6791777 7057532 39.55 71.4 2
11:34:47 2024-01-29 898353 889756 205719 204361 350638 358018 392100 393538 223334 221594 287814 292181 345871 348212 6348371 6840756 8819644 8497214 1384964 1438737 293966 259630 282140 281555 344957 333510 310802 314626 212079 213896 783967 752754 1750724 1724144 408493 403332 582174 590531 729601 708884 718023 720330 727637 739431 698147 767610 2191770 2326432 1334863 1125728 661635 647415 765194 765419 773849 776777 773376 782590 901786 900262 6885259 7057811 39.55 71.4 2
11:34:48 2024-01-29 893718 886911 206360 203784 351983 358629 393275 391568 222611 222635 286777 293982 346664 349515 6367635 6756529 8747655 8503777 1414503 1442828 294069 260613 281940 281126 346247 333167 312104 313701 212745 213565 787092 745476 1737512 1738566 408493 400929 587466 588743 728092 714404 716492 716994 731516 739467 691669 767610 2196446 2302113 1347857 1138014 657881 639965 769447 765604 766799 779900 773509 774584 899827 901470 6801059 7048160 39.55 71.4 2
11:34:49 2024-01-29 901914 889756 205650 203853 351767 359036 396663 391899 222508 221452 286669 294296 345952 350155 6350103 6843506 8731730 8482058 1379808 1438737 291876 260027 281344 281808 342915 333438 311086 314914 212044 213599 787092 745476 1728155 1729319 406179 403332 585549 587003 733370 711305 712318 719031 732847 733923 690939 772211 2198008 2315824 1363016 1125480 656052 648900 767200 760545 771621 781554 765534 776860 908004 902635 6782075 7074055 39.55 71.4 2
11:34:51 2024-01-29 903778 890976 205615 204076 349684 357300 394141 390638 222611 220594 287356 293755 345067 347108 6348409 6837527 8775631 8491430 1385954 1438737 293497 258680 282539 280324 343405 333546 311051 313993 212044 215373 783967 754988 1717957 1715196 405028 402730 583043 590416 731778 708290 713368 719031 721224 734405 694513 769906 2191770 2332917 1336576 1123879 661164 647488 762453 761237 770529 775167 767711 783482 907509 898731 6840106 7074742 39.55 71.4 2
11:34:52 2024-01-29 894540 889760 206793 203144 350634 358450 393828 390983 221243 222479 287001 292436 345906 349273 6354935 6732531 8732111 8491430 1395161 1442828 293732 258609 282738 280698 344855 333510 312068 312055 213537 213200 779686 754908 1714943 1728092 406179 399698 583311 590112 726264 707115 714456 713339 725512 739467 692478 767647 2188736 2302113 1358685 1138014 662646 647465 769516 767236 765691 775261 773815 777054 897051 904691 6840258 7062569 39.55 71.4 2
11:34:53 2024-01-29 899357 892544 207810 203537 351983 356440 395638 391382 222268 221940 286656 292587 345593 349805 6348409 6795144 8710353 8482058 1386834 1438737 292364 260063 281308 281126 344855 333474 310180 315098 211415 213234 794728 745476 1725702 1729319 405891 402730 585549 586735 731778 711305 712318 717502 731901 732857 691192 773910 2205664 2319536 1334456 1128689 656989 648222 769007 761017 770529 779900 765461 774621 910430 902172 6785222 7071948 39.55 71.4 2
11:34:54 2024-01-29 907006 889770 205083 204074 348773 356405 391790 392308 222611 220559 287778 293549 345628 346700 6348371 6800333 8794282 8491430 1387522 1442555 294429 258680 281940 281126 343405 332392 311594 313993 211415 213530 793141 754908 1718149 1724416 407334 402092 580423 589819 728770 708877 715722 719541 727806 738494 694858 767562 2191905 2323822 1352985 1127083 658817 647558 761370 765604 770529 774277 772015 782590 897528 892564 6895103 7052238 39.55 71.4 2
11:34:55 2024-01-29 889553 886911 206009 203789 351416 356440 394663 390983 222234 220594 285904 292691 343832 346664 6349791 6778598 8750688 8497690 1397763 1438737 293619 259408 279545 281126 344855 331422 312068 312055 211451 212904 781225 745476 1770239 1744141 407334 402281 583849 583435 726820 712322 713266 714349 731737 739395 689650 769425 2194886 2286377 1360851 1136395 655117 642980 765737 758401 765185 781838 772276 774547 901421 902847 6716143 7053191 39.55 71.4 2
11:34:56 2024-01-29 899345 891054 205109 203214 347683 358020 394526 389817 221891 220594 287729 292727 345351 348709 6348560 6875042 8763206 8449091 1365762 1438737 295294 257813 281018 281308 342627 333185 310726 312861 211937 214955 796315 757870 1740392 1720584 405028 400540 579309 586173 729189 705103 709209 716994 725412 735624 698363 773311 2191770 2313956 1356984 1119023 657414 645551 760831 756758 772716 775405 765498 779183 905400 892456 6771579 7071986 39.55 71.4 2
11:34:57 2024-01-29 899711 888501 205714 203179 347403 356405 393239 392190 221243 220559 286813 290908 344832 348779 6359468 6762497 8791327 8507164 1392750 1443811 293554 258068 281994 280754 344819 332752 312032 311038 212412 212870 788655 756238 1721291 1728092 405603 400295 577122 587615 724722 707287 712281 711250 721224 742001 692478 765396 2185627 2298851 1358685 1134778 658817 642070 763568 763435 763522 772028 774478 775721 898836 899993 6852530 7061865 39.55 71.4 2
11:34:58 2024-01-29 887925 891017 206000 203241 349863 354268 394454 391568 221243 221094 286526 293549 343797 348709 6351884 6757674 8725723 8485648 1391865 1438737 292569 258573 279653 280845 342422 333366 310073 312055 212341 214504 784302 747612 1727624 1731778 403882 401428 583895 584934 728881 710303 708200 711214 727591 736143 689418 771587 2194886 2301842 1358685 1128689 656052 646428 767902 756384 765728 775441 765424 774417 906408 901535 6753581 7053205 39.55 71.4 2
11:34:59 2024-01-29 903834 892125 207185 203140 349295 357479 393239 391382 222200 220524 286741 292070 345835 349769 6375408 6840144 8791327 8484169 1384964 1438700 293015 258288 281090 279154 344819 332356 311166 313444 211098 212870 791554 753291 1760002 1724416 407045 400857 580542 587873 726779 706286 714382 718759 721188 737814 692932 764543 2188806 2314602 1321869 1127083 656989 642070 759718 763435 767906 772500 773376 778518 892281 892456 6840144 7093684 39.55 71.4 2
11:35:00 2024-01-29 886285 886874 205680 203144 348809 355999 394663 394718 221686 220930 286490 292231 343621 349374 6367312 6788969 8753643 8516248 1396377 1441803 292569 259408 278883 280236 342879 330849 311559 311225 211345 214201 783967 744411 1786067 1741037 405907 401145 582138 583159 722636 710303 711122 711177 729186 738246 687955 765359 2191850 2286942 1354354 1134778 653252 641799 763531 760830 764110 775477 769971 775246 899864 897614 6741606 7057554 39.55 71.4 2
11:35:01 2024-01-29 902139 892206 207225 203007 347572 357336 393685 390961 223967 220383 286396 291767 345280 349521 6366937 6846509 8763206 8461216 1382194 1439617 294230 257777 281271 278536 342879 332392 309170 312968 210684 214201 793141 752824 1763431 1722519 406179 400857 579719 587311 726264 705749 713564 717502 724717 734332 690903 762912 2188736 2320527 1355198 1127083 657412 642070 758558 763435 765997 771957 772276 776823 891021 894987 6879607 7079112 39.55 71.4 2
11:35:03 2024-01-29 887217 892387 205906 203104 348457 355999 392065 394087 221652 220418 286508 292932 343211 349273 6368548 6776881 8757057 8506069 1390405 1438428 291503 258573 279545 281236 342879 331350 311086 310784 211380 214201 797902 747935 1748885 1742856 405603 400861 580423 581340 723148 709024 708705 709097 729081 737487 690960 767919 2194849 2285320 1336576 1131518 652323 642980 765194 756384 764515 779605 769454 774268 906403 900080 6754480 7062569 39.55 71.4 2
11:35:04 2024-01-29 904589 890834 205006 202931 347683 356369 396945 391128 221703 220524 286302 291119 344796 350910 6368548 6856686 8772623 8461216 1367220 1438737 294643 257777 279581 280236 342361 332662 309856 311983 211345 214201 794728 757152 1736412 1720073 403596 401997 578079 583507 728143 702153 707193 715398 725745 730454 695241 768738 2188736 2314177 1349298 1121982 656989 645722 759747 760153 769507 773804 764430 778809 900749 893731 6838589 7062977 39.55 71.4 2
11:35:05 2024-01-29 893217 887573 205049 202466 349863 357910 392472 389782 221209 221213 284991 292932 343797 346664 6364006 6751102 8744566 8497690 1406460 1441803 292569 257020 281271 279384 342879 331386 310109 310131 211415 213600 788655 754069 1711543 1729319 405028 400013 577221 587008 720521 706286 710150 710137 722887 737912 689650 764327 2185635 2299973 1357061 1136766 658867 642980 763531 761201 762981 775204 768803 773241 893239 900225 6862052 7066904 39.55 71.4 2
11:35:06 2024-01-29 889001 891022 205045 202475 348452 355263 393828 390830 221209 221213 285427 292168 343797 349769 6359170 6830244 8707158 8478733 1387830 1436640 290652 258175 279545 279384 341843 332392 308235 311546 211014 213600 788918 745476 1747070 1729319 403220 401319 583849 585339 728327 709799 704961 712341 727806 730562 686688 769285 2193410 2308045 1354354 1128689 653252 643622 765194 755626 766762 775369 764619 772141 902696 897383 6781511 7052238 39.55 71.4 2
11:35:07 2024-01-29 902548 889756 209713 202567 347679 356405 391479 390278 221209 220489 285744 292487 344796 346627 6361364 6860766 8794408 8485648 1384964 1438700 291884 257597 279617 278466 342879 331350 308235 312463 210732 214290 789967 752448 1764517 1724969 406179 402566 579683 585334 724575 703146 711738 714892 723831 734223 691941 762295 2185627 2322152 1350772 1125480 656052 641615 757463 761201 765728 773016 770008 774547 893129 893731 6859894 7062382 39.55 71.4 2
11:35:08 2024-01-29 888184 889756 206826 202794 347759 355747 392065 390912 221174 220524 285026 291724 342696 348779 6368548 6788245 8753918 8516286 1409838 1440644 290300 258359 278971 279354 342843 330974 309967 310895 210803 214165 785841 745476 1747916 1738566 405603 400077 583020 581751 721505 709295 710150 713354 721481 735925 683889 763673 2191850 2289657 1370689 1134778 653252 640128 763531 756384 762441 775405 770008 771518 897643 892492 6754047 7071948 39.55 71.4 2
11:35:09 2024-01-29 902667 892097 209749 203175 347408 355999 393239 391382 221209 219802 286813 292487 343175 349805 6373378 6889868 8763451 8503664 1373133 1443811 292089 257997 278275 280166 342325 331888 309387 311471 211098 214804 799265 752291 1747197 1724416 403552 401428 578079 581345 725750 704179 708200 715435 725340 734586 691941 765396 2196173 2311320 1336576 1117771 652323 643892 755846 756384 765997 770835 764214 776823 901425 892468 6810332 7081327 39.55 71.4 2
11:35:10 2024-01-29 899980 889756 205680 202794 346642 355299 391444 390329 220494 220334 285900 290501 343797 347683 6373378 6773588 8769526 8516248 1395124 1442700 292427 256554 279617 279119 342879 330849 309599 309595 211380 213451 788655 754444 1729922 1729319 403882 399166 579309 585270 719394 706286 708065 709314 722120 736099 689944 765087 2179463 2294533 1325975 1134778 656052 642070 762990 758975 759135 772470 765498 770379 892281 892528 6869860 7062569 39.55 71.4 2
11:35:11 2024-01-29 889001 891778 209718 202334 348773 355999 393438 388083 221209 220524 284991 293862 343480 347673 6372187 6854596 8734908 8488112 1394368 1442828 289273 257777 278687 279349 342361 331624 307733 312019 210026 213600 782405 744411 1734306 1729319 402666 401428 580423 580930 726857 708290 707193 711214 721260 728219 685975 765125 2191770 2308045 1356519 1125480 651859 644806 760256 755311 767360 775405 762324 773278 900148 894062 6782075 7071231 39.55 71.4 2
11:35:12 2024-01-29 899984 890751 205922 202858 347483 357187 392012 392490 221755 219662 285757 291865 343550 345114 6377927 6840296 8829233 8497918 1383850 1438737 291679 256804 279115 278571 342614 329314 310109 310095 210026 214051 785206 754988 1719371 1724416 405603 400295 577224 582647 720485 701088 709144 711250 722668 734586 690960 759479 2182565 2298814 1325179 1125480 653252 638299 756517 759061 762949 766499 769971 773839 890967 893731 6840372 7081826 39.55 71.4 2
11:35:13 2024-01-29 890712 892281 206647 202154 347510 355387 394700 392490 220800 220334 284991 292628 342456 349548 6368834 6798467 8738081 8485534 1390405 1438700 290546 256984 279115 279775 339782 331350 309603 309626 211014 213600 797902 748539 1733636 1738566 404454 399166 579719 581196 719939 705786 706187 709314 726987 735624 686908 766706 2188736 2280463 1330215 1131518 649545 641161 761370 754098 760247 773116 764506 770964 900922 899007 6745020 7074742 39.55 71.4 2
11:35:15 2024-01-29 901721 889495 209383 202334 347920 358527 392065 387975 221209 220180 284991 290908 344655 347683 6373378 6853703 8763206 8461253 1382986 1441803 290793 256984 279617 277656 341843 331350 307733 311510 210026 213600 791554 756605 1734110 1715196 402382 401428 578079 585270 726264 702153 708705 712798 719499 728003 688967 762912 2187181 2321902 1370689 1122282 656989 643708 759085 762319 767869 766355 766696 776590 892345 890953 6909459 7077484 39.55 71.4 2
11:35:16 2024-01-29 890814 888833 206209 202370 348773 355014 392195 391382 221174 220180 284529 293549 343486 346346 6368834 6782014 8763206 8535006 1409838 1438737 288996 257777 278687 278307 342879 329350 310250 310060 210473 213600 789967 744411 1754723 1738566 404741 399730 580523 581788 719431 707788 707025 708865 724717 735624 682813 760832 2188738 2293445 1339194 1135144 652787 638117 762342 755711 760785 773080 767129 769873 893055 894706 6763480 7052200 39.55 71.4 2
11:35:17 2024-01-29 895759 889531 209347 203148 345600 354994 392065 390830 220834 218930 285936 291190 342182 348495 6380438 6903647 8800403 8485496 1364789 1438700 292124 256769 277601 278536 339746 329386 308200 311593 209991 213600 793141 753830 1752816 1724416 403611 400295 576000 581196 725270 701009 703587 714368 724094 727824 689834 766554 2191905 2307604 1336576 1113010 651395 643621 755270 754241 763522 766499 760735 776127 897873 888824 6838589 7062344 39.55 71.4 2
11:35:18 2024-01-29 893804 886911 209718 201699 346121 354233 390585 391382 219850 220524 285026 290677 343486 346627 6373378 6735333 8731880 8503777 1411203 1442828 288777 256804 279079 277660 342361 329386 308235 309878 210026 212668 793141 747743 1732152 1735871 403588 400223 581366 584508 721707 706102 709135 706121 720553 730454 681885 758363 2185672 2296162 1341360 1138014 655080 640128 761370 755711 760822 773016 767187 765364 892231 892492 6829507 7071948 39.55 71.4 2
11:35:19 2024-01-29 893138 891149 205480 202475 347688 354994 391479 387614 221209 219118 284555 292932 341669 347155 6378199 6862051 8757170 8497411 1375545 1438465 290555 257597 277565 279139 340524 332253 310896 310895 209522 214165 782031 750831 1753973 1732347 402484 401145 577224 580784 724722 704576 702887 711214 721188 728183 687431 766995 2191770 2308045 1325975 1116975 649545 641615 755445 753137 765728 771925 762587 774417 898873 888585 6782090 7080596 39.55 71.4 2
11:35:20 2024-01-29 901906 889490 205489 201866 345318 355999 392290 389782 220341 219154 285026 290785 342731 346627 6377927 6771876 8800056 8503550 1393315 1442717 291770 256053 279168 278396 341147 332253 309931 308081 210649 213265 789967 754988 1750019 1732347 402630 396813 576407 582683 718966 703039 707193 708309 718447 735624 690039 760633 2179463 2289657 1352188 1129873 653252 636425 758130 755616 756881 766197 764506 769289 889705 893731 6866846 7057317 39.55 71.4 2
11:35:21 2024-01-29 891817 888792 209383 201870 347200 355816 392065 391106 220307 220180 284520 291155 342731 349805 6371308 6797143 8706611 8461103 1386907 1441758 288961 256589 277832 278078 340260 333435 309192 309807 209991 212668 781225 746669 1727842 1729319 400213 400013 579719 581196 724209 705786 700967 708309 723692 727671 681849 766874 2188736 2304775 1320939 1125480 650932 642980 760293 753673 764617 770907 758954 769289 897528 892468 6801328 7081327 39.55 71.4 2
11:35:22 2024-01-29 899984 890510 205344 201870 346116 355999 391088 388047 220987 219118 284791 291401 342421 342555 6385555 6857842 8825944 8510093 1387408 1438700 290140 256194 277868 279811 342627 328355 307949 310095 208716 213002 786793 753910 1738461 1723193 403882 399730 574779 581788 720485 698051 708200 709170 718447 730382 687955 756139 2179463 2312960 1344132 1122282 652787 636425 754374 757848 761361 766463 766678 773278 886452 891171 6881181 7057270 39.55 71.4 2
11:35:23 2024-01-29 883595 889499 205489 201594 346678 354493 390812 391106 222038 219591 284777 292408 342992 347536 6375757 6788611 8753918 8503777 1388421 1438700 289435 256194 276132 278536 339782 328817 309170 308222 209991 212088 782405 746408 1748690 1738566 402666 396849 577669 579139 718640 702153 703035 706267 721152 730057 682886 762912 2188736 2280192 1334456 1128689 647664 638336 758558 751532 756917 771925 760075 765364 897873 893731 6739361 7071231 39.55 71.4 2
11:35:24 2024-01-29 903091 893437 205815 201586 345181 355999 394141 387903 220766 219627 284848 288969 343345 347646 6348315 6862530 8778804 8461253 1379014 1438737 289181 255372 279581 277656 340260 330384 308429 309192 209745 212967 791554 757152 1702051 1715196 400250 399730 576407 581788 723696 699096 704646 708865 716312 723668 687918 761208 2182567 2317238 1356519 1119364 653252 641615 755445 756384 763522 764163 761198 769910 892231 883515 6897950 7083474 39.55 71.4 2
11:35:25 2024-01-29 891975 889352 205484 201524 347581 355999 391364 388083 220341 219154 285886 292451 342421 345016 6387564 6771951 8784787 8519357 1411203 1438737 288085 256984 277832 277217 341879 328320 307984 310748 209697 212817 793141 745476 1760912 1733636 403611 396921 579719 580074 719150 705249 706933 706304 720590 730454 682237 756139 2185627 2289657 1341360 1134778 650469 636157 760831 754747 756954 773730 767719 768530 889302 893658 6773851 7071231 39.55 71.4 2
11:35:27 2024-01-29 895759 891470 205304 202290 345565 353993 390895 388083 221038 218297 284591 292219 341669 347683 6378199 6902813 8775631 8497491 1379808 1437407 288829 256589 276944 277656 339782 329350 307009 310166 208682 212967 779280 745476 1737722 1729319 401456 400295 578079 579549 724209 704750 703035 708096 723692 725521 681849 762058 2188736 2306409 1347857 1120379 649462 641469 755944 749562 765148 772397 760550 769762 897310 883515 6797441 7080596 39.55 71.4 2
11:35:28 2024-01-29 899613 892441 205200 201835 345001 354994 389934 391382 220494 218437 284555 289075 341704 346138 6382750 6847825 8803607 8509984 1386945 1438663 289392 255407 277370 276813 341843 327365 307984 309157 208716 212967 782031 754369 1724320 1724416 403882 399166 574779 581196 719431 699096 707696 709817 719582 732741 690531 755538 2181026 2296706 1321734 1125489 651321 636502 752202 755311 758025 765240 766640 771555 884501 883551 6876670 7082879 39.55 71.4 2
11:35:29 2024-01-29 887281 892424 205484 201027 345565 351699 390812 388083 219816 218965 284108 290916 342920 348248 6348447 6787871 8732111 8484818 1387431 1436623 289435 255372 276944 278078 338448 328391 308200 307290 209370 212371 794728 750072 1736622 1737331 400533 396488 577932 580058 718966 703076 701882 704051 723582 731517 684140 762070 2185627 2277722 1342937 1128985 647610 638299 759282 747077 755506 770437 759720 767425 894655 895462 6753581 7071231 39.55 71.4 2
11:35:30 2024-01-29 911045 892281 205371 201207 347428 354268 391917 387357 220494 218813 283687 289954 342456 345260 6373378 6859605 8784956 8485376 1377077 1438700 288996 254980 278723 276779 338757 329350 306802 308292 209125 212754 789967 758415 1733181 1715697 400358 396777 575890 582849 723761 699096 703035 708811 712210 725304 686611 758327 2179463 2315824 1352188 1118567 652787 640254 754374 755054 761361 763017 760772 768780 889039 883515 6904522 7082879 39.55 71.4 2
11:35:31 2024-01-29 892203 889898 205336 200717 346642 355999 391364 388083 219850 219837 283219 289989 341704 344529 6375408 6759711 8763319 8513472 1408427 1440644 288785 255161 278007 278720 340153 330843 309410 308151 209850 211686 784302 750831 1719002 1729319 400816 396813 577077 582849 716569 700061 705147 702134 717581 729831 682237 758143 2176368 2289386 1339194 1133971 652323 635939 758632 755822 754328 765978 763414 765092 885398 892468 6860013 7071231 39.55 71.4 2
11:35:32 2024-01-29 890905 891635 205126 200602 346678 354493 391917 386776 220341 219154 283219 292219 341669 346627 6373378 6824841 8700666 8485383 1385953 1440732 288374 255982 275953 279417 339400 330374 306802 309590 210322 212569 793141 744943 1735902 1729319 399895 399476 578079 579549 722563 702080 700930 709042 720517 725521 681753 758813 2185683 2303747 1321734 1119364 647610 640218 755408 748700 761361 770835 755566 765364 892245 883443 6782345 7081327 39.55 71.4 2
11:35:33 2024-01-29 901265 888943 204908 201479 344522 354994 387957 387975 220460 218367 284121 289962 341634 342483 6392122 6859269 8834923 8522073 1386442 1437642 288996 255090 277155 276744 340775 329440 307733 310273 208577 212668 778857 754449 1720041 1724416 402967 396813 573047 580372 717585 698106 707920 709314 716312 729281 685378 754686 2182565 2292906 1350022 1122245 649545 635328 752202 753673 756508 766134 764506 769600 880359 883479 6850185 7071948 39.55 71.4 2
11:35:34 2024-01-29 890438 891017 205191 200537 345045 351893 392195 390278 219478 219083 283616 291401 340646 348449 6395892 6820263 8753918 8497690 1390405 1443811 288777 255372 276096 277621 337393 330374 309762 308851 209300 211741 781033 748683 1755103 1742856 401419 396146 576407 576981 716569 700861 699900 703662 721573 729795 682721 759972 2184038 2276107 1325975 1128689 646410 635454 757463 747605 755911 766499 759307 764407 891973 889490 6744400 7062307 39.55 71.4 2
11:35:35 2024-01-29 913272 892061 205196 200563 346374 355816 392881 387341 222038 218943 284259 289250 342520 345846 6396408 6872949 8782071 8488112 1381865 1438700 288961 254945 277832 278383 338722 331944 306852 310273 208321 212371 788380 754979 1714489 1715196 398976 399166 574779 581196 720448 699096 703035 708309 715550 725521 682721 760886 2177915 2317238 1347857 1120379 651859 638299 752625 755284 761361 763707 760075 768706 883548 884614 6904522 7096475 39.55 71.4 2
11:35:36 2024-01-29 890905 891612 205413 200997 347301 353775 390630 387831 221727 219048 283183 292236 341122 343972 6387306 6778598 8763206 8522073 1405532 1438663 287011 255407 276060 276359 340488 329907 307018 307685 209300 212371 779280 744411 1730730 1738566 401456 396146 578079 578728 716298 702153 704609 705231 720517 730309 679749 754319 2179463 2280463 1339194 1128689 647148 635599 756517 749833 755261 770835 763414 764205 891859 891493 6773629 7084174 39.55 71.4 2
11:35:37 2024-01-29 897526 898147 204904 201664 343493 351893 392472 387939 219816 217759 284121 290200 342726 347636 6375757 6835398 8775717 8469355 1359128 1437662 290316 253772 276908 279043 337630 328817 306802 309944 208647 212335 789967 756792 1725205 1718852 399221 396813 571359 579278 719394 696588 697845 706304 712210 725335 683889 761283 2179463 2297226 1340817 1116181 649545 638336 752588 753026 760782 764969 757444 769468 892341 885366 6867237 7072470 39.55 71.4 2
11:35:39 2024-01-29 903787 891017 205480 200192 345849 355241 391088 387975 223817 219460 282751 289976 341634 342483 6377927 6741509 8735214 8497491 1399177 1440780 288465 253807 277531 278044 338448 329907 306802 306327 209335 211044 776609 749756 1711428 1724416 399612 394405 575730 580784 714541 699096 702499 700043 711908 728183 681753 754686 2176305 2291186 1313253 1135144 651358 636502 759160 752952 756471 768258 762940 763428 884501 892905 6843478 7082879 39.55 71.4 2
11:35:40 2024-01-29 892428 893658 204263 200533 345565 351929 391364 386468 220307 218215 282751 291119 339626 346065 6387306 6862051 8764007 8488112 1382949 1436623 287177 255158 275602 281662 338175 330140 306051 308222 209996 211741 791554 744411 1724990 1728092 396696 396849 576407 577427 719394 700972 701770 708341 721153 721224 678640 755389 2187211 2299973 1347857 1119364 646687 638299 753803 750465 760210 766427 753380 767297 893129 883479 6791777 7062382 39.55 71.4 2
11:35:41 2024-01-29 899984 886874 203946 200992 343489 353920 387921 387939 219816 217724 283219 289371 340646 342411 6387306 6864369 8803477 8497690 1382986 1438700 288759 254588 276060 277458 340535 328988 306802 311188 207996 211741 789967 752754 1755387 1725491 402646 396560 574181 581196 719113 696971 706002 708125 714896 727578 681849 750990 2176305 2305382 1348559 1121759 650932 634478 750192 754241 758659 763017 761855 767577 883133 881717 6918884 7090705 39.55 71.3 2
11:35:42 2024-01-29 890443 891112 204738 200537 345565 351857 387993 388011 219816 218778 283219 290837 340611 344493 6396684 6806007 8778804 8534729 1411203 1442555 287247 255158 276908 277848 339974 329957 309374 310053 208542 211565 789967 746133 1749745 1739182 402072 396002 577224 580784 716569 701315 705900 703095 716275 724722 678713 751896 2179463 2289657 1339194 1136395 649545 634698 758078 751500 755935 766391 762977 763433 887080 892272 6805776 7082902 39.55 71.4 2
11:35:43 2024-01-29 895647 894292 203942 201167 345045 351821 391590 387939 220494 217724 283254 290236 340576 346065 6387564 6899140 8750688 8485231 1378262 1440732 287744 255266 275724 278827 338033 330301 308538 308081 209404 212335 782031 747612 1747587 1733009 398940 396813 573930 576573 720521 699060 696820 707807 719499 721440 681849 758363 2185627 2298851 1350022 1114320 645305 634557 750002 747274 760785 765240 755566 767032 892231 883365 6801323 7072432 39.55 71.4 2
11:35:44 2024-01-29 900721 889760 204616 200576 344973 354148 391088 390278 223711 218402 283254 288618 341157 342555 6387306 6761936 8734908 8510008 1404805 1441758 288050 253807 277370 277848 338722 329921 306340 307255 208612 210385 784302 748819 1717838 1731778 399895 396182 576000 580077 716569 700089 703035 701101 715550 726328 678750 753576 2170191 2286942 1358794 1133971 650469 630916 755846 752069 755836 763017 760735 761720 881895 886901 6847731 7077822 39.55 71.4 2
11:35:45 2024-01-29 890712 892392 204268 199874 346864 351893 391364 385581 219850 217759 282355 290439 340338 345016 6366371 6882859 8769549 8488112 1383850 1437662 286742 254588 275637 281365 337962 329907 306802 308222 207996 211375 780256 745476 1730228 1728092 396696 396849 574779 576129 718886 700585 696856 704732 717867 721413 678750 758031 2182565 2302113 1347857 1119364 645305 637361 752202 746942 759627 766391 755827 767388 892341 886493 6782075 7081327 39.55 71.4 2
11:35:46 2024-01-29 903946 892277 204116 200223 343453 351929 387921 388011 222038 218158 285849 289075 342992 344384 6384819 6802030 8816314 8497501 1393818 1438737 289031 253560 277106 278044 338448 329440 306802 306825 208716 211375 780842 754908 1710276 1728092 396696 393190 572375 579549 711405 697118 699900 701101 714773 728219 681753 754686 2170191 2282081 1341360 1128689 649545 634698 753269 750739 751092 763386 756241 762879 883037 883443 6859894 7071231 39.55 71.4 2
11:35:47 2024-01-29 891101 893442 204619 199935 346937 351713 390942 384284 221416 218603 284435 290060 342509 344980 6377927 6853829 8763206 8497690 1374084 1433582 287770 255112 274987 281591 337192 329440 306802 308186 207313 211741 794543 748539 1745182 1729319 396696 396619 572643 574464 719661 697118 698888 709214 718410 721494 682237 756139 2182567 2298851 1350022 1114594 643927 634557 749769 747164 759135 764127 754454 765290 892231 882081 6793521 7093607 39.55 71.4 2
11:35:48 2024-01-29 903834 891612 204126 200402 345949 353920 390739 390278 223711 218519 285647 288058 340611 344457 6389804 6733478 8747681 8504106 1391833 1438700 289176 253348 276025 277848 337701 329207 306802 306825 208682 211009 793141 753830 1715937 1724416 399344 393190 572238 579549 711405 696624 700733 701101 713490 725742 680787 754803 2170191 2280463 1317493 1128689 649545 630686 753269 750932 751092 763744 760150 764279 882816 889007 6878204 7081327 39.55 71.4 2
11:35:49 2024-01-29 890438 891149 203984 199592 345529 351857 391364 385581 223974 218978 281530 289355 339592 345016 6382750 6843506 8738993 8478733 1386953 1435605 287011 253807 275215 277653 335671 328054 306392 306327 208031 210679 785530 745476 1761133 1731178 398088 395589 574779 577018 718640 699777 696902 701106 712210 721368 676758 760197 2179463 2294533 1345691 1125765 647333 639219 755408 748757 756471 767715 750744 762656 890710 884614 6802811 7076276 39.55 71.4 2
11:35:51 2024-01-29 907537 889384 203652 199913 343458 351929 387921 385617 219816 217724 283462 289355 339592 341857 6391846 6885998 8791503 8497690 1381865 1438700 287247 253772 275180 277263 338722 327681 306802 308888 207348 211706 783619 752829 1745081 1720073 399895 396182 568108 579549 715554 695073 701004 705767 713526 725267 681979 752852 2176373 2305965 1337493 1122746 649462 633689 747297 751741 756508 761517 759812 765959 880501 882081 6879936 7067284 39.55 71.4 2
11:35:52 2024-01-29 885661 889756 204299 199739 343493 350723 389949 388011 223747 217759 282355 288364 341762 346263 6392122 6797531 8750788 8503777 1388145 1436623 287011 253807 273535 281591 339094 328509 306802 305829 207996 210714 788380 745872 1788858 1738566 396732 393743 574998 576464 714178 697849 697820 701101 718265 729117 678603 755389 2182565 2269660 1354354 1128985 643927 634698 754337 746104 751509 766211 755566 761720 890967 883479 6753819 7085648 39.55 71.4 2
11:35:53 2024-01-29 903079 891144 204263 199878 343042 354994 391364 385617 224130 217759 282786 288478 342726 342375 6384895 6884120 8794282 8494298 1382986 1438700 287282 253772 275637 276680 338757 328473 306802 309178 207348 211424 782031 754069 1783530 1720584 400358 396632 572147 581159 716966 694890 700967 705731 711474 726546 682500 749849 2176368 2308045 1341919 1122558 649545 634249 749422 751384 755836 763133 760262 764205 880538 882045 6879607 7090705 39.55 71.4 2
11:35:54 2024-01-29 885656 891654 204303 199913 343268 350723 387993 387939 223747 217794 282355 290101 339557 344529 6366636 6787597 8747655 8522187 1389814 1437642 289077 254342 276403 278096 337452 328327 306802 306789 208251 210869 781033 745476 1752765 1741037 399012 393779 573930 576054 712449 698601 697894 701101 719499 728191 678787 755799 2179463 2271269 1354354 1127885 643469 632902 752202 745047 751509 765240 754025 760638 889705 883443 6753819 7081327 39.55 71.4 2
11:35:55 2024-01-29 904440 892409 204111 199874 343042 353993 391088 385581 219478 217759 282993 287465 340611 342519 6385607 6871816 8775631 8496299 1378743 1439708 288224 256899 276801 276501 337015 329440 306334 307255 207382 211044 780842 755695 1712887 1715196 398370 396231 572959 579549 718640 696131 698376 705096 711437 721332 680787 752504 2174822 2308045 1341360 1117771 649545 634557 749769 750206 755811 757486 754025 767425 881515 874285 6914399 7080596 39.55 71.4 2
11:35:56 2024-01-29 891975 890479 203977 199288 344562 351929 387921 386776 223782 217759 283850 289390 339592 342375 6392122 6781685 8788306 8522377 1409838 1436623 291254 254733 275424 276608 338686 328241 306802 306608 209996 210763 788380 744411 1729855 1733636 399945 393815 574779 577055 712449 700089 701307 700043 712174 726760 674259 750294 2173278 2277722 1355198 1128689 643927 632632 753269 747164 750975 765240 757927 760364 883875 884614 6772657 7076276 39.55 71.4 2
11:35:57 2024-01-29 911229 892445 203656 200572 344982 351537 391364 386503 223782 217724 283254 287465 339592 346336 6405311 6889339 8775631 8500237 1361875 1438737 289786 253383 273954 277458 336377 329440 306622 308561 207382 211044 786793 753830 1744168 1724416 398654 394405 569718 573616 715554 693037 695911 705731 712138 721368 682721 755575 2179463 2295558 1356519 1112182 645765 634557 747297 746634 755298 761771 754863 764784 887116 874537 6848008 7089961 39.55 71.4 2
11:35:58 2024-01-29 901744 888318 204334 199279 343037 353703 387704 387069 220348 218873 284673 287499 343208 342303 6393771 6759711 8747655 8525627 1404394 1438737 287212 252994 276060 276644 337429 328108 306802 305864 207996 209693 790217 749756 1735770 1729319 399221 393779 573967 579549 713531 697118 699937 699115 711510 721440 676758 750827 2170191 2285320 1337028 1133451 648622 632902 754374 749833 751509 761517 756315 759483 880762 883479 6857427 7081792 39.55 71.4 2
11:35:59 2024-01-29 895526 894821 203475 199770 346447 350616 390362 385473 221939 217211 282320 289075 339083 342267 6396684 6919491 8794282 8506870 1377512 1435620 291808 253807 273954 277263 337657 327972 306370 308924 207638 210862 785206 745476 1738213 1728092 398654 396182 572238 573580 718369 697118 696902 703699 712246 718183 678480 755799 2179463 2298851 1345691 1113010 642096 634698 747297 745047 756346 761908 754863 765092 889705 882306 6792318 7093607 39.55 71.4 2
11:36:00 2024-01-29 903191 892286 203621 199948 343042 351663 387957 387722 223798 217689 282669 287264 341919 342230 6385033 6750781 8725648 8497690 1406175 1437679 291736 253383 275637 276220 337701 328204 306802 305403 207348 209693 787379 747743 1731443 1733636 399221 394092 573930 578519 712449 697118 698908 698125 711474 724607 674259 749154 2167108 2280463 1334051 1131555 647204 632454 753306 751532 754761 763780 757723 760089 880391 887121 6840092 7067965 39.55 71.4 2
11:36:01 2024-01-29 892344 891144 203016 199909 345813 350472 389934 386196 223852 216862 282355 288916 339049 344493 6387343 6898600 8750688 8479465 1374084 1433582 291398 253772 273535 276680 336142 328241 306370 306681 206093 211079 791318 748539 1748497 1724416 398088 395589 570526 571889 716569 694582 695874 703699 712210 718725 678787 754686 2179457 2302045 1321734 1110038 643011 634698 747371 743808 756471 761626 751277 764520 888410 880146 6810332 7093006 39.55 71.4 2
11:36:03 2024-01-29 899984 892387 204299 199288 343037 351893 387957 385617 223329 218778 281530 287940 339661 342447 6384895 6759780 8729004 8504106 1392825 1438700 287282 252994 275583 276644 336684 327972 306766 306573 208031 210021 793141 752754 1712869 1728092 398654 392016 571164 577872 709288 694090 699200 698362 713432 726446 677606 752653 2170161 2284162 1341360 1128689 647610 632902 752202 747642 747067 757486 755028 759483 879914 883734 6857427 7061865 39.55 71.4 2
11:36:04 2024-01-29 890707 891185 203942 198906 343217 351821 391088 385617 223399 218250 287321 290384 339592 345820 6378462 6820655 8701028 8497491 1386945 1436660 291736 253383 274794 277263 335636 329440 305688 306327 207313 209728 785530 744943 1739374 1732347 396885 394154 574589 574318 717040 698528 693677 702822 715476 720517 674223 753924 2177904 2295592 1313253 1121759 643927 634557 753161 744606 756508 761944 746800 760601 887744 883365 6805776 7085648 39.55 71.4 2
11:36:05 2024-01-29 900277 890829 203051 199913 344982 351821 386994 387393 224009 217083 282355 288277 339626 342411 6389860 6801172 8838199 8513472 1384466 1437679 287884 252994 274373 276680 337157 326223 306694 306356 209404 211093 788093 755152 1719447 1728653 401224 393047 570085 576129 709288 691008 699735 701027 711291 725603 680787 749450 2171653 2283700 1341360 1119023 645765 630806 747297 747164 749993 757414 758502 763691 879914 882117 6847637 7076276 39.55 71.4 2
11:36:06 2024-01-29 888193 889850 203656 198941 344982 350759 390260 386776 220356 217759 287177 288478 339592 346101 6387564 6831292 8716510 8485648 1394652 1439596 288341 253490 274267 276537 334556 329834 304649 306789 209108 209881 785530 745476 1718183 1729319 396567 393672 573047 574428 715554 697118 695500 700107 714537 718183 672795 752705 2173278 2289657 1372902 1122282 643927 630952 751138 745047 753650 761337 750929 758405 888410 882081 6791203 7061154 39.55 71.4 2
11:36:07 2024-01-29 902162 890519 202976 199283 343042 350795 386142 385653 223782 217048 287728 287264 339083 341376 6375757 6820848 8813404 8503626 1390941 1440732 288865 252820 274302 275726 336106 327437 306802 306789 209404 209951 785206 754984 1725291 1728907 398654 390810 569718 576129 708391 690703 697894 699115 709284 725521 678750 749117 2167071 2277722 1339194 1122784 646226 630593 748890 747164 747288 757341 754416 759446 879218 882045 6862330 7073669 39.55 71.4 2
11:36:08 2024-01-29 890823 891392 203906 198906 344982 351218 391096 384391 220180 218708 284051 288408 339049 345176 6382750 6835398 8709977 8488112 1386945 1442700 288043 252959 274110 276608 334591 329148 304757 306825 207313 209693 783967 745476 1731037 1730548 396396 393743 572643 573544 716298 697118 691784 699611 713526 717102 673442 755224 2176368 2289657 1370689 1121759 643927 635599 751138 745686 754328 763925 746689 758331 887043 880763 6801323 7081327 39.55 71.4 2
11:36:09 2024-01-29 900277 892372 202950 199244 343042 351235 385527 385581 223711 216676 283649 287927 342113 342230 6384857 6791815 8797773 8497690 1397800 1438663 286742 252219 275180 276414 336106 327936 306334 306573 207672 209039 785530 752987 1729907 1729319 398370 391980 568108 577696 710441 693037 698888 697099 709320 725635 676206 746588 2168649 2277722 1336216 1130298 646687 632454 751518 748757 747801 757486 755827 757085 878052 881059 6866959 7103832 39.55 71.4 2
11:36:10 2024-01-29 890443 891149 203797 199006 345278 350966 387668 383134 220488 217619 282993 288706 340994 342339 6396684 6888065 8750688 8497690 1378026 1435620 287234 253348 272664 276608 335636 327936 305473 306681 207638 210315 783619 745476 1730899 1724416 397523 394369 571335 573602 715554 694545 695837 701565 715043 716058 674773 752430 2179463 2294451 1347857 1110038 641639 632902 745254 740655 754328 757450 750321 764520 884501 876257 6791966 7103153 39.55 71.4 2
11:36:11 2024-01-29 902548 894288 203444 199114 342857 351605 387704 387321 219565 217724 281460 287068 341919 344504 6396684 6769739 8785142 8506870 1385788 1435620 287177 252150 276892 276185 335600 327205 306766 305926 207348 210021 780444 754908 1746407 1728092 398088 390501 570526 574464 709434 690447 697398 698125 710359 725598 678233 751588 2165569 2277722 1341360 1123879 645765 629183 748890 747164 746008 757305 753418 760014 880030 882931 6873280 7074742 39.55 71.4 2
[truncated: 188,072 more chars]
