# Supplementary material for: Methods for Estimating the Detection and Quantification Limits of Key Substances in Beer Maturation with Electronic Noses
Source: Sensors (Basel). 2024 May 30;24(11):3520. doi: 10.3390/s24113520 (PMC11175341; doi:10.3390/s24113520)
Supplement: Supplementary file 1 [file sensors-24-03520-s001.zip › Data/Acetaldehyde/raw data/Day 5/12000ppm11.txt]

Time Date R01 R02 R03 R04 R05 R06 R07 R08 R09 R10 R11 R12 R13 R14 R15 R16 R17 R18 R19 R20 R21 R22 R23 R24 R25 R26 R27 R28 R29 R30 R31 R32 R33 R34 R35 R36 R37 R38 R39 R40 R41 R42 R43 R44 R45 R46 R47 R48 R49 R50 R51 R52 R53 R54 R55 R56 R57 R58 R59 R60 R61 R62 T01 H01 Phase
11:43:00 2024-01-29 696131 695976 197806 196318 318560 324960 346527 343015 213469 212964 259594 263975 301308 304064 4602063 4886752 6743349 6570163 1128591 1165443 283777 255299 263215 262594 315622 306288 294278 296937 205244 205062 688813 645597 1512207 1470427 417766 414440 599435 605376 755869 729501 767346 777845 802347 816168 791927 878489 2016093 2124168 1228928 1044335 666367 656301 784140 779353 817995 827412 837568 847514 966472 965257 5291749 5403935 39.65 71.6 1
11:43:01 2024-01-29 706998 696062 197737 199107 318083 327260 345485 344793 213378 212814 260031 264820 301698 304100 4611435 4933379 6798648 6560791 1113183 1162139 286830 251637 261734 262848 315394 306541 295213 297356 204920 205381 713271 653085 1479733 1457038 417766 414876 602127 610587 756540 733876 771150 775026 802561 817321 793208 881101 2009700 2133068 1219205 1047324 669956 656804 784140 785924 817615 822527 838374 851965 965781 962156 5226176 5422928 39.65 71.6 1
11:43:02 2024-01-29 707002 693301 198746 199067 317158 327006 344930 344955 213230 213113 258431 270078 301204 304300 4604862 4976203 6772274 6531973 1119631 1162139 285624 251563 263586 262559 315874 305535 296497 296937 205064 206158 702820 653017 1480688 1471381 418358 414440 605582 608092 752225 736916 772835 770405 807227 820482 792199 876368 2006056 2102683 1237066 1053750 663996 651128 790559 786273 811791 820365 842840 851444 957945 955624 5205591 5411222 39.65 71.6 1
11:43:03 2024-01-29 698711 695261 198712 198687 319761 324960 346527 343015 213378 211816 260031 264820 300783 305530 4598782 4910282 6723788 6560791 1128666 1162139 284361 251283 263215 262813 314507 306541 295213 296210 205279 205062 716257 646979 1492558 1470427 418360 414912 602869 605376 755869 734009 765470 776439 808669 811541 786387 884492 2021914 2120983 1264453 1041715 664469 654941 786370 780495 818779 827557 836103 848983 967520 966659 5275036 5411726 39.65 71.6 1
11:43:04 2024-01-29 706322 695000 197815 199107 318114 326799 344966 343502 213413 212446 260168 264820 301698 305492 4598782 4910131 6779997 6556113 1113403 1162139 286646 251283 263586 263215 314950 306577 293957 296937 204956 205701 713271 654421 1500330 1462104 419022 414840 600318 608856 753292 731817 773936 775026 803733 815660 793139 880563 2013991 2131553 1236605 1047620 667995 651091 783547 787951 815139 818057 839756 853689 965781 958898 5181777 5404010 39.65 71.6 1
11:43:05 2024-01-29 699932 694509 197849 199067 319825 324888 346562 343502 213217 213148 259630 265598 301240 305960 4608147 4985469 6789323 6542047 1122610 1162139 285548 251637 263586 261975 315609 305535 296080 295744 205064 205701 717944 653017 1485069 1471298 418358 414440 605804 608856 755571 737146 772285 770442 807227 824248 793110 877629 2003969 2109970 1255494 1058603 664469 652051 790552 785715 811789 820545 846331 854026 956587 955552 5177455 5407768 39.65 71.6 1
11:43:06 2024-01-29 699963 695261 199019 198757 319118 324960 346284 343015 213413 211816 259812 265412 300747 305530 4598505 4907881 6718983 6570163 1131924 1162139 284743 251637 262924 263619 314950 306505 295872 296103 205279 205381 688060 647441 1492283 1470427 418360 414912 603406 605632 756378 734829 765507 776160 811132 817443 789656 885983 2018292 2123796 1262497 1041357 664469 654941 784177 781458 817525 828546 837293 847738 966466 963857 5271242 5423628 39.65 71.6 1
11:43:07 2024-01-29 705286 695261 197810 198793 318114 326531 344966 343502 213230 211816 259229 264820 301168 305529 4601580 4910131 6791537 6556113 1113146 1162139 286427 251283 263215 262813 314950 306433 294171 296233 204956 205096 713271 654890 1504103 1461068 419059 414552 601475 608856 753292 731050 773124 778790 806025 818258 794977 879458 2011855 2133068 1260541 1050736 666367 651238 783905 786364 817578 819787 839756 853288 965781 960183 5185456 5403935 39.65 71.6 1
11:43:08 2024-01-29 699133 693296 197879 199143 319082 324888 346598 343466 212753 213148 259012 265523 301451 305961 4598782 4990327 6761346 6537382 1123856 1162717 284761 251283 263959 262009 315838 306469 295249 296255 205315 204885 705789 649293 1502227 1474853 418986 412912 602127 605632 749494 736769 772842 773847 811708 820338 788608 874275 2008719 2093287 1264453 1054086 662106 651238 787525 781675 810640 826973 842914 846532 957045 955624 5229883 5404198 39.65 71.6 1
11:43:09 2024-01-29 695953 693292 197625 198757 318083 324852 346527 343015 212787 212779 259630 263755 301240 305349 4589416 4867994 6724045 6556113 1127022 1162139 283746 251283 261734 262376 315394 306252 294314 296937 204633 205028 702870 645137 1496419 1465986 417766 414148 598589 605632 755331 732621 767234 779276 809519 811396 788580 881341 2018255 2120983 1238524 1038830 666367 654831 783584 779536 817525 825223 834915 849337 966508 963857 5254024 5396197 39.65 71.6 1
11:43:10 2024-01-29 704261 694499 197634 199076 317114 326799 344447 343431 213251 212481 259594 264010 301486 304663 4602063 4924107 6789323 6551419 1109433 1162139 285183 250930 263959 262009 314876 306577 294171 296937 204633 205096 711778 653017 1497963 1466258 419022 414148 599806 608076 752611 732374 772723 776512 804762 820793 792904 876144 2008273 2117976 1234685 1047843 669228 651238 781919 784106 811613 823073 839220 850115 963011 957543 5182577 5412026 39.65 71.6 1
11:43:11 2024-01-29 698940 693296 197841 199076 319118 324888 345520 343206 212719 212814 259194 264855 301240 305961 4601580 4972668 6772162 6537382 1119415 1162139 285552 250930 263586 262009 315838 306469 295342 295236 205244 205062 719460 653017 1496242 1471298 418358 413860 605399 607771 751653 737962 771550 771387 807117 821955 790855 876413 1999020 2103660 1231198 1053638 662578 651238 788874 783687 811791 820545 841046 848983 955910 955358 5188804 5405848 39.65 71.6 1
11:43:12 2024-01-29 699009 693292 197875 198448 318600 324924 345485 343015 212753 211781 259594 264820 300783 305265 4592228 4896680 6728577 6556113 1128628 1162139 283631 251283 261734 262009 314029 306185 294314 296103 205099 206617 697530 645137 1479281 1466258 418956 414516 601475 605408 755967 731494 766706 779276 810971 811360 788608 881101 2012559 2120273 1242362 1040309 664469 649015 782707 779353 816368 825223 836103 847775 966545 963894 5254703 5408054 39.65 71.6 1
11:43:13 2024-01-29 704261 693296 197780 198793 319580 326799 344447 343226 212753 211852 259812 264600 301240 303388 4592228 4920608 6791537 6551419 1107684 1162139 286280 250542 263215 262009 314950 306577 294314 295924 204597 205028 713271 653017 1472143 1464380 420150 414516 599659 609206 751546 731854 773236 776791 802379 819634 792761 876992 2006847 2128692 1253499 1041722 665417 651251 781181 784106 813374 815686 839158 853689 962329 957543 5167152 5380802 39.65 71.6 1
11:43:14 2024-01-29 697191 692756 197776 196024 319082 324143 345556 343191 212572 212481 258431 264855 300783 305279 4592228 4970617 6754090 6527297 1121810 1162754 285183 251283 263773 261975 315838 306253 295213 295687 205315 204885 707260 650983 1501521 1480920 420150 413059 603760 605557 750511 736879 769832 771934 808669 820446 785794 873802 2009688 2103884 1244891 1054086 660753 651941 786050 779536 809491 826389 842914 845893 956587 961066 5222419 5396496 39.65 71.6 1
11:43:15 2024-01-29 695146 693296 197188 198623 317158 324888 345556 343015 212753 211816 258431 263203 301733 302714 4585351 4852297 6705394 6542047 1125014 1161315 283009 251637 261698 262411 315616 306505 294071 297811 204454 205062 710202 645403 1510612 1469240 417766 414004 599880 605229 755294 732621 767346 776672 807227 816168 790479 881895 2012559 2121160 1266410 1041357 666367 652650 781956 779573 817525 826614 834915 848379 966545 963857 5261601 5396234 39.65 71.6 1
11:43:16 2024-01-29 704762 693301 197776 198757 317119 324960 344966 343502 212955 212481 259630 264010 301240 302678 4589416 4919649 6779997 6546716 1110225 1162139 285655 250542 263773 262411 314433 306541 294314 296937 204671 205529 720176 654421 1486615 1465340 420150 414624 599806 608226 752079 731854 773385 774990 805515 816844 792978 876992 2001157 2122663 1266517 1049594 665892 651238 781956 784106 815176 816871 838561 853288 965097 957543 5177861 5392389 39.65 71.6 1
11:43:17 2024-01-29 700733 693037 197802 195220 319597 324888 344966 342951 212719 212481 258431 264855 299871 305530 4598505 4968869 6752710 6537382 1121011 1162139 285316 250930 263215 261975 315838 306037 294677 294664 205571 207027 700695 651151 1478836 1474613 420150 413314 604905 607472 751008 736921 770017 772665 808896 823046 787464 874349 2001863 2104944 1236605 1054086 662578 651238 788874 783687 810640 820509 841644 848983 957945 961616 5211072 5402535 39.65 71.6 1
11:43:18 2024-01-29 697324 693260 197815 195493 318788 324492 344930 343015 212719 211781 259594 263940 301204 304993 4595969 4884340 6714720 6556095 1130651 1162139 283835 251475 261734 262742 313993 308078 294649 295780 204958 204959 714764 645403 1497212 1469515 418658 414624 602367 605557 755832 733196 765433 778020 809277 811468 786350 881101 2014722 2116475 1240443 1040309 662578 653549 783822 779499 817525 825223 834841 846458 966880 963821 5258099 5412026 39.65 71.6 1
11:43:19 2024-01-29 705980 693301 197471 198996 316828 324924 343449 344955 212356 212375 259194 263940 299871 304773 4595969 4917325 6789997 6531973 1106071 1160454 284112 250930 263959 260965 315142 306288 293545 297883 204240 205244 711778 649039 1527295 1467425 420076 414047 599880 607992 747099 729428 773428 774399 804229 817994 793360 873763 2006810 2110266 1258585 1051089 667319 650788 784177 784043 809491 818021 843476 853251 959305 960256 5145233 5398921 39.65 71.6 1
11:43:20 2024-01-29 694015 693000 197815 195493 317154 324924 344895 342424 213196 212446 258680 265598 299871 303637 4589416 4914639 6673015 6527297 1136742 1161867 283843 251283 261301 262532 315622 307383 295938 295924 204742 204959 713271 646057 1487068 1472518 416580 413457 603833 606234 753683 735651 767079 771497 807227 819634 789619 883420 2009700 2101052 1234685 1048103 664071 654569 787525 780236 813558 825187 842152 847738 960215 965220 5239288 5408166 39.65 71.6 1
11:43:21 2024-01-29 702993 694928 197746 198687 317123 327260 344937 343015 212753 211746 259194 263940 299871 302678 4589416 4898594 6761346 6536653 1108510 1159595 285579 250820 262961 262349 313742 306361 294100 296621 204276 204959 713271 653952 1473552 1465340 418949 414148 598516 606495 753147 730741 773348 774860 803697 818602 792784 876992 2003287 2121123 1249509 1048103 665417 651238 781956 785715 815716 817756 837331 852002 965781 957543 5178146 5404198 39.65 71.6 1
11:43:22 2024-01-29 703261 692244 197772 195215 319078 324852 344412 345505 212538 212744 258395 264785 299871 306436 4582437 4952403 6729087 6517959 1131155 1161890 282709 251032 262961 261765 315838 307202 294171 295536 204742 205244 713271 644941 1494734 1475566 417172 411934 602127 604043 750859 734793 765162 769823 809298 823225 786370 876992 2006810 2091839 1235448 1050341 663996 654477 786407 777772 811215 827557 842242 844016 956587 962424 5229883 5387144 39.65 71.6 1
11:43:23 2024-01-29 693849 692244 196987 198861 317088 324924 346786 342979 212719 211816 258395 264564 301662 303910 4580051 4844774 6705394 6527297 1118756 1161890 284201 251421 262548 262454 315286 306325 293957 295924 203776 206205 705619 650221 1481594 1457038 416580 414112 602705 608856 754756 728742 765470 774639 807227 816168 793360 879775 2009700 2121168 1256628 1041790 668089 653609 779706 781822 813949 819787 837293 851444 964734 955588 5196740 5398921 39.65 71.6 1
11:43:24 2024-01-29 702963 689195 197810 195493 318687 326799 344937 343015 212685 211816 258395 264785 300732 304564 4582876 4951924 6762614 6527297 1122798 1162754 284880 250751 263106 261835 315730 307313 294963 294985 205200 204925 717750 651151 1485812 1471381 418321 413594 603833 604696 747797 735872 771739 774860 807227 820410 786350 873728 2000268 2086632 1242362 1050081 660694 650777 786693 779536 809491 825223 842242 845856 956587 955552 5201666 5385467 39.65 71.6 1
11:43:25 2024-01-29 694006 692244 197128 195095 318083 323471 344966 343015 212572 211816 258431 263132 300747 303566 4577212 4839407 6686743 6522502 1123816 1159377 282753 251529 261482 262236 314806 306037 294100 297149 203420 205490 710285 645597 1491523 1460216 417432 414076 601598 607131 754360 728632 770749 774860 806656 817321 791039 879775 2012285 2120983 1207982 1041906 666367 654107 779706 779499 814136 820473 838561 848983 967152 961030 5218522 5394832 39.65 71.6 1
11:43:26 2024-01-29 699926 691267 197471 199072 316609 324960 345913 343015 212685 211464 257564 265784 299836 301723 4572950 4942651 6742696 6536766 1119796 1162791 285338 251140 263886 261800 315508 305821 295390 294985 205208 204709 716257 650221 1492051 1479866 418285 412224 603833 604446 749372 736967 769396 770405 806922 820410 785202 874387 2003287 2096587 1246847 1051437 661831 650316 788085 781822 809491 820509 841644 847775 957945 955516 5201666 5393156 39.65 71.6 1
11:43:27 2024-01-29 695986 692770 197772 195224 318083 324816 345450 343015 212887 211781 259594 263168 300747 305963 4583319 4867994 6705394 6555716 1127666 1162791 283167 251176 261518 262419 315184 306397 292821 295708 204597 204709 694314 643557 1484658 1466258 417172 413529 597960 606607 756021 728912 764515 776123 807227 811541 789611 879532 2012559 2114975 1248119 1038830 665417 654013 781365 778360 816331 825223 834841 847775 967152 963821 5254068 5393156 39.65 71.6 1
11:43:28 2024-01-29 701812 692249 197158 198897 317088 324960 343414 344955 212028 213113 258395 263755 299518 302430 4580051 4910391 6751058 6518073 1113403 1161964 284743 250715 261518 261835 315730 304533 296188 296103 204418 205524 702820 651151 1487241 1466258 417766 413493 604942 613119 750025 734921 771699 768724 804908 820446 791002 875707 1999020 2101722 1244891 1058715 663523 651238 787720 784043 808344 819823 844113 852771 953880 959577 5141560 5385467 39.65 71.6 1
11:43:29 2024-01-29 696131 692770 197810 195498 318083 324383 344930 343015 212685 211415 259194 264820 299591 304978 4580051 4871651 6707830 6527183 1122836 1161138 281953 251529 261482 262236 315394 305175 293141 296758 203918 207429 713271 641681 1487315 1461181 417172 414152 603729 605632 754360 728742 765162 774860 806957 817321 791002 878489 2012559 2117976 1248119 1041790 666367 653609 779706 779536 814136 820473 839158 848983 967520 955588 5212828 5393156 39.65 71.6 1
11:43:30 2024-01-29 699465 690187 197471 198718 318578 324960 345913 343015 212719 211816 257600 265598 299871 301759 4580051 4929874 6744657 6499111 1113403 1161138 284885 250363 261554 261940 314112 305069 294856 295164 205093 204959 705992 651151 1493413 1466258 420150 413558 603833 607131 747869 735872 771150 771534 807227 818030 788690 874387 1998109 2096587 1252716 1050828 660694 650316 787720 781421 809491 820509 841607 848379 956587 955552 5201666 5385191 39.65 71.6 1
11:43:31 2024-01-29 694997 692770 197471 195095 318083 324443 344930 343015 212685 211781 259194 263168 299836 304100 4573947 4858616 6707716 6522971 1122798 1159488 282735 251706 261590 261757 315394 306001 295013 297509 203882 205062 717944 643759 1499308 1464299 416580 413529 597960 605376 753292 728742 765433 776512 807227 816168 788727 878526 2009427 2117976 1251957 1043274 666156 652650 779706 778360 813949 820509 837368 848983 967152 961066 5215506 5394921 39.65 71.6 1
11:43:32 2024-01-29 700961 690742 197772 199001 316132 324960 345668 343015 212719 211464 257961 265970 299800 302714 4572950 4943860 6762502 6527635 1121232 1162791 285209 250506 263215 261209 315616 306216 295414 295164 205244 204993 705789 651151 1482408 1475478 418358 412876 603833 605339 747173 737439 769980 772665 809629 819255 786387 874150 2001863 2099562 1250760 1050828 661635 650777 788874 781822 810640 820545 841607 848983 956587 955552 5194243 5389310 39.65 71.6 1
11:43:33 2024-01-29 693100 693296 197806 195224 320350 324816 344447 343015 212978 211781 259194 263168 299730 304064 4573524 4863404 6706229 6522475 1122836 1158773 282271 251283 261698 261940 315392 305713 293070 297673 203918 204885 710285 643557 1485230 1461181 416580 413493 599140 605339 753408 727296 765162 774990 806656 817321 788727 878526 2009700 2117976 1207982 1041790 666367 654477 779706 778360 814106 820509 837331 848983 967152 961066 5237083 5377792 39.65 71.6 1
11:43:34 2024-01-29 698930 690223 196854 198718 316132 324924 343414 343015 212062 212964 257600 264010 300537 302182 4573248 4916217 6721922 6494430 1117747 1160454 284734 250894 261734 262131 315028 304533 295664 295164 203953 205062 707299 651151 1478023 1465218 417766 413202 603833 607793 748928 734829 770054 768153 804908 820410 789845 874424 1994729 2095632 1259483 1055799 662578 649359 786606 783687 808344 820401 844113 850231 953843 959307 5149319 5393156 39.65 71.6 1
11:43:35 2024-01-29 695105 691267 197780 195224 318083 324263 344447 343015 212719 211084 259012 263975 299800 304064 4575878 4846522 6688514 6518203 1119631 1157915 282086 251283 261337 262271 314950 305965 293829 296268 203276 206846 713457 645137 1510002 1457038 416580 414112 598574 606607 754360 728742 764311 774860 806957 816168 790442 878526 2009700 2114975 1251957 1041790 666156 652687 779706 779536 811577 820473 838561 848983 968709 955588 5189176 5393156 39.65 71.6 1
11:43:36 2024-01-29 700770 689208 197608 195493 318124 326799 345424 343015 212390 211816 257961 265598 298822 302678 4570316 4958168 6753623 6518580 1115364 1158810 284511 250363 261698 261175 315394 306001 295598 294878 204731 205028 708792 650686 1500644 1469384 417731 413202 603833 607131 747833 735968 770054 771847 806656 818030 788132 873765 1997601 2096587 1233154 1049942 661635 649819 787757 782932 811215 820473 839220 849337 955232 960256 5177455 5377792 39.65 71.6 1
11:43:37 2024-01-29 694086 691235 197462 194750 317194 324035 344412 343015 212390 211119 259012 263755 299381 305963 4578792 4839068 6698220 6517959 1118832 1159377 283057 251637 261590 262376 314950 305857 294171 297617 203276 205096 710285 645597 1498385 1452910 417492 414732 599435 608856 755468 726782 767159 774860 802561 816168 793360 879812 2006847 2118120 1251957 1041049 667141 653341 779706 779536 813558 820473 838561 850231 967152 961030 5201666 5385467 39.65 71.6 1
11:43:38 2024-01-29 697936 689240 197256 198970 315655 324924 343414 342737 212685 212964 257564 264379 299730 304194 4583248 4915704 6724987 6490555 1118193 1161867 284690 250542 263215 261175 315172 306765 295700 294300 204418 204709 727566 650686 1495670 1466258 417105 412295 603833 606495 747833 735872 770017 770442 806656 818030 788690 875012 1997601 2095101 1233154 1047843 662646 649359 787525 781822 809491 820509 842914 847738 956587 959577 5201172 5370566 39.65 71.6 1
11:43:39 2024-01-29 692614 690747 197154 195220 317123 323866 344447 342424 212062 211274 258395 262328 301307 304663 4567050 4811534 6686938 6509286 1118301 1157841 283273 251283 261405 262009 314327 305535 294528 295852 203597 205096 705806 646057 1502681 1456766 415399 413529 597960 607131 754360 728129 764311 773762 804908 816168 792199 878526 2008273 2114975 1238524 1041049 667141 652687 779706 780678 813949 820602 838561 849020 965781 955588 5178027 5376101 39.65 71.6 1
11:43:40 2024-01-29 701267 685336 197158 195507 315650 326799 345668 342979 212514 211746 257564 264538 299100 305349 4573284 4933267 6743237 6508892 1117510 1158810 283741 250330 261445 261730 314256 305499 294278 294300 204597 203791 698520 647441 1485152 1473386 417695 412259 602330 603554 748271 735350 767721 770555 802347 819832 786387 871903 2000441 2090356 1240979 1053335 660694 649359 786407 778504 808917 820545 839220 846532 956587 955552 5192260 5376101 39.65 71.6 1
11:43:41 2024-01-29 694235 691253 196987 194810 317194 323830 343449 342413 212062 211499 258943 262887 301203 305566 4576702 4820429 6686743 6499300 1118832 1155456 282121 251211 261626 261209 314507 305535 293382 295852 202672 204709 706552 644018 1490723 1453941 415399 413529 598956 606495 752225 727709 763228 773762 802561 815057 792199 877866 2006137 2114975 1235885 1038830 666667 652650 779154 779573 813410 819823 836103 849020 963011 955552 5178027 5379308 39.65 71.6 1
11:43:42 2024-01-29 700273 685300 197162 195220 315862 324924 342997 343015 212514 211534 258110 264538 300881 304515 4573004 4952216 6724045 6499451 1118618 1157095 283600 249767 261734 260958 314950 304497 293829 293737 204597 203791 705789 648366 1501348 1473386 417142 412259 602330 603554 747321 734834 767758 771571 808945 819255 784128 873765 2001863 2092384 1239022 1051089 660694 649856 786407 780678 809491 820545 839220 846495 955910 955588 5185456 5368440 39.65 71.6 1
11:43:43 2024-01-29 691780 689244 196547 195078 317123 323279 344930 342413 212549 211570 258145 262485 299765 304202 4568607 4812747 6677418 6509286 1119631 1159488 282015 251283 261221 261209 314029 305320 293865 296268 203276 205561 707299 643759 1495991 1452910 416580 413529 594884 607131 754360 728742 764348 774311 804638 816168 792798 879812 2003287 2114703 1250760 1038830 667141 652650 779154 780678 811613 819210 837331 849020 965097 955552 5166910 5376101 39.65 71.6 1
11:43:44 2024-01-29 700770 685336 197643 195220 318124 324960 345243 342726 212514 211499 258071 264679 298981 304976 4571873 4951924 6735225 6499578 1118469 1158810 283636 249767 263215 260958 313414 304461 294278 294957 204695 203756 699788 646518 1489785 1471381 417105 411705 601665 603015 746740 734834 765544 772665 808372 819219 786370 871829 2001769 2083631 1256628 1045463 660694 650316 784177 776805 808344 825223 841644 844016 955232 955588 5194243 5358812 39.65 71.6 1
11:43:46 2024-01-29 691775 690241 196572 198187 316866 323579 346855 341138 212549 211309 257890 263834 299730 302903 4560082 4831382 6677418 6498878 1115795 1154565 284410 250542 261626 262044 314029 305535 294528 296255 203953 205028 711778 649293 1476556 1447818 417492 414768 599435 608856 752225 729569 771739 774860 800187 811577 793360 878906 2003013 2121160 1244891 1041049 667141 653086 781556 781822 813986 815686 834878 848343 963048 961082 5170612 5377792 39.65 71.6 1
11:43:47 2024-01-29 700770 685295 197806 195034 319133 324672 344719 342726 212435 211675 257854 263430 300675 304421 4563464 4943024 6724533 6494053 1122259 1157952 281980 250542 261734 260958 314950 304640 293829 295651 203775 203756 690223 641719 1491247 1475478 417766 411066 601665 601776 747173 733233 764311 769278 808669 819219 784140 873491 2000441 2084436 1242362 1048103 661635 651238 784177 776636 808344 825223 841644 844016 953880 955552 5194243 5359088 39.65 71.6 1
11:43:48 2024-01-29 691780 689240 198516 195732 318165 324564 346819 340730 213148 211457 258036 263799 299205 302652 4567870 4825632 6695852 6500010 1112608 1154602 285081 250366 261590 261975 313230 305571 292241 295651 203988 204709 711778 649757 1471177 1447818 417766 414476 598553 607992 753826 728949 770054 774860 800187 811577 793088 877029 2000441 2124168 1225090 1041049 667141 652623 781919 781822 813986 815686 834878 848343 963048 959577 5163766 5376101 39.65 71.6 1
11:43:49 2024-01-29 701267 690470 197673 194734 319354 324744 342888 342943 211960 211640 257819 263834 301027 304385 4570686 4935857 6724045 6532769 1119415 1155456 283344 250366 263215 261175 314950 304389 293097 295236 204633 203756 688813 644479 1501169 1473386 417142 411644 601203 603284 749520 733793 765470 769382 802347 819255 786370 871866 2000441 2089367 1240443 1047806 660224 649396 784177 778396 807200 825223 841680 844053 955232 955624 5194243 5376101 39.65 71.6 1
11:43:50 2024-01-29 693103 691978 197020 195383 316982 323399 346647 340766 212469 211640 258217 262809 299377 301920 4564172 4820662 6683650 6500010 1116401 1155420 282692 250930 261221 261975 314507 305069 293865 295329 202708 205561 704313 645597 1499328 1453941 416284 413529 597536 606701 752225 727709 763194 773762 804638 816168 791039 878526 2006847 2113205 1234685 1038941 667141 649015 778229 779573 813558 819859 837331 848983 965781 955552 5173449 5376125 39.65 71.6 1
11:43:51 2024-01-29 701961 690018 197642 194906 318501 324780 342925 342834 212288 211640 257819 263615 298563 306000 4564172 4942651 6714178 6490555 1117822 1157132 283764 249767 263215 261175 313414 304604 294528 293567 204552 203791 691455 647441 1479464 1471298 417142 412031 601475 601812 745649 734921 767176 772118 802347 818066 784140 871209 2001769 2087393 1242362 1049594 660224 650316 784177 776842 807200 820581 841644 844016 955232 955552 5193013 5363646 39.65 71.6 1
11:43:52 2024-01-29 691554 691496 195852 195493 317788 323723 346892 340730 212651 211457 257854 264490 299346 302120 4559873 4841951 6719258 6499173 1103794 1153748 283322 249732 261734 261209 313516 306037 293702 294878 203632 204567 711778 651151 1494531 1460144 419552 412295 598107 605632 747833 726905 771736 774311 804339 817321 789882 874461 1997601 2111979 1234685 1046725 664469 649401 779706 781822 810640 818021 839756 848034 957429 954803 5133865 5381082 39.65 71.6 1
11:43:53 2024-01-29 692116 689254 197085 195175 318683 323423 346892 340179 212583 211605 257312 264750 298857 302182 4563501 4882183 6650333 6499451 1125817 1156782 281980 250470 261590 261905 312019 304497 293382 293013 203918 203756 711778 643557 1479611 1463259 416580 414768 599733 601740 753826 731568 765396 774860 808372 811432 786022 879775 2003287 2105781 1234685 1038390 660694 652161 784177 777185 815294 820545 834397 843979 961575 960316 5220477 5376125 39.65 71.6 1
11:43:54 2024-01-29 702888 690997 197251 195149 318237 324600 344828 342834 211306 211711 257528 262328 299346 303086 4558454 4900457 6710396 6462045 1109433 1155925 284574 249767 261626 261140 313993 303642 294592 294265 203918 204675 711778 650221 1475725 1466258 417766 412259 603224 607131 749524 734983 770017 766994 804872 820793 788653 874387 1994014 2092577 1235110 1049223 662303 647452 787525 783487 808344 819174 841570 848983 952420 956793 5151639 5378636 39.65 71.6 1
11:43:55 2024-01-29 693973 690785 197368 194809 319589 323651 345876 341762 212028 211415 258359 261528 299311 304294 4558454 4801564 6669501 6480599 1113403 1152919 283741 249767 261185 261940 313480 305284 292170 295164 203739 204675 710285 649293 1489658 1447818 415399 413493 598553 607793 753147 728742 765470 774860 800150 811468 794807 880788 2000441 2117976 1246847 1041790 666367 652161 780811 781232 814136 819356 834210 851444 962974 960256 5164316 5378636 39.65 71.6 1
11:43:56 2024-01-29 701119 689040 197673 194805 318678 324636 342780 342618 212028 211598 257348 263132 299924 306000 4553671 4940693 6705829 6479733 1119415 1157095 282028 249732 261698 260706 314950 304568 293346 293979 203739 203756 685995 643557 1488385 1471298 417766 410959 599769 603210 747321 731568 764515 768117 808945 819994 784140 871172 1997564 2087393 1233966 1050341 660224 649323 784177 777185 809491 820509 841607 844016 953843 960256 5192746 5358700 39.65 71.6 1
11:43:57 2024-01-29 694729 690022 197055 196043 315929 324672 345658 340358 212062 211084 257564 262887 300032 303050 4551679 4843038 6705119 6485268 1103971 1155377 283706 249346 263215 261140 312090 305499 291965 295164 203739 204357 700823 650221 1481536 1457038 418658 413457 598107 604874 746569 728226 770017 774311 801354 817321 789845 874387 1997564 2112529 1230847 1044877 664469 647379 779154 783687 811791 818467 838561 851444 957429 954499 5137886 5362624 39.65 71.6 1
11:43:58 2024-01-29 690638 689756 196879 195149 318687 323507 345913 340358 212028 211379 257315 263658 298405 302147 4540968 4868197 6640116 6489903 1125014 1155377 282116 249767 261369 261209 312529 305677 294036 294265 203953 205566 720736 643759 1477269 1461181 417172 414732 601360 603015 754360 731636 764890 774860 809247 811432 786370 880438 2003287 2106243 1234685 1035435 660224 652161 781919 776087 814136 820509 833618 844016 961575 962077 5222042 5376898 39.65 71.6 1
11:43:59 2024-01-29 701886 690022 196470 194840 315837 323830 342888 343015 211408 211464 258217 262294 298440 301265 4561320 4875400 6752972 6480599 1100764 1152919 282963 249767 263215 260308 313993 304568 291352 296103 202672 204391 708792 645403 1475350 1457038 417766 409770 598107 605376 746339 728742 767721 771227 801354 817419 791039 870516 1996852 2104758 1230847 1046244 664943 646921 779706 779536 808344 818467 839756 852771 960269 956482 5121652 5353006 39.65 71.6 1
11:44:00 2024-01-29 690146 689040 197119 194680 316096 323207 344937 338534 212549 210866 257312 263975 297502 302643 4545468 4849237 6668261 6499225 1121698 1155377 282086 250506 261590 261140 312784 305535 292454 294614 203918 203756 699970 641719 1502335 1460144 417492 412224 598107 602513 751656 728742 764515 774860 807227 811396 784092 881529 2006137 2111763 1238524 1035435 662106 652815 779706 774917 813949 820509 832360 846837 967520 962832 5224884 5367465 39.65 71.6 1
11:44:01 2024-01-29 697899 685228 198232 195493 315996 324816 342672 341762 212356 211379 257053 264785 298892 301998 4561320 4905288 6701051 6467070 1111813 1156197 283741 249732 261590 260343 313993 303642 293957 293781 203597 204391 713271 649293 1493978 1463376 417766 412224 603406 605376 746704 733876 769980 767753 804908 818476 787501 871829 1992597 2086817 1235110 1049594 660281 647415 785849 779499 808344 820401 842372 848086 957539 959236 5159960 5358033 39.65 71.6 1
11:44:02 2024-01-29 691669 685228 196512 194401 316609 322526 345913 340873 211994 211062 256807 261562 299309 303689 4537413 4810400 6658767 6471351 1111813 1152919 284610 249732 261185 261175 313004 304604 293141 295200 203276 204357 710285 648829 1482675 1447818 416284 414112 599307 608129 752225 729464 765470 774860 799549 811468 793360 881290 1997601 2117976 1246847 1038830 665417 652161 781365 781822 813949 818467 836933 852472 964771 957397 5146470 5386014 39.65 71.6 1
11:44:03 2024-01-29 697973 685029 196846 194397 319101 323279 344937 342665 211374 211746 256807 262887 298508 303915 4542590 4867192 6621466 6476442 1128999 1152919 281997 249803 259977 261175 313737 304054 293829 293496 203597 203756 711778 643557 1489069 1461181 415399 412295 602127 604409 752225 733752 762986 769823 806048 817898 787303 876992 2000441 2098618 1232766 1044877 660694 654013 784177 776475 810640 825173 839965 848086 958588 962979 5203123 5365020 39.65 71.6 1
11:44:04 2024-01-29 698967 685259 196542 194734 318389 324888 342852 340873 211408 210424 258110 262590 298440 302756 4551955 4867078 6742970 6481065 1106896 1152919 282209 249767 261626 259549 315128 303642 291564 296210 202637 204357 707299 645403 1487526 1457038 416580 409770 599089 606234 744638 728742 765470 769241 801354 818066 791039 872854 1994014 2099562 1230847 1050341 665892 647415 780811 781232 808745 818249 843844 851182 952985 956008 5108249 5357371 39.65 71.7 1
11:44:05 2024-01-29 689779 687577 197299 195012 316096 324287 342997 339772 212356 210620 257422 263755 297988 302678 4537337 4839858 6668093 6499921 1119631 1156197 281550 249767 261185 260378 313076 305535 290573 294340 203276 203756 702870 641719 1493681 1457038 416284 412259 600581 602624 751087 728742 764073 774860 806656 812716 786387 876992 2006137 2110266 1196196 1032797 662578 652161 779706 774676 817578 824859 835067 845707 964913 962979 5215315 5360335 39.65 71.7 1
11:44:06 2024-01-29 696168 686912 198516 194951 315992 324852 342961 340909 213175 210943 256772 263940 298068 302218 4546880 4924107 6696069 6480900 1112950 1156197 282015 249521 261662 260343 313993 305571 293141 292843 204239 203440 714764 645522 1496227 1469384 418360 411030 601048 601314 747284 733752 765470 769278 807227 817419 785812 871172 1994014 2083352 1244891 1050341 658817 647415 784177 780460 808868 823656 841478 846912 953696 959876 5170422 5349736 39.65 71.7 1
11:44:07 2024-01-29 690794 689418 196504 194401 316096 322849 345424 339559 211926 210719 256772 262730 298928 302413 4542590 4809417 6649442 6471351 1111775 1152919 283415 249732 260379 261140 313040 306079 292454 295164 203276 204391 692369 648366 1487035 1447818 417172 414112 599626 606495 752225 728361 768886 774860 801354 811468 793360 876992 1997601 2122663 1221252 1038830 665892 652623 782707 783129 814025 819588 835180 851369 962828 957397 5150958 5361194 39.65 71.7 1
11:44:08 2024-01-29 699963 687577 197437 194401 318342 324323 342672 341798 211408 211084 257167 262949 297988 303601 4545468 4924267 6686743 6481190 1119415 1152919 281269 249767 261662 259584 313993 303642 291761 294300 203513 203440 677425 640802 1490375 1470427 416580 409841 599435 600853 747321 729501 765162 768971 808945 818030 784140 873106 2000441 2074699 1242362 1041685 660694 650023 784939 776916 807181 820401 842152 845938 954820 960146 5192260 5358299 39.65 71.7 1
11:44:09 2024-01-29 692047 688065 195933 195498 316001 323687 344937 339570 211881 210424 256772 262730 297988 300901 4555203 4833779 6697495 6495187 1099980 1151704 282112 249346 261734 259945 313040 305069 291769 295351 202672 203756 711778 647441 1509699 1457038 418360 409806 597683 604733 746790 727709 772285 771534 801354 817898 789882 870553 1993741 2099562 1230847 1045017 665892 649401 782906 782572 808330 819552 842115 851294 956440 954585 5107611 5361194 39.65 71.7 1
11:44:10 2024-01-29 687458 687091 196982 194405 317788 323830 344937 338784 212096 210459 256377 263975 297745 303222 4545831 4839143 6658767 6489941 1121773 1155377 281998 249767 261405 260524 311581 305069 292418 294550 203561 207429 698520 641260 1480627 1461181 416284 413166 598181 601278 751542 728558 764073 774860 807227 811432 786370 880438 2003287 2108769 1258585 1035669 663316 652403 779336 777027 814678 823692 835180 846309 964913 962388 5227941 5365020 39.65 71.7 1
11:44:11 2024-01-29 695990 687303 195925 194911 315996 323830 342997 340394 213175 211781 256341 263132 298684 302334 4537413 4902076 6697766 6480900 1112982 1156197 283741 249732 261626 260378 313737 303570 294314 292192 203597 203791 705992 649293 1491596 1462104 417766 411644 602330 604446 745511 733793 768849 768153 804908 819634 787863 871829 1991182 2090356 1235110 1053740 660753 649401 784140 778132 807181 820401 843354 845666 955499 959577 5182101 5351821 39.65 71.7 1
11:44:12 2024-01-29 690363 688065 195831 194946 316001 323339 344937 338855 211701 210901 256772 262730 298648 300440 4542590 4818683 6677418 6479525 1105369 1156197 284374 249346 261185 261140 312556 305069 292454 293979 203276 203791 710285 650221 1500245 1452910 418658 413493 597536 606234 748659 728226 769980 774860 800223 816168 790442 876368 1996852 2110583 1232766 1045828 664469 647270 779373 783377 811751 816014 836512 851294 959305 954057 5128092 5357371 39.65 71.7 1
11:44:13 2024-01-29 692047 689045 197119 194388 316601 321870 342997 340873 211227 211415 256341 262730 297222 300842 4542590 4868287 6626730 6462082 1128155 1155377 282103 249803 259759 261175 313040 304594 293829 293816 203276 203581 711778 642843 1465466 1457038 414810 412876 602127 604176 751542 733233 764082 769460 806656 816168 784092 878280 2000441 2104001 1232766 1044335 660657 654013 784140 774824 809381 822527 838374 845856 956587 963553 5201666 5355679 39.65 71.7 1
11:44:14 2024-01-29 695717 687082 196538 194946 316001 324816 342961 339880 211408 209767 256772 262328 298023 303643 4537413 4862137 6724045 6462120 1094442 1152919 282033 249732 261149 259299 314029 303642 290714 294015 202637 203756 705806 644479 1488451 1456005 416580 409770 598574 606607 745167 728742 766141 768117 801957 817419 791039 866778 1990997 2098730 1248804 1054418 665417 649177 783029 781638 805997 818322 841607 850800 949938 954731 5098205 5349280 39.65 71.7 1
11:44:15 2024-01-29 692033 687091 196982 194269 316096 322849 342997 339845 211227 209802 257383 261528 298633 302218 4542590 4811722 6650333 6476442 1112315 1152919 281157 249767 259941 260378 313076 303642 292454 295021 202143 204391 701327 641892 1497177 1451935 415104 414657 595382 604452 751693 726678 762878 773847 802525 811505 788690 879532 2002123 2119796 1242362 1038390 666367 653049 780208 779238 813521 818358 834210 849020 960215 959236 5140982 5359798 39.65 71.7 1
11:44:16 2024-01-29 697191 686119 197162 194079 315170 324852 342406 341665 211081 210754 256377 263496 297087 304999 4545468 4919258 6663669 6471548 1118963 1152919 280231 249767 261590 259945 314471 304594 292170 293979 203276 203581 710285 639430 1496844 1466258 416506 409806 600282 599968 747833 731604 764073 765910 806922 816844 784140 875087 2001769 2092651 1236605 1044760 661635 654972 784140 777027 811141 820401 837331 846220 956587 964954 5192260 5349736 39.65 71.7 1
11:44:17 2024-01-29 694353 685182 198097 194405 316001 324323 342406 341942 211047 210424 257450 261562 298023 303050 4536116 4867192 6707376 6453094 1107060 1151778 282841 249557 261185 260343 313993 302754 293829 294265 202672 204391 695355 647441 1476226 1457038 417172 411934 602127 606701 746740 732282 769743 767257 802561 818030 788727 875087 1992417 2091515 1229241 1049238 660281 648939 782599 778132 808330 820437 839183 842743 954104 957397 5168076 5348005 39.65 71.7 1
11:44:18 2024-01-29 689519 685228 196512 194401 315179 321835 344937 339570 211408 210144 256772 262180 297707 301230 4534095 4799177 6649442 6476442 1111813 1152919 283309 249557 260379 260923 312090 304354 292454 294265 202672 204249 710285 647441 1487811 1445765 416580 413202 598107 607131 751124 728521 767758 774311 797857 811505 793110 880182 1996034 2111763 1245520 1041752 663247 648478 778819 781675 809491 818467 837368 848983 959268 946574 5113363 5338640 39.65 71.7 1
11:44:19 2024-01-29 689487 684921 196197 194401 315135 320860 344937 339845 211374 211084 255231 262363 298127 303123 4531167 4859199 6598158 6471825 1125705 1152101 281783 249557 259977 261140 312090 302754 293382 293127 203311 203406 708363 641719 1470655 1457038 415399 413529 600318 601740 752225 731737 765162 772665 807227 811432 785872 880563 2002543 2098730 1254672 1038390 659809 650096 781593 774824 811613 820545 830000 845591 961575 960256 5197690 5344193 39.65 71.7 1
11:44:20 2024-01-29 699963 687091 195925 194388 316001 323339 342683 341978 210106 211119 256556 261093 297988 302621 4533224 4867268 6668093 6443728 1105481 1152101 282877 248996 261185 260378 312746 302222 293829 293013 202672 204391 696848 647441 1479132 1457038 417172 411066 601475 606607 747036 731641 768849 764792 802561 820647 790218 874424 1987529 2086817 1231198 1049238 660281 648478 782992 776475 804881 820473 841366 844053 952420 957543 5170612 5336884 39.65 71.7 1
11:44:21 2024-01-29 689290 686128 200206 194951 315112 323339 342997 339712 211442 210389 256377 262110 297780 301614 4533224 4853160 6719258 6465614 1099198 1152919 281893 249346 261662 259514 312090 304105 291529 295200 202602 203756 708792 644187 1497985 1454972 417766 409770 596414 603873 745167 726678 767721 770478 801882 818258 791981 872516 1993231 2092502 1250760 1049355 665417 648478 781919 779573 804238 816159 843354 848983 951073 954767 5094288 5344193 39.65 71.7 1
11:44:22 2024-01-29 686490 684930 196500 194405 315174 322586 342997 339606 211408 209767 256807 262730 298104 302643 4533224 4817662 6649442 6471351 1116438 1152919 281227 249803 260598 260343 313040 304568 290714 295200 202637 203406 710285 639430 1485997 1453941 415399 412259 596414 603600 751008 726678 763529 774860 806598 816015 789920 878794 2002543 2110771 1250038 1038390 664469 652161 777161 773822 811828 821873 833618 846495 963048 955588 5201666 5349736 39.65 71.7 1
11:44:23 2024-01-29 693793 686119 200317 194946 316001 323471 342997 340358 211374 210936 255982 264010 297996 301250 4534095 4911383 6696069 6467070 1110089 1151284 283331 248996 261590 259584 312820 303677 293417 291783 203597 205252 705806 646518 1476505 1462104 417766 411030 602522 604452 746261 732714 767139 771099 805792 818294 787488 872007 1990396 2080895 1240979 1049238 658817 647452 784177 777259 808293 823110 841552 844016 954067 957470 5160357 5334834 39.65 71.7 1
11:44:24 2024-01-29 687008 686123 200241 194942 315778 322884 342997 338855 211408 210424 256556 262363 298668 301230 4524349 4817670 6677418 6476442 1100764 1151284 283741 248228 261626 260343 311617 304604 291388 293737 202426 203756 708792 648366 1467575 1451881 417766 414951 596231 604882 746704 726678 771112 774287 802562 817212 788580 872995 1991496 2098730 1254672 1045422 663996 645515 779435 780347 808234 818467 838561 848983 957539 954057 5107611 5340384 39.65 71.7 1
11:44:25 2024-01-29 686976 685634 195921 194269 316001 322622 342997 337799 211227 210754 255982 263434 297087 303054 4536116 4839422 6630667 6481030 1119631 1152919 281550 249417 260562 260343 311109 303356 291352 293084 203311 207358 707299 640802 1493265 1456005 416839 413529 598956 600889 752225 730778 764394 774090 806971 811677 784067 879495 2002543 2104608 1236605 1032491 658817 651251 777464 776327 811613 820401 830000 843779 962828 955552 5211072 5348005 39.65 71.7 1
11:44:26 2024-01-29 697861 686119 197675 194405 316001 322884 342961 339845 211227 211119 257921 262765 299534 301230 4537526 4889427 6678630 6443598 1110089 1154557 283009 248996 260782 259549 312126 304594 293382 292511 203276 203756 702820 647441 1468551 1461068 417766 411030 602127 603873 746768 734460 770910 770003 804725 819597 788048 872629 1990396 2074515 1259483 1044684 658349 646958 785499 777222 805984 820437 839965 845704 952457 956866 5158697 5329275 39.65 71.7 1
11:44:27 2024-01-29 687045 687091 200206 194401 315778 322359 342997 338309 211408 210109 256556 261597 298095 300980 4531068 4808424 6668093 6471686 1102394 1151284 283852 248750 260782 260127 311617 304105 291600 294336 202672 203581 712897 648366 1466527 1447818 417766 412912 597260 606063 749409 729235 771739 774824 802029 811396 790855 876181 1996072 2098618 1252716 1041906 664193 648478 779336 778911 807200 817889 839965 848871 956587 953383 5107611 5340384 39.65 71.7 1
11:44:28 2024-01-29 684030 685826 195891 194116 315996 322849 342997 337290 211701 210424 255982 263203 298032 301512 4534284 4854314 6621466 6462120 1120973 1152919 281223 249767 260818 260161 311109 304604 292044 293369 203311 207393 695620 639887 1506596 1457038 415399 413202 597683 601825 752611 730222 763849 774860 807117 812826 785947 880713 2003969 2104289 1236605 1033452 659809 650667 778513 773858 811828 822454 832800 844016 963048 955552 5203635 5340384 39.65 71.7 1
11:44:29 2024-01-29 696574 685634 195755 194353 316001 322813 342888 340323 210722 211562 255912 261528 297960 301157 4530781 4877744 6698494 6452929 1110225 1152919 283238 248541 261333 259549 312894 303606 293346 294343 203739 205288 708792 646518 1471229 1464299 417766 410995 603298 604340 745511 734460 769538 770003 805902 820720 787377 872591 1992597 2085914 1232766 1046540 659809 646849 781919 777027 804808 823036 841552 842743 951036 957543 5163766 5336884 39.65 71.7 1
11:44:30 2024-01-29 687716 686119 200063 194946 315520 322813 342961 339712 211374 210207 256341 261528 297052 300403 4533224 4821101 6696069 6484145 1097560 1151211 281840 248961 261626 259118 312055 305460 290643 294265 202283 205288 713644 644865 1530536 1452910 417766 409770 597997 604006 746544 727635 769538 771099 802599 815950 790855 871310 1991145 2096587 1227009 1047324 664469 644495 778266 779499 809443 818358 838523 848983 957945 946538 5096076 5333077 39.65 71.7 1
11:44:31 2024-01-29 686718 685149 196197 194401 315996 321835 342997 337728 211374 210242 255947 262914 297924 302762 4523996 4851838 6630791 6481065 1119631 1152919 281086 249346 260379 260741 310601 303606 291690 293333 203241 205144 713271 640802 1485378 1457038 415399 415223 599769 603015 752115 730296 763961 774787 807044 813401 785664 882195 2000441 2101950 1234685 1033962 658817 650279 779706 773394 814099 820437 829926 842743 960215 955322 5201666 5336884 39.65 71.7 1
11:44:32 2024-01-29 699211 686155 200277 194401 316001 322813 342925 340323 210722 211562 255947 261528 297988 300865 4523859 4880075 6658767 6443817 1107247 1152101 283273 248961 261324 259549 312090 302222 292170 292886 202637 203756 707299 647441 1485343 1457038 418360 414047 603039 606495 747394 731458 769538 767781 804744 818367 786222 872779 1991182 2087393 1236605 1048066 657927 646428 783029 778020 807144 820437 840953 842107 953131 957543 5154638 5333077 39.65 71.7 1
11:44:33 2024-01-29 686000 686605 200134 194946 315556 322978 342961 338784 211408 210096 256341 261562 297996 301193 4530318 4824519 6677418 6471686 1099249 1149542 282015 248157 261590 259549 311109 306473 291529 293013 202602 205891 708792 647441 1471986 1452984 418956 414047 595938 604299 747284 727635 770711 771897 803466 811324 788653 871791 1991182 2104669 1227009 1041790 662578 644531 774810 782572 809491 816159 836103 848983 959305 946610 5103964 5342449 39.65 71.7 1
11:44:34 2024-01-29 687913 685149 195891 194230 315631 320860 342997 338784 210722 211049 255912 262328 298181 302511 4523859 4850668 6607838 6457436 1122836 1152919 281612 249521 259540 260741 311800 304594 293346 292886 202958 205144 710285 641719 1477875 1459177 417135 416367 602330 601937 752115 732895 765087 772011 806473 813977 784140 879532 1997601 2101950 1232766 1035435 658349 651238 783547 774953 811791 820437 831770 842743 959305 960256 5184851 5338640 39.65 71.7 1
11:44:35 2024-01-29 695866 686119 200458 194401 316001 322323 341852 340909 210106 210754 256306 261249 298068 300865 4524274 4865013 6650333 6443550 1105481 1152919 283480 248925 260782 260092 312055 302222 293141 292886 202637 203722 707299 646979 1488723 1460216 417766 413754 602367 604299 744799 731458 769246 767818 804881 818476 786387 870516 1988355 2087393 1235110 1046540 658817 647024 784140 777222 806592 817446 839756 846495 952420 956154 5145233 5329275 39.65 71.7 1
11:44:36 2024-01-29 686976 686830 200346 194478 316001 321835 342997 338273 211374 210242 256341 262110 297502 299024 4530318 4804862 6677418 6443636 1099211 1150431 282103 248157 261626 259514 310819 305460 290679 293681 202602 203406 707299 647441 1514929 1455054 419875 413754 595204 602867 747284 726604 771855 772445 802599 816095 787501 871172 1992712 2092577 1227009 1044877 662578 647558 781037 779499 804771 816159 839756 849918 953095 953347 5078569 5331875 39.65 71.7 1
11:44:37 2024-01-29 689036 685634 196205 193141 315174 320896 342925 338784 211047 210242 256736 261093 297052 300842 4517412 4774207 6612292 6453094 1109395 1146252 282015 249310 259322 260127 311109 303606 291564 295530 202602 203756 677837 646979 1471176 1445729 417492 413350 599455 606517 749224 728705 770007 772481 800251 811396 791039 875669 1995796 2111763 1235545 1038830 661635 648205 777161 780678 809491 817312 837293 848983 958625 946574 5090317 5333077 39.65 71.7 1
11:44:38 2024-01-29 687463 684180 197639 193752 315996 322323 342997 337491 211374 210061 257665 262949 298032 301827 4524575 4828779 6631468 6476442 1118033 1153196 280659 249521 259941 259549 311144 304105 290538 293369 203241 204713 705789 639574 1507164 1455054 416210 411791 597223 602624 749261 727083 763649 774750 806012 810825 784092 876992 2005397 2107836 1242362 1032491 662646 651128 774957 774824 810640 818021 835067 846495 962974 957543 5133488 5333077 39.65 71.7 1
11:44:39 2024-01-29 695114 684180 200387 194094 316001 323567 341335 339845 210756 210424 255947 262110 296154 303910 4523859 4902076 6687125 6425189 1110089 1152919 281647 248750 261590 259514 312090 304125 292009 293816 202672 204569 720549 641013 1481755 1470561 417766 412875 599806 599304 746150 732895 764440 765874 807227 819634 782992 872240 1994014 2078199 1230847 1045432 658867 649359 782510 774824 804202 820473 839756 839086 951073 959577 5164044 5322389 39.65 71.7 1
11:44:40 2024-01-29 692042 684884 200382 194234 316001 323794 340305 339845 210722 209732 256377 261093 297504 302193 4523859 4839407 6705829 6443550 1103045 1150394 281550 248961 259977 259549 313993 301763 291564 293049 201965 205830 704313 647256 1473565 1456068 417172 412875 599622 606607 746187 730296 768905 765641 798984 817419 790218 871198 1984742 2086817 1217414 1051792 660694 645479 783822 780678 802497 818593 841552 847738 948240 954020 5103964 5336884 39.65 71.7 1
11:44:41 2024-01-29 688563 685634 195899 193176 315996 321537 342925 338820 212615 210242 256772 260262 297052 303050 4526764 4771634 6621466 6457698 1109948 1147877 282841 248996 259540 260161 311581 302754 291564 293816 202390 205685 708792 647256 1488628 1442689 417766 413350 598070 606050 750240 727635 767102 772665 799191 811432 794487 875009 1991182 2108093 1245520 1041790 661635 646921 777161 780678 811215 811266 830000 848983 957392 946574 5113363 5342449 39.65 71.7 1
11:44:42 2024-01-29 694311 684180 200308 193792 316001 320339 342961 338784 210106 210424 255161 261562 296189 302083 4517412 4840311 6598252 6457698 1122836 1148765 281559 248961 258958 260343 311863 302222 292525 292192 202426 205252 710285 641719 1477769 1456068 415399 413350 599622 604022 752042 730743 763423 770442 806085 813904 786022 879495 1996852 2098767 1254672 1033962 658349 651238 781365 774824 811789 819210 832360 841509 956587 959577 5181739 5331875 39.65 71.7 1
11:44:43 2024-01-29 695717 685149 200161 194230 315778 322813 341852 338307 210140 211049 255125 261562 296809 300270 4526764 4877744 6658767 6438954 1105960 1151284 282015 248750 260562 261783 312055 301763 292991 293084 202390 205830 696848 647904 1467907 1456068 417172 412875 604862 605951 744799 729464 767139 765641 802525 819727 786350 870553 1987566 2086855 1252751 1045054 658817 645515 784177 777222 808344 816835 839756 845254 950363 956154 5133525 5328058 39.65 71.7 1
11:44:44 2024-01-29 685483 685634 200170 194401 315551 322359 342961 337526 211374 209732 255947 261310 297052 300022 4530079 4806001 6668093 6462307 1099249 1149616 282806 247948 260818 259549 310855 304630 291317 293425 202390 205252 698433 647256 1475212 1452967 418360 412080 595589 604608 746754 726678 767721 772378 802599 816168 787501 871866 1988355 2104758 1252716 1040309 661635 643622 777161 780678 809491 816159 834878 848983 957945 946308 5098205 5338640 39.65 71.7 1
11:44:45 2024-01-29 689136 684180 200282 193788 316001 320575 342997 336782 210722 210061 255161 262765 296154 302784 4508155 4837139 6621466 6471686 1116438 1149616 280694 248961 259977 259514 310166 304317 291282 293013 202390 204677 695620 638974 1471196 1456068 416284 413461 595814 601452 747869 727709 763423 774639 808372 810182 784140 876992 1999695 2102761 1234685 1031757 658817 649359 777161 774274 811828 820401 831614 841546 963327 959577 5196626 5328058 39.65 71.7 1
11:44:46 2024-01-29 693259 684176 200170 194366 315076 322849 341852 339845 210756 210061 255947 262914 300094 302548 4538205 4905673 6668093 6452929 1110089 1149616 281980 248192 260782 259153 311805 303178 291761 292192 203266 204677 714764 643557 1487333 1465340 417766 413190 599806 601341 745167 731087 764975 769823 807227 818476 784140 871572 1992417 2078199 1217321 1044760 657881 647452 781648 774824 804808 820473 839756 839086 950363 957543 5140982 5319909 39.65 71.7 1
11:44:47 2024-01-29 684998 684180 199880 194088 315071 323339 341888 337763 211047 209113 255947 261270 296189 302197 4514494 4839407 6696069 6443728 1094538 1146289 281152 248925 260782 261011 311805 304409 292054 294985 201860 205000 707299 641719 1503743 1453999 416913 411416 594435 604452 740700 725649 766554 768909 800325 817898 788690 870722 1988318 2090356 1250760 1045054 662578 646501 777464 777222 804844 816159 838561 848379 953807 946574 5086053 5322502 39.65 71.7 1
11:44:48 2024-01-29 687050 684176 195925 193176 315996 320860 341852 338273 210106 208717 257302 261310 295671 300842 4498446 4790142 6612329 6443728 1111813 1149579 281086 249381 259472 261783 311805 304594 291619 293432 201684 205721 698341 643557 1486174 1444619 414736 411609 596414 603591 750025 725684 763969 769818 798984 811396 788727 876917 1994014 2099821 1227009 1034698 663596 650777 778602 778360 811828 816159 832613 848983 959499 956154 5126422 5333077 39.65 71.7 1
11:44:49 2024-01-29 695902 684180 196547 193176 316001 322849 340820 340358 210106 210424 255196 261493 296189 302182 4511373 4886752 6649442 6470053 1114571 1149579 280210 248712 260897 261047 312754 302576 291352 292237 202496 204677 692884 638062 1469193 1467425 415399 409160 599381 598952 744799 731393 762949 765641 807227 818476 782844 871866 1991182 2068711 1219205 1041906 658543 647488 781365 774824 804808 820473 839756 842092 948313 957543 5182552 5314771 39.65 71.7 1
11:44:50 2024-01-29 690087 685903 200241 193788 315992 322884 340269 338820 210140 209586 256306 260695 296189 302197 4517412 4839407 6696069 6434363 1103906 1148765 281759 248712 260311 261783 313486 302349 290573 293425 201860 205288 701327 644479 1467403 1451935 416284 409160 598421 605133 742801 728742 765396 765641 797821 820793 790442 869560 1983331 2083853 1242935 1048377 659755 645515 781956 778948 802608 816276 839756 847738 948738 946574 5083668 5322502 39.65 71.7 1
11:44:51 2024-01-29 686005 684171 200346 193617 315987 320339 342647 337526 211913 210061 255161 259935 297924 300762 4498409 4750186 6630791 6443550 1103693 1147456 282629 248502 259690 261928 310024 302576 290573 293226 202143 204964 708792 645403 1474256 1438598 415104 412259 597260 606495 749867 726678 763228 772118 797803 810825 791981 876992 1991182 2108093 1242935 1036581 662578 649359 777464 778396 811828 815891 830000 848983 957465 954767 5113363 5329275 39.65 71.7 1
11:44:52 2024-01-29 695568 683182 196231 193176 316001 320896 340580 339606 214757 210424 255161 261093 295706 303915 4517412 4867192 6584164 6434171 1122836 1151815 280902 249482 258854 259445 312633 301621 291867 292192 202461 205288 708792 637607 1479445 1457038 414222 409770 601048 599548 747321 729464 760745 765036 804762 811541 784140 873144 1991182 2073191 1228928 1040420 658817 650316 781919 773176 806570 819823 837331 839086 953168 959577 5169756 5323743 39.65 71.7 1
11:44:53 2024-01-29 691066 684180 200210 193792 315996 322849 340269 338891 210106 209586 255912 260332 298045 301230 4518118 4845295 6696277 6434363 1100034 1150104 281821 248676 259834 258654 312933 304014 290538 294086 202143 205288 705806 643557 1477198 1451935 415399 411635 598107 605320 743058 727193 764311 767273 793297 815431 788727 868941 1984742 2080599 1265468 1044721 661635 646464 781365 779536 802608 816159 841552 847775 946900 953383 5072145 5314771 39.65 71.7 1
11:44:54 2024-01-29 686644 684185 200458 193788 315996 320339 342695 337763 210106 209732 255196 259684 296879 302193 4498446 4770866 6621466 6443550 1100822 1150104 282594 248050 260236 260204 310060 302647 290397 292950 202496 205144 697881 646518 1468383 1443717 417469 414047 596414 603518 744983 724621 768366 772518 793333 811541 788690 873144 1988730 2092651 1228928 1041049 662578 643622 774957 779090 807200 817312 836103 847775 956587 951698 5086657 5312328 39.65 71.7 1
11:44:55 2024-01-29 685973 683177 200206 193617 316001 321799 342925 336204 210756 209767 255161 262363 297504 302218 4498409 4831586 6630791 6461203 1119796 1151815 280161 248854 260776 259445 312808 303499 290061 293432 202461 204426 698520 638062 1482983 1451935 415288 411319 595644 599508 747173 725649 763536 772665 802525 810254 784092 876992 1997601 2102798 1236605 1031757 661635 650316 774957 774552 811828 817446 829963 844016 960251 957543 5171428 5319909 39.65 71.7 1
11:44:56 2024-01-29 692042 682176 200206 193827 314597 323242 340820 338820 214757 209767 255161 262363 297014 302120 4498446 4898594 6668093 6442040 1110981 1150216 280785 248470 260674 259015 311948 303547 290573 293369 202283 204308 683176 638974 1481115 1465340 417172 410544 598107 599636 744639 729778 763423 764755 806957 818476 783029 869280 1988355 2074722 1250760 1043274 656947 646008 779336 774824 802534 819823 839756 842805 951073 956830 5140982 5314885 39.65 71.7 1
11:44:57 2024-01-29 687050 684180 200241 193617 314850 322849 339791 337763 210140 209078 255947 260730 297838 301193 4498409 4837215 6686743 6451513 1096823 1149398 280981 248608 261041 260680 311912 302540 290502 293816 201789 204713 705806 641719 1465679 1450917 415399 411671 595992 601812 742984 724621 764311 767125 797857 818476 788763 869560 1984742 2085914 1246847 1048103 662578 646958 780811 778396 802461 811568 838551 848379 948313 946610 5062753 5312328 39.65 71.7 1
11:44:58 2024-01-29 684098 682213 195925 193652 315778 320896 340855 336782 211047 208752 255196 261310 295706 302548 4508060 4799811 6612367 6442284 1111737 1149398 282620 249239 259397 259988 311403 302540 292115 293745 201565 203124 704313 639887 1485996 1445765 414222 411030 594691 603911 749261 724621 762444 770171 800223 811432 787574 876992 1991937 2102798 1254672 1033962 662578 650777 774957 774990 809491 817889 832434 847775 957429 957543 5122762 5321680 39.65 71.7 1
11:44:59 2024-01-29 694010 683177 200344 193176 315778 322359 340305 338855 214607 209767 257534 260764 297050 300842 4508060 4883267 6612603 6451513 1122033 1149911 279266 249203 259834 259376 312897 302292 291529 292192 202001 204713 708792 637115 1474380 1461181 414222 409160 598891 601879 745649 728397 762056 764755 806656 817321 784140 871903 1991182 2072317 1220924 1042078 658817 649396 781956 772629 804844 820473 838766 842241 951073 957543 5152062 5302976 39.65 71.7 1
11:45:00 2024-01-29 688060 682208 200206 193482 315769 322849 339755 338071 210106 208834 255231 260513 296119 301344 4492113 4825595 6683284 6424121 1102356 1148582 281629 248399 259834 259410 311912 300811 292044 291827 202001 207393 698341 645403 1470237 1452910 415399 409841 599806 604446 746261 730222 765507 765641 799622 815695 787574 871829 1981922 2081149 1253499 1044017 658543 643622 783065 777259 803670 817312 838561 844053 945563 952038 5108158 5302976 39.65 71.7 1
11:45:01 2024-01-29 685557 683916 200210 193211 316001 320375 342442 337254 214757 209732 255196 259935 297924 300731 4485569 4759704 6631414 6442959 1098460 1149398 281497 247597 260602 259410 309914 304970 290643 293369 202319 205252 707299 645403 1483466 1447818 416876 412875 595992 602085 745167 724621 765544 770442 799021 811505 786111 870553 1984742 2086632 1228621 1041357 661635 639965 774957 777222 804844 816276 834915 845893 955232 946538 5049986 5323185 39.65 71.7 1
11:45:02 2024-01-29 684135 682176 200313 193176 316001 320600 341611 337799 212615 209113 256341 260297 295947 303123 4508060 4758035 6602955 6442959 1103655 1148545 281984 248015 259798 259988 310131 303657 290643 292440 201930 204929 713644 645597 1477941 1438598 416284 412080 596414 604770 750218 726163 765433 772081 798060 811396 790181 873106 1985496 2105781 1241530 1037892 660224 643622 774957 779499 810640 811532 830000 848983 956679 946574 5088799 5323705 39.65 71.7 1
11:45:03 2024-01-29 691310 682135 200139 193176 316001 319559 342888 337728 210106 210207 255125 261310 295671 300620 4508343 4811534 6603157 6456991 1116593 1146877 280056 248015 259580 258723 309657 306264 290131 291854 202390 204569 711778 637153 1472761 1447818 415214 412875 595955 599636 748641 726163 761208 773213 804302 808437 784140 876992 1994014 2098618 1234685 1028789 658817 647452 774957 773725 811791 817985 830430 841509 960178 958898 5182577 5318578 39.65 71.7 1
11:45:04 2024-01-29 690050 682399 200130 193927 314078 321835 340544 337728 214757 209113 254342 262110 297612 300944 4505241 4877744 6669198 6433311 1110225 1150216 280091 248015 260710 261149 311109 302761 290538 292638 201965 203818 683176 638062 1501971 1464380 416580 409124 598107 601068 743058 728226 762986 765641 807227 818208 781845 869243 1988355 2065712 1254672 1043390 656989 649359 781919 772629 802497 820401 839756 841492 950327 957876 5152062 5310544 39.65 71.7 1
11:45:05 2024-01-29 687013 682181 200241 193617 314845 322813 340197 337763 210106 209078 255196 260297 296154 301136 4505128 4812017 6678352 6419288 1100745 1150216 281606 248157 259906 259334 312090 300811 291824 292015 202248 203722 708283 644479 1465261 1453999 415399 410670 603145 604446 746754 728488 765470 765641 798984 819634 787537 869280 1981922 2080117 1231198 1044017 656989 643586 783065 774824 804202 818467 838561 842743 950363 956154 5126422 5319909 39.65 71.7 1
11:45:06 2024-01-29 684621 684180 200108 194085 315778 320825 342925 336711 210072 209113 255161 260695 296189 297270 4505128 4779310 6679055 6442743 1094538 1150216 281051 248121 261081 257970 311109 304594 290334 293333 201930 204713 705246 641719 1497382 1447818 416580 410544 595570 601812 744226 724621 765470 768117 797857 816168 788132 870180 1984742 2090356 1248804 1045054 662106 645515 778602 779164 802461 816159 839756 848379 951036 951734 5069988 5310544 39.65 71.7 1
11:45:07 2024-01-29 684496 683177 200206 193141 316001 320860 341335 337491 214907 209078 255947 261093 295294 302449 4501917 4765382 6612442 6442743 1110309 1146877 281086 248750 259713 259549 310637 304594 290401 292440 201965 203722 682250 643301 1483721 1438598 414222 411319 596231 603554 747833 724621 763423 770442 800187 810825 788132 876992 1988355 2105781 1246847 1033962 662578 649359 774957 776475 810065 811532 829963 847775 959586 954767 5107611 5323705 39.65 71.7 1
11:45:08 2024-01-29 693522 681917 200206 192837 315992 320860 340269 338820 214686 210061 255125 260695 297295 303123 4505128 4843700 6584319 6442743 1122723 1148691 280267 249061 257908 259549 311551 303219 291973 291374 202001 204713 707299 638974 1483205 1451935 413635 409806 599806 600005 747606 728397 760167 765641 802525 811541 784140 874424 1991182 2080636 1227009 1038937 657881 650777 783621 772629 806021 818021 834878 839086 953131 960256 5160357 5307168 39.65 71.7 1
11:45:09 2024-01-29 691789 682213 200099 193176 315071 320860 340820 338855 214316 210061 255161 259623 296154 300216 4485643 4849237 6670191 6428713 1107060 1146951 281733 247392 259941 261415 310606 301728 290573 290665 202602 204426 711778 641719 1468434 1457038 416580 409770 598553 601341 744111 729574 764311 765641 802561 817321 784140 866778 1984742 2074884 1236605 1041790 656052 646958 779706 772629 804319 819246 839756 839904 948276 957543 5145233 5310268 39.65 71.7 1
11:45:10 2024-01-29 686082 683214 199642 193804 313862 322849 340891 336746 210756 209043 255196 260695 295913 299907 4505128 4824781 6687472 6433311 1092813 1146252 280978 248192 259726 260313 313004 303657 290890 294037 201648 205252 703566 641719 1471089 1447818 415127 410544 597260 604770 743058 726678 764938 765641 793297 818476 788690 867667 1984468 2074662 1257488 1043906 660694 646196 779706 778396 802608 811532 839756 847738 948738 951966 5066259 5310544 39.65 71.7 1
11:45:11 2024-01-29 687271 683177 197698 193141 316001 319854 341888 337491 210106 209148 254936 259504 297052 301339 4493656 4764552 6631199 6433311 1097643 1148728 281945 247392 260455 259514 310095 302718 292054 292476 202037 205000 707299 645403 1475234 1445729 417172 410995 595534 601740 745167 724621 765507 770629 799021 811541 786387 870553 1988355 2097236 1227009 1038830 660753 644806 777428 777222 802497 816159 839965 847775 952457 946574 5069988 5301179 39.65 71.7 1
11:45:12 2024-01-29 684269 682176 200382 192837 316001 320825 340855 336746 214757 209113 255947 259900 297050 302762 4503116 4749231 6612442 6434171 1099174 1145864 282050 247909 259798 259480 309626 302222 290313 292263 202001 204713 707299 644479 1461534 1442694 416580 411609 594508 603554 747321 725684 765507 772665 798060 811432 788727 874424 1982680 2105781 1235545 1035808 661360 643586 774957 778948 809491 811496 830000 848983 957945 951787 5088799 5292006 39.65 71.7 1
11:45:13 2024-01-29 684769 682491 200161 193141 315551 320825 342406 335698 214757 209732 254769 261528 296769 301193 4503116 4810997 6612442 6443550 1113497 1143699 280104 248783 259104 259514 310855 304594 288882 293531 201825 204569 713830 636245 1495841 1447546 414810 410706 594691 599488 747869 724351 760782 772665 801354 811432 784092 876992 1994014 2099747 1246200 1033962 661635 649396 774957 773725 808917 817433 831806 843379 960178 956866 5117016 5314333 39.65 71.7 1
11:45:14 2024-01-29 692047 681141 199854 193176 314150 322323 339517 337763 211547 209113 254947 261275 294368 300901 4509567 4866964 6626617 6424998 1119415 1146252 279349 248961 259104 258004 312090 302724 292314 292299 201648 204426 708418 634434 1489399 1461181 415399 408550 598181 599636 742206 728742 760745 765641 806085 817898 782669 869280 1984742 2072317 1215378 1039835 658349 649359 781365 772081 802497 820473 837331 840892 949655 957543 5147282 5301179 39.65 71.7 1
11:45:15 2024-01-29 693602 682176 200134 193486 314597 320825 338802 338820 214431 209113 255125 259504 297612 300270 4509567 4830479 6631199 6410838 1100820 1149092 281874 247738 259540 258004 310860 300601 291619 290560 201965 204426 709099 643557 1457530 1451935 415399 409770 599270 604022 745167 728361 764348 764555 800150 816132 786097 872194 1979109 2074994 1239022 1043742 655584 645264 779706 772629 802608 819210 838561 839658 947606 954767 5137890 5295589 39.65 71.7 1
11:45:16 2024-01-29 688400 680216 199858 193176 314119 321835 338766 337491 214722 208752 255161 259900 295019 299586 4503116 4809203 6668714 6415632 1093664 1146914 280459 248157 259540 257970 313252 303547 290348 293369 201331 204713 705806 641719 1461603 1446791 415399 410254 595350 602664 742902 726163 766857 765641 800472 818476 788727 867667 1979109 2081149 1244891 1048103 660694 644568 779706 777259 802608 811532 839756 846532 948738 946538 5056693 5301179 39.65 71.7 1
11:45:17 2024-01-29 686743 682190 200206 192572 316001 321827 341371 339231 214651 209113 254733 258353 295913 300865 4503116 4738342 6631199 6427694 1093756 1146914 280659 248157 260782 257970 311100 302576 288917 293127 201331 204426 705806 640802 1483581 1447818 415399 410544 595534 601776 743058 724108 765433 765910 797857 816168 788132 870180 1983331 2087393 1246847 1045054 661635 643658 777464 777222 804180 811532 839756 848379 947606 954031 5060305 5292119 39.65 71.7 1
11:45:18 2024-01-29 687229 681141 200241 192841 316001 321349 341335 339231 214686 209078 254947 259108 297498 300938 4496245 4745334 6640946 6423094 1094538 1146951 280267 248192 260818 257970 311542 304704 289523 292192 201367 204713 705806 641719 1481922 1447818 416284 410544 594015 601812 742787 724621 764890 765910 797857 816168 788132 869560 1984742 2085914 1223171 1046725 662106 645515 777464 776636 802426 811496 839756 847738 948065 946574 5062476 5306758 39.65 71.7 1
11:45:19 2024-01-29 684030 682918 200378 192528 315996 319890 340855 337254 214651 209113 255947 259108 296798 300938 4505651 4739130 6607539 6434363 1097498 1146951 281980 247218 259941 261379 309555 302222 289726 292476 201367 204426 707299 647164 1470392 1442694 416580 410995 595112 603015 745167 724621 765470 770442 799191 815093 785794 870553 1984742 2088874 1226289 1038830 660694 643892 776609 774953 804779 811568 838561 846532 952420 946538 5062753 5295825 39.65 71.7 1
11:45:20 2024-01-29 682827 679867 200170 192837 315769 320339 340820 336782 214722 208461 255231 260297 296798 302291 4502157 4742494 6603127 6424998 1103971 1143699 281783 247427 259176 261409 310024 302222 289726 292476 201824 204139 705806 643759 1466213 1438598 415399 411680 594952 605069 747394 724621 765507 772118 798060 811203 788763 871866 1984742 2099562 1225090 1038324 660694 643892 774957 776636 804808 811568 834878 845893 953880 950016 5047883 5293624 39.65 71.7 1
11:45:21 2024-01-29 682827 681699 200206 192568 315774 319890 341106 336746 214722 208752 255231 260054 297504 301321 4493255 4744970 6602681 6412311 1100822 1143699 281783 247392 259176 261783 310166 301763 289761 291374 201965 204139 696410 645137 1461223 1438598 416580 411934 594435 604452 744455 724621 764348 770478 798060 810218 788727 871866 1985895 2105094 1223171 1038092 660694 643892 774957 776672 806592 811568 836103 846532 953880 946308 5051177 5301179 39.65 71.7 1
11:45:22 2024-01-29 682343 676318 200166 193181 315556 320375 340820 336782 214792 208426 255196 261249 297086 302805 4502674 4773267 6607838 6423365 1107060 1143699 280267 248961 259026 259445 310637 301551 290334 292440 201331 207393 686664 640979 1465447 1438598 413928 410706 595644 602978 747869 722535 762444 769315 797803 811432 787574 876992 1988355 2099784 1238524 1032491 662106 649359 774408 774721 809491 816159 830000 845893 957266 954803 5103964 5310544 39.65 71.7 1
11:45:23 2024-01-29 692609 676318 200246 192568 315556 320860 338766 338309 214387 209586 256988 260451 296798 301571 4502674 4839143 6574951 6421634 1119556 1143699 279805 247909 258199 259514 310855 300847 290538 290701 202001 204139 710285 638062 1485137 1447818 414222 411644 599381 599461 750585 727332 761901 767573 804908 810254 783584 876992 1991182 2086669 1227009 1032491 656052 646958 778229 773725 810677 818021 830430 841492 957392 957543 5166910 5310544 39.65 71.7 1
11:45:24 2024-01-29 694240 681695 196300 193517 315290 320860 340544 336782 214536 210144 256406 260884 298068 299731 4505651 4864822 6630791 6415414 1102394 1146252 281733 247077 259759 257970 311109 301551 290538 290701 201824 204426 701327 643722 1469005 1452910 416284 409482 598553 600005 743172 728639 764348 763407 800788 816168 784140 870180 1979109 2073412 1257488 1043274 655117 643622 778602 772629 802608 817482 838561 839904 947606 953383 5126422 5291537 39.65 71.7 1
11:45:25 2024-01-29 684764 680221 199538 192900 313165 321870 338766 336711 211913 208799 257170 260230 295964 300125 4496245 4823113 6668093 6415414 1093013 1143699 281062 247668 258958 262568 312055 303300 289761 293155 201331 204713 701327 639887 1498755 1445765 415251 409964 595643 601776 738425 724621 765162 765641 798060 816168 787574 867667 1979109 2084251 1219333 1045054 660694 647061 779706 777259 802608 811568 839158 847500 947394 946574 5064910 5291968 39.65 71.7 1
11:45:26 2024-01-29 684769 678039 199963 192876 315325 318923 341371 335733 211949 209342 257170 259657 296049 300276 4493255 4765708 6612043 6429582 1094442 1143699 281016 246629 260013 258039 310166 304378 289558 293106 201367 204426 705806 644941 1473624 1446791 416899 409770 594691 600005 744111 724108 767271 769860 797893 811505 784128 869280 1983058 2087393 1248804 1040309 660694 639700 774957 776475 804844 811568 836140 845930 953880 949769 5045024 5293624 39.65 71.7 1
11:45:27 2024-01-29 682827 680216 200170 192568 315551 319854 340341 336746 211949 208869 257752 259692 295155 301973 4496468 4755450 6574615 6424998 1107285 1140832 280196 248192 257943 259368 310166 304272 290237 291726 201683 207209 676365 643097 1468627 1436559 414810 411644 594435 603591 747833 726163 765470 770442 798060 809078 789882 875744 1986671 2105781 1235110 1035435 661635 645551 774967 777259 810640 811459 829963 848983 959305 951929 5088799 5314333 39.65 71.7 1
11:45:28 2024-01-29 692609 681141 197384 192802 315655 319299 340820 338499 211582 210144 256951 261214 295532 300549 4490250 4816985 6556188 6424792 1115642 1149942 280196 247738 258377 259911 309878 303841 291633 290560 202602 204139 710285 638974 1468758 1449855 415104 412224 596194 599636 748928 728742 762295 770368 804872 810530 782955 877516 1991182 2090356 1227009 1029521 656520 645971 777161 772044 810640 819625 830533 842092 958625 957506 5173449 5304961 39.65 71.7 1
11:45:29 2024-01-29 688769 676245 196331 193468 313570 321537 339755 339471 211913 209488 256369 261971 296000 300549 4499683 4874278 6631468 6406035 1106821 1146877 280001 247392 259941 257970 310855 301692 289995 291516 202602 203961 704317 639574 1469960 1461181 416580 410544 600581 599636 743058 729551 764073 765641 804872 818476 781809 871146 1984742 2070473 1234685 1040309 656989 647452 779706 771461 804890 819210 838561 841454 948313 957543 5141560 5292006 39.65 71.7 1
11:45:30 2024-01-29 691061 681359 196576 192976 314561 320825 338481 338570 211582 209453 257534 259761 298032 300088 4499683 4824111 6612603 6396656 1100820 1146877 281086 247392 259540 259084 310601 300565 291529 290560 201331 204713 702820 644018 1463988 1450904 415399 409770 598809 604022 744111 727460 766253 765097 800150 816132 783845 869523 1975469 2077942 1250760 1044335 655117 644806 779373 772592 802608 819985 838561 839658 946864 954731 5141560 5295589 39.65 71.7 1
11:45:31 2024-01-29 685742 681881 196571 193106 312803 321799 339469 339231 212070 208834 257170 259761 295120 300088 4496468 4814799 6659765 6396656 1097358 1143699 280231 247356 258342 257970 311546 302338 290202 291579 201121 204713 699834 641719 1459697 1447818 415104 410544 597500 603054 743854 727709 764515 764555 798060 818476 788460 867667 1978280 2078199 1227285 1048214 656989 643892 780811 774824 802608 816835 837331 843406 948276 953347 5114914 5289990 39.65 71.7 1
11:45:32 2024-01-29 683257 681041 196296 193792 313093 320825 340533 337794 211984 208834 255020 260339 297612 299907 4490250 4811872 6678630 6406035 1094516 1143699 280231 247774 259286 262866 312235 302761 289726 292192 201296 204713 702820 640802 1479284 1446791 415399 410544 593978 604022 742787 724621 764515 765641 799191 817898 787537 867667 1978280 2083853 1239022 1044760 660694 644531 779706 776636 802002 811423 839756 845856 948738 951114 5050900 5292119 39.65 71.7 1
11:45:33 2024-01-29 683957 680144 200134 193106 315996 321349 340533 339441 211949 209453 255020 259330 296870 301011 4496468 4733559 6574652 6415414 1100822 1143699 282046 246629 259140 259480 309661 303657 289761 291419 201789 204426 707299 645403 1471265 1438598 416580 410995 595112 602978 749685 724584 765470 771534 798060 811531 788653 871829 1984742 2086595 1226289 1035919 660224 643892 774957 774824 805923 811496 834878 846495 953131 948427 5048981 5288224 39.65 71.7 1
11:45:34 2024-01-29 681313 676281 200134 192837 315035 322261 340497 338751 211913 208619 255020 260339 295086 301723 4490250 4775043 6593738 6415414 1108720 1143699 279345 248157 258125 261518 310131 301516 289761 293728 200665 204856 705806 639610 1463556 1438598 413635 409770 594270 603091 746704 722499 760745 768117 799549 811130 786350 876330 1991182 2096587 1227009 1031023 661635 647452 773822 774824 808344 816159 832800 844016 958625 956830 5107611 5308785 39.65 71.7 1
11:45:35 2024-01-29 691780 676245 200241 191926 316001 322261 338517 338499 211286 209411 256552 260158 296036 302108 4490250 4832958 6560870 6415414 1122836 1146137 280001 248157 258079 258758 310566 299899 290679 290489 201648 204139 705806 636245 1468014 1447818 413049 409160 599733 601341 747321 728742 758963 765641 802451 811505 784140 874424 1988355 2084251 1225090 1036911 656989 648864 779706 774002 807200 818467 832360 844685 952420 957543 5155939 5310544 39.65 71.7 1
11:45:36 2024-01-29 692047 680882 196571 192976 313791 320348 338517 338534 211391 209593 256952 259330 296906 299133 4509115 4831382 6621737 6403234 1103119 1143699 281201 247073 259140 257935 310166 302761 290679 290912 202001 204450 711778 641719 1474900 1452910 415399 411416 598956 599378 743058 727869 765162 765641 801354 816168 784140 867667 1979109 2062512 1227009 1041906 655117 644568 778566 772044 802608 818021 839158 839658 948276 954767 5122499 5291813 39.65 71.7 1
11:45:37 2024-01-29 683993 676281 196607 192826 313575 321584 338481 339231 211687 208578 255020 259727 297642 300513 4499683 4805487 6650333 6393985 1099249 1143699 280777 247526 259176 257970 310166 301832 290714 291516 201648 204713 705806 644018 1455326 1447818 415399 409734 599381 602978 744111 728742 764311 764555 800187 816168 786370 870180 1975469 2068638 1219333 1041906 655117 644806 778155 772629 802608 818057 838561 839658 948313 954767 5126422 5299369 39.65 71.7 1
11:45:38 2024-01-29 685742 676281 196576 193170 313982 322037 340175 336604 211984 208613 255055 259761 295964 300052 4495847 4810400 6658767 6406035 1094442 1143699 280231 247392 258922 262937 311836 300811 289726 293724 201144 204139 696848 641260 1468532 1445765 414810 410276 597333 601776 738425 726163 765162 765641 798060 818476 787537 867667 1976529 2078199 1239022 1046250 659755 643622 779435 777222 802002 811459 839756 846495 947394 946538 5051177 5291813 39.65 71.7 1
11:45:39 2024-01-29 684283 676277 197053 192615 315481 321349 340569 336569 211687 208974 254628 259506 298032 300125 4486398 4738657 6593489 6419934 1094727 1143699 281541 246629 259540 258004 308292 301763 289523 291374 201331 204139 705806 643650 1470611 1443717 416469 410670 592683 603164 744111 723522 766706 770405 799191 811468 787488 870516 1983331 2086817 1248804 1038830 660694 641740 774957 774824 802608 811459 837293 847738 951000 951114 5051177 5291813 39.65 71.7 1
11:45:40 2024-01-29 681313 676209 197057 192691 314531 322032 339612 336533 211835 208287 255055 259727 296251 300719 4489599 4740356 6574839 6406035 1102394 1143699 281086 247392 258342 259118 309192 303841 289523 291931 201296 204426 705806 643301 1455661 1433443 413635 410995 595992 603091 747394 724621 765162 769823 798060 808437 788727 875669 1984468 2105781 1225329 1034698 658817 643586 775033 777222 809491 810209 830430 847135 956587 950441 5069988 5291813 39.65 71.7 1
11:45:41 2024-01-29 686718 680764 197420 192861 314752 321121 341672 335991 211687 209558 255681 260556 296668 300088 4480004 4806828 6555809 6429582 1113220 1143427 279150 247774 258377 257970 308257 301763 289330 290665 201930 203996 707299 635791 1483636 1447818 414222 410995 592829 599210 747321 725684 759627 770442 802598 809386 781845 876992 1988355 2093324 1230847 1026562 656712 646464 773859 770405 809491 818467 828974 842092 957392 954767 5141209 5286217 39.65 71.7 1
11:45:42 2024-01-29 688628 680787 196464 192861 313319 320753 338315 336569 211391 208904 256734 260521 296251 300825 4486398 4860041 6602890 6396902 1115795 1143699 278302 248157 257872 263080 310855 302510 290131 290419 201296 203996 705806 632286 1492254 1456005 413635 410544 597260 595878 745167 727709 760159 765641 804872 816168 781845 870553 1984742 2073191 1242935 1035435 656989 648864 779706 772081 806021 818593 832397 841492 952457 957543 5134157 5282448 39.65 71.7 1
11:45:43 2024-01-29 692609 682491 196469 192861 313462 320197 339612 337349 210766 209921 256224 259727 295532 297414 4486398 4831382 6612603 6396656 1103906 1143699 280267 246665 259104 257970 310166 300847 290643 290427 201824 204139 702820 641719 1470250 1451935 415399 409124 598956 601341 743058 727437 763191 765641 800150 811541 783785 867704 1975469 2070473 1235110 1041357 653252 643586 778602 772044 802608 819442 837368 839658 946900 953383 5122762 5276879 39.65 71.7 1
11:45:44 2024-01-29 684621 681491 197048 192856 312977 321466 338588 336062 211984 208723 256915 259761 295086 299737 4486398 4804531 6649957 6384981 1097681 1143699 280267 246665 258958 257970 310601 300906 290467 291551 201331 204569 698157 641719 1457530 1447818 415399 409124 598956 601740 743058 728226 764311 764555 799758 817321 785553 870180 1975469 2072281 1225329 1041319 656052 643892 777464 773725 802608 821066 837331 842092 946900 952002 5113603 5280659 39.65 71.7 1
11:45:45 2024-01-29 682606 682011 196291 193001 312977 321692 339576 337555 211835 208723 255020 259727 296251 300488 4480004 4808403 6659336 6396656 1097681 1143699 279805 247392 258342 257935 312055 299899 289761 292440 200665 204139 702820 641719 1465660 1445765 414810 410544 597260 601740 740176 726678 763191 764555 798060 817898 787303 867012 1975469 2072317 1239022 1044335 656989 643892 779706 774824 802608 818013 837293 840875 947570 952002 5103964 5290138 39.65 71.7 1
11:45:46 2024-01-29 682770 682491 195807 193476 312063 320197 339648 337317 211984 208578 256952 259727 296251 297631 4481148 4780685 6649442 6406267 1090662 1142888 279380 246700 259977 263122 309914 303841 288882 291374 201331 204139 704313 639430 1465892 1443717 415399 409964 591809 600005 740883 722462 764515 765641 798060 811541 787303 867667 1979109 2081149 1221252 1044335 660694 639965 776707 774824 802608 813858 838561 845893 947570 946538 5033348 5276879 39.65 71.7 1
11:45:47 2024-01-29 685568 682274 196571 191787 314670 318746 339612 337794 211406 208904 256442 258250 294334 299024 4474737 4720112 6569935 6396902 1095727 1142077 280890 246629 258342 257970 308292 301516 288917 291551 201156 203996 705806 641719 1464960 1436559 415399 410706 594691 601776 745167 724071 764890 770405 797495 810218 788460 870553 1981922 2087393 1246847 1037892 659755 642980 774497 774824 802497 815661 834248 844016 952457 948427 5032366 5288249 39.65 71.7 1
11:45:48 2024-01-29 681651 680272 197022 192353 313693 319228 339612 337794 211512 208218 256552 259650 295240 301193 4481148 4755450 6584164 6406073 1105130 1142041 279458 248157 257546 258004 309227 302510 289761 292236 200665 204713 705806 639430 1471972 1437578 413049 409806 592337 600889 747173 721951 761902 765382 799191 809042 788690 874424 1984742 2099784 1240979 1032491 660694 647415 774957 774824 808917 811230 830430 846495 956587 951966 5081537 5305298 39.65 71.7 1
11:45:49 2024-01-29 692812 679859 196571 192393 315412 320440 339612 337077 211391 209593 253952 259900 294368 299170 4483836 4793684 6542202 6406267 1113183 1143699 279345 247427 258342 258758 308931 300811 290538 290665 201824 203853 708792 637153 1490486 1447818 414810 411609 597683 599636 749251 727709 761789 769823 804302 807868 781845 876992 1988355 2086632 1227009 1028058 655117 645515 774957 770405 809443 818467 829249 839695 957945 956154 5140666 5297708 39.65 71.7 1
11:45:50 2024-01-29 689385 679864 196296 193041 312072 322909 338315 339121 211391 209043 253562 260764 294094 299387 4489599 4854654 6621466 6389775 1110089 1143699 278531 246700 259540 262681 310202 300355 289185 290701 201331 203532 679293 635006 1480191 1457038 414222 410254 597260 597937 743058 726678 759627 764555 804908 816168 779559 869280 1981922 2069006 1219075 1037318 656989 647488 779706 770405 804208 818467 833618 842241 951073 957543 5126271 5295825 39.65 71.7 1
11:45:51 2024-01-29 690919 681785 196571 192701 313427 319712 338624 337621 210696 209078 254129 258319 296984 297595 4480227 4814227 6602815 6392094 1100820 1142888 280245 246422 259140 260343 309661 301868 290202 289748 201648 204139 708792 641440 1465477 1452910 415399 410544 597997 603535 742006 728742 764515 765641 801354 817898 783547 867667 1975469 2072052 1227009 1040309 653252 643622 777464 771497 802336 817446 837331 839658 947394 953664 5116612 5293726 39.65 71.7 1
11:45:52 2024-01-29 688184 680819 196571 192393 313418 320682 339066 337077 210801 208357 254342 258319 294299 299061 4479950 4796403 6612442 6384981 1099249 1143699 280267 246594 258377 257750 309914 302296 290467 290224 201367 204139 698157 641719 1465477 1451935 415399 408837 598956 599700 741969 727437 765162 765097 799021 811275 783747 867667 1975469 2059827 1235110 1040309 653252 639965 777161 770405 802002 815686 837331 839658 946195 954767 5113692 5286307 39.65 71.7 1
11:45:53 2024-01-29 682790 680341 196571 192831 312502 320718 338042 337555 214581 207777 254377 259288 296358 299652 4470652 4782699 6649442 6387536 1090662 1142077 279380 246665 258626 262532 311144 300355 288917 291268 200665 204139 699834 639887 1469092 1443717 414222 409386 595220 601314 740920 724621 764073 764555 797899 816168 785794 867667 1974065 2074994 1239022 1044760 656989 643436 779706 774361 802608 818467 836735 842204 947606 946345 5102025 5288224 39.65 71.7 1
11:45:54 2024-01-29 681749 680819 195369 193306 313154 321804 339612 334618 214917 208246 258888 259504 295971 298830 4476812 4784765 6640116 6392094 1088335 1142041 279415 247392 259312 258854 310673 302981 288408 291783 200980 204139 701327 639887 1465512 1443717 414810 409964 594435 601776 740920 724108 763423 765097 799758 816168 786423 867667 1975469 2078199 1240979 1044017 659755 643586 776878 774953 801433 811423 838561 845291 946226 949769 5059008 5293865 39.65 71.7 1
11:45:55 2024-01-29 680746 680828 196540 192697 313418 320213 339612 334653 214431 208426 259181 258353 297836 297753 4480004 4729992 6612043 6406267 1089885 1140385 279410 246312 259977 262568 308292 301305 288408 290560 201331 204164 704313 641719 1498302 1443717 415399 410544 590937 601498 742006 721951 768928 765910 799191 811468 784128 867704 1978280 2085061 1246847 1040309 660224 642070 774773 774824 801433 811423 837368 845893 948313 950441 5035523 5286307 39.65 71.7 1
11:45:56 2024-01-29 684195 680824 196571 191787 314604 320667 339755 334688 214316 208426 254307 257891 296821 299774 4470652 4720112 6574839 6401466 1094538 1140422 280890 246594 258342 257970 308257 303411 288882 290560 200911 203853 705806 641719 1465116 1436559 415399 413461 592405 601776 744111 723522 763228 769966 795766 808473 786387 870553 1979109 2091839 1225090 1032834 658817 642070 774957 774824 802497 811496 833655 844016 951783 948427 5028313 5286307 39.65 71.7 1
11:45:57 2024-01-29 680753 678901 196571 192353 314307 319452 338731 335698 214281 207777 254769 259261 296776 300695 4477032 4722168 6574839 6396902 1097568 1140385 280925 246629 257943 258004 308292 300847 288400 290701 201402 203818 705806 642843 1463427 1429378 413049 411380 592719 604022 747321 724621 763423 771571 796930 806732 787537 873765 1981652 2102798 1243525 1033962 657881 644806 773587 774990 807200 811423 830000 846532 953880 948427 5058148 5286307 39.65 71.7 1
11:45:58 2024-01-29 680194 679864 196571 192353 313719 319676 338731 334150 214536 207742 253632 261594 295655 300695 4476812 4764828 6574839 6396902 1103868 1139577 279122 247427 257546 262859 308976 302981 288882 291374 200071 204139 705432 634434 1475122 1433506 412428 409195 590937 599968 747321 720385 760084 767031 798060 806732 784128 874461 1984742 2096587 1242935 1029558 660694 645611 773859 774990 808344 810245 830430 847571 955910 950441 5067655 5286029 39.65 71.7 1
11:45:59 2024-01-29 684195 678892 196260 192262 313427 318852 339755 333648 214281 208391 255391 260486 295942 299774 4470652 4784359 6570158 6406267 1110225 1142077 278108 246700 257943 262937 309227 300882 287534 292299 201156 203532 708792 633982 1460198 1442689 414538 408586 589234 599321 746261 720385 758963 770442 799622 806696 784140 871903 1988355 2090653 1238524 1026599 658349 647219 771630 770368 808344 816159 829839 839123 957392 956482 5095985 5292119 39.65 71.7 1
11:46:00 2024-01-29 690363 678897 196251 191787 313975 319335 337438 336746 210801 208426 255844 259400 295240 301230 4474737 4832958 6527711 6396902 1116593 1140832 278531 246700 258342 258758 309871 300390 289726 290189 201367 203532 708792 636698 1469092 1445765 414222 411030 596414 598786 747394 726678 762444 768190 802525 809386 781630 875744 1984742 2087393 1227009 1026110 655117 645515 773394 770405 808917 817889 828032 839695 956003 957876 5146645 5290084 39.65 71.7 1
11:46:01 2024-01-29 688888 678892 195949 192189 312179 320339 337438 336204 210801 208834 255608 259900 294305 300307 4471386 4845408 6602865 6387536 1106933 1143699 278754 246629 259576 262496 309914 299899 289185 290701 201331 202963 683176 635006 1491795 1457038 414810 409964 595992 597937 742006 726717 760745 765097 804908 816168 779596 871572 1979109 2066075 1228621 1035845 657608 645515 778602 769241 801433 815686 836735 838463 948922 958556 5122231 5278808 39.65 71.7 1
11:46:02 2024-01-29 687877 680300 196260 192467 313125 318923 337201 337526 210626 208869 253597 258284 296358 297595 4480004 4794292 6593489 6378171 1099247 1142888 280293 246422 258413 262901 309696 302761 290679 289748 201648 204139 701327 643097 1486942 1447546 415399 408550 597536 601452 738535 727064 766384 764555 797857 811541 784140 867667 1975469 2069116 1207818 1040309 653252 643892 778602 769823 801433 815686 836735 838463 949078 958556 5122231 5272833 39.65 71.7 1
11:46:03 2024-01-29 689655 680643 196224 191896 313120 318852 336622 337219 210591 208799 254307 258250 297832 297559 4483424 4798652 6602957 6380295 1099171 1141194 279770 246179 258306 259582 309157 302724 289488 289479 201613 203818 701375 641719 1465686 1451662 415399 410544 598181 598611 738389 728470 764073 765641 800150 811505 781809 867629 1975469 2065664 1242935 1040309 653252 643586 777713 770332 802002 819625 836698 839023 948922 957839 5131118 5282573 39.65 71.7 1
11:46:04 2024-01-29 688674 682011 196020 191891 313089 319559 336658 336711 210591 208113 254307 258216 294299 297523 4477032 4785020 6588645 6375728 1100785 1143699 280319 246594 258342 262937 309192 302761 290167 289607 201613 203961 708792 641719 1477013 1451662 415399 410544 598956 598916 741969 728470 765162 765641 798948 811505 781809 867667 1975469 2059790 1250760 1040415 653252 643586 777161 770295 802002 818593 837293 839658 948922 956482 5127447 5282573 39.65 71.7 1
11:46:05 2024-01-29 687695 681518 196300 192298 313129 319854 336658 339231 210921 208357 254272 258284 295691 297595 4477032 4789353 6612380 6366608 1100822 1142041 280231 246629 258342 262901 309626 302724 290538 289607 201331 203961 701327 641719 1467945 1447546 415399 410544 598956 599461 741969 728470 765162 765111 800150 811505 784103 867667 1975469 2069006 1219333 1041790 653252 644806 778566 769168 802002 819625 837293 839866 950273 958556 5136907 5282573 39.65 71.7 1
11:46:06 2024-01-29 689655 680367 195883 192368 313129 318852 336658 337988 210654 208357 254272 258284 294299 297559 4486398 4804531 6607597 6385184 1100822 1142041 280464 246179 258377 262973 309409 302724 289185 289202 201613 203818 708792 641260 1452782 1452639 415399 410544 597683 597183 740883 728470 764617 765073 800187 811541 781809 867629 1975469 2065664 1228928 1038830 653252 643622 777161 770368 801433 819625 836103 839904 949597 956482 5127447 5282677 39.65 71.7 1
11:46:07 2024-01-29 688674 679844 196282 191922 313125 319559 336622 339231 210696 208322 253597 258250 293855 299877 4480227 4798127 6607666 6375728 1100822 1140385 280196 246594 258342 262901 309192 302761 290167 288623 201331 203818 698341 641719 1486899 1447546 415399 410544 598107 599461 738352 728470 764628 764555 798984 811505 782992 867667 1972663 2065664 1233154 1040309 653252 643892 778266 768080 802002 818467 836103 839866 950273 958556 5122231 5282573 39.65 71.7 1
11:46:08 2024-01-29 688674 679844 196020 191926 313120 318852 338733 339471 210801 208682 253597 258284 295655 297306 4477032 4805636 6584164 6380295 1100034 1141231 279770 246214 259104 262532 309192 302724 289321 289607 201965 203532 704313 640802 1474554 1452639 415399 410544 597683 595841 740883 728470 763529 765111 801921 811541 781809 867667 1975469 2064199 1227009 1040309 653252 643622 778266 769750 801433 818467 836066 839866 950273 957876 5127447 5282573 39.65 71.7 1
11:46:09 2024-01-29 689655 679881 196296 192493 313125 318852 337739 338751 210801 208142 253562 258250 293855 297234 4474046 4784172 6603127 6366608 1100822 1140385 280196 245835 258342 262866 309157 304209 289726 289545 201613 203532 708792 640802 1481825 1450632 415399 410254 596194 596686 740359 728470 764515 765641 799585 811468 781772 867667 1974065 2066075 1246847 1038830 653252 644806 778266 768080 802002 818467 834878 839904 948922 957876 5136907 5278888 39.65 71.7 1
11:46:10 2024-01-29 688674 676119 196020 191926 313085 318852 339453 336533 210178 208357 259108 258036 293855 297248 4473841 4804974 6593489 6384867 1100822 1142888 279871 246594 258377 259582 309192 302510 288847 289405 201930 203532 707299 639887 1467312 1451662 415399 410544 596268 598186 737831 728470 763536 765641 801921 811541 779559 867012 1978280 2064199 1248804 1038830 653252 644568 778266 769205 801433 818467 838766 839904 949597 959236 5136907 5292006 39.65 71.7 1
11:46:11 2024-01-29 687987 675984 196020 191974 313129 321349 339213 336711 210801 208426 254307 258250 297086 297306 4477032 4801115 6574578 6384867 1100822 1142004 280332 246386 258377 262496 308292 302259 288882 289202 201965 203532 711778 640802 1454524 1452639 415399 410544 597683 596723 740883 728470 764073 765641 801354 811541 780664 867667 1975469 2062827 1227009 1038937 653252 643622 777161 769205 801433 818467 838766 839904 950273 954585 5127447 5278798 39.65 71.7 1
11:46:12 2024-01-29 687987 675984 196025 191926 313093 321349 336622 336675 210507 207777 254129 258250 295548 297523 4470855 4791829 6588906 6366608 1100822 1142041 280231 246179 258342 262681 309192 302510 289726 288623 201331 203532 707299 641260 1464446 1450632 415399 410544 598107 597569 742116 728470 764073 765111 799585 811505 781809 867667 1975469 2065664 1246847 1038830 653252 644806 777428 768080 802002 819046 838766 839904 950273 956008 5122231 5282573 39.65 71.7 1
11:46:13 2024-01-29 687463 679051 195750 192368 313129 321121 337532 336675 210507 208717 253562 258250 296358 297523 4470855 4794292 6584164 6380295 1102515 1142888 279380 246214 259104 259725 308292 302761 288882 289607 201930 203532 701375 639887 1475432 1452639 415399 409964 596414 595841 740847 728470 762406 765641 801957 811505 780701 867667 1979072 2059812 1234685 1038830 654650 645479 777464 768117 802002 818467 837568 839866 947136 958023 5115847 5273141 39.65 71.7 1
11:46:14 2024-01-29 684962 675984 196296 191926 312206 320611 336622 336675 210507 207742 253597 258284 295971 297523 4467667 4785020 6602957 6380409 1099160 1142041 279415 245835 258306 262866 308292 302491 289510 288869 201296 203818 702820 641260 1455833 1447818 415104 410544 598107 599636 740883 728226 764073 765097 797857 811468 782992 867667 1972663 2063150 1239022 1037892 653252 643892 777161 768080 800297 821207 837568 839904 949597 954622 5127447 5280611 39.65 71.7 1
11:46:15 2024-01-29 685968 675984 195914 191926 312839 319335 336622 336711 210213 208177 259144 258181 294094 297523 4470855 4785020 6569860 6375728 1100822 1142888 279489 245835 258377 262496 308292 302510 288847 289202 201930 203532 707299 639887 1454524 1451662 415399 410544 597260 595878 740323 728470 762986 765641 800187 811505 781255 867667 1979109 2062827 1230847 1037433 653252 643622 777713 768080 801433 819442 838766 839866 947283 955163 5115847 5271233 39.65 71.7 1
11:46:16 2024-01-29 684769 678635 195874 191643 312839 320303 336080 334724 210654 207742 255608 259227 294059 297559 4464667 4784359 6602790 6368520 1094554 1139541 279380 246559 257908 262901 310131 301318 289761 290215 200665 203818 683721 641260 1464309 1443717 414222 410544 597333 600853 738425 727709 765162 762353 798060 816168 785462 867667 1971262 2069006 1223373 1037892 654650 642070 777161 772044 801433 819232 837568 842424 947283 953811 5099069 5271233 39.65 71.7 1
11:46:17 2024-01-29 680893 675948 195471 192731 312139 320303 338184 334150 214246 207742 256261 258319 294412 297523 4461300 4783736 6636052 6373350 1092850 1137121 279150 246629 258089 259400 310637 302015 288882 291995 200071 203853 701327 639430 1454717 1438598 414222 409675 595992 600853 737309 724621 764628 763471 797495 816168 787303 865741 1972663 2071942 1217414 1044335 656910 643892 779706 774824 802463 818067 837568 841867 948664 952461 5096900 5271233 39.65 71.7 1
11:46:18 2024-01-29 678819 675948 195471 192861 311381 318852 338731 333648 214246 207742 255681 258319 293446 297241 4470855 4768964 6631351 6382722 1088298 1139541 279150 246594 258922 258854 310131 300319 288408 290590 200665 203818 701327 638062 1478319 1441665 414222 409675 594801 599968 736232 722462 762986 764555 797495 816168 786148 866357 1972663 2073412 1217414 1044335 658817 643892 778602 774824 801892 816324 837530 844460 943119 948317 5083787 5258101 39.65 71.7 1
11:46:19 2024-01-29 678892 676160 196255 192397 313049 318335 338731 335890 210556 208148 255572 258319 294094 296758 4467667 4741190 6602865 6387278 1087487 1137121 278531 245835 259358 258854 308257 300811 287936 290665 200071 203532 702820 639887 1497578 1441665 415399 409386 592555 600914 736268 720348 764628 765641 797495 811432 786148 867667 1972663 2075256 1242935 1041357 658817 642980 776969 774824 801892 815164 839965 845704 944492 950368 5068143 5271233 39.65 71.7 1
11:46:20 2024-01-29 679855 676173 195807 192697 312139 317853 338766 334001 210591 208287 258889 258319 295204 296967 4461300 4741190 6616752 6375728 1085169 1138733 278531 246594 258306 258854 309914 299899 288312 291551 200071 203532 701327 638062 1458235 1438598 414222 409386 593011 599932 738753 721951 762986 764013 796930 816168 786111 866395 1974065 2073412 1239022 1042844 658817 643892 778566 774676 801892 816324 836933 844460 944565 951077 5089609 5263717 39.65 71.7 1
11:46:21 2024-01-29 678856 676753 195843 192802 312139 317924 338766 333881 210556 208252 258778 258319 293889 296398 4467667 4741278 6631464 6382722 1087524 1138733 278566 246594 259140 258854 308940 300319 288111 291551 200665 203532 702820 638062 1467680 1438598 415104 409386 593011 600488 741066 720385 764617 765641 798060 811541 787303 865741 1972663 2075256 1242935 1042844 658817 643892 777087 776327 801892 816324 838766 844497 944492 948281 5064505 5271233 39.65 71.7 1
11:46:22 2024-01-29 678892 678233 195767 192941 312135 318852 338731 334001 210591 208107 258742 258319 296150 296758 4458301 4729992 6621466 6387278 1085169 1140385 278531 246594 259104 258854 308292 300355 287936 290560 200630 203532 692548 637607 1454437 1438598 414810 409386 590937 601452 738717 720348 763969 765641 798060 811541 786148 866357 1975469 2074994 1242935 1043589 658817 643892 777184 776879 802463 816324 839365 844460 943823 948317 5071785 5246527 39.65 71.7 1
11:46:23 2024-01-29 678856 676762 195214 192498 311621 318852 338766 333648 210556 208252 258706 258319 293855 296758 4461483 4741190 6616752 6382722 1087524 1140385 278302 246422 259176 258854 308257 300355 287735 291551 200665 203532 702820 638062 1467396 1438598 414810 409386 593011 599085 738717 720385 764073 765641 798060 811505 785553 866357 1975469 2073412 1240979 1042844 658817 644349 777428 776916 801321 815744 837778 844460 944529 948317 5065636 5246565 39.65 71.7 1
11:46:24 2024-01-29 679264 677757 195807 191891 313089 317853 338766 335890 210921 208287 258742 258319 293855 296118 4461300 4726024 6574657 6387536 1086440 1138733 278531 245799 258377 258854 307755 299899 287971 290630 200106 203532 704313 640802 1507910 1438598 415399 409964 592137 599636 737455 719803 765162 765641 798060 810825 783882 867667 1974065 2078199 1244891 1040614 658817 642070 774832 774639 801321 813355 837145 845704 944529 948244 5033196 5263717 39.65 71.7 1
11:46:25 2024-01-29 678298 678750 196020 191589 312139 316929 338695 334001 210970 208183 255322 258319 294094 296542 4458301 4729385 6555809 6377899 1087176 1137121 278531 245078 258342 262496 307325 300355 287936 290387 200525 202963 702820 641719 1467174 1438598 415399 410254 593120 599636 737309 719803 765162 765910 798060 810825 786022 867667 1972663 2078199 1219333 1037576 658349 641161 774497 774602 802463 811625 836549 845704 944529 948244 5026061 5258214 39.65 71.7 1
11:46:26 2024-01-29 681163 678791 195883 191554 312649 316929 338457 333821 210486 207742 258706 257533 294997 296578 4458301 4720112 6555920 6366608 1088298 1137084 278531 245870 258922 258854 308006 300355 288865 290665 200071 203532 702820 639430 1480852 1438598 415104 409386 592555 599636 741066 719803 764073 765641 796930 811432 783882 866395 1972663 2072281 1219333 1041357 658817 642070 776670 774639 801284 814007 835955 844497 943823 948244 5049986 5263717 39.65 71.7 1
11:46:27 2024-01-29 681313 679869 195471 191878 312175 316965 338731 335745 210345 207742 258706 258284 296358 296549 4458301 4722667 6593489 6378171 1086714 1138733 278531 245835 259140 258854 307755 300811 287936 290560 200525 203532 702820 639887 1500720 1438598 415399 410254 590067 599746 738753 719766 764515 765641 798060 810861 783882 867667 1974065 2074994 1242935 1039872 658817 642070 776175 774639 801892 814007 837182 845704 943823 948244 5028313 5231595 39.65 71.7 1
11:46:28 2024-01-29 681313 679855 196020 191891 312211 316965 338766 336256 210416 207742 258706 258319 293889 296758 4461300 4729385 6593489 6387536 1087524 1137705 278531 245663 258377 259725 307791 300355 286924 290665 200665 203532 704313 640802 1468323 1438598 415399 410544 592592 599636 739836 720348 765162 765641 798060 810254 783882 867667 1974065 2078199 1244891 1039835 658817 641952 776535 774602 801321 811699 836549 845704 945554 948281 5053361 5254165 39.65 71.7 1
11:46:29 2024-01-29 681313 678384 195883 191891 312170 316929 338220 335890 210556 207777 258742 258284 293855 296758 4452111 4726024 6565222 6369082 1088261 1137084 278531 245456 259140 259582 307290 300601 287133 290630 200525 203532 692548 641260 1494882 1438598 415399 410254 592137 599636 737309 719803 764628 765910 798060 810825 783882 867667 1974065 2075256 1221252 1039131 658817 641322 776175 774639 802463 811699 837182 845704 946226 948281 5047571 5259870 39.65 71.7 1
11:46:30 2024-01-29 680893 677941 196020 191624 312175 316929 338481 336256 210227 207742 258742 258284 295240 296758 4451948 4720112 6574839 6366608 1085169 1136279 278073 246214 259140 258854 307791 299899 288111 290630 200036 203390 702820 637115 1480713 1438598 414810 408808 592137 599636 737637 719839 764073 765641 796930 811468 786022 865778 1972663 2072281 1219333 1039872 658817 643252 777124 774639 800144 811699 836549 844497 944882 948281 5074289 5259870 39.65 71.7 1
11:46:31 2024-01-29 679859 678626 195471 192398 311666 320213 338624 334001 210801 207742 255322 258284 293446 295637 4461300 4731927 6607433 6380409 1085206 1137084 278496 246214 257511 258672 309227 301161 287696 290665 200036 203532 701327 638062 1452613 1438598 413635 408808 593011 598240 737637 720385 762986 763471 795766 811541 786148 865125 1969825 2071942 1239022 1041357 658349 643708 779336 774639 799053 811699 835955 844460 945554 948281 5067054 5257971 39.65 71.7 1
11:46:32 2024-01-29 680373 677675 195471 191922 311920 319498 338992 334001 210507 207742 258669 258353 293855 295341 4451948 4725208 6593489 6373624 1088298 1137084 278302 245835 259140 258854 308257 300601 287770 290736 200071 203532 694019 639430 1495903 1438598 415399 409386 592100 599636 738753 719839 765162 765641 798060 811396 785553 867049 1972663 2075256 1221252 1038316 659809 643745 778782 774676 799053 811699 836549 844460 945554 948281 5061298 5259870 39.65 71.7 1
11:46:33 2024-01-29 678856 675912 195471 191922 312170 319309 338220 334001 210801 207777 258669 258284 293855 295673 4451948 4726024 6574652 6369082 1086714 1137121 278531 245870 259140 262496 308222 300847 287133 290590 200525 203532 704313 639887 1487877 1438598 415399 409964 593120 599636 737309 719803 764617 765641 798060 811468 783882 867667 1974065 2078199 1240979 1040614 660753 644659 778229 774676 799657 811699 837182 844497 943119 948281 5027395 5258090 39.65 71.7 1
11:46:34 2024-01-29 681859 676982 195750 191589 313346 319498 337710 334001 210227 207742 258340 257285 293855 297595 4448936 4701568 6556282 6378171 1091414 1137084 279805 245113 257546 262681 306826 299899 287770 290224 200106 202963 702820 641260 1450635 1434523 415399 409160 592137 599636 738462 720348 764628 765947 795803 808473 786022 870180 1975469 2076727 1237066 1033452 658867 640868 774497 774787 800224 811699 834767 844460 945868 948244 5004474 5271233 39.65 71.7 1
11:46:35 2024-01-29 681859 676982 195883 191283 312977 316929 337438 334001 209933 207742 258706 257251 295240 297595 4451948 4701568 6546862 6366608 1088302 1137121 279380 245148 258306 262461 307075 299934 288111 290427 200071 202963 702820 641260 1459897 1438598 415104 410544 592137 599636 740883 719294 764617 765910 797495 809078 783785 867667 1972663 2075256 1242935 1036409 658867 641813 774883 774787 797885 811699 835955 845704 944529 948244 5009976 5261854 39.65 71.7 1
11:46:36 2024-01-29 680819 676707 195476 191322 312032 316894 337710 334001 210213 207418 258304 256750 292631 297032 4448776 4704149 6556188 6375842 1085169 1136243 278302 245491 258377 258854 307325 300355 286924 290224 200071 202963 702820 639887 1503464 1438598 415104 409386 591301 599636 738717 719294 764073 765641 797495 810218 786171 866395 1972663 2075256 1242935 1037816 659809 643708 778229 774787 797885 811699 835917 844460 944882 947574 5048323 5263717 39.65 71.7 1
11:46:37 2024-01-29 678929 677666 195471 191652 311997 316929 338220 334001 210654 207707 258304 258284 294825 296125 4451948 4722667 6574615 6368806 1088335 1137121 278531 245491 258958 258854 307325 300355 287133 290224 200071 203568 702820 639887 1478492 1438598 415399 409964 591264 599636 736268 719294 765162 765641 797495 810254 783882 867049 1971262 2075256 1219333 1042357 659809 643745 778229 774824 797922 811699 834729 844460 943119 948427 5018826 5263717 39.65 71.7 1
11:46:38 2024-01-29 678856 675952 195471 191782 312170 316929 338255 334001 210507 207597 258304 258105 294376 296125 4451948 4716759 6570158 6366608 1086751 1137121 278302 246249 258377 258854 308257 300585 287308 290701 199896 202963 701327 637153 1460814 1438598 414222 408808 592592 598204 737564 719839 764073 765641 797495 811541 783538 865125 1972663 2072317 1239022 1041573 659809 643708 779373 774787 800260 811699 834692 843256 944882 948427 5064910 5261854 39.65 71.7 1
11:46:39 2024-01-29 678375 675912 195197 191822 311224 317000 338220 334001 210507 207418 255141 258071 298472 295637 4442596 4725208 6598115 6366721 1085206 1137084 278496 245870 257546 258491 309227 301599 286924 290701 200071 202963 702820 637607 1459298 1438598 413928 408808 593011 599085 738195 720421 762444 763471 795803 811541 785275 865088 1972663 2071942 1237066 1043813 659809 642723 779373 774750 801396 815164 835180 841942 945554 950441 5069988 5259978 39.65 71.7 1
11:46:40 2024-01-29 676826 678635 194843 192358 310215 317853 337674 334001 210801 207384 254996 258250 292562 296089 4448936 4756324 6612329 6348343 1091298 1137705 278601 245799 257295 258854 309661 300870 288775 290419 200001 203532 699834 638062 1489658 1438326 413928 408808 594691 599378 738101 723252 762406 761237 795693 811505 787488 865088 1966197 2059754 1231198 1044335 657927 642866 779373 772445 802534 811315 835180 841305 944455 950441 5069988 5252475 39.65 71.7 1
11:46:41 2024-01-29 677822 675876 194989 192498 311162 317853 338149 334001 210507 207384 255105 258216 294098 295601 4451948 4734454 6602815 6348305 1088265 1137048 278267 245799 257079 258491 309157 300906 288865 290419 200001 203532 696848 638062 1450661 1438326 413928 408808 593850 599461 738101 722193 762949 763478 795766 811505 784092 863821 1966197 2069006 1249509 1044335 658397 641776 778819 772481 801965 815121 834584 841942 946226 949769 5073524 5231558 39.65 71.7 1
11:46:42 2024-01-29 678856 675904 195329 191822 310246 318852 336351 334001 210654 207061 259108 258002 294590 297205 4448936 4763972 6612229 6349763 1089698 1137705 278496 245078 257475 258854 308257 299736 289286 291498 200001 203532 680779 639887 1449496 1442416 413928 409964 596488 600914 737273 726407 764073 760662 797458 811505 784140 867012 1967127 2065664 1241530 1039835 655060 640832 774920 771062 800224 815941 836373 838202 947357 952644 5084140 5252485 39.65 71.7 1
11:46:43 2024-01-29 682827 676419 195949 191822 311198 318852 334635 335890 210507 206485 258669 257464 294063 297487 4452111 4773258 6607597 6339199 1091336 1137084 279150 245799 257511 258854 307720 299736 289321 290099 200071 202963 685192 640802 1492416 1442416 414516 409964 596414 599636 741591 727438 764073 761201 798060 811396 783547 867629 1968995 2066305 1219333 1039835 653187 641960 776572 769966 800224 817744 836970 837010 946015 946574 5099831 5242939 39.65 71.7 1
11:46:44 2024-01-29 682827 678007 195329 191856 311189 318887 335609 335890 210213 207061 258889 257857 298574 296816 4458301 4756868 6607597 6330148 1092901 1138733 279367 245835 257475 258854 308222 300870 289761 288939 200490 203675 696848 640802 1459899 1443445 414810 410544 596194 601498 740323 727438 763969 762353 799191 811396 783547 867049 1969825 2064754 1215495 1041357 653187 641960 777124 769966 801359 818358 837568 837010 946685 946574 5094719 5254352 39.65 71.7 1
11:46:45 2024-01-29 682827 677492 195776 191593 312104 318887 334635 334653 210507 207384 258925 257857 298748 297487 4458301 4770755 6593605 6344212 1094469 1137705 279345 245835 257727 258854 308222 301795 289387 288588 200665 203532 698341 639887 1485305 1445494 414810 410254 597260 598611 739763 727438 762986 762898 799758 811432 781809 866357 1972663 2064754 1223373 1039835 653187 642907 777124 768872 800187 818322 836970 840017 945978 946610 5094719 5252578 39.65 71.7 1
11:46:46 2024-01-29 682827 677455 195914 191891 311885 318887 334635 334618 210213 207384 258889 257822 294590 297248 4458301 4777662 6579590 6339237 1095254 1137084 279115 245078 257475 258854 307971 301368 288882 288185 200665 203532 701327 639887 1473986 1445494 414810 409964 596414 597762 735639 726407 764082 763471 799758 811432 781255 866357 1969862 2060353 1237066 1039835 653187 643362 777124 768872 800187 817167 836373 840055 945978 951966 5102025 5244987 39.65 71.7 1
11:46:47 2024-01-29 684769 677492 195365 191602 311925 318629 334635 334688 209885 207528 258852 257430 298748 296996 4448936 4776915 6574901 6339237 1097805 1137705 279458 245799 257511 258854 307755 300906 288882 288387 200665 203532 701327 639887 1464020 1445494 414810 409964 596414 596723 738717 726407 762986 763471 799758 811396 781255 865125 1969862 2061466 1233154 1038316 653187 641960 777124 768326 799620 815977 835180 839417 946015 951966 5104206 5261966 39.65 71.7 1
11:46:48 2024-01-29 684283 676488 195334 191554 311670 318852 335609 334653 210213 207349 255466 257072 293856 296542 4448936 4757091 6574901 6339237 1096040 1137048 278531 245113 257295 258854 307720 300906 289321 288588 200665 202963 699834 639887 1468434 1445494 414810 409964 596414 597762 740542 727438 762986 764022 799191 811432 781255 865088 1969825 2061819 1229241 1039835 653187 643362 777161 768872 800187 817744 836373 838105 944639 946610 5102025 5246864 39.65 71.7 1
11:46:49 2024-01-29 684283 676529 195639 191559 311153 318370 334600 334653 210213 207384 255141 257464 294590 296398 4448936 4756943 6584253 6343769 1094463 1137084 279150 245078 257295 258854 307540 301582 288882 288939 200665 202963 685192 639887 1465915 1445494 414810 409964 595277 599792 738717 727438 763423 763471 799191 811396 779559 865088 1966197 2058889 1231198 1039872 653187 643819 777124 767781 799620 815977 835180 839455 944639 946574 5099831 5248729 39.65 71.7 1
11:46:50 2024-01-29 682827 676497 195329 191593 311198 318593 334565 334653 210032 207384 255539 257251 298748 296996 4451948 4770755 6584253 6339661 1094469 1137705 278531 245628 257511 258854 307720 300906 288781 288185 200665 203532 683721 639430 1456372 1443445 414516 409964 596414 597762 738717 726407 762986 762355 799758 811432 781809 866357 1964240 2061782 1229241 1038353 653187 641996 774920 767781 799620 817167 836373 840017 944639 946610 5092525 5245090 39.65 71.7 1
11:46:51 2024-01-29 682343 676497 195153 191287 311229 318593 334600 333648 210032 206485 255141 257464 294590 296412 4448936 4767473 6574901 6330148 1091336 1137048 278531 245078 256754 258672 307290 300657 288847 288185 200071 202963 683721 639887 1461073 1442423 414222 409964 596414 598611 736232 726407 764082 761274 798060 810825 781845 866395 1966197 2063286 1225329 1038353 653187 641960 774920 768872 799017 817167 836373 840055 944639 946538 5096176 5244987 39.65 71.7 1
11:46:52 2024-01-29 682827 676534 195321 191248 311229 318852 334635 335890 210213 206485 255105 257464 294590 296996 4452111 4767362 6584365 6330186 1092901 1137705 278640 245628 257295 258854 307755 300444 288882 288185 200036 202963 690709 639887 1459494 1441392 413928 409386 596414 597643 738681 726407 762986 761237 798060 810218 781809 865125 1966197 2058815 1233154 1038316 653187 641015 774920 768872 799620 815977 835180 838105 944639 946502 5092525 5237512 39.65 71.7 1
11:46:53 2024-01-29 682827 676014 195643 191554 311670 318852 334565 334001 210213 206451 254636 257464 293409 296996 4448936 4762316 6588949 6321077 1094469 1135438 278531 245078 256754 258854 307290 300693 289321 288185 200036 202963 699834 639887 1456292 1443445 414222 409964 596414 598611 741066 726407 762986 761850 798060 810218 781845 865125 1966197 2061819 1229241 1039094 653187 641960 774920 767781 799620 815977 835180 837507 944602 946538 5092525 5244987 39.65 71.7 1
11:46:54 2024-01-29 681859 675499 195329 191585 311193 318852 335872 334001 210032 206485 255141 257251 294733 296398 4442596 4761689 6588906 6321077 1091336 1134479 278549 245456 256718 258854 307325 299984 288645 288939 200071 202963 696848 639887 1471574 1441392 414222 409964 595277 599792 738717 726407 762333 761237 798060 810218 781809 867012 1966197 2061819 1233154 1039835 653187 641469 774920 768872 799620 816014 836373 840093 944675 946538 5085233 5244987 39.65 71.7 1
11:46:55 2024-01-29 682343 676497 195329 191283 311193 318593 334600 334001 210213 206485 255539 257499 294383 296996 4448936 4761456 6593605 6330604 1094469 1137084 278531 245078 257330 258672 307325 300693 288781 288387 200036 202963 688135 639430 1458869 1442423 414222 409964 596414 598611 738681 726407 762986 762355 798060 810825 781255 865088 1966197 2063286 1231198 1038316 652720 641960 774920 768872 797885 815977 835180 837507 944639 946538 5102591 5254352 39.65 71.7 1
11:46:56 2024-01-29 684769 675932 195157 191287 311193 317853 334565 334653 209557 207384 255105 256681 294590 296578 4448936 4777699 6546862 6330148 1094463 1137084 278627 245078 257546 258491 307325 300906 287971 288185 200980 202821 705806 638062 1465835 1447546 414810 409386 594952 594540 737637 726407 760782 763471 797857 810825 777795 864473 1969973 2058383 1225090 1037576 653187 644806 777161 767781 800224 816014 834584 838105 947394 946574 5099069 5244987 39.65 71.7 1
11:46:57 2024-01-29 684769 674540 195162 191292 310944 316929 336347 334653 209557 207418 254277 256715 293892 296542 4442596 4766475 6556188 6330148 1094425 1137705 278531 244701 256754 258672 307255 300906 288111 288185 200700 202644 704313 638062 1453976 1447546 414810 409386 595534 594156 738101 726407 760745 764022 799021 811432 778383 864510 1969862 2055455 1228928 1036837 653187 644806 776572 767781 800828 815977 833989 836415 947394 951966 5104206 5250606 39.65 71.7 1
11:46:58 2024-01-29 683957 676492 195329 191257 310281 316929 334565 334115 209376 207418 254636 256681 294590 296398 4448936 4756943 6556188 6330186 1093681 1136243 278496 245043 257295 258093 307290 303133 287770 288535 200980 202821 705806 637607 1446738 1447546 414810 409097 592683 594577 738101 725378 760084 761274 797857 811432 778383 865125 1969862 2055455 1227009 1037150 651321 643892 774920 767236 800187 815977 833989 840093 947394 951966 5104206 5244987 39.65 71.7 1
11:46:59 2024-01-29 683474 676497 195020 191287 310979 316929 336347 334419 209231 207384 254277 256681 294697 296996 4442596 4775747 6556188 6339274 1096154 1135438 278531 245043 257511 258491 307290 300906 287133 287783 200840 202644 705806 638062 1449519 1447546 414810 409386 595112 594998 738101 726407 760745 763471 793333 811468 778383 864473 1969862 2053994 1239022 1036837 652720 644806 777161 767781 800224 815977 833989 838817 947394 953383 5102025 5231558 39.65 71.7 1
11:47:00 2024-01-29 684769 676497 195325 191287 310939 316965 334565 334653 209231 207563 254636 256647 294383 296125 4448936 4766475 6546862 6339237 1097017 1135438 278531 245043 257511 258672 307755 300906 287936 287862 201015 202786 705806 638062 1463982 1447546 414810 409386 596065 594577 734083 725892 760745 763471 797857 811432 778383 864473 1969862 2055455 1227009 1037892 651321 644806 777161 767781 800224 815977 834584 837507 946722 952002 5102025 5252475 39.65 71.7 1
11:47:01 2024-01-29 684769 676497 195012 190716 310721 316929 336347 334419 209557 207095 254636 257072 294590 296089 4442596 4766475 6556188 6330148 1094469 1134479 278588 245078 257295 258491 307075 300657 287971 287783 200665 202326 696962 638974 1449425 1445494 414222 409386 595992 594961 737637 726407 760782 763471 793333 811432 777795 864473 1964240 2055455 1228928 1038353 653187 643892 774920 767781 799620 815977 834584 837507 944639 946574 5102025 5244987 39.65 71.7 1
11:47:02 2024-01-29 682827 674508 195369 191322 310944 316965 336347 334150 209592 206451 255105 256681 293409 296542 4433244 4759704 6546862 6325629 1094469 1136279 278496 244872 256718 258491 306362 300657 288715 287783 200071 202644 701327 638974 1452129 1443445 414222 409386 596414 594998 736559 725378 760782 762935 798060 810254 779522 865125 1964240 2058889 1235110 1037576 651321 641960 774920 767781 799053 815977 835180 837507 944639 946610 5094719 5237512 39.65 71.7 1
11:47:03 2024-01-29 682827 674508 195157 191283 310721 317889 335872 333648 209557 207095 254277 256681 294383 296398 4442596 4743331 6560870 6330186 1094469 1136897 278496 244701 256754 258672 307075 302918 288847 288133 200071 202963 683721 639430 1456276 1443445 414222 409386 594435 597339 737637 726407 762333 761311 798060 810218 779559 863858 1966197 2061466 1233154 1038316 651321 641505 774920 767236 797885 815977 835180 837507 943970 946538 5092525 5244987 39.65 71.7 1
11:47:04 2024-01-29 682343 674513 195020 191115 311193 317889 336347 333648 209592 206485 254636 256715 294697 296333 4439571 4747930 6565549 6312060 1093684 1134479 278531 244872 256718 258672 307290 300693 288645 287582 200036 202963 683721 639430 1455619 1438326 414222 409386 596414 597762 737637 726407 762444 761237 798060 810254 781255 865125 1966197 2058852 1223373 1038353 651321 641469 774920 767781 797885 816014 835180 837507 944639 946574 5091579 5231745 39.65 71.7 1
11:47:05 2024-01-29 684769 676620 195193 191287 310250 319083 334097 334185 209376 207418 254636 256715 294383 296333 4433244 4759704 6546862 6330148 1094463 1137121 278618 245043 257511 258672 307290 300657 288775 287783 200735 202786 695674 638062 1448213 1446519 414222 409386 594581 594083 736559 725892 760745 763471 797857 810825 778419 864510 1969862 2055455 1240979 1037150 653187 643892 774957 767781 799657 811351 833989 837507 946052 946610 5084501 5237512 39.65 71.7 1
11:47:06 2024-01-29 684769 675973 195025 191292 310726 316929 334565 334185 209592 207095 254636 256681 293409 296053 4442596 4761456 6546862 6330148 1094463 1137084 278302 245043 257511 258491 307325 300657 288111 287783 200665 202963 707299 638062 1461322 1446519 414516 409386 595534 594998 738972 726407 760782 762935 793333 810861 778971 864473 1969862 2055455 1232766 1037576 651321 643892 777161 767236 799090 815977 834584 837507 944675 946574 5091072 5237512 39.65 71.7 1
11:47:07 2024-01-29 682827 674545 195329 191257 310246 316929 335872 333648 209376 206451 254277 256257 293764 295565 4433244 4750186 6551521 6325629 1096230 1133796 278100 244666 256683 258491 306397 300408 287971 288133 200036 202963 699834 638062 1468612 1441401 414222 409097 594015 598093 738101 725378 761751 761274 798060 809078 779559 863858 1964203 2055455 1227285 1035323 651321 640108 774920 765604 797885 811351 834584 837507 943970 946538 5083025 5235621 39.65 71.7 1
11:47:08 2024-01-29 680893 674513 194712 190677 310255 317924 335872 334001 209592 206451 254277 256681 293764 296125 4436406 4753822 6584213 6308074 1088177 1134479 278073 244872 256323 258310 306397 299102 288378 287783 199722 202963 701327 638062 1450919 1438326 413049 409386 595570 597762 738158 724351 760782 759576 796930 810825 780701 865125 1963404 2059961 1245520 1035360 651321 639582 773822 768872 799044 811351 834584 836909 943265 946538 5085233 5231889 39.65 71.7 1
11:47:09 2024-01-29 680893 674517 195020 190720 310246 317924 335872 334001 209592 206416 254277 256715 293764 296333 4436406 4753822 6574901 6307521 1090554 1134479 278217 245078 256718 258491 306397 299808 288408 287783 199862 202963 686664 638062 1453403 1438326 413049 409386 594952 597643 737637 724351 760782 759011 796930 810825 781845 865125 1962961 2061466 1227285 1035360 651321 639619 773822 767781 797909 811351 833989 836312 943265 946538 5076831 5235621 39.65 71.7 1
11:47:10 2024-01-29 682827 675185 194712 191124 310250 318633 335872 333648 208904 206416 254277 256291 294283 295673 4433244 4750445 6537537 6331344 1092901 1134479 278302 244666 256503 258128 306826 299524 287936 292645 200036 202326 701327 638062 1460259 1441401 413635 408808 597701 597090 738101 726407 760782 761274 798060 809078 779559 862630 1962924 2055455 1227285 1036837 651321 640108 774920 767781 797885 811351 834584 837507 941931 951114 5076792 5237521 39.65 71.7 1
11:47:11 2024-01-29 682827 674472 195325 191115 310286 316929 335872 333648 209411 206451 254277 256291 293764 295673 4436406 4757202 6546862 6331344 1092901 1136897 277984 244290 256789 258491 306826 299524 288408 287059 200071 202679 695858 638062 1458869 1442423 413928 409097 595112 595878 737637 725892 760782 761274 798060 809078 779559 864510 1966197 2058852 1225329 1035360 651321 640108 774920 767781 797885 811351 834584 836909 943265 949769 5084140 5241257 39.65 71.7 1
11:47:12 2024-01-29 684283 675665 194712 190986 310281 316929 335872 334001 209085 206485 254277 256647 294177 295565 4433244 4736600 6546862 6331344 1093684 1133796 278108 244701 256718 258672 307290 300470 287971 288133 199722 202361 686664 638062 1475442 1442423 413635 408808 592756 597937 736595 725892 761208 760735 797495 808473 779559 863858 1964398 2055455 1235110 1035360 651321 640071 774920 767781 797885 811423 834584 838218 943302 946538 5091463 5227834 39.65 71.7 1
11:47:13 2024-01-29 682827 674508 194985 191154 310246 318633 335872 333648 209265 206485 254277 256681 293764 294989 4439571 4764084 6556188 6331344 1092824 1137084 278496 244701 256718 258491 307290 299736 288006 289289 200525 202821 702820 638062 1449750 1443445 413928 409097 598548 597513 734119 726407 762446 762930 798060 810254 779596 864510 1964361 2055455 1219333 1037150 651321 641960 774920 765604 797885 811351 834584 836909 943265 946538 5092525 5237737 39.65 71.7 1
11:47:14 2024-01-29 681376 675315 194985 190686 310206 317853 335872 334001 209488 206451 254600 256647 294177 296053 4436531 4754687 6565549 6311985 1091298 1136897 278359 244837 256683 258455 307040 300020 288373 288185 200001 202928 701700 638062 1451769 1438326 413928 409386 593978 597569 738101 725378 761864 760087 798060 811677 780664 865051 1963470 2058383 1221252 1037150 651321 640035 774371 768872 799613 811315 834547 837469 943897 951114 5092525 5233718 39.65 71.7 1
11:47:15 2024-01-29 682827 676238 194641 190642 310215 316929 335872 334001 209376 206416 252810 256647 294177 295981 4445909 4754779 6560873 6312023 1091336 1134479 278073 244631 256718 258238 306362 299984 287971 288133 200001 202609 685192 638062 1455619 1438326 413928 409386 593978 595841 738101 725892 761714 760087 797495 811104 779522 864435 1963395 2058383 1239022 1037150 651321 640071 774920 767781 799044 811315 834547 836871 943897 951114 5106317 5239357 39.65 71.7 1
11:47:16 2024-01-29 683474 676145 194945 191248 309962 319083 336822 335890 208869 207384 252810 256435 294590 295601 4436531 4757202 6546858 6335862 1096040 1136897 278139 245008 257295 258093 307255 299947 288775 287059 200665 202291 705806 635916 1470758 1447546 414222 409097 594691 594010 738101 726407 760130 762353 800325 810789 777245 863821 1969825 2053994 1227009 1037150 651321 643855 774920 767781 799583 811315 833952 837507 944639 946538 5095275 5243096 39.65 71.7 1
11:47:17 2024-01-29 685742 676145 194985 191253 309958 318633 334635 335890 208869 207563 254241 256647 294383 295565 4433244 4756906 6546858 6345234 1094501 1134479 277638 245043 257511 258455 307290 299736 288775 288535 200490 202291 707299 635006 1454721 1445494 414222 408808 590951 596355 738101 726407 757807 761237 797821 811396 777208 863821 1970010 2055455 1223171 1034929 651321 644806 774920 767199 800224 816276 830318 837507 947394 946574 5094719 5233718 39.65 71.7 1
11:47:18 2024-01-29 684769 676738 194985 190956 310215 318633 334565 334115 209196 207061 254241 256647 294383 295637 4430205 4754687 6537537 6326108 1096040 1136897 277651 244666 256718 258093 306791 300870 288779 287783 200071 202291 694019 638062 1471045 1445494 414222 409386 592683 594577 738101 725892 760745 762898 797857 810825 777245 863821 1969973 2053994 1225090 1037150 651321 643362 774920 767781 800187 811315 833952 836871 944639 946538 5089609 5235621 39.65 71.7 1
11:47:19 2024-01-29 684283 676150 194677 190647 310721 319083 335872 335890 209523 207061 254241 256257 293970 295404 4433367 4747934 6537537 6312023 1094469 1134479 278462 244325 256718 258455 307040 300372 287936 286981 200036 202326 701327 638062 1454196 1441392 414222 409386 595534 595841 738188 725378 762446 762353 798060 809042 779522 863821 1966197 2055455 1237066 1037892 651321 641015 774920 767236 799044 811351 832726 837507 947394 946574 5108593 5244991 39.65 71.7 1
11:47:20 2024-01-29 686230 676145 194985 191253 310250 319083 334635 334001 208869 207707 252810 256647 294383 295357 4439571 4763749 6546862 6340384 1094538 1134479 277423 245008 257475 258093 307255 299736 288775 288939 200036 201973 701375 632286 1457380 1447546 413635 408231 590946 596355 738101 724351 757807 761237 800150 811396 774976 864473 1970010 2055455 1219205 1034190 654613 645722 776572 767781 802571 815121 830244 838239 947394 946574 5094719 5239357 39.65 71.7 1
11:47:21 2024-01-29 685742 675782 194677 191124 310215 316894 335609 335890 208904 207673 252810 256681 294177 295601 4439571 4766475 6546858 6330618 1096889 1134479 277616 245043 257511 258093 307255 300870 288779 288185 200490 201656 699904 632286 1470122 1447546 413928 408808 591845 594156 738101 724351 757899 760694 797893 811396 777208 864473 1969973 2055455 1232766 1034929 653187 644806 776572 767781 801965 811315 831502 837010 948738 952002 5102025 5243134 39.65 71.7 1
11:47:22 2024-01-29 685742 675504 194672 191248 310250 319083 334671 335890 208869 207384 252810 256257 294177 295404 4442739 4774263 6546862 6339237 1095254 1134479 277616 245043 257511 258672 307255 300657 288775 287783 200630 202326 707299 634552 1456650 1447546 414222 408808 593850 594156 738188 725378 760272 762894 799585 811468 777245 865088 1969862 2055455 1228928 1034929 653655 645722 776572 767781 802571 811315 832726 837047 948738 951966 5102025 5244987 39.65 71.7 1
11:47:23 2024-01-29 683993 674549 195148 191287 310286 316894 334635 334150 208904 207563 254241 256647 294383 295637 4433244 4766475 6546862 6330148 1094469 1137705 277734 245078 257295 258491 307040 300657 288775 287783 200490 202291 707299 635006 1476799 1445494 414222 408808 594270 594047 738101 725378 759590 761237 797821 810218 776659 863821 1969862 2053994 1227009 1034929 653187 644806 774920 767781 800224 811351 833357 836377 947394 951966 5085233 5239357 39.65 71.7 1
11:47:24 2024-01-29 682827 676145 195025 191124 310219 318633 335872 335890 208869 207061 254241 255901 293203 295637 4430205 4761605 6537537 6302986 1094469 1136897 278073 244666 256718 258093 306362 299947 288865 286981 200665 202291 704313 637153 1458656 1443445 414222 409097 594691 594156 737577 725378 760707 762935 799191 811396 777245 862593 1966197 2055455 1227009 1036409 651321 642907 774920 765604 797885 811351 833952 837507 944639 946538 5086669 5233718 39.65 71.7 1
11:47:25 2024-01-29 682827 675181 194677 190951 310717 316929 335872 335890 209231 206451 254277 256469 293764 295565 4423892 4738657 6532834 6302986 1091336 1134479 277669 244460 256683 258093 306826 300444 288408 287932 200001 202326 689606 638062 1464255 1441392 414222 409386 592719 598093 738101 725892 761208 761237 798060 810218 779522 863821 1963395 2055455 1229241 1037150 651321 640071 774920 765604 797909 816276 832726 836274 944675 946574 5084102 5233718 39.65 71.7 1
11:47:26 2024-01-29 684769 675185 194132 190947 310215 319083 334600 335890 208724 207061 252810 256291 294177 295393 4430205 4766475 6537537 6335862 1094469 1134479 276922 244460 257114 258057 306826 299947 288775 289289 200630 202291 703214 635006 1458495 1447546 414222 408808 593011 593626 738101 725378 758474 761274 797857 811396 775012 863858 1968427 2055455 1234685 1034929 653187 644806 774920 767236 801396 815698 830318 839417 946722 946610 5094719 5235621 39.65 71.7 1
11:47:27 2024-01-29 684283 675144 194132 190651 310246 319083 334331 335890 208869 207095 252810 256257 292962 295393 4430205 4757202 6537537 6321077 1094501 1136897 277616 244701 257114 258093 307255 300196 288865 287783 200665 202326 695491 635461 1464813 1445494 414222 408808 592683 594156 737577 724351 759590 762392 797857 811432 777245 862593 1969973 2053994 1250760 1036409 651321 643855 774920 767236 799620 811351 832726 837507 944639 946574 5090317 5229985 39.65 71.7 1
11:47:28 2024-01-29 682827 674513 194097 190647 310246 318633 333983 334001 208904 206451 254241 256647 293764 295565 4420840 4748023 6528212 6307521 1093684 1134479 278082 244666 257295 258491 306362 300870 287936 288133 200071 202786 708792 637607 1457380 1443445 414222 409097 593978 597670 738101 725378 760084 762353 798060 810254 778346 862593 1966197 2055455 1230847 1036409 651321 641996 774920 765604 797885 811351 834584 836909 943265 946538 5083025 5226256 39.65 71.7 1
11:47:29 2024-01-29 681859 675190 194123 190647 310215 316929 335872 334001 209376 206451 254241 256647 293764 295673 4430205 4747930 6542180 6294593 1091336 1134479 278039 244290 256503 258093 306362 299947 287814 287582 200001 202786 685192 638062 1453010 1438326 413049 409386 594691 595841 738101 724351 760745 760694 797495 809078 779559 863821 1963404 2058383 1219333 1036409 651321 639582 774371 767236 799613 811351 833989 836274 943933 952608 5087800 5229985 39.65 71.7 1
11:47:30 2024-01-29 684769 675185 194097 190651 309781 318633 336584 334001 208579 207095 252810 256291 292997 295393 4430205 4766475 6537537 6325591 1092900 1134479 277616 244325 257114 257876 306397 299102 288865 289087 200071 202114 705806 635006 1478262 1445494 413928 408231 593011 595291 737054 725378 756287 761237 793333 810825 776109 862593 1966197 2049616 1225090 1034929 651321 643399 774920 765567 799053 811315 832132 836312 944639 946538 5091463 5228160 39.65 71.7 1
11:47:31 2024-01-29 684769 675185 194712 191257 309311 318633 334565 334001 208253 206485 252810 256257 293871 295150 4430205 4763088 6537537 6331005 1092900 1134479 276809 244666 256718 258093 306362 299102 288775 287059 200036 201973 707299 632286 1467355 1445494 413928 408231 591010 594449 737577 725378 756287 761274 793297 810254 774976 862556 1967164 2049616 1227009 1034929 651321 643399 774920 765567 799053 815121 831502 837507 946015 946574 5075068 5226256 39.65 71.7 1
11:47:32 2024-01-29 682827 675338 194132 190686 309776 318633 333983 334001 208869 206451 252810 255867 293764 295637 4430205 4747930 6528212 6307521 1091336 1134479 278039 244325 256503 257912 306362 299984 288775 287059 200001 202149 704313 637153 1448775 1441392 413635 408808 595762 594156 737142 724351 760745 762353 798060 810218 779522 862593 1964361 2055455 1221252 1036409 651321 641505 774920 765604 799044 811315 830318 837507 946722 946538 5092525 5233755 39.65 71.7 1
11:47:33 2024-01-29 682827 675153 194677 190686 310250 318633 335635 335890 208724 206451 252810 256291 292516 295393 4430205 4747930 6528212 6312023 1091301 1134479 277651 244701 256718 258093 306362 300444 288865 286981 200071 202291 695491 637153 1465211 1443445 414222 409097 592719 594156 738101 724351 760745 762935 798060 809078 777245 862593 1964361 2055455 1228928 1036409 651321 641996 774920 765604 799613 815121 830318 837010 947394 946610 5086669 5229985 39.65 71.7 1
11:47:35 2024-01-29 683797 673715 194097 190690 309967 318633 335872 334001 208869 207418 252810 256257 293871 295393 4423892 4753822 6537537 6312023 1094469 1134479 277616 244290 256718 257334 306362 299947 288775 286981 200071 202291 707299 635006 1446088 1443445 413928 408808 594691 593736 738101 724351 759627 761274 793297 810218 776695 864473 1966197 2053994 1221252 1034929 651321 643855 774920 767236 799620 811315 833952 837507 944675 946574 5092525 5229985 39.65 71.7 1
11:47:36 2024-01-29 682827 675190 194712 190690 310250 318408 335872 333648 208904 206451 254241 256291 293558 295393 4433244 4764121 6537537 6312060 1092862 1134479 277686 244290 256718 257731 306362 299984 288775 287059 200071 202326 696962 637153 1446173 1442416 413928 409097 594801 594156 737665 724351 760745 762353 798060 810254 778383 862556 1964240 2055455 1228928 1036409 651321 642907 774920 765604 797885 811351 833989 836909 943933 946538 5075746 5226256 39.65 71.7 1
11:47:37 2024-01-29 681859 675190 194132 190686 310215 318633 333983 335890 208904 206416 254277 256257 293764 295637 4420840 4744556 6537537 6302986 1092901 1134479 278156 244666 256718 258093 306397 300020 287735 292573 199862 202609 689606 637607 1486720 1438326 413635 409097 594691 595419 738101 724351 760745 760698 797495 809042 778383 862593 1963404 2055455 1223373 1036409 650855 640071 774371 765567 797909 811315 832763 836312 943933 946538 5090317 5226256 39.65 71.7 1
11:47:38 2024-01-29 682827 675687 194712 190686 310219 318408 333983 334001 208904 206451 254241 255867 293764 295150 4423892 4754928 6528212 6302986 1092901 1134479 277690 244325 256288 257334 306362 299488 287099 287330 200036 202291 704313 637607 1441807 1438326 413049 408808 592683 597246 738101 724351 760084 761274 797495 809042 778383 862593 1963395 2052533 1229241 1037150 651321 640108 774920 765604 797284 811351 834584 836909 943265 950441 5065636 5228160 39.65 71.7 1
11:47:39 2024-01-29 680893 675190 194708 190681 309998 318633 333983 334001 209231 206382 254277 256469 293558 295673 4423892 4747930 6551525 6294593 1091336 1134479 278073 244701 256323 258093 306362 299984 287975 286981 200036 202963 685192 638062 1459688 1438326 413635 409386 595992 597339 737637 725378 760782 760694 798060 809042 780701 865125 1963404 2055455 1211657 1037150 651321 640071 773822 765604 797909 811351 833989 837507 944639 946574 5095323 5237517 39.65 71.7 1
11:47:40 2024-01-29 684769 676145 194128 190986 310219 318633 334600 335890 208544 206485 252810 256257 292587 295185 4423892 4759704 6537537 6312060 1092975 1134479 277423 244290 256718 257876 308597 299102 288865 287059 200071 201515 707299 635006 1448851 1445494 413928 408231 593850 594870 737577 725378 757936 761274 793369 811432 776695 862593 1966197 2049616 1215495 1034929 651321 642943 774920 765604 799053 811315 832763 836312 944639 946574 5092525 5235621 39.65 71.7 1
11:47:41 2024-01-29 682827 674728 194677 190681 310255 318183 333983 334001 208904 206416 252810 255901 293764 295357 4430205 4748023 6537537 6303023 1092862 1132871 278082 244325 256323 258093 306397 300408 288775 292776 200036 202149 705806 637153 1460674 1443445 413635 409097 592719 596400 737577 724351 760084 761274 798060 809114 777245 862630 1963404 2053994 1225090 1036409 651321 641996 774920 765567 799044 811279 830318 838817 946052 946574 5084501 5228160 39.65 71.7 1
11:47:42 2024-01-29 684283 675338 194097 190686 309998 318183 335872 334001 208904 206485 252810 256257 293764 295185 4423892 4750445 6528212 6312060 1093681 1134479 277616 244290 256754 257695 306362 299947 288775 287059 200071 202008 705806 635006 1468241 1443445 413049 408231 594920 592478 737142 724351 758511 761237 793333 809078 774976 862593 1967164 2049579 1221252 1036409 651321 642943 774920 765567 797922 811315 832763 835081 943265 946538 5075068 5229985 39.65 71.7 1
11:47:43 2024-01-29 682827 673275 194132 190390 309998 317734 333983 334001 208904 206416 252810 255901 293764 295429 4420840 4744556 6528212 6294004 1091336 1133674 277738 244290 255929 257695 306113 299808 288775 292573 199409 202326 688135 637153 1451577 1438326 413049 408231 594691 594120 737577 724351 760204 760698 796930 807904 778971 862593 1963404 2053994 1225329 1034929 651321 640071 774920 765604 797909 811351 830356 836312 944639 946538 5085233 5226256 39.65 71.7 1
11:47:44 2024-01-29 682343 674249 194097 190386 309311 318183 333983 334001 208904 206416 252810 255158 293352 295357 4420840 4738657 6528212 6294004 1093684 1134479 277690 244290 256323 257695 306362 299736 287735 287330 199722 202149 686664 637607 1471391 1438326 413049 408231 592646 597246 738101 724351 760122 760735 798060 808473 778934 863858 1963404 2055455 1225329 1035669 651321 640108 774920 765604 797909 811315 832132 837507 944675 946538 5087761 5226256 39.65 71.7 1
11:47:45 2024-01-29 684769 675185 194093 190686 309781 318408 334600 334001 208288 207095 252810 255901 293764 294735 4414540 4750445 6537537 6331344 1094621 1134479 277506 244325 256754 257695 306397 297347 288572 289087 200036 201691 713644 632286 1460353 1443445 413049 408231 593011 592332 737577 725378 758511 760735 797857 810254 777245 862593 1964277 2049616 1219333 1033452 651321 643436 774920 765604 799053 811279 831540 836909 944639 946574 5085233 5228160 39.65 71.7 1
11:47:46 2024-01-29 682343 674674 194132 190518 309781 318183 335872 333613 208904 206485 252810 255935 292311 295637 4423892 4747930 6537537 6303023 1093684 1134479 277686 244325 256503 257912 306362 299984 288865 286981 200036 202326 705806 637153 1465509 1441401 413928 408808 592719 594156 737577 724351 760745 762935 793333 810254 777832 863858 1964323 2055455 1221252 1035669 651321 641960 774920 765604 797885 811351 833989 836312 943265 946574 5090507 5226256 39.65 71.7 1
11:47:47 2024-01-29 680893 673266 194093 190518 309776 316894 333983 334001 209411 206451 252846 256257 293764 295357 4414540 4748027 6528212 6294004 1091336 1134479 277682 244290 256323 258093 306362 299736 287133 287330 199722 202361 682250 637607 1469425 1438326 413049 408808 592756 598093 737577 723838 760084 760160 796930 808473 779559 863895 1960616 2059998 1205899 1036409 651321 640071 774920 765604 797909 811315 832763 836909 944675 946574 5091632 5228160 39.65 71.7 1
11:47:48 2024-01-29 682827 675185 194128 190690 309316 318408 334565 334001 208288 207095 252810 255901 293558 295185 4420627 4759704 6528234 6322322 1093756 1134479 276913 244290 256754 257912 306397 299065 288775 287862 200036 201656 695674 632286 1464816 1445494 413049 408231 592100 592259 738101 725378 756250 760662 797785 810789 778229 862556 1968995 2053994 1227009 1034190 653187 643892 774920 765530 800791 815121 830281 837507 945978 952461 5090317 5224339 39.65 71.7 1
11:47:49 2024-01-29 682827 675134 194062 190484 309272 317734 335872 334001 208544 206451 252810 256257 292516 294699 4423995 4747930 6532834 6312023 1094469 1132834 277160 244290 256683 257876 306362 299947 288865 286981 200490 201973 699834 635461 1446024 1442416 414222 408231 592264 593736 737017 724314 758474 762392 793297 809612 776073 862556 1968568 2049616 1221252 1034929 651321 641960 774920 765530 799613 813968 830244 837010 947394 946538 5092525 5224339 39.65 71.7 1
11:47:50 2024-01-29 682827 674865 194062 190655 309745 318183 336347 334001 208689 207061 252738 256257 294283 294699 4414540 4757202 6542180 6312023 1096192 1134479 276809 244255 256718 258057 306362 299947 288775 287783 200036 201656 708792 632286 1465635 1444467 413635 408195 592064 592304 737540 724314 756287 761201 800325 811396 774976 862556 1966197 2049579 1228928 1034190 651321 643855 774920 765604 800187 816276 830281 837507 946685 946538 5091425 5233718 39.65 71.7 1
11:47:51 2024-01-29 684283 674502 194097 190651 309745 318408 334635 334001 208689 207707 252738 256647 293764 294735 4427152 4766475 6537537 6312023 1094501 1134479 276547 244666 256683 257263 306362 300020 288775 288185 200001 201621 694170 631383 1458369 1445494 413049 405898 591010 592259 738101 723252 756213 761201 798984 811396 777676 862593 1968568 2055455 1238524 1031978 653187 643855 774920 767236 801965 813968 830244 837010 947394 946538 5089609 5229985 39.65 71.7 1
11:47:52 2024-01-29 684769 673266 194097 190651 309272 317734 336584 334001 208544 207095 252810 256257 292516 295150 4423995 4757202 6532834 6307483 1093684 1134479 276774 244290 257259 257660 306327 299947 288865 287783 200036 201656 701327 633644 1452390 1443445 413928 408231 592100 592295 737577 724351 756287 760619 797821 810825 774976 862556 1968995 2052533 1228928 1034190 653187 643855 774920 765530 800224 815121 830281 837507 945978 946538 5080150 5224339 39.65 71.7 1
11:47:53 2024-01-29 682827 673271 194097 190484 309307 317734 335872 334001 208219 206485 252810 255867 293728 295150 4423892 4748023 6537519 6302986 1091264 1132834 277625 244290 256683 258057 306362 299488 288775 287330 200071 201691 705806 635006 1483284 1442416 413635 408231 591773 596400 737017 724314 757807 761237 799191 809042 777208 862556 1966197 2049579 1244891 1034929 651321 641960 774920 765567 797849 815698 832726 836871 944602 946502 5075746 5224339 39.65 71.7 1
11:47:54 2024-01-29 682343 673275 194057 190651 310215 318183 333983 334001 208869 206416 252810 255867 292870 294735 4420840 4738657 6518886 6294593 1091336 1134479 277388 243574 256288 257660 306362 299736 288779 286981 199722 202291 705806 636245 1457757 1438326 413635 408231 594691 593736 737540 724351 759590 761776 798060 810218 777208 862556 1964800 2052533 1223171 1034929 651321 641469 774920 765530 797909 815121 830281 837507 944639 946538 5087800 5226256 39.65 71.7 1
11:47:55 2024-01-29 684769 673271 193916 190655 309276 318183 334600 334001 208724 207707 252738 256291 292516 294699 4423995 4759704 6537519 6307483 1094538 1134479 278806 244666 256718 257263 308597 297419 288865 289289 199374 201339 688596 630932 1465731 1445494 412684 408231 592974 593535 737577 722704 755677 760123 797857 810218 774976 863821 1966197 2052533 1222971 1031978 654123 644806 774920 767236 801965 813968 829062 837010 947394 946538 5092525 5224339 39.65 71.7 1
11:47:56 2024-01-29 684769 674704 194097 190514 309745 318183 334565 334001 208544 207349 252774 256257 293764 294942 4430205 4756906 6546858 6312060 1094501 1132834 277225 244666 257295 258057 306362 299984 288775 288939 199862 201339 692720 631834 1464255 1447546 413049 408231 590447 595556 738101 722193 755613 760662 797857 811396 774976 862593 1966197 2052533 1219205 1031978 653655 643892 774920 765604 801359 813968 829653 837010 947394 946538 5075068 5224339 39.65 71.7 1
11:47:57 2024-01-29 684769 675190 194053 190484 309710 317734 334600 334001 208544 207349 252738 256257 293523 294735 4430205 4759704 6537519 6308074 1093681 1134479 276809 244290 257114 258057 306362 299488 288576 287783 200036 201656 698433 632286 1463156 1444469 413635 405898 592555 592295 737017 723252 756250 760656 793333 810254 778229 863858 1968995 2052533 1234685 1031978 651321 643892 774920 765567 800187 814544 829653 840055 946052 946538 5075068 5226256 39.65 71.7 1
11:47:58 2024-01-29 682827 675190 194093 190655 309745 318183 334600 334001 208219 206451 252774 255867 293764 294574 4423892 4757314 6528212 6312023 1092901 1134479 276809 244290 257114 257660 306327 299699 288775 286981 200036 201621 707299 632286 1466461 1443445 413049 408231 592100 592295 737137 724351 759188 760662 799758 810825 774976 862556 1968995 2049616 1209788 1034190 651321 643855 774920 765567 800224 815121 830281 837507 946722 946574 5090317 5226256 39.65 71.7 1
11:47:59 2024-01-29 682827 673275 194132 190479 309276 318183 335872 334001 208689 206485 252738 255833 293764 294735 4420840 4753822 6528212 6302986 1091336 1133638 276926 244049 256683 257695 306327 300020 288572 286981 200001 201691 705806 634098 1462882 1442416 413635 408231 592974 592332 736495 724314 756287 760662 797821 810218 777208 862593 1966197 2049579 1227009 1034190 651321 642907 774920 765530 797885 815121 830318 837507 944675 946502 5065636 5226256 39.65 71.7 1
11:48:00 2024-01-29 682827 675185 194540 190355 309316 317734 333983 334001 208869 206451 252810 256257 292516 295185 4414540 4738657 6518886 6293966 1092901 1134479 277423 244290 256503 257876 306327 299947 288865 289014 200036 202008 702820 635916 1464530 1442416 413635 408808 594270 592295 736495 724351 758511 760619 798060 809042 777245 862556 1964240 2049616 1239022 1034929 651321 641996 774920 765604 797885 811315 832763 836312 944602 946538 5083025 5218808 39.65 71.7 1
11:48:01 2024-01-29 681859 674701 193956 190351 309307 318183 333983 334001 208904 206382 252810 255901 293317 295150 4423995 4742028 6528212 6294004 1092901 1134479 278104 244290 256683 258093 306327 299947 288775 287731 200036 202114 704313 636698 1437931 1438326 413049 408231 592683 596400 738101 724351 759505 761274 798060 810218 778383 861943 1963404 2053994 1223171 1034929 651321 641469 774371 765567 799044 815121 830281 837507 946685 946538 5085233 5220613 39.65 71.7 1
11:48:02 2024-01-29 682827 673418 193956 190651 309741 317734 335872 334001 208219 206451 252774 255867 293317 294699 4420840 4747930 6528212 6302986 1093719 1134479 277616 244084 256718 257912 306362 299947 288775 287059 200036 202008 708792 634098 1452824 1443445 414222 408808 593239 592304 737142 724351 758474 761237 793333 810825 777208 862593 1968568 2052533 1230847 1034929 651321 643855 774920 765567 800224 815698 830318 838817 946685 946538 5085969 5226256 39.65 71.7 1
11:48:03 2024-01-29 682827 674711 193991 190655 310215 318183 335872 334001 208253 206451 252810 255867 293317 295150 4423995 4753822 6537537 6302986 1091336 1133674 277501 244290 256718 257876 306078 300020 288775 286981 200036 201691 694019 635006 1460353 1442416 413635 408231 593011 592377 737017 723801 756287 761237 799191 810218 774976 862556 1966197 2049616 1227009 1034190 651321 641996 774920 765567 797885 811279 830281 836274 944639 946538 5076516 5216890 39.65 71.7 1
11:48:04 2024-01-29 680893 673271 193996 190351 309750 317734 333983 334001 208904 206416 252810 255867 292311 294735 4414540 4745401 6518886 6293966 1091336 1132834 277616 244255 256503 258093 306327 299524 288865 289014 200036 201691 694019 636207 1446088 1441392 413928 408231 594270 592478 737054 724351 759590 762392 799905 809078 777245 862593 1964800 2052140 1228928 1034929 651321 641996 774920 765567 799044 813968 829653 835820 946052 946574 5085233 5233718 39.65 71.7 1
11:48:05 2024-01-29 682827 673907 194535 190655 309750 318183 336347 334001 208253 206451 252774 256257 293764 294735 4417689 4757202 6528212 6312576 1094501 1134479 276809 244290 257114 257334 306362 299488 288779 286981 200036 201656 704313 632286 1481258 1443445 413049 408231 591010 592295 737577 723801 756250 760694 797857 811396 774976 862593 1968568 2049616 1227009 1031978 651321 644806 774920 765604 801396 815121 830281 837010 946722 946574 5089609 5229985 39.65 71.7 1
11:48:06 2024-01-29 682827 674711 193991 190647 309316 318183 334097 334001 208253 206485 252774 255901 293317 294574 4423892 4757314 6528212 6312060 1094501 1134479 276809 244290 256754 257299 306362 299947 288572 287783 199862 201656 698433 632286 1464333 1443445 413635 408231 592137 592295 737142 723801 759188 761237 797857 811396 776659 863858 1968427 2052533 1228928 1031978 653187 644349 774920 765567 801396 815121 830281 837010 947394 946610 5075068 5220613 39.65 71.7 1
11:48:07 2024-01-29 682827 673275 194566 190686 309311 317734 334600 334001 208253 206485 252810 255901 293764 295150 4420840 4750445 6528212 6312060 1094501 1134479 277501 244290 256754 257334 306362 300020 288775 287582 200036 201656 698065 632286 1463278 1443445 413635 408231 592555 592295 737577 724351 757936 761237 797857 810825 776659 862593 1964240 2049616 1230847 1033452 651321 643892 774920 765567 801359 815121 830281 836415 947394 946574 5085233 5216890 39.65 71.7 1
11:48:08 2024-01-29 682827 673271 193996 190518 309785 318408 335872 334001 208253 206451 252810 255901 292106 295150 4423892 4747930 6518886 6312023 1094469 1134479 276809 244119 256718 257912 306327 299984 288662 286981 200036 202008 696962 634098 1470452 1443445 414222 408231 593011 592478 737577 724351 758511 761850 797857 811432 777245 862593 1966197 2049616 1230847 1033452 651321 643855 774920 765567 800224 815121 830281 835783 947394 946610 5085233 5218808 39.65 71.7 1
11:48:09 2024-01-29 682827 673266 194571 190351 309307 317734 335872 334001 208253 206451 252774 260843 293352 295150 4420840 4748023 6528212 6307521 1092901 1132871 277625 244290 256718 257660 306362 299947 288775 292591 200001 201656 705806 634098 1442187 1441392 413049 408231 591773 595556 736532 724351 757844 761274 799191 810254 776659 862593 1964800 2051074 1223171 1034190 651321 641960 774371 765567 799044 813392 830281 840055 946722 946574 5075068 5224339 39.65 71.7 1
11:48:10 2024-01-29 682827 673418 193956 190086 309307 317734 334600 334001 208253 206451 252774 255867 293317 294492 4423892 4750445 6518886 6302986 1094621 1134479 276774 244290 256718 257334 306327 299065 288572 287059 200036 201656 704313 632286 1452824 1443445 413635 408231 593239 592478 737142 724351 756287 760123 793333 810254 774976 862593 1967164 2049616 1230847 1031978 651321 643892 774920 765567 799620 814544 829690 838218 946015 946538 5075068 5216890 39.65 71.7 1
11:48:11 2024-01-29 682827 673275 193956 190351 309276 317734 333983 334001 208219 206416 252774 260843 292870 294735 4414540 4738657 6518886 6294004 1091336 1131228 276913 243539 256323 257334 306113 299808 288775 289014 199722 201691 704313 635916 1457633 1438326 413049 408231 593011 592332 737054 723801 759627 761274 798060 809042 776109 862556 1963404 2053994 1228928 1034929 650855 641015 774920 765567 797909 814544 830281 834595 946052 951114 5087800 5222530 39.65 71.7 1
11:48:12 2024-01-29 682827 673275 193956 190655 309280 317734 334565 334001 208904 207707 252738 256681 293871 293872 4423892 4763088 6528212 6326490 1093756 1134479 281784 244701 256718 257299 306397 297419 288775 289289 199374 201058 678948 630481 1456370 1445494 412720 405935 589198 592696 737577 722229 756250 760123 797893 810254 774976 862630 1967164 2049616 1200587 1031242 653655 644806 774920 767781 801396 813968 830281 837010 946722 946610 5075068 5222530 39.65 71.7 1
11:48:13 2024-01-29 684769 673418 193991 190518 309272 317734 334600 334001 208253 207095 252810 256257 293558 293872 4414540 4759704 6528212 6307521 1094501 1134479 276809 244666 256718 257334 306362 299947 288775 287862 200001 201515 701375 631383 1454123 1443445 413049 408231 593239 591877 737142 722740 756250 760123 797893 811432 777124 862593 1967164 2049616 1219205 1031978 653187 643892 774920 765604 800828 813968 829690 836415 946052 946574 5075068 5216890 39.65 71.7 1
11:48:14 2024-01-29 682827 673275 193991 190355 309316 317734 336347 334001 208253 206485 252810 260731 293764 294735 4420840 4747930 6528212 6298493 1092157 1132871 276913 243609 256718 257299 306362 300020 288572 286981 200036 201691 707299 632286 1457343 1443445 413049 407943 592974 592332 737017 723838 756287 760123 799191 810218 774976 862593 1966197 2049616 1207905 1031978 651321 643399 774920 765567 799053 811315 830318 836909 944639 946538 5065636 5213171 39.65 71.7 1
11:48:15 2024-01-29 680893 673271 193996 190351 309750 317734 333983 334001 208253 206451 252810 255867 292106 294735 4414540 4738657 6518886 6294004 1090485 1132871 277616 243574 256718 257695 305437 299065 288458 292501 200036 201691 702820 635006 1446024 1438326 413049 408231 593850 592478 737054 724351 758511 761850 793333 809078 775012 862593 1964800 2049616 1221252 1034190 650855 641469 774920 765567 797885 811315 832763 836312 943970 946502 5065636 5218808 39.65 71.7 1
11:48:16 2024-01-29 681859 673266 193956 190321 308407 317734 333983 334001 208544 206382 252810 260878 292870 294735 4414540 4738657 6509561 6294004 1091336 1133674 277686 244119 256323 257334 305864 299560 288775 292604 199687 201726 701327 636245 1448449 1438326 413049 408231 592683 594156 738101 724351 760084 761274 798060 809042 778383 862593 1963404 2052533 1221252 1034929 650855 640108 773822 765567 797909 814544 829690 837620 946052 946538 5087920 5218808 39.65 71.7 1
11:48:17 2024-01-29 682827 673271 193956 190518 309311 318183 335872 334001 208579 207563 252738 256291 293764 293837 4414540 4752947 6528212 6317118 1093756 1134479 278414 244325 256503 257299 305899 297275 288368 289087 199374 201023 695620 630031 1454962 1443445 413049 405935 592100 590587 737054 722229 756250 760123 797893 810254 774976 862630 1966197 2049616 1221088 1031242 653187 643892 774920 765604 800260 813392 829062 836415 946722 946574 5101241 5218808 39.65 71.7 1
11:48:18 2024-01-29 682827 673271 193921 190686 308407 317734 334331 333495 208939 207563 252702 256681 293558 293908 4414540 4756980 6537537 6321979 1094538 1134479 278378 244666 256503 257299 306397 297419 288775 288133 199374 201691 681767 628684 1461007 1443445 411772 405935 590117 595511 736559 722229 753427 759048 799021 810254 774976 866395 1967202 2058532 1213529 1030507 653187 644806 774371 768872 802571 813968 827257 838855 947394 946538 5075068 5216890 39.65 71.7 1
11:48:19 2024-01-29 682827 673865 193960 190690 309280 317734 334331 333495 208904 207418 252524 256681 293352 293837 4414540 4765577 6537537 6294593 1094538 1132871 278271 244666 256503 257083 306362 299065 288373 287783 199374 201339 681767 628684 1475485 1443445 412428 405935 590592 591459 737577 720116 755141 760116 797893 809078 774976 864510 1967164 2052533 1228621 1030507 653187 643892 774371 765604 801396 813968 827883 835820 947394 946574 5085233 5222530 39.65 71.7 1
11:48:20 2024-01-29 682827 673275 193952 190351 309311 317734 334600 334001 208579 207384 252738 256469 292906 293748 4423892 4757314 6528212 6307521 1093719 1133674 276355 244325 256683 257299 306362 299065 288368 287783 199374 201339 687167 630481 1447839 1443445 413049 405935 592592 591459 737142 720152 758106 760123 793369 810861 774976 862593 1964240 2049616 1224854 1030507 653187 643892 773822 765604 801396 811668 829062 836415 946722 946538 5084501 5218808 39.65 71.7 1
11:48:21 2024-01-29 682827 673275 193916 190312 308376 318183 336347 334001 208219 207026 252702 256435 292835 294457 4423995 4747930 6528141 6302986 1094538 1131192 278663 244255 256683 257263 306327 299597 288368 287783 199687 201480 691270 631383 1458495 1444467 413013 405862 592519 591840 737540 722193 756213 760087 800325 810182 777124 862556 1966197 2053994 1223171 1031978 653187 643855 774920 765567 801359 813968 830244 838704 946685 952461 5075068 5224339 39.65 71.7 1
11:48:22 2024-01-29 682827 673271 193960 190616 309280 318183 336584 334001 208219 206451 252738 255867 292035 294457 4417773 4747930 6528141 6293966 1092901 1131155 278271 243539 256718 257263 306327 299029 288454 286981 199827 201480 698433 631834 1451268 1444467 412684 405862 591646 591877 737017 723252 756250 760079 799758 809042 777124 862556 1966197 2049542 1230847 1031978 651321 643855 774920 765530 800791 814544 829653 837507 944602 951114 5070690 5211241 39.65 71.7 1
11:48:23 2024-01-29 681859 673266 193921 190316 309705 317734 335872 334001 208219 206416 252738 255124 292870 294735 4411791 4757202 6528181 6317118 1092900 1130353 278271 244666 256683 257299 306362 298993 288775 289289 199340 201480 697070 630481 1458869 1444467 412976 405862 589198 592660 737017 722193 756213 759011 797857 809042 777124 862556 1964403 2049616 1222971 1031978 653187 643783 774371 765567 800224 813968 828435 838704 946685 946538 5091425 5220613 39.65 71.7 1
11:48:24 2024-01-29 682827 673197 193750 190488 308305 317734 335872 332954 208869 207349 252488 256647 292870 293801 4411678 4781620 6537537 6307446 1100782 1132797 277259 245043 255894 257263 307040 297635 288865 288395 199201 201656 701327 628235 1470495 1442689 409267 405862 593011 592660 738158 723522 755298 759011 800325 808437 774976 867391 1966197 2064754 1233154 1028964 651321 644806 772294 767598 804853 813968 826981 837469 950085 948427 5092525 5220613 39.65 71.7 1
11:48:25 2024-01-29 681313 672756 193309 190651 308341 318183 335872 332990 208869 207026 251883 257038 292389 293908 4417689 4770569 6546845 6321627 1097606 1131155 277064 245008 255894 257263 307040 299623 288775 288535 199166 201973 701327 628684 1459685 1442416 410499 405898 590901 592696 738158 723252 753353 760087 799585 810218 774976 867049 1970010 2063286 1240979 1028964 651321 644806 773394 768326 804282 813968 827571 837507 948738 950441 5091463 5224339 39.65 71.7 1
11:48:26 2024-01-29 678819 671253 193614 190951 308305 318633 335872 333495 209196 206382 252310 257857 292594 294574 4420840 4804974 6537519 6312613 1103191 1132834 277489 245078 255143 257660 306362 297207 288775 287862 199340 201973 691077 627787 1488841 1436287 409304 408808 591845 596171 737273 723801 755948 760123 799191 809386 778383 867667 1968568 2067695 1217414 1026990 651321 643855 771196 767199 804853 815121 825801 837507 950290 951114 5091463 5216890 39.65 71.7 1
11:48:27 2024-01-29 678856 672242 193921 190660 308341 319083 335872 334001 208869 206416 252738 258216 290776 295637 4417773 4792965 6518842 6293966 1107155 1134479 276774 245078 254645 258491 306327 297419 288865 287059 199409 201691 701327 630481 1453706 1434252 409883 408808 591845 594083 739799 723252 754761 760662 798060 809386 778934 867667 1970048 2064754 1217414 1025524 651321 643819 771196 767781 805997 815698 825801 837507 948276 949769 5091463 5216890 39.65 71.7 1
11:48:28 2024-01-29 678856 672344 193956 190612 308310 318633 335872 334001 208869 206416 252738 257464 291980 295565 4411475 4797416 6509561 6298493 1107155 1133674 276774 245043 254645 258057 306362 297311 288775 288133 199374 201973 691077 628684 1459740 1435481 409267 408808 594691 595749 742116 722462 753501 760087 799191 809958 779522 867667 1964240 2068124 1240979 1026990 651321 643819 771196 767781 805997 815121 825801 837507 948276 950441 5084501 5214960 39.65 71.7 1
11:48:29 2024-01-29 678302 672789 193885 190616 308341 318183 335872 333495 208904 206416 252310 257857 292835 294735 4414540 4797940 6528212 6312248 1102401 1131192 277489 245078 255108 257299 307040 300420 288775 288133 199374 201973 691077 627787 1460198 1436287 409304 408231 591773 596400 738753 723252 752244 760662 799758 809386 778383 868904 1969825 2068161 1239022 1028459 651321 644312 771196 767781 805997 815121 825801 836871 948276 949769 5095421 5216890 39.65 71.7 1
11:48:30 2024-01-29 678819 672312 193614 190651 308301 318183 335872 333730 209196 206416 252310 257857 292389 294457 4417773 4794292 6537537 6325892 1105481 1132834 277489 245078 255108 257695 307290 298943 288775 287923 199201 202114 691077 627787 1458419 1434523 409304 408231 593011 594449 738753 722499 754761 760087 799191 809386 777832 867667 1966197 2068124 1240979 1027083 652286 643855 771745 767781 805997 814007 825801 836526 949655 950441 5093750 5214960 39.65 71.7 1
11:48:31 2024-01-29 678338 672321 193616 190488 308305 318633 333983 333965 209231 206382 252738 257857 291909 295637 4411678 4774207 6480975 6307746 1103945 1131192 278271 244255 255143 258672 306825 300046 288775 287330 199687 201656 686664 630932 1449680 1434188 411153 410544 589198 594412 743058 722156 755575 765641 797821 802455 774976 869280 1972663 2077434 1225090 1019649 652323 642907 767333 767781 802534 811632 826595 839620 951709 948427 5033272 5209456 39.65 71.7 1
11:48:32 2024-01-29 683257 672169 194809 189454 310721 315911 335872 334001 208724 206485 252666 256647 292425 295196 4411475 4728407 6443748 6331005 1097561 1131192 277880 244631 255143 258057 306861 299699 287117 288395 199201 201656 692720 628684 1464610 1429106 410535 409386 588913 592332 740883 719250 755298 765641 798060 802491 778971 870180 1974065 2081949 1217321 1024792 656052 643892 771196 769640 804853 808660 827571 844008 950363 945677 5019006 5216890 39.65 71.7 1
11:48:33 2024-01-29 675826 672316 194067 190321 308380 315947 335645 332449 209196 206416 252702 257251 292389 295150 4408633 4712030 6499413 6312248 1089622 1127916 277729 244255 255108 258491 306861 297347 288368 288395 199374 202256 689606 636245 1442018 1419886 412100 410254 590774 597643 740847 719026 759590 765641 791096 802527 784140 867667 1966197 2083431 1239022 1028230 655117 638312 770100 769966 799044 808089 833989 842092 941894 942937 4971393 5207525 39.65 71.7 1
11:48:34 2024-01-29 676556 673275 194203 189476 310219 315911 334600 332719 209231 206382 252738 257120 293665 295150 4405188 4655128 6528212 6321627 1080415 1129552 276389 244666 257114 257228 306861 300159 287522 288588 198785 202291 688135 632286 1478560 1429106 413049 405826 590586 595419 736092 718231 761902 762353 793409 808437 784140 861257 1960616 2067695 1237066 1036409 655117 639582 774371 770222 797305 811632 832095 839023 939160 944306 5040640 5205582 39.65 71.7 1
11:48:35 2024-01-29 674867 673271 193419 190986 308310 315947 334635 331982 209557 206382 252774 256469 292870 293908 4411791 4722168 6499413 6298374 1089736 1131228 277729 243574 255894 257299 305899 300020 288775 289014 199409 202008 699834 635916 1448957 1438326 413049 408231 594270 593626 737017 724351 759590 761274 796930 809042 777245 862556 1960579 2055455 1217414 1034929 649462 640071 774371 764950 797909 815121 829653 834706 944675 951114 5067063 5207525 39.65 71.7 1
11:48:36 2024-01-29 682658 673271 193594 189493 308380 315947 333983 334001 208219 206416 252774 260772 292870 294735 4405681 4747930 6518886 6307746 1093774 1129552 278271 244290 256288 257299 305864 299088 288368 287923 199374 200988 691270 630481 1453944 1442689 413013 405862 589198 592660 735973 721915 756213 759549 793333 810218 776670 862593 1964800 2052533 1232766 1031330 651395 643362 774920 765567 800187 813429 829062 836563 946052 946538 5075768 5214960 39.65 71.7 1
11:48:37 2024-01-29 683182 673054 193892 189523 309276 315947 335872 334001 207976 206451 252738 255867 292870 293837 4411475 4747930 6509561 6312248 1091439 1132834 276389 244084 256683 257263 306113 299355 288572 287020 199687 201023 707299 631383 1453083 1441665 413049 405898 592701 593535 736092 721951 755677 759011 799191 810218 777778 861943 1964800 2052533 1230847 1031330 651395 643362 774920 765036 800187 814007 829025 834743 944712 946502 5077238 5211241 39.65 71.7 1
11:48:38 2024-01-29 683070 667304 193590 189519 308376 317734 335872 334001 208266 206416 252702 261138 292835 293837 4405363 4743442 6532834 6293966 1094442 1132871 277880 243574 256683 257083 306113 297671 288458 287958 198750 201023 680357 628684 1454169 1441665 411772 405898 591682 592660 736532 719803 755141 760123 797821 810218 779076 862593 1964361 2053994 1226738 1031368 652787 643892 774920 767781 801359 814007 829062 836563 946722 946574 5079394 5211241 39.65 71.7 1
11:48:39 2024-01-29 683257 667268 193594 190484 308407 317734 335872 334001 207976 207418 252774 256647 292870 293908 4414622 4729881 6518886 6303248 1093590 1131192 278271 244290 256503 257299 306362 297635 288368 288133 199062 200848 680357 629582 1449072 1443717 412392 405898 590067 594668 737017 720348 755037 760123 797821 810218 774662 862593 1960406 2055455 1224854 1028459 653252 643892 774920 767199 800187 811699 830430 834743 946722 946538 5075768 5211560 39.65 71.7 1
11:48:40 2024-01-29 682680 667011 193590 190082 308305 317734 335872 332954 208904 207061 251883 256647 292835 293318 4405188 4759704 6518886 6307746 1097597 1130353 277489 244701 255894 256868 306327 297599 288368 287622 199062 201199 689606 628684 1467907 1438598 410572 405862 593120 592660 737665 720348 755836 759011 797857 809042 774002 865088 1969125 2055455 1193527 1028421 652323 644806 773822 768872 801965 813429 827369 834743 947394 946538 5077238 5215420 39.65 71.7 1
11:48:41 2024-01-29 681785 667042 193590 190488 308336 317553 335872 333495 208869 206451 251919 257285 290811 293801 4411475 4772354 6518886 6289444 1097634 1130353 276675 244325 255894 256868 306327 299088 288662 287958 198785 201691 691077 626893 1457832 1438598 409883 405898 593011 592660 738170 720421 755298 759011 797857 809078 774625 866395 1968058 2064754 1217414 1028459 652323 644806 772688 767781 802571 814007 824945 834743 947394 950441 5072145 5222244 39.65 71.7 1
11:48:42 2024-01-29 681749 666997 193585 190355 308345 317734 335872 332990 208904 206485 251919 256291 292389 293908 4411475 4750112 6528212 6312613 1093590 1131228 276675 244290 256288 256868 305899 300007 288368 288133 198750 201374 689606 627787 1468571 1438598 410572 405862 589198 594668 737582 720312 753390 759011 797857 810218 777124 865162 1966050 2058495 1217414 1028459 652323 644349 774371 767781 802571 814007 825605 834743 947394 952041 5079394 5215305 39.65 71.7 1
11:48:43 2024-01-29 680828 670852 193625 190651 307870 317734 335872 332990 208288 206382 251883 256715 291980 293353 4414540 4771439 6518886 6307746 1100764 1131228 276675 244666 255143 257083 306826 297261 288368 287020 199062 201691 691077 626893 1475553 1438598 409304 405898 593120 592696 736232 720385 754761 759011 797821 807904 774976 866395 1971942 2070791 1215495 1025449 651358 643892 772294 767744 802571 814007 824322 834743 945527 950016 5074289 5222921 39.65 71.7 1
11:48:44 2024-01-29 676863 667002 193594 190351 307879 318183 333983 332990 208759 206382 251919 257499 290705 293837 4414622 4794292 6528212 6293966 1103182 1131228 277489 245043 255072 257263 306397 297275 288865 286981 198750 201656 701327 626893 1462974 1433235 409304 408231 593011 592478 741066 722229 753687 759539 798060 806732 777281 867667 1968095 2068161 1217414 1026110 650895 643855 771745 765604 804853 811459 823188 834743 948313 950016 5081537 5209456 39.65 71.7 1
11:48:45 2024-01-29 678892 670852 193284 190351 308081 317734 335872 333495 208869 206382 251529 256715 291980 293908 4411475 4770569 6528212 6289519 1099996 1131192 276711 245043 255143 257083 306362 297311 288572 288133 199374 202149 701327 626893 1453346 1438326 409304 405898 590937 594714 738753 722229 752281 759011 797857 809078 774976 868197 1970344 2070791 1217414 1026110 651395 643892 772294 767781 802571 811423 824982 834743 946937 950368 5064910 5216890 39.65 71.7 1
11:48:46 2024-01-29 681313 670857 193581 190355 308305 317734 335872 332990 208579 206416 251883 256681 291980 293559 4411475 4768964 6528212 6294593 1094404 1131192 276675 244325 255859 256903 306362 297347 288170 287783 198785 201691 691077 627340 1459977 1438326 410535 405862 593011 591459 736559 720152 755298 759576 797857 810218 774976 868197 1968058 2056444 1217414 1026110 651395 643855 772651 767781 802571 811387 825568 834743 948247 950441 5085167 5216890 39.65 71.7 1
11:48:47 2024-01-29 679375 670812 193014 190514 308336 317734 333983 332990 208904 206382 251955 257072 291945 293837 4408519 4785020 6499526 6303248 1105567 1129552 281550 244290 254289 258093 306861 297937 288775 292604 199097 201656 691077 628684 1449976 1429106 408978 408231 591427 595328 741066 723289 753687 759539 796930 808814 777281 870722 1966911 2065664 1239022 1023118 649470 641960 770100 765604 804853 811423 822530 834780 949901 950016 5074289 5216890 39.65 71.7 1
11:48:48 2024-01-29 676863 670381 193014 190351 308341 317734 333983 332990 208724 206382 251955 257499 291093 293908 4408633 4783586 6500236 6303248 1105567 1131228 278271 244872 254289 257299 305864 297203 288775 287059 199062 201726 701327 626893 1460720 1434252 408978 405898 590520 595556 737637 720116 751138 758438 799191 806696 775012 868235 1968937 2065224 1215495 1026110 651358 643855 771196 765567 802608 811387 823151 833521 949901 948427 5074289 5207525 39.65 71.7 1
11:48:49 2024-01-29 680828 670893 193625 190347 307879 317734 333983 332990 208724 206382 251919 256681 292389 293353 4405188 4766475 6518886 6276678 1096823 1129552 276675 244290 255143 256508 306327 297311 287967 286981 198785 201656 691077 626893 1456789 1438326 410245 405862 592137 590623 738101 720116 754761 758461 799191 808473 774699 868235 1967164 2056444 1215495 1026110 651321 643819 772104 767781 802002 811387 825605 834743 948701 951114 5072145 5218808 39.65 71.7 1
11:48:50 2024-01-29 681859 671841 193585 190351 308341 317734 335872 332990 208579 206485 251955 256257 292425 292751 4405188 4757314 6528212 6289519 1094538 1131228 276675 244325 255929 256473 306327 297383 287963 286981 198785 201023 680357 628235 1443948 1442416 411480 405862 592137 590623 736097 720116 755948 758438 793333 809078 776939 866957 1967164 2051588 1211680 1029038 652323 643855 774371 767236 800297 810245 828032 834780 946612 951114 5064910 5207525 39.65 71.7 1
11:48:51 2024-01-29 682827 670857 193747 190047 308341 315947 335872 334001 208253 207384 252310 260731 292389 293559 4399061 4759704 6518886 6275979 1094538 1131228 277064 244290 255894 256508 306327 297275 288458 289087 198750 201726 699834 626893 1482271 1438326 410535 405898 590592 592696 736523 721682 755298 758438 797821 809042 776939 868197 1966088 2054948 1215495 1028305 651859 643362 772688 767781 802002 811387 825605 836237 948247 948427 5077162 5209456 39.65 71.7 1
11:48:52 2024-01-29 677858 670777 193581 190347 308341 318183 333983 333495 208579 206197 252346 257499 291093 294735 4405188 4785020 6499413 6303248 1102221 1130390 278271 244325 254289 257947 305403 297239 288775 292645 199235 201691 695491 628684 1449325 1429106 408690 408231 593960 596208 737346 723289 754761 760160 797495 809386 780963 870836 1971942 2065664 1240979 1022599 650390 641923 770100 769350 804890 811423 822567 835006 949691 948427 5073524 5207525 39.65 71.7 1
11:48:53 2024-01-29 677895 670302 193319 189493 307409 317734 333983 332990 208288 206162 252702 257464 289893 294735 4402109 4765794 6462934 6303361 1102394 1130390 277880 244290 255143 258128 306393 297635 288373 292573 199374 201023 695491 629586 1449121 1429378 410572 410254 592137 592623 742006 721951 754034 764555 798060 802455 776939 872240 1973713 2076111 1221252 1016784 650390 641923 765700 765604 801433 806723 825642 839904 952420 948427 5011378 5211241 39.65 71.7 1
11:48:54 2024-01-29 680888 666966 194238 189254 310002 315947 333983 334001 208219 206382 252310 255901 291058 295637 4405363 4715292 6481673 6321979 1097561 1130390 277489 244119 255108 257263 306861 300258 286714 288133 198750 201339 692548 626893 1456706 1427080 409919 408231 589005 592733 738790 718231 752281 765641 796366 802527 781556 869956 1968941 2074884 1204138 1021142 655117 641960 769553 769241 802571 807094 823151 841867 948276 944973 5001106 5200104 39.65 71.7 1
11:48:55 2024-01-29 675255 666930 193900 189523 308345 315616 334635 331713 208253 206238 251955 256681 291980 294512 4402049 4712366 6494769 6312613 1094554 1127916 277489 245043 255072 257299 306861 297081 287558 288904 197578 201691 685192 628235 1471144 1420158 409304 408808 588913 595419 741444 715453 753500 763471 793445 805975 785596 871198 1972306 2074552 1209737 1021946 656520 639509 768970 772008 802571 807072 824359 843069 950085 944790 4976151 5205582 39.65 71.7 1
11:48:56 2024-01-29 672858 667191 193865 189459 308345 315947 336584 330942 209244 206061 252488 256681 291093 295357 4405477 4675106 6471501 6302869 1082009 1128459 277695 243469 255143 257263 306609 299607 287522 287722 198715 201480 685192 636245 1442906 1424319 413049 409386 589754 595805 738101 717484 760670 765641 791060 807117 782260 868197 1965295 2068161 1239022 1028459 654650 638312 771196 770295 796775 807094 832800 842311 940755 943306 5009340 5200773 39.65 71.7 1
11:48:57 2024-01-29 671987 670816 192944 190651 307338 315947 336347 331408 208904 205740 252666 256222 291945 293318 4399061 4715292 6537493 6293490 1086713 1127081 277195 243539 255143 257299 306861 299305 288775 288883 198750 201656 688135 635916 1453241 1432425 412355 408808 592227 597937 737017 721404 758926 756758 795130 811677 782792 865681 1957499 2055964 1225329 1032884 649462 639674 772294 765604 796775 811423 832207 834336 942834 951114 5064024 5204655 39.65 71.7 1
11:48:58 2024-01-29 681785 668259 193555 190303 308275 315947 335872 332954 208544 206451 251883 255867 292389 293702 4405250 4780240 6509561 6298374 1099247 1127880 276640 244666 255143 256868 306362 297239 288368 287059 198750 201656 691077 626893 1478781 1438326 409231 405862 593011 592660 739149 722193 754761 758975 797821 809958 778634 868197 1966088 2065224 1240979 1026110 651321 643782 771745 765530 802571 810780 823736 834969 948517 948427 5069421 5210251 39.65 71.7 1
11:48:59 2024-01-29 678819 671253 193555 190052 307839 318183 333983 333224 208219 206026 252488 257395 290502 295601 4411475 4771635 6480975 6302869 1103907 1129552 279038 244255 254716 258057 306609 299573 288572 288883 199340 201023 692548 630481 1479498 1429378 410572 409964 590483 593955 742531 722462 754463 763471 798060 802455 778044 872202 1968904 2071538 1198488 1018234 650855 640978 765700 765604 802571 807859 824359 839866 953095 948390 5018674 5216890 39.65 71.7 1
11:49:00 2024-01-29 680819 667579 194242 189390 310219 315947 333983 333965 208219 206886 252310 256613 292389 295820 4395890 4719081 6444283 6302948 1097681 1127609 277489 244255 255072 257048 306825 299319 286969 287120 198715 200988 696962 626893 1463316 1429378 409883 408231 588721 592660 741071 717405 752891 765641 796894 802455 781482 872453 1971798 2074847 1238524 1022599 656989 642870 770100 770295 802608 807094 825295 841230 950085 945604 5004692 5211241 39.65 71.7 1
11:49:01 2024-01-29 676055 669259 193896 190243 308345 315358 334600 331677 208579 206209 251883 256647 292637 294699 4399061 4699177 6480825 6302972 1085106 1127385 276809 244255 254681 257876 306825 297599 288365 287120 198750 202149 657921 634434 1472756 1417753 410535 409964 590586 598786 742120 719012 758474 765641 791060 802455 783882 871200 1966694 2083742 1229561 1026110 653187 638312 768970 769132 799164 808805 830533 839397 947394 941972 4957123 5205582 39.65 71.7 1
11:49:02 2024-01-29 673335 667124 194203 189454 309750 315947 335872 332954 208724 205563 252774 255124 293048 295637 4398971 4636660 6500236 6312613 1077385 1130353 278271 243539 256683 256832 306320 297311 287508 288395 198715 201973 679670 634098 1481465 1427078 413635 405826 589754 594961 735973 717484 760707 763471 793409 810530 785462 865644 1965295 2065224 1237066 1032416 656052 639093 773785 770332 793381 807094 832576 839397 940865 942865 5016523 5196203 39.65 71.7 1
11:49:03 2024-01-29 672945 667200 193355 190621 309015 315947 336347 330942 209196 205740 252702 255867 293048 293318 4395878 4711334 6551525 6289002 1082076 1130390 278271 243539 255108 257263 306327 297246 288584 287085 198681 202114 670970 635006 1449743 1429378 410572 408231 590030 597937 737142 719258 759995 756150 791060 810218 783785 863138 1968406 2053045 1227285 1033887 650390 638312 773785 768872 795629 809033 830533 837394 941858 944936 5020120 5196203 39.65 71.7 1
11:49:04 2024-01-29 672321 667164 193925 189489 307839 318183 333983 331946 208869 205135 252220 255867 290705 294699 4395878 4715447 6489981 6293883 1088302 1128805 276809 243504 255143 256868 306861 299319 288368 287949 199409 201304 704313 634098 1468938 1437578 413013 407907 593011 593955 735451 721951 759590 760123 797495 806732 778181 863138 1962924 2047187 1223171 1031242 649462 639545 773394 763251 795629 811423 830430 834336 943541 950441 5061776 5207525 39.65 71.7 1
11:49:05 2024-01-29 681822 667191 193590 189459 308341 315947 333983 332918 208039 207095 251914 255833 291626 293318 4402109 4756906 6518842 6302878 1094405 1127916 276180 243539 255108 255650 305864 297527 287927 288277 198715 201339 699834 626000 1462134 1438598 410266 405826 589198 594248 738101 719803 755083 756794 800325 808437 776902 868197 1964332 2055964 1217414 1026110 651321 644498 772294 767199 802571 810245 824359 833703 948738 950441 5061776 5206518 39.65 71.7 1
11:49:06 2024-01-29 677858 666903 193590 190400 307843 317734 333983 332683 208219 206061 252274 257430 291058 293837 4399061 4755450 6453609 6302869 1100924 1125259 277880 243539 255108 257841 305962 297207 288368 288617 199062 200988 692548 630481 1451506 1429378 411998 409964 589162 594668 741969 719803 753353 764555 798060 802419 776902 871857 1971791 2071538 1217414 1016784 650390 643783 765700 765493 801433 809949 825605 838463 952787 946978 5015271 5214998 39.65 71.7 1
11:49:07 2024-01-29 680337 668786 194282 189183 309967 315874 333983 334001 207894 206416 252310 256394 291945 295601 4405250 4713846 6453609 6307207 1097643 1128459 278006 244290 255072 257263 306825 299815 286830 287958 198715 201339 691077 627340 1457588 1424197 409304 408808 588496 593955 739799 716976 753427 765641 796930 807103 780333 869919 1973713 2074884 1219333 1021870 656052 641923 770100 769781 802608 802554 824945 844273 949938 944233 4991178 5210964 39.65 71.7 1
11:49:08 2024-01-29 672754 667128 193896 189450 308345 315911 334600 330907 209196 206382 251883 259212 291093 294735 4402109 4689799 6476161 6275979 1083556 1128459 277838 243539 255072 257299 304743 299355 287841 287085 199535 201691 689606 636245 1440892 1420158 412392 409696 590168 597937 738101 718502 759627 765641 790501 802527 783785 868197 1962396 2073010 1213576 1026110 653252 638312 771471 769557 796793 807094 830430 839658 944808 942901 4964210 5201869 39.65 71.7 1
11:49:09 2024-01-29 675527 667196 194067 189489 309280 315874 335872 331910 208544 206061 252274 256760 292389 293559 4395836 4683171 6532883 6298374 1074295 1127658 278271 243539 255894 255685 306608 297239 287117 287993 200470 201691 676226 632286 1475777 1427352 410499 405597 590357 597937 734930 719522 757936 759549 791096 810218 783227 861870 1958559 2055964 1231198 1035435 653252 638312 774648 769557 797394 806723 830430 837196 940718 945640 5022961 5200104 39.65 71.7 1
11:49:10 2024-01-29 673349 667191 193594 189493 310204 317734 333947 331982 208253 205597 252738 255124 291945 293837 4399061 4715292 6490910 6293972 1088302 1127916 278663 243539 255143 256832 306861 297599 287841 288355 199374 201339 692548 632286 1449693 1437578 413013 405610 592974 592696 735451 721915 756250 760116 798060 809958 774662 864408 1964361 2048160 1217414 1030507 649462 640978 774459 763343 796829 811423 830430 832263 945953 951114 5053361 5207525 39.65 71.7 1
11:49:11 2024-01-29 680856 667191 193424 189454 309624 315911 333983 333730 207536 206382 252666 256760 293055 293559 4395836 4747930 6499413 6298374 1097634 1127880 276180 244951 255072 256508 306113 296748 288165 287085 198750 201480 701327 626893 1457688 1434523 408077 405862 592100 591459 737637 720348 753687 756794 798060 809386 776351 868197 1967164 2062292 1215495 1024575 650390 642870 769510 765530 802571 810816 822567 832300 949974 948427 5064910 5207525 39.65 71.7 1
11:49:12 2024-01-29 679375 667191 192979 190355 307374 315947 333983 332449 208253 206061 251176 256647 292248 292942 4398971 4763712 6500236 6284918 1103119 1127953 277295 244763 254289 256868 306327 297888 288572 287330 198750 201890 689606 626893 1499454 1436559 408653 405862 592555 592660 738101 720385 753687 758438 799191 810530 778634 868197 1968568 2065224 1215495 1026110 650855 642870 769547 765530 802571 810816 823773 832300 950085 948427 5069988 5207525 39.65 71.7 1
11:49:13 2024-01-29 679375 667196 193555 190484 307874 315947 333983 332449 208579 206416 251883 256681 291401 293496 4399175 4775747 6504798 6293528 1103906 1127916 277489 244868 254681 256868 306113 297563 288572 287051 198750 201339 691077 626000 1463956 1429378 408077 408808 593011 595291 740359 720385 751393 759011 796930 808243 779225 867405 1969973 2068310 1215495 1021142 649462 640941 768413 765493 802571 809069 820743 833521 952787 948427 5069988 5207525 39.65 71.7 1
11:49:14 2024-01-29 677445 668786 193284 189489 310030 317734 333983 332449 208253 206238 251529 257430 291058 293837 4395836 4762243 6472149 6293972 1103971 1127880 278075 244067 254681 257876 306393 297563 288458 288594 198750 201023 691077 630481 1445639 1429378 410535 409095 591264 592660 742006 720348 753997 763471 798060 802419 776902 871235 1973713 2071538 1219333 1016784 650390 640978 766771 765493 801433 809377 824396 838667 952676 947014 5009340 5207525 39.65 71.7 1
11:49:15 2024-01-29 678892 666934 194273 189092 310002 315911 333983 333730 208219 206382 252133 255867 291093 295601 4402109 4709756 6443823 6312970 1096116 1127081 277259 244443 255108 256868 306861 297275 286714 288430 198439 201339 694019 626893 1460730 1423186 409304 407868 588496 592332 738753 716468 754761 765097 795167 802527 782669 869299 1968058 2068564 1233154 1021142 655117 641923 768450 770332 802571 802482 823151 841230 949938 943306 4971393 5198160 39.65 71.7 1
11:49:16 2024-01-29 671690 668781 193730 189454 310913 315911 336202 329943 208904 206204 251919 256681 291058 294735 4392744 4677713 6471539 6298374 1082009 1128459 277716 243107 255143 257299 306393 297275 287117 287085 198404 201304 691077 636245 1435992 1420158 413049 409386 588913 595805 738101 716976 760745 764555 791060 807103 783785 867576 1964361 2068310 1215495 1026110 653252 637858 770647 769205 795644 807094 829963 842424 939197 937561 4961557 5205582 39.65 71.7 1
11:49:17 2024-01-29 673335 667196 193896 189489 310437 315616 335872 331946 208724 206061 252488 255158 293090 292871 4392744 4684150 6537537 6298374 1077502 1125259 277880 244163 255108 255720 306362 297563 287117 287822 198404 201656 685192 632286 1445360 1427352 410572 405790 589778 597937 734009 718502 757936 758438 791096 809078 784902 862485 1960707 2055964 1231198 1035435 653252 638312 774459 769168 797995 809377 829839 839866 940014 944936 5018864 5198160 39.65 71.7 1
11:49:18 2024-01-29 673905 667160 193590 189454 309779 318183 333947 331982 208904 205420 252666 260772 292368 293908 4395836 4716759 6500236 6275562 1086751 1127081 276844 244032 255143 257083 306861 297635 288775 288594 199062 201656 686664 636245 1467480 1433443 413049 405502 593850 596208 735973 722499 759627 760123 796366 806732 779376 863175 1957611 2051588 1229241 1031978 649462 638153 773357 765111 795629 811459 830430 834969 943268 950441 5047286 5200104 39.65 71.7 1
11:49:19 2024-01-29 681275 667196 193590 189489 310469 315947 335872 334001 208074 206451 252310 260843 290776 293559 4392744 4750186 6509561 6298374 1092776 1127081 276445 244119 255108 256473 305899 297888 287963 287932 198577 201480 689606 626446 1471482 1438598 409304 405502 589198 591786 738101 719803 751138 757885 799191 809386 774699 867576 1964759 2056444 1213576 1026110 651321 643362 772257 765604 802608 810209 823188 835006 946975 948427 5066259 5198160 39.65 71.7 1
11:49:20 2024-01-29 674364 668786 192979 190052 308610 315947 333983 331982 208253 206061 251529 257251 292164 293685 4405250 4767400 6471614 6293986 1103971 1127658 277489 244333 254112 258093 306609 297527 288865 288797 198785 201199 691077 629582 1456206 1429378 410572 409675 590592 592696 742641 720348 754034 763471 798060 804193 778081 871857 1979699 2071538 1219333 1016784 650390 640524 765134 765061 802571 806723 822567 838667 953843 947014 5007023 5205619 39.65 71.7 1
11:49:21 2024-01-29 678856 667840 194238 188821 309750 315947 333983 333025 207605 206416 251919 255901 290811 295393 4395836 4709756 6425409 6312613 1096078 1125259 276675 243574 254681 256903 306825 297311 286311 287993 198577 201117 689606 626893 1484097 1425329 409883 408231 588079 591422 738753 715453 752965 765097 795497 807117 781519 872121 1971798 2068330 1213576 1020414 655117 641469 769007 768117 802571 802518 822567 841867 950273 941972 4966636 5198160 39.65 71.7 1
11:49:22 2024-01-29 668694 667831 193625 189493 308345 315320 333983 329943 209231 205135 251919 256681 292227 294735 4395836 4639551 6467652 6298477 1077348 1125259 276774 242791 256457 256903 305962 299392 287032 287085 198577 201058 678220 635916 1453680 1425329 413049 405935 588803 595749 734962 716468 760745 763471 793305 806732 783785 863100 1957686 2062292 1235110 1032454 654650 638117 772688 769892 793381 807094 830000 839904 939531 942633 5009439 5188794 39.65 71.7 1
11:49:23 2024-01-29 673340 667200 192371 190351 306913 315947 333983 330942 208759 205135 252310 260878 291128 295480 4386456 4698407 6495453 6275152 1085202 1127658 276844 243504 255108 256508 306393 297888 288792 288070 198785 201515 693302 635338 1457307 1429378 412428 407943 590973 596208 736226 722462 758926 756831 795203 808814 780371 864408 1957724 2049957 1223373 1031978 648998 639219 772294 764518 795103 811459 831614 834373 940562 948427 5037338 5200104 39.65 71.7 1
11:49:24 2024-01-29 680828 667191 193590 189493 308310 315911 333441 333495 207929 205774 252310 256760 291128 295443 4392704 4731927 6500236 6302907 1090662 1127953 278271 243539 255894 256473 306861 297239 287773 287085 199235 200393 672782 628684 1458495 1438598 412100 405826 589524 590587 735451 719294 754034 756831 799191 810348 776351 863175 1962499 2047187 1215438 1027573 651321 641923 772688 763947 799164 807859 828032 837469 944675 950844 5056203 5200104 39.65 71.7 1
11:49:25 2024-01-29 681313 667196 193625 189489 307843 315911 333983 333495 207605 206451 251919 260554 290811 292729 4395836 4729881 6509561 6293883 1091225 1127953 276675 244290 255143 256473 305437 297527 288178 292618 198715 201374 700767 625981 1463393 1438598 409919 405826 589234 592988 737798 719258 751175 756794 793297 810958 776939 868197 1963357 2059316 1213576 1026110 650855 642907 771196 765604 802039 810245 823773 836312 947394 951114 5066259 5200104 39.65 71.7 1
11:49:26 2024-01-29 674784 667835 193332 190351 307374 315947 335605 331982 208253 206382 251176 257251 291058 293801 4386484 4764828 6476487 6285016 1103971 1127916 277880 243539 254289 258128 305962 297563 288458 288391 198750 201058 691077 630031 1443568 1428365 410535 409964 592592 593266 740956 720348 755836 763985 798060 806546 776939 871857 1968995 2070150 1219333 1016784 649462 640978 765700 764518 800865 809377 824396 835820 949655 948427 5009344 5200104 39.65 71.7 1
11:49:27 2024-01-29 678892 667831 194269 188860 308411 315874 333983 332990 207605 206095 251706 255901 291058 295214 4392781 4709942 6425409 6294004 1096898 1127658 276640 243574 254681 256903 306609 297239 286311 287958 198439 201023 699274 626446 1455271 1420158 409304 408231 587246 591422 737455 715453 753687 764555 793445 807117 781556 869299 1966201 2076552 1233154 1019686 655117 641015 767878 768117 801433 802482 822567 839583 947570 942901 4980880 5200104 39.65 71.7 1
11:49:28 2024-01-29 672175 666847 193625 189411 308380 315911 335872 329943 208724 206061 251176 256469 291058 296530 4395836 4683112 6471576 6303248 1082009 1125259 276913 242791 254716 257299 305962 297275 287117 292573 198750 201515 689054 635791 1459200 1420158 412465 409097 588913 595419 737798 716468 759664 764555 789943 807117 783785 868197 1960594 2067200 1215495 1026110 653252 636502 770100 768080 795103 802554 829338 839583 939160 942937 4952420 5190752 39.65 71.7 1
11:49:29 2024-01-29 673607 667187 193625 189424 309280 314914 333983 331480 208253 205774 252310 256042 291945 296283 4398971 4654544 6495608 6312360 1075860 1125259 278075 243539 256435 256473 306861 299355 286745 287120 198128 201374 699274 632286 1486297 1425329 412428 405826 588758 596208 733890 716468 758511 761237 792251 809204 783785 863138 1966732 2062292 1211657 1031645 655117 638117 772688 769308 793388 809377 830533 837047 938200 945713 5018826 5198160 39.65 71.7 1
11:49:30 2024-01-29 672385 666690 192979 190086 306450 317734 333983 330978 208724 205135 252346 260737 291093 296073 4395836 4710840 6490129 6284914 1088302 1127916 276774 243165 255143 256508 306861 297563 288178 288391 199235 201374 684926 634098 1458925 1434523 412428 405898 593120 592696 735050 720421 756324 760698 796930 810958 778081 863138 1960707 2047036 1228928 1031242 648535 639130 772294 762861 796775 808997 827995 836909 943229 951114 5056773 5196203 39.65 71.7 1
11:49:31 2024-01-29 682347 667196 193555 190017 307343 315874 333947 331641 207894 206416 251493 257481 291093 294913 4399016 4759704 6500236 6293490 1093774 1128459 275757 244255 257041 255685 306861 297246 287755 288797 198715 201304 700767 625108 1463594 1436559 408653 405754 590262 590878 738101 719803 753650 758572 799191 809168 776902 867576 1972362 2062292 1215495 1025305 650855 641886 770100 765036 801433 809033 824474 833447 947394 948158 5076768 5205582 39.65 71.7 1
11:49:32 2024-01-29 677334 669250 192979 190052 307343 315947 333875 331408 208184 205740 251104 256681 290580 295406 4386418 4759643 6471726 6293490 1103971 1128459 277880 243504 254077 257263 305962 297888 288368 288066 198750 201023 702260 630031 1447277 1429378 410172 409964 585915 592168 738498 719803 753315 763471 798060 806509 776902 869919 1967606 2070150 1219333 1016747 649462 640488 765171 764518 801433 809377 824511 838817 950085 948390 5004692 5198160 39.65 71.7 1
11:49:33 2024-01-29 678781 667826 194203 188791 309241 315838 333717 332449 207571 206204 251883 257300 291022 295341 4395878 4708744 6480698 6302869 1092975 1128459 276604 243574 254289 256868 306609 297888 286916 288133 198370 201339 673870 627787 1474304 1420158 408942 408231 588171 596171 738608 715417 751138 761274 792215 805939 783785 870722 1964764 2079516 1209737 1021142 655117 639219 767333 769750 801433 802446 823261 840743 948738 937561 4966637 5196203 39.65 71.7 1
11:49:34 2024-01-29 670076 667835 193555 189420 308336 315911 333983 329640 209376 205706 251706 256613 290580 296741 4392744 4652284 6476349 6293490 1077758 1128459 276774 242721 255108 256437 305962 299573 287117 287330 198094 200988 689606 635461 1431189 1424197 412392 408231 589005 595291 737017 716976 758926 764555 792848 809408 783227 866919 1960481 2063727 1215495 1028305 654650 638312 771196 768044 793388 802482 832207 839471 938200 943471 4989987 5185860 39.65 71.7 1
11:49:35 2024-01-29 673607 668786 193280 189416 307378 317734 332540 331910 208219 205066 252274 257120 291022 293765 4392468 4705663 6490129 6284112 1087526 1128459 278271 243299 255108 256683 306861 297167 287724 287949 199374 200848 694019 632008 1460654 1437578 412392 405862 591646 594588 734930 720348 756213 758975 798060 811531 776902 863100 1962462 2043799 1219333 1030507 649462 640035 773394 763361 797762 809033 828032 835081 941894 948595 5047286 5189576 39.65 71.7 1
11:49:36 2024-01-29 681035 668777 192979 189454 307343 315874 333947 330907 207860 206382 251068 257622 291058 292389 4398739 4763088 6499413 6284112 1100764 1128459 277489 244255 253864 256585 306825 296122 287927 288355 198404 201023 691077 626617 1457930 1433443 408004 405790 592701 594625 738188 719803 753687 756758 798060 810348 777491 868197 1966313 2062292 1233154 1024792 649462 641923 770100 764481 802608 809033 820844 835081 947394 945677 5067063 5195340 39.65 71.7 1
11:49:37 2024-01-29 676826 667840 192979 190039 306450 315911 333045 331910 207860 205563 251140 256647 289893 293524 4392468 4759793 6467417 6293490 1102356 1125259 277489 243504 254289 257511 305746 297246 287724 287949 198404 200358 681120 629754 1453581 1427352 409883 409386 590774 593706 738717 718750 755298 762930 797495 807117 776902 869919 1966694 2070067 1217414 1015263 649462 639998 765700 764022 801730 809377 823886 835968 948240 946305 5004692 5199063 39.65 71.7 1
11:49:38 2024-01-29 675830 667835 193249 189420 308270 313921 333983 330942 207605 205740 250891 260807 291022 293908 4389360 4691105 6472259 6284112 1090635 1125259 276604 243539 253899 256549 306393 296998 287117 287822 197474 201304 685192 628407 1447431 1416962 408041 408231 588501 597170 736232 714910 753501 761237 791060 807060 783785 870722 1964910 2074884 1207099 1021142 655117 639219 765700 768044 801284 807094 826780 837047 944639 939311 4928798 5183125 39.65 71.7 1
11:49:39 2024-01-29 668667 668777 193555 189258 308055 315838 333983 330907 208039 204429 251919 260772 290139 294942 4392744 4631853 6462307 6293490 1075083 1125259 277489 243469 255894 255720 306393 297203 286714 286981 197543 201339 680758 632286 1454470 1424197 412392 405790 588496 593590 733890 715453 758474 760662 791060 809188 783785 863100 1958770 2060828 1207099 1031978 654184 639219 772294 768044 795402 808805 830430 837047 938865 942901 4999330 5188794 39.65 71.7 1
11:49:40 2024-01-29 671386 668777 192944 189454 306415 317734 333947 330621 208253 205101 251919 257120 290854 293765 4386506 4701568 6509437 6274733 1082113 1125259 278271 242791 254716 256437 306595 296122 288368 288355 198404 201339 696226 634098 1448392 1429378 411480 405862 593011 594047 735702 720312 757807 756421 793409 809131 779225 863138 1955983 2047187 1207818 1031242 648535 637858 771745 764518 795079 810816 830430 833853 941050 948427 5051771 5192497 39.65 71.7 1
11:49:41 2024-01-29 681037 669255 192984 189420 307378 315874 333983 332683 206959 206382 251104 256760 291058 292729 4383379 4741186 6500236 6284112 1091439 1128459 275757 243539 255072 255685 306717 296748 287364 288797 198404 200988 705806 625108 1465111 1438598 409883 405790 590774 590170 738101 718242 753687 756758 799191 810348 774390 866957 1963896 2054504 1211657 1025835 650220 641886 771235 765604 800297 808428 823151 834931 944675 947720 5064024 5192497 39.65 71.7 1
11:49:42 2024-01-29 676062 667831 192944 189489 306913 315947 333983 331677 208253 205740 250927 256647 291022 293496 4392744 4755450 6472149 6289002 1103182 1128459 277880 243504 253509 257334 306141 297282 287963 288391 198750 200428 701327 629582 1443741 1429378 410209 409964 591274 592623 738425 719294 755836 762353 798060 805939 777770 870539 1969125 2065664 1219333 1016472 649926 640035 765700 762786 801433 809377 823151 834595 948240 947050 4999608 5198160 39.65 71.7 1
11:49:43 2024-01-29 680031 667835 193896 188791 308380 315911 333911 332954 207860 205740 251140 257120 289893 295357 4392744 4700430 6434958 6312360 1094538 1125259 276640 243539 254325 256437 305602 297563 286074 287120 198439 200988 688135 626446 1446092 1420158 408942 408195 587246 592660 739563 715453 753151 763985 794605 807117 782669 868235 1968095 2074483 1217414 1021142 655117 640941 767878 768007 801433 802252 823261 841492 948738 937525 4971311 5192497 39.65 71.7 1
11:49:44 2024-01-29 671987 667831 192979 189420 309306 315874 335872 329408 208190 205563 251068 255867 290580 293801 4386418 4654716 6453609 6279630 1083556 1125259 276355 243334 254289 256868 305066 297491 286714 288797 197543 200988 689606 635006 1444448 1416135 411808 409386 588913 597513 737582 717484 757936 763471 788756 806546 783352 867576 1962499 2068598 1235110 1024877 652787 636502 769007 768389 795644 804716 830533 839509 940198 937525 4971311 5182148 39.65 71.7 1
11:49:45 2024-01-29 669688 668296 192640 189493 306445 315911 333983 329907 208219 205101 251883 260772 290819 292015 4386484 4692295 6532834 6274733 1081773 1128459 278075 243504 254894 256473 306861 296338 287724 292537 197543 201656 670970 632286 1441513 1428365 410572 405898 592701 597513 736092 720348 756287 756421 791133 811568 783785 862861 1955121 2053045 1221416 1030507 649462 636502 772294 765604 794504 809033 830533 835081 940865 945677 5027906 5188794 39.65 71.7 1
11:49:46 2024-01-29 674877 667543 193253 189424 308059 315911 332395 333495 208039 205921 251919 256760 291093 293702 4386417 4720112 6490910 6289002 1088298 1125259 277880 243130 255894 255685 306861 297491 287553 288391 199201 200393 704313 630481 1461872 1438598 411772 405826 589524 592205 734930 721495 755677 760190 798060 811531 774662 865681 1962499 2046705 1227009 1026110 651043 640978 772294 764022 798032 811094 827795 836909 943229 948427 5062255 5198160 39.65 71.7 1
11:49:47 2024-01-29 680337 667128 192909 189450 307378 315947 333983 331677 207894 206278 251104 257693 291705 292425 4386456 4752947 6499526 6289002 1100764 1124987 276675 244290 253509 255720 306861 297888 288509 288883 198404 201023 689606 625108 1461968 1429378 408493 405935 589234 592660 738158 719258 748895 758975 795766 808262 778634 871353 1966163 2062292 1215495 1019686 650390 638153 767878 763976 802608 809033 822051 834969 950085 947720 5046771 5196203 39.65 71.7 1
11:49:48 2024-01-29 674613 666886 192809 189454 306450 315947 333676 331444 207894 207176 251140 256647 291410 293801 4395878 4746071 6443785 6284517 1099996 1124987 277259 243504 254325 257299 305102 296748 287923 287949 198785 200848 691077 628684 1437246 1427078 409919 409386 590810 590587 740883 719522 754761 763471 797495 805939 776902 872453 1968095 2065738 1221252 1016023 649287 640035 765208 764518 799730 808805 825100 836452 948276 945677 5011757 5198160 39.65 71.7 1
11:49:49 2024-01-29 679589 667831 194067 188791 309280 315358 333983 331982 207571 206026 251140 261102 291058 293908 4396028 4708657 6480825 6302869 1090635 1128459 276711 243574 254289 256473 306393 296331 286866 287958 197509 201656 685470 628235 1459519 1413684 408041 408231 588913 594083 738717 714404 755298 759576 790501 805975 783785 872083 1962499 2071537 1225329 1021142 654184 638312 765700 768080 799164 802482 825100 839546 946015 941972 4957176 5181400 39.65 71.7 1
11:49:50 2024-01-29 670002 667840 193665 189250 309962 315838 333983 329943 208724 204782 251919 257300 290174 294735 4386606 4623871 6471116 6293490 1077099 1127199 277259 242756 255894 255685 305962 297203 286512 292573 198128 200883 688135 632286 1489076 1425329 412720 405790 587246 592368 734930 715453 760745 761274 792251 808596 783352 863100 1957376 2056444 1213576 1031242 653252 639219 772294 768044 793388 808234 830430 837047 937535 942937 4999991 5183125 39.65 71.7 1
11:49:51 2024-01-29 669724 667831 192644 189493 306445 315947 333983 329907 208253 205101 251596 257120 290615 293748 4395836 4708258 6514144 6270258 1082009 1127658 276355 242756 254289 255720 306393 295498 288368 288328 197578 201304 686664 634098 1444756 1428365 411189 405862 593011 594083 735973 720385 759590 756825 793445 810312 780926 865026 1957101 2047224 1221252 1031242 648535 638039 771745 764518 793345 811387 830430 833891 940198 948427 5047697 5188794 39.65 71.7 1
11:49:52 2024-01-29 677858 668525 193234 189424 307374 315616 333947 332719 206959 205740 251721 256042 292227 292906 4389613 4738657 6494769 6279630 1092850 1128459 275757 243539 254681 255685 306861 296331 287117 286863 198094 201023 676770 624663 1451639 1434523 408999 405754 591228 589753 737577 718242 754004 756758 798060 809168 774662 866957 1965020 2056444 1215495 1024575 649926 643091 770100 764491 800297 807895 820707 833741 946722 945677 5084640 5187518 39.65 71.7 1
11:49:53 2024-01-29 674905 667363 192984 189420 307343 315947 333441 331444 208039 205563 251560 255867 290586 293837 4386484 4727313 6407027 6289002 1094442 1125259 276675 243130 254289 256473 304601 297203 287117 288328 198750 200393 692548 628235 1444402 1427352 409940 409097 588913 590170 738753 718502 755083 763471 797495 804193 774662 869919 1967820 2065738 1221252 1016784 651321 641689 765700 765604 799730 807094 822567 836452 947394 944306 4995236 5180089 39.65 71.7 1
11:49:54 2024-01-29 676215 668786 193454 189420 307843 313957 333983 329978 207860 206061 250853 260843 291423 293801 4386484 4677082 6462934 6284517 1085106 1124461 277880 243165 253544 256508 305460 297527 286830 288423 198128 201339 656471 632286 1451045 1414951 411759 409097 588918 597090 738972 717484 755613 763471 788793 805368 783785 868197 1962499 2074884 1221582 1023118 651321 636207 765700 765604 796829 802518 828069 838636 941894 939311 4938257 5186824 39.65 71.7 1
11:49:55 2024-01-29 671031 667831 193419 188830 308345 315394 333947 329943 207750 205135 251950 256042 291410 293837 4377132 4624100 6481673 6293883 1075850 1125259 277489 243334 255143 255650 305962 297239 286512 288495 198128 201058 676770 631834 1466092 1424197 412935 405754 588079 592368 733890 715453 757844 759048 791096 809168 783227 861870 1956887 2056444 1235110 1031978 653252 638127 771745 767500 793388 807094 829249 837084 938200 937597 4990025 5179429 39.65 71.7 1
11:49:56 2024-01-29 669724 667840 192675 189454 306406 315947 333911 329943 208253 205066 251140 256760 291058 293166 4386484 4692295 6490826 6270258 1081268 1125259 278271 242756 254894 256473 306393 296331 288368 287972 198577 201058 672420 634098 1440975 1429378 412880 405898 592592 594120 734930 720385 757936 755652 793445 808560 779225 863100 1958770 2047187 1233154 1030507 648535 637637 771196 763398 793388 810816 829249 835126 939160 948427 5037338 5188518 39.65 71.7 1
11:49:57 2024-01-29 679855 667164 193284 190083 307843 315911 333947 332449 206959 206061 251493 256760 292227 292906 4386506 4734454 6494769 6274876 1094442 1125259 274949 243574 254289 255685 306861 295914 287117 288607 198439 200883 688135 624638 1473727 1429378 409074 405826 591264 590587 738101 719294 752616 756758 797495 809408 779225 868197 1965295 2060828 1213576 1022599 648998 641421 769007 763435 801433 807859 822862 835088 947394 946345 5058696 5188518 39.65 71.7 1
11:49:58 2024-01-29 675523 668047 192984 189858 306450 315947 333676 330942 207605 205101 251104 256291 289936 293702 4386606 4746071 6444283 6284638 1099136 1125259 276711 243334 254289 256868 304816 297563 287117 288196 198577 200393 691077 628228 1444124 1427352 410825 409386 586172 591368 736232 718502 755410 762930 797495 802452 774662 869919 1966160 2065668 1223171 1015300 649462 639980 764615 765061 799164 808234 823188 839404 948738 944233 4990176 5190476 39.65 71.7 1
11:49:59 2024-01-29 676899 667835 193629 189144 309280 314657 333983 331946 206959 205740 251104 255615 289893 293801 4383379 4696364 6453737 6293214 1091414 1125259 277031 243539 254254 256293 305962 297072 286512 287958 197509 201023 688135 626893 1458934 1419151 408077 407943 587246 594449 738717 714947 753687 761274 792288 805975 782669 870874 1966694 2074884 1231198 1019686 654650 639219 765700 768080 800297 802446 822675 839829 946722 939311 4952446 5190476 39.65 71.7 1
11:50:00 2024-01-29 668911 665948 193014 188959 307378 315616 333983 328414 208759 205101 251140 255901 290209 293837 4380152 4652377 6462934 6284241 1074205 1124461 276292 242046 255108 255720 305102 297563 286311 288797 197509 200428 686664 634098 1437085 1420158 411808 405898 587246 594412 733890 715453 756324 761274 791096 807117 780963 863138 1957376 2056444 1235110 1028305 653252 636502 770100 765874 793388 802518 830430 840045 938200 937525 5011757 5181124 39.65 71.7 1
11:50:01 2024-01-29 669012 667840 191765 190241 306415 315652 333983 329444 208253 204924 251140 260693 290174 298081 4383472 4688488 6480825 6270258 1084429 1125259 278646 242756 254716 255685 305962 296331 287117 287140 198439 200393 691077 632286 1449006 1430462 411772 405862 590139 590587 733890 719803 756093 756831 795203 808596 776902 861870 1958770 2043799 1217414 1029038 647610 637216 771745 761237 793388 809033 826817 835088 940526 948427 5047697 5188518 39.65 71.7 1
11:50:02 2024-01-29 673851 667367 192944 189849 306485 315478 332936 330978 207571 205101 251140 255901 289936 293908 4386606 4718016 6416419 6288725 1096078 1125259 277226 243130 254289 255720 304637 297239 286275 287949 198439 200393 705806 626446 1450657 1425329 408978 405898 587471 588921 738101 716468 751212 763471 796930 803624 776351 870874 1968995 2071630 1227009 1016784 652787 640071 765700 765604 799730 802554 822567 840045 947394 942901 4980744 5181124 39.65 71.7 1
11:50:03 2024-01-29 675523 667840 192948 189252 307843 313665 333983 330942 206994 206061 250927 255649 289936 293702 4386606 4685138 6443823 6275152 1086713 1123664 276940 242756 253544 255756 305102 296122 286714 287949 197543 201374 654291 631693 1463444 1415132 408041 405935 588079 595328 736268 714404 752969 761274 789943 804835 782669 868235 1962499 2077831 1231198 1019686 653252 638312 765700 767500 799164 802446 823225 841252 944675 939311 4944178 5179153 39.65 71.7 1
11:50:04 2024-01-29 666997 667363 193014 189122 307843 315394 333947 329408 208253 204748 251104 257438 289083 293872 4377132 4625827 6453056 6275562 1072695 1125259 277203 242011 255143 255720 305962 297563 286311 288797 197543 200428 698341 633644 1483618 1424197 412428 405826 587246 594449 733485 714404 759730 760967 791133 808835 782669 862485 1956887 2056444 1209737 1029038 653252 638312 771196 765837 793388 807094 830430 837637 936834 937525 5004474 5186824 39.65 71.7 1
11:50:05 2024-01-29 671509 667831 192301 189493 306987 315911 333405 330617 208184 205101 251493 257219 291410 293282 4389637 4701568 6490054 6265354 1084331 1125259 278218 242756 254645 255650 305962 296331 287927 287140 198404 200358 669520 632286 1440969 1429378 411153 405826 590556 591840 733890 719258 757171 756758 793372 810557 778597 861832 1958770 2046705 1223373 1029038 647610 638312 771745 761164 795079 809033 827995 834490 941858 947684 5053380 5192220 39.65 71.7 1
11:50:06 2024-01-29 678819 668786 192905 189745 307084 315358 333640 331641 206925 206095 251104 256859 291410 291971 4386506 4744556 6490091 6274456 1096823 1125259 276147 243539 254254 255685 306825 295914 287117 288355 197543 200673 678220 624638 1472625 1429378 409074 405790 591228 590587 737582 719258 750145 756758 798060 809408 778634 868197 1966694 2062292 1213576 1022599 649462 640941 767878 763398 801433 809033 822862 835088 948738 946309 5062332 5188518 39.65 71.7 1
11:50:07 2024-01-29 676964 667831 192944 190088 306410 316208 332900 331175 207571 205135 251104 256613 289259 293908 4386606 4735061 6402433 6293214 1096041 1125259 277616 243469 254289 255720 305030 297239 286678 288797 198577 200358 696962 625981 1448281 1424197 409267 405862 588079 589753 738101 716468 751212 765097 797458 804156 778044 870722 1968095 2071630 1232766 1019686 653252 640978 765700 767781 800297 802482 823114 842576 949411 942865 4995014 5195926 39.65 71.7 1
11:50:08 2024-01-29 675523 668520 193253 189823 307808 313289 333983 329943 207860 205740 251104 261138 290580 293702 4386606 4688502 6457623 6279353 1085106 1123627 276657 243469 253509 256868 305531 296748 286916 288391 198094 201304 657921 632286 1474721 1413946 410499 409386 589139 594961 738101 717484 758251 764555 784319 804762 785462 868197 1963896 2074576 1211657 1022599 651321 636502 765700 767236 795644 802482 830430 841856 940865 941972 4959522 5179429 39.65 71.7 1
11:50:09 2024-01-29 671428 669255 193253 188791 307378 313921 333983 329640 207860 205420 251104 257042 291058 297925 4377132 4669731 6518886 6274733 1072732 1125259 276937 242756 254289 254900 306861 296331 286714 287051 197474 200988 682250 630481 1437640 1423186 409883 404541 588913 593207 733370 716976 754963 755918 788756 810348 783785 862648 1955983 2053045 1205899 1031978 651321 636502 772294 767781 795066 807094 827995 837561 938200 937561 4990025 5170603 39.65 71.7 1
11:50:10 2024-01-29 676007 667840 192944 189075 307343 315911 331856 330942 207860 204924 251140 256007 290580 292671 4380258 4705812 6462934 6275152 1085976 1125259 277259 242011 255108 255650 306825 297000 286629 287949 200470 200323 704313 624638 1466041 1435481 409267 405597 590679 592095 735451 719522 750034 756236 798060 809168 776116 865644 1959083 2045698 1219333 1024575 649462 640941 772294 764518 798032 810521 822530 835081 943933 948354 5051771 5188794 39.65 71.7 1
11:50:11 2024-01-29 675680 665948 192340 189454 309220 315838 333911 329943 207860 205101 249554 255833 290174 291851 4380114 4763088 6476762 6270258 1102394 1125259 276604 243130 253262 256832 306393 295677 287638 287949 198404 200358 689606 627787 1437980 1425329 408493 405398 590774 591422 735165 719294 748895 759502 795730 808835 778044 868235 1965295 2062292 1213576 1019686 647610 640128 768450 762820 802002 809069 821105 833741 947971 947720 5047812 5188794 39.65 71.7 1
11:50:12 2024-01-29 674841 665944 192944 189420 309265 315911 331892 330907 207860 205563 251104 261138 289915 294735 4386606 4698558 6420690 6293490 1096898 1125259 276216 243787 254289 256473 305102 297203 285401 288355 198094 200358 698433 625108 1453025 1424197 408653 405862 587246 590170 738101 715453 750679 764555 795730 803624 778044 868197 1966694 2070141 1236605 1018960 653252 640035 767318 767236 800297 802482 820743 839904 949411 942901 4985555 5183125 39.65 71.7 1
11:50:13 2024-01-29 673093 667835 192944 189254 307369 313886 333983 329871 207571 205740 250679 257120 289822 293496 4374086 4681791 6448419 6274733 1084841 1125259 277489 243334 253509 256903 305962 296331 287117 288797 198404 201574 663125 634434 1460643 1410938 409883 408808 588642 594961 738101 716976 756093 763471 788489 804762 783785 868197 1962499 2076050 1201854 1024060 651321 636502 765700 765604 795666 802482 827995 839866 942649 937489 4924149 5178017 39.65 71.7 1
11:50:14 2024-01-29 671186 667826 192979 189215 307808 314554 333983 329907 207894 205101 251104 256042 291058 292340 4374013 4674591 6499739 6265354 1078083 1125259 277880 243130 256771 255685 306141 294863 287724 288070 197543 201304 666620 632286 1439568 1425329 410499 405826 592229 596208 735973 719258 757807 756421 791508 809408 779225 863100 1955983 2052682 1225329 1030507 647427 636502 771196 762823 793388 810209 829249 833741 940865 951114 5037338 5188794 39.65 71.7 1
11:50:15 2024-01-29 678732 667840 192640 189420 306878 315838 333640 329943 206994 206347 250327 256760 290615 292263 4383379 4750445 6481585 6274733 1096036 1125259 275528 243504 254289 255650 306825 296093 286714 287949 197543 200358 699274 623738 1477417 1429378 408493 405754 590357 590878 736226 718242 750901 755860 798060 808835 776351 865681 1960594 2060785 1237066 1022599 648535 640035 768970 763398 800297 810521 823448 835081 947394 947720 5047697 5186824 39.65 71.7 1
11:50:16 2024-01-29 674867 665948 192640 189450 306982 315874 333681 329943 207860 205066 251104 256257 289294 292871 4370663 4736692 6453005 6279630 1100745 1125259 276675 242756 253544 256868 303816 296362 287117 287252 198543 200358 681120 628235 1443841 1425329 409593 409097 585775 590878 738717 719522 752244 762930 797495 802452 774662 869261 1964759 2065727 1217414 1014540 648998 639509 765171 763398 799730 808805 823151 837469 950085 947720 4986511 5188794 39.65 71.7 1
11:50:17 2024-01-29 677445 665944 194032 188233 308341 315358 332936 331946 206959 205706 251104 257120 290139 294650 4377134 4695142 6462218 6284112 1090635 1125259 275986 243504 253509 255720 305280 297888 286074 287932 197474 201023 675320 626446 1486056 1416135 408041 408231 587338 595291 738158 713357 751138 761274 792215 804762 783227 870836 1960519 2076552 1205899 1019686 653252 639219 765700 768044 800297 802446 820743 841708 947394 940796 4923493 5172675 39.65 71.7 1
11:50:18 2024-01-29 672643 667835 193424 188791 308310 314621 333550 329943 207571 205101 251529 255221 290854 293908 4376858 4627388 6509561 6275152 1072788 1125259 277489 243504 255108 255143 306393 297491 286275 287020 197509 201023 685192 630204 1443072 1424197 409919 405147 588084 597170 733480 716468 755104 756794 789943 810348 783785 860604 1959308 2054504 1207818 1031978 653252 637858 773394 765801 795433 807094 829839 838667 938200 937525 4990176 5180089 39.65 71.7 1
11:50:19 2024-01-29 673335 667831 192944 189420 306485 315947 332360 330674 207860 204464 251883 256042 290580 292906 4373737 4701568 6462270 6274733 1085202 1125259 277489 242791 255108 255403 306393 296331 286916 287949 198715 200184 694019 630204 1448092 1434523 411444 405790 589754 592788 733890 719258 754575 756758 797495 809982 776670 861832 1959672 2040899 1226289 1026110 648535 639093 771745 761164 797871 810521 824359 834931 943933 948427 5062255 5186824 39.65 71.7 1
11:50:20 2024-01-29 678732 667367 192635 189420 306415 315358 333947 330907 207571 205740 250327 261138 290139 298348 4383358 4753822 6471539 6274733 1100820 1125259 276675 243504 258104 256473 306393 295498 287724 288196 198094 200988 680758 628684 1449691 1425329 408493 405862 592282 594588 738188 719258 751472 756758 793445 807117 778634 868197 1966553 2060828 1238289 1021142 648998 639998 767878 764518 802463 808428 821105 834969 948240 946309 5011876 5186824 39.65 71.7 1
11:50:21 2024-01-29 676964 665944 192979 188791 307369 315838 332395 331444 206959 205563 251104 256760 289259 295150 4377132 4693741 6416307 6279630 1095297 1125259 276604 242756 254289 255685 305102 297635 286275 288391 198128 200358 698433 626430 1453047 1424197 408978 405898 587246 590878 738188 715453 753151 764555 796366 802377 779225 868235 1969125 2073010 1209788 1019686 653252 640941 767878 767236 800144 802410 820743 839397 948738 941972 4952168 5179429 39.65 71.7 1
11:50:22 2024-01-29 668703 665944 192944 189122 307369 315838 333983 328649 207894 205066 250715 255867 290139 293908 4377134 4652284 6443785 6271027 1075083 1125259 277489 242011 255108 255720 305102 297527 286177 288797 197543 200813 676770 633665 1474219 1420158 411808 405826 587246 592623 733890 714910 758474 761237 791692 802563 782669 863100 1958770 2056444 1213576 1029038 653252 639219 770100 766921 793388 802554 832207 839866 938200 943306 4990366 5173753 39.65 71.7 1
11:50:23 2024-01-29 669003 665948 191730 189450 305952 315874 333947 330544 208219 204782 251140 256760 290174 292015 4373823 4674918 6462270 6270258 1084429 1125259 278075 242756 255072 255720 306141 297282 286960 287140 198785 200358 691077 632286 1453993 1433443 411772 405790 591228 589862 735451 719294 755141 756831 795803 809386 776666 861870 1958733 2042348 1219333 1028762 647427 638153 771196 762857 795644 809377 826817 835006 943541 948390 5055065 5172048 39.65 71.7 1
11:50:24 2024-01-29 676758 665944 192371 189420 306415 315838 333405 329978 206994 205101 250291 257658 289936 298081 4386606 4759704 6481585 6265787 1098415 1125259 276410 243574 253474 255720 305638 296129 287117 287949 197543 200393 696778 624219 1466568 1425329 408493 405862 590810 591531 737990 718242 751472 756089 793445 802563 779225 868197 1961563 2056444 1213576 1019686 647610 640128 767878 763435 802002 808768 821105 833703 948738 947720 5036692 5179429 39.65 71.7 1
11:50:25 2024-01-29 675830 665953 192371 189084 306699 315874 332900 329978 207720 205101 251104 261209 289259 293559 4367581 4701808 6406982 6275152 1094479 1125259 276640 242756 253899 255685 304387 297563 286275 287949 197578 199870 705806 626000 1441507 1424197 409267 405862 588079 585500 738101 715453 753687 763471 796930 799491 776483 870722 1967164 2065664 1228928 1016081 651321 639998 765157 765604 800297 806500 820780 839866 947394 937561 4980880 5179429 39.65 71.7 1
11:50:26 2024-01-29 675523 665684 192944 188830 308270 313409 333983 329978 206959 205774 250715 257120 289294 292906 4361313 4671468 6453609 6265787 1084955 1124461 276675 243130 253297 256473 305531 296371 286714 287949 197509 201656 666620 631383 1449261 1413674 408493 408231 587338 596355 737637 714134 751175 761237 789943 802419 783227 868235 1954747 2074994 1205899 1016784 653252 637176 765121 769419 799730 802410 820780 839866 946340 939311 4925386 5179429 39.65 71.7 1
11:50:27 2024-01-29 665798 666370 193284 189088 307409 314878 333911 329943 207894 203829 251140 256760 289259 293801 4373823 4608509 6462934 6275152 1072788 1125259 277295 242791 255143 255257 305746 297491 285472 288797 197509 200393 688135 629130 1462600 1424197 410535 405147 587246 593640 732814 716976 756250 759011 790501 808243 783227 861556 1955009 2055964 1235110 1030507 653252 637858 771745 768080 793351 807094 828032 837432 936687 937525 4997522 5166378 39.65 71.7 1
11:50:28 2024-01-29 668854 665688 192406 189454 305917 315947 332936 329675 207894 204464 251140 256042 289733 293084 4380340 4688488 6457661 6275152 1082015 1125259 277259 242756 255072 255685 305962 295498 286714 287949 198577 200044 692548 628684 1457550 1436559 411189 405826 586136 588921 733890 720385 755836 756758 796930 809386 774625 861593 1960594 2043799 1204138 1026110 647610 638153 771786 761017 795666 807859 825605 831922 941228 947050 5042938 5179429 39.65 71.7 1
11:50:29 2024-01-29 678590 667093 192774 189424 306913 314657 332936 330942 206890 206061 250363 256042 290615 298081 4386606 4738657 6490910 6266210 1089857 1125259 274949 243334 254325 254900 306861 296784 286916 288607 197543 200393 688135 622392 1451045 1433170 408077 405469 586172 590416 735451 716924 752616 756421 798060 809386 774662 865063 1958770 2047224 1207818 1023155 648998 640978 770100 764408 800297 806723 820743 833741 943823 947050 5044000 5179429 39.65 71.7 1
11:50:30 2024-01-29 675527 667102 192371 189420 306415 315838 332900 329943 206994 205101 249554 255158 290139 298210 4370700 4750445 6462810 6265787 1103182 1125259 276640 242756 257958 256868 305962 297261 287522 287661 198128 200393 686014 628684 1443948 1425329 408077 409386 585883 594248 738790 719294 751138 760160 796930 802383 776483 869299 1960411 2066840 1239022 1013937 647610 638117 764615 763435 801433 809399 821105 835006 950085 945640 4991599 5179429 39.65 71.7 1
11:50:31 2024-01-29 677223 665012 192979 188825 307378 315358 331892 331444 206615 205066 250927 256042 289329 294699 4377132 4683023 6416307 6284112 1094479 1123664 276216 243130 254289 255685 305102 299124 285521 288391 197578 200044 698433 625108 1450096 1423186 408690 405898 587246 590878 737054 715453 753151 763471 795766 800090 778296 868197 1965295 2065664 1232766 1019027 653252 640071 765700 765604 800297 804147 820743 839904 948738 937525 4978522 5179429 39.65 71.7 1
11:50:32 2024-01-29 671662 665953 192979 189254 306445 313665 333983 329640 206684 205420 250327 256760 290174 292594 4377132 4671041 6453609 6265787 1083363 1123664 277489 243130 253120 256508 305102 297888 285624 288196 197509 201339 656471 632106 1451340 1410666 409304 408231 588913 594156 737637 717213 756250 762930 784319 801818 783785 868235 1961104 2077582 1203810 1021663 651321 636502 765700 765567 795629 802518 827443 839266 943541 941306 4933447 5172048 39.65 71.7 1
11:50:33 2024-01-29 671662 667699 193284 188825 308336 313921 333947 329907 206994 205135 251176 255043 290174 293318 4374013 4630074 6509561 6275152 1072603 1125259 276675 243130 254681 254900 306861 296371 285592 292645 197509 200848 683721 630031 1447099 1423924 409629 404577 588496 595749 732851 716705 753997 756758 788829 809386 783785 859953 1953200 2053045 1207818 1030911 653252 636502 772294 767781 793418 807094 829249 837469 938200 941972 4990366 5170064 39.65 71.7 1
11:50:34 2024-01-29 667757 667098 192336 189424 305952 315947 333405 329444 207929 204464 251140 256042 289936 292015 4374013 4692295 6500085 6256421 1080263 1124461 277880 242791 254289 255720 305962 297072 287963 287791 197578 201304 679489 632286 1443523 1427080 410572 405862 591264 592368 733890 719062 756287 756421 793445 808262 780371 863138 1954591 2047187 1205899 1029038 647610 636502 770100 762857 793381 810245 830430 833741 939531 946345 5027906 5173753 39.65 71.7 1
11:50:35 2024-01-29 676384 667102 192809 189122 307128 315616 332900 331946 206925 205135 251104 255863 290209 298210 4377132 4720112 6476198 6270258 1091439 1123664 274949 243130 254289 255685 306609 296483 286714 287985 197543 200393 680758 624219 1453509 1433506 408690 405183 589488 585608 735451 719012 753151 756421 798060 808835 776137 865681 1956887 2047224 1211657 1023410 649462 640978 770100 765061 799164 809399 820780 833741 943970 945677 5037799 5179429 39.65 71.7 1
11:50:36 2024-01-29 675213 665948 192510 189424 305952 315616 333405 329978 206684 205101 249589 255867 290174 297870 4377132 4755450 6453609 6265787 1099249 1123664 276711 242791 258067 256688 305962 297261 287117 287171 198128 200393 688135 626893 1434876 1425329 408493 405898 590393 592660 737637 718278 750938 756758 795167 807117 777703 868235 1962499 2056407 1235110 1017533 647610 638153 765700 761237 801433 811270 821105 832553 947394 945713 5044076 5172048 39.65 71.7 1
11:50:37 2024-01-29 674613 665953 192384 188860 306415 315911 331892 329978 206684 204924 250363 257120 288820 293353 4361313 4701808 6406982 6270679 1093684 1123664 276216 243130 253544 255685 304637 297311 285900 287791 198128 200079 686920 625108 1434663 1422913 408690 405898 587246 585645 737577 715183 752616 763471 795803 801282 774699 868235 1962499 2065664 1207905 1015300 651358 639582 764615 765061 799164 802518 820743 837084 944675 942937 4980847 5165276 39.65 71.7 1
11:50:38 2024-01-29 671472 665688 192406 188791 306450 313665 333983 328911 206925 205135 249589 256760 289083 292460 4348814 4654754 6453609 6265787 1084955 1122793 277454 242721 253262 255685 305030 296748 286477 288355 197509 201304 659371 631834 1454023 1410938 409074 408195 588496 595291 738101 713320 752244 761201 791131 802415 783785 868197 1960707 2074483 1211635 1021870 651321 636502 765121 767781 795629 802482 825531 838667 941858 937911 4926386 5163202 39.65 71.7 1
11:50:39 2024-01-29 669688 666622 192909 188198 307374 313886 333369 329640 206890 204748 251104 255221 289901 293908 4370880 4608843 6480787 6265354 1070997 1123590 276604 242721 254859 254652 305962 296122 285401 288797 197509 200393 688502 630031 1442297 1419886 409231 404505 587246 592332 731741 715183 755836 758572 791131 809386 783785 862331 1949445 2052682 1205899 1031978 651321 636502 772294 766673 795644 809377 829211 834298 939531 937525 5007023 5170064 39.65 71.7 1
11:50:40 2024-01-29 673607 667835 192774 188791 306415 315874 331821 330406 206925 204429 251104 256007 289866 292630 4367543 4701959 6462270 6265354 1088366 1125259 275757 242756 254859 255615 306393 297210 287117 288355 198094 200044 688596 625533 1449845 1436287 409846 405111 590168 591674 733890 719250 752541 756421 798060 809386 776137 862485 1959196 2038004 1186265 1023118 649462 641458 771196 763251 797959 809377 823151 832478 941894 947684 5057200 5186824 39.65 71.7 1
11:50:41 2024-01-29 679106 666631 192336 189254 306166 314878 332864 329907 206925 205706 250080 256760 290104 293955 4367543 4754687 6481487 6265787 1100820 1125259 276640 243504 254869 255685 305962 296980 287117 288066 198370 200358 678220 625108 1452318 1428365 408493 405754 589488 590878 737017 719522 751472 757365 796930 807067 779669 865063 1962961 2057426 1211657 1019027 648535 639998 767878 763361 800297 809973 821105 832478 947394 944233 5052262 5170603 39.65 71.7 1
11:50:42 2024-01-29 676335 665944 192774 189258 306415 315838 331821 329943 206649 205066 250891 256760 288785 293765 4374013 4699177 6397656 6275152 1094469 1123664 276180 242756 253509 255436 304566 297239 285365 287859 198370 200358 685470 624638 1441394 1422913 408653 405826 586913 591674 737017 716197 748895 763471 795730 800018 776902 868197 1960369 2065664 1221252 1016784 652286 639998 765700 765530 799730 802446 822862 838667 945868 944790 4978522 5177445 39.65 71.7 1
11:50:43 2024-01-29 675043 665948 192913 188795 307338 312933 333947 329640 206615 205706 249554 256760 289663 291971 4377132 4680420 6453609 6265354 1087292 1121998 276604 243130 253120 255685 305066 297888 286275 288066 197474 201621 665171 630481 1454569 1410938 408493 405898 587246 595291 737564 713320 751175 760662 791131 801217 783785 868197 1954709 2079418 1207723 1021142 651321 636502 764578 768872 795629 802482 824359 837432 944882 939274 4925049 5168067 39.65 71.7 1
11:50:44 2024-01-29 670674 667314 192944 188233 307378 313886 333405 329373 206925 204748 251104 255008 289083 292835 4374013 4633366 6509561 6274733 1072024 1123627 276640 243095 254254 254865 306393 297000 285436 288797 197474 200393 676770 630481 1438220 1423186 409267 404541 587246 592368 731741 717484 755836 757495 788756 809386 783785 860253 1955009 2053045 1207818 1031645 652787 636502 772294 767781 793388 807094 828032 834931 939421 943306 5004692 5170064 39.65 71.7 1
11:50:45 2024-01-29 670706 668786 192944 189088 306450 315911 331354 329907 207571 204429 251104 256042 290139 293084 4383472 4688488 6457623 6270258 1085132 1125259 276604 242721 254894 254865 306393 296122 286714 287949 197509 199418 694170 625533 1447735 1436559 409883 405147 590168 590531 733370 719522 754761 756421 798060 809386 776116 862171 1960594 2042348 1202436 1024612 649462 639998 771786 762133 796793 809377 824322 832515 942561 948354 5047286 5179429 39.65 71.7 1
11:50:46 2024-01-29 679101 667565 192336 189386 306380 315358 332900 329640 206959 205706 249554 256760 290139 293471 4383472 4750445 6481585 6265354 1094463 1125259 274914 243299 254041 255257 306825 296295 286916 288196 197509 200358 688135 622854 1466089 1428093 408493 405754 589488 588813 737017 717938 751435 756421 796894 807103 778081 865681 1958733 2058889 1213576 1021142 647610 639998 767333 762133 801433 810521 821105 832478 946575 944269 5040268 5179429 39.65 71.7 1
11:50:47 2024-01-29 675527 665688 192336 189088 306987 315874 332864 329943 206925 205101 250327 255867 289224 292015 4370663 4715292 6397656 6275152 1094469 1123627 276180 242721 254254 255685 303888 297275 286275 287382 198404 200044 695491 625533 1440121 1423924 408942 405898 587246 590416 738101 716197 752579 763471 796330 801427 777400 870722 1964361 2068347 1225090 1013856 651321 639509 764626 764913 799730 802482 823448 837432 946575 937525 4982092 5179429 39.65 71.7 1
11:50:48 2024-01-29 675830 665688 192774 188520 307843 313409 333369 329907 206925 205135 249554 256042 289259 291980 4361276 4668134 6453609 6265787 1088225 1121961 276374 243299 253439 255685 305066 296748 286714 288196 197474 201480 670970 628684 1453472 1414951 409074 405898 586502 595932 738158 713320 750567 760087 790465 802383 782669 868235 1957536 2071538 1225329 1016784 653252 638312 764615 768007 799730 801809 820780 839866 946226 938574 4904987 5164381 39.65 71.7 1
11:50:49 2024-01-29 668230 665693 192984 188795 307374 313921 332900 329408 206925 204782 251140 255614 289083 293765 4370880 4605568 6472259 6265354 1071035 1121998 276604 242721 254077 254474 306393 295954 285165 288797 197440 200393 673870 629582 1443762 1419886 409267 404541 587246 592368 731869 716705 755948 756421 788756 809386 783785 861376 1953616 2053045 1231198 1031242 651321 637176 771745 767744 794515 807094 828032 832478 940198 942639 4994744 5163202 39.65 71.7 1
11:50:50 2024-01-29 675523 668312 192909 188825 306450 315580 331390 330942 206925 204782 251104 255614 290139 291931 4374013 4701568 6462934 6260886 1085106 1125259 275757 242552 254645 254865 305172 295538 286409 287949 197509 200044 687167 625108 1439952 1435269 409883 405433 589749 591674 733890 719250 753687 755748 798060 809386 776116 863100 1958770 2043799 1226738 1023118 649462 640035 771196 763288 797959 809377 823151 832515 942723 944936 5052262 5179429 39.65 71.7 1
11:50:51 2024-01-29 674775 665688 192301 189127 306987 315838 332629 329907 206959 204782 249554 260807 289224 291726 4377132 4743458 6458072 6265787 1099921 1123664 276640 242721 253509 256473 304494 296163 287234 287140 198404 200358 689606 628235 1441904 1423924 409267 408808 589415 590388 740542 718989 754761 761237 796930 801818 774662 870722 1964361 2065224 1215495 1013819 647610 638153 763458 761054 799127 807094 820743 834969 948922 937561 4972230 5179429 39.65 71.7 1
11:50:52 2024-01-29 676796 667575 193249 188660 308094 313409 333405 329943 206890 205420 250291 256760 289259 291931 4367780 4702300 6453281 6260886 1086589 1121203 276410 243130 258322 255685 305066 295842 286275 288472 198625 201023 653571 631834 1440639 1410938 409267 408231 588913 596208 738101 717484 755141 762353 790010 802419 783227 866022 1959308 2056407 1211657 1022353 651321 636050 767878 767781 793351 802410 830430 837196 938053 939311 4961744 5170603 39.65 71.7 1
11:50:53 2024-01-29 667684 665392 191730 189454 306987 314621 333405 327919 207571 204848 250715 256042 289698 297503 4377134 4689687 6518789 6255975 1078154 1124461 276675 242721 254289 255650 305962 294668 287117 287949 197474 200848 671152 631834 1444454 1424197 409919 405790 590810 593170 733890 718242 755677 759474 788756 809386 781482 862824 1951215 2046705 1196304 1026110 647610 636050 768970 762673 793351 808428 829839 830332 938089 944936 5026061 5170064 39.65 71.7 1
11:50:54 2024-01-29 676826 666203 192340 188791 306166 313921 331928 331408 206568 205600 250327 255256 290244 297925 4367471 4720112 6472259 6256421 1091439 1124987 274494 243130 254289 254900 306393 295641 286969 287949 197509 200358 691077 623294 1451361 1432425 408493 405147 590812 590416 735973 718428 750901 755748 796930 808243 774662 866919 1959196 2055964 1211657 1022599 649926 640035 767878 762861 800297 809377 823173 829830 944565 942901 5043969 5179429 39.65 71.7 1
11:50:55 2024-01-29 677229 665944 192336 189254 306201 315136 332900 329907 206959 206593 249518 256760 289698 298283 4374013 4754835 6499904 6260886 1099249 1124987 276604 242756 258213 256293 304707 295426 287697 287140 197543 200393 688135 626446 1436704 1425329 408493 405862 589307 592623 738101 719338 750368 758033 793445 802527 776939 870575 1964361 2056444 1209737 1016784 649462 639219 765700 762133 801433 807859 822586 830071 948276 945640 5033234 5177445 39.65 71.7 1
11:50:56 2024-01-29 675250 665473 192774 188825 308506 315616 331892 329978 206925 206593 250927 256042 289022 293837 4367543 4674805 6406982 6284112 1091364 1124424 275793 242721 253864 255650 303780 297065 284960 287949 197543 200044 694170 625108 1448974 1421799 408077 405862 586379 590008 737017 714404 751472 763471 793482 800054 778081 868197 1964361 2065664 1213555 1016784 652787 639093 765700 767781 800297 802374 820844 837469 947394 941972 4963085 5170716 39.65 71.7 1
11:50:57 2024-01-29 667987 665473 192760 188825 306450 314842 333947 327883 207894 204748 250327 260737 288680 292871 4367762 4642905 6462870 6265787 1077348 1124461 278271 241977 253899 255685 304352 296259 286083 287981 197474 200393 686664 633644 1469584 1416135 411153 408231 587246 595713 735571 714404 756287 762972 784283 802419 782632 865026 1960707 2056444 1209737 1023118 651358 635562 767878 767744 793351 802410 829839 837233 938287 939311 4961481 5163202 39.65 71.7 1
11:50:58 2024-01-29 665761 665944 191833 189454 306190 314878 333369 327919 208074 204464 250715 256007 289224 297714 4367780 4682749 6490910 6246597 1078116 1124461 276675 242721 253544 255079 305962 294668 287162 287949 197474 200848 680758 632286 1436855 1420158 409919 405790 589524 592368 734930 719522 756213 755909 789943 809386 781482 862485 1949407 2043799 1217504 1026110 647610 635599 767878 762133 793351 808428 829839 830370 938126 944936 5026061 5177483 39.65 71.7 1
11:50:59 2024-01-29 676384 667102 192725 188821 306445 314399 332395 331175 206247 205101 250715 255256 290139 297925 4367780 4722667 6472259 6256421 1091439 1125259 274879 243130 253899 254900 306393 295677 286392 287949 197474 200393 691077 623172 1461176 1427078 408493 405147 586172 590416 735973 718502 750901 755748 796930 807103 774625 865026 1960594 2054504 1213576 1021870 647610 640035 767878 761017 800297 809377 821105 832740 946226 944269 5033272 5170064 39.65 71.7 1
11:51:00 2024-01-29 673607 665012 192555 188821 306987 315838 331623 329943 206925 204748 250715 257120 288820 292906 4367780 4708556 6397656 6270258 1091414 1124461 275757 242756 253509 255257 304138 297527 285641 287661 197543 199765 686920 625108 1438352 1420158 408113 405826 586918 591702 735973 714910 748932 762861 795167 798892 774662 868197 1960369 2065636 1209788 1016784 651321 639545 765700 765530 799164 802410 821101 837233 948922 941972 4959543 5179429 39.65 71.7 1
11:51:01 2024-01-29 671081 665012 192725 188791 306415 313886 333983 327883 206959 204924 250116 260737 289259 292871 4367543 4648083 6444283 6265392 1078755 1123664 277880 242552 253509 255720 304601 296582 286320 287949 197509 200358 688135 633982 1443523 1410938 410535 408231 587663 596208 735973 715453 756250 762286 784283 802419 782669 865681 1957799 2065224 1233154 1023155 651321 636050 765700 767199 793351 802482 830430 837233 939458 939311 4961857 5170064 39.65 71.7 1
11:51:02 2024-01-29 667721 667363 192017 188825 306905 313921 333947 328645 207571 204464 250553 256042 290580 292627 4367844 4675106 6499413 6242643 1082039 1125259 277880 242011 254289 254900 305531 296546 287234 287684 197509 200219 676770 631834 1437663 1429378 411174 405790 590810 591750 732851 718242 757267 756310 792848 807103 774920 860567 1954733 2038004 1229241 1026110 645765 638039 770100 760694 793388 810521 825642 829595 942054 947720 5032366 5165238 39.65 71.7 1
11:51:03 2024-01-29 676483 665688 191769 189122 305525 314657 331892 329408 206925 205563 250005 256042 289013 293503 4358165 4747930 6471726 6256421 1096823 1122034 275828 243130 257849 255720 305962 295525 287117 287801 197509 200219 676770 624219 1447507 1425329 408203 405183 589488 590461 735973 719012 751509 755748 795803 802563 775093 865681 1959196 2053045 1209737 1021142 647610 639545 765700 760981 799730 809377 821105 831554 947573 944936 5023720 5170064 39.65 71.7 1
11:51:04 2024-01-29 673598 664998 192525 188791 305952 315616 331892 329943 206890 204464 250911 256042 289170 293082 4386984 4689672 6386224 6265787 1088302 1120408 274949 242756 253509 255292 305102 297036 284295 288532 197474 199731 688135 623775 1446476 1419151 408041 405826 585549 590461 737312 712816 753151 762390 792848 801854 775012 867576 1961287 2065664 1213576 1016784 652323 637921 765700 767781 800297 801208 821105 838463 948922 939311 4919068 5185941 39.65 71.7 1
11:51:05 2024-01-29 666166 665953 192670 188228 307378 313921 332665 329408 206959 208561 250853 255828 288137 293801 4358428 4605568 6458333 6256421 1068939 1123664 276604 242011 254289 254865 305531 296582 285103 288423 197474 200393 673870 628684 1456503 1419151 410550 404256 587246 592696 729637 713357 753501 755242 784319 808243 778971 861376 1955009 2047224 1209737 1029038 651395 635755 771745 767781 793351 807094 826817 834743 938955 937597 4982859 5166378 39.65 71.7 1
11:51:06 2024-01-29 669214 665953 192640 189166 305490 315947 331354 329675 206925 208632 251104 255828 289294 297998 4361276 4688375 6453609 6260886 1085132 1123664 276216 242046 254681 254900 305962 295677 286311 287495 197509 199106 692720 624638 1442598 1434523 410825 404577 589331 590416 732851 717484 753687 756421 796930 807103 772651 860604 1957799 2038004 1219205 1023118 648998 639980 770100 761017 797871 808805 822276 834793 942797 944643 5040573 5171772 39.65 71.7 1
11:51:07 2024-01-29 673120 663996 192171 189144 306987 315394 331892 329675 206925 204782 250715 255649 289232 292263 4374086 4715406 6397656 6265787 1091439 1122034 276091 242721 253899 255506 303924 296748 286311 287140 197543 199731 701327 625533 1439289 1420158 408978 405935 587246 590531 738101 715453 751509 763200 795803 799491 774920 868235 1964361 2068161 1207905 1013856 650932 638153 764073 765530 799583 802482 820780 837432 944712 944643 4983161 5179153 39.65 71.7 1
11:51:08 2024-01-29 675250 665948 192375 188795 308094 313409 333441 329675 206925 205420 250327 256513 289259 292673 4367844 4675106 6425409 6260886 1081964 1121998 276640 242756 257921 255720 305102 295914 286311 287746 198359 200393 685470 632286 1441180 1410938 409304 409117 588079 596208 737054 715453 755141 763985 788892 802455 778971 863138 1949146 2058889 1209737 1023155 651395 635599 769007 767781 793351 802410 830430 836600 936600 941935 4971123 5166378 39.65 71.7 1
11:51:09 2024-01-29 666704 665944 192340 188825 306802 313957 333947 328414 206994 204924 250363 256042 289633 292982 4364668 4684615 6500236 6247056 1076985 1123664 276675 242908 253934 255471 306825 294695 286714 288066 197509 200428 672420 631383 1446170 1420158 409304 405144 585775 595328 733370 717484 755613 755210 784319 809386 779187 858117 1946298 2050717 1227285 1030507 647610 635599 771748 764408 795607 809949 829249 832146 939531 944827 5006400 5172048 39.65 71.7 1
11:51:10 2024-01-29 674364 665948 192340 188694 306415 314399 331390 330942 206925 204924 250751 255256 290615 297925 4367780 4704149 6462934 6261320 1088335 1125259 274949 242756 254325 254900 306393 295538 286311 287949 197509 200486 688135 624219 1470164 1432425 408077 405183 586136 590416 735451 718502 749043 756421 797789 808243 774371 862593 1958733 2052699 1211657 1021870 647610 640071 769007 762170 799583 809949 821105 832146 944845 947288 5027395 5172048 39.65 71.7 1
11:51:11 2024-01-29 673129 665688 191769 188825 306987 315645 331892 329675 206925 204782 249589 260772 289259 297998 4361351 4727313 6444085 6256421 1097606 1121239 275793 242383 257958 255720 304601 295426 287117 287050 198128 200149 688135 626430 1444244 1423310 409267 408808 585545 590533 737637 719012 751175 761311 797789 801253 774920 867704 1960406 2065187 1215495 1012377 647610 638190 763421 761054 800182 802302 823448 834780 944808 943828 4968832 5174735 39.65 71.7 1
11:51:12 2024-01-29 668438 665473 192340 188791 306415 313706 333676 327424 206959 204924 249589 260772 288417 293233 4367780 4652284 6420760 6256858 1075673 1121998 277880 242011 256314 255720 303674 296331 285477 287949 197474 200219 678945 632286 1444547 1412127 410608 408231 587471 594083 735973 715453 756287 762930 788892 802527 777868 861331 1955009 2058889 1211657 1026110 651395 636502 769007 767767 792751 802266 830430 837233 935544 937525 4972117 5164034 39.65 71.7 1
11:51:13 2024-01-29 668025 665944 192314 189088 306982 315874 333609 329373 207860 204464 251068 256007 289083 292630 4367762 4680401 6457796 6255975 1082009 1124424 277454 242011 254645 255257 305962 296582 287117 287140 198543 200009 667497 630932 1446477 1429378 410499 405754 590321 590842 732814 719258 755836 756758 795130 808243 776021 860828 1956403 2039955 1215495 1028305 647610 637179 771196 761662 795607 809231 825531 832226 940489 948427 5032366 5166711 39.65 71.7 1
11:51:14 2024-01-29 677445 665437 192167 188795 306410 314878 333134 329871 206925 206204 250080 256042 289690 293590 4370880 4744635 6476762 6255975 1097681 1123627 276216 243299 253085 255650 306393 295398 287117 287746 197509 200358 697781 624219 1452362 1427352 408493 405754 590679 588944 737017 719522 748364 756825 795730 802527 777124 863821 1954709 2058705 1211657 1019686 647610 640035 767878 760397 800187 810449 821105 833334 946722 945372 5043164 5170527 39.65 71.7 1
11:51:15 2024-01-29 673607 663991 192167 188791 306982 315580 331856 329871 206925 205032 250715 257481 288347 294495 4374013 4717935 6406982 6265354 1094538 1125259 276374 242721 253864 255685 303213 296546 286374 287140 198094 199731 691997 626430 1436970 1420158 408942 408231 588913 592095 739674 717484 753687 762317 795766 801427 774920 869523 1967164 2067070 1198488 1013060 648998 638190 763494 763251 799044 806537 823448 837196 946052 942865 4983048 5175115 39.65 71.7 1
11:51:16 2024-01-29 670072 664967 192336 188791 306415 312933 333947 327883 206925 204890 249518 256760 289434 294213 4355020 4659023 6434958 6260886 1078755 1118712 277880 242011 253474 255685 304138 296582 285401 288152 197509 200358 696288 632286 1451813 1410938 409267 408195 587246 595713 736226 715453 755104 762353 790010 802455 778934 861257 1955009 2060223 1209737 1023118 651358 636050 767878 767744 793314 805966 830430 837196 935508 940796 4975745 5161116 39.65 71.7 1
11:51:17 2024-01-29 670271 665953 192336 188812 305917 315838 330531 329408 206959 203863 250891 256007 289259 291980 4357851 4674918 6462810 6256013 1083517 1120372 275986 241977 254681 255368 305962 295954 286311 287949 197509 199106 692720 625702 1445159 1433443 409883 405147 589749 590195 733334 717484 751175 758017 797495 810557 774334 863438 1955009 2044701 1176506 1025524 649462 639582 770100 761017 799955 810412 823374 832740 943265 945640 5043164 5177445 39.65 71.7 1
11:51:18 2024-01-29 677408 665944 192167 189092 306161 314621 332629 329373 206925 205563 249482 256042 289259 293955 4361276 4745401 6480975 6265354 1096823 1125259 276374 243299 258067 255685 305962 295426 287117 287656 197509 200393 686664 626893 1444122 1424197 408493 405790 589488 593358 737054 719522 751435 757365 795130 807081 777124 864473 1957799 2058383 1214775 1019027 647148 638153 765700 762861 802352 810449 820956 832740 948738 945640 5027906 5170603 39.65 71.7 1
11:51:19 2024-01-29 677445 665688 192944 188198 307804 314842 331856 331180 206712 205066 250291 256042 289259 293765 4361276 4674805 6439696 6261541 1086638 1121961 275757 242756 253085 255650 305066 296582 286240 288797 198625 201023 645124 631383 1433020 1410938 408493 405898 587251 595291 737665 712779 754761 760662 790570 800018 781809 865125 1954145 2074053 1223576 1021870 649926 635599 764615 767236 796738 805966 829025 837121 940865 939311 4928905 5164381 39.65 71.7 1
11:51:20 2024-01-29 671197 665657 192779 188494 307343 312933 333405 328911 206890 204924 250327 254794 289901 298348 4367762 4641993 6537222 6246597 1075441 1125259 276604 242011 253544 255257 305602 294211 286714 288066 197440 200393 666620 632286 1452465 1420158 409267 405826 585775 596355 735085 718502 755613 755986 788756 809386 781218 862169 1943678 2049071 1219460 1028964 647610 636050 770100 763288 794478 811668 829025 832109 937535 944269 5018864 5168067 39.65 71.7 1
11:51:21 2024-01-29 675375 665807 192336 188787 306415 314363 331354 330907 206395 205135 250715 255186 289083 293992 4361276 4710840 6462934 6260886 1089885 1123627 274458 242721 253509 254865 306393 295641 286311 287544 197509 200323 676770 622839 1443948 1429378 409365 404541 589749 590416 733890 717993 751472 759474 795766 808243 774459 861294 1954145 2048160 1211657 1023410 647610 638153 769007 761091 799613 808679 820956 832109 944639 942901 5033320 5170064 39.65 71.7 1
11:51:22 2024-01-29 673607 665533 191734 188795 306982 315322 331354 328911 206890 204782 250291 257300 288277 291980 4374013 4722096 6397656 6274733 1092901 1121998 275757 242552 253474 255436 303177 296371 285436 287140 197509 199731 698433 625108 1442849 1423924 408041 405862 587246 590416 738188 717213 753263 763471 795730 801427 774920 867667 1960594 2067695 1225090 1014668 650855 638153 762953 764408 800182 804826 822750 838388 946052 941972 4966636 5173753 39.65 71.7 1
11:51:23 2024-01-29 670956 666849 192340 188625 306415 312933 333911 328875 206925 205486 249554 256042 289224 293084 4364244 4671768 6425371 6260488 1075673 1122830 277880 241977 253509 255685 303995 296582 285557 287949 197474 200044 676770 632286 1460603 1414951 410535 408195 587246 595254 734962 715366 755613 761237 788892 802455 777454 865242 1949333 2058852 1209737 1025524 653187 636502 767878 766598 792715 804826 830420 837507 935434 939311 4982092 5160698 39.65 71.7 1
11:51:24 2024-01-29 667451 667154 191734 189122 306987 313921 333405 327919 206959 204429 250679 256042 289083 292341 4355512 4678447 6486108 6242603 1081236 1125259 277454 242011 254254 255471 303780 295677 286866 286718 197509 200358 673870 632286 1450749 1427078 410535 405826 591446 592205 732915 719522 755104 755652 793409 807103 777124 860828 1949556 2040307 1223373 1028964 647610 636502 770100 761118 793351 811022 828185 832627 940865 947014 5047286 5170603 39.65 71.7 1
11:51:25 2024-01-29 673607 667154 192249 189122 306978 314878 331928 329907 206925 204748 249742 257658 289259 297925 4367780 4746071 6425409 6265787 1097643 1121998 276410 242349 258250 256473 305030 295641 287234 287279 197509 200358 688135 627787 1437640 1420158 408077 408231 589488 590878 737573 719522 755298 760123 795766 801217 774920 867667 1956651 2061819 1215495 1013221 647610 639400 763494 760981 800187 808089 822787 835081 948738 942901 4980831 5170754 39.65 71.7 1
11:51:26 2024-01-29 675043 664318 193300 188034 307374 312897 331892 329943 206534 205101 250116 256042 289022 297998 4367762 4672454 6444283 6256421 1086512 1120372 275564 243095 258104 255436 305066 295151 286079 288617 198345 200988 645124 631383 1434775 1410938 409657 405826 587334 595932 738101 711269 751138 761237 788756 801217 779522 867012 1953578 2074053 1223373 1017571 653187 635755 763494 768872 799044 806537 826981 837010 941858 937947 4921521 5162696 39.65 71.7 1
11:51:27 2024-01-29 669214 667150 193143 187988 307343 313409 332864 329408 206959 204748 251104 254645 288680 292594 4358428 4618115 6480863 6255975 1072788 1121203 275931 242011 253509 254474 306393 295677 285401 288355 197440 200358 672420 628684 1439671 1420158 408690 403936 588079 594412 731828 715453 755948 756149 790010 809386 778971 858378 1947652 2043247 1225329 1030469 649462 635599 770100 763798 793351 810449 829062 831997 938200 942937 5016523 5172048 39.65 71.7 1
11:51:28 2024-01-29 676796 666212 192529 188516 306166 314363 330621 329943 206856 204782 250715 255429 288820 293992 4367780 4701568 6453609 6256421 1085132 1122034 274595 242011 254289 254652 305460 295641 286400 287949 197323 199731 685737 624638 1453448 1432425 408617 404541 589331 590416 733398 717484 752579 757089 796330 808243 773236 859387 1954145 2039759 1186265 1022599 649462 638190 769553 762747 797909 809304 822787 832627 943970 942937 5042748 5173753 39.65 71.7 1
11:51:29 2024-01-29 672652 664323 192395 188843 305486 314878 331892 330544 206890 204782 249518 256038 288785 297155 4367780 4733314 6434621 6260886 1097568 1121998 276091 242552 253297 255720 304494 296481 287234 287140 197509 199731 689606 626893 1444055 1420158 408041 408231 589975 590008 738977 719012 753687 760123 795730 800054 774920 867667 1960616 2058852 1215495 1013221 647610 639219 762376 761054 799053 806949 823411 835202 948738 942937 4980880 5170323 39.65 71.7 1
11:51:30 2024-01-29 675043 664323 193273 187824 307835 312897 331892 329907 206534 205101 249589 256859 289022 297998 4364648 4675117 6444085 6260886 1086676 1121998 275473 242756 253120 255257 305066 295426 286039 288680 198345 200393 645124 630481 1436078 1410938 408493 405826 586502 593919 738101 711269 750034 760428 790010 800054 780664 866395 1955534 2065818 1215548 1021104 650390 636050 764615 767781 796738 805966 827220 836415 939124 938647 4937944 5160698 39.65 71.7 1
11:51:31 2024-01-29 669076 665944 192804 188228 307093 313409 332900 328911 206890 204464 250327 254681 289259 292299 4364648 4623501 6494769 6246597 1076580 1121998 276604 242046 253509 255292 305602 294875 285436 287949 198359 200044 665171 631383 1431186 1420158 409267 405597 589488 594412 733890 718502 754569 755748 788756 808814 777245 857559 1945657 2039978 1217504 1026257 647610 635001 768733 761054 793351 811632 827846 830183 938053 942901 5009444 5170064 39.65 71.7 1
11:51:32 2024-01-29 676335 665482 192227 188692 306869 313921 331623 330674 206213 205066 250116 255221 289294 293955 4348777 4713408 6453609 6251514 1088335 1121998 274494 242756 253474 254652 305962 295398 286539 287252 198625 200009 678220 621964 1480460 1420158 408203 405430 589488 591750 735973 718502 750331 756199 793445 802527 776572 865125 1955534 2054985 1211657 1018885 647610 640128 767318 761017 800187 809268 820334 831997 945597 942901 5018561 5170064 39.65 71.7 1
11:51:33 2024-01-29 673607 664000 192500 188980 306874 314914 331354 329408 206712 204464 249589 257120 289000 291980 4355020 4688299 6388331 6265787 1091414 1121998 275793 243689 253509 255471 303249 297491 285436 287746 198094 199731 695491 624184 1442570 1420158 408653 405826 586794 590416 737017 715453 753151 763471 795766 799455 774920 867667 1955057 2063113 1207905 1017571 651321 641039 764008 765567 799017 805966 823411 838704 947246 941972 4961494 5166901 39.65 71.7 1
11:51:34 2024-01-29 667224 665218 192668 188881 306415 313921 333676 327848 207571 204464 250715 256760 289915 293084 4367844 4624774 6416190 6260886 1075008 1122034 277489 243652 254112 255257 304138 296331 285436 287746 197509 200044 676770 632286 1439018 1418145 410572 405862 587246 592332 733890 714404 757171 761274 784319 802455 777245 861943 1949948 2054009 1211657 1024792 651321 634551 766771 765604 793314 804826 830281 836973 937351 939311 4975933 5160698 39.65 71.7 1
11:51:35 2024-01-29 665492 665948 192096 189179 306987 313665 333712 327919 206925 208778 250291 256007 290285 292114 4361536 4673750 6499465 6247056 1077385 1121998 276675 243423 253509 255471 305962 294290 287032 287949 197165 200393 662271 631383 1432054 1420158 409267 405790 586172 594412 733890 717484 760647 755210 784283 809386 777281 861555 1944885 2041424 1223373 1025524 647610 634551 767355 762170 793351 810485 827220 830183 938053 942901 5004398 5170716 39.65 71.7 1
11:51:36 2024-01-29 677279 665482 192336 188980 306987 313957 331892 329943 206247 205101 250291 255649 290356 292734 4367800 4722667 6472259 6256858 1091414 1122034 274494 244894 253509 254865 305962 295190 286074 287544 197440 200136 676770 622409 1485496 1425329 408203 405147 586172 588958 735451 718502 749798 756937 796930 802563 774920 862593 1955534 2050347 1211657 1021142 647610 641039 765700 761091 799620 810485 820993 832627 947246 942901 5033234 5170740 39.65 71.7 1
11:51:37 2024-01-29 673607 663022 192340 188692 306196 315838 331623 329871 206925 204782 250291 256042 289140 293353 4367780 4688455 6397656 6275152 1091414 1120408 275564 242383 253297 255079 304138 296371 284530 287171 197509 199857 688370 622854 1444802 1418145 405745 405790 585167 590416 735571 713320 749043 762930 794335 798892 774920 863858 1960707 2062463 1213555 1017571 651321 640128 765700 765567 799657 804826 820993 836415 946041 939311 4950047 5168067 39.65 71.7 1
11:51:38 2024-01-29 665761 665213 192340 188688 306406 313957 333947 327389 206959 204464 249554 256760 288106 292879 4364648 4642905 6407027 6256421 1075738 1118712 278075 242011 253474 255685 304138 296122 285436 287382 197474 200114 678945 631846 1443246 1410938 410572 405898 586976 592332 735973 713357 756250 761311 784053 802383 779559 862556 1951370 2056968 1209737 1022599 651321 634065 765700 765604 793351 804257 830281 836415 936975 939311 4948833 5158688 39.65 71.7 1
11:51:39 2024-01-29 664516 665944 191730 189351 306987 313194 332900 327389 206925 208818 250291 256042 288820 297443 4355058 4674918 6476762 6251514 1082113 1122034 277489 242011 256314 255292 303994 296129 287117 286298 197543 200358 678220 632286 1435993 1427352 410572 405790 585992 590696 732851 718278 755141 756831 793409 807103 774920 860828 1945800 2041424 1213576 1028459 647610 638312 770063 760508 793351 809340 826981 832665 940865 948158 5028774 5177445 39.65 71.7 1
11:51:40 2024-01-29 677763 665473 191765 188722 305952 313921 331928 329907 206247 205740 249554 255649 288881 293293 4367780 4726024 6472259 6256421 1092995 1121998 274494 243165 253297 254900 306393 295190 286311 287140 197509 200393 697781 622854 1467231 1424197 407913 405469 586172 585500 736226 718502 749835 756421 794605 802527 774920 862593 1955009 2053994 1207818 1019649 647610 641039 767841 761054 800224 811094 820956 832627 944529 947014 5033234 5177445 39.65 71.7 1
11:51:41 2024-01-29 671987 664497 191765 189019 306982 315136 332365 328911 206747 204429 249589 257120 287508 298348 4361313 4708543 6388056 6265787 1091364 1122034 275793 242046 253509 255292 303177 297036 286074 287140 197543 199731 696962 624638 1436869 1420158 408041 405898 587246 590144 737582 715453 751509 762323 795766 797805 774920 867667 1959225 2063286 1228928 1013221 650855 640128 764626 763324 799017 802338 823374 837507 944492 944973 4957905 5173753 39.65 71.7 1
11:51:42 2024-01-29 673607 664506 192323 188688 307843 312019 332972 329408 206747 205135 250116 256042 289057 297998 4348777 4658113 6444008 6256421 1081964 1121203 276216 242756 258140 255685 304566 295713 286074 287544 196857 201023 670970 628684 1456975 1410938 408493 405862 586502 595511 738322 711305 750605 759585 784283 800090 779559 867049 1949370 2068161 1207818 1016710 653187 636428 764525 768326 797909 802338 825801 837507 943541 941972 4910094 5168067 39.65 71.7 1
11:51:43 2024-01-29 667789 664028 192505 188134 307843 313409 332936 328911 206925 204464 250927 254473 288277 292729 4358428 4602296 6471984 6256421 1072788 1122034 276640 242552 253509 254083 306393 296129 285000 288391 197131 200253 673870 628684 1434079 1418145 408113 403368 587246 592368 729724 714910 755948 756421 784247 808814 779559 858341 1947652 2046157 1229241 1030507 651321 635489 772294 765604 795607 808162 827257 832627 938053 943434 5004474 5166901 39.65 71.7 1
11:51:44 2024-01-29 677297 665944 191765 188619 306879 313957 331068 329978 206104 205101 249589 255256 289294 293747 4348538 4722667 6480975 6256421 1090662 1123664 274494 243130 253509 254965 305962 294695 286311 287256 197509 200219 676770 622131 1469742 1425329 407913 405147 585811 592862 735973 718502 746772 756421 795766 807103 774920 862593 1955009 2050618 1231198 1019649 647610 640128 767296 761091 801125 810521 820956 832627 944529 945484 5018788 5197112 39.65 71.7 1
11:51:45 2024-01-29 676483 663527 192510 188038 309155 314399 330889 329943 206603 204782 249976 256042 288680 293801 4364372 4682601 6453656 6265787 1087292 1121203 274914 242383 253120 254975 305066 295218 284565 288797 198625 200393 690709 626446 1472625 1409938 408203 405862 586415 591840 738101 711305 753151 760123 790010 802635 781882 866432 1954145 2075068 1215548 1018299 650390 634551 764082 767236 796499 804826 825494 837507 940828 939165 4925109 5164381 39.65 71.7 1
11:51:46 2024-01-29 669449 665473 192202 187937 309378 312968 332936 328361 206747 203863 250327 254438 289434 297714 4348814 4625114 6500236 6247506 1069737 1120408 275828 242011 253509 253871 305481 295433 284565 288066 198625 200358 672420 628684 1439276 1418145 408978 404541 588913 594449 733370 715453 754034 755884 788892 808814 779289 863475 1942547 2041424 1219460 1024375 647610 634551 768970 761590 793351 811399 827883 830183 936724 945983 5015792 5163202 39.65 71.7 1
11:51:47 2024-01-29 677279 665012 191765 188660 306446 314399 331964 328911 206395 205420 249554 255828 288776 292114 4383849 4725208 6462382 6247056 1092813 1124461 274529 242791 258104 255292 305531 294775 286427 287140 197474 200044 676770 621449 1488583 1420158 407913 405826 586172 590914 737054 718502 749265 755748 793445 802527 774625 863895 1954145 2050618 1211657 1016118 647610 639674 765171 762206 800828 811123 819825 832034 944529 945983 5026023 5170603 39.65 71.7 1
11:51:48 2024-01-29 673607 663773 192202 188194 309879 315358 331390 329943 206925 204464 249589 255828 287369 293082 4380717 4675117 6398063 6265787 1091336 1118785 274494 242418 253509 254900 304816 297311 284530 288476 197474 199731 673870 623294 1475277 1415864 408493 405826 585254 585645 736010 712583 746772 762390 791133 802419 775012 866432 1957799 2063150 1213576 1013893 653187 640128 764600 767125 799053 802552 821068 837047 945905 939165 4953583 5155703 39.65 71.7 1
11:51:49 2024-01-29 664387 665688 192336 188228 308678 313778 331928 325981 207571 208561 249589 256760 287194 292425 4348814 4612119 6425632 6256421 1069296 1118749 277454 246389 254681 255222 303177 297000 285178 287544 197440 200184 676770 632286 1444803 1420158 411153 405718 586794 592623 733066 714910 756213 760087 789907 802455 776659 861781 1950423 2052072 1187188 1024649 651321 636391 768970 765419 792715 804826 830318 837507 936954 939165 4983048 5185946 39.65 71.7 1
11:51:50 2024-01-29 665456 666203 191695 188756 306483 315550 331856 328379 206959 203829 250679 256007 288785 293955 4364648 4680401 6439157 6251514 1081236 1121961 277489 241977 254254 254865 305066 295498 286960 286262 197543 199731 695674 630932 1428512 1429378 410499 405433 590586 592210 731741 720312 755836 756186 794568 807103 774920 860553 1949911 2038004 1223171 1024649 646687 639219 771235 761739 793351 809231 826981 835081 940828 947996 5034577 5166905 39.65 71.7 1
11:51:51 2024-01-29 675236 665948 191695 188926 306483 314590 332360 329373 206890 205066 249132 256760 288987 292978 4364648 4744556 6458072 6246597 1096826 1120372 275757 242687 254509 255685 305030 295151 286830 287140 197509 200044 678220 626446 1447086 1419886 407913 405790 590586 589753 737017 719250 749265 756421 793409 802455 774920 864473 1955534 2053528 1211657 1015337 647610 639035 764525 762861 801359 810449 820371 832590 947246 946653 5039562 5156048 39.65 71.7 1
11:51:52 2024-01-29 674867 663696 191734 188791 306843 315070 330853 329408 206856 204748 250291 256042 287473 293084 4355020 4678221 6397656 6265354 1091336 1120335 274879 242011 253474 255257 304102 297491 284783 287382 197440 199522 691270 622854 1445081 1419886 409074 405754 585549 590531 735973 713087 751435 762930 793409 801427 774920 865088 1956924 2062827 1209788 1015337 651321 641039 766167 764840 799613 802552 820993 837010 944492 939128 4957122 5163207 39.65 71.7 1
11:51:53 2024-01-29 666277 664712 191765 188168 306798 313599 332864 327389 207860 208671 249554 256760 287508 291980 4367762 4621361 6425632 6255975 1066203 1121166 276640 246353 254289 255222 303177 296371 285165 287656 197474 200323 675320 632286 1441768 1418879 410535 405754 586498 594668 732814 714097 757267 760087 790465 802455 777208 863438 1946521 2054985 1229241 1024649 651321 637176 768970 767633 792189 804826 830281 837507 934625 940494 4975933 5157421 39.65 71.7 1
11:51:54 2024-01-29 665957 665944 191765 188756 306303 315550 331749 327883 206925 208747 250327 255792 288382 298495 4361613 4668434 6443785 6255975 1082113 1121998 276410 242011 254289 254865 305066 295290 285401 287140 197509 199071 691270 625533 1446010 1433443 409883 404505 588913 590531 731741 719522 753687 756421 796930 808814 773748 860553 1954145 2038004 1198738 1021737 647610 640128 771786 762861 797305 809304 822824 832627 943541 946653 5048194 5165276 39.65 71.7 1
11:51:55 2024-01-29 675830 664318 191765 188198 305952 315658 331856 329373 206856 204464 250291 256007 287508 293318 4348777 4668171 6406982 6274733 1090635 1120372 274914 242552 253474 254865 305030 297000 284543 287949 197440 199731 688135 623219 1444244 1419151 409657 405826 585549 592095 737054 714368 750901 762317 792251 802383 774976 866737 1956924 2066075 1213576 1013893 652323 640128 765171 767670 800187 802552 821030 838277 945868 939128 4954791 5167067 39.65 71.7 1
11:51:56 2024-01-29 666277 665437 192301 188233 306157 315297 333225 327353 207571 203863 250080 256760 288277 291838 4364648 4611477 6425632 6256421 1069296 1118749 276604 246425 254289 254900 303888 297036 285365 287949 197474 200044 676770 632286 1464870 1420158 410535 405754 586411 592623 731869 714368 756287 760123 790501 802419 777281 861781 1948374 2053528 1209737 1026110 651395 636465 770063 767633 793351 802266 829690 838817 936288 941862 4981779 5153833 39.65 71.7 1
11:51:57 2024-01-29 668184 664277 192301 188756 306987 315580 331211 328645 206925 206184 250327 255792 289434 297925 4351764 4673750 6444283 6246597 1080499 1121726 276640 246389 254289 254900 305066 295677 286553 286754 198128 199418 688135 629582 1450674 1429378 410535 405147 590393 592095 731741 718791 755836 757365 794605 808243 774920 863438 1951370 2035114 1215495 1024649 647148 639674 770063 762385 795533 806985 827571 833891 940828 947325 5047850 5155627 39.65 71.7 1
11:51:58 2024-01-29 675527 663964 191695 188791 306987 314878 331713 329373 206890 204748 249554 257120 287473 298348 4370880 4717935 6411345 6256421 1093756 1123627 275757 241977 253474 255685 302325 296546 286427 286938 197543 199731 691077 625533 1469167 1423020 408653 408231 588496 590416 738101 716976 751509 761274 795730 801427 774920 867667 1955020 2059812 1219333 1011013 647664 640128 764082 765036 799575 804826 822824 835820 944492 943233 4973629 5163202 39.65 71.7 1
11:51:59 2024-01-29 668358 663955 192320 188625 305947 312968 334775 327618 206959 204748 249742 256760 288382 292263 4361613 4642628 6414521 6255975 1075700 1122675 277489 246389 253262 255685 304102 296122 285401 287684 197440 200044 675320 632286 1428553 1410938 410535 405862 586415 592332 733890 713357 758511 761274 790010 802455 777208 862057 1945491 2050618 1209737 1025379 651395 637549 770063 767633 793138 802302 829100 837620 936954 940494 4961406 5141251 39.65 71.7 1
11:52:00 2024-01-29 669600 665684 191730 188894 306987 315838 331068 329124 206890 208525 250327 255614 288680 297925 4358428 4671656 6444132 6246780 1082113 1122034 276377 242011 254254 254048 305030 295190 285436 287140 197474 199071 691270 623172 1444624 1429378 409593 404541 588918 590416 731338 716976 751212 756421 795766 807103 772651 860828 1955121 2035114 1217321 1021737 647610 638336 770063 763296 797871 808696 822824 832775 943541 944643 5039562 5166102 39.65 71.7 1
11:52:01 2024-01-29 673754 662986 191660 188787 306987 313921 331570 329390 206890 204464 249132 257077 288382 298077 4364648 4742686 6434958 6256421 1099174 1121998 275473 241977 257813 255720 302821 295433 286916 286736 197839 200044 678220 625108 1437349 1420158 408077 408231 589749 591674 738188 718502 751212 760428 795766 800090 774920 867667 1959308 2059812 1213576 1011013 645765 636425 762995 762206 800144 802338 824624 836312 944492 944607 4975933 5173753 39.65 71.7 1
11:52:02 2024-01-29 677023 663450 192605 188034 307343 311983 332612 329693 206712 205101 249940 255689 288583 294047 4358428 4667086 6425371 6256421 1085090 1118749 276180 242721 257885 255292 304601 295498 286275 287949 198359 200393 655021 630481 1460566 1408938 408077 409117 587246 595749 738101 715453 754034 763441 788892 802419 779522 862556 1946521 2053528 1209737 1020285 650469 633799 768413 765456 794269 804826 829727 836415 936416 939128 4971123 5151333 39.65 71.7 1
11:52:03 2024-01-29 667113 664967 191057 189092 306771 313921 332629 327512 207571 204429 250291 255828 289361 297654 4361613 4675153 6439157 6251514 1082113 1121998 276675 246425 254254 254865 305066 295290 286074 286079 198404 199892 675320 628684 1457287 1428365 410535 405147 590586 591370 731741 719522 753501 756421 795497 808243 774920 860828 1949370 2036287 1217414 1023192 645765 637361 771159 761776 795533 806840 825801 833853 942302 947325 5038172 5166901 39.65 71.7 1
11:52:04 2024-01-29 671983 664825 191695 189092 306987 314768 331892 329390 207294 204748 249518 257622 288785 297503 4367780 4731630 6388331 6256421 1092937 1118749 275793 242383 253995 255650 303213 297509 285436 286799 197543 199731 678220 625108 1439184 1420158 408077 408231 587063 590702 738101 715453 748932 761274 796766 798892 774920 866357 1959188 2066075 1207905 1015337 650469 638299 765171 764887 800144 803615 821068 838277 944529 941593 4954805 5160698 39.65 71.7 1
11:52:05 2024-01-29 668360 664318 192305 188203 306987 313409 333405 326895 206821 204429 249518 256760 288277 294261 4358428 4642905 6425632 6251514 1075673 1121203 277489 246461 253085 255650 303213 296582 285441 287544 197474 200044 700394 632286 1451923 1410938 410209 405898 587246 594412 735045 713357 755677 761237 788892 802455 776659 860828 1946670 2049579 1233154 1023192 649545 634698 767841 765419 793138 805966 829100 838855 934699 941862 4976095 5155009 39.65 71.7 1
11:52:06 2024-01-29 665725 665734 191527 188582 306442 314878 331570 328166 207329 208418 250327 255256 288382 293955 4345678 4661550 6434958 6247056 1080573 1120372 276216 246497 254254 255425 305102 295641 286074 287140 197543 199106 694019 626430 1472111 1429378 410535 404541 588913 591822 731741 718502 754761 756447 795766 809118 773785 860215 1951370 2035114 1223171 1021737 646687 637361 768450 761776 797598 807980 824624 832702 943541 944031 5040062 5163202 39.65 71.8 1
11:52:07 2024-01-29 673603 664318 192465 188198 306166 313921 330889 330679 206752 205066 249589 256007 288626 292751 4364648 4679116 6411739 6261541 1085127 1117920 274914 242756 253120 254900 305066 295641 285432 288594 198625 201023 665171 628684 1453051 1410938 408493 405826 586379 593992 738101 711269 752616 760123 788793 800653 778383 867049 1954145 2069006 1223373 1015337 651395 636050 762990 768798 799918 807108 824833 836909 943541 937802 4919059 5160698 39.65 71.7 1
11:52:08 2024-01-29 669087 666203 192336 188164 307093 313409 332900 329377 206821 204748 250927 255221 288785 293084 4374462 4599570 6471539 6242567 1073900 1122034 276640 242011 253474 254865 306559 294740 285588 287949 198625 200428 665171 631383 1439954 1420158 409267 405754 585847 595932 733619 718502 755575 755348 790501 808814 777208 860034 1940915 2041424 1217504 1025379 645765 634698 767370 762861 793203 810339 830533 830220 938089 945531 5018473 5164381 39.65 71.7 1
11:52:09 2024-01-29 677172 664318 192096 188761 306987 313921 331928 330321 206247 205568 249554 255256 288881 292978 4348889 4722667 6462934 6242567 1094516 1121203 275371 242552 257849 254865 306127 294740 286714 286736 197440 200044 676770 622408 1447635 1424197 407913 404577 586172 589175 735451 718502 749265 756421 795766 802527 774920 862593 1952757 2050618 1235110 1017316 646687 638336 765737 762318 801892 809159 820844 832665 948664 946653 5021116 5160698 39.65 71.7 1
11:52:10 2024-01-29 674771 664318 192395 188203 306166 314731 330853 329657 206684 206593 249554 256042 287473 293353 4358428 4678447 6397864 6270258 1090635 1118749 274914 242011 257994 254900 305697 297000 284095 287949 197474 199765 691077 622854 1444244 1416135 405709 405790 585386 590416 736870 711269 751658 762390 792251 800090 774940 866395 1956924 2062735 1219333 1013893 651395 638336 764652 765419 800144 802479 820918 837084 944529 938465 4938257 5157019 39.65 71.7 1
11:52:11 2024-01-29 667127 663376 192061 188203 306987 313886 332665 326860 206994 205977 249589 256760 287508 292673 4358503 4614769 6402433 6247056 1072603 1117129 277295 246007 253544 254900 302928 295498 285165 287140 197440 199765 673870 631834 1431417 1415132 410245 405790 586379 590587 734930 712816 755714 760698 784283 802419 776975 860034 1947652 2050618 1209737 1020012 649545 634249 765737 764230 793138 804520 830533 835820 935623 939165 4976095 5153344 39.65 71.7 1
11:52:12 2024-01-29 666055 664028 192200 188692 306987 313886 333405 327389 207639 204361 249589 255828 288785 292114 4355058 4661512 6471726 6237691 1078647 1122034 276675 246634 253899 254900 305066 295525 287117 286383 197543 200358 670970 630481 1469584 1425329 410535 405790 585847 592205 733098 718242 755650 756223 793445 807103 774662 862207 1946559 2038533 1227285 1025524 645765 634557 768322 758975 793203 809789 827534 832702 940865 945531 5027906 5162696 39.65 71.7 1
11:52:13 2024-01-29 675523 665213 192061 188791 306987 314363 331892 328911 206890 207176 249375 256042 289083 292734 4367780 4734533 6453609 6251514 1094469 1121203 275793 242926 254509 255471 305102 294323 286745 286938 197509 200044 688135 624663 1447083 1419886 408203 405790 585811 590914 737054 719250 746735 756421 793409 802491 774920 863858 1949370 2050618 1233154 1016060 645765 637848 765737 761237 802463 809159 821101 833891 948701 945983 5002274 5167014 39.65 71.7 2
11:52:14 2024-01-29 675513 663810 192734 187059 307093 313373 331390 329943 206282 207094 250041 256042 288277 292871 4351764 4672678 6434958 6251514 1084316 1118515 274494 242011 257813 254865 304138 295190 285209 287949 198066 200358 672058 626893 1438410 1406423 408493 405862 587246 591913 737054 711269 753687 760123 788892 797769 779559 863025 1949985 2065664 1197942 1014394 647610 632902 762416 763435 793240 803615 828780 834595 935361 936477 4924149 5151333 39.65 71.7 2
11:52:15 2024-01-29 664092 663495 191233 188061 306559 311983 331892 326895 206568 208489 249447 255256 288076 291216 4345917 4652270 6433386 6218960 1074228 1119480 276180 246353 252732 254118 302999 293841 286311 286262 196857 199731 673870 630031 1450386 1420158 409267 404577 586136 592623 731315 718502 757290 754278 788829 802491 776572 858341 1942124 2036559 1235110 1023192 643727 634249 766262 758938 793138 809159 828163 832369 938089 945983 5026285 5163202 39.65 71.8 2
11:52:16 2024-01-29 683993 673397 196464 193506 315987 323794 342961 340909 214722 209816 256665 264600 297504 302083 4436406 4827949 6602865 6396902 1122222 1162717 285552 255335 265546 266162 318512 315036 299546 299254 206472 206056 687404 646979 1497445 1473386 422181 414876 608163 609022 761393 745865 783813 784080 823228 836657 800233 887773 2029661 2131851 1227009 1058889 672861 660405 804899 802338 827452 841320 866241 870693 973447 979889 5112798 5357371 39.65 71.7 2
11:52:17 2024-01-29 703988 699666 200722 195442 326853 331812 354029 351992 215302 214473 263719 271482 306937 311225 4547459 4872831 6695852 6556113 1170542 1199018 289910 256230 272279 274078 327821 318912 308538 307255 208682 211558 701460 658228 1508976 1489414 424619 422518 616682 619059 778625 761022 788562 795542 833549 844553 807062 896649 2074515 2160944 1239921 1074085 681229 670998 815266 811663 839765 852272 870209 876885 984022 991887 5214970 5447394 39.65 71.7 2
11:52:18 2024-01-29 720240 714050 202915 197970 331973 337086 364426 360084 218273 214966 270240 275488 317128 315550 4639213 4961707 6817299 6663743 1187227 1226678 294187 261712 277760 278687 334088 324532 312068 313957 211380 216664 708607 665447 1541604 1520498 430701 423854 620359 624632 780834 765622 797230 800247 835914 847257 811800 899683 2092516 2197939 1257714 1088284 690531 676737 823318 819671 843035 854116 874377 886583 993215 993556 5286316 5533837 39.65 71.7 2
11:52:19 2024-01-29 728405 724759 204904 200927 335583 341230 368817 366622 223364 217759 272752 278923 316596 321441 4704452 5075389 6985156 6743523 1180447 1241554 297762 265508 281741 279419 336413 329907 314007 315056 212780 213930 711466 679448 1525029 1512358 432609 428777 619527 628633 784200 762372 801321 802374 825051 838509 813812 904324 2117801 2238246 1237564 1078872 695496 682541 815303 815748 848671 857248 862547 879350 1001846 991643 5430062 5571389 39.65 71.7 2
11:52:20 2024-01-29 752841 734169 204913 201027 334675 342915 368817 368316 223817 217385 274847 280164 319388 321441 4741860 5018964 6975830 6818699 1217276 1250748 294758 265653 279115 281126 336684 328682 315593 315580 212745 212904 704316 673653 1546672 1530797 426808 423926 620359 621838 781388 762912 787965 793300 827421 837257 802435 893022 2120032 2207248 1252354 1083504 687084 676124 818206 808610 837377 852005 865227 870148 984169 987498 5376111 5581044 39.65 71.7 2
11:52:21 2024-01-29 739898 730323 204299 199110 333674 341771 368781 365907 223520 217083 272752 281285 319353 321441 4757993 5141383 7013379 6776773 1203306 1254338 295781 260980 279151 278536 336684 324568 313494 314471 210719 212870 700924 677026 1544191 1523585 426170 421258 616058 620044 770087 754654 786250 786437 815240 834297 801294 879308 2102842 2211800 1255795 1082062 687084 668953 809490 810405 832822 838500 855966 868202 983279 977156 5367132 5593807 39.65 71.6 2
11:52:22 2024-01-29 744882 730332 203973 198630 333153 342807 367637 365487 219565 217013 272717 280678 319353 320433 4776723 5137373 7062733 6827054 1209888 1257905 293945 260980 278687 278749 334662 328473 310144 315536 210719 213600 707135 670016 1538057 1528627 426735 423818 612975 616325 775181 753191 782140 791053 819146 824869 792545 886094 2117027 2228722 1257714 1071656 679618 673381 809500 802483 830231 846174 856689 861410 977733 984854 5453997 5618246 39.65 71.6 2
11:52:23 2024-01-29 742079 741751 202985 199210 334715 340703 370002 367102 220180 216305 275619 281290 321032 324455 4823550 5161308 7070557 6856214 1213461 1263558 295376 261532 279617 280236 338377 327437 314892 315358 212008 213530 720500 680177 1543285 1530797 427646 421151 612975 619935 770524 752509 783589 783859 811745 832261 797277 874238 2117302 2225793 1256995 1085150 686634 669062 807172 811663 834359 839016 850212 867597 983324 976216 5443052 5665139 39.65 71.5 2
11:52:24 2024-01-29 760509 743067 204268 200533 335684 345903 373707 369947 220026 218743 276149 281973 321677 324131 4860183 5206313 7125037 6912261 1230307 1272741 295823 263568 281904 281337 337157 329350 314892 315802 213749 213565 714182 675577 1552315 1540017 426431 425650 618246 621082 779359 758855 779104 788548 816285 826837 792935 884530 2138441 2225300 1255795 1083605 685125 676566 815609 804765 829642 847533 857646 860796 975624 983390 5496331 5698310 39.65 71.5 2
11:52:26 2024-01-29 747367 746956 206067 201612 338295 346883 375399 370020 219782 219118 277954 284867 323653 329202 4896088 5276671 7252426 6959380 1220459 1277313 301300 262501 282738 283746 340811 332216 315816 316486 214121 215930 737645 686424 1581255 1539745 428865 423565 614530 621560 780505 753432 779804 793153 815020 820374 792576 881027 2142373 2247601 1267310 1075622 686103 675755 811837 809355 834667 844685 852742 859965 984169 982593 5549671 5740169 39.65 71.5 2
11:52:27 2024-01-29 756315 752620 209642 202299 341933 346411 376564 371830 221174 219083 279599 285295 325679 329345 4935935 5341367 7248549 6992011 1221994 1285643 299536 263307 283165 285049 341843 333131 317603 317960 215435 216023 720042 691807 1563422 1543906 431932 427119 617937 625371 779359 757886 788295 793190 811335 826398 794893 881064 2146949 2261804 1282662 1082770 694008 680185 810643 809367 839451 846177 851504 861874 993091 982557 5590119 5768305 39.65 71.5 2
11:52:28 2024-01-29 759013 757036 205045 204068 342970 349349 378943 374364 221209 220180 282630 284072 328216 332351 4954366 5346309 7255592 7025031 1227744 1294889 301396 264150 284937 286396 342879 333546 316756 320125 216355 217441 721471 694327 1566926 1548519 430702 428364 618246 627222 782978 758114 786213 793300 811031 827209 795492 883686 2157849 2269623 1278824 1082730 692032 680667 814145 810552 839487 847284 852136 861224 987604 988224 5606104 5796441 39.65 71.5 2
11:52:29 2024-01-29 762131 761685 206322 204361 343493 351785 381196 376017 222577 221213 282630 288408 331170 333397 5004469 5397002 7383757 7090682 1249300 1300438 301432 267415 285116 288404 346773 337494 321216 321727 216652 219270 726069 691844 1604879 1562503 430702 427566 618246 623160 783052 760712 782399 795556 818712 820518 791944 883268 2160918 2274493 1293797 1091387 690554 681840 820785 811128 834039 847586 858406 859965 985565 988260 5662538 5843335 39.65 71.5 2
11:52:30 2024-01-29 765806 766156 207476 204935 344487 351501 383356 381214 222234 221905 281495 289021 329885 337236 5036769 5419691 7349985 7143796 1270120 1311585 302950 267237 286186 287391 346411 336345 320767 321727 218340 218904 722638 686915 1593414 1581381 432609 426034 623066 623638 780527 765622 783910 789670 817139 829388 786943 876955 2160918 2273523 1299380 1106095 694504 680667 821057 818598 835887 845141 860243 868871 986965 984854 5658487 5880850 39.65 71.5 2
11:52:31 2024-01-29 780403 768400 208305 203893 344492 355747 382543 380954 222955 222599 284152 288644 332405 337242 5074284 5418144 7299153 7153851 1267038 1315175 305359 267379 288342 288824 347421 337370 322719 321835 216955 220260 725760 698313 1577681 1575489 432858 426360 620359 628684 780505 761256 786213 788109 811604 829388 795616 874387 2164031 2286942 1305181 1097583 695907 680396 816377 819759 841875 845738 852742 867634 993363 982593 5736567 5904772 39.65 71.5 2
11:52:32 2024-01-29 781684 773007 208802 204566 345600 355263 385563 382562 223990 223104 285071 289083 333977 338577 5102420 5513612 7447330 7206773 1260289 1318994 305948 268922 287666 290869 347563 340024 321920 324564 218958 221483 728969 698035 1601981 1576284 431202 428777 620323 627024 784200 761219 783813 794991 816395 820288 791002 879151 2179463 2294451 1271148 1094428 693513 683843 821057 814984 838260 847514 855928 862561 987567 993738 5737782 5929532 39.65 71.5 2
11:52:33 2024-01-29 775026 776992 209676 205027 348733 355299 387849 383241 223644 223889 285026 291049 334948 341095 5139935 5524784 7456931 7254048 1295397 1324508 304695 270348 287639 288667 351146 340024 324528 324816 218005 221138 731477 693345 1610403 1599873 433531 428171 623881 626406 781942 765401 783910 788146 815987 828220 787488 876992 2174822 2286942 1287928 1115387 697889 681804 823392 820923 837072 848578 858406 867634 987604 984891 5740480 5965258 39.65 71.5 2
11:52:34 2024-01-29 792615 779747 209056 206307 349827 356440 386070 386645 225257 223261 286853 292932 337043 340612 5163207 5502681 7496661 7250120 1259296 1328738 305921 269516 290300 289880 349738 340206 323388 324816 218532 221942 732906 705726 1602697 1581381 431312 429687 620323 628633 786556 760142 783813 793300 813438 820554 791039 878489 2188736 2302113 1299665 1097583 694504 683879 823119 816171 839451 847514 855928 862524 987640 993970 5794343 5983739 39.65 71.5 2
11:52:35 2024-01-29 781914 783239 210987 206485 351979 356440 390224 386776 225066 222140 287477 294196 337741 344504 5185451 5596737 7527420 7306158 1302053 1333418 304981 274528 291194 288746 353435 339799 324336 324852 218720 221173 734888 700314 1594908 1602148 433838 428777 627466 629079 783052 765364 787927 786994 814013 827567 784092 871829 2179463 2286414 1293063 1116181 699879 679844 821057 820923 841004 845738 854637 867634 990478 983989 5744622 5994725 39.65 71.5 2
11:52:36 2024-01-29 797954 787794 210372 206554 350921 360244 391976 385366 225869 224484 288188 292791 340157 343637 5207118 5638179 7629950 7342802 1288995 1337280 304573 274686 291230 290630 350795 340313 326291 324816 219402 222141 735765 702710 1624177 1604557 432303 428171 625318 626406 784200 764821 782697 784106 816395 826982 784140 876368 2188736 2286942 1287928 1115387 697393 681322 824340 820923 834667 846174 858406 867016 984169 984891 5813026 6011964 39.65 71.5 2
11:52:37 2024-01-29 802052 789882 210776 207629 351731 360075 387813 387565 226359 224519 288432 294688 340443 341304 5226260 5574197 7588858 7343908 1283188 1341120 304538 270076 290336 290630 351893 341621 323880 325743 218755 222488 737194 701709 1609337 1599873 433223 429921 625689 627296 788896 765622 783255 793300 815240 819634 784140 878868 2196446 2298851 1297709 1110038 695907 686491 823137 816171 834667 847442 857185 859729 984169 987681 5783605 6046301 39.65 71.5 2
11:52:38 2024-01-29 802330 792258 211362 206421 354761 360690 391772 387795 226113 224474 288337 293507 339557 345107 5256221 5626008 7570168 7353296 1277946 1342612 305494 274456 296675 294080 351893 342451 324794 324797 219745 222801 735765 713092 1610222 1592889 431348 427596 621677 628819 786592 760142 783813 789896 809519 818030 787537 875707 2201136 2314602 1305534 1100713 696897 685890 820438 817944 839451 847478 850249 860796 986869 993257 5874747 6076851 39.65 71.5 2
11:52:39 2024-01-29 794596 795088 211583 207492 352046 359676 391444 391106 225904 223551 288685 297077 339592 346346 5286222 5610269 7555850 7399677 1296118 1346537 306454 269581 292054 293786 352218 343419 324830 327541 219438 223741 744039 712584 1615480 1604557 435072 428777 621677 628126 783052 761292 786213 789896 809519 820446 787143 868904 2194886 2329734 1297709 1110038 701877 688884 818114 816171 841375 851703 849398 860571 994699 990482 5912585 6110956 39.65 71.5 2
11:52:40 2024-01-29 799772 797513 212438 208212 353294 360508 392065 391936 226412 223482 288811 294429 339557 347131 5314889 5646202 7563330 7408360 1294634 1351615 306205 269581 296602 291648 353772 342523 324794 325813 220088 223114 746369 713341 1638875 1604557 435072 428835 622117 629124 784200 761292 785940 790456 806085 817419 786370 870180 2196446 2324784 1311403 1109248 702493 688664 818789 817453 841838 851740 847449 858122 991772 990446 5916487 6124697 39.65 71.5 2
11:52:41 2024-01-29 797754 798069 212726 208387 353330 360508 392100 389782 226533 223551 291042 296868 340646 347719 5338645 5660946 7598204 7426184 1298336 1353761 306454 272189 297059 290516 353807 344534 324794 326798 220123 223584 746369 716154 1630394 1609120 434763 429098 622117 630943 784200 761292 783910 788777 804872 818476 784140 867667 2201298 2332761 1315315 1112413 701877 689788 818514 816328 841838 850535 846592 857467 991955 987681 5935299 6148445 39.65 71.5 2
11:52:42 2024-01-29 801363 801441 212550 208175 354109 360835 392100 390983 226849 225787 291321 297720 341122 346627 5357375 5711817 7651747 7436709 1298336 1355757 306419 270334 291993 294107 352218 345300 324830 325813 220158 223584 747818 717178 1616456 1604557 433223 429107 622998 630710 785872 761292 783813 788741 802525 817751 785748 868235 2204270 2326482 1296096 1110038 699879 687725 818694 815600 838855 847986 847873 855794 986207 986285 5954110 6162212 39.65 71.5 2
11:52:43 2024-01-29 805982 802657 212717 208500 356029 364084 392100 391533 226884 223620 291733 298486 341704 345540 5376106 5744736 7706769 7475210 1290946 1359612 308349 269581 296712 293950 353920 344534 324830 325778 220811 222599 749268 717178 1629135 1613777 431348 429687 620323 627296 788631 761756 780029 788548 805939 816023 781390 870031 2216865 2326432 1299665 1110038 695907 689641 823392 814011 834294 847478 852720 853288 981347 987681 5946683 6197636 39.65 71.5 2
11:52:44 2024-01-29 815372 804958 213800 208381 354144 366003 394454 391533 226498 224746 292182 295320 343762 346664 5393161 5761634 7809366 7534321 1317147 1364977 305956 270782 296712 293786 352183 346106 325531 325287 221156 223584 748629 712584 1628990 1629914 431932 429918 626540 627296 786393 767238 777252 782821 807081 818476 778229 867667 2207281 2303747 1305534 1125480 694504 684019 826715 820923 829642 842549 852779 860796 975661 979159 5991732 6215393 39.65 71.5 2
11:52:46 2024-01-29 823188 809368 213086 209187 354463 364187 396898 389782 227623 224555 293119 295355 344832 349521 5407520 5821489 7768265 7555887 1330350 1368859 308788 270782 292679 294405 354872 345057 325265 328041 222293 224020 750059 717178 1644027 1632244 434407 429991 626984 630870 781868 765079 783255 779573 802525 821955 778346 860071 2207281 2320527 1321323 1122282 699879 683091 817534 820923 837072 838500 843513 857526 986171 979196 6020994 6224297 39.65 71.5 2
11:52:47 2024-01-29 811869 813264 213756 208861 356636 365115 396862 389817 227588 224972 292145 297598 343832 349273 5431122 5779583 7716202 7554227 1315268 1368859 308619 272777 294337 293217 356226 345435 324794 327644 220705 224372 757279 720264 1693113 1629926 434763 428777 620359 627296 783287 758993 783255 784106 801391 815447 775012 860828 2207281 2338110 1309354 1116181 701877 687909 816106 813214 837072 845738 841009 853251 989039 984891 6024824 6246658 39.65 71.5 2
11:52:48 2024-01-29 811831 811768 213183 209178 357676 365115 395082 393954 227623 225787 293008 298989 344796 347965 5460394 5853894 7833766 7597751 1324700 1372755 306314 271540 293712 294256 354233 347541 326631 326656 221502 222067 755776 714621 1633391 1636987 430665 428533 625245 626851 786393 765622 774487 782969 804908 811396 772651 862630 2213405 2308045 1311403 1124679 695412 682841 822807 816207 830268 838573 849081 853288 976124 973615 6029128 6265810 39.65 71.6 2
11:52:49 2024-01-29 827255 816414 213760 209632 355245 365246 396970 392154 227941 224903 293205 296250 346670 350947 5477569 5869897 7867121 7615508 1326553 1376665 308208 270369 292679 293950 354375 344497 328518 325778 221502 222754 749268 725445 1647546 1631995 432609 427264 621677 627037 779177 760142 778108 779609 793333 817443 775012 855217 2210262 2338941 1329905 1122282 699879 683916 817534 815593 833485 838537 841644 853325 984740 982038 6063861 6284541 39.65 71.5 2
11:52:50 2024-01-29 815693 816414 214092 209257 357090 364599 396934 396043 227588 224937 297609 297318 345351 349236 5494764 5896895 7857576 7644027 1320918 1374197 307207 271885 297059 294113 354872 346632 326631 328529 221191 222788 755808 716666 1649189 1639109 432303 428645 622117 625518 787437 762372 774487 782962 804302 808814 770428 862556 2219707 2329734 1347916 1124679 696897 687422 821057 813434 828041 843353 847873 852846 976359 973615 6046499 6298397 39.65 71.6 2
11:52:51 2024-01-29 825499 818422 213756 209877 356636 366704 396547 393053 228330 224590 298031 299600 349003 349016 5519926 5940707 7914284 7653406 1333899 1379387 308208 271006 293291 294398 355940 346705 325826 325778 222266 222754 755068 726611 1638122 1639966 432609 426963 622998 629079 776864 761022 777004 776709 797495 816168 774920 852035 2214978 2329734 1319328 1124123 698883 683360 816377 818598 833485 838235 839183 854577 984169 973651 6104598 6318914 39.65 71.6 2
11:52:52 2024-01-29 818747 818458 214247 209549 357424 365744 396682 396664 228014 224868 294822 298849 346528 350448 5537254 5933965 7934636 7681542 1332149 1382399 307132 271231 292616 295334 354091 347196 326515 325813 222266 222101 756518 720413 1648390 1650656 429411 427566 623918 625518 781942 764510 771736 775026 801354 809078 767560 857730 2216553 2312960 1305364 1129873 694504 681359 822807 818598 825535 837612 847873 852682 972179 975775 6113327 6328793 39.65 71.6 2
11:52:53 2024-01-29 832296 825744 214294 210897 357277 366149 400620 395584 228189 224451 293511 298989 347400 351388 5562579 5921322 7852417 7666691 1310538 1383882 308314 270369 293850 295091 354375 347724 325265 327521 221537 223132 763164 729737 1646089 1632032 430701 429687 619446 627239 783845 756241 772150 781305 795766 807103 773822 858341 2225826 2335626 1327307 1116181 696494 685927 818694 813177 830268 838573 841371 850837 977042 982002 6116273 6367944 39.65 71.6 2
11:52:54 2024-01-29 836185 825513 215120 210354 357533 366381 399889 399076 227623 226125 292866 297736 349046 349272 5593962 6010731 8008608 7726782 1346098 1383417 307123 270817 293850 293665 356512 346705 325300 328041 222962 222444 769049 726092 1659056 1649486 433259 428171 623918 628633 778589 761292 775957 774860 795803 811432 771520 848339 2216553 2326432 1321323 1127885 699381 681322 815221 818598 832270 836981 840107 855631 984715 975665 6167991 6387301 39.65 71.6 2
11:52:55 2024-01-29 825890 825581 214401 210280 358790 364151 400172 397097 228330 226125 293761 298638 348031 351105 5588908 5977860 7997281 7745505 1340571 1391612 309492 271266 294795 296166 354339 347478 326811 325813 222699 223288 766106 724020 1686101 1659876 430701 427566 623918 623711 779729 762372 771187 774860 800187 809042 765700 852072 2225826 2323969 1321323 1133971 697984 686217 823355 819820 825726 837203 845240 853839 971995 974906 6161032 6387301 39.65 71.6 2
11:52:56 2024-01-29 830346 828491 214152 210948 360417 365317 401588 395764 228969 225477 293115 301302 349046 351424 5611597 5984063 7974189 7754878 1334162 1389603 306454 272095 292920 294976 356583 348710 326667 328547 222378 223167 756518 722471 1659752 1655350 431385 427694 623439 625075 784200 761799 772285 779339 797857 802527 765700 857120 2232577 2327790 1322963 1131910 695992 687920 821020 815169 828078 837212 841680 848379 974044 977156 6189248 6406290 39.65 71.6 2
11:52:57 2024-01-29 841953 832128 214393 210569 357707 366968 400661 396988 228819 225477 293904 298084 348029 354093 5631417 6021578 7957412 7751054 1332149 1392637 307883 271611 294605 295126 355976 348463 325265 327786 222266 223477 760222 733942 1649311 1641443 430055 427368 620359 627296 784200 755707 773162 782172 793342 805975 770245 855129 2226505 2348922 1315315 1121759 697889 685927 814145 811663 832592 838500 837368 846837 977597 979159 6193288 6434195 39.65 71.5 2
11:52:58 2024-01-29 842077 829996 214991 210604 357747 367520 401304 400473 228330 225477 293904 299024 354433 351424 5647701 6056005 8048250 7792442 1339307 1392637 307382 272265 293850 294113 358701 347724 326667 328778 221573 223512 770004 730285 1693326 1655174 433654 428688 620445 626630 779396 757886 777806 779276 793226 802383 767841 848978 2221183 2357446 1315338 1127083 701377 687909 813873 813434 829845 838464 832471 844347 982775 978539 6217465 6443752 39.65 71.6 2
11:52:59 2024-01-29 837998 833568 215000 209872 360453 368664 401304 399343 228809 227107 292973 299968 348307 350858 5666432 6101218 8104203 7801443 1347161 1396597 309789 271266 293850 295749 357586 346705 327305 329202 222485 224435 754337 734986 1673046 1660062 432462 426215 620004 627259 777147 756881 774487 774860 790501 806813 765896 844011 2225826 2359729 1342366 1128689 701377 685890 816106 811417 829054 837831 836698 847135 981310 975775 6235774 6462483 39.65 71.6 2
11:53:01 2024-01-29 835992 834754 215032 210565 361069 367485 401304 400190 228969 226019 292937 302219 350029 350858 5683901 6124744 8134435 7850359 1344501 1397738 309723 273585 294462 295671 357443 347013 327622 327150 222436 223408 766106 736571 1684358 1664596 431348 423529 619373 627074 775181 756402 772285 773762 788793 807989 767878 841579 2224244 2357566 1331982 1130677 699879 683879 815030 814011 829054 836648 834841 846762 979884 974360 6260095 6462068 39.65 71.6 2
11:53:02 2024-01-29 837335 835937 215005 210899 361069 367520 401588 399907 228969 226019 292973 302431 350522 351352 5702762 6151664 8159848 7874266 1358158 1402565 308208 273695 295263 294869 357946 348316 327234 325743 222962 223477 769930 738161 1668914 1664596 431006 423457 620359 627296 774980 756812 772285 772665 788756 809386 765700 841542 2224337 2348147 1317333 1131518 697889 681840 815030 814979 829054 834288 832434 848692 975624 972948 6255087 6495210 39.65 71.6 2
11:53:03 2024-01-29 838265 836634 215303 210863 361069 367520 401588 400473 228969 226019 293420 302607 349316 351388 5713259 6152850 8182906 7885911 1360098 1401820 308314 273031 294748 295957 357874 348710 327463 326762 222998 223512 767577 739223 1673772 1669096 431006 423493 620359 627296 774980 756812 772285 771534 784283 807103 765134 839119 2228993 2348147 1343846 1133165 697889 681840 813873 815593 829642 834288 832397 846762 975624 972224 6278381 6518097 39.65 71.6 2
11:53:04 2024-01-29 839492 838446 215005 211046 363112 368628 402156 401039 229289 226212 293868 303068 349316 351460 5741063 6188137 8201210 7906548 1367929 1407842 308349 273611 295199 296273 358701 348710 327234 326762 223661 223512 770520 738152 1669312 1669096 431312 423529 621769 627296 774980 756812 772285 769278 788892 802527 762340 842775 2225826 2338941 1315338 1137204 698883 681633 813873 816207 829054 829451 829963 848379 975624 971642 6292709 6527982 39.65 71.6 2
11:53:05 2024-01-29 839524 841535 215005 210863 363112 368074 400344 402671 229434 226827 294766 302782 351758 351388 5759515 6209152 8209144 7916028 1362116 1407842 309285 273804 293850 295119 358125 348463 327764 326762 222962 223546 770004 738152 1666472 1669096 430665 423565 619410 627296 774980 755707 770017 770003 788892 802527 763494 839082 2231923 2340600 1341811 1134778 698883 682601 813873 815593 829054 829487 832800 846762 975588 970095 6302115 6546771 39.65 71.6 2
11:53:06 2024-01-29 844040 844271 215842 211609 364102 369040 403582 402744 229611 226300 294559 303458 350783 351460 5769451 6204153 8206805 7925389 1356527 1409002 308349 272217 293850 295749 359820 349204 325265 329773 222578 223581 772990 736043 1725223 1669096 432609 428205 616682 625518 776828 755330 772835 774990 790010 802455 763458 842124 2232577 2361276 1354826 1134778 701377 687422 813568 811703 827879 836057 830000 844016 978498 972948 6341598 6574848 39.65 71.5 2
11:53:07 2024-01-29 851088 846947 216702 211084 360848 369848 402142 400397 229014 227460 295489 300735 351484 354630 5786037 6212229 8216108 7934767 1354770 1411077 308314 272060 295650 294769 358701 348433 325826 328547 223397 223546 775976 742817 1678084 1664596 428089 427566 616682 626851 780834 756177 767176 774311 788333 799166 763458 846564 2234838 2354014 1335287 1125480 695907 687422 814145 810552 827879 837831 832613 841830 976818 977860 6290965 6574876 39.65 71.6 2
11:53:08 2024-01-29 855465 845708 215000 211644 360925 369480 400942 399800 233264 226195 296430 302431 351449 351533 5801684 6215440 8122854 7938480 1336641 1410039 309060 272060 292920 296331 358161 347140 325265 329257 222422 223546 765525 733418 1702411 1678316 431078 428777 618026 622163 781388 755670 764975 774860 791096 793513 756481 847770 2238001 2347351 1315338 1138014 697485 687468 819955 809257 822761 839016 839252 839546 968451 972110 6375904 6593633 39.65 71.5 2
11:53:09 2024-01-29 858458 847560 215601 211891 360997 369220 404590 402065 233193 226439 296789 301760 351484 357873 5816278 6195281 8168960 7972282 1359985 1411077 307382 272060 293850 299926 357586 348152 327269 329902 223697 223546 780455 736043 1693799 1687536 429411 423854 620359 620008 774980 756812 765162 767610 791096 801217 754733 841900 2241956 2346335 1346519 1147302 696493 682601 818789 815748 820428 829451 838561 843106 966508 966659 6432600 6593633 39.65 71.6 2
11:53:10 2024-01-29 850927 848196 219005 211525 363112 369776 405269 400714 228969 227107 294838 302431 351484 357946 5825367 6274803 8272060 7979508 1364789 1418109 309754 271231 293850 296166 358665 348216 330113 327786 222927 224516 764032 742287 1680305 1681894 431006 423818 615993 625075 774520 754468 771188 772197 784183 802561 760791 838988 2237031 2364880 1313344 1136395 698609 681840 814115 811703 825499 829523 829839 841867 974284 968712 6377359 6588519 39.65 71.6 2
11:53:11 2024-01-29 853622 848237 219124 210525 361065 369884 405014 400433 232832 227848 294802 302643 352575 355456 5833961 6254893 8262734 7990763 1357677 1416163 308314 271680 295363 295749 358701 347140 325826 328778 222927 223546 775976 745476 1694002 1678864 429476 427493 617808 625408 779582 754149 766819 772481 784147 793441 760073 843775 2248125 2359027 1331297 1127083 694504 686491 811837 808793 823091 836648 830430 838463 969320 971502 6339737 6626419 39.65 71.5 2
11:53:12 2024-01-29 860945 850672 218735 211891 363112 369848 402177 399836 233264 226404 295623 302643 352540 354900 5845061 6236361 8230203 8008533 1349215 1415089 308099 272476 293367 299962 358414 349791 328518 329559 222485 224603 771497 736043 1695841 1687879 430395 428062 618246 619935 779729 756402 763423 773541 790570 793369 755944 842237 2247247 2363207 1341811 1138014 694504 686899 816377 807039 819847 836648 834878 834780 965097 970917 6433792 6649905 39.65 71.5 2
11:53:14 2024-01-29 864046 853085 218961 211926 361069 369488 405912 401067 233264 227072 296847 301795 352540 358962 5886032 6302939 8275014 8033615 1376048 1425112 310990 272180 294470 297838 357192 349168 327622 327379 223482 223408 778962 737013 1729196 1696756 431316 423818 618462 619059 774520 756255 764327 765874 784319 797769 752092 834776 2235098 2350642 1348596 1152556 697393 680841 815799 811703 819908 828211 832397 842204 965107 963177 6480557 6650394 39.65 71.6 2
11:53:15 2024-01-29 853007 854633 219309 211743 363112 368664 405876 403188 233193 227107 295740 302643 352012 358962 5881835 6348376 8348177 8068790 1363874 1422148 309612 271800 295034 296166 360025 348216 328983 328529 222230 224516 780078 743994 1717497 1688189 431348 423818 616058 623675 772748 753191 767721 769241 782042 798039 756481 829899 2231664 2372401 1334059 1138014 699381 683360 811837 810552 822509 829451 828069 839060 974284 968712 6419321 6679003 39.65 71.5 2
11:53:16 2024-01-29 863405 853085 214279 211551 360803 369884 404626 402904 229289 227107 296401 301673 352646 356788 5893661 6325662 8262873 8045026 1344501 1423085 309971 271006 294506 296166 356512 350693 325826 329436 222578 224204 783441 745476 1721503 1683089 427038 423926 614750 623368 775218 750455 760122 769278 782042 792702 756481 839690 2245614 2361533 1347916 1128689 692525 681876 811837 807076 820465 829487 829249 835968 967152 964638 6414981 6678042 39.65 71.5 2
11:53:17 2024-01-29 870660 856656 218970 211882 361069 369884 405876 400433 233229 227373 296811 301054 354166 359251 5916483 6307516 8301034 8088433 1373738 1420297 307848 271645 293608 294968 356547 346582 327534 327521 222927 223512 777469 735517 1698054 1704000 430665 423818 619884 619533 771653 756812 764742 765641 787218 798039 747002 832772 2235098 2354018 1278147 1153376 696897 679844 814145 811431 818685 826428 829338 839658 966144 955624 6518442 6696616 39.65 71.5 2
11:53:18 2024-01-29 853622 856647 216218 211605 363727 369228 404483 403328 229611 227320 296257 304134 352399 357726 5920213 6361105 8382988 8079061 1358003 1424335 308349 271006 295118 296166 358413 348678 325826 327821 222962 224643 777469 747612 1706581 1687536 426808 423457 614750 619533 775181 751440 760204 770478 784293 791137 753729 838495 2246108 2356152 1341811 1133971 691539 683916 815030 804648 818685 829595 830430 834793 964413 968712 6444730 6717291 39.65 71.6 2
11:53:19 2024-01-29 873139 859023 215610 211746 363003 372693 405840 400397 233299 227107 295525 302465 354450 357910 5938027 6350448 8336486 8122342 1382857 1424335 307418 272512 292064 299890 359531 348710 327482 327256 222677 223546 787655 737013 1707982 1704766 428767 423782 619446 620886 771653 754603 764617 764283 782006 793513 747261 830402 2235098 2349814 1305364 1151736 697393 680484 811837 809404 819266 824649 829347 839626 967520 960219 6508807 6729511 39.65 71.5 2
11:53:20 2024-01-29 855501 859549 219001 211644 365096 369740 403453 403188 233229 227408 296394 302816 352540 356825 5948269 6361338 8372034 8082972 1364175 1425393 307883 270404 295235 296166 357622 348188 325791 328587 222266 223512 775976 747935 1705142 1687536 427038 423854 614750 618185 774980 751514 759354 768734 781454 788770 753195 836038 2252928 2368240 1335706 1132216 694001 686491 814072 807056 818611 832251 828825 835081 962828 968027 6480908 6724712 39.65 71.5 2
11:53:21 2024-01-29 873561 862216 218970 211962 361069 369884 405984 401067 233264 227107 296358 301795 354733 357624 5947993 6385014 8355988 8147947 1390919 1428466 306489 271870 292884 296166 360581 348710 327043 326798 222266 223477 778962 738152 1696514 1705976 428731 423782 618972 620008 770561 756812 762986 762390 779764 793405 747002 829829 2241956 2352262 1352749 1153902 697485 680594 811187 809367 818105 827787 825019 837432 965781 957543 6499144 6731073 39.65 71.5 2
11:53:22 2024-01-29 858006 861037 218965 211595 363112 369184 404342 403507 233193 227107 295776 302783 352610 358397 5966123 6394054 8423637 8089552 1368080 1427416 307418 270404 295092 296166 357622 350656 325300 329202 222266 223512 775976 749756 1693592 1687536 427038 423818 612975 620640 774870 749270 757582 765641 780793 788865 751333 836345 2252667 2356115 1341811 1133165 690554 682527 811261 804648 817525 827046 825801 829830 963011 966659 6471415 6743443 39.65 71.5 2
11:53:23 2024-01-29 875787 863475 218622 211926 361069 372906 405948 400750 233264 227107 295453 301795 354947 359509 5976325 6415484 8383965 8159377 1396099 1429517 305564 272060 293026 295749 360316 348710 325862 327291 222614 223477 777469 741331 1713161 1712504 429476 423005 620004 622482 770124 756402 763272 761091 781383 792846 746164 828059 2233250 2351481 1326803 1153041 698483 678741 809500 808757 818414 825223 823151 832263 962974 956371 6518532 6762563 39.65 71.5 2
11:53:24 2024-01-29 860945 862257 218974 211708 362994 369776 403417 402550 233158 227072 295460 304869 352540 355707 5984021 6398154 8393290 8112738 1355444 1428429 308349 270180 294677 297009 357300 350085 327591 327608 222436 224031 775976 750831 1726633 1697152 427038 423077 612534 618076 772713 749233 754426 767273 779724 784500 750984 834111 2247247 2368240 1337741 1134778 690062 681322 811261 802211 813949 827010 823151 829113 957392 961066 6537101 6762450 39.65 71.5 2
11:53:26 2024-01-29 872541 864092 215334 211631 360997 369776 405876 401031 233193 226404 297072 301760 353635 359764 5986457 6452825 8510766 8206298 1397763 1435546 306992 270866 295242 294256 359026 349663 327591 325743 222962 222754 774933 747612 1698535 1701581 427038 420559 614750 622925 766065 749321 760159 758975 774324 791029 749385 824917 2241183 2351209 1311598 1142451 693513 676712 805933 809367 818685 820401 818733 832300 965097 957543 6499182 6785743 39.65 71.5 2
11:53:27 2024-01-29 872172 862248 214245 210855 363112 369920 404626 402231 228969 228102 296372 302431 354130 356825 6003323 6444300 8370146 8159188 1356961 1429443 306918 270369 292206 295456 357300 348710 326667 327750 220837 223477 772990 745476 1719046 1701581 426735 423782 613843 617199 773845 753294 753390 765369 780830 783215 742888 829146 2244370 2363207 1333671 1140790 690554 680410 811837 801346 811791 827557 824982 826409 955232 957543 6574858 6757440 39.65 71.5 2
11:53:28 2024-01-29 867189 866127 214401 211516 364130 368664 405840 399836 228709 226335 295704 301275 352610 357910 6039050 6461679 8495357 8206298 1379885 1429480 307382 269581 295383 295298 358125 347441 325528 329166 221502 223477 787379 750607 1715621 1701581 427412 422482 611243 619833 767729 747182 761901 763471 775177 788974 747261 823420 2238005 2376785 1350673 1138014 694504 681633 804899 802483 817525 825223 819936 829151 965781 959577 6546059 6781638 39.65 71.5 2
11:53:29 2024-01-29 878665 863864 215005 211887 361069 369812 406165 404429 230148 226195 296501 302289 353741 357763 6036897 6379858 8464006 8206132 1383405 1434600 305991 270369 292541 295749 355940 348710 325602 325515 222230 222754 777469 745476 1730706 1715196 426735 419932 614713 616325 766029 752088 754761 755652 779724 788974 738220 825267 2234875 2342261 1354826 1148976 688591 676233 811261 805824 809491 820437 824982 832740 952420 952002 6631309 6811512 39.65 71.5 2
11:53:30 2024-01-29 867732 867124 215601 211053 363039 367413 405696 403328 229575 226932 295596 303068 352575 359509 6037820 6481669 8480503 8206750 1355872 1429517 307382 269581 292028 296273 358708 348710 324649 325813 221191 223512 781225 746339 1737637 1703557 425826 421852 611243 615888 770561 747321 753151 762930 777483 780977 742888 825503 2247969 2356262 1326803 1138014 688591 681633 808927 797872 810368 825223 820743 823054 952420 959479 6603115 6810633 39.65 71.5 2
11:53:31 2024-01-29 872093 869622 214401 211555 362853 368628 404945 404459 228225 225984 295704 303068 352540 358414 6042212 6480670 8533171 8225508 1379885 1432564 306454 274916 292616 294506 357550 346632 326667 325743 220811 222754 785841 750831 1718072 1704000 427038 420891 609408 618076 765760 745065 755613 760123 770663 784427 742925 819834 2245450 2375768 1350673 1138014 693513 678741 802473 804617 814604 822454 817589 826534 961350 955841 6574403 6816391 39.65 71.5 2
11:53:32 2024-01-29 878111 865747 215032 211279 360707 369632 404626 402868 228969 226212 295596 300668 353635 357620 6047126 6444895 8473358 8234887 1383850 1433582 306775 274601 293821 295749 355940 346705 326667 324762 221156 222067 786140 740700 1722475 1718852 426431 418647 612705 614035 763554 749888 754761 756421 777249 784464 738041 821040 2241956 2356371 1340289 1153902 690062 676256 808792 804765 808330 819552 821105 827934 948044 950441 6684494 6830179 39.65 71.5 2
11:53:33 2024-01-29 867230 866460 215000 210569 361069 366932 404662 402267 228969 226605 295747 302431 352540 358999 6063932 6514338 8505195 8216129 1362346 1429517 306419 269546 296771 295091 355406 347478 324830 325515 220303 222754 778148 746339 1726040 1705976 424619 420595 609408 612696 768309 742737 753040 762624 777142 779655 742246 825773 2244360 2367479 1331636 1136395 686103 679631 805471 797746 810603 819787 816333 822781 954783 956866 6584263 6801200 39.65 71.5 2
11:53:34 2024-01-29 878938 870533 214397 210569 360417 368664 405876 400397 232797 226369 296013 300845 352575 359509 6076969 6528029 8570472 8241876 1380526 1434425 306775 274492 291807 293950 356512 345861 324830 325252 220123 222599 784302 750607 1708929 1709273 427038 422941 610301 617089 765723 742810 756877 759528 770446 784329 740677 815034 2235270 2378334 1351418 1139133 692015 676748 802580 800210 811828 817410 813669 823054 957945 946574 6588984 6870532 39.65 71.5 2
11:53:35 2024-01-29 880187 868659 214401 210890 361028 368664 402177 401067 228969 225007 295740 300491 352575 355780 6087187 6444790 8467893 8251055 1403389 1433582 305160 269546 296885 294405 357874 346085 324721 327541 220563 223584 784624 743460 1742223 1715423 425826 420850 613770 616325 763013 747256 754761 753599 770556 780941 735913 815034 2235209 2342261 1350673 1150100 690554 672427 801479 802483 809491 811532 813327 824261 952457 945677 6584281 6870532 39.65 71.5 2
11:53:36 2024-01-29 872158 868961 214393 209222 361069 369546 402177 400397 228969 226404 293618 301795 355646 355743 6077740 6494764 8437141 8238342 1363507 1435483 306883 270693 292882 294014 357639 346450 324794 327577 219262 223741 778562 745476 1717401 1709273 423832 419932 609026 611779 766065 745993 749524 754585 770663 775378 736999 821040 2241183 2357354 1326803 1136395 684636 677780 804328 793263 806929 818021 811560 818635 948276 952717 6626687 6840248 39.65 71.5 2
11:53:38 2024-01-29 877146 870803 214251 210560 360695 366932 404662 399836 228809 224937 295288 301476 351976 358708 6087873 6527051 8583989 8272642 1383191 1436566 307064 269742 296776 292644 355406 344244 324613 324816 219402 222067 785841 750607 1726051 1705976 424619 419660 607301 614072 762473 740222 750605 756421 767797 779909 738041 811751 2222029 2356152 1373845 1138014 689571 672786 798041 797638 807200 816159 810624 821044 955232 948427 6603128 6846462 39.65 71.5 2
11:53:39 2024-01-29 879562 870192 213122 209837 359905 367556 400344 401606 228969 224937 293904 300845 352293 353521 6098705 6471722 8509704 8292710 1394870 1436640 306020 270730 291253 292290 355263 345581 324830 324816 220123 223406 783109 740700 1718994 1715196 424619 419364 611243 612696 759167 745065 751472 752106 770011 782115 729432 811459 2235209 2348147 1342366 1153376 686634 672427 802617 799040 802608 811459 813942 822801 947394 942937 6664461 6860719 39.65 71.5 2
11:53:40 2024-01-29 870919 871425 214092 209842 361069 367556 401013 401031 228403 225968 295590 302854 352469 355022 6111919 6528242 8476666 8272401 1375783 1433582 304516 274528 292300 293786 355156 346668 322898 323820 219438 222488 778562 743348 1729658 1710827 421951 418389 609876 610819 764675 745139 745449 755464 770011 773125 731018 819871 2238001 2348147 1352749 1140827 684148 674495 801479 793263 802608 815686 813942 813808 943302 947050 6645350 6855827 39.65 71.5 2
11:53:41 2024-01-29 872596 873123 213476 209013 360853 366825 403274 400109 228668 225530 293663 302289 351941 356788 6094296 6593680 8551822 8239184 1379043 1436623 305160 269588 296776 290798 355156 346705 322384 324852 218755 222801 791995 753830 1697576 1696756 420950 419660 607301 614069 764675 734019 744018 754278 761599 772545 735876 813965 2222029 2356189 1342366 1134778 688591 673774 793397 793185 807200 816159 809471 818635 953168 947087 6650590 6875844 39.65 71.5 2
11:53:42 2024-01-29 881365 872614 212913 209702 359584 367520 403223 398645 228969 225426 294559 300809 352293 353557 6134700 6565690 8505195 8286694 1407066 1436640 303271 269968 292126 290833 355441 342235 323880 324816 218755 221830 781593 743348 1722137 1714924 422816 418476 608978 612696 758630 742957 749265 747201 763862 775486 728821 810559 2225826 2342261 1344442 1151081 686634 670998 798041 793222 804208 813661 811668 819690 944882 941935 6707318 6879464 39.65 71.5 2
11:53:43 2024-01-29 869065 871388 213720 208826 360997 368230 400978 402744 228330 224972 293662 302219 350433 354630 6125335 6537625 8479966 8250980 1379723 1434550 303307 269778 291751 291684 356628 346387 322408 324852 219249 221830 793534 742287 1713346 1710827 419318 419660 608594 608856 762473 741869 742385 749339 767254 770845 728821 815034 2222066 2353019 1296637 1141649 683660 673381 799666 790869 801088 816014 811705 813961 939124 943123 6673815 6876256 39.65 71.5 2
11:53:44 2024-01-29 872925 872656 212726 208561 360803 365317 402142 399343 228330 224972 292527 301673 350468 355743 6125957 6621380 8581499 8281780 1378059 1436623 304695 268346 296639 290215 353277 346106 321955 324816 218532 221830 780078 753905 1702344 1696756 419651 418476 603406 610424 761393 735968 743330 750738 762865 770627 736109 811640 2232171 2358168 1317333 1131910 684148 672427 793397 791867 806021 816276 804171 813808 948276 942937 6612100 6888836 39.65 71.5 2
11:53:45 2024-01-29 880905 871420 212428 209032 358826 366453 400344 400473 228330 224590 293573 299968 351484 351496 6135314 6574922 8585582 8316799 1402170 1438737 304196 268662 296183 289721 353277 342559 322934 322920 219438 221674 772990 750831 1696431 1711550 422252 417589 606330 613459 755431 737962 746511 745886 761278 778511 730856 806921 2225826 2335626 1346519 1144077 685125 665684 793125 795408 800865 806723 807098 816236 944007 935925 6645350 6893752 39.65 71.5 2
11:53:46 2024-01-29 874652 872097 212902 207881 360412 367520 400379 401039 227623 225635 297966 299933 351484 354093 6143459 6565291 8533171 8286502 1386367 1434587 303397 268346 291339 290762 353920 345300 322647 323387 219191 221581 774483 745476 1709027 1715697 420150 414696 606667 608338 756949 738580 738018 745084 765065 770880 726719 811459 2222066 2329734 1339776 1140827 678326 668829 795711 792139 798032 810245 809434 811719 936436 939311 6669458 6883924 39.65 71.5 2
11:53:47 2024-01-29 872157 872306 213095 207850 359367 365317 403417 399899 227623 224972 298104 299968 350398 356788 6144065 6620668 8573690 8297792 1364767 1440644 303946 268024 290427 290692 354634 342379 322490 324744 217258 222382 779686 745476 1765730 1712043 419615 418886 604260 607131 760316 736459 741402 749103 763322 766472 728821 811476 2235098 2352346 1346519 1131555 678326 671950 797351 788667 801433 813651 804171 811104 943970 941972 6579558 6887681 39.65 71.5 2
11:53:49 2024-01-29 888189 873898 211755 207846 357711 367485 402479 399307 227588 224555 292002 298745 351449 355379 6152838 6621816 8661846 8329237 1395380 1439671 303981 267272 291605 289809 354921 342415 323880 322073 220356 221413 782764 752754 1722658 1711712 419578 414732 602090 608856 753683 733752 742200 745084 758625 773125 728563 804557 2225826 2335626 1344442 1140480 681229 663659 791113 793263 800297 802518 802304 813156 939160 928547 6640714 6903131 39.65 71.5 2
11:53:50 2024-01-29 878901 873894 212875 207449 358502 366932 401588 400473 226849 225443 298031 299652 351717 353521 6171595 6612535 8581146 8322569 1386168 1440644 302632 267415 290390 290524 351893 342343 322862 321251 218344 220484 783109 747612 1747542 1721295 418358 414112 604942 607131 754360 737439 737889 742902 761599 772479 724003 809332 2221992 2323822 1348596 1142414 676711 664634 796784 788667 795666 808428 806450 808686 935508 940640 6687886 6893752 39.65 71.5 2
11:53:51 2024-01-29 874020 874234 211719 207816 358790 364663 400978 399307 227394 224208 294147 299686 351970 354339 6169230 6688301 8602854 8291159 1374722 1436640 301963 266407 291556 288838 354420 342523 320424 323375 217327 221138 788918 754908 1697948 1701581 417766 414840 600050 608856 756540 731087 737810 746141 758625 766364 728821 806348 2228993 2351481 1313344 1128689 679292 669573 788874 784069 802571 810521 798960 811104 944771 936586 6650210 6892630 39.65 71.5 2
11:53:52 2024-01-29 885629 875019 211195 208865 357354 367708 400309 401002 227766 223482 293733 298813 352006 353376 6153131 6537329 8551822 8350850 1407104 1438663 299607 268047 290263 289000 352218 342138 320945 322359 217327 219763 779347 745476 1723837 1715196 418321 414538 603833 608856 752225 735968 741598 740728 754771 766472 720280 801818 2218565 2335589 1338212 1147340 681229 664634 791113 788704 792788 802374 805840 811682 929351 928511 6669736 6923351 39.65 71.5 2
11:53:53 2024-01-29 874652 875823 211548 207528 357488 366668 402142 400473 226182 224555 298118 298743 350363 356463 6166703 6620967 8538359 8304320 1364175 1434600 303044 265812 288044 289607 351893 341344 320424 322037 217878 220520 782764 745476 1741009 1710827 418681 414804 599733 604340 756540 733320 736400 747311 760311 764919 723490 804557 2233510 2348147 1344442 1128689 675746 668589 793397 785715 796266 807094 801662 808023 940755 936441 6622061 6921888 39.65 71.5 2
11:53:54 2024-01-29 887207 874193 211689 208073 356601 365246 401588 396988 226919 225787 294822 297734 350363 351424 6180974 6631714 8660398 8334144 1389851 1438700 302739 265590 288739 288693 351893 340313 320589 320410 217176 220484 790217 752754 1718031 1713686 418321 411609 598845 606607 747136 729428 737948 740691 752534 770845 725616 800033 2216553 2329734 1366260 1141649 681528 663036 788608 788557 795607 804257 806468 810340 931608 932830 6744804 6932390 39.65 71.5 2
11:53:55 2024-01-29 871263 875134 211693 206584 356565 364084 401304 400190 226498 223551 297957 298049 349037 353521 6161780 6593149 8514259 8310296 1379999 1436640 299501 266630 288175 288965 351893 342379 317973 322395 216955 219763 785841 743348 1723718 1714924 416580 414768 602758 604446 754360 735350 735090 741814 756981 763934 720913 806865 2229206 2346335 1342366 1135423 677195 667424 793360 782932 794515 805893 797825 806220 940198 933836 6612498 6916141 39.65 71.5 2
11:53:56 2024-01-29 888138 875508 211031 207134 356029 365246 401319 396952 226849 223516 297059 298049 350363 354559 6180974 6631275 8637075 8347431 1395124 1438700 301150 265404 288631 288054 351893 341344 320388 319925 217327 219728 781593 751369 1705461 1713260 417766 410995 598956 605940 750240 730741 739178 739817 753251 766292 726426 802358 2219881 2329734 1336135 1142451 679618 661811 786407 785179 793351 801418 802342 808724 929006 930195 6702828 6912247 39.65 71.5 2
11:53:57 2024-01-29 876372 874307 211719 206515 356029 364627 400661 399907 225449 223551 293156 297598 348307 355419 6190352 6611694 8533171 8328674 1377512 1433582 299536 265812 287392 288089 351893 341344 317013 322395 217878 219079 781593 743492 1714685 1715697 416580 414296 602869 602830 753608 733013 732779 738562 755875 761278 718581 803844 2225826 2338941 1337433 1135144 673821 665141 790552 779536 793116 802410 794811 802393 936871 928511 6612534 6912285 39.65 71.5 2
11:53:58 2024-01-29 885670 874321 210332 206524 358075 364698 400454 396322 226498 222861 297535 297633 349316 351388 6193212 6650059 8663573 8356810 1384466 1437606 301396 264714 288234 288824 351605 341436 319796 320268 216652 219965 785530 753528 1704666 1714944 418956 412259 596414 603091 746878 728152 737213 740167 752221 765988 723701 796081 2216553 2329734 1364140 1134778 675746 660405 784177 788667 795644 799721 795450 805743 930008 927533 6744176 6931267 39.65 71.5 2
11:53:59 2024-01-29 874655 874198 210363 206343 356636 364857 399289 397025 226113 223516 292277 298745 348307 350292 6231526 6602422 8594934 8333993 1386907 1437625 299466 264856 287459 289000 349594 340170 319903 318923 216618 219468 790457 747743 1730765 1722519 416580 412218 599381 599378 747321 729578 731849 735890 754771 761917 717525 801210 2219707 2314602 1303369 1138014 670947 660405 788874 781232 787711 802446 800135 801214 929118 932830 6621993 6926863 39.65 71.5 2
11:54:01 2024-01-29 888281 877541 210332 206312 353330 365115 401588 396916 225798 225204 293571 295320 348307 354307 6197782 6660050 8675762 8357534 1382781 1436623 300693 264150 287603 288824 351605 338227 318383 320635 217610 219763 779686 751369 1711110 1713260 417766 412224 596414 602978 747321 726678 735646 739644 751537 763934 718174 793101 2216553 2338941 1364140 1131518 674783 660075 783065 784069 793388 798029 793084 804562 930008 919569 6758647 6922196 39.65 71.5 2
11:54:02 2024-01-29 876531 875339 210155 206160 356601 364857 399289 396988 225483 222827 291742 298536 350912 350292 6214715 6626509 8597835 8358122 1386945 1435620 298594 265121 287252 286607 350302 340313 317973 319663 217878 217719 786140 744411 1737893 1715196 414222 409806 598553 599085 747284 729501 728392 735460 753287 757495 715385 800070 2216553 2326432 1362019 1136395 672106 662280 787525 777222 786560 801208 795205 801785 928694 930195 6621953 6930750 39.65 71.5 2
11:54:03 2024-01-29 888284 875549 209676 205847 354392 365115 400766 398621 225904 225152 292803 296145 351016 351280 6197301 6669496 8663465 8375567 1383010 1435568 300482 263710 286862 286746 351609 337954 318451 319406 216652 219079 778148 752216 1704666 1713979 417172 411030 592719 601740 746790 726678 736137 737482 750094 761780 719090 792788 2213405 2333042 1331982 1131555 673341 660405 781919 784043 792226 793468 793129 803537 926303 919497 6782075 6944135 39.65 71.5 2
11:54:04 2024-01-29 875830 876344 210041 206065 355887 362876 398817 396808 225624 224519 291889 298049 349010 350010 6215246 6631713 8546259 8356810 1381865 1435620 297725 264115 286284 287391 349809 342902 316978 318958 216652 217685 791995 744411 1716415 1715196 413928 409447 598107 599636 747321 727432 726453 733807 751156 757350 711200 797723 2216553 2329734 1331982 1134778 671903 662280 784177 777027 784229 799780 793129 797691 929006 927496 6640966 6931938 39.65 71.5 2
11:54:05 2024-01-29 890270 876381 209496 205813 353860 365115 399853 394544 225206 224204 291939 296008 350912 350292 6218489 6696851 8654513 8369594 1381984 1434550 300543 263307 286378 291018 351627 338263 316499 319701 216652 218211 781225 749756 1747176 1705976 415399 410995 594691 601740 745695 724621 734567 737467 744450 757386 716980 790172 2207281 2344820 1341360 1128689 673821 660405 780811 783129 792813 795611 790688 802207 926193 922309 6778202 6950025 39.65 71.5 2
11:54:06 2024-01-29 877634 875471 209309 205847 355245 364084 396790 395728 225449 227393 291079 297806 350029 349763 6218988 6639160 8612286 8372991 1386945 1435620 297725 263342 284618 287595 349456 340448 317048 317960 216652 217685 785841 741228 1758874 1724416 415399 410544 595277 599321 740591 728742 728664 731622 751648 761780 709084 793063 2214978 2311364 1338212 1140018 668273 656386 786370 780460 785803 800214 796176 792987 923647 928844 6631008 6932874 39.65 71.5 2
11:54:07 2024-01-29 885744 877294 209061 205523 354042 360907 400454 395764 225066 227233 292912 296242 349046 351460 6218988 6696472 8635750 8346122 1379005 1435620 297725 262904 288257 287297 349738 339250 315766 318923 216652 217685 782764 753367 1695671 1701581 413049 409770 592487 599968 746704 721951 728627 735633 746970 756872 717378 792989 2213569 2346335 1342366 1128985 673821 661811 777013 774953 789721 793432 787881 802393 930324 919670 6688434 6952044 39.65 71.5 2
11:54:08 2024-01-29 881439 874334 209061 203965 353365 364084 396970 395728 224753 222827 290837 295767 349783 349236 6228760 6650328 8622990 8378966 1386442 1434550 297690 262864 284466 291813 349456 339542 317048 317035 216652 217650 784302 741228 1728888 1724416 416173 410435 597573 597680 738352 728742 730069 732766 749874 757278 710307 791898 2213820 2309208 1340817 1138014 668089 655568 784177 779389 784168 793540 793129 796304 919591 924844 6716143 6932089 39.65 71.5 2
11:54:09 2024-01-29 880813 878203 208339 205553 353325 360799 399289 394580 225414 223261 291321 296215 348031 351105 6218988 6715603 8654238 8341478 1363314 1433582 299047 262501 285062 291741 347634 337717 318464 320858 216544 218799 782031 749756 1770581 1713260 413488 411126 593622 596025 745167 722462 725938 736934 751003 756212 715348 792420 2216280 2331387 1338212 1119364 668089 657999 779706 774824 788864 798029 783901 796521 927690 920975 6669231 6963812 39.65 71.5 2
11:54:10 2024-01-29 887726 875508 208665 205242 354047 360907 396268 396592 224094 223261 291407 295115 349046 349308 6228646 6621499 8612522 8382357 1404805 1443774 299555 263096 286683 287131 349067 340265 319133 318524 216652 216870 782764 748683 1704214 1715196 414222 409167 592573 601025 738753 725649 728664 728761 744744 757459 711895 788451 2204145 2314602 1351418 1138014 671903 654605 779706 777259 781910 788797 793129 798863 917209 921079 6725364 6958846 39.65 71.5 2
11:54:11 2024-01-29 879649 877477 209017 204884 352271 360799 400036 395764 223834 227197 290837 295320 348031 353803 6215284 6676601 8644771 8370413 1368693 1434499 299664 263166 284453 291223 347670 337964 315816 318675 215863 217312 776609 743348 1714298 1713723 412756 409124 592838 596208 744983 725649 727860 733771 747901 752715 710381 790771 2214978 2335626 1355659 1127083 667141 660405 781956 774824 784229 797199 783864 795481 927690 921079 6697305 6959441 39.65 71.5 2
11:54:13 2024-01-29 885818 878093 208660 204889 354547 360546 396268 393918 225100 223261 291389 295115 349046 348184 6224188 6697996 8700571 8394325 1385825 1438592 299555 261664 285076 286799 348946 338103 318951 315567 216043 217009 784302 751369 1715296 1710827 414222 408231 585847 598896 738158 718206 728627 729446 742331 757386 712243 783799 2205712 2317238 1355394 1131555 669993 648979 774957 778948 784265 789944 788590 797087 917209 915779 6786646 6968212 39.65 71.5 2
11:54:14 2024-01-29 875134 875576 208665 203965 355405 359676 396547 395728 224025 223261 290998 296903 347187 350689 6233071 6650441 8570472 8372991 1387945 1433582 297978 262030 283957 286938 347634 337717 315816 316044 216043 216301 787379 743348 1736554 1715196 410209 408808 592683 596245 743058 724621 723692 728761 743506 752715 707830 791935 2210225 2319847 1353538 1131555 667141 656568 780811 772629 779697 793432 787358 793068 920965 920810 6640791 6942076 39.65 71.5 2
11:54:15 2024-01-29 890079 878317 208447 206441 354648 363280 396826 393186 223956 223225 290245 296063 348867 351760 6242170 6720186 8682077 8394325 1381013 1432564 295927 261482 284187 286799 349210 338342 315816 319514 215284 217219 788655 748683 1745196 1704766 413049 410254 585847 599746 740920 718242 726453 731622 741061 753711 709084 786125 2204145 2338669 1350022 1128689 669993 655568 774847 774953 784229 788965 783803 796484 920277 916126 6783784 6984855 39.65 71.5 2
11:54:16 2024-01-29 876875 876381 208420 206080 355802 360690 395494 393918 224025 223261 288716 295355 347466 350191 6247084 6679051 8635537 8378966 1386945 1433582 297978 260900 283944 287203 344957 337589 317603 315056 215937 216301 782764 742817 1757146 1724416 412428 405898 589198 592241 737582 720385 723692 727456 745681 752990 708332 787546 2207513 2302113 1355659 1134778 663523 653086 779706 774274 779108 793396 790540 792339 918409 924470 6669231 6978161 39.65 71.5 2
11:54:17 2024-01-29 881439 878827 207690 204880 351767 359640 396826 393329 223679 221976 290633 296278 346949 350292 6242596 6748948 8663297 8366189 1366292 1434600 296789 260467 284538 286396 345512 339062 315744 318894 215284 216335 779686 752754 1708154 1704766 409919 408231 588496 594449 741969 717484 723692 729542 742001 748445 709120 788488 2203872 2326432 1344442 1119818 668273 657738 774497 770222 785803 791160 783371 795294 922425 913519 6687742 6982141 39.65 71.5 2
11:54:18 2024-01-29 886429 875539 208521 208308 352055 360508 395638 395368 223144 222635 290427 292656 347751 348709 6247084 6612362 8607774 8391722 1402170 1434550 296571 260865 285138 285321 347599 338342 315550 315838 216043 215595 774016 748683 1694590 1715196 411189 405826 591301 594120 735451 720385 725791 724639 736336 752990 709182 784952 2204441 2311937 1331982 1138014 670186 653049 774920 774824 777419 784527 788553 794541 911849 910484 6741568 6963244 39.65 71.5 2
11:54:19 2024-01-29 877109 878102 208365 208237 352055 359748 396718 393954 223299 223261 288721 296349 347995 351424 6246625 6667118 8583989 8382357 1379846 1433582 296614 261482 283165 286396 346553 337454 314892 316044 215133 214996 785841 742287 1709256 1713979 408077 408808 593120 595472 743555 723622 722092 728207 741110 747666 703858 788265 2210556 2323822 1321461 1129873 665417 657738 779706 767537 777419 788533 783617 790176 918292 917757 6654771 6968212 39.65 71.5 2
11:54:20 2024-01-29 890814 879433 207511 208596 352046 360546 396898 391568 223334 222635 288685 292656 347472 348954 6247084 6709445 8638757 8382357 1379043 1433582 295445 260467 283303 284180 346589 339062 314892 316009 214156 215965 781225 753144 1684194 1703574 411704 409240 590586 597330 741215 719449 725567 728821 736518 748301 708295 783305 2202702 2339861 1335781 1125765 670186 654071 772725 772629 784168 783758 779243 795332 917172 910638 6762709 6978161 39.65 71.5 2
11:54:21 2024-01-29 883313 875544 208296 204791 351659 360799 395010 393017 222611 223261 288667 292622 347400 349769 6246625 6639674 8636962 8403807 1392354 1435620 297558 263196 284069 286110 348779 336748 315780 315802 214954 215827 791779 742394 1750269 1727424 411699 405790 590586 590842 736132 720348 722516 724566 743053 752715 704655 783738 2207281 2301112 1355659 1133165 661635 651238 777161 769855 777152 788761 787475 786033 911812 919055 6678588 6968782 39.65 71.5 2
11:54:22 2024-01-29 883322 878162 207429 208632 351983 357982 396826 392741 223299 221714 288649 292691 346356 350010 6246625 6767595 8657223 8389222 1369664 1436543 297870 261716 284532 284983 346773 338399 315557 317625 215097 215595 778148 752987 1701105 1702790 408041 405862 588225 596025 736232 714368 719407 728244 737922 746124 709374 783738 2202702 2333934 1359899 1123842 667141 652650 769547 768080 779697 784455 780389 793031 921025 910638 6717301 6987539 39.65 71.5 2
11:54:23 2024-01-29 883951 876884 208626 204935 351699 360219 395324 393605 222577 223261 288649 292587 347436 350910 6256004 6639674 8656765 8430459 1403123 1435620 296197 260865 281442 284964 349273 336180 315780 315802 214572 214962 779686 741862 1728584 1724416 411153 405469 591192 588921 733890 719803 723655 725910 738421 752715 701161 781435 2201298 2303747 1363016 1134778 662578 650316 777161 773725 775113 788965 784921 786033 910618 910520 6772912 6968782 39.65 71.5 2
11:54:25 2024-01-29 877071 880118 206390 204930 352055 358269 394454 390638 223299 222635 287693 294360 346356 348673 6278112 6770982 8710024 8394325 1363126 1433582 294999 261572 283941 285610 344439 336728 314892 317922 213044 215930 785530 745476 1718365 1715196 408942 408231 588913 590416 738717 717484 719407 728244 742527 743396 704147 783775 2207007 2320527 1349298 1119364 661164 654013 774957 767500 779697 790079 776614 786033 921118 913519 6717301 6982027 39.65 71.5 2
11:54:26 2024-01-29 888286 877500 206395 208530 350921 358557 395820 394388 223749 221657 288396 294581 345729 348632 6263554 6668710 8707158 8403704 1389851 1438700 295376 261347 283130 283826 345199 336217 315550 315358 214795 214927 782405 752287 1708581 1712043 409883 403296 586379 592623 731705 715453 721527 722444 734405 748481 706217 779178 2196446 2308045 1342937 1128689 665417 647452 769411 772629 776246 782068 783245 790739 908004 909316 6810642 6982548 39.65 71.5 2
11:54:27 2024-01-29 877146 880123 207543 204787 351839 358020 396945 393150 222818 222110 288401 294367 345280 350550 6273931 6687780 8592973 8384946 1381865 1433582 295086 265436 281460 283857 344403 338312 313971 315802 214085 214560 780078 743348 1713792 1715196 407913 404541 589749 592095 737270 718502 718023 720366 737632 743955 700664 785452 2200979 2313956 1342937 1128689 662106 653086 774408 765604 773348 789812 781537 783767 911849 911963 6649989 6971850 39.65 71.5 2
11:54:28 2024-01-29 891541 877970 206287 204926 351659 360219 395046 390638 223749 221763 288504 292587 346913 350302 6265382 6743490 8701028 8403704 1381999 1433582 296823 261896 281442 283870 347056 335505 313971 315838 213378 214893 783967 748819 1726045 1710827 409919 405754 585549 592623 734004 714368 723655 726696 734405 747247 705181 774579 2196446 2323822 1333661 1127083 664469 650279 769411 773810 782660 783030 782252 788233 908879 909260 6830491 6991928 39.65 71.5 2
11:54:29 2024-01-29 879378 879410 207263 204787 351659 358018 395540 392154 222611 221940 287693 294394 345593 348742 6265382 6688510 8644662 8394325 1386367 1436640 295115 265400 281442 285223 345343 337003 314670 314333 214121 214560 784302 744943 1715131 1720073 407913 403332 589749 589694 734930 717484 716492 719784 736300 746124 701161 783775 2204145 2311478 1342937 1130599 662578 652550 774920 764999 774288 788214 778907 785980 917209 913136 6697148 6989850 39.65 71.5 2
11:54:30 2024-01-29 890939 879337 206360 204791 351443 360219 394419 392490 222611 221749 288202 292437 346634 349769 6265815 6752016 8710353 8403704 1381013 1433582 296614 260980 284201 283710 345476 333510 314892 315802 212745 214927 783967 749756 1716638 1710827 409267 405754 586109 592623 733890 713357 721527 727254 735784 747756 705082 775995 2194971 2327790 1330531 1125765 665417 649323 768932 769205 779327 782033 778062 787224 906371 906612 6819751 6996918 39.75 71.5 2
11:54:31 2024-01-29 876137 878720 206399 204352 352055 357479 392100 390983 222577 221749 286777 293950 344796 348212 6270286 6683721 8612286 8394325 1383969 1433582 294857 261270 281548 283512 344855 337039 313017 315358 213713 213565 784302 743348 1737447 1715196 407876 406950 590550 591527 735936 717411 715325 722555 738059 743506 698422 782585 2198008 2314602 1340817 1128689 660694 651238 772725 764388 772168 784382 778870 783743 910488 911318 6650139 6982027 39.65 71.6 2
11:54:32 2024-01-29 890814 880056 205688 204213 350629 359351 393828 391936 222577 221248 287657 292146 346391 349273 6279658 6762221 8701028 8422461 1377870 1435620 295933 260980 281175 282943 345476 333510 313171 315370 212795 216472 783967 749219 1765310 1706424 410258 405288 584989 594030 733890 711269 720474 724566 731517 743324 703155 774450 2194886 2326432 1341360 1125480 664469 650967 768286 768080 776283 779900 774681 783804 909292 901470 6820583 6992034 39.65 71.5 2
11:54:33 2024-01-29 876137 878189 206326 204066 352055 356405 392100 391533 222577 221594 287491 293950 343797 348212 6284140 6707715 8632342 8403741 1385954 1438282 295008 260728 283430 283136 344819 335870 312839 314256 213236 215408 775531 743460 1713346 1715377 406179 402694 588803 588849 733334 715453 714382 719541 729949 743651 698111 781472 2198008 2305382 1338696 1127885 660753 651238 772178 763435 772168 783242 777647 783705 911849 910638 6678467 6987539 39.65 71.5 2
11:54:34 2024-01-29 890905 880583 206039 204074 349859 358593 394419 392112 222611 221714 287693 292932 345871 349769 6274761 6743008 8728666 8442148 1379732 1435273 294874 260836 283539 281984 345476 333546 312068 315802 212795 216472 785530 748683 1738825 1710827 410532 405147 583895 590424 731778 711000 719370 723504 732847 746220 700030 774138 2194886 2323822 1348559 1124679 662578 647452 767370 768080 775113 779605 776921 786070 905327 901506 6829696 6992034 39.65 71.5 2
11:54:35 2024-01-29 876137 878102 206360 204066 350885 355762 394700 392154 222577 221559 287549 293507 343797 349273 6284140 6716680 8604812 8415708 1379885 1433582 294438 260908 282938 282961 342889 336163 312032 313563 213229 213565 777047 742817 1715354 1715196 406179 403332 587246 589579 734930 715453 713330 719541 730273 739431 696556 780879 2198008 2312960 1338696 1125728 658817 650316 770538 761201 770529 783794 774681 782553 910488 909215 6674006 6992034 39.65 71.5 2
11:54:37 2024-01-29 890809 880056 205688 204070 349859 358557 392100 391106 222543 221248 286813 293364 345587 348699 6292283 6755904 8747681 8431840 1381013 1436640 295329 260246 282938 282143 344957 333402 312762 315358 212376 214227 785530 749607 1709693 1709613 408493 403900 583858 591674 731472 709152 719370 721933 731810 743996 701161 771588 2194971 2322174 1330531 1123879 661164 646464 765737 765837 774764 775477 774681 786098 902733 902847 6825466 6992034 39.65 71.5 2
11:54:38 2024-01-29 875515 878171 205684 204001 350598 357749 394384 392011 222285 221262 287297 294581 345872 349622 6284140 6685688 8615921 8403704 1381865 1433582 292285 260613 282539 282055 344855 335469 311086 315358 212525 213530 778148 741862 1714689 1715196 406179 404541 587246 588326 733917 715453 714382 719276 730273 740952 695041 777997 2198008 2313883 1337901 1123842 657881 650777 770538 760625 772716 780968 774478 780329 911726 906715 6692367 7010446 39.65 71.5 2
11:54:39 2024-01-29 892577 880478 205611 203647 350891 357300 393584 391586 222200 220489 287324 293549 343762 346336 6289030 6762765 8738329 8425826 1380874 1435620 294109 260027 282938 282059 344439 333167 312104 315580 212044 213599 776155 749219 1715478 1705976 408493 403332 582174 590531 729637 709152 717259 720366 729792 739467 701161 772173 2188736 2323822 1334863 1123879 661635 646921 765737 767537 774948 775477 773509 783482 903875 902359 6830278 7022286 39.65 71.5 2
11:54:40 2024-01-29 876372 879342 206178 203708 350957 358020 391718 391497 221891 221248 286763 295338 343621 348212 6280542 6695146 8612286 8388779 1381980 1432564 294643 260246 282669 281984 344855 335469 311559 314914 212561 213200 779686 742817 1750443 1715196 405603 403296 586976 588743 733370 713899 710261 719541 729935 738802 693985 776893 2196446 2312960 1334456 1125480 656910 650325 771708 762861 774099 784320 769859 780143 914252 906651 6749221 7016305 39.65 71.5 2
11:54:41 2024-01-29 890270 880061 205045 203506 348666 357479 390895 391106 221891 220524 286813 293755 344520 346627 6293911 6771586 8729004 8412820 1379043 1433582 294394 259845 282140 281949 343440 332932 312749 314914 212016 213565 780842 747612 1769487 1710827 408493 402694 581727 589997 728881 709295 718535 720097 729669 739467 700664 771074 2195047 2319123 1348559 1124963 660753 645264 764578 767598 772285 775441 776957 785420 901425 906635 6772912 7015038 39.65 71.5 2
11:54:42 2024-01-29 876178 879566 205075 203144 349336 354233 392963 390948 221891 220559 286338 293862 342731 349805 6289030 6700152 8625916 8403704 1384964 1433582 293050 259626 281940 281519 342879 333546 311086 311734 212376 212246 775531 742287 1716379 1713979 405331 400857 585135 587164 729637 714350 713517 717424 732856 738567 695884 778879 2198098 2309245 1334456 1125480 656989 648631 771899 760033 768204 779900 770008 778382 910966 901506 6696808 6996918 39.65 71.5 2
11:54:43 2024-01-29 904486 879351 209789 203175 349300 356440 392100 390278 221857 220559 286338 292522 343797 348212 6284546 6764946 8713164 8422461 1377908 1434600 292972 259226 281940 280894 343405 333438 311606 313158 211345 212904 780842 747077 1731625 1707573 408493 403707 581366 586930 727810 708180 718460 719541 729487 742943 700167 767573 2188809 2302113 1334456 1123879 658867 644806 763568 764518 767795 775441 776614 783147 898512 900570 6772657 7005673 39.65 71.5 2
11:54:44 2024-01-29 880628 880061 205719 202962 348809 354233 393275 393251 221209 221213 286338 292932 343246 350661 6303862 6713691 8632342 8412806 1380975 1433309 292124 259444 282140 281647 342735 333257 312183 313706 211902 214804 773532 741862 1711850 1719361 404918 402551 585549 586173 731329 713394 713266 717245 733366 735925 690939 776197 2198008 2308045 1334456 1123879 656052 647452 767200 758975 770529 781554 768840 776860 910618 902847 6725364 7005673 39.65 71.5 2
11:54:45 2024-01-29 889001 880588 209749 203144 347759 356440 393474 390278 222234 220559 286137 293656 343797 346346 6302897 6779993 8738194 8442585 1383438 1436543 295186 259083 282466 281020 344783 331278 312839 312825 211867 213530 777717 750607 1710737 1716165 408493 400857 577158 587182 727375 708253 717002 717502 728698 742943 699856 767065 2187181 2302113 1332335 1125480 657881 643892 762450 765061 769402 775211 774718 783147 898200 901571 6777232 7015676 39.65 71.5 2
11:54:46 2024-01-29 878046 879337 205079 202541 348493 355780 392100 390638 221174 220524 285900 292932 342731 349805 6303276 6695128 8631151 8423561 1381421 1435521 291503 259372 281308 281555 342650 332680 309896 313921 211014 214201 781225 741228 1715986 1715196 405028 402128 583601 585307 729692 710693 710224 717502 732328 733959 690939 774413 2194886 2308045 1360039 1119364 655117 647415 767370 760087 771699 779900 765498 776860 909328 902847 6744176 7015676 39.65 71.5 2
11:54:47 2024-01-29 888184 880588 209713 203002 347724 355833 392472 390278 221926 219837 285936 291724 343246 345540 6305254 6735220 8763206 8438549 1387830 1436640 294358 258609 282140 280585 342807 332896 312032 311109 212044 214201 776609 749476 1720765 1713260 405603 400861 577158 588472 724209 707287 713368 713339 725340 743725 696062 769322 2182524 2286300 1328095 1133165 658817 642980 765194 763435 764642 774241 773376 776823 899975 902561 6814881 7015713 39.65 71.5 2
11:54:49 2024-01-29 878665 880593 209754 202325 348493 354268 392963 388047 221209 220930 285650 294211 343239 347254 6306207 6769326 8661732 8426968 1363874 1429517 291876 259408 279329 281117 342879 332158 310833 313737 210537 213200 789967 745476 1727307 1715196 405028 400929 582138 583095 729637 709295 709144 718521 733885 732892 693041 773311 2194886 2311320 1334456 1113010 652787 639965 763531 756758 772716 779900 768877 779146 906041 898918 6727100 7029416 39.65 71.5 2
11:54:50 2024-01-29 890712 881365 206934 202689 346906 357007 393027 392490 221106 220040 286405 290696 343621 347254 6312642 6705033 8679215 8430930 1397800 1434550 294275 258061 281940 279810 342879 331422 311086 312055 211380 213600 787379 745476 1700566 1715196 405603 402529 583895 588326 725750 709295 714419 712230 725376 739359 690415 765433 2182524 2296162 1323854 1134778 658817 643892 765465 763435 763522 774241 772276 774547 898914 902524 6803049 7022280 39.65 71.5 2
11:54:51 2024-01-29 881171 883175 206965 202330 349121 357007 392029 388047 221021 220559 285615 292684 342696 347683 6311121 6783048 8654513 8412857 1375545 1433582 292138 259444 279653 281126 342879 332392 310868 313957 210537 212904 780842 743348 1710467 1715196 405435 400929 581727 583132 729615 709295 709107 718521 731810 735624 691989 772211 2198008 2311320 1334456 1116181 653252 644568 763531 756758 770529 779900 769491 781316 907509 899794 6736728 7025054 39.65 71.5 2
11:54:52 2024-01-29 890712 880322 206611 203038 346602 355263 390585 390400 221209 219732 286575 292628 343246 347683 6303276 6669306 8663726 8447914 1402932 1432384 290652 258609 281940 280275 342879 331386 311086 312055 211197 213750 785530 742817 1707873 1720073 405603 401428 583895 587077 724722 708115 714419 710209 726437 738282 689981 765359 2182524 2297222 1350022 1137578 657884 641813 767878 761054 765691 775297 774403 774268 898017 902737 6739795 7005673 39.65 71.5 2
11:54:53 2024-01-29 883839 883709 205520 202829 347759 354994 390895 387758 221243 219154 285062 292613 341704 347437 6293911 6801554 8706912 8376830 1358458 1433582 294444 257055 279653 280894 341602 332392 310824 310789 211049 214051 783967 751759 1706500 1705976 403882 399662 578079 583544 728364 705077 708200 715472 725376 734586 698860 773050 2191933 2305382 1329905 1115591 656052 645722 759747 758938 768313 770871 764302 780478 902427 897080 6791777 7020044 39.65 71.5 2
11:54:54 2024-01-29 884299 880593 209713 201202 347196 355050 391663 390278 220528 220594 284991 291225 342731 345296 6303276 6685391 8678313 8453942 1400569 1433582 290758 258609 279312 280024 342879 332925 310109 310246 210684 213900 782405 740700 1728609 1724416 406179 400861 582156 584508 724754 710155 714795 714368 729592 739179 689235 768328 2191905 2283700 1350022 1128689 653187 640941 763531 758535 763522 779900 772053 776628 901425 899553 6678747 7007081 39.65 71.5 2
11:54:55 2024-01-29 893736 881938 209642 202329 346607 355548 391718 387939 221140 219802 284955 290236 343175 347869 6312388 6800012 8728990 8441219 1378766 1433582 292329 257561 279653 279458 342699 330312 311166 312019 210026 214201 789967 751908 1713408 1712932 406179 402566 579683 586409 725603 706081 713145 717466 726406 735889 692968 767880 2185672 2312960 1348559 1122784 656989 641161 758669 762317 765728 770835 773376 779109 894876 892456 6810642 7015676 39.65 71.5 2
11:54:56 2024-01-29 876409 880583 209459 201664 347129 354743 393306 391382 220460 219802 284991 292006 342401 347683 6321293 6704661 8651046 8423606 1378968 1429517 289875 257813 279293 280628 342037 332644 310286 313364 210873 213565 785530 743460 1717500 1715697 402593 401997 581379 584820 728881 710266 708200 713266 727464 734586 689797 770449 2188736 2305382 1328095 1121759 653252 645264 762990 756384 768240 775405 765153 779930 902427 898590 6734981 7021621 39.65 71.5 2
11:54:57 2024-01-29 890712 880588 206062 202754 348390 355999 392472 391382 220460 219425 285864 291084 342147 346591 6321655 6685577 8688454 8471924 1404584 1435521 290652 257635 279509 279222 342663 330705 309462 311002 210319 212967 775531 745476 1707525 1720073 405028 400295 580423 585924 723513 707788 710187 710321 724717 735028 689944 765087 2177915 2296162 1323854 1133165 656989 641161 765737 760619 762981 774205 771616 773278 893653 902847 6787028 7025697 39.65 71.5 2
11:54:58 2024-01-29 883681 883087 205480 202140 347688 354994 392472 387939 221209 219118 284755 291688 341634 346591 6294107 6835512 8737968 8423561 1358647 1429480 293817 256949 279545 279775 340524 331207 308235 311002 210319 213600 782405 751908 1717226 1705976 402666 400861 577224 582435 726779 701584 707193 715362 721224 730057 692968 769285 2185627 2305110 1345057 1110038 653252 643892 755846 756384 765728 771925 764506 776823 899790 893731 6796350 7025054 39.65 71.5 2
11:54:59 2024-01-29 885210 880588 209347 201167 345596 355999 391917 388011 219816 220524 284085 290712 342696 345016 6327975 6705389 8713012 8462437 1400378 1433582 289400 258025 278399 279817 342879 328781 309387 310060 210026 213415 782405 739210 1728416 1724416 405028 400338 580387 581021 720448 708290 709107 710137 725476 736099 686908 765087 2182565 2283700 1367889 1128689 651395 638336 763801 756384 762441 775441 769971 773829 898603 895970 6683531 7015399 39.65 71.5 2
11:55:00 2024-01-29 891984 883087 205484 201519 343528 354994 392472 387722 222505 219770 286016 289681 342041 347500 6320149 6789318 8716510 8422461 1371620 1432564 292959 256554 279653 278501 340775 331350 308164 310819 209991 212967 780842 753291 1685932 1701581 402646 401145 579309 584856 726779 701088 709209 713302 722668 730418 691941 766668 2184118 2315560 1323854 1116181 656520 643672 758214 758365 767346 770835 765498 776957 893239 893644 6860214 7034433 39.65 71.5 2
11:55:02 2024-01-29 882162 883005 206245 201590 347577 355926 391219 390133 222519 219438 284377 293201 341599 342483 6327975 6742691 8688230 8450597 1381865 1433582 290758 256984 278687 280328 340260 330080 309856 309586 210502 213451 785530 745476 1726323 1723743 403237 399166 579719 581196 720521 706286 708200 709314 728015 735424 689418 768738 2188462 2278810 1336576 1123879 650469 642070 762958 753136 762441 772536 764608 772936 902696 898658 6745564 7037012 39.65 71.5 2
11:55:03 2024-01-29 892311 883051 205413 201973 346186 355999 391364 387357 220834 219521 284946 291084 342625 342483 6312013 6803239 8760127 8450597 1375859 1435620 290652 256554 279079 278536 342879 328320 310945 310095 209370 213600 780842 749756 1720352 1713979 405028 400295 576407 581788 720521 701088 710150 713339 724204 736773 691941 762295 2179463 2296162 1325975 1119364 653252 637361 756517 762259 762949 770545 773938 777549 892120 895556 6797441 7025054 39.65 71.5 2
11:55:04 2024-01-29 879914 882987 205922 201444 346076 351929 392195 390278 219749 219154 284085 289954 341122 348175 6321378 6732531 8641694 8406820 1379005 1429517 289875 256984 278419 278501 340535 332180 307018 310131 209991 212668 785530 741228 1719381 1714924 400177 400295 580542 581196 724722 706286 704108 709097 721188 730309 685341 767610 2185627 2302113 1354354 1122958 651321 643892 759747 754094 767869 774819 764496 774231 902599 893731 6746221 7034433 39.65 71.5 2
11:55:05 2024-01-29 892311 881837 205480 201207 343528 354994 391358 390830 219816 219083 285067 289795 341669 345296 6302939 6704921 8679102 8441219 1399177 1433582 289840 256194 279509 277621 340811 329314 308235 309626 209335 211777 784302 743460 1721841 1715196 403237 399166 579719 583104 721633 706286 708065 707807 722668 734332 689027 761338 2179473 2293445 1319084 1135144 655117 640128 762990 756685 761361 771692 771729 769836 891900 899229 6772912 7020044 39.65 71.5 2
11:55:06 2024-01-29 882466 882558 204904 201488 346085 351605 391917 387630 220834 218437 284121 292006 341360 346310 6326518 6837902 8738118 8406820 1360398 1429480 290661 256554 277796 279349 339472 329350 307733 310060 209809 212967 779280 749756 1729586 1709613 401456 399730 577046 581048 724754 702577 704423 713192 726774 730201 691867 769463 2188736 2302113 1314589 1112556 653187 642070 755920 755847 765162 766247 762977 776074 894581 892272 6820696 7034433 39.65 71.5 2
11:55:07 2024-01-29 883951 880593 205336 200506 346364 355999 391088 387975 219850 219837 283219 290677 342472 342483 6321655 6723966 8706912 8469392 1399409 1432564 289031 257777 277796 279545 341843 328320 308270 310095 209780 212789 793141 742114 1733878 1724969 403772 399021 581330 582162 719624 707103 709209 709817 721327 734728 687551 763961 2182565 2275801 1332335 1127885 647701 637361 760293 751310 759098 773116 764506 769873 900786 892492 6687742 7025054 39.65 71.5 2
11:55:08 2024-01-29 891932 883087 205484 201167 343458 354994 392472 387903 220155 218930 284555 288816 341669 346627 6317146 6780640 8706912 8412857 1377077 1429517 290300 256306 279040 279775 342037 331782 309410 312108 209230 213194 786793 749756 1768837 1713260 404454 400295 577046 584470 720485 701083 708065 711214 723205 729985 691450 761320 2177915 2302113 1352188 1119364 652323 636388 755445 756489 762441 766463 768867 774417 891077 893462 6777498 7025092 39.65 71.6 2
11:55:09 2024-01-29 880187 881832 205515 200953 345560 351857 391917 390278 219816 219118 286020 290677 340611 347646 6318919 6719067 8641694 8456378 1379732 1434499 289435 256412 278275 278396 340081 330312 308538 310601 209154 212492 782405 742394 1715121 1715196 399895 400295 580954 581196 724722 705249 704108 710321 724717 727671 683889 765322 2185627 2301842 1352188 1119364 649545 642070 758003 752453 765728 770835 760772 772178 899187 893731 6734981 7034433 39.65 71.5 2
11:55:10 2024-01-29 892345 881837 204226 201484 344492 354743 387885 387975 220155 217759 284085 289075 340576 342483 6326518 6707597 8713012 8452142 1394812 1433582 290801 255407 279256 277747 340260 328781 307984 309157 209662 211565 777469 745476 1698203 1715196 401492 396849 578079 582610 719661 702153 708200 707034 719499 730021 683889 760633 2173202 2287089 1341360 1131518 653252 637361 760831 756721 756917 770835 765461 765401 890967 897352 6801210 7025054 39.65 71.5 2
11:55:11 2024-01-29 881439 881370 204621 200602 346638 351929 391364 385617 220155 218437 282985 291155 339626 345016 6346949 6840220 8759851 8455245 1358657 1429517 289664 256088 277370 278501 338722 330622 307733 309595 209662 212967 781033 747935 1741737 1710827 400816 399166 574779 580372 721541 700089 704892 711250 724717 730345 690470 765322 2185627 2298851 1334456 1109248 649083 641161 753269 752033 762441 766499 762437 774417 897528 888549 6791494 7052500 39.65 71.5 2
11:55:12 2024-01-29 888820 880588 205480 200367 344527 354994 391073 387722 221226 219556 284130 289215 341529 344871 6329582 6696846 8710300 8478733 1405810 1436640 288627 256194 278651 277225 340775 328320 310067 308257 209300 212371 780842 741228 1732566 1722519 402630 396921 579719 581340 719661 704215 707025 706304 722668 730454 683369 760122 2179463 2289657 1341360 1131518 653252 635939 761370 755173 759098 773016 767711 765364 892281 892420 6725750 7022058 39.75 71.5 2
11:55:14 2024-01-29 890905 883042 205089 201374 346443 354885 392435 387177 219749 218603 284613 289770 340646 347400 6340077 6792863 8719645 8413401 1376528 1432564 289637 255407 278651 281627 340535 328355 306375 310095 208716 212668 788380 747612 1766079 1705704 403273 399166 574779 581139 719431 700314 708705 709134 719499 730382 687955 756139 2173278 2303747 1344132 1117981 652323 635490 753803 755711 761361 766391 765498 773829 887080 889877 6802311 7032257 39.65 71.5 2
11:55:15 2024-01-29 883385 883143 205368 200188 344527 351929 392253 387686 220797 219083 283250 289355 339626 346664 6335890 6741192 8654228 8412857 1383969 1429517 287971 255443 276944 277621 337701 329350 306802 308222 208716 211706 791779 742287 1714685 1715196 396696 396885 578079 579549 723210 703183 699937 707807 722668 726101 682500 767421 2179463 2296162 1352188 1121759 648622 641161 760956 753562 764073 773695 757573 771856 897345 897371 6780532 7033769 39.65 71.5 2
11:55:16 2024-01-29 892721 880583 204263 201031 343458 351533 387632 387795 219816 217759 283219 289118 339592 342134 6331033 6763175 8772623 8459976 1380526 1433582 289664 254623 277796 276813 340032 329907 308235 307255 208682 212371 782031 749756 1703337 1710827 401419 395553 573930 580784 715554 698601 705147 706267 717360 730093 687955 759516 2170191 2287927 1319614 1128985 652323 637858 758669 755636 755799 768258 764496 765364 886933 893099 6800993 7022172 39.65 71.5 2
11:55:17 2024-01-29 880813 882563 204299 200576 345323 351857 390224 385581 219816 218250 282786 290916 340388 342519 6330440 6843506 8713202 8430930 1357971 1427416 288996 255372 276096 279545 338211 328355 307018 308257 208682 212967 799265 746133 1726407 1710827 400213 396849 573930 578458 718886 699096 701004 712267 723435 731430 690039 764431 2182579 2304918 1336576 1110001 648998 638336 752202 751500 761361 768222 758465 773278 894876 884432 6810014 7038788 39.65 71.5 2
11:55:18 2024-01-29 887911 880597 205344 199870 343493 354743 387993 387357 223782 219495 283183 290011 340611 342483 6335890 6685577 8701028 8472686 1403802 1429517 287212 255407 277280 276779 340535 329907 307733 308222 208647 211741 791554 740269 1714014 1720073 402646 396524 580505 581911 718604 702007 706578 705048 722485 730201 682610 758327 2176368 2286942 1334863 1128689 649545 630916 758669 752490 757956 770835 765153 764205 892231 893731 6717301 7034433 39.65 71.5 2
11:55:19 2024-01-29 888184 880588 204764 201031 344978 353956 391364 386740 224130 217759 286020 287604 340611 346101 6337462 6802367 8713127 8412820 1372113 1429517 288667 254623 279115 276744 338211 330154 306802 309378 208979 212280 789967 752987 1696452 1704000 400358 396705 574633 582849 722696 698601 704108 709817 712282 728602 683889 759442 2176368 2311665 1341360 1113010 652323 638336 753697 755311 761361 765991 762324 771006 887953 883479 6862330 7038788 39.75 71.5 2
11:55:20 2024-01-29 881166 880065 204868 199939 345565 353920 387921 386776 224009 218402 281530 290271 339626 342411 6348560 6750451 8706912 8461216 1390919 1434462 288750 255947 275846 279417 339329 329330 309265 309288 210769 211530 779280 740269 1734812 1724416 401456 396497 577868 577872 715554 702153 704108 706099 722522 730454 682721 764153 2179463 2271269 1339194 1123879 645305 632609 755445 749932 755399 770835 763414 764756 897458 891171 6697148 7033769 39.65 71.5 2
11:55:21 2024-01-29 890712 882278 204259 200218 343042 353956 391364 385581 223817 217759 282786 287569 340646 345260 6331071 6801172 8753495 8468042 1375745 1434499 289435 255196 276765 278204 339746 329440 306305 310273 207672 211636 783619 748683 1723378 1705976 402370 396741 573084 581196 719150 698106 705890 708309 712246 728183 685936 755030 2173278 2305529 1298411 1117771 650932 630650 751138 754635 756954 763671 764608 770732 880981 883479 6820545 7024404 39.65 71.5 2
11:55:22 2024-01-29 878670 880588 204294 200083 343493 350759 388029 387939 223782 218250 283299 289075 339049 345052 6331372 6736547 8657004 8450597 1379043 1432384 288861 255302 276096 276896 338211 329907 306802 308909 208251 211375 780842 741228 1723716 1714944 396696 396921 576407 577909 720558 700061 700470 707305 722668 725603 682721 760670 2182524 2295558 1350022 1115387 646687 638372 753771 747642 761361 766499 757257 767614 893617 889760 6754047 7043135 39.75 71.5 2
11:55:23 2024-01-29 892815 880588 203942 200397 344978 351893 387993 387686 224166 217759 283325 289021 342715 342267 6348797 6696064 8663502 8461216 1401797 1436603 287011 255194 276944 281365 339782 329440 309543 307290 208682 211706 789967 741862 1716241 1723193 400250 396182 577669 580784 716569 703039 706187 702171 718447 730345 681753 757192 2176368 2285320 1337028 1128689 649271 634698 756517 752033 756508 766499 762947 765204 889705 892468 6716143 7024404 39.65 71.5 2
11:55:24 2024-01-29 888725 882071 203652 200882 346411 351569 390833 386488 220762 217689 283979 288303 342027 345883 6325342 6797479 8719679 8412895 1373889 1429517 288829 254588 277832 277848 337665 329148 306802 308222 208031 211741 788380 749756 1692667 1703286 399221 396885 573930 581196 719467 698106 703109 708309 712138 725521 683889 756139 2170191 2311320 1345691 1113094 650932 635975 751138 753562 760283 762593 760772 769326 884501 883407 6859894 7032257 39.65 71.5 2
11:55:26 2024-01-29 879727 883175 204161 199774 345958 350544 390079 387449 220797 218262 282669 288916 340826 346065 6340461 6762497 8654401 8437141 1374760 1432564 287421 255372 276096 276359 337737 328145 306802 308257 207382 211741 775569 741228 1749153 1714924 396732 396885 574779 577055 719976 698051 699900 708309 720626 721440 682721 759516 2179463 2298851 1350022 1110174 643927 634594 749881 747164 760782 766355 756241 769910 891973 887618 6763939 7046445 39.65 71.5 2
11:55:27 2024-01-29 892049 881887 204268 199900 343037 351965 387596 387213 223711 218402 282355 287604 339626 342267 6340738 6704419 8687746 8469392 1407274 1433582 291434 254197 276132 277848 338484 329637 306802 307290 208031 211044 789967 741228 1707322 1718852 399048 395589 577224 580372 715554 699073 704646 701106 717396 725814 680268 755874 2170191 2283700 1313253 1130714 648622 633799 756444 753562 756398 766211 763952 763854 889815 889453 6754047 7029392 39.75 71.5 2
11:55:28 2024-01-29 890737 882728 203937 200537 343042 351533 390979 385617 223817 217794 283254 287064 339592 346358 6331372 6797910 8710353 8435198 1374801 1429517 288120 253842 277832 277848 337699 328090 306802 308257 207996 211706 788380 750831 1701912 1700373 399221 396813 573084 580372 718378 697118 701041 707305 715043 725521 681849 755501 2170105 2314177 1334863 1113206 650855 636502 750303 751923 760159 763853 759962 768769 881640 881754 6876265 7043135 39.65 71.5 2
11:55:29 2024-01-29 881439 883092 203982 199318 344518 351857 387303 385617 223817 217724 287358 289075 339369 341857 6335890 6762610 8688267 8449054 1383010 1433582 287901 254553 275215 279473 336649 329440 306769 306292 208647 210974 779280 743071 1729649 1724969 398940 394056 573894 574195 714505 699096 698665 704020 723205 731357 682610 759870 2181026 2273302 1359899 1120922 645765 635939 755920 746634 756361 766319 755827 764520 893617 892272 6748760 7034433 39.65 71.5 2
11:55:30 2024-01-29 895971 883714 203550 199874 343198 354456 387849 383277 224095 217689 282320 288746 339592 342098 6340412 6800818 8763270 8450597 1377512 1429517 288085 254340 275811 277653 339472 327936 306802 307720 207348 211671 770881 748683 1723268 1710492 401500 396452 573440 580261 716459 694927 704423 707085 716445 729081 683816 754649 2170191 2302137 1335280 1116181 647610 632902 749422 754057 755836 763925 764073 767577 883663 888291 6791777 7034433 39.75 71.5 2
11:55:31 2024-01-29 878314 883087 204089 200001 344969 351785 390224 385581 220180 217759 281878 288268 341966 344493 6344047 6793075 8654228 8412820 1377512 1428429 286777 254553 275215 278239 336649 329440 306622 310273 209404 210959 776609 740269 1735028 1715697 399221 396560 575407 575095 719661 699592 696856 705194 719317 721503 679712 758327 2176305 2295890 1347857 1116181 643927 636388 751556 747274 759135 766355 753343 766183 891188 884614 6735183 7025054 39.65 71.5 2
11:55:32 2024-01-29 893528 881837 202950 199909 344982 351785 387267 387630 223676 217013 282949 287569 339557 342375 6345262 6734105 8735178 8441219 1395799 1433334 288946 254083 276571 277315 337559 328792 306766 308524 208507 209993 787092 745476 1711054 1714477 399221 395949 573785 579102 712953 698106 700930 703095 714537 726065 680750 754686 2163717 2283700 1341360 1128689 647610 632902 755571 749796 754328 764091 760772 761568 880323 886828 6772912 7025054 39.65 71.5 2
11:55:33 2024-01-29 884391 883189 202591 199565 345714 350441 387921 385274 224025 216340 281530 288063 340108 344457 6340412 6781647 8716043 8442426 1367816 1430385 290078 253632 277617 277458 336684 329673 306550 307220 209404 211199 786793 751908 1683749 1701581 398961 396002 571359 579549 719150 695073 699900 706267 714537 721440 682721 755762 2170191 2311320 1341360 1113206 649545 636391 749422 751347 756917 762847 757927 768146 881895 883989 6850983 7043812 39.65 71.5 2
11:55:34 2024-01-29 879562 884378 203581 199283 343493 350688 386378 385581 221085 217502 281495 289075 340826 342411 6340412 6745058 8656498 8450597 1381999 1429480 289473 254412 275602 278044 334627 329148 306586 309251 207996 210315 785530 742287 1711850 1715196 396959 394369 574779 576129 717077 699096 698488 700043 716275 721517 680231 760596 2177915 2287998 1319614 1119364 645765 635939 754845 747164 756508 766319 754752 763978 890985 887231 6768073 7043812 39.75 71.5 2
11:55:35 2024-01-29 892975 882462 202950 199244 343042 351254 386070 384427 223711 217013 281530 287325 340887 342230 6348447 6717445 8700854 8469355 1389851 1435546 287011 253525 276096 277458 336649 328204 306802 306825 208141 209986 782405 745476 1725134 1714944 398937 392878 573084 578728 711369 697118 699937 700604 713526 726065 680750 753576 2167108 2277722 1370689 1127083 649462 634249 754374 750932 751624 761872 760075 762150 884290 888513 6815201 7025054 39.75 71.5 2
11:55:36 2024-01-29 881533 883087 202950 199249 346333 350400 387596 386424 220797 217246 283831 289948 339965 342339 6343759 6857842 8734908 8412543 1351214 1429208 289031 252994 275180 278044 334627 328473 306536 306327 207313 210385 787785 750831 1707584 1705976 397805 394369 568911 574428 717077 693037 697398 703128 715043 721368 682813 758091 2170191 2294533 1336576 1108458 645765 634521 747297 746376 756508 757486 754752 765290 887080 882081 6820583 7047382 39.75 71.5 2
11:55:37 2024-01-29 883310 882531 202875 199145 345958 350544 387688 385980 220453 217316 283813 289355 340108 342339 6325620 6743008 8655881 8431840 1381961 1432564 291736 253737 274794 277263 334662 329111 305903 306292 207348 210350 790217 741228 1714689 1715196 396959 394405 573930 574464 717077 698601 695911 700538 712210 721332 676758 757732 2173278 2292906 1345691 1116349 643927 634557 751518 746634 755916 765364 751277 763277 890684 882746 6764156 7047420 39.65 71.5 2
11:55:39 2024-01-29 894252 882462 202976 199561 343042 351254 389661 386740 220180 216827 281530 286699 340336 342230 6312051 6685614 8668881 8459976 1401926 1429517 287238 253560 275215 276644 336684 327376 306802 306043 207313 210350 788380 740269 1714674 1718852 399221 393779 574742 577427 711405 699096 700967 700604 715550 725009 676721 749886 2170191 2277722 1334863 1128985 645765 632006 754621 749177 754298 767776 758893 759826 885638 886055 6754047 7029350 39.65 71.5 2
11:55:40 2024-01-29 888815 883589 202985 199735 343037 350580 387560 384391 223676 217537 282320 287412 339049 344457 6340738 6801172 8725476 8412895 1375897 1432564 287421 253772 275637 276644 337429 327912 306586 307005 206990 210827 785206 747612 1758136 1709613 396732 395274 570526 577836 713494 693000 701004 704197 713526 725521 682721 748821 2173202 2294451 1343525 1118141 647148 630447 751630 750354 751546 761196 760661 764520 883037 886603 6824627 7039467 39.75 71.5 2
11:55:41 2024-01-29 880813 883337 202985 198625 345470 350194 387524 382025 223747 217385 283066 288268 340587 342375 6340738 6856686 8734908 8424875 1358657 1429480 287892 253348 274373 278044 334627 328841 306334 306327 207169 210350 777717 749219 1740149 1705976 398088 394056 568911 572734 715554 691985 698677 707105 715330 724607 684662 759001 2176336 2290700 1330215 1108589 646687 630952 747371 747164 757994 761123 754215 764520 885789 882968 6870284 7029981 39.65 71.5 2
11:55:42 2024-01-29 881444 883087 202941 198902 343458 350441 385563 384391 220026 217351 282630 288706 340108 343488 6340450 6743358 8688230 8436953 1383969 1429480 286611 253348 274987 278044 334322 328473 306802 306825 207672 210021 791554 742394 1722092 1724262 399221 394540 572110 574418 713201 695911 695726 699997 719109 726987 678260 755389 2170191 2269330 1349298 1118567 642096 634698 752202 742425 753260 761908 750025 759939 891598 884614 6753335 7048165 39.65 71.5 2
11:55:43 2024-01-29 895159 883317 202773 199075 343037 351555 385185 383241 223711 217013 283175 287813 339751 340273 6348371 6771876 8781975 8455961 1381865 1429480 288224 252219 274987 276644 335636 326477 308502 306681 209404 210104 787586 750977 1723871 1715697 399789 393981 570489 576688 710441 691008 698888 701101 714447 728729 682721 752504 2164031 2280463 1310337 1118567 645765 629220 747847 746942 751129 757450 756278 762879 882411 884614 6800743 7034433 39.75 71.5 2
11:55:44 2024-01-29 882162 882058 202981 198009 342717 349630 387267 382096 219873 217537 282866 288207 340108 342375 6349791 6843506 8719679 8436953 1369677 1433334 288341 253952 274196 277351 336000 328059 306766 309178 207638 210686 782031 742287 1726673 1713260 398088 395301 571335 573602 717077 695073 697398 705085 712246 720280 680787 754458 2176368 2292818 1321734 1106095 642096 634249 746238 744519 755399 761771 753678 765327 889815 879040 6782075 7048160 39.65 71.5 2
11:55:45 2024-01-29 889442 881981 203621 198043 342487 351254 386686 384391 219565 218250 283066 288185 341066 341064 6345262 6741235 8711559 8461065 1386945 1432459 288856 253632 275193 277458 336071 326441 306802 306500 209108 210028 775569 740172 1731744 1724416 399221 391980 572110 571010 710441 696624 697894 700107 717360 727060 678787 755799 2173279 2262076 1295390 1117771 641183 633799 752202 744519 751092 763386 753678 760023 892341 883177 6725159 7043812 39.65 71.5 2
11:55:46 2024-01-29 896904 883337 202941 199344 343037 351821 386722 382668 223329 216374 283613 287334 341066 339998 6349791 6806959 8788276 8461178 1380526 1429517 288856 252254 274723 276608 335600 326477 306802 306753 207313 210021 775683 750831 1719908 1713260 398937 390810 568911 574464 710441 691985 698888 700604 713256 725009 682721 753613 2163993 2277722 1341360 1119364 646687 630147 749349 748867 747801 757486 757257 762299 882636 881863 6840376 7038788 39.65 71.5 2
11:55:47 2024-01-29 880473 882054 202950 197970 343042 349630 386994 382096 223329 217013 282866 287604 339822 342194 6343646 6869262 8738329 8461404 1367102 1431440 291362 253549 273499 276680 335600 327473 305903 306292 207638 210350 780444 745476 1726885 1715196 396959 395323 570121 571853 715554 693037 695874 706267 712210 719231 680268 755799 2173202 2289620 1347857 1106882 640272 632902 746496 742902 755836 761771 753678 764444 888373 874501 6753581 7053200 39.75 71.5 2
11:55:48 2024-01-29 892240 883092 202631 198625 342677 351496 386434 387194 219119 217398 283394 286664 340994 343674 6349791 6734125 8716043 8478733 1405810 1429517 291399 253029 274338 275833 336377 324604 306334 306789 206667 209693 785206 739210 1731002 1722519 399221 392016 573047 574428 710441 697118 696856 699115 714537 725521 673746 749154 2170191 2274493 1326200 1125480 643011 630856 752202 745047 749993 761908 757257 759397 884290 884614 6707773 7038865 39.65 71.5 2
11:55:49 2024-01-29 893340 885610 202805 199110 341549 350297 387704 383099 219605 217013 284051 285364 340347 342375 6343957 6820848 8750410 8449096 1376048 1429517 286690 252994 274338 276414 336684 324172 305903 308488 207638 210168 769280 748147 1704082 1709613 398937 393190 568911 575721 711405 691008 699698 702134 711474 721440 680787 748586 2168649 2292906 1324215 1113010 643927 629183 745180 747040 752193 757450 757835 765092 878744 882306 6821285 7046445 39.75 71.5 2
11:55:51 2024-01-29 880771 883087 202768 198009 343042 349666 387668 385545 219565 217385 283066 287134 339858 342375 6343797 6810202 8673052 8447914 1372000 1429517 287234 253383 273499 276680 334627 326938 305043 306043 207638 209693 782031 741228 1718798 1716165 396959 394369 571335 571010 715554 695073 695911 702134 712210 718183 676758 751064 2176368 2289657 1345691 1106882 641430 632902 747678 744263 758069 764465 751166 763710 884063 880547 6754047 7048338 39.75 71.5 2
11:55:52 2024-01-29 894091 883184 202348 198941 342482 350580 386378 385617 219565 216676 284051 285762 340108 340824 6345262 6725553 8700954 8469355 1399177 1432564 287234 252219 274373 275568 335636 326441 304685 306789 207638 209039 785841 741862 1734792 1721064 397805 392016 571395 574464 710328 696095 696856 697136 711437 721440 674259 746993 2166926 2278628 1324034 1125765 643727 628593 751444 742388 750442 764969 755641 756181 883037 881999 6744615 7043135 39.75 71.5 2
11:55:53 2024-01-29 889001 882058 201638 198928 343006 348577 387303 384387 219565 216340 287285 286230 339869 342447 6349791 6816905 8719679 8412820 1361875 1429517 291808 251798 274987 276220 333586 327972 305638 306825 207638 209658 785206 751750 1707598 1701581 395834 392602 568106 574464 714541 691863 697490 700990 712419 720444 681643 755687 2167074 2299973 1313253 1110038 643927 632902 747297 747274 755986 756203 748960 762267 883037 880469 6855097 7033769 39.75 71.6 2
11:55:54 2024-01-29 883322 882462 202313 197970 343033 349349 384373 383277 219565 216676 282230 288618 339118 340344 6321105 6755906 8678313 8455132 1384002 1429517 291263 252219 272735 276680 333621 326648 306586 304672 206702 209074 776155 744411 1769313 1725491 398051 393424 572110 571976 710404 692927 693677 696953 717035 721224 674773 755799 2170191 2268928 1325752 1116312 641183 632902 749090 741814 751129 762349 748687 757662 884245 874249 6762459 7039467 39.65 71.5 2
11:55:55 2024-01-29 891541 882090 201669 198078 343006 349630 386355 382972 219873 216004 283066 286429 340108 341340 6348333 6742691 8678313 8498486 1394908 1429517 291254 252185 274373 275833 334662 327704 305723 306681 209108 208614 788655 744528 1711189 1715697 398088 393981 572147 574282 708751 693073 698888 696606 709211 721332 673746 746058 2163836 2276107 1334863 1127083 645305 629256 751518 747164 747801 761771 755566 755468 879378 881754 6819420 7038203 39.75 71.5 2
11:55:56 2024-01-29 882885 881726 201960 198039 343042 348577 386686 383277 223520 215969 283066 287460 340108 342253 6350103 6830506 8738336 8449317 1364872 1434462 288856 254132 274880 276078 336218 327327 305329 306789 207638 209518 785206 751908 1703801 1704766 395834 394540 568471 574428 714541 689903 693862 701101 709320 717138 681753 754686 2168649 2298851 1345691 1109248 643927 632902 746767 746104 753650 755175 751463 760675 882411 874501 6847637 7033098 39.65 71.5 2
11:55:57 2024-01-29 888184 884217 202941 197665 343006 349666 384914 383312 219565 217013 282230 287569 340036 339281 6350103 6777572 8706611 8453909 1384429 1432459 287972 252855 274232 276185 333902 327473 305043 305926 208813 208899 785206 743994 1714040 1720073 395480 390810 568072 571349 710328 693073 691784 697136 714537 720407 673746 755799 2170191 2271269 1331203 1117771 640272 632902 747606 739644 752193 761771 747058 758544 887116 879938 6762183 7048160 39.65 71.5 2
11:55:58 2024-01-29 896761 884924 202313 198004 341609 349349 383762 382096 220026 216154 283066 286464 340108 339281 6359468 6825918 8791468 8478733 1377039 1429253 288305 252150 273499 274989 336142 324496 304900 306721 207346 209074 778857 748683 1706660 1709613 398088 392051 567266 573580 709288 689903 698888 700007 708319 720824 678787 744730 2160918 2292906 1324215 1113010 643469 627371 743035 746385 749339 756239 757608 762299 874766 874537 6852904 7043135 39.65 71.5 2
11:55:59 2024-01-29 878938 882090 202343 197729 343037 347248 385527 383312 219259 216374 282630 287325 338560 342230 6358216 6780640 8663573 8424912 1378934 1429517 287032 252254 275692 275797 334357 327205 304115 305368 207638 209074 791554 740269 1713607 1715196 395834 393190 571127 567797 714541 694090 693862 700107 712174 715017 672759 752467 2170157 2288035 1341360 1110038 640272 632902 746767 740947 753650 761771 746763 760060 883875 874501 6763238 7042450 39.75 71.5 2
11:56:00 2024-01-29 894526 882700 201713 199036 342199 350153 385276 385473 219495 216270 284201 286126 338976 341196 6348409 6724040 8697547 8472686 1395124 1429517 287328 254491 274373 274954 334591 324532 305043 306357 207638 208027 778148 744411 1709851 1715196 396677 393387 570526 574022 709434 693037 697894 694563 707283 720824 672284 746919 2159383 2271269 1334863 1125480 643927 628294 751138 743661 747288 757450 755289 757496 877974 882117 6796161 7052202 39.75 71.5 2
11:56:01 2024-01-29 885629 885693 201596 198491 342825 348398 385962 384460 219565 215796 283175 285766 339118 342267 6350103 6796312 8719679 8449317 1368275 1429517 291459 251413 274409 274954 333586 326938 304829 306825 208546 209039 783619 752216 1694183 1701581 395273 392016 568911 573616 712989 689903 695911 699775 707247 716598 677789 749214 2163836 2298851 1341360 1108458 643927 632454 745180 746104 753650 752981 751500 760638 880030 877833 6857805 7046445 39.65 71.5 2
11:56:03 2024-01-29 885912 883252 202136 197351 343042 349098 386627 383205 219412 216374 279779 287604 338976 340273 6350103 6772270 8688267 8436990 1382971 1429480 287958 252185 272699 276149 333866 326404 305473 305710 207638 208643 789967 743348 1740773 1724416 396687 392312 569718 570760 708391 690935 692380 695018 715043 721512 673710 750953 2170191 2265892 1345057 1116181 639363 631891 750451 740983 751509 757269 749813 758692 888064 882968 6758159 7062244 39.75 71.5 2
11:56:04 2024-01-29 892980 884578 201608 197966 341789 348577 383188 382060 219565 215935 282630 285797 339118 341064 6359170 6762624 8738043 8449054 1387799 1430272 287845 251378 274110 274883 334053 324460 304757 305030 207638 207703 779280 745476 1703719 1715697 396396 392035 569718 572734 707388 690447 695874 693018 703196 721368 673710 749860 2163836 2273635 1348559 1125765 643927 629065 751096 745957 749376 757197 755289 756919 875384 882931 6801210 7034433 39.75 71.5 2
11:56:05 2024-01-29 883802 886457 201462 197966 343042 347492 385527 384042 219873 215001 283066 286664 338536 342339 6359170 6820848 8713127 8412857 1372118 1429480 287234 251413 274302 274883 335791 326441 303758 306789 207346 208643 782031 750831 1721751 1704000 395273 391944 567266 573986 712412 689960 697490 700917 709282 718447 677339 749855 2163929 2299973 1357411 1110038 645029 631076 743035 744459 751361 755902 750558 760601 876004 877276 6867237 7025054 39.75 71.5 2
11:56:06 2024-01-29 883739 883184 202273 197626 343006 347528 383152 383205 218918 216340 281362 287534 338809 340273 6339143 6752668 8688318 8412895 1378858 1429480 287324 251939 272664 274918 333866 324208 305043 305710 207638 208318 788380 742287 1708960 1720788 394420 392203 570415 571533 710404 694323 692530 696814 710679 720517 673501 753576 2170191 2273935 1339194 1113351 639817 632454 746436 740655 751625 757450 745962 755468 880323 874068 6753819 7043812 39.75 71.5 2
11:56:07 2024-01-29 893087 881031 201467 197970 341656 348577 385532 383241 219873 215969 282630 285762 339869 340788 6349469 6723816 8693719 8459976 1394908 1429480 287324 251763 274110 274463 334053 327428 304757 304921 207638 208434 784302 744528 1718290 1718138 396922 393146 570489 573507 709397 690971 696902 695823 707211 719159 673501 746474 2162388 2274493 1332697 1122784 643011 627335 749422 742535 744914 759043 754752 755767 875348 882045 6791231 7029981 39.75 71.5 2
11:56:08 2024-01-29 888276 881654 201287 198004 342446 347492 386677 382060 219565 215001 282866 287012 338845 342375 6359170 6801097 8725476 8450597 1380562 1433334 287526 254132 274196 274321 337180 325738 303013 306753 207346 208830 785206 747612 1756576 1705976 396959 394260 566864 572661 709434 689414 696605 701101 707247 718653 676721 746539 2163993 2286942 1337493 1112973 642096 625493 738402 745576 749492 757305 755827 759901 875083 875590 6829507 7043812 39.65 71.5 2
11:56:09 2024-01-29 879649 879131 202269 197931 341969 347528 386686 383205 218883 216305 282031 285797 339083 342181 6350103 6815688 8686560 8461291 1367424 1432459 286329 252080 272594 275304 335573 324532 304080 306608 207346 208969 789570 742287 1726383 1713723 395761 391980 568069 570356 711136 691372 691220 700107 712985 715951 673746 746624 2170191 2285320 1341360 1106882 637321 628258 741983 736041 752044 757377 747021 759483 883037 875498 6758647 7043812 39.75 71.5 2
11:56:10 2024-01-29 892980 882696 201458 197935 340349 349366 384337 383277 218543 216305 282230 284072 338453 339723 6349791 6743740 8719382 8488112 1396377 1432347 285949 251939 272664 274078 334357 324159 303865 305926 207346 208352 783619 741862 1718937 1720073 396396 392312 570526 573047 707388 691985 695874 693055 708282 720407 672070 745914 2160918 2271269 1325388 1125480 641639 625493 747297 742865 747288 757377 753678 754654 877938 879521 6734904 7034433 39.65 71.5 2
11:56:11 2024-01-29 885629 883337 200835 197940 340573 346933 385491 381757 219412 215001 282829 287683 338286 344504 6362762 6801248 8725611 8436953 1374552 1429517 287287 251378 273499 273726 333820 324496 303155 306357 207054 208498 780444 747333 1735108 1705976 396396 390810 565663 572429 708391 687950 696902 699115 703124 716932 674773 745374 2160918 2285126 1339194 1112973 640272 625948 741983 742865 744877 752380 755939 759446 873843 874393 6810642 7040648 39.75 71.5 2
11:56:12 2024-01-29 883423 883962 202269 197767 342163 349842 387175 382110 219272 216537 281253 286959 338869 343281 6358861 6869665 8754448 8450597 1351214 1427379 291853 256488 272629 275922 333866 324460 304080 305710 207054 208352 789631 750072 1715014 1705976 394714 390191 565227 570760 709789 687463 688700 699115 707283 716457 677716 751324 2163994 2287927 1315373 1108458 642096 631076 741092 742902 751625 754302 747058 757624 878052 876257 6857427 7052484 39.75 71.5 2
11:56:13 2024-01-29 886201 885689 201533 197832 342825 347385 385532 385005 219049 216305 281362 288150 338536 340273 6359170 6762070 8697806 8453277 1379885 1429480 286920 251378 274914 274690 333866 324568 304115 305030 207638 208318 780256 741228 1711850 1715196 393561 391205 568728 571165 709937 690971 689576 693018 710289 717469 672546 751398 2167108 2277722 1339194 1115387 639817 630147 746767 737082 747236 757377 746502 753320 885361 880052 6783102 7046445 39.75 71.5 2
11:56:14 2024-01-29 894091 883930 201001 197509 340896 347528 384950 384188 219565 215669 281796 286612 338014 341579 6348447 6762497 8763319 8469355 1384466 1433582 287638 255803 272664 274463 335791 324424 304936 304102 207638 208172 788380 749756 1702457 1715196 395554 390653 565663 571976 704352 688925 692767 693018 703124 721422 673710 746474 2154708 2268230 1332697 1122282 642096 626413 747224 745854 742512 759117 754863 754505 876326 881717 6820075 7043907 39.75 71.5 2
11:56:16 2024-01-29 884685 887208 201317 197617 342681 348852 385527 381792 218918 214932 282230 285762 338025 341857 6349791 6832650 8738336 8412857 1354478 1428466 291664 255573 272629 274883 333866 324496 303191 305926 207054 208172 782031 750831 1730104 1701581 394119 390548 563993 571570 710441 685931 688664 698800 703160 716457 676758 749154 2163395 2300287 1348559 1110038 643927 629065 743711 744335 749117 756437 750821 758331 874812 874466 6876670 7093684 39.65 71.5 2
11:56:17 2024-01-29 882385 883092 201287 197630 343006 346133 382847 382632 218730 216119 281796 287099 338025 341340 6364006 6778959 8719679 8485648 1384429 1427416 286969 255875 273049 274918 335791 323176 305043 304530 207492 208352 783619 739117 1739864 1724416 396687 390929 567266 568705 705387 691863 694005 695292 713939 720330 673427 750743 2168559 2260680 1323854 1115350 636413 628951 746238 736764 744987 755635 746502 755491 884295 880469 6730170 7043812 39.75 71.5 2
11:56:18 2024-01-29 902667 884624 201287 197351 340936 349349 383188 382292 219259 215634 281362 285563 339118 340612 6364006 6836078 8766306 8461216 1378026 1433582 287234 251378 272629 274690 334627 323439 304543 305926 207054 208969 789706 749756 1729658 1717006 396885 391613 566134 571976 705204 687280 694627 695857 708387 722558 675691 745374 2160918 2277008 1332697 1119364 641888 621902 746520 743992 740522 754835 748502 755767 874075 874104 6829170 7038788 39.75 71.5 2
11:56:19 2024-01-29 884408 884628 201001 197009 341969 347492 384032 382001 219259 215704 279707 286664 338845 340309 6385692 6844256 8763206 8436953 1354770 1429480 287238 251378 276808 274954 333866 324208 304492 305208 207566 208795 822990 748683 1724565 1714477 394530 392312 565330 570208 709397 688488 687652 698857 712419 717469 676758 751398 2166926 2280463 1350022 1100713 640272 629256 739651 738562 748844 753770 746227 757687 878226 874262 6840258 7043144 39.75 71.5 2
11:56:20 2024-01-29 885629 884847 201291 196530 340932 347563 383152 380919 218883 215669 279707 287412 338571 341484 6358893 6781948 8713089 8449058 1383964 1431292 286119 252666 274210 275198 333487 324051 303901 303887 207638 207530 778857 743348 1750555 1724144 395554 390711 567266 568229 704352 689903 689390 693849 711437 719195 673501 746058 2164031 2257680 1332335 1113351 638418 629256 746841 737944 746672 757341 745439 755308 884290 871538 6782345 7048160 39.75 71.5 2
11:56:21 2024-01-29 891391 884842 200826 197321 340661 347492 384296 380350 219565 215001 281796 284898 338845 339759 6359170 6777107 8705310 8480156 1399797 1432459 285338 252702 275377 273206 335791 323116 303866 305030 207420 207426 772500 742927 1702186 1719801 395797 391758 568911 571976 706386 691863 694849 690953 703196 717191 671081 744314 2157849 2274493 1328366 1122784 640272 621902 747371 741777 745134 756972 752569 753697 874075 879738 6782345 7039467 39.75 71.5 2
11:56:22 2024-01-29 889810 884665 201036 197970 340349 346447 387450 380884 218883 215070 282230 284279 338845 341857 6359468 6825923 8740655 8461178 1374309 1429517 286548 251343 273464 273206 333902 324172 302409 305029 206763 208172 780444 747612 1720302 1705976 395834 390501 565263 571010 707889 687463 695874 698125 706382 715110 674223 743219 2157849 2289657 1328641 1111761 639363 624619 739813 739607 742732 753168 753678 756144 873843 875498 6810332 7039467 39.75 71.5 2
11:56:23 2024-01-29 882775 884665 201669 196705 341933 347492 385185 382022 218730 216305 279743 285797 338560 343001 6370915 6883699 8719679 8449054 1372151 1431440 285561 251763 276881 274918 333866 324136 303191 306357 206472 208387 778857 743348 1738867 1715196 394714 390810 565663 569548 710441 689414 687689 699115 710359 712426 670789 748586 2170191 2286942 1339194 1103919 636413 627371 738078 737420 747288 754236 746502 759085 880538 871722 6781798 7048954 39.75 71.5 2
11:56:24 2024-01-29 891541 883097 201678 197146 340374 350587 385276 383844 218591 216537 279527 285866 338940 341021 6368548 6801361 8716043 8461216 1392364 1429517 286432 251378 273049 274918 333866 323678 304829 304566 207054 207738 789967 740172 1759988 1728092 395554 390102 566864 568302 705350 689903 689714 692982 711401 718693 673024 746919 2164031 2257680 1330215 1115553 636413 627371 746371 736898 745134 756826 744794 754770 884290 879738 6748760 7053045 39.65 71.5 2
11:56:25 2024-01-29 896655 885596 200862 197664 340757 347349 385262 383374 219237 215001 281326 285468 338096 341395 6364006 6801361 8782028 8461178 1384466 1432564 287234 255695 272629 273277 333866 323931 304543 303142 207492 207703 783619 749756 1708065 1715196 394714 387907 564827 571570 704178 687463 691257 690953 705382 719195 673280 744314 2154785 2268502 1326200 1122282 640272 621902 746312 740728 743025 753776 749825 753156 873224 877833 6830468 7037050 39.75 71.5 2
11:56:26 2024-01-29 883951 887712 200371 196697 341416 345370 386627 382146 219224 214932 279743 285797 337552 343001 6364006 6873060 8747655 8453942 1364175 1428466 286392 251028 273049 274078 333866 323439 303155 305030 206472 208713 807471 745597 1741493 1715196 394434 391758 563161 567900 708391 686940 689576 698125 709356 712426 672247 746956 2167108 2283700 1338382 1102133 635960 626208 739619 736677 750208 754653 745388 757699 880354 873155 6787202 7048338 39.75 71.6 2
11:56:27 2024-01-29 896463 883087 201326 197009 338846 349842 385532 380919 218238 216305 279635 285330 338499 340370 6359468 6741192 8700704 8471924 1396377 1432564 284645 251413 273629 273241 333902 322459 303866 302857 206472 207703 780444 741228 1723067 1724416 395834 390929 568508 571165 703818 691372 691784 693018 707319 719231 668598 745374 2163836 2263250 1330531 1119364 635960 625505 744051 736787 743330 758530 749301 753543 879919 874393 6711346 7043812 39.75 71.5 2
11:56:29 2024-01-29 894982 886580 201036 197287 339369 347563 384373 382022 218273 215001 279743 285561 339118 341095 6359468 6834766 8738329 8449317 1373581 1429517 285552 255731 272664 273206 333866 324460 301420 305066 206472 207524 779849 749756 1688227 1704766 393246 389645 565330 571976 709937 687463 693481 697806 705126 712102 673464 745262 2160849 2299973 1334863 1109173 642096 627335 738767 744519 746919 753770 747058 756107 873843 874743 6880766 7062682 39.75 71.5 2
11:56:30 2024-01-29 884054 884842 201001 197444 342487 345441 382579 380954 218273 215035 279779 286699 337043 339759 6348447 6781948 8663465 8436990 1379999 1429517 285107 255731 271797 274078 332891 324496 303155 304566 207054 206446 780842 741228 1703709 1716165 393294 391613 568764 570282 709397 691863 688521 693849 709392 712210 669436 746956 2164031 2281599 1330531 1110038 636413 628739 743145 737907 747801 756275 745439 755846 878707 873027 6763238 7048160 39.75 71.5 2
11:56:31 2024-01-29 894172 884842 200376 197356 339871 346447 382614 382131 218238 214966 281362 284072 338061 339246 6359468 6743045 8747681 8457280 1384466 1429517 286517 255335 272212 273206 333866 323176 302906 302857 207638 207460 785206 749219 1704085 1715697 394251 387727 564246 571939 701224 685968 690240 690721 704092 717102 672546 744319 2154471 2269623 1337028 1121448 640272 625505 742778 738343 743135 752945 749293 748789 872605 872838 6819751 7043812 39.75 71.5 2
11:56:32 2024-01-29 885735 884291 200337 196705 341933 345370 383223 382833 218918 214633 279779 285762 337043 340344 6359170 6825618 8719679 8444570 1352400 1432384 288040 251812 274210 273136 333252 324316 302092 304851 206436 207564 780444 750831 1707335 1704766 393855 391613 564127 570356 708391 682918 689085 695823 705382 712390 672795 745258 2160918 2289657 1313253 1106882 639363 629065 738804 738526 746574 748436 744402 755163 874075 872374 6859894 7061865 39.75 71.5 2
11:56:33 2024-01-29 885361 884592 200406 196394 341452 346447 382042 380954 218603 215035 279671 286265 337079 338258 6366749 6783783 8706611 8455019 1384429 1432459 285379 252702 273822 274463 332855 324413 303191 302892 207274 207460 783619 742394 1740303 1723193 393269 387763 565663 566586 704352 687950 687319 691881 708819 717469 669656 746919 2165569 2256079 1334863 1113010 637321 628026 744088 735853 745134 756527 743850 750373 881786 875498 6781798 7048170 39.75 71.5 2
11:56:34 2024-01-29 895797 884437 200380 196701 339867 346482 381436 382292 218874 215001 279743 285814 337824 338258 6364006 6816439 8788314 8485534 1380526 1430272 287019 251812 272177 273241 333866 323475 304579 302808 207054 207345 789706 749756 1714178 1712764 394155 387871 563161 570356 701757 684962 690458 690953 704384 717174 670789 744402 2154785 2264862 1330531 1119364 639817 625505 744088 741997 740888 754302 745630 751365 871370 873777 6840376 7034433 39.75 71.5 2
11:56:35 2024-01-29 884685 886580 200402 196701 341452 345405 383188 381214 219259 214966 279707 285519 337268 342757 6348258 6876707 8756980 8461404 1359315 1432459 287234 255551 273049 274078 333631 323475 302643 304566 206763 207668 784868 748469 1748111 1712764 393561 390653 559131 567461 706386 684510 687616 697136 703196 712390 672284 747847 2164031 2277233 1317493 1100713 639544 627335 738078 735002 747288 748472 745970 755767 874766 870456 6840258 7043135 39.75 71.5 2
11:56:36 2024-01-29 887916 884660 200411 196057 340649 348852 383247 384191 217959 214932 279563 286290 336937 341542 6368548 6783140 8701028 8455358 1379043 1429517 285552 255335 276808 273241 332891 323439 303155 303213 206763 207056 774592 742287 1735244 1724144 394155 387907 565663 566622 702289 687950 688105 691390 707283 717469 669619 743445 2160918 2252882 1319521 1113351 636413 627371 743035 736994 744914 752981 742265 752472 880501 873644 6772496 7052484 39.75 71.6 2
11:56:37 2024-01-29 895890 885693 200271 197210 338735 348605 384767 384460 217725 215866 281326 289401 338571 338972 6348371 6737891 8697178 8476010 1400920 1429517 283901 255731 276881 272147 333902 322697 302270 302573 206327 207056 780444 740269 1707554 1720073 394714 390102 567266 570356 702326 689903 691747 690900 703124 715017 667143 742125 2160918 2265286 1348559 1117981 634602 623293 738439 736898 741974 755720 747095 750461 874225 875339 6727062 7041798 39.75 71.6 2
11:56:38 2024-01-29 910946 888115 200345 196697 338882 347528 385532 381571 218778 214966 279707 284141 338571 339611 6368834 6854246 8763206 8466645 1378059 1429517 285517 255335 276845 272182 335791 322495 302270 304816 206182 207379 791318 747612 1725735 1705976 394714 391758 563595 571570 707225 685446 691821 696076 703886 712426 672802 740997 2156316 2287089 1360597 1111392 639817 623734 738078 742149 742512 752221 752667 756807 868723 870311 6859231 7053874 39.65 71.5 2
11:56:39 2024-01-29 882545 884587 200936 196671 339836 346664 387175 382256 217678 215969 279599 284864 337008 339723 6349791 6839536 8691609 8450597 1373965 1428429 284850 255695 273049 273206 333600 323403 302199 305710 205893 207634 789706 742287 1721691 1715196 392932 392035 565626 566549 708391 688925 689576 696076 707211 710243 670568 746436 2167108 2287927 1313253 1103919 636413 627282 738041 736888 743712 752102 744156 757924 875348 865415 6820507 7057058 39.65 71.6 2
11:56:41 2024-01-29 889539 883014 200341 195480 340376 346635 381971 382833 218168 215001 279563 287154 337705 340612 6348447 6772007 8722727 8461291 1379846 1429480 285134 252169 273049 273241 331847 323439 302659 303106 206909 206378 781033 744528 1715658 1724416 393525 387835 564827 567171 701720 687426 687616 690679 710289 718851 671880 746362 2163929 2254165 1340021 1115591 634602 627282 743035 733830 745134 756757 743247 750720 880501 875498 6762709 7043812 39.75 71.5 2
11:56:42 2024-01-29 898316 887208 200162 196667 338490 346933 383356 381214 218203 214932 279635 284038 337753 339370 6348409 6819457 8800679 8478733 1378026 1433582 285552 251991 273435 273206 333866 321184 303191 303142 206327 207668 807471 749756 1713175 1713260 394420 389812 562890 568411 703715 685557 693518 694835 704238 718410 673391 740923 2159383 2266475 1330531 1116387 638231 622851 741043 738489 741709 748400 747021 753692 871370 874977 6820545 7043812 39.75 71.5 2
11:56:43 2024-01-29 883322 887345 200376 195480 340110 345370 383152 379069 218238 215634 279599 285974 337008 339246 6359170 6871542 8738329 8468751 1359910 1428429 285156 255695 272527 273171 333866 322423 302234 304243 205787 208109 789570 747612 1747540 1715697 392230 391132 564656 567575 707278 683884 686602 695055 707247 714427 671556 746441 2165533 2284199 1309012 1100713 634602 621902 736069 735853 745300 748436 742153 754356 875467 865469 6810332 7032045 39.75 71.5 2
11:56:44 2024-01-29 890809 879126 200966 196057 338811 346969 382007 382833 218203 216120 279441 284038 337043 339611 6368548 6750781 8722772 8478733 1401797 1434425 283458 252112 273676 272683 333830 322315 302764 302999 206329 207530 780444 741862 1748134 1722519 394119 390095 568151 569193 701684 689414 690203 689627 706308 716457 665657 739871 2160918 2265286 1324034 1117771 634602 623293 740080 735853 740815 754041 746984 751328 875394 874503 6725562 7043535 39.75 71.5 2
11:56:45 2024-01-29 894766 884478 200380 196662 338264 346969 384643 382022 218203 215841 279707 289461 338061 339210 6368548 6841226 8747681 8461404 1373965 1432459 285053 251919 274987 272613 333360 323931 301281 304530 206472 207895 785206 751908 1708877 1701581 392174 391132 563559 570356 707388 683401 687689 693018 702285 711780 671593 744277 2160918 2294533 1332697 1106882 639817 626653 738078 738526 745971 748364 746791 755012 870027 865487 6879937 7062569 39.75 71.5 2
11:56:46 2024-01-29 881439 885444 200371 196671 340900 346638 383188 381489 218203 215035 279671 284072 337043 341857 6377927 6795791 8684684 8472061 1379846 1429480 284374 252630 273049 273136 333866 323931 300788 302821 206075 206412 786793 741228 1712517 1715196 392071 391205 565663 567023 707388 687950 688071 690989 707383 710207 667107 746436 2164031 2280463 1332697 1110038 634602 627066 740176 735853 747288 754835 742227 754495 875384 870420 6753819 7062682 39.75 71.6 2
11:56:47 2024-01-29 896798 887354 199718 196667 338811 346133 382007 381489 218203 214782 281326 284003 337043 340874 6386177 6757800 8694427 8461140 1403802 1431292 283397 255623 273435 271542 333866 321934 302199 303142 206182 206378 780444 739739 1723559 1720073 394119 387907 566864 570356 701720 687950 689443 689921 705382 716457 665113 739871 2157849 2260368 1341919 1117771 634602 622851 742093 735853 740291 752909 746984 753161 872188 872991 6725750 7043812 39.75 71.5 2
11:56:48 2024-01-29 890251 887349 200337 196671 337790 348568 386079 380960 217924 214897 279527 285343 337919 340501 6404024 6854596 8763206 8461216 1378026 1429480 285081 251637 272857 271957 333866 320508 301652 304066 205893 206446 797626 747612 1745272 1710827 394714 390102 562129 569548 702253 682495 689677 692982 702358 712390 672546 739028 2151646 2276107 1342497 1110038 637045 621934 737031 737944 743025 748328 746380 754654 865620 865451 6838940 7062743 39.75 71.5 2
11:56:49 2024-01-29 886196 885596 200827 196283 338704 347865 385532 378853 218029 215831 279563 285468 336771 339246 6368548 6854596 8691702 8459976 1368080 1426360 284175 255695 272279 272372 333360 322423 301739 304530 205244 207345 800903 742817 1722901 1714924 392340 390929 562330 565312 706386 685410 686639 693018 703160 709743 669582 745472 2163994 2280463 1309012 1102342 633699 625505 735950 733734 745134 748436 742292 755767 875421 866127 6811522 7055877 39.75 71.6 2
11:56:50 2024-01-29 895797 885596 200975 196049 338300 346969 384332 382110 217725 215935 279599 284038 337788 339611 6366598 6773782 8725476 8488112 1402932 1429480 282841 255695 273435 272789 333866 324139 302199 303035 206182 207022 792930 740172 1714202 1724416 394119 387871 565663 568265 701221 688925 689677 691881 706382 716457 665620 739908 2160918 2259256 1332697 1117981 632797 622851 740403 734964 742237 756305 747417 750646 876326 872809 6726418 7048954 39.75 71.5 2
11:56:51 2024-01-29 899738 883922 200328 196500 337781 347212 385496 378925 217899 214932 279635 283831 338061 339334 6368548 6854153 8760127 8443019 1378059 1429517 284645 251637 277040 271507 333866 322196 300367 304530 205893 207022 788093 745476 1741899 1710827 394434 390653 559095 570356 704678 682882 690693 693018 702358 712426 672838 737736 2154785 2274850 1330531 1114758 637321 621311 738041 737870 741303 748220 750771 755191 870716 870678 6838940 7065310 39.75 71.6 2
11:56:53 2024-01-29 885950 884665 200406 196044 338846 345370 384032 381214 217526 215634 279599 284279 336771 338982 6366948 6862051 8713164 8461178 1366824 1428429 284455 252526 272243 272754 332806 321934 301775 304066 205315 207345 797626 743348 1726044 1715196 392340 390653 559059 564477 706386 683921 686565 695823 707200 712875 670311 745793 2163929 2281428 1341360 1100675 636413 626392 735465 735853 741608 749975 741067 754617 873224 865379 6828825 7062569 39.75 71.5 2
11:56:54 2024-01-29 889178 881867 200337 199249 339836 347240 382814 382022 217526 214932 279635 285330 335994 339246 6359170 6781835 8679102 8450597 1375859 1429480 283817 255443 273049 272372 332626 322949 300367 302681 205893 206022 777717 741228 1713607 1715196 387754 387619 566134 568383 707225 687280 684394 690826 705772 711401 667117 746325 2160918 2274493 1325388 1112556 633699 625247 738170 733734 747501 752380 740010 748789 874180 865528 6766009 7053191 39.75 71.5 2
11:56:55 2024-01-29 894844 883337 199748 196534 337790 345405 381703 380919 216851 214966 279671 289258 338273 340333 6366636 6741509 8682377 8478733 1396553 1429517 283741 251283 273435 271832 333866 321934 301281 302574 206112 206136 780842 744246 1713769 1719361 392230 387691 564645 569533 703178 685749 690559 687968 701293 712124 667992 737700 2151646 2261979 1346346 1122245 636413 621970 743035 737517 740851 754310 746454 746887 872605 874880 6763480 7048160 39.75 71.5 2
11:56:56 2024-01-29 888331 886571 199093 196697 339333 346393 383188 381214 217526 214782 279707 284654 337043 339723 6368548 6835945 8738118 8450597 1369664 1429480 284325 251032 273713 272126 332243 322351 302097 303710 205785 206883 778262 751908 1707993 1704000 390571 390102 559131 569254 706386 681363 688595 692492 700230 711401 669619 741524 2157849 2292906 1332697 1106882 638455 621902 737293 739894 745134 747238 745458 753580 868796 865735 6866448 7057532 39.75 71.5 2
11:56:57 2024-01-29 886467 881031 200201 197706 340385 345903 382007 380350 216851 214966 279635 284279 335994 340824 6366749 6791645 8666740 8469271 1377437 1430422 283176 252310 273094 272197 332441 322913 301243 304066 205748 206343 783619 742394 1716635 1715196 390571 390653 565861 566185 706386 687463 686639 690953 706111 708139 664643 742125 2160918 2277722 1330531 1107670 632797 621938 738078 733697 745663 754302 741099 751365 874075 865451 6768073 7048437 39.75 71.6 2
11:56:58 2024-01-29 894996 884660 199400 196560 338260 345334 380866 380350 217526 214266 279513 289329 337008 340370 6373378 6725788 8747599 8461065 1393818 1429517 284175 251334 273447 271901 333360 321446 302451 302221 206182 206136 782405 744411 1701963 1715196 392062 387475 563993 568741 701221 685446 689576 687932 700266 712390 665620 737796 2150117 2259282 1348559 1122245 636413 621934 742246 736898 738722 752706 746618 745791 871370 872991 6782345 7043812 39.75 71.6 2
11:56:59 2024-01-29 889635 884665 199214 196360 338811 346148 383152 381214 217340 214301 279707 284867 336500 339759 6376095 6847825 8757026 8450597 1364062 1429517 284282 250820 273822 271542 331883 322196 300367 303142 204958 206378 781033 751908 1701786 1702790 389984 387907 559023 568302 705387 681675 686639 691698 700230 708175 670568 740997 2154471 2286942 1324034 1106882 636571 623734 736074 738174 748058 746187 744379 749891 866268 868983 6876265 7053191 39.75 71.5 2
11:57:00 2024-01-29 883946 881836 199748 195514 339597 345903 383247 382994 217248 216621 279347 285668 335582 342905 6376744 6796425 8691609 8469355 1379005 1429517 284818 251637 272279 272147 330576 322495 300824 302221 206182 206200 785206 741228 1704352 1715196 391616 387799 564030 565385 704352 686454 682564 688944 704384 708210 664643 746474 2160918 2271269 1330531 1110038 634150 626282 740897 733734 739475 752706 737838 749415 875384 865487 6774466 7053387 39.75 71.5 2
11:57:01 2024-01-29 895685 889377 199509 196287 338664 347619 383356 383374 217412 214495 279527 285668 337008 340612 6348258 6752016 8691427 8461598 1397800 1433582 283309 251283 273049 271507 333866 321446 301317 303070 205893 206022 793342 742817 1708969 1720073 392144 387871 564864 568741 700234 686940 690372 687445 702321 712390 663668 737700 2151646 2265286 1341919 1119364 633699 622581 740933 735424 738685 753168 744831 748849 871370 872954 6741047 7060261 39.75 71.6 2
11:57:02 2024-01-29 896650 887586 200023 196257 338778 345405 383152 379069 217526 216469 279527 284069 337043 339210 6368834 6841349 8801709 8461404 1375114 1431292 284645 251283 272279 270679 333866 321220 302024 304066 205099 206412 799265 747612 1739770 1706840 392413 390102 561332 568741 702326 681881 687689 691966 699205 712318 669619 737176 2151646 2283700 1330854 1109248 637321 621970 734907 736368 743943 751569 748239 753283 867106 868186 6868718 7057532 39.75 71.5 2
11:57:03 2024-01-29 881524 885559 200097 195480 338502 345903 383223 380887 216712 215001 279169 289808 336500 339210 6368834 6806416 8657261 8461216 1379999 1429517 283110 251283 272279 271542 332891 322949 300107 302360 205893 206343 783619 740172 1723921 1718852 389984 390102 563993 565348 705886 688003 685590 688932 705382 706114 664174 745575 2160918 2277233 1328366 1110174 632456 625025 736994 732876 742659 752561 741731 753692 876326 866382 6774270 7072771 39.75 71.5 2
11:57:04 2024-01-29 895797 884842 199535 196091 337241 344851 380866 380954 217340 214932 279671 284867 337043 339611 6382474 6751415 8713277 8485376 1393391 1433582 283653 251106 273049 271128 333396 323033 300824 302221 205893 205558 782405 745476 1703705 1715196 391749 387835 563993 568705 699210 683993 689576 687445 700266 714933 667043 739630 2153069 2265707 1319703 1122746 636413 619994 741321 736375 740510 752102 746353 748090 868796 871813 6791777 7039467 39.75 71.5 2
11:57:06 2024-01-29 890944 887240 199713 196667 337281 346393 385532 379069 217561 214782 279635 284069 337043 340370 6368834 6843699 8738329 8459976 1371163 1429517 283777 250542 273435 271317 331919 321970 299492 302858 205279 206343 789706 750831 1693214 1703557 389984 387871 562890 568009 705997 682569 686491 691881 700185 710396 668794 741364 2156241 2289657 1357411 1106095 638231 625061 735950 737420 741608 747514 743321 750113 866268 866382 6876265 7052500 39.75 71.6 2
11:57:07 2024-01-29 886471 883374 199713 195133 338878 346700 383085 382292 217526 214932 279635 285071 336029 338258 6366749 6793075 8706912 8449054 1379043 1429517 283543 251283 272279 272112 330616 322459 300824 301762 205893 206171 796155 743994 1717149 1722519 391059 387346 563812 565963 704215 685749 682527 687968 704384 710243 666059 746026 2160918 2264767 1310337 1113206 633699 625505 738767 731036 742237 751619 737939 746394 875421 865487 6781915 7057532 39.75 71.6 2
11:57:08 2024-01-29 896650 887244 199119 195510 337790 346883 382274 382292 218051 214117 279671 289329 336817 341484 6378199 6800012 8801093 8485709 1385421 1429517 284645 250820 273253 273991 332603 321339 302024 300915 206436 206096 791318 749476 1707266 1715196 391123 386600 559095 568471 699050 681881 688595 687445 699241 711908 665657 737806 2151646 2263742 1341919 1119364 636413 621970 740373 736898 736527 748400 745556 744735 866268 871940 6820815 7048160 39.75 71.5 2
11:57:09 2024-01-29 885361 887244 199084 195442 338811 345903 382007 381214 217374 213603 279671 285561 335019 341432 6364006 6874765 8738329 8459798 1357677 1430422 285811 251140 270243 272648 331435 321827 300332 302256 205315 206378 776675 751908 1754216 1710827 389984 387871 559596 564331 703818 681675 682601 690953 701143 708210 671117 744314 2154785 2273972 1347857 1100713 635960 625505 735987 738041 743025 747327 740010 750224 870716 865185 6850067 7022070 39.75 71.5 2
11:57:10 2024-01-29 887553 884697 199744 197165 339831 345903 381436 382292 217223 214932 279205 289437 335019 340309 6362082 6787871 8688155 8448941 1379732 1429517 283221 251106 270748 271711 329595 322423 299457 302009 205748 205701 777717 741331 1705515 1715196 387682 387835 563993 565312 703854 685968 682564 688944 703617 707144 662695 744844 2157849 2271269 1328366 1110038 632797 625505 740176 733292 743025 752175 737838 746173 873091 865451 6762122 7052500 39.75 71.6 2
11:57:11 2024-01-29 894091 884587 199093 195510 337825 346638 382814 380652 217374 214301 279279 289258 337043 340092 6385230 6742970 8713277 8488885 1401576 1433582 282094 250572 272711 271058 333360 321410 300332 301938 205279 206158 804181 740269 1723290 1722519 392303 387402 563957 566987 700227 685895 689576 687408 702285 712318 664281 738726 2156241 2265286 1317537 1116975 632347 620067 739826 733104 738068 752065 746502 746026 872009 865537 6727067 7053416 39.75 71.5 2
11:57:12 2024-01-29 897157 887836 199709 195442 336737 346375 383116 378709 217889 216774 279347 284690 337611 340223 6375605 6874605 8775777 8485648 1382680 1429443 283741 251283 272243 270679 333360 320473 299457 303106 205208 206343 797626 747612 1739058 1713260 392895 387641 560934 566987 701221 682643 690559 692982 700230 711780 669582 737148 2154312 2266893 1326200 1114594 636087 620067 737806 736898 737508 747218 745551 746924 866000 865451 6855092 7053191 39.75 71.5 2
11:57:13 2024-01-29 887735 890014 200097 197151 339652 346320 384442 381949 218064 216400 279419 286956 336323 340201 6375408 6894702 8763206 8430930 1356410 1428429 285704 250506 272243 271507 330844 321934 300332 302185 205776 206165 778857 752287 1721803 1705976 387718 387835 559743 566987 704316 680709 682564 691390 700230 707108 671556 742088 2157849 2285320 1341360 1105308 635960 622926 735950 735336 743025 743982 737948 746592 870027 867609 6879760 7065310 39.75 71.5 2
11:57:14 2024-01-29 887217 887656 199570 195378 338668 346883 382814 382292 217340 214932 279347 285018 335923 341690 6377927 6802367 8744291 8497828 1384964 1429480 283472 251283 270150 272337 331847 320437 301281 300984 205893 206022 791318 741228 1756457 1729319 392071 386600 559059 564356 699198 683364 685092 686921 705882 712354 664643 740997 2157849 2247824 1323854 1113206 631000 624348 739651 729469 739117 753669 741317 749176 878818 872536 6768782 7093684 39.75 71.6 2
11:57:15 2024-01-29 898706 887443 199474 195446 337719 345370 382814 378997 217924 214197 279563 289329 336701 337548 6387306 6860404 8784956 8461253 1379014 1433582 283741 251283 272243 271058 333360 320177 300788 302185 205208 206378 804139 749756 1743259 1716165 392340 387799 559743 565312 699198 680709 689576 691881 699699 712318 669619 736586 2151646 2265286 1359624 1113351 637321 621583 738041 736787 737063 747856 743098 748497 867069 865663 6855961 7053191 39.65 71.5 2
[truncated: 159,212 more chars]
