# Supplementary material for: Methods for Estimating the Detection and Quantification Limits of Key Substances in Beer Maturation with Electronic Noses
Source: Sensors (Basel). 2024 May 30;24(11):3520. doi: 10.3390/s24113520 (PMC11175341; doi:10.3390/s24113520)
Supplement: Supplementary file 1 [file sensors-24-03520-s001.zip › Data/Acetaldehyde/raw data/Day 5/12000ppm18.txt]

Time Date R01 R02 R03 R04 R05 R06 R07 R08 R09 R10 R11 R12 R13 R14 R15 R16 R17 R18 R19 R20 R21 R22 R23 R24 R25 R26 R27 R28 R29 R30 R31 R32 R33 R34 R35 R36 R37 R38 R39 R40 R41 R42 R43 R44 R45 R46 R47 R48 R49 R50 R51 R52 R53 R54 R55 R56 R57 R58 R59 R60 R61 R62 T01 H01 Phase
14:04:00 2024-01-29 735245 732874 220467 217642 360961 366417 390812 386203 232182 230374 288811 292691 332440 340612 4898473 5271280 7227341 6996895 1184693 1243316 317092 283971 297356 297838 353739 345290 333735 336668 228228 229577 729684 701317 1595065 1537333 462492 456967 673566 682615 857190 827663 868978 882329 919844 925606 894411 1003819 2204441 2295594 1349153 1138014 745444 732673 894816 886851 915844 928637 960986 970213 1086552 1083561 5559564 5811051 40.15 71.9 1
14:04:01 2024-01-29 742353 732865 220277 217152 360997 367556 387303 385617 232574 230905 288649 294403 332940 338577 4889108 5205628 7143688 6992011 1213686 1248219 315789 279855 296200 297838 356825 342415 333807 336668 228067 228341 724581 688881 1562803 1558457 462705 457275 677927 682131 848109 830162 875632 878771 911881 931714 903615 1002537 2204145 2323137 1295201 1127083 749785 737921 887484 884207 925090 936641 954377 963668 1087612 1095563 5625970 5806908 40.15 71.9 1
14:04:02 2024-01-29 733306 732346 221692 216444 360591 367520 391364 386468 231148 231848 288577 294403 332940 339094 4898473 5277098 7292894 7036355 1205932 1244971 317684 281326 296340 296654 354885 345544 331502 334556 226008 228836 726238 689257 1566385 1548308 460191 456289 673566 676616 857314 834598 867741 875037 919623 934008 899989 997910 2198008 2308045 1304122 1140790 751542 731046 885822 892111 925090 928529 951660 970213 1093719 1089472 5637012 5805820 40.15 71.9 1
14:04:03 2024-01-29 733269 729998 220462 217863 360956 366417 387704 385310 232217 230051 288721 294403 332405 340612 4892596 5267453 7222796 6986891 1196546 1245595 316136 279349 297045 297946 354091 344244 333464 334591 227263 229680 724047 694335 1578542 1544848 462811 457417 671658 682615 854280 826637 868737 884341 918541 924908 897065 1006756 2207281 2308045 1305971 1136395 745519 735988 892245 885463 918514 933963 960986 967343 1082192 1085167 5587293 5811051 40.15 71.9 1
14:04:04 2024-01-29 744561 730798 221191 216444 359620 368110 387993 387939 230759 231911 288743 297799 332940 337548 4895267 5187284 7213704 7020021 1217160 1243279 316659 282121 295127 297694 353723 342451 333627 336668 225973 229192 729684 687280 1584658 1558457 461498 456125 675481 677538 850549 832091 876405 876243 911163 933936 903248 1001071 2204108 2330093 1354803 1128689 750240 737921 885559 883672 926405 937965 953697 963630 1088384 1094247 5614120 5795532 40.15 71.9 1
14:04:05 2024-01-29 733789 733379 221085 216409 360663 366897 390188 383170 231826 232174 288134 296242 333978 338248 4895034 5292274 7257597 7002075 1185470 1244251 317092 279743 297428 297448 351893 344497 333807 336704 225973 229157 729684 698313 1584404 1530797 461171 456967 673566 682615 856706 827773 870218 880345 919844 927560 897324 1004534 2207281 2296162 1352919 1138014 745444 731641 891950 888078 916362 931558 960948 967306 1085301 1083561 5585863 5805820 40.15 71.9 1
14:04:06 2024-01-29 744561 729719 220467 217083 358755 367520 387668 387420 231619 230808 288495 294545 332799 337402 4886414 5181827 7171403 7006274 1216934 1243279 314638 279890 296290 297239 353737 342451 333807 335754 226008 229157 719599 688389 1576724 1558457 462811 456125 676662 678608 851153 830162 874461 876280 911881 928574 903999 1002500 2201339 2323822 1362336 1124679 748637 736875 887484 884170 922430 936641 955739 962451 1088384 1094247 5614120 5796441 40.15 71.9 1
14:04:07 2024-01-29 736141 731969 221973 216537 360708 369276 391219 384824 231493 232031 288396 295410 332729 339201 4886009 5277174 7304357 6996895 1198017 1241175 317128 284149 295299 296794 351893 342523 333807 334521 226942 230102 725760 693345 1596033 1540017 460191 458065 671658 674631 857651 833307 867741 875000 919623 933936 894374 995198 2196446 2308045 1304122 1140790 751928 731526 888115 891406 924396 930176 954377 972289 1093682 1089974 5650220 5810945 40.15 71.9 1
14:04:08 2024-01-29 746059 733683 220974 216827 360812 369596 387777 383942 232368 231076 288550 292622 333638 335464 4893690 5209503 7173429 6987277 1199135 1244251 318052 279039 297500 297946 354921 342415 335732 333830 226008 229227 731477 698313 1565415 1546592 461384 456125 674909 682615 850549 828397 875781 880487 911881 927560 904903 1006718 2210422 2323822 1289754 1127083 746576 737921 892245 880308 918942 939444 955346 960813 1082155 1089783 5552514 5810791 40.15 71.9 1
14:04:09 2024-01-29 736470 729542 220944 216944 360853 366310 387849 387055 231630 231132 288193 295718 331836 338301 4895382 5265398 7233231 7015652 1206003 1243242 315183 284385 296555 297694 351893 342523 333843 333830 226640 228165 722379 690855 1568898 1546592 458417 458065 676698 676101 851758 833307 873218 873724 914537 936650 903926 996161 2198198 2333042 1311448 1131518 752385 736875 885596 887350 925090 928673 949643 967614 1097704 1095905 5611660 5794295 40.15 71.9 1
14:04:10 2024-01-29 731854 729760 220149 217455 360925 368230 390152 384932 232182 229981 288577 295303 332265 339611 4876522 5218033 7191909 6982003 1199139 1243242 316614 284372 295851 295862 353206 342379 333807 334287 226942 229192 725456 696320 1560041 1544397 462811 456125 671658 680089 853034 828985 870009 880308 916518 924908 898630 1005965 2204270 2317238 1335263 1133971 746506 736971 889352 885635 919093 937448 959840 963481 1079090 1090445 5532660 5796441 40.15 71.9 1
14:04:11 2024-01-29 736179 729551 221081 216189 361069 367809 386686 384824 231435 230732 287032 294438 333978 335938 4879742 5224500 7202210 7025674 1210226 1241480 315915 284421 295650 297730 351893 342102 333843 335270 226008 229192 719599 690386 1577813 1555852 461167 455802 675481 676751 848703 833343 875506 873068 910519 928646 903926 1000176 2198008 2331387 1304122 1128985 752108 737773 885770 883746 927027 936496 953155 960664 1088273 1094210 5606997 5796441 40.15 71.9 1
14:04:12 2024-01-29 735867 731965 220983 215773 360961 366381 391088 385551 231079 231812 287693 292656 331941 337548 4877331 5248643 7303292 7002037 1192269 1240293 317128 283912 295399 295897 351893 342487 333807 335718 225623 230102 728969 693345 1586287 1540017 459828 457093 671945 676751 856706 832055 867741 873760 918056 928646 894779 995235 2195062 2308167 1304122 1141262 750776 731812 887805 892007 922356 928862 951660 970136 1088091 1088315 5557606 5787063 40.15 71.9 1
14:04:13 2024-01-29 742353 729683 219745 216409 359829 368333 387849 383205 231826 230732 288577 293506 332405 333505 4873852 5200891 7115711 6978137 1202487 1241517 317128 279743 296268 295621 354670 342451 333843 333830 226043 228996 718210 697316 1563601 1544397 461498 456125 674946 682131 851052 827810 876442 880308 910519 928928 906951 1005933 2210556 2322833 1335263 1125765 745646 739582 890735 880441 919546 939444 956916 960776 1084495 1092961 5619523 5796441 40.15 71.9 1
14:04:14 2024-01-29 730731 728748 220471 216073 360671 368481 390224 386704 231079 231452 288134 292622 331906 339611 4877331 5246836 7255592 7002037 1200809 1240293 315877 279074 295865 295897 351893 342487 332598 334556 227263 228801 725456 688389 1561369 1540017 461054 457380 671658 677232 856706 834855 870613 876354 921113 935466 892958 997396 2196595 2309245 1298575 1142451 751540 729387 890200 890508 921776 927551 955739 970027 1090514 1088242 5617804 5787063 40.15 71.9 1
14:04:15 2024-01-29 755053 729729 220053 216258 359869 368333 387957 383241 231469 230768 288098 292649 332905 335464 4873852 5207722 7182893 6972015 1199135 1241480 317128 279743 295851 297648 354670 341344 333807 335718 225623 229227 721228 697316 1575941 1540017 460844 455225 673455 681098 852252 827626 874575 881273 917137 927414 900898 1003745 2204145 2320527 1309668 1130298 745975 738018 893143 883746 917146 936641 957423 965043 1075901 1088242 5519930 5786786 40.15 71.9 1
14:04:16 2024-01-29 738147 729464 220431 214923 360693 367485 387849 384391 231079 231812 287545 292587 332405 335428 4867035 5226125 7205699 7010649 1207769 1239413 315183 283912 296102 296821 351893 342163 333807 333830 226675 228092 725159 691844 1580807 1548033 460068 459365 676441 679161 852932 833706 872704 876354 914537 928610 901328 996659 2198008 2311320 1282491 1132216 750240 733711 885559 887981 923656 928565 948843 965043 1096048 1089472 5588712 5777747 40.15 71.9 1
14:04:17 2024-01-29 733085 729719 219062 216478 359874 365930 387921 384427 231826 229302 288134 292622 330876 339057 4867035 5235668 7210837 6968759 1191468 1239685 318583 283948 297176 299962 354921 344497 332545 336595 228067 228945 726866 696822 1562740 1537333 462705 458714 672574 682431 854849 825430 868272 881648 919771 924835 898600 1006756 2207135 2298851 1403564 1134778 744914 733711 890642 885693 917140 928601 960986 967306 1084495 1085167 5581987 5796441 40.15 71.9 1
14:04:19 2024-01-29 740347 728356 220471 216444 358746 366932 387885 386776 230895 230732 288613 293656 331906 336486 4873852 5168660 7162338 6992124 1215989 1239413 315659 281253 295092 297320 354776 342271 333807 335718 227906 228341 729684 686915 1571000 1555417 461501 455802 673566 676270 850940 833270 875744 873724 913058 934804 903926 998147 2198008 2335626 1302070 1127083 750776 737921 883677 882917 926405 935283 948843 960888 1087894 1094283 5604701 5777684 40.15 71.9 1
14:04:20 2024-01-29 733780 729820 220467 216201 360417 366381 390224 383241 230919 231812 287491 292587 330946 336998 4873852 5235647 7295005 6971750 1193026 1240710 316951 279743 295056 296412 351821 344888 333157 335718 227584 229227 732413 692357 1575998 1538708 459740 457417 669720 674631 856706 832411 867741 876280 921150 928574 894779 995272 2188736 2305382 1303953 1143264 750776 731141 888207 888709 922342 928862 954377 970139 1088127 1088242 5603286 5786146 40.15 71.9 1
14:04:21 2024-01-29 741482 729724 219745 216073 359331 368074 387267 382632 231469 230374 288134 293471 331906 335707 4861012 5170816 7121956 6992124 1209813 1242940 315861 281723 295507 297419 353206 342415 333572 333830 227584 227528 720989 686915 1590945 1553643 462487 457000 677404 678608 850549 830162 873255 876280 911881 927848 904940 1001071 2204270 2313919 1356686 1119364 745975 735309 885596 882255 921776 935980 953155 960851 1085301 1091085 5596699 5787063 40.15 71.9 1
14:04:22 2024-01-29 728927 728821 220431 215143 359874 364698 387957 385545 230725 230732 287932 292146 330911 339574 4873852 5248776 7254251 6984527 1195689 1239827 316101 283971 294748 295862 351893 342379 333807 334486 225666 229192 721228 691844 1594882 1537834 459502 457417 670669 675088 856706 829704 866469 873797 921150 928416 891766 994490 2188736 2302113 1275229 1140753 750856 729387 888115 890774 921776 927551 953017 970213 1091509 1085167 5548187 5782935 40.15 71.9 1
14:04:23 2024-01-29 742204 729824 220088 216258 360405 368038 387885 383241 231469 230768 288134 294589 332905 333469 4862576 5185494 7129062 6978137 1199550 1241480 318358 279707 297464 294934 353920 342451 333591 333722 226675 228092 715271 695327 1556562 1546105 461498 456125 676968 681647 847500 827971 877067 878771 910651 928871 906570 1003805 2204270 2313919 1295201 1119364 745975 735835 885822 882255 921776 936641 955739 960888 1085301 1093473 5596699 5773610 40.15 71.9 1
14:04:24 2024-01-29 729309 728657 220471 216228 360417 365317 391088 384967 230725 231487 287657 292587 333978 337256 4881008 5239657 7274516 6973037 1185470 1238533 317128 278956 296609 297802 351893 342559 332868 333830 227423 228200 718210 696320 1560511 1530797 458778 458065 671386 678608 853034 829573 870218 878771 917241 928538 897324 998110 2195062 2305382 1307720 1142451 748637 732636 890010 887985 918477 930176 954630 970176 1086552 1085167 5546982 5777747 40.15 71.9 1
14:04:25 2024-01-29 741482 727591 219859 216108 359874 367485 385527 385551 231976 230201 288288 294132 331766 333361 4862919 5182893 7102940 6952059 1217160 1239685 313288 284021 296347 299998 354670 341861 333337 333830 227423 227579 733093 688389 1574132 1549237 461498 456125 676968 680608 848740 830162 875818 878771 909197 930186 903962 1001071 2198008 2317238 1406524 1120651 746506 735922 885684 882370 922158 935980 954377 962258 1085301 1094283 5606104 5777860 40.15 71.9 1
14:04:26 2024-01-29 731677 728657 220873 216055 360418 368491 390521 383134 230656 231705 287585 293812 333532 336816 4870377 5237559 7274795 6982003 1187165 1238533 317163 279743 295686 298411 351893 342487 333337 335573 225623 229192 718210 694335 1556943 1530797 459464 457417 670706 676616 853034 830162 866617 876280 919193 928538 894743 997208 2193410 2306372 1285633 1144077 750499 731691 888207 888078 919817 930176 954377 967306 1088384 1081995 5530860 5778950 40.15 71.9 1
14:04:27 2024-01-29 738936 728858 219605 216978 358647 366238 385384 385095 231688 229196 287990 293755 330946 336998 4863551 5141171 7153013 6978137 1212519 1239413 314708 284057 293850 295415 354420 341380 333337 333830 227263 228127 718383 684956 1587437 1552540 461498 455480 673566 676101 848703 830162 874498 875037 911881 928574 901291 1000358 2196446 2320255 1352919 1123879 748637 735835 885103 880382 922430 935319 951660 960888 1085301 1092664 5604065 5791648 40.15 71.9 1
14:04:28 2024-01-29 733075 728470 220295 216584 360237 368230 387957 382060 230759 231812 287037 294688 330841 336962 4863436 5241187 7274243 6978137 1196584 1235898 315659 284385 294748 297946 351893 342127 332868 334018 225666 229227 722638 689895 1581079 1539745 460191 457417 671658 676270 855492 832091 867741 873760 919844 928646 898600 995272 2188736 2302113 1300424 1136395 750781 728871 884968 889476 923656 927551 951660 970213 1094548 1090635 5553124 5782494 40.15 71.9 1
14:04:29 2024-01-29 742651 728862 219710 216258 358755 366381 386627 382830 231826 230338 287693 292350 330911 334979 4858573 5155863 7124210 6978137 1206591 1240601 314893 283971 297045 299962 354670 342451 333572 333866 228605 227385 734217 688881 1561396 1547041 461498 456125 676968 681647 847500 827810 876442 878771 910651 928871 905926 1002537 2204145 2311320 1347269 1119364 745444 735313 887484 880382 921030 937448 954601 964594 1086730 1094101 5590962 5773563 40.15 71.9 1
14:04:30 2024-01-29 732039 728590 220220 215035 359829 365246 387957 382096 230370 231345 287252 297937 330946 336486 4853117 5241187 7266949 6973160 1188863 1235898 316171 279743 293850 297838 351893 342451 332832 333830 225666 229227 721471 692081 1575932 1537834 458852 457093 669756 675353 856099 831503 866506 873760 919844 928646 891803 992333 2188736 2302113 1300424 1138014 749785 731775 886401 890434 922430 927442 951511 972072 1094585 1088095 5595282 5777684 40.15 71.9 1
14:04:31 2024-01-29 739973 727696 219710 215143 358683 367556 387849 381792 231114 230374 287455 292932 330946 333505 4845736 5155863 7097061 6954416 1202487 1239414 315717 279546 296340 294968 351893 342379 333572 333360 226043 227808 725159 692836 1575685 1543300 460844 456125 675019 680644 846298 827539 876442 879063 910651 926905 905164 1001606 2202580 2315824 1295201 1121982 745646 736838 889382 883117 920412 936496 957103 959409 1081353 1091475 5541474 5758773 40.15 71.9 1
14:04:32 2024-01-29 727940 725467 220088 215139 359323 365115 387691 385003 230405 230374 286813 293755 330415 337972 4853117 5231849 7246267 6978137 1200889 1238533 313288 279666 293850 296821 351893 342451 331287 333586 226942 227808 724047 684956 1571793 1537834 459853 458243 671658 676270 854886 830915 867741 874766 918541 928682 896539 997321 2195062 2302691 1304122 1135144 750776 731539 885140 890508 922430 927551 948880 970495 1093682 1089783 5619341 5764191 40.15 71.9 1
14:04:33 2024-01-29 733301 726610 219780 215139 356636 364990 387957 382972 230953 230571 288373 292042 330911 337548 4844732 5163250 7121591 6949458 1194018 1239413 315880 279349 296591 295915 353653 342451 333807 333595 225973 227808 718410 694825 1559432 1540017 460844 456125 673992 680681 846298 825467 875818 881198 911796 930246 904866 1003931 2207410 2322070 1309668 1122558 744384 737397 889377 881161 921030 937965 955346 960888 1082155 1088315 5515089 5761224 40.15 71.9 1
14:04:34 2024-01-29 726273 721381 220088 215139 358495 363860 387885 385617 230759 230768 286925 293755 330380 339370 4854084 5231978 7218291 6973160 1200852 1239413 313288 284021 294748 296821 351893 342451 330822 335754 226942 227773 722379 684956 1596954 1538983 459539 457093 670706 676270 857190 833632 868272 873576 918256 934142 894521 998860 2191905 2302113 1317136 1139980 750776 729578 885684 884017 921122 928919 953155 969485 1089742 1088242 5604701 5769591 40.15 71.9 1
14:04:35 2024-01-29 743550 726528 219407 215738 358790 366932 386378 382405 231114 230016 287455 292613 330981 333162 4851646 5158735 7097061 6952210 1203082 1239413 313729 283948 296663 299962 354420 342415 332868 333830 226942 227068 720523 686424 1564057 1549237 462818 457275 678690 681098 848703 828911 873951 878697 912966 931719 903889 1001071 2194886 2318518 1356686 1120614 746506 735830 886401 882917 922430 935319 953697 960888 1085301 1091085 5588712 5761451 40.15 71.9 1
14:04:36 2024-01-29 731000 726528 220431 215104 359323 365282 387957 382096 230759 231523 286777 293755 330380 336248 4839214 5237465 7236941 6968188 1188863 1235780 317092 279743 294677 297730 351893 342415 332868 333830 226942 229227 718613 692836 1581014 1538426 458758 457417 669683 677232 857684 831931 866320 875658 919844 928574 895689 995785 2188736 2302113 1299731 1142891 749705 729419 887484 887981 920851 928862 953697 967306 1088384 1085094 5529349 5761186 40.15 71.9 1
14:04:37 2024-01-29 736470 725394 219026 216069 358719 368444 384878 382901 231435 229945 287657 293755 330841 335464 4839139 5139977 7136021 6946978 1212782 1235898 317612 279743 293082 295380 353884 343908 333555 333613 227906 228200 728275 684430 1580895 1553205 461384 455298 674965 677232 848101 831931 873800 875693 913238 928538 901291 998185 2197921 2323822 1360452 1125480 747786 735922 883166 879745 922430 933927 951660 960851 1085264 1092664 5576444 5744877 40.15 71.9 1
14:04:38 2024-01-29 730481 727291 220053 215035 359829 364954 387539 383103 230861 230732 286302 293546 330611 336486 4839816 5248643 7201485 6940622 1177882 1235861 315753 279491 297002 296304 351605 342343 331413 333794 226942 227986 715430 695822 1554238 1529160 462161 458389 671658 681859 855970 822913 867741 880345 918541 919308 896687 1001606 2198008 2289657 1354803 1131910 742987 730456 892245 885463 913210 928493 959506 966618 1086569 1081158 5544225 5758926 40.15 71.9 1
14:04:40 2024-01-29 737972 725763 220238 215108 356601 365246 386686 384391 230336 230338 287657 292451 330876 333505 4849195 5135398 7145373 6973037 1210370 1240710 316289 279707 294605 297221 351677 341164 333699 333649 227906 227738 718210 686915 1571928 1548308 459412 455444 673566 674831 847500 834618 874461 871141 911943 933936 909418 995235 2193410 2326432 1311486 1126808 749921 735830 881800 881593 925090 933232 946073 960851 1088384 1092592 5549671 5744651 40.15 71.9 1
14:04:41 2024-01-29 727856 725426 219031 215104 359535 366149 387274 382833 231079 229302 286302 292587 329850 336159 4835643 5233139 7150254 6942664 1193977 1237182 315995 279274 295471 296928 353775 340241 332832 333830 225666 228481 715430 692836 1553633 1537333 459791 450426 672574 678091 848703 825393 870664 879799 911844 926214 902558 1003969 2201527 2312960 1282491 1127083 744384 735830 890642 880609 914331 935283 955309 965455 1077634 1085094 5478724 5740508 40.15 71.9 1
14:04:42 2024-01-29 729868 724736 220176 215104 359838 366149 384302 383205 230725 230152 286777 292622 331869 335428 4848214 5217287 7203302 6952096 1197942 1239827 315897 279743 293850 294968 351496 342163 329537 335754 226942 227738 724047 684956 1564789 1540017 459466 458065 671658 676270 852764 832522 867741 872449 918541 932638 894743 995198 2185672 2296162 1298575 1137204 748637 728701 884424 889340 922430 926896 951623 969448 1089706 1089513 5596699 5744877 40.15 71.9 1
14:04:43 2024-01-29 738147 727291 219368 215095 358750 366932 387267 383374 231045 229981 286741 292373 331648 333325 4831650 5151677 7082629 6950001 1207728 1235898 315452 279635 295156 295391 353884 342931 332562 333577 226942 227420 726866 684956 1569185 1549237 462538 455480 675481 677574 848703 828985 871666 876280 909234 930186 901291 999645 2194971 2315560 1272321 1122245 747571 735309 883051 879649 922430 933927 951623 960851 1084495 1091085 5568492 5749548 40.15 71.9 1
14:04:44 2024-01-29 730017 721314 219556 215035 359296 364954 387849 380884 230176 230697 286396 293755 332103 336195 4848684 5232090 7202135 6944577 1177708 1234072 314893 278920 296555 297736 351677 342415 331287 333830 226942 227738 716820 695823 1546115 1524821 461498 458389 671182 680644 854244 824152 867741 879685 919748 924871 894743 1001569 2198008 2287998 1354803 1131518 742456 729387 891782 885463 913210 928529 959544 967306 1086569 1080395 5529349 5758926 40.15 71.9 1
14:04:45 2024-01-29 737054 724736 219710 216166 356565 365246 385220 383241 232037 230055 287846 292168 333039 333397 4839252 5141133 7158972 6968759 1206922 1237108 314199 279743 293850 295827 351573 340828 333807 333830 226942 227738 718210 684956 1584094 1548965 460191 454837 673566 676270 847500 832522 873218 871214 911943 928574 902293 998185 2191850 2320527 1304122 1122245 746586 735830 883051 880308 923656 935283 951623 960888 1085301 1092664 5571005 5749548 40.15 71.9 1
14:04:46 2024-01-29 727940 721408 219714 214932 359297 367078 387524 383374 230977 230591 286633 294581 332535 336548 4849195 5246826 7171440 6942278 1175367 1235898 314963 279546 296131 296166 351893 342415 331556 333830 227316 227738 715430 694327 1551705 1525904 461498 458119 669720 682131 853034 822950 867741 880345 918541 924871 897324 1001643 2198008 2289657 1392050 1131104 742456 729423 890642 884835 915194 928529 959727 964484 1079022 1083525 5530860 5758773 40.15 71.9 1
14:04:47 2024-01-29 738838 726687 220185 214966 357246 366274 385384 384460 231902 231238 286714 292274 330841 333433 4838576 5170650 7168318 6969321 1199060 1235861 315675 279743 294713 294728 351893 342451 331825 333830 227263 227385 729328 686915 1568158 1537333 460181 456289 673566 677084 850512 830162 867741 872449 916555 928308 899238 992371 2188736 2298851 1302273 1128689 746506 728701 883051 887708 922309 927551 947457 966581 1091509 1088242 5600049 5744538 40.15 71.9 1
14:04:48 2024-01-29 735835 726788 219569 215001 356414 368230 387668 383374 230690 229981 286777 292671 333472 333325 4818365 5155977 7072710 6931244 1202487 1238533 315008 279349 295163 295749 351893 341068 330893 333830 225666 226330 717818 685934 1561531 1543375 461497 455802 675481 676579 848101 828985 871903 876280 911759 929528 898704 1001071 2191850 2317238 1358569 1121411 745975 734788 881800 878989 922430 935384 946073 960129 1085301 1094315 5572043 5744764 40.15 71.9 1
14:04:49 2024-01-29 727515 726278 219534 214851 358719 365115 385491 382292 230874 230555 285107 293755 331869 333541 4842281 5239549 7162175 6907256 1173695 1232323 314199 278956 295686 295857 351857 342415 330822 333830 225666 227458 715430 692836 1539663 1525904 461171 456770 669449 679607 851754 823276 866506 879063 917204 919633 894706 1001569 2194849 2283103 1362336 1128689 741397 729387 890373 884170 913210 930176 959765 966853 1079106 1086772 5474032 5739892 40.15 71.9 1
14:04:50 2024-01-29 725595 723710 219031 215035 357928 365115 385185 382668 229698 229302 286566 293506 331170 336486 4830437 5200398 7199640 6952210 1193026 1232287 316041 279743 293850 296367 351326 341344 330786 335718 225666 227579 721228 683979 1553796 1530797 457408 456125 668772 675310 854280 830162 865199 871214 919193 928538 894471 994590 2182565 2294533 1294878 1137204 748637 728701 886401 887796 922999 927603 950797 969185 1088347 1085314 5501725 5741350 40.15 71.9 1
14:04:51 2024-01-29 733080 725502 218803 215143 356029 366149 386079 386097 230370 229232 286777 292451 331636 335161 4826992 5108120 7103091 6950001 1204281 1232287 313288 279546 294506 294934 349738 340277 331538 332855 227584 227738 718210 686915 1573355 1543300 458417 454837 673566 673395 846298 830162 871977 871177 911943 928646 901328 996690 2188736 2320527 1300424 1122784 749927 737036 882624 881235 924396 934795 948423 962526 1093031 1091328 5548536 5744877 40.15 71.9 1
14:04:52 2024-01-29 725242 725616 218746 215104 358215 365115 384914 380954 231195 228556 286759 292578 331170 335975 4830437 5179476 7153873 6906631 1182858 1232287 314199 278956 293850 296166 351893 341068 329858 333830 225666 227738 722638 690855 1551400 1530797 461167 454033 668772 677084 848740 825393 870218 878771 913208 919403 898600 1001606 2195062 2313251 1280676 1128652 745646 733564 889972 882843 915807 934133 955309 963630 1075966 1086698 5472835 5744877 40.15 71.9 1
14:04:53 2024-01-29 725456 723710 219062 214886 358202 364084 384337 382632 229698 229302 286302 293506 330241 336486 4832916 5193008 7190314 6931244 1194022 1234109 313288 279743 293331 296166 350795 341344 329858 333830 225666 227579 714040 684467 1551006 1529657 458725 454437 667826 673395 853034 829573 864584 871214 918340 930003 895689 998747 2188786 2296125 1287482 1137977 748637 732332 885596 885463 917140 928919 953155 964484 1087612 1082307 5501725 5736075 40.15 71.9 1
14:04:54 2024-01-29 736838 723449 219022 215074 355525 366149 384337 383014 229664 229302 286777 291190 331636 333469 4820112 5119218 7145373 6950001 1200847 1234985 314685 279349 294912 295915 349702 340277 332868 332819 226942 227033 718210 685934 1557915 1540017 458216 454480 675002 673395 845699 832522 875162 871889 910430 934142 903727 993060 2190307 2321184 1285633 1124679 749705 733748 881529 883746 922430 928529 945025 959591 1093031 1088242 5549671 5720004 40.15 71.9 1
14:04:55 2024-01-29 725833 724218 218346 215139 356565 364599 385491 380884 230405 227848 286419 293343 331170 335975 4823550 5177972 7144534 6892457 1188037 1232287 314673 279349 293886 296273 351893 340313 330822 333830 225666 227773 722638 688881 1586122 1530797 460191 453518 670035 679645 849440 827383 871460 878734 915184 927612 901525 1003103 2198008 2308045 1302273 1128179 744580 735830 889377 879984 915510 935319 955346 964355 1076107 1085392 5461120 5728179 40.15 71.9 1
14:04:56 2024-01-29 723472 723710 219368 215065 357676 363757 384337 382632 230370 229337 285900 293755 330241 335464 4821807 5202280 7190314 6931244 1188863 1231915 315753 279546 294795 299998 351857 340828 330822 335754 225666 227773 719819 684956 1555531 1534023 458608 455906 669646 675310 854790 830125 865051 874484 919046 930186 889206 995235 2188809 2296162 1283785 1138014 746586 731812 885596 885463 917140 927551 953155 964484 1086841 1078834 5498715 5731985 40.15 71.9 1
14:04:57 2024-01-29 732039 723957 218346 215139 356270 364116 383152 382060 230655 228521 286777 292246 335560 333505 4820112 5111176 7103091 6932065 1200847 1232323 313288 279349 293850 297527 349702 339799 332868 332819 226942 227528 716820 689257 1563085 1543906 457377 455326 675481 675615 847915 832522 871903 869525 910651 934033 900861 991719 2185627 2315824 1285120 1124679 748717 732636 882425 883936 920993 928565 945401 963630 1088236 1089783 5540266 5730790 40.15 71.9 1
14:04:58 2024-01-29 726866 723715 218346 215104 356601 364599 385220 380919 230370 227848 285864 293082 330705 336486 4814185 5155863 7103091 6916928 1190618 1235898 315183 278528 294224 295749 351569 342444 332797 332261 226942 227633 718410 692836 1551387 1535117 460068 456015 675002 678091 843866 822986 875825 878697 910005 919669 902293 1004313 2196446 2308045 1307819 1116181 741397 733748 885818 878111 917146 935980 955739 956645 1079022 1085167 5496331 5730790 40.15 71.9 1
14:04:59 2024-01-29 722266 722175 219026 214702 356601 364599 384950 382096 229664 229302 285062 292042 330241 336998 4821059 5193008 7212516 6926300 1185470 1230508 317612 278669 294206 297275 350122 340206 331180 333722 225666 228305 721471 688881 1590700 1530797 457408 456125 667556 675273 852998 828985 864584 871251 918431 930186 894895 994490 2184125 2296162 1287482 1138014 746506 728871 884931 884207 917146 927551 951660 965284 1084495 1079100 5504183 5711845 40.15 71.9 1
14:05:00 2024-01-29 732750 720644 219026 214736 354463 364151 384337 382096 229278 229302 286374 291049 331170 333397 4814185 5108195 7125037 6939605 1201630 1235423 315861 278777 293743 295527 349031 343071 331646 331632 226942 226840 718210 684956 1557866 1537887 457452 455480 673566 673395 846298 831931 869428 869525 909197 928646 903569 993172 2185627 2317238 1276389 1122282 748637 732901 881370 880345 922430 928529 945699 960851 1085053 1091410 5526912 5703589 40.15 71.9 1
14:05:02 2024-01-29 724662 722686 217667 215070 357711 363757 384337 382292 230759 228556 285663 293549 331170 335464 4807986 5179476 7123254 6904934 1184504 1231841 315897 278544 293708 296022 351893 339286 331323 333830 225400 228200 718410 688881 1581990 1529712 461500 454679 669720 676579 847500 824189 866889 876280 911881 919669 897358 1001109 2193327 2306409 1302273 1122245 742456 733748 888115 876243 913210 928637 955346 962258 1076107 1081995 5465021 5711845 40.15 71.9 1
14:05:03 2024-01-29 726236 724470 218874 214736 358750 364599 382883 380954 231875 229267 285240 294275 331170 333469 4807986 5188296 7203321 6927280 1186202 1231841 314893 278956 293573 299998 349774 343419 331789 333830 225666 228322 715754 688881 1560286 1528627 457452 456125 667826 674652 853034 828985 865237 873760 918541 928272 889352 992333 2179463 2296162 1291180 1138014 746506 727378 882544 885559 917140 924898 951660 964521 1085202 1078871 5486953 5722620 40.15 71.9 1
14:05:04 2024-01-29 731482 722686 218311 215074 356311 365115 382579 382292 230336 228716 285900 292451 331170 333433 4812704 5104328 7105958 6931244 1205965 1231385 315753 278777 292679 300033 350513 339524 332598 332567 225666 227033 716820 681061 1570947 1543300 459502 454159 672134 673395 845100 830162 871940 871177 910651 928538 900616 998222 2187181 2311320 1272321 1119364 744384 733748 880744 877746 921776 932666 944692 958044 1086841 1090278 5530860 5721412 40.15 71.9 1
14:05:05 2024-01-29 724931 723715 218346 214736 357676 365115 384337 380693 230370 228946 285076 293343 330688 333253 4816034 5192937 7127800 6909324 1188074 1232250 315148 278136 293886 294762 351609 338263 332868 332819 225666 227579 713653 690855 1547829 1529657 458852 453445 671658 677611 843903 821786 871977 878771 911296 919669 901328 1002537 2194886 2308045 1282491 1117771 741397 733835 886401 876243 917146 933927 953952 958007 1075937 1084364 5461120 5704217 40.15 71.9 1
14:05:06 2024-01-29 721753 721404 218686 216275 356025 363534 383223 380919 231549 229020 287812 290696 330063 336615 4813501 5185351 7197416 6921902 1184586 1230129 314708 278724 292679 299962 349774 340313 330822 333830 225348 227773 714182 686915 1560547 1521306 457564 456125 667826 675310 851153 827223 866506 873797 917241 928871 895689 996727 2187181 2289657 1283785 1136120 744384 727255 885596 885467 914331 926241 953274 963077 1085301 1072766 5482034 5730790 40.15 71.9 1
14:05:07 2024-01-29 732103 721655 219062 216698 357821 366040 386627 385278 229596 228450 286723 291014 331565 335849 4808061 5107836 7106386 6940660 1198210 1230166 313254 279477 293815 299962 348684 339286 332328 331847 225666 226365 716820 684956 1565621 1540017 458104 455212 672611 673395 843866 830162 871977 869638 910651 928574 899762 994527 2185627 2317238 1289754 1119364 746506 733564 880118 878734 922430 928601 946427 958044 1082192 1089472 5540266 5716731 40.15 71.9 1
14:05:08 2024-01-29 725828 723594 218781 214122 357533 365078 383081 378853 229596 229126 284884 291991 330241 333469 4805820 5205628 7143688 6893729 1173695 1229293 313288 278564 295199 295091 351627 341068 329555 333830 225666 227033 718210 690745 1541600 1524821 461498 456125 668299 678645 850512 820942 866469 877819 915906 919669 896798 1003106 2188736 2290202 1300424 1127083 742269 731563 888115 878020 913210 928529 955739 960888 1074583 1080164 5457444 5735332 40.15 71.9 1
14:05:09 2024-01-29 727421 720467 218921 214782 358027 365042 384714 382833 229664 228911 284591 292613 330688 333217 4811792 5183735 7143688 6892256 1191431 1230166 314123 278956 292920 295119 350795 341344 328826 333564 225666 226365 719599 681061 1569088 1530797 457444 455480 668772 673395 852430 830162 864310 869944 917241 928574 893437 993696 2179463 2289657 1296726 1131555 746236 726636 880551 885472 919817 926546 948168 964521 1085017 1086751 5524746 5725899 40.15 71.9 1
14:05:10 2024-01-29 736298 722577 218206 214706 356029 364187 382042 378673 232414 228275 285116 291155 330938 331346 4794217 5108195 7059759 6907556 1206865 1228725 314787 279349 292028 295749 351609 339012 330822 332855 225666 226874 720989 680576 1546932 1543300 460191 454159 671182 674831 845699 827810 869391 871251 909234 928871 900015 995235 2184075 2317238 1287938 1119364 746506 733224 879579 878111 922430 929994 946186 961076 1091132 1088939 5534205 5712033 40.15 71.9 1
14:05:11 2024-01-29 722531 722691 217667 215615 357246 364084 384032 381752 229698 227460 285730 292550 330241 335464 4802301 5146646 7107179 6879440 1182089 1231915 315897 278884 293815 295957 351893 338976 329787 333794 225666 227703 719819 688881 1568754 1530797 458778 453409 669246 677232 848101 823882 870218 876280 911163 919633 899528 1001071 2188736 2305382 1300424 1125480 741397 733711 890835 879444 914331 935457 957103 959056 1079090 1087543 5537259 5714124 40.15 71.9 1
14:05:12 2024-01-29 724838 720426 218956 213745 356529 364599 387725 383374 228960 229267 284955 290802 330170 333469 4802301 5172541 7196354 6903108 1177746 1229293 314673 277316 293573 296166 348613 340277 330518 332783 225666 227703 732013 690386 1566831 1521578 457126 454401 667789 675310 851153 826564 866469 875658 917167 928871 894743 996653 2188736 2286942 1281936 1135069 745646 730792 888078 884706 915770 927603 955626 967449 1086858 1079100 5497779 5721412 40.15 71.9 1
14:05:13 2024-01-29 734196 720572 220008 213706 355994 366149 382543 382292 228926 230016 284955 289884 332103 333667 4807513 5141133 7115711 6921865 1194022 1229611 314529 279349 293850 295957 349738 341344 329787 331847 225666 226295 718013 682518 1560465 1530797 458092 457417 671621 674831 850940 829573 866469 870524 914537 928538 899076 993881 2185683 2297226 1304122 1125765 745646 728110 881333 885278 923693 926289 947724 964484 1088384 1088377 5546692 5721412 40.15 71.9 1
14:05:14 2024-01-29 733523 722175 218128 214369 355744 365634 383152 381214 229630 228876 284991 290767 331403 330808 4802315 5107648 7050434 6903108 1203343 1230166 314051 279349 292643 294113 351857 339286 331556 332549 226602 226681 724047 679448 1579966 1543300 460068 454480 672611 675310 845699 827810 869354 872449 910651 930246 902330 997284 2190344 2315224 1304122 1119579 745646 732853 880118 878734 921122 928565 949027 958689 1082082 1091328 5530860 5702654 40.15 71.9 1
14:05:15 2024-01-29 723559 722933 218311 213706 356556 364599 383152 378961 231287 229232 284170 291049 330205 333361 4802301 5193008 7144534 6884350 1170247 1230166 315452 278029 294713 294077 350266 342931 329288 333324 225666 226330 721858 690576 1540417 1521578 460844 456125 667826 680125 851153 820942 867652 879873 918404 922337 895964 1002387 2191905 2284199 1367986 1127083 739285 728701 888122 883117 912562 927551 955739 960851 1075886 1078871 5457896 5712033 40.15 71.9 1
14:05:16 2024-01-29 725721 719517 218276 218240 357915 365115 383356 382022 229278 228556 284143 292613 330170 333356 4798876 5166929 7125037 6903576 1191431 1231041 314051 278920 292884 295749 350513 341104 330383 333324 225666 225945 715271 679448 1552897 1529657 457408 456125 668094 673137 852252 830332 865176 872000 918277 930113 894415 994477 2177878 2287998 1293029 1136766 747141 727668 883051 885463 918339 926934 950232 965893 1086841 1081958 5483832 5695386 40.15 71.9 1
14:05:17 2024-01-29 733297 720608 217667 214365 355459 365115 383356 381485 229664 227848 284955 291084 330205 331417 4792922 5093084 7079909 6903108 1204243 1230166 315177 278492 294964 296166 350230 338191 331287 331812 225666 226998 708416 680539 1565917 1545005 459412 453155 673826 673248 844266 830088 872704 872000 909587 932821 899941 993134 2182567 2317238 1287482 1119364 746506 733008 879845 878734 922430 930176 945025 959409 1088384 1088242 5512049 5702762 40.15 71.9 1
14:05:18 2024-01-29 721753 720608 217597 214702 355485 362985 383152 381214 229698 227460 284764 291049 329671 333469 4795538 5138724 7103091 6874971 1179317 1230166 314164 278065 293331 295334 350477 340842 330786 331489 225449 227528 715591 691844 1552429 1528074 458632 450714 669683 678196 846709 824447 869317 876280 910651 919596 903727 1001034 2188736 2303777 1300424 1118567 740868 733674 887484 876243 914331 928637 955739 957325 1079164 1081958 5443085 5691328 40.15 71.9 1
14:05:19 2024-01-29 720665 720608 218651 213710 355459 362985 383152 383103 229278 228876 284955 291119 329671 336181 4795543 5165190 7177911 6903108 1179431 1226678 314673 278065 292028 296166 348888 342444 330500 332531 225003 227439 718613 686915 1567898 1526394 457452 456411 667281 673395 851153 827773 865101 873167 917204 928871 890724 994365 2184118 2289657 1300187 1136395 745444 728701 883170 883032 915157 924862 953155 965043 1083727 1079100 5474303 5695424 40.15 71.9 1
14:05:20 2024-01-29 731251 719633 218686 214182 353860 365115 382579 382292 233229 228556 284991 289998 330241 332118 4795538 5102298 7092945 6902518 1190618 1226421 313800 278633 295383 295463 349594 341200 329644 331399 225666 226121 722125 681646 1551387 1530797 457444 456125 669720 673174 850512 829573 865199 870762 915761 928610 897324 993881 2179463 2290165 1296726 1128689 746506 726636 880118 885635 919128 919587 946073 964484 1087612 1081958 5518394 5691440 40.15 71.9 1
14:05:21 2024-01-29 732559 721400 217632 214186 355205 365890 382007 378997 229630 228326 284822 291084 330907 330808 4792922 5088988 7042613 6892206 1205137 1231385 314643 278812 293827 295606 351110 341473 330607 332118 225630 226295 714040 678963 1563884 1543906 459942 453409 671621 672918 842599 828874 871283 869525 908036 927848 901274 993746 2182565 2314602 1300424 1117771 746231 731526 878245 876243 921122 928529 946373 956608 1081316 1089783 5519930 5698676 40.15 71.9 1
14:05:22 2024-01-29 722044 720644 217667 213528 356601 364084 382007 378925 228960 228521 284085 290908 329671 333397 4789504 5186871 7118159 6886069 1179431 1230055 315566 277850 293636 294220 351821 339763 328791 333830 225666 226788 721228 686424 1592575 1524821 460517 450606 667826 676751 848101 823276 867741 876280 913053 919524 896687 1003253 2187181 2298851 1278860 1123879 742987 729451 885818 878734 912562 930176 954377 958007 1075836 1081922 5427399 5702654 40.15 71.9 1
14:05:24 2024-01-29 721481 718501 218302 213706 355423 360871 381703 382292 228960 228521 284813 291119 329173 333469 4792922 5168114 7175166 6904934 1187903 1229894 315008 278724 291957 296166 349169 339656 329787 333794 225031 226365 715591 683349 1581960 1525904 457126 455480 665866 673395 851153 827539 862667 871214 917204 928871 889536 993783 2179463 2289657 1281936 1136395 745444 728701 885596 884198 913210 924862 951660 963630 1082155 1076051 5483832 5700530 40.15 71.9 1
14:05:25 2024-01-29 730481 719290 218158 214335 353821 364857 384913 382833 228926 227848 285067 289998 330205 331848 4787712 5088472 7103204 6912486 1193170 1229293 314314 277885 293438 294398 347599 339763 329751 331292 225666 226495 711158 682518 1547066 1528627 457444 457093 671658 673395 847500 827810 866506 869525 909876 929528 894743 993172 2174715 2285320 1296726 1125480 745444 726636 880118 884835 919817 919587 946373 966667 1086841 1080359 5505025 5702654 40.15 71.9 1
14:05:26 2024-01-29 732039 719517 217632 213740 354423 365115 383356 378961 229278 227813 284121 290642 329885 332212 4792127 5084538 7041108 6879535 1205950 1226641 315008 277833 297096 297140 349702 340849 330822 331543 225666 226295 714040 679448 1570818 1540017 462160 450895 669720 673395 843592 827186 868737 869908 909361 928871 898433 992333 2179463 2311320 1305971 1117771 745980 731673 876376 876243 922430 930176 944351 956608 1084495 1085355 5512049 5689215 40.15 71.9 1
14:05:27 2024-01-29 721694 718506 216957 214369 354428 360871 382579 378709 231549 227179 284777 290873 328534 333325 4782657 5129760 7074794 6865593 1181246 1227883 313254 276399 292778 294434 349210 339542 329858 331812 225183 227033 702921 688389 1553931 1525904 458431 450859 669720 674631 842599 820942 869354 876280 909361 919524 897028 1000358 2188736 2298851 1277045 1114594 739285 732636 885596 875000 912562 928637 953155 954495 1076107 1080395 5446210 5702654 40.15 71.9 1
14:05:28 2024-01-29 718682 718487 218158 215628 357568 360618 385532 383374 230462 228415 284613 290501 328995 333325 4802301 5155918 7162338 6893729 1177670 1226641 314199 277638 291926 294733 347634 338263 329288 332315 225666 227385 715754 687128 1556491 1521578 455684 455480 665866 674352 850549 825393 862667 872486 916555 927560 891429 992333 2179463 2292906 1303953 1134778 744384 728701 884931 882917 913210 924862 951660 963668 1084532 1076051 5474427 5703166 40.15 71.9 1
14:05:29 2024-01-29 732103 719638 218816 215321 356049 365042 384442 382183 229611 228735 284813 290382 330170 331346 4777441 5102298 7084226 6903108 1191468 1226678 314087 277833 292778 295298 347634 340074 329501 330808 225666 225945 719947 681061 1576394 1529657 457452 457093 671658 673395 847500 826720 867123 870762 911200 929528 891766 994313 2176368 2285320 1296726 1125480 744454 726636 878868 884835 919128 919623 943314 963077 1086841 1081995 5517432 5708301 40.15 71.9 1
14:05:30 2024-01-29 730947 719408 217519 214603 355317 365005 383319 378781 229437 227848 284316 290880 327932 332322 4788429 5075257 7040833 6893729 1202525 1226678 315008 278528 297169 294256 350266 337681 329787 331310 225666 226051 714040 677509 1585221 1537834 458454 450823 669449 672404 842003 827810 866889 869525 908073 928871 898414 993881 2179463 2311320 1280676 1116181 746506 731563 876376 876243 921122 930176 943678 956855 1088384 1088278 5527827 5697602 40.15 71.9 1
14:05:31 2024-01-29 726094 719371 217528 215624 355048 360943 383188 378997 230901 228275 284991 289075 329209 333397 4792922 5109556 7070557 6870068 1184504 1226678 315897 276399 293850 293907 349175 341128 330786 329809 225666 225945 714040 688881 1547143 1525904 458454 454480 672611 676579 841907 820942 870664 875658 905432 919560 903284 998222 2185627 2297222 1286123 1110038 739285 729387 883051 876243 916325 928493 952474 956135 1081413 1085021 5521512 5697602 40.15 71.9 1
14:05:32 2024-01-29 722780 718501 218311 217765 357568 363498 382543 378320 233264 228556 283219 290740 329209 332897 4780132 5178065 7097061 6846835 1168584 1226678 314787 277638 295034 292290 350266 339250 329413 331847 225291 225596 711260 686915 1551566 1521578 460191 455175 665866 675586 848703 820359 863932 876280 911881 918194 893437 1001071 2182524 2280463 1384935 1122282 738758 727114 883170 879174 914743 930237 953232 962677 1074512 1082123 5449070 5693275 40.15 71.9 1
14:05:33 2024-01-29 718614 719370 217632 213375 354388 360835 382579 382256 233264 227848 283749 290677 328216 333469 4789504 5157854 7162450 6884350 1177708 1224902 313288 277212 291788 295749 348140 338263 328791 331776 225031 227033 724619 685311 1552054 1521578 456801 454837 664853 672440 848740 825393 861405 869292 915869 928871 886581 992333 2176368 2288533 1294537 1128179 742987 726416 888298 884478 916222 924978 954982 964893 1082233 1077305 5483832 5702654 40.15 71.9 1
14:05:34 2024-01-29 730481 716402 218781 215316 353290 364084 381436 382292 233193 228556 284867 289355 329974 330844 4786089 5100677 7087735 6902934 1194875 1226678 314787 277212 292920 295334 347076 338227 329858 331278 225666 225980 716820 683005 1555163 1528627 455790 454837 671658 672440 843866 828985 867741 867060 910651 928574 897358 990036 2176305 2309811 1281354 1121759 746506 731812 878831 881235 920375 927593 945025 959446 1085053 1085202 5521455 5688169 40.15 71.9 1
14:05:35 2024-01-29 723608 717953 217632 214369 352306 360871 382007 378443 233463 227107 284991 289355 328942 333397 4783544 5097054 7022234 6865593 1184693 1226678 315008 276363 293890 294398 349456 338191 331321 329809 225666 225945 714909 687406 1541013 1526461 458758 454837 672611 676101 841907 820942 870664 875037 908073 919633 899433 1000214 2191905 2295890 1280676 1112413 740340 730254 883352 876243 915844 927186 951145 955248 1079164 1085167 5521455 5688938 40.15 71.9 1
14:05:36 2024-01-29 719707 716438 218346 218102 353891 362985 384067 381214 233193 228556 284728 290236 329209 332351 4776723 5148595 7158972 6874971 1169741 1225808 313323 276134 293438 294434 347563 341436 328791 331543 225348 225788 712650 688881 1540265 1512358 456588 455802 667354 675310 848101 822950 867032 874484 916448 926069 893924 997396 2182579 2274953 1271598 1128689 738758 726122 885596 883746 910219 919587 955739 962944 1079090 1079100 5427173 5693275 40.15 71.9 1
14:05:37 2024-01-29 724273 716389 217632 217800 355530 363827 382274 379033 233264 227813 282786 292423 328942 331977 4782677 5129105 7115711 6874971 1185470 1224902 312219 279084 291336 294434 348368 339250 327534 332855 225031 225945 711260 678963 1562227 1521578 457126 453832 665359 673210 851042 829151 863325 871381 914391 929455 890670 990826 2176368 2283700 1298303 1131555 745646 728184 881370 881593 915844 923670 947494 963630 1082155 1076051 5451721 5685158 40.15 71.9 1
14:05:38 2024-01-29 728931 712300 217481 213740 354798 363534 380901 382022 233264 227274 284210 289118 329209 331113 4770760 5056002 7072822 6883900 1191191 1223130 313134 277212 292206 294398 347076 338263 329787 329809 225666 225596 718210 679448 1550073 1525308 457452 455942 671510 673285 847154 826794 866320 871381 913201 928922 894743 991757 2174826 2287927 1294878 1127083 744384 724580 880081 884299 917140 919551 944692 966571 1085301 1081995 5510511 5689215 40.15 71.9 1
14:05:39 2024-01-29 730476 717451 216957 213706 353896 364846 383356 378961 228926 227654 283927 290236 328853 329345 4776723 5074326 7031783 6884350 1200809 1226678 313536 278101 296712 294434 350759 337681 329787 331578 225348 226138 712650 678963 1567557 1539520 457415 450751 671621 672256 843666 828874 871346 868908 908073 927884 899692 996659 2177641 2308045 1289754 1116181 745118 729574 876376 876243 921122 927186 944692 955248 1080587 1088242 5502643 5685158 40.15 71.9 1
14:05:40 2024-01-29 719707 719835 217298 217867 355490 362985 381436 378356 230963 227848 283219 290837 328216 331884 4780132 5168114 7103204 6856214 1176064 1224902 313472 276399 293026 293289 351362 340879 328542 332801 225168 226121 718410 686506 1561934 1524223 459740 453352 668131 677063 846298 820588 867741 876978 913238 919560 897324 1000358 2185672 2298851 1273413 1119364 740868 729460 885596 875971 909030 928529 951660 958044 1069760 1072766 5408588 5679843 40.15 71.9 1
14:05:41 2024-01-29 718614 712264 217294 217827 354428 360799 382274 381214 233264 227813 283254 290613 327720 332387 4780132 5148595 7140821 6874535 1177746 1223130 314721 277352 294234 295463 348398 340989 330852 331668 224607 226735 718613 684956 1582490 1521819 456801 455158 664346 671964 851721 825508 860108 870143 915869 927451 890054 992097 2170191 2288035 1292653 1131518 743854 726636 882678 880345 913210 919660 948880 962981 1080587 1076015 5442784 5686408 40.15 71.9 1
14:05:42 2024-01-29 729741 712300 217619 217831 354547 363534 382814 381536 232867 227848 284339 288881 329209 330844 4769916 5082697 7082817 6859747 1187903 1224284 312848 277921 291886 295441 348541 341473 328518 331632 225240 225108 718869 677509 1539993 1520649 457452 454153 665866 671487 848740 827223 863325 868908 915761 928871 889536 990307 2170191 2280463 1269782 1128269 744914 724580 880744 882881 915844 919515 946073 961709 1085029 1079100 5451721 5686408 40.15 71.9 1
14:05:43 2024-01-29 726825 712336 217446 213745 352306 363827 382274 381752 233264 227107 284085 288671 328712 330844 4779268 5059596 7066771 6901686 1191417 1225864 313687 277034 292671 293487 346898 338227 329524 329275 225666 225438 716820 681395 1549290 1525904 456151 456125 671945 673395 843903 825430 866506 868026 908555 930186 894779 988897 2173279 2283700 1296726 1122282 741397 724580 876376 880473 917140 919587 944351 962944 1086841 1081995 5541474 5682880 40.15 71.9 1
14:05:44 2024-01-29 727893 712336 216957 218142 354042 364084 384371 378392 233264 227460 283254 288416 329475 330344 4760564 5074326 7022224 6866813 1197402 1227010 311970 277833 291922 292976 349738 338191 329270 330630 225348 225794 712650 678478 1577085 1538426 458056 450787 669246 672918 842505 824772 870218 870129 907357 927560 899878 993134 2174753 2308045 1322610 1114557 744384 729387 876340 876243 919817 930176 941627 957288 1081316 1084291 5474184 5674518 40.15 71.9 1
14:05:45 2024-01-29 718650 716366 216249 213706 353821 360799 383356 378961 228259 226335 283926 290200 327685 335821 4764786 5121177 7058963 6848339 1179393 1223093 315008 276328 295383 292290 348613 340051 329822 329275 225666 225841 715591 686915 1571424 1521578 458092 454033 671658 676270 839520 820942 869354 875658 904718 919560 901291 997437 2185672 2292906 1286123 1110038 739285 728701 881370 876243 914331 929519 948131 955211 1079164 1085131 5497779 5683897 40.15 71.9 1
14:05:46 2024-01-29 721694 716366 217259 214415 354392 360871 383356 377450 233229 228326 282751 289989 328180 332086 4781656 5176025 7110278 6840225 1176715 1225735 314051 276363 292643 294612 349451 340989 327764 332549 224355 226295 717000 683979 1549814 1520332 458778 453178 665323 674831 846298 820942 865853 875386 910519 919524 894743 1001071 2179463 2294533 1296726 1119364 740868 729154 884931 875621 910472 928862 953697 955174 1072191 1078834 5417994 5674555 40.15 71.9 1
14:05:48 2024-01-29 717869 715348 217259 218066 353294 360763 382544 381214 233229 227567 285444 289954 327402 333181 4782657 5148049 7140282 6869375 1169998 1222656 315897 276185 291548 294434 347300 337717 327799 329809 225031 226365 711466 684820 1557622 1516658 455503 454159 664346 671451 848703 822950 860145 869908 913208 927560 889499 993881 2176368 2275801 1281936 1126281 740340 726122 885596 881050 909941 919551 953697 962258 1079164 1074949 5442746 5683897 40.15 71.9 1
14:05:49 2024-01-29 725717 712228 217563 214118 353330 364075 382019 378673 229505 228985 285187 289180 328746 331579 4773224 5100764 7089261 6859823 1180329 1219558 313288 277212 296639 294398 347599 339542 327269 332549 224398 225596 708481 678478 1541900 1518814 455827 454122 664346 671414 848703 824189 859461 869525 914537 927560 890605 993172 2169917 2280463 1276389 1128689 743517 726636 881370 878989 913210 919587 948880 960888 1080514 1075978 5446210 5683897 40.15 71.9 1
14:05:50 2024-01-29 726269 715838 217458 214956 354366 362695 382471 381069 229575 227672 283943 288268 328499 332322 4767358 5060927 7069084 6874971 1187165 1223093 313134 276399 291935 293182 347372 339250 327799 329773 225666 224933 719599 677739 1539580 1521578 456079 456125 669246 672918 846298 825393 862667 869525 909197 929528 891429 991013 2168649 2275801 1281936 1127083 743395 723481 878868 881087 915844 921060 946036 965043 1084532 1080358 5444578 5686964 40.15 71.9 1
14:05:51 2024-01-29 727940 717263 217493 215178 355035 362840 383012 381032 230577 227320 284484 288268 328946 330344 4779613 5093609 7069084 6859534 1182052 1222189 311885 277212 291517 294398 347634 338227 326740 330451 225031 224933 712650 677509 1537329 1521578 457452 453445 665359 671414 848703 826600 861907 868908 913208 928871 889972 991013 2168649 2282446 1281936 1131104 743517 726636 881370 877993 913210 919623 949555 960888 1080587 1076015 5447937 5688169 40.15 71.9 1
14:05:52 2024-01-29 726641 720114 217497 214876 354720 363609 382705 381214 229434 227618 284090 288198 328534 330308 4767358 5068133 7079909 6859198 1183778 1222189 312148 277212 297132 294612 348368 339250 327269 331543 225031 224933 706999 677739 1536765 1521578 456043 455480 666882 671451 848703 826600 860145 868908 914574 930186 889499 990307 2167108 2275801 1281936 1131910 744384 726636 880744 879444 913210 919587 947457 962258 1082183 1078021 5433606 5678737 40.15 71.9 1
14:05:53 2024-01-29 727940 717081 217462 218035 354042 360907 382274 380924 229611 227618 283850 289021 328911 330308 4767358 5039244 7065519 6874971 1185470 1220920 313062 276982 291957 293914 346518 338263 328755 329524 225507 224864 709787 679448 1554660 1521578 458482 456125 669720 673395 846298 824809 865237 868908 909197 927560 890467 991013 2168649 2277233 1271598 1122282 744454 723481 876376 882260 916940 921030 946427 967511 1085276 1080555 5443505 5683897 40.15 71.9 1
14:05:54 2024-01-29 722535 715302 216249 213706 355039 360871 382004 379069 228675 226404 285886 288675 328216 330344 4760564 5044649 7031783 6874971 1189732 1221324 312184 276134 291993 294184 345476 338289 329787 329542 225348 224933 711260 681116 1575214 1523739 454855 450895 670706 671179 841907 827810 867741 867060 908073 928538 899994 988897 2170191 2305382 1274540 1117771 745449 728320 877076 878549 921030 928919 942223 960465 1091479 1084463 5530860 5679843 40.15 71.9 1
14:05:55 2024-01-29 726865 712300 216922 217716 352055 362985 384097 378356 233264 227460 283219 288658 328216 330308 4757993 5064948 6994481 6840225 1194875 1223130 311202 277638 291548 294405 349702 339302 328295 329845 225031 225596 721228 677026 1551803 1532930 457408 452103 667826 671414 841907 825393 867741 869525 905765 927560 899238 994740 2173279 2304775 1304122 1116387 745646 732295 877076 875474 921067 930126 942111 958372 1087501 1084291 5493238 5674518 40.15 71.9 1
14:05:56 2024-01-29 720389 712300 216839 213745 352306 360799 383085 378334 233229 226369 283957 289320 327191 332892 4757993 5091011 7028138 6846835 1181287 1223093 315008 275904 293026 293466 348613 337208 330554 329275 225507 225596 709870 686915 1558191 1521578 458129 453518 671182 676270 839520 820942 869391 875037 906514 919596 899978 996727 2182567 2297226 1291569 1110001 739285 728701 881370 876095 915807 928717 946073 955248 1078892 1085167 5489899 5669342 40.15 71.9 1
14:05:57 2024-01-29 719707 712300 217259 213909 354392 360835 382274 376618 233229 227848 282355 290236 327685 331113 4761388 5141058 7069084 6830435 1176064 1222858 315008 276328 291851 293502 348648 338582 329524 331543 224714 226295 722901 684956 1547793 1521578 457452 450787 667826 675310 841966 820942 868978 875037 908073 919524 898377 1000251 2187228 2296706 1298575 1115591 739285 732332 885140 873687 911843 928529 953155 955211 1074472 1072766 5434995 5665274 40.15 71.9 1
14:05:58 2024-01-29 717631 712043 217294 217689 352302 360871 384369 378997 232832 227813 282751 289355 327191 331346 4770760 5133723 7126669 6846835 1166659 1220920 315452 275482 292474 294434 346518 338191 327799 330808 224873 225881 721228 686915 1534219 1507412 454781 454837 664853 673395 845699 820942 863250 873824 913090 926262 893245 995973 2179343 2272155 1289331 1125765 737181 724543 885596 881124 912303 919515 954377 962944 1076003 1076051 5425981 5665139 40.15 71.9 1
14:05:59 2024-01-29 721753 714555 216585 214114 354423 362985 381196 378925 233229 227618 287431 289075 327420 330948 4751212 5109556 7093058 6840225 1182999 1220920 314087 276399 296639 293217 346553 337454 326811 331812 224011 225630 718613 678963 1542442 1516658 455827 450498 664346 671773 849440 825582 863213 872000 917322 924762 892233 993022 2173254 2280463 1278238 1128689 743517 726158 881370 879127 913210 922218 948880 960888 1078986 1076119 5442322 5670471 40.15 71.9 1
14:06:00 2024-01-29 726904 714555 217632 217567 354047 362985 382274 378997 229289 227654 283219 287569 328180 330848 4755407 5082883 7059759 6850147 1183778 1219594 312184 277836 296356 293843 347563 338227 325826 331883 224873 224898 717000 677509 1537894 1518565 457452 455637 666198 671773 851116 826794 862710 869179 914391 928762 889462 991719 2167108 2283369 1278238 1131104 741397 727396 882587 880441 912562 919587 948880 962258 1080587 1074495 5443052 5675793 40.15 71.9 1
14:06:01 2024-01-29 727902 714551 217667 217720 354047 363534 382274 379033 229289 227813 283219 288443 328180 329381 4751212 5072958 7059759 6856214 1183778 1219594 312184 277018 297169 293502 348099 338263 325826 330540 225031 224898 706661 678713 1547400 1525308 457452 455650 668131 670791 848629 826794 862710 868908 911881 928928 891723 990819 2167074 2276107 1267967 1128689 742269 722969 878245 880345 915844 918185 948010 963668 1082192 1079594 5411623 5657062 40.15 71.9 1
14:06:02 2024-01-29 722266 714555 216253 218106 354047 360835 379015 378997 233229 226369 283236 288443 327954 330308 4752016 5035376 7013132 6849711 1187165 1219594 312834 276363 291548 294612 345476 337990 330383 330765 225521 225195 716820 679448 1539580 1523139 457415 456052 671108 672219 843866 824225 865756 869525 910467 927560 894034 988897 2170067 2275917 1291180 1124679 742269 722421 876376 880606 916495 916857 943314 963668 1082192 1079100 5423261 5657062 40.15 71.9 1
14:06:03 2024-01-29 721213 715302 216240 217836 354547 360871 378979 378997 228709 226404 282853 288478 327191 329381 4752016 5033256 7013792 6856214 1191417 1220054 313134 276363 293676 294762 348779 340154 329003 329364 225471 225299 715430 679170 1544379 1520975 456151 455480 669720 673690 843269 825582 866469 868908 909361 928871 894595 988118 2168649 2280463 1293029 1119364 741397 724543 876376 880079 916940 919551 942335 960888 1085239 1078834 5507307 5657062 40.15 71.9 1
14:06:04 2024-01-29 726825 714560 216292 217693 352011 363570 382274 376089 233229 227107 282937 288816 328216 330443 4741860 5055569 6994481 6837073 1193977 1223377 310918 276926 293822 293118 349067 338988 328153 329631 224887 225457 711260 676542 1539990 1529657 457084 452103 668662 670426 841907 825393 867741 869488 903833 926905 898600 993172 2170191 2302113 1287482 1113010 743325 727291 875097 873724 917177 928260 941664 953854 1082155 1083561 5474184 5647697 40.15 71.9 1
14:06:05 2024-01-29 718415 714555 216253 218142 354047 360219 382274 377787 233193 226369 283254 289021 326205 331381 4748627 5068021 7004454 6820398 1183703 1222619 311756 275762 295346 291854 347456 339432 328117 328246 225666 224707 719599 683349 1539030 1524821 457732 450859 671467 675310 839483 820942 869598 871177 904486 922347 899878 992371 2173278 2289657 1297016 1106882 738758 727668 880118 873760 913247 928206 946373 957155 1079164 1085167 5470519 5639373 40.15 71.9 1
14:06:06 2024-01-29 714983 715568 215613 217612 353321 360255 381734 375489 233299 226404 282957 289479 326241 330844 4748627 5110273 7055929 6838556 1179431 1220846 314607 275340 294337 293431 347599 336711 329324 329044 224815 225630 714182 686424 1534924 1519149 458067 453482 669246 675310 839483 819778 866852 875037 904079 921069 899053 998147 2179463 2289657 1275229 1108973 737181 728320 880118 873724 910360 927186 950983 952919 1074583 1081231 5474511 5650372 40.15 71.9 1
14:06:07 2024-01-29 717631 714560 216283 213818 352302 360799 382816 374962 232832 227460 287568 289355 326241 331160 4748627 5144304 7082930 6800950 1173350 1220054 314087 275940 291957 292254 348362 338116 327234 330701 223976 225794 707135 684329 1540390 1516658 457126 450044 664853 673395 843104 819778 865199 873092 908036 921069 894743 995943 2176305 2289620 1294878 1116181 738758 728701 881919 872376 908884 929519 951623 956360 1072951 1080629 5474146 5654447 40.15 71.9 1
14:06:08 2024-01-29 718540 715066 218812 214123 353294 360799 383356 376618 229450 227813 282320 289285 326205 330076 4753196 5141133 7064006 6820588 1174058 1219670 314242 276098 291682 292290 347563 337983 327764 330665 223976 225596 714182 684956 1543424 1516658 457452 450361 665323 673395 841907 819778 867123 873068 908036 921069 894374 996653 2179463 2289657 1294878 1113206 737181 728283 883051 871104 910623 928862 951623 954278 1072951 1078834 5458529 5651727 40.15 71.9 1
14:06:09 2024-01-29 718103 714551 216957 213814 355048 360763 383085 377751 229289 227778 282320 288443 327631 332884 4760388 5129398 7082930 6811765 1169998 1217458 313098 275904 297059 291845 349175 340024 325791 330737 223653 225247 708481 681395 1605424 1515319 458417 450593 664346 675310 843830 819778 862704 875386 910651 919768 893400 998185 2176368 2286942 1293029 1119364 739285 728429 882544 874964 909570 927551 951660 957042 1074509 1080629 5442322 5646382 40.15 71.9 1
14:06:10 2024-01-29 716534 714555 217259 214415 355048 360763 383356 378320 229399 227532 284563 289040 327014 333778 4754360 5125747 7082817 6818699 1159275 1220809 311792 275904 293438 292333 347336 338191 325791 329773 224327 224898 719819 686915 1527565 1510213 458417 454801 664346 676270 847500 817420 860756 875000 911163 921069 889499 998185 2173241 2271399 1294878 1119364 737181 726636 881370 874373 908921 919623 950908 958560 1071396 1078830 5423525 5646419 40.15 71.9 1
14:06:12 2024-01-29 715441 714050 216922 214118 354867 359931 382596 378637 229540 226967 284673 288741 327018 332676 4742541 5120817 7082930 6818699 1159275 1220054 312807 275253 293026 292573 346518 340024 326740 329987 224363 224898 719819 686915 1520018 1505967 458508 454837 665762 676270 847500 818579 861405 875037 911844 919768 889499 998185 2176368 2265286 1364219 1119364 736213 726636 881370 876243 910219 919623 951311 957970 1069944 1077574 5380371 5646382 40.15 71.9 1
14:06:13 2024-01-29 717321 714349 216709 214308 355944 358955 378799 378781 229575 226932 284636 290025 325994 331274 4746029 5111968 7110278 6840338 1161673 1217458 315008 275253 292616 293493 345476 337954 327728 329809 224714 224864 711260 686147 1538281 1504894 456801 454837 665866 676478 846298 818616 860108 875037 911844 921069 889462 995235 2174826 2265286 1322610 1119364 736132 724543 883170 877838 908921 919587 953017 958007 1072858 1077574 5397483 5663907 40.15 71.9 1
14:06:14 2024-01-29 716264 713439 216818 214424 355282 359207 378799 378781 229540 227072 282751 289004 325188 333120 4747814 5111654 7107965 6828078 1165788 1218473 315230 275025 292206 293672 345441 339542 327234 329738 224327 225247 709870 684956 1536639 1504894 454855 454356 664346 671927 845100 820942 862017 869871 911943 919633 893626 992333 2170191 2268502 1280087 1123879 736656 723445 884304 879984 907887 922338 954377 960851 1075308 1076082 5421559 5654265 40.15 71.9 1
14:06:15 2024-01-29 717428 712862 216783 214384 356053 360726 378907 377162 229450 227072 284526 290149 326135 331381 4742413 5109556 7097061 6837456 1179431 1217458 312112 276363 292675 294199 346482 339542 328628 331274 223976 224864 712129 677026 1548930 1515582 455827 453445 663875 669477 848703 822950 860866 867060 915869 926905 889340 991719 2165569 2280390 1292335 1128689 742456 726122 880834 878734 913210 919551 946073 962489 1081908 1074367 5437930 5687654 40.15 71.9 1
14:06:16 2024-01-29 725870 714555 216857 213224 355048 360871 380869 377572 229611 227813 287728 288264 326873 330801 4748627 5091011 7062471 6837073 1182052 1217186 312112 277177 292675 293466 346553 339542 325791 331543 223976 224707 712650 677026 1559635 1518814 456151 453482 664346 669477 848703 825123 860866 867060 913854 927560 889340 991719 2168649 2275801 1270843 1128689 740868 724580 881804 879984 911731 923524 951756 962489 1077524 1076038 5437930 5655760 40.15 71.9 1
14:06:17 2024-01-29 722535 714800 217353 213224 355044 360871 378583 377787 229239 228185 287728 288443 327650 330443 4746029 5083299 7057434 6837456 1179582 1220054 311893 277177 296602 294612 347040 339542 325756 331543 223976 225352 708481 676542 1537612 1518814 456801 453482 664074 669440 848101 824152 860866 867060 913854 927560 889972 991013 2165381 2275801 1278238 1128689 741397 726675 883215 881124 913030 923017 950435 964195 1079017 1076038 5436805 5654265 40.15 71.9 1
14:06:18 2024-01-29 722780 713284 216288 213668 353825 360726 378943 377751 233158 227425 282094 289285 327156 330443 4736650 5092591 7077686 6837456 1178588 1217458 312148 276363 292675 293914 346518 338216 325791 331274 224011 225247 718410 677509 1577894 1516385 456151 454033 664346 669440 848101 822950 857632 868908 913171 926214 891583 991719 2167108 2280463 1276389 1131938 743517 726675 880744 879984 912822 923670 949756 962677 1079164 1072905 5429872 5654420 40.15 71.9 1
14:06:19 2024-01-29 723808 714993 216922 213224 352302 360907 378691 377787 229611 227813 281460 289223 327650 330443 4746066 5097391 7059759 6840338 1177746 1217458 313574 276328 292164 293914 346518 339062 327499 331310 222962 225829 712772 678963 1550073 1512358 455179 453482 664346 669477 848101 823276 860108 870762 913854 924871 888204 993172 2172882 2270387 1285633 1124160 736213 723580 885495 881235 907850 919515 953017 960277 1069844 1079095 5378645 5646105 40.15 71.9 1
14:06:20 2024-01-29 717558 712779 216249 213823 353361 360472 378907 377787 229611 227072 281270 289075 326170 331183 4746029 5100283 7087735 6837456 1176475 1217458 312184 276328 292168 293466 346482 339322 325826 331776 223468 224933 714182 677026 1550645 1512358 455827 450895 663404 669440 848101 822331 860866 867060 911917 927612 891724 993696 2170161 2279807 1274540 1125765 740340 725126 882544 878734 909570 921060 953155 962220 1078227 1072111 5436805 5655760 40.15 71.9 1
14:06:21 2024-01-29 724658 713540 217294 213215 354042 360871 381159 377486 228969 228166 281495 287325 327685 330655 4733272 5075974 7041108 6830548 1180329 1217458 311893 276042 292164 293466 346518 339062 325493 331041 223661 224707 711260 675577 1555511 1512358 455827 453389 664346 669440 848101 824189 860028 870613 915761 928928 890568 990157 2168559 2279807 1274540 1128689 741397 723580 880744 881124 910186 921060 948843 963355 1081428 1072905 5413788 5647697 40.15 71.9 1
14:06:22 2024-01-29 723559 713544 217259 213823 352051 360871 381159 377751 228649 227425 282716 287334 327156 330912 4733272 5065261 7031783 6825547 1180094 1217458 312112 277177 296780 292290 347040 340051 325756 331543 224363 224707 708481 675577 1531485 1516658 456476 453445 664346 671773 850334 827383 860679 866986 915835 927414 890531 990120 2168559 2276107 1285633 1128689 744580 724506 878868 879984 914331 923017 945364 960888 1078986 1074422 5408588 5646382 40.15 71.9 1
14:06:23 2024-01-29 723108 711524 216283 214415 352055 360799 381196 378925 229611 226369 283183 287569 326241 330080 4727271 5022532 7003807 6828078 1184623 1217458 312112 275904 296849 294199 344921 339302 327764 328246 224549 224829 707045 678478 1537612 1515935 457126 457001 670035 671304 844266 824447 865794 869179 909214 928270 893363 988859 2167108 2281428 1291180 1122558 741397 723211 876340 880308 915844 919759 942335 963630 1082155 1079100 5414229 5637003 40.15 71.9 1
14:06:24 2024-01-29 722213 713544 214945 214415 352055 360763 378871 376654 233193 226019 282751 288207 326205 332308 4729897 5007559 6985156 6835327 1184618 1217458 312148 275482 296885 293914 347486 339542 327499 328512 225031 224169 708930 677739 1544379 1518924 456801 455974 669610 671304 844266 824447 865794 869525 910005 926262 894890 990819 2167074 2271269 1293029 1119364 740868 721874 875718 878989 915844 921060 942299 960888 1082119 1080358 5434933 5646382 40.15 71.9 1
14:06:25 2024-01-29 725358 713040 214983 214273 352055 360835 378835 375489 233193 226369 282355 288408 327654 330443 4729897 5031964 6985156 6830435 1188863 1220920 312799 275904 296183 294612 345476 338067 330383 330223 224779 225004 712650 677509 1547926 1528074 456002 450606 670035 669863 839483 825430 870218 865830 906895 929528 894411 987378 2166926 2298851 1285120 1114594 744580 727668 875097 876243 917146 924862 942060 955248 1085301 1080431 5474427 5638331 40.15 71.9 1
14:06:26 2024-01-29 719192 713044 215905 213818 352055 359676 382274 376353 229450 226369 282985 287099 326170 331594 4727271 5039172 6957760 6799942 1187999 1217458 310224 276399 293187 293566 348118 338529 327657 329133 224219 224760 709870 675517 1545391 1530247 458431 452214 666845 671656 839483 825033 867741 868908 906715 919669 894411 991719 2167108 2298851 1273413 1110038 741397 728701 873238 871177 917146 927551 940919 954316 1085301 1081195 5458648 5637003 40.15 71.9 1
14:06:27 2024-01-29 715527 712540 216249 218071 352055 359098 382004 376618 229289 225669 282985 287569 325679 331077 4729897 5053921 6942739 6809320 1185470 1222059 310446 276078 293712 291436 347456 338160 328373 329328 224535 223408 711056 678478 1544475 1525308 457768 452103 669136 672404 841309 820942 866469 870613 906073 919596 894779 992333 2168649 2292906 1358569 1110038 739285 728701 875097 872413 915844 928260 942335 953598 1075901 1080395 5446210 5628966 40.15 71.9 1
14:06:28 2024-01-29 713426 713044 214902 214123 354547 358593 381159 376955 233229 225669 281530 289118 325644 330344 4729897 5068431 7003807 6821251 1178550 1217348 313431 274533 294362 292396 346898 338160 328613 327485 225031 224516 712772 683349 1562104 1516658 456006 450823 670035 674831 839163 818616 869598 873104 902532 920419 897994 995235 2173241 2283428 1289331 1105308 736132 727668 880118 871177 911269 927551 946073 951562 1076107 1082796 5465021 5625681 40.15 71.9 1
14:06:29 2024-01-29 714535 714796 214945 213860 352297 359387 379015 374364 233193 226369 284091 289355 325679 329345 4727271 5092807 7027379 6815168 1175255 1218585 313872 274883 294129 291845 346518 338067 328295 327750 224112 224794 721684 684329 1551501 1515582 457452 450570 669720 675310 838293 818925 870218 873104 902801 920419 903236 995272 2173278 2286942 1302273 1106095 736132 727668 878868 871214 910623 927551 946073 952919 1076107 1082031 5464744 5621975 40.15 71.9 1
14:06:30 2024-01-29 713520 713279 215578 213814 352267 359134 378619 374328 233193 226404 287381 289355 325679 329345 4723900 5077992 7025749 6800988 1175031 1219188 314051 275060 296959 291641 347070 337407 329253 330406 224398 225736 718613 685311 1536165 1512358 459529 452214 668029 673395 838887 818036 867741 873104 904079 919768 896502 995272 2176368 2283140 1296726 1107670 736132 728701 880744 869871 909570 928862 947457 953018 1076107 1081995 5458643 5625961 40.15 71.9 1
14:06:31 2024-01-29 713394 713544 215913 213215 354793 359676 378979 374364 229289 226914 287381 289425 325679 329310 4739087 5088837 7007134 6791311 1175367 1217458 313765 274918 291957 293786 347040 338582 328525 329939 224815 224864 714182 683979 1558659 1516385 456725 450859 668772 673395 838293 818616 868978 871251 902764 918158 901000 993783 2173279 2283700 1282491 1105034 736132 726636 878868 873724 911083 927551 945364 954316 1076107 1084364 5455338 5625961 40.15 71.9 1
14:06:32 2024-01-29 712507 712598 214910 213814 352302 358557 380869 374400 233229 226335 287381 289425 325888 331976 4732111 5055569 6982041 6791462 1180404 1217458 312112 275482 292206 292128 348779 338582 326811 329275 224363 225480 712409 677026 1548836 1525904 458454 450787 668975 671451 839520 820942 866506 869525 906477 919633 893142 993881 2168649 2292906 1282491 1109248 739285 727668 873857 871177 915844 927551 940957 955825 1078986 1078907 5446210 5621933 40.15 71.9 1
14:06:33 2024-01-29 717631 713279 215913 214264 352015 358629 381734 376353 228969 226160 286168 287962 325959 332359 4728730 5029308 6947854 6796166 1191468 1216741 310953 276982 292054 292609 347599 337589 326776 328742 224011 224516 711260 674614 1530077 1528355 457452 450433 667354 669440 839483 822986 867741 867060 905395 924908 898246 990307 2167108 2298851 1283785 1109763 741397 728701 872619 871177 916454 926241 939581 954316 1082155 1078871 5449161 5626036 40.15 71.9 1
14:06:34 2024-01-29 719707 713284 214983 213823 351483 359967 381495 375802 229434 226897 285187 286325 326029 332322 4719311 5015385 6957180 6815898 1194875 1217458 311710 276328 291339 293055 346553 337039 327269 328778 224205 225639 709870 672693 1544429 1525904 455503 450080 667556 667474 838887 824189 867741 865830 902801 926905 894411 987415 2164031 2298851 1276389 1110038 742456 728184 873238 873724 916454 924898 939544 957194 1084532 1078834 5461120 5625961 40.15 71.9 1
14:06:35 2024-01-29 721753 712524 216075 213980 351726 360510 381895 375082 229219 226265 285008 286490 326064 330801 4720531 5015271 6947854 6799942 1194875 1217458 311929 276363 292054 292290 347599 338067 327234 328778 224205 224204 709870 671735 1537492 1528355 456151 450080 667354 668456 838887 822986 867741 865830 904755 926905 898246 987415 2164031 2298851 1278238 1109763 741397 728184 873238 872449 914331 924898 939581 953817 1080587 1078871 5442322 5633516 40.15 71.9 1
14:06:37 2024-01-29 720152 712949 215809 213778 351839 358990 381606 375346 229219 226265 282716 287613 325714 330344 4715287 5015309 6952172 6836123 1191468 1217458 310984 276363 291848 292609 347563 337625 326811 328778 223697 224904 709870 673653 1533377 1526461 456151 450751 667354 668456 839483 824189 867741 866445 904755 926251 894411 987378 2165381 2298851 1276389 1110038 741397 727668 873238 873068 915805 924898 939581 958718 1083727 1078871 5474184 5642111 40.15 71.9 1
14:06:38 2024-01-29 723293 712811 216145 214087 351871 360618 382274 375189 229289 226404 282094 287064 326100 331183 4720531 5026137 6981588 6818343 1194022 1217458 312878 276363 291848 293992 347076 337552 327534 328778 224398 224551 715591 672693 1555950 1525632 454855 450433 667826 667983 839483 824189 867741 866445 904755 927560 898246 985973 2164031 2298851 1278238 1112736 741397 727668 873857 875000 917146 924898 940919 954570 1083660 1082013 5480386 5629701 40.15 71.9 1
14:06:39 2024-01-29 723808 713439 216114 213668 352051 360871 381751 376917 229415 226369 287381 287412 326205 329975 4720531 5008675 6961546 6808977 1191703 1217458 310259 276328 292054 292368 347563 337589 326776 328778 224363 224677 711260 673380 1543404 1526461 456043 450080 666882 669440 839483 822986 867123 866418 904755 924908 898600 990307 2165381 2297222 1289331 1108458 741397 727668 872619 872449 916940 926289 942337 956855 1086858 1082160 5474070 5637003 40.15 71.9 1
14:06:40 2024-01-29 719707 712535 215913 213823 351407 360472 382004 375489 228969 226212 285040 286855 325942 329310 4713804 5028229 6942241 6804464 1192538 1216595 310295 276363 292054 292609 347634 336711 326811 328813 224011 223546 709870 673173 1561164 1526190 457238 451462 665903 668966 838887 823023 867741 865830 904755 926251 898246 988859 2160918 2298851 1278238 1109763 741397 727255 873857 875693 918376 928919 939432 957005 1084348 1082123 5497536 5625961 40.15 71.9 1
14:06:41 2024-01-29 723771 713398 215879 213814 352051 360835 378655 375310 229289 226369 282320 287813 326205 329436 4717893 5013593 6975830 6809320 1194833 1217421 312112 275482 292054 293146 345961 337516 327764 328476 224133 225639 711260 673653 1551064 1521578 454855 450714 668975 667960 839483 824152 867741 864530 904718 928871 894411 985899 2165533 2296162 1277587 1112936 743517 727711 877076 875400 915807 925634 941403 958490 1088405 1080482 5486174 5638182 40.15 71.9 1
14:06:42 2024-01-29 723808 711355 214945 213609 351907 360763 378835 374364 229450 226335 282490 287465 325608 328432 4717893 4990138 6981588 6818699 1185470 1218875 312148 275411 296986 293431 343405 336949 327764 327750 224678 224169 712650 677026 1540544 1518541 453379 450787 668772 667437 839483 824152 867741 864567 903907 928871 894374 984497 2165533 2291186 1269782 1116110 740868 724610 875828 878660 915560 922944 942111 957970 1085264 1079100 5466236 5625961 40.15 71.9 1
14:06:43 2024-01-29 722724 710957 214906 213823 352051 359893 378281 375453 229611 226142 281495 287813 325644 329975 4717893 5012467 6981411 6818699 1185470 1217458 312148 275446 292675 294612 343405 337552 327764 327750 224327 225373 711260 677509 1554123 1521578 453379 450751 668772 667474 839483 825357 867741 865148 905359 928871 894374 987840 2168051 2278187 1291180 1116387 740340 723066 875828 879947 915807 921060 942298 962451 1084542 1079100 5403041 5625961 40.15 71.9 1
14:06:44 2024-01-29 719707 710264 214915 214123 352015 359640 377999 377486 229289 225635 282922 287813 325644 330480 4743176 5013266 7009447 6818699 1180329 1216558 311639 275446 292996 292573 344439 338216 326776 327715 224398 223512 707045 675577 1545367 1512086 456151 455158 667826 670426 842599 823276 862593 867060 910210 928270 895185 990781 2163929 2274953 1267967 1124686 742456 722553 875718 879081 915157 921030 943492 963593 1080551 1075978 5389499 5624528 40.15 71.9 1
14:06:45 2024-01-29 721241 709411 215879 214114 351983 360183 378353 378320 228969 225635 282751 287813 325872 330443 4711166 4998286 6985776 6818699 1183778 1215659 311202 275482 292582 292573 343405 337702 327234 327750 224363 225373 715430 677509 1543424 1512358 455503 454801 668772 670426 842505 822692 865756 868183 911110 926033 895052 989441 2166668 2272155 1287482 1122558 741397 720271 877076 879269 913210 918460 945025 962413 1079053 1072111 5397483 5628966 40.15 71.9 1
14:06:46 2024-01-29 721753 709338 214979 213818 351695 359676 378907 378889 228969 226019 282525 286664 325644 330443 4717893 5007559 6995115 6809320 1179431 1216558 310659 275446 292702 292538 345476 338732 325791 328246 224363 223477 712529 674614 1539795 1512086 456077 454801 665830 671773 846069 824335 862710 865646 910999 927612 891358 989404 2160918 2266893 1285633 1123809 741397 719180 875718 878734 912562 918315 945025 960851 1079164 1075218 5387787 5616474 40.15 71.9 1
14:06:47 2024-01-29 721753 708883 215574 213527 351943 360183 378317 377787 228295 226019 281667 287412 325644 330209 4708514 5035376 7003807 6799942 1177746 1213899 310224 275904 292054 292093 345441 339542 326667 329738 223697 225373 708416 673653 1531808 1513161 456801 453241 664272 669863 846709 824447 860791 866943 913201 926299 888087 987378 2157547 2277722 1281936 1125480 741397 723481 878831 876243 910623 921060 946373 959591 1077634 1073139 5406902 5625961 40.15 71.9 1
14:06:48 2024-01-29 719707 711228 216214 212696 354047 360763 378871 375489 228969 227583 281235 287534 325644 328468 4714528 5055422 7022457 6799942 1175187 1212106 311675 275446 291848 292050 345199 338582 325756 329773 222891 224707 712772 676767 1539191 1510732 454642 454467 663367 669863 847311 823276 860140 867060 911844 919596 888894 990819 2160918 2274493 1278238 1127902 740340 723481 878245 876243 910219 921060 947049 959409 1077634 1069770 5397206 5616474 40.15 71.9 1
14:06:49 2024-01-29 721753 709411 216249 212916 351979 360763 378583 375489 228295 227072 284014 287412 326170 329436 4711987 5055422 7031783 6809320 1173350 1214259 312112 275482 292077 292361 345405 338545 325791 330487 222677 227610 712772 677509 1550359 1510382 454633 453264 664309 670817 847500 820942 860866 869525 913090 924799 890703 991719 2166926 2274493 1270843 1127083 740340 723481 881370 878734 907972 921060 946073 959591 1077634 1069806 5393628 5618246 40.15 71.9 1
14:06:50 2024-01-29 721753 710953 216214 212592 352051 360799 378907 376053 228969 227778 283066 287465 326205 329436 4717893 5053921 7022457 6809320 1173905 1213899 312112 275482 292054 293182 347756 337997 329216 329097 223482 225491 712895 679448 1547500 1505365 455827 454356 663404 670426 843196 821007 862630 870762 911943 919596 891724 993060 2165533 2265286 1276389 1119088 735085 720307 883051 878734 905917 920409 951660 959446 1074546 1072868 5389499 5616474 40.15 71.9 1
14:06:51 2024-01-29 715552 705562 214945 213215 354538 359640 378510 376618 228969 226369 282866 289425 325153 329939 4708501 5082883 7069084 6801290 1160566 1216195 313800 274391 293754 292290 346773 339432 328054 330370 223797 226915 719819 684820 1519290 1502072 457408 454837 664074 675273 845662 816189 860866 873760 913238 919119 890209 996690 2170191 2259282 1379285 1116181 735085 724543 880118 874964 907936 919587 948843 958680 1069185 1077574 5389777 5618246 40.15 71.9 1
14:06:52 2024-01-29 709983 709147 215879 213215 352051 357479 378907 377486 228649 226369 282059 287465 324210 330308 4708514 5082422 7033168 6795777 1169741 1216741 312006 275111 293315 292432 347456 338123 328054 329631 222820 224673 708544 679448 1532188 1510732 458552 450749 663875 671451 841907 819667 862704 870524 908073 919768 893031 996690 2168649 2280463 1269782 1114320 737181 727668 881370 871141 907887 926896 950232 954278 1070638 1079100 5436527 5609834 40.15 71.9 1
14:06:53 2024-01-29 714535 711264 215913 212916 354042 359098 378619 373768 228969 227072 283066 287534 324664 330948 4708501 5093084 6985156 6791744 1173350 1217718 312955 274497 293301 292050 345854 336454 327234 328742 223625 225639 708544 682860 1541991 1512358 456801 450044 667821 673395 838887 817420 867741 872449 904718 919768 894411 996690 2173279 2285320 1271598 1106882 736132 728701 881370 870724 908921 928862 948131 953018 1072988 1078834 5446210 5609872 40.15 71.9 1
14:06:54 2024-01-29 711305 711264 214945 213215 354047 359098 378907 373768 229129 226404 286705 288443 324926 330677 4708514 5076181 6999334 6781426 1176064 1218585 312919 274462 291562 291684 345512 337589 329682 327114 225031 224169 717000 682860 1538601 1516385 457126 450787 668772 673395 837105 818036 868978 871177 902764 921069 899528 994490 2170191 2283700 1258052 1103464 736132 725607 878868 873687 911843 926205 945364 955678 1076107 1083561 5444300 5597501 40.15 71.9 1
14:06:55 2024-01-29 712001 711232 214551 213823 354042 358269 378619 374400 233193 225635 287584 288443 324210 329345 4708514 5047850 6931828 6782312 1188863 1217458 310188 275904 296675 292254 347563 337516 325791 328742 224011 223512 709870 674614 1536604 1525904 457048 452214 667048 669440 839483 822692 867741 867060 905395 919669 894411 991719 2163993 2296162 1277045 1108458 741397 727668 872619 871141 916495 924898 939544 953056 1081353 1078871 5443048 5609872 40.15 71.9 1
14:06:56 2024-01-29 715563 711232 214945 213224 350917 358593 381159 374364 228969 226335 281530 285528 325188 331418 4688662 5007943 6982079 6809320 1188863 1221518 311497 274989 291642 293914 345199 337003 327657 327786 224169 224516 709870 673653 1545628 1524549 454855 449411 667317 667437 838293 822950 867741 864567 902801 927560 898246 985936 2160918 2296162 1280087 1109763 742456 727668 873238 875000 914331 919623 939544 954495 1082119 1078834 5438438 5622629 40.15 71.9 1
14:06:57 2024-01-29 718686 711228 215578 213514 350881 359676 381444 374364 228969 226177 281495 287764 325923 331160 4709892 4990214 6947854 6796317 1188863 1213936 311675 275482 291149 292877 345476 336490 326776 327750 224011 225639 709870 671735 1544731 1521578 454855 451462 668502 666494 838293 824189 867741 864567 902764 927560 897435 985936 2163993 2292906 1290770 1111621 741397 726636 873238 875000 915844 919587 940250 957194 1084532 1079100 5470519 5609872 40.15 71.9 1
14:06:58 2024-01-29 721753 711264 214910 214156 352051 360763 378532 373768 229434 226160 284036 287325 325766 327786 4688106 4987376 6967099 6809320 1180404 1215123 309940 275446 292054 291684 343370 338582 326740 327256 224363 223546 714040 675577 1551704 1515394 454781 454837 668772 670938 841370 820319 862704 867060 908073 924871 888503 985973 2160918 2266972 1289331 1119364 740340 719180 873857 878734 913210 917812 942298 960851 1079786 1076015 5389777 5614239 40.15 71.9 1
14:06:59 2024-01-29 717594 710191 214876 213224 351690 359424 378358 377184 229575 226195 283831 287465 325048 330260 4701614 4981927 6972091 6809320 1176064 1213039 310224 275446 292612 292128 344957 339062 327129 327750 224398 223512 702434 673653 1545957 1512358 456913 454480 665090 668456 843866 820588 860866 866445 910651 924908 890241 987378 2156316 2265286 1285633 1123879 741397 720307 876376 878734 911915 918460 945025 961001 1077634 1069806 5380371 5618246 40.15 71.9 1
14:07:00 2024-01-29 721236 710422 216823 213459 351411 359532 378763 377643 228509 226230 284233 286490 325538 330406 4708551 5049721 7018199 6799942 1173943 1213936 310259 275517 292054 291436 345199 337261 326667 329506 223661 223546 708481 673173 1530740 1511013 455790 450859 663404 667474 846298 821749 858416 866445 911881 926251 889972 987378 2159383 2268015 1264335 1124679 741397 721910 876376 878734 913030 919109 945025 960888 1079106 1072111 5380371 5632016 40.15 71.9 1
14:07:01 2024-01-29 721601 708733 216140 213117 351839 360039 378497 377040 228119 226739 281495 285797 325224 329143 4717893 5033462 6994481 6790563 1172711 1213899 310295 275904 292332 292093 345163 337552 326667 329809 223311 224608 709870 673653 1535145 1510213 454781 450823 663404 667474 846298 823276 858416 867653 911881 924908 888175 988859 2160629 2271233 1274540 1125480 739285 722421 878868 876243 912955 920409 946073 960888 1077634 1069770 5391622 5622142 40.15 71.9 1
14:07:02 2024-01-29 718103 708728 215809 212708 353974 360328 377697 375453 228969 226914 282666 288163 325503 328163 4688299 5068431 7050434 6796430 1162732 1213899 314087 274604 292168 292609 343405 338014 325791 330136 223661 224898 715919 681061 1547074 1503138 454967 453389 662464 668966 843866 820359 857669 867060 913132 919596 889536 991013 2164031 2265286 1281936 1119364 736132 720307 881800 876243 906333 919759 950269 958044 1075966 1072809 5376249 5612709 40.15 71.9 1
14:07:04 2024-01-29 712392 709406 214910 213215 354047 358557 377432 376067 228528 226142 282630 288303 323914 329916 4715363 5075881 7050434 6781184 1156716 1213397 312184 273800 296748 291444 343440 338582 325528 327750 223661 224452 709870 682860 1526072 1497523 456151 454159 664346 673395 843903 815034 859640 873167 909197 918469 889442 993783 2166926 2252882 1330006 1116181 732997 721910 880118 875000 907701 922218 953155 959666 1069112 1077565 5354475 5617908 40.15 71.9 1
14:07:05 2024-01-29 711077 709411 215578 212602 351839 358557 381196 375489 228295 226404 282811 287325 325188 330443 4708514 5093039 7022569 6762150 1163777 1212179 312148 274604 296183 290621 346553 336949 324811 329773 222962 224516 708544 679448 1527387 1507802 456043 449411 663404 671414 841907 818616 862667 869944 909361 919768 894743 996727 2168649 2280463 1291180 1112973 736656 726636 881463 871889 908809 928260 950435 954166 1072225 1075869 5427399 5615218 40.15 71.9 1
14:07:06 2024-01-29 715208 711455 214945 212925 352055 358593 380638 373923 228649 226914 282630 287465 324175 329106 4698449 5083705 6995115 6752485 1171039 1210427 312184 274604 296392 291648 344957 336490 326776 328512 222962 225096 705701 681061 1524022 1507412 456151 449375 664346 672440 838887 817456 866506 871232 905395 919768 894521 994527 2170105 2280463 1267967 1106882 736213 728516 883215 871343 907850 927442 950435 953449 1072987 1078990 5427136 5593844 40.15 71.9 1
14:07:07 2024-01-29 712239 709949 214910 213082 352055 358593 378871 372649 228649 226019 282230 287569 324210 330443 4688332 5036144 6975830 6781878 1168903 1212143 313098 274184 296352 291684 345476 335689 327799 327256 222998 224204 705701 682371 1534439 1511013 456801 450787 667826 673395 837105 816262 867741 871214 902801 918469 897065 995235 2170191 2287927 1259836 1103504 737181 724396 875828 871963 913474 924717 942186 953598 1076107 1081995 5434881 5598962 40.15 71.9 1
14:07:08 2024-01-29 714028 709406 214577 213814 351983 357515 378389 374400 229289 224937 287321 287465 324175 332072 4698449 5023971 6907481 6757416 1181287 1215695 308420 275096 296602 290798 346032 336527 325528 329436 223661 225321 709704 672898 1534609 1521578 457564 451462 667556 669477 838887 820942 865237 867060 904755 919560 894779 993696 2163395 2300158 1287482 1108384 741397 727594 872097 871963 917146 924935 938171 953094 1084505 1078834 5427249 5609872 40.15 71.9 1
14:07:09 2024-01-29 718614 709452 214910 213074 349863 358593 379015 374364 228649 225669 287692 285295 324210 329975 4692435 4989918 6937967 6781184 1188863 1211674 311202 274639 290801 292609 345476 335179 325862 327521 223661 223512 708481 671735 1544081 1521306 454061 449411 665903 665552 837105 822986 867123 863305 904240 928928 901841 987878 2162388 2293445 1267145 1112931 742456 727668 873238 873724 914331 924905 940882 956360 1084532 1079100 5464744 5606987 40.15 71.9 1
14:07:10 2024-01-29 722209 709411 214910 213219 352019 360763 378244 373505 228969 225635 283066 287099 325188 327164 4695100 4977954 6952285 6799612 1179563 1212179 310259 274675 292054 290621 343405 338582 324811 326762 224169 225321 714040 673653 1548360 1511285 455827 454837 667556 668966 841407 820942 863213 867653 910463 924762 890837 991008 2159213 2268928 1285633 1119364 740340 718201 873857 879984 913210 917164 942335 961001 1078325 1071318 5370966 5618283 40.15 71.9 1
14:07:11 2024-01-29 719196 707301 214945 213224 350953 358593 378338 376654 228649 225669 287321 285866 324699 329472 4698449 5002593 6985156 6762202 1174077 1212179 309754 274675 291642 291719 344439 338289 324830 327786 223697 223512 712529 673173 1549338 1512086 455503 453482 664346 669863 846671 823202 860178 864419 912590 924690 890531 988697 2154748 2266893 1281936 1122009 742456 720307 876376 876243 910398 918351 945025 960167 1078399 1072111 5372693 5612453 40.15 71.9 1
14:07:12 2024-01-29 719707 707333 215913 213224 350912 358629 378677 376654 227941 226177 287285 285762 324734 328104 4701765 5035376 7003807 6796430 1172711 1211674 310259 275253 291339 291719 344439 337589 324830 329773 222962 224435 714182 671735 1530548 1505818 456151 450606 663293 669386 846709 823276 858378 864962 913238 924726 888078 986010 2154471 2271269 1276389 1123879 739285 722458 878831 876243 909296 919759 944692 959666 1076107 1063752 5389777 5610235 40.15 71.9 1
14:07:13 2024-01-29 719707 703322 215913 211988 352015 360219 378266 374400 227941 226439 287381 286230 325188 328468 4701879 5035376 7012464 6785720 1169998 1208238 312184 274675 291253 292368 344403 336474 325265 328778 222266 224551 712772 676767 1542387 1506878 453987 450714 662897 669863 846106 820868 860828 868908 913095 919633 891583 993696 2163993 2268502 1292653 1121483 736132 720307 880583 876243 905117 918460 948880 959483 1075344 1073139 5380094 5598962 40.15 71.9 1
14:07:14 2024-01-29 715490 703363 214915 212587 352051 359134 377109 374364 228330 226369 282031 287813 324210 327968 4692435 5053921 7022234 6785720 1158908 1208238 313574 273800 292054 292573 343370 337552 325300 329253 223375 227396 721357 681395 1530522 1502430 454855 450678 663367 669863 843866 819778 859640 867060 914922 919560 889972 988897 2157547 2253942 1291180 1117771 732997 720307 882154 876243 903990 919759 951660 956817 1068427 1072905 5338935 5593491 40.15 71.9 1
14:07:15 2024-01-29 709983 708647 214945 213215 351983 356440 377769 376654 228330 226019 281235 287569 323236 331565 4698449 5072192 7017197 6766976 1156716 1210427 311675 274639 296785 290586 347510 337261 326631 329026 222820 223443 707091 679448 1581854 1511702 458758 450606 662464 673395 841407 816028 863325 873068 908073 917173 890457 998747 2167071 2277722 1293029 1116181 736132 724543 880118 871177 911002 919587 948843 956360 1069880 1076015 5393165 5608867 40.15 71.9 1
14:07:16 2024-01-29 712852 710693 215913 212547 352010 358018 378547 374328 228295 226369 282866 287099 324175 329939 4688219 5088988 6994481 6753048 1166659 1215329 311863 274356 292597 291401 346375 335324 327591 328635 222748 225603 711363 679448 1526434 1508117 456151 449375 664074 672770 839483 817420 863932 871177 906532 919768 891877 993783 2170191 2280463 1291180 1110038 735085 727668 880744 870724 907242 927551 948843 952981 1069880 1079100 5435272 5599488 40.15 71.9 1
14:07:17 2024-01-29 710487 710191 214876 212967 353793 358269 378871 372875 228969 226177 282469 287569 324210 329939 4688648 5040368 6947166 6765804 1185432 1218236 309829 275340 292978 290657 346411 337095 328250 327608 223482 223443 706951 673863 1554100 1521578 457265 450714 665830 669440 838887 820757 867123 867060 905359 919633 897324 991719 2160918 2289657 1296726 1109248 739812 727152 872619 871104 915844 926205 939544 953598 1079022 1080629 5443048 5608867 40.15 71.8 1
14:07:18 2024-01-29 719435 709411 214543 213219 350921 360183 378943 373768 228649 225635 282866 285295 326876 329166 4688445 4968681 6952172 6802278 1182810 1216852 311060 274462 292609 292432 345794 338160 327750 326727 224363 223512 707844 675797 1531006 1510628 454855 454480 667317 669294 840775 820942 862630 867060 910651 924871 889462 988118 2157849 2266621 1287482 1119364 740340 719217 874545 878734 913210 918460 942298 960129 1078716 1075978 5378645 5604866 40.15 71.9 1
14:07:19 2024-01-29 719435 707301 214910 213514 350885 358557 377733 376654 228649 225635 287381 285762 324175 329436 4688445 5018864 7012159 6791744 1170580 1216852 311497 275111 292054 292298 343440 337241 325756 329488 222628 224516 702921 675095 1579370 1503822 454971 452103 661994 667474 845100 820359 858416 867060 911759 919596 889340 991719 2160918 2265286 1272692 1119364 736132 720271 880744 876243 904027 919725 950232 959446 1075308 1071474 5386528 5593769 40.15 71.9 1
14:07:20 2024-01-29 716385 703327 214910 212552 352055 359640 376600 374364 228330 226177 281995 287569 324175 327931 4688332 5051215 7043863 6782312 1159623 1213397 313574 273765 292054 291993 346211 337370 327129 327715 222962 223512 707091 683349 1526509 1497523 456114 453389 664346 673123 843830 814997 858416 871214 911073 918469 889442 993783 2164031 2256079 1306094 1114594 733588 720307 880118 873760 907059 919515 948843 955211 1069185 1072868 5333852 5599488 40.15 71.8 1
14:07:21 2024-01-29 709289 707301 214945 212556 351789 356405 378943 375489 228295 226177 282630 287286 323949 330926 4699132 5078967 7016357 6742900 1163332 1212734 311608 274356 292577 290727 346518 337589 324830 328635 222962 223546 705701 677509 1570520 1505967 457048 450044 662464 672918 841907 816262 862017 871177 908073 917821 892097 997208 2167108 2273972 1267967 1112936 737181 726122 880744 870487 906598 923524 948880 954278 1069880 1076015 5418003 5604866 40.15 71.9 1
14:07:22 2024-01-29 713520 708373 214945 212543 352051 358018 378979 373208 228295 226404 282430 287534 324680 330150 4709892 5084538 7005093 6764332 1169998 1213397 312148 274219 292054 293763 347756 335469 327269 326762 223468 224204 709954 682092 1523669 1507412 456801 450751 665903 674171 837105 815611 867741 871214 902090 918469 897324 993783 2170191 2283700 1296726 1103068 734562 724543 876376 872178 909978 924862 945025 951562 1072839 1081995 5407688 5599488 40.15 71.8 1
14:07:23 2024-01-29 709480 708373 218997 213224 351722 357192 378302 373505 229274 225775 282811 288163 325109 330333 4688115 5032404 6944030 6771922 1171988 1215123 311497 274184 296981 290798 344957 337277 325826 328505 224205 223477 709870 679448 1548831 1511285 457822 450751 667826 673395 836512 816262 867741 870762 900143 919768 898600 993172 2163993 2273972 1287938 1100713 739285 725607 873857 868604 912343 924898 940919 951562 1077634 1080395 5408588 5591505 40.15 71.8 1
14:07:24 2024-01-29 710487 709147 214910 213659 349558 359036 378619 376116 228572 224833 283831 286525 323548 331036 4708615 4990138 6912449 6783305 1188014 1210390 310295 275253 290336 291684 345476 335979 325791 327750 223468 223546 708481 670016 1539763 1519420 454967 450786 665866 665515 837105 820588 866469 864530 902764 927560 896050 985936 2157849 2291186 1296096 1110038 740868 724580 873857 874410 913210 919551 942335 953854 1082155 1079100 5461120 5593807 40.15 71.9 1
14:07:25 2024-01-29 719707 710155 216823 212971 351690 360220 378388 375318 228864 225880 282920 287160 325013 326291 4692435 4968869 6938529 6781765 1178722 1210814 311412 274639 292073 292093 345343 338582 327129 326762 224363 223477 707045 673653 1538882 1510213 456801 454837 665866 669440 841407 820942 862686 866445 909361 924871 890605 987415 2154708 2263250 1264335 1120614 740340 718709 875097 878734 911915 917812 945025 960888 1077460 1074422 5367132 5606987 40.15 71.8 1
14:07:26 2024-01-29 718609 708714 214841 213082 350495 358414 377518 375874 228119 225530 282957 285693 323688 328468 4684756 5018864 6994481 6771805 1172700 1208238 310259 275289 291230 290621 346773 337039 325265 328778 222927 224707 708544 676542 1538741 1501793 453379 450823 661525 667511 843596 819778 860866 867060 909197 922347 889442 991719 2160918 2262076 1283785 1117771 734562 719217 880744 876243 905122 918460 948880 958044 1072988 1071354 5349023 5604692 40.15 71.9 1
14:07:27 2024-01-29 710109 708396 214841 213046 351911 360551 376987 375189 228295 225669 282866 287460 324965 329436 4688257 5065261 7046828 6771805 1154211 1210814 311893 272964 296776 290798 343405 337589 326667 327750 223941 223546 708481 682371 1537975 1495208 456151 453482 664346 673395 843866 814997 860252 871214 909270 917021 890605 995272 2167108 2252882 1364219 1113010 733588 721874 878868 873724 907626 922582 947537 957155 1066913 1079095 5358042 5593958 40.15 71.9 1
14:07:28 2024-01-29 710104 709411 214876 212552 351947 356405 378943 375189 228014 225984 282630 286664 323688 330948 4695100 5071741 7003807 6743509 1163055 1210390 312148 274184 292054 290356 348248 335469 324775 328742 222927 223546 701562 678478 1562647 1505967 456151 450110 664346 671451 839248 816262 862704 869908 907394 919768 892580 992371 2168649 2280463 1291180 1108458 734562 726636 880118 869488 906598 926241 950359 953056 1069760 1080555 5414637 5577540 40.15 71.9 1
14:07:29 2024-01-29 712239 707342 214876 211953 351695 359764 377661 372021 228295 226177 281995 287325 323949 329472 4685748 5041288 6947854 6753085 1169370 1210427 312184 273729 296566 290833 344403 335505 328482 325778 223532 223477 715591 679448 1522436 1508073 456151 450593 667826 673395 836512 815648 867741 870561 902460 918469 894447 993783 2170191 2280463 1278860 1100713 735085 724309 873857 870576 912380 926253 943723 951413 1075197 1083694 5411232 5591505 40.15 71.9 1
14:07:31 2024-01-29 712285 710418 214841 213673 349792 356405 378871 373768 228154 224746 287285 285762 322265 330443 4674800 5000193 6901227 6753048 1184623 1211674 308385 275060 291230 290621 347756 335505 325528 326762 223468 223512 708481 669788 1557351 1519420 453416 449411 665866 665515 837427 820588 865237 862046 905183 923533 891803 983061 2156316 2289657 1274540 1109248 740340 725864 872060 874447 915157 923670 941029 956285 1085313 1080555 5455616 5593656 40.15 71.8 1
14:07:32 2024-01-29 720628 707338 214508 213224 351555 360533 377130 372091 228330 225286 282866 285831 324965 326436 4686412 4961894 6929204 6791575 1180404 1208238 310224 274411 291751 291648 344855 337589 326667 325813 223811 223132 707045 672693 1543354 1509143 454855 454086 665866 667474 841907 820942 857632 865217 908073 919669 889972 986712 2154708 2255357 1285633 1121982 741397 719481 874582 878074 912489 915652 943534 961838 1077634 1069770 5353016 5600870 40.15 71.9 1
14:07:33 2024-01-29 719196 708336 214979 211887 350953 358629 376600 373768 226919 226369 282230 286812 324175 327432 4674800 5031798 7008140 6772199 1167455 1210814 311202 274184 291074 291684 346211 336527 327700 327485 222998 224898 717369 677509 1527192 1501681 454209 455144 661994 667474 844829 819778 858416 867060 910556 920887 888709 990307 2163836 2267716 1270843 1118529 736213 721527 881370 876132 904931 918460 948880 958044 1073024 1072992 5376530 5600870 40.15 71.9 1
14:07:34 2024-01-29 714535 703291 214910 212592 352051 359411 376564 374066 228295 225984 281398 287813 326876 327396 4688445 5055571 7031783 6771516 1158908 1209955 312592 273800 292054 291542 343370 337039 326667 327256 222927 223546 715919 679448 1552446 1498166 453564 450823 661994 667983 842003 818616 858840 867060 910651 923606 890420 990819 2163653 2260680 1260704 1118780 735687 721527 881370 876243 903990 918460 953155 959409 1072951 1063716 5369226 5593958 40.15 71.8 1
14:07:35 2024-01-29 713520 707374 214245 212587 352051 358593 376564 373803 228304 225635 281796 287465 323688 327432 4683070 5024882 7031783 6764531 1157253 1211083 313098 272964 292054 291684 344855 337552 326667 327291 222927 223477 708481 680177 1540651 1493918 456151 453389 663404 672918 842636 814420 858155 873825 913058 921039 888672 995973 2163929 2252634 1360452 1112973 732018 720307 878868 875070 907626 918832 948168 952463 1066766 1072673 5316340 5594637 40.15 71.9 1
14:07:36 2024-01-29 706396 703025 214940 212925 351447 356405 378907 374400 227623 225669 282230 286230 324699 331183 4674800 5063193 6985156 6734290 1159191 1209955 311390 274184 291866 290356 345512 336527 324830 327821 222770 223477 705701 675577 1565611 1503138 457452 449411 661994 672440 843030 816347 863213 872000 907890 915662 892605 998860 2163653 2271269 1289331 1112182 736213 724580 878868 869871 904027 920915 949141 953598 1066785 1074495 5383787 5591505 40.15 71.8 1
14:07:37 2024-01-29 710487 707527 214949 212587 351731 356440 378943 373243 227941 226177 282230 286230 324965 328505 4674838 5074326 6985156 6734290 1163332 1210814 310846 273800 292054 290798 346291 335433 324811 327786 222266 223512 711363 677993 1527976 1503138 457238 449853 664272 671773 839483 816079 862556 872000 907877 920960 893924 992333 2167108 2281436 1291180 1103700 732997 726636 878868 870092 907887 927551 946110 950885 1072228 1072500 5417994 5577728 40.15 71.9 1
14:07:38 2024-01-29 710487 709147 214726 212732 352055 356440 377733 371795 228330 225669 282230 287134 323465 329742 4674838 5019666 6947854 6753292 1166042 1211674 312615 272999 292054 290418 343405 333546 325826 328236 222962 223512 708544 681395 1534142 1508856 456615 450289 667656 672293 837410 816347 868159 872000 901416 918469 894374 994402 2170191 2278847 1271598 1100768 735161 723518 876340 869871 909978 919660 946373 952956 1073061 1081195 5419654 5585967 40.15 71.9 1
14:07:39 2024-01-29 708437 709610 218894 213215 352051 356333 377697 372614 229289 224937 282630 287465 323166 330443 4674800 5018253 6912374 6743669 1175367 1211674 310808 274184 292882 290285 345735 336454 327591 329202 223882 224968 715271 675797 1527279 1516009 457452 452006 668131 671230 838182 819160 864510 869525 905211 924988 897435 993134 2160918 2283067 1275229 1106095 739285 726122 872097 870724 913210 919623 938134 951562 1079164 1081124 5436805 5590109 40.15 71.9 1
14:07:40 2024-01-29 717049 707306 214841 213039 349792 358557 378835 372614 228614 225635 282630 284038 327568 328395 4677040 4952497 6932253 6771805 1177770 1211674 311835 274148 292054 292093 344638 336711 328482 328505 224226 225321 702933 673863 1526658 1510270 455827 453264 667753 668420 839520 820942 863175 866418 908000 919596 890760 987878 2157776 2263680 1287482 1116181 739285 719481 872097 877487 913210 917128 942299 960129 1075864 1075978 5361560 5590109 40.15 71.8 1
14:07:41 2024-01-29 716270 706405 214534 213224 349792 357479 375999 375453 228100 224903 283066 285727 323688 329166 4683070 5004436 6975830 6737983 1172359 1210291 309471 275197 290903 291401 346737 336309 326631 328635 222053 224065 708481 673380 1572454 1503138 454532 452103 661958 666965 847389 820942 858416 867060 910483 923679 888087 990307 2157849 2265286 1271998 1117771 736132 719725 878868 876243 906325 917012 948131 958007 1075308 1069875 5376954 5590109 40.15 71.8 1
14:07:42 2024-01-29 713345 706400 214876 212705 352019 357407 375399 373732 228260 225600 281362 287534 323201 327931 4709297 5035376 7013365 6750981 1154431 1212734 310664 272823 293504 290974 345794 337370 326631 327644 222748 223408 701733 679448 1527436 1504894 457452 454406 662464 673395 842599 813232 860828 872797 910651 915807 892355 996690 2165533 2265286 1291180 1110038 736132 726365 879493 869488 906561 919587 948131 951525 1069944 1075978 5395328 5586122 40.15 71.9 1
14:07:43 2024-01-29 712001 703286 214876 211882 351695 357192 378835 372056 228100 226335 281995 286664 323201 328933 4680378 5060620 6966505 6765689 1168982 1215086 312006 273623 291945 290586 346283 336035 325791 325480 223661 223477 708481 680666 1524524 1509555 456801 452103 667317 673690 838293 815611 867741 870762 902572 919768 898715 994590 2165533 2276107 1312673 1100713 736656 724543 873238 869488 912938 924862 942298 951562 1076107 1082163 5404727 5580731 40.15 71.9 1
14:07:44 2024-01-29 712312 703250 214876 213179 349260 356405 378871 373172 228295 225635 283777 286213 323201 330172 4680378 4975820 6932935 6772879 1186202 1213865 310517 274201 290118 292333 345587 335469 325756 325778 223689 223408 700191 674614 1537270 1512358 453195 452882 665866 667485 838293 820588 865237 863646 902801 927560 894895 986731 2157849 2277722 1270054 1109248 739285 724543 873238 871141 911915 919515 940957 955678 1082119 1075978 5435159 5561711 40.15 71.9 1
14:07:45 2024-01-29 718614 703025 219242 213030 350351 357982 375364 372056 228295 224937 282630 285762 323653 326436 4668091 4952403 6950612 6763447 1174752 1211674 308314 274376 291642 290798 346211 337370 324794 328246 222543 223443 705674 671936 1545846 1506342 454855 452103 662427 667485 846298 820942 858416 863954 909234 924871 887456 985936 2151646 2262076 1275696 1122245 738232 720271 875718 874964 909025 918422 945025 956645 1076107 1069838 5359807 5585703 40.15 71.9 1
14:07:46 2024-01-29 717590 706405 214915 211887 350356 360056 376564 373172 226849 226335 282430 285330 324175 327164 4680082 5028229 7006965 6767524 1164919 1208238 311390 274497 291121 290621 345343 336217 326667 329436 222776 224673 715919 677509 1532625 1500296 454209 453549 661489 667437 843830 819778 858416 867060 912590 919560 888078 988897 2159383 2259282 1276389 1116181 734562 718948 880118 876243 903990 918460 948131 957288 1072988 1069958 5367475 5590109 40.15 71.8 1
14:07:47 2024-01-29 713388 706396 214543 211918 352055 358018 375435 373768 228100 225600 281362 287264 324965 327409 4709297 5045470 7033149 6753151 1156913 1211674 312807 272858 292296 290542 345016 336490 324577 327256 222962 223443 707091 681395 1516909 1493918 456913 453389 662464 673395 843559 813196 858416 871177 910651 917057 889340 995198 2160918 2249690 1362336 1112973 732018 722385 878245 872413 907242 919515 946073 955678 1066913 1076015 5336893 5580731 40.15 71.8 1
14:07:48 2024-01-29 709176 706405 214915 211926 350921 359036 378568 374328 227588 226091 281903 286855 324965 330026 4685095 5070026 6990756 6729929 1161636 1208238 310118 273936 291848 290762 345199 335469 324830 327786 222343 223477 709870 677509 1527976 1505006 456801 448707 662464 669477 839483 816226 861368 869525 906715 918469 889132 997585 2160918 2274493 1266151 1110038 735085 726122 878868 869488 903990 919587 947537 950810 1069944 1075978 5408588 5580731 40.15 71.8 1
14:07:49 2024-01-29 711729 703282 214876 211887 351947 359546 378280 374149 227979 226230 281614 287395 323287 328322 4678900 5036811 6958333 6744582 1166381 1209541 312148 273765 292054 290762 345685 333546 325826 325743 222962 223477 707264 679448 1535274 1504894 456151 450751 665866 672440 836240 814997 867741 869871 901457 917821 894521 992333 2163993 2276107 1275229 1100713 734562 723481 875097 870724 909296 919587 943678 951525 1072988 1081958 5408588 5580731 40.15 71.8 1
14:07:50 2024-01-29 710220 707259 215806 213609 351128 358742 377554 375318 228668 224451 282248 286925 322991 329756 4670999 4986459 6872953 6743669 1182089 1210814 308349 274604 291642 290762 344957 335469 326667 326762 222258 223443 708481 669537 1536604 1517482 456151 451831 664346 665515 836512 820942 865237 865559 905187 919633 896798 987378 2157849 2289657 1287482 1106095 739285 726365 870859 870106 913210 919623 936098 952919 1079786 1079100 5432923 5580016 40.15 71.8 1
14:07:51 2024-01-29 720519 707798 216218 212739 350212 358990 377518 374258 228119 225496 282049 284072 323914 324528 4678900 4933645 6927380 6742825 1178446 1211674 310224 274148 291642 290762 342627 338067 324830 325813 223468 222754 698884 671936 1533191 1505967 454855 454033 664346 667474 842329 820942 858416 864567 909361 924871 888087 985936 2151646 2258835 1283091 1119364 739285 719481 875097 876243 910352 917164 944351 959446 1077634 1072905 5343359 5595273 40.15 71.8 1
14:07:52 2024-01-29 717447 707402 214841 211706 350172 360824 376421 373172 226849 226177 282230 285295 325109 327141 4673705 5004284 7003807 6748321 1160566 1208238 311893 272964 290988 291648 344855 336217 326667 326762 222927 223443 708481 679448 1515701 1493918 454209 453178 661994 669440 841907 816262 860252 867060 909361 921069 889340 991013 2160918 2252882 1266151 1116181 732018 718912 880744 876243 903990 919759 950232 955248 1069944 1074443 5324345 5584516 40.15 71.8 1
14:07:53 2024-01-29 708279 706405 216218 212371 350885 355299 376264 375189 228100 225933 282448 287813 322230 330443 4674725 5046742 6975830 6724912 1153427 1208238 310188 272964 292296 289607 346773 336490 324577 327786 222578 223512 704311 675577 1552796 1503138 457452 449375 661994 671451 841037 815034 860108 870524 908073 917057 886618 996653 2160918 2271269 1289331 1110038 735085 724580 880118 870724 906598 919623 949141 953056 1072094 1079095 5386340 5584421 40.15 71.8 1
14:07:54 2024-01-29 710487 707043 214726 211926 351411 359784 378424 373994 227871 226177 281796 286525 324712 329143 4677040 5046190 6947854 6734290 1165826 1210814 311827 273765 292054 290762 343405 333510 325791 327256 222578 223546 705726 679448 1525324 1503138 456263 449510 664346 671451 837105 814997 865199 869871 902728 917821 894779 994702 2166835 2276107 1267967 1100713 732018 725607 876340 869488 910435 927603 950016 951376 1074512 1082123 5407361 5572774 40.15 71.8 1
14:07:55 2024-01-29 707899 706952 215494 213747 351375 355833 377432 373208 228723 225787 282230 286664 323907 330443 4658609 4982935 6872990 6753048 1185470 1212535 308349 274604 290987 290798 347756 333510 327555 326762 222962 223477 717000 670016 1535345 1516658 453564 452887 665866 667011 836240 820942 865199 862009 902090 926262 894743 984509 2151646 2285320 1290339 1108458 739812 725642 873923 874410 913210 923017 941211 956285 1084542 1078154 5443048 5577878 40.15 71.8 1
14:07:56 2024-01-29 719118 706405 219238 212921 349863 358582 377433 371500 228295 224937 282230 285762 324965 324564 4671726 4933416 6912411 6753048 1172711 1210814 308385 273800 291157 290798 343334 337552 324830 326762 223425 223253 700405 670016 1525553 1507412 455614 453389 664346 665515 842599 820942 858416 863954 910651 924871 888078 985235 2151646 2259467 1280087 1122784 740440 722516 875828 874816 910435 917630 943534 959741 1075308 1069958 5337525 5580731 40.15 71.8 1
14:07:57 2024-01-29 715552 705176 216177 211555 351735 357479 375399 372946 227588 225868 281362 286664 323201 326472 4677040 5026104 7013132 6753151 1156427 1208238 312148 272928 291642 290635 342879 337039 324830 326762 222770 223477 707091 679448 1529492 1492858 456263 453389 663404 672440 843555 813808 858416 870561 910651 917173 888078 992371 2163836 2250732 1391330 1113206 732018 723066 878831 873204 907576 921060 946036 955678 1063857 1075850 5336893 5580016 40.15 71.8 1
14:07:59 2024-01-29 708279 703214 214726 211918 350356 355833 378302 373768 227429 225635 282230 285762 323166 329939 4675064 5063193 6966505 6724912 1160018 1208238 311166 273923 291642 290974 345476 335505 324830 327786 222230 223443 708544 676542 1522436 1501816 456151 449814 662464 669440 839483 816226 860793 869252 906715 918469 893152 994365 2166926 2274953 1267967 1105430 733064 726526 877076 868871 907329 924898 945025 952375 1071396 1079100 5411232 5553744 40.15 71.8 1
14:08:00 2024-01-29 706359 703246 215303 212921 351411 355299 376600 372127 228969 224746 282230 286664 322230 329436 4667044 4996114 6882577 6729487 1175092 1210814 308314 273765 292054 289844 344439 333546 326667 325813 222927 222101 708351 671936 1544763 1512358 457452 450044 665830 668966 838616 818616 863932 867653 904921 921472 895787 988710 2157776 2284199 1261619 1105430 738758 724580 869622 868871 915510 919587 936764 951562 1078986 1081321 5403832 5576750 40.15 71.8 1
14:08:01 2024-01-29 717086 703241 218961 211962 349572 358078 377166 370979 227588 224937 282031 284107 323688 324528 4648041 4933645 6907519 6766976 1177882 1208238 310224 273765 291642 290798 342879 337552 326486 325813 223725 223132 708416 671735 1532605 1506342 454855 454569 664346 667474 841407 820794 860679 867035 910577 919524 889229 987991 2154603 2259282 1281936 1119364 739285 718985 875828 876243 910623 917812 945025 960352 1076107 1069958 5349295 5576750 40.15 71.8 1
14:08:02 2024-01-29 715543 705895 218997 211560 350885 358305 375699 372911 227941 225984 279779 286230 323201 326436 4675064 5022532 7003807 6753048 1158630 1207704 312184 272964 290988 290833 342663 336490 324830 326762 222770 223477 707091 679448 1529677 1493269 453379 450895 664272 671773 843993 817509 860215 869525 909895 919550 889336 991570 2160918 2250062 1278860 1116387 732018 719481 880118 873724 905117 919759 950232 954532 1068427 1072111 5307102 5572774 40.15 71.8 1
14:08:03 2024-01-29 704252 705405 219386 211918 350392 357713 376600 374364 227588 225635 282230 285693 322196 330948 4648078 5024918 6975830 6724912 1155893 1208238 310224 272964 291751 289035 344439 336490 324830 327521 222507 223288 714182 677026 1541550 1501457 458431 452103 662427 672293 841870 815187 861442 872000 907853 917938 888833 995272 2163836 2269623 1267967 1110038 733588 722275 878245 870724 904027 919551 947537 954316 1068427 1072941 5370575 5572774 40.15 71.8 1
14:08:04 2024-01-29 710298 705895 214726 211852 350921 356405 378302 372091 226884 225635 281398 285797 322230 328200 4689125 5053398 6952172 6734290 1164717 1208238 311675 272928 291642 290524 344674 333510 325791 325252 222927 224968 708245 680177 1535493 1505967 456801 451992 668131 671267 836540 815767 865051 870762 901930 917821 898886 993768 2160918 2274493 1277045 1100713 735085 723994 873857 869488 910623 919623 942335 950848 1073061 1080431 5389777 5545866 40.15 71.8 1
14:08:05 2024-01-29 708705 703250 218929 213224 349863 357983 376600 372946 228295 223585 282866 285797 322230 330443 4667667 4985055 6882577 6743669 1184623 1208238 309754 274604 288595 290798 343440 333546 327555 328970 222427 225480 707091 669537 1529898 1517482 454855 450304 666235 667960 835882 820942 864584 862343 905183 924183 894743 983061 2157776 2288035 1274540 1106882 739285 725851 870859 870487 913210 919515 936838 954316 1082155 1076051 5419391 5576750 40.15 71.8 1
14:08:06 2024-01-29 719707 706405 218970 211953 349863 358305 375435 371500 228330 225170 282230 285762 323688 324528 4648041 4945169 6919878 6753048 1172711 1205628 308385 272964 291203 290551 345722 337261 324649 327114 222436 224372 707045 670016 1546381 1506710 454855 450751 661994 665515 843030 820757 858416 863268 910651 919669 889886 985973 2148590 2257196 1276389 1119364 737181 720307 875097 873760 910623 918460 944351 955248 1075344 1069006 5333852 5561748 40.15 71.8 1
14:08:07 2024-01-29 714313 705405 214543 211224 350921 358305 375435 372091 227941 226369 281362 285797 323201 326873 4667667 5019989 7003807 6748232 1152308 1206656 311899 272682 291593 290657 342843 336381 324794 326656 222592 225337 705701 680908 1519921 1492858 456151 453482 662620 672330 843104 811472 858416 870561 907816 915843 888078 994527 2157547 2263742 1287482 1110038 734562 723518 877972 869488 904027 919587 946110 951619 1069185 1074495 5380371 5567102 40.15 71.8 1
14:08:08 2024-01-29 709983 705905 219113 211551 350638 356405 378302 371500 227623 225669 282162 287012 322265 327931 4664339 5025781 6922360 6726231 1169998 1212734 310368 272823 292104 289739 346283 333366 326631 328541 222748 222719 706999 670016 1567482 1515582 456973 449411 665762 667511 836512 820732 863969 867060 902801 918877 894743 988897 2156316 2280463 1258052 1105308 737181 724580 870859 868871 913210 919623 936838 951562 1077634 1078337 5411923 5577991 40.15 71.8 1
14:08:09 2024-01-29 714750 706405 218925 211926 347724 357479 377697 372056 227976 224972 281362 289826 324929 327432 4667044 4933645 6910553 6773596 1176064 1209286 309865 273623 290929 290692 342771 336071 324613 325252 222962 222754 702418 673380 1535931 1503138 454855 453482 665359 669386 839520 820359 860866 864567 908073 919633 890605 985973 2148590 2259282 1262520 1116181 737181 718461 872091 876243 910623 915834 940957 958081 1078127 1071354 5335125 5577991 40.15 71.8 1
14:08:10 2024-01-29 715261 704403 219041 212583 348773 356405 375999 374364 227588 224937 282466 284279 322265 327432 4664339 4998286 6974587 6744367 1167229 1207171 309144 274042 288631 290524 344855 333582 324613 329939 221431 223477 714325 674614 1548756 1492356 454209 450823 660589 665552 841907 818036 858416 867060 910651 919524 888078 990307 2154785 2252882 1287482 1116181 732018 719481 878868 875000 902432 917122 947457 955248 1069844 1069958 5331550 5562086 40.15 71.8 1
14:08:11 2024-01-29 707198 704403 219032 211926 351452 355299 374310 372649 227623 224972 281760 287064 321712 328432 4648153 5041167 6972091 6725717 1153953 1209573 310259 272964 292054 290660 346773 335979 324794 327220 222230 223098 701531 675797 1567543 1501681 456043 449546 660589 670192 839520 815034 857632 868677 903833 915843 889499 995272 2159383 2271269 1266151 1110038 734040 724580 876376 869488 904027 919623 946147 951562 1066785 1072868 5380371 5564832 40.15 71.8 1
14:08:12 2024-01-29 708784 705900 214543 211637 351717 356333 377697 373729 227359 225950 281362 288494 322230 327032 4667816 5025985 6923036 6734241 1166042 1210404 309976 272787 292468 289633 343370 335433 325721 328004 223182 222754 708481 677509 1531328 1503138 456151 451782 665866 671414 834662 814997 866811 869525 902572 918469 897439 990819 2160918 2269623 1302273 1097583 736906 722933 871478 868254 911915 919551 939507 950773 1073641 1079100 5395328 5561973 40.15 71.8 1
14:08:13 2024-01-29 712001 706139 219242 211882 348168 355798 377697 372021 228036 224903 283029 284038 322230 328874 4667266 4961916 6902406 6745531 1178403 1208238 309683 273729 291284 290798 342627 335689 326667 325707 222962 223063 712650 671566 1531843 1506080 454061 453409 663875 665515 841907 820359 858416 862009 908073 924871 888175 983061 2145502 2255543 1278238 1119364 738232 719481 873857 876243 910294 915798 942335 958007 1076070 1069502 5337677 5571352 40.15 71.8 1
14:08:14 2024-01-29 714947 704403 214876 211816 349300 357718 375399 372056 226814 225984 281036 286875 324676 326837 4666131 5008825 7000102 6743910 1157216 1202925 310953 272752 290300 290621 344819 335469 324830 325743 222187 223063 695165 678963 1519114 1492858 453564 450751 661489 667437 839483 816226 858416 867060 909361 920350 889340 988859 2157776 2247824 1287482 1115387 732018 718971 880118 874964 902708 917776 948928 955174 1069944 1072233 5314533 5558006 40.15 71.8 1
14:08:15 2024-01-29 704979 704398 219202 211525 349792 356755 376898 376383 227591 225426 281668 286490 324051 329289 4669467 5042542 6969951 6706154 1160287 1206843 310188 272893 291303 289439 344403 335469 324794 327256 222195 223098 705701 675577 1594735 1500612 457126 449339 660552 671414 839248 814030 860866 870762 907394 913025 890615 995198 2160918 2268502 1266151 1108458 733588 724543 878868 867023 905005 919587 946073 948708 1069185 1076015 5389777 5570031 40.15 71.8 1
14:08:16 2024-01-29 710487 705895 215459 211530 351128 357616 377410 373693 227448 225880 279563 286464 324507 327713 4661620 5005103 6920925 6724912 1167704 1208238 309250 272704 292164 289607 345587 333510 324830 325778 222891 223741 704294 671936 1533476 1512358 456801 451782 665830 669404 837105 818036 862667 867060 902054 921069 893400 988859 2157776 2280463 1273413 1103854 738758 725642 869622 869488 913210 919587 936764 951250 1078986 1077574 5439115 5571352 40.15 71.8 1
14:08:17 2024-01-29 717433 706258 216306 211644 349648 358378 376987 373693 227696 225461 281813 286875 323774 324492 4658295 4936141 6903206 6753048 1176666 1207345 309250 272928 291194 290215 342879 335616 324830 325252 222962 222754 707045 670016 1521678 1506878 454707 453445 664346 665515 840712 820359 858416 863917 908036 919633 890162 985899 2148590 2259282 1278238 1119088 738232 718461 872619 876243 909260 910610 942335 958044 1077634 1074697 5322118 5566189 40.15 71.8 1
14:08:18 2024-01-29 716496 705373 216213 210870 350459 358342 377286 375053 227378 226230 279671 286213 322230 324492 4652241 4998286 6990756 6734290 1160566 1206452 311166 272893 290300 290621 342879 335469 324830 325778 222195 223477 715591 677509 1539728 1493918 453564 450751 660282 665515 839483 816189 859640 867060 908073 919488 889340 988859 2154434 2244626 1275229 1112973 730975 719481 878596 872413 903186 918460 948806 955787 1065328 1071474 5311030 5565269 40.15 71.8 1
14:08:19 2024-01-29 705263 704297 216209 211836 349648 357513 377396 373172 226884 224972 281362 288088 324051 329399 4658295 5044649 6957180 6706154 1156427 1207073 310224 272964 291412 289000 344921 335433 324564 327256 221537 223253 702921 675095 1560680 1503138 457126 448040 660552 669404 838887 815034 860866 870762 905432 915843 888833 994453 2157849 2264767 1264335 1110038 734112 723481 876376 869488 903718 919515 946036 951488 1069807 1075165 5382853 5565547 40.15 71.8 1
14:08:20 2024-01-29 709522 705295 216218 211159 350356 355833 377432 372938 226744 225600 279671 285866 323379 327396 4654974 5027433 6932253 6725163 1161673 1206956 310695 272060 290830 289642 344855 333438 327591 326690 222578 223098 703790 677509 1523403 1501681 455503 449375 665830 670426 833444 814030 865199 869525 901457 915843 894743 993172 2160918 2270998 1250918 1097622 733064 720344 873923 867023 908921 919515 943723 953018 1074128 1082123 5388994 5556115 40.15 71.8 1
14:08:21 2024-01-29 709139 704407 215454 211926 348207 356755 376492 373994 227394 223551 282230 287153 322126 329436 4648923 4961782 6864159 6724912 1182052 1208202 308385 273729 288617 290285 343334 333438 326667 325743 222230 222754 705701 668104 1532442 1511007 454209 449546 664346 666064 834662 820942 862704 860753 902460 919633 894706 985198 2150117 2283700 1274540 1103737 739285 723994 869622 870092 914331 922190 936821 951413 1082233 1077565 5428457 5561973 40.15 71.8 1
14:08:22 2024-01-29 717480 705185 215610 211847 349510 357479 375399 372675 227766 224555 281362 285295 322906 324419 4649162 4914914 6872953 6734290 1174386 1206956 308314 272928 290952 290220 342879 336217 324794 325252 222543 222067 707045 669259 1531383 1501681 454855 450859 663875 667204 839520 819778 858416 862009 908036 919560 888078 987474 2145422 2256079 1258889 1117771 737181 718240 874545 876941 910181 916365 942148 959741 1077455 1069812 5327742 5561786 40.15 71.8 1
14:08:23 2024-01-29 714535 704398 219381 210530 351885 360056 374239 371500 227394 225443 279671 285615 322230 324492 4634738 5014685 6985156 6734014 1153878 1206452 311639 272702 291111 290762 342879 335469 324830 328505 222578 222754 705701 679448 1523358 1484477 453936 450787 661994 667947 839520 814997 858141 867060 908073 919768 888078 988859 2154708 2243688 1289331 1114720 734112 718786 878831 874447 900963 916946 950435 956247 1063783 1069958 5299622 5537967 40.15 71.8 1
14:08:24 2024-01-29 704261 703886 216146 211224 349260 355999 376564 372911 227015 224903 281326 284898 321229 329436 4652241 5026104 6957760 6707830 1156427 1206452 309971 272928 291074 289439 344937 333510 324794 326991 221537 223063 711363 673863 1541505 1497374 456151 448004 660552 668930 838887 815034 857632 867060 904718 917821 889462 992333 2160753 2270387 1267967 1103854 732018 724396 877076 866224 906561 925634 943647 945976 1069944 1079095 5389777 5563409 40.15 71.8 1
14:08:25 2024-01-29 704206 704398 215032 211891 350885 355001 375364 372149 228135 224555 279707 286195 323907 327895 4648340 4984629 6892869 6715533 1166042 1208202 310149 272476 291957 289404 345343 333438 324830 325252 222378 223584 706999 670016 1522354 1512358 456151 448076 664346 667437 836512 816262 861368 866445 900780 919768 894340 990819 2157547 2284199 1283785 1103854 739285 723540 869585 869488 913210 921060 934252 951413 1079164 1076015 5420691 5552594 40.15 71.8 1
14:08:26 2024-01-29 716819 704901 215307 211856 348773 357443 375999 372675 227394 224682 281362 285295 322230 324455 4649027 4923099 6906648 6738860 1176064 1208238 308385 272928 290300 290321 342879 336490 324794 325743 222770 222101 698884 670016 1523739 1501681 454855 450859 663404 667011 841370 819778 858416 862653 910463 924914 890162 986581 2148477 2259181 1261839 1119579 739285 718971 872619 875000 909867 915824 940919 956645 1076107 1072788 5333344 5567378 40.15 71.8 1
14:08:28 2024-01-29 714424 702417 219206 211882 347688 356083 374346 373732 226849 224746 282194 283938 322230 326436 4652345 4989014 6952285 6734290 1166659 1203852 308385 273887 288631 290215 344855 333510 324830 326762 221346 223443 704316 673653 1543085 1495394 452057 452103 660552 667011 841907 818672 858840 867653 910540 921033 887415 990149 2159213 2256079 1276389 1114594 732018 718713 880081 874927 903829 917164 946110 958666 1068427 1071474 5295824 5530129 40.15 71.8 1
14:08:29 2024-01-29 704261 702417 218925 211856 349291 355999 374275 372614 226884 224555 279707 285727 320970 328468 4661620 5022532 6958333 6710743 1146991 1203852 309502 272512 292054 289000 344855 333185 324794 325813 221883 222754 704311 675797 1563528 1500449 456801 449727 661677 672730 841759 814030 858341 872000 909062 915833 890723 995936 2156316 2255673 1264335 1109726 733064 722385 876376 867023 905117 919551 945327 950134 1066913 1072111 5370688 5548526 40.15 71.8 1
14:08:30 2024-01-29 708437 705400 219238 211046 349823 355833 377108 372938 226884 224972 279707 286754 321712 326897 4652345 5027433 6932630 6720115 1163332 1204742 310730 272095 291194 289000 344855 333438 327129 324852 222230 224652 704646 677509 1517481 1506080 455854 452103 667821 670791 834400 815187 865013 871343 899711 915807 892047 993172 2157547 2268502 1291569 1100713 736132 723580 871193 867023 911915 919551 935396 948745 1078399 1076051 5408588 5561696 40.15 71.8 1
14:08:31 2024-01-29 712507 703909 214996 211534 347165 356440 376264 372675 226849 224555 281362 289258 322230 326364 4645623 4931301 6876712 6734290 1172711 1206489 308349 272667 290300 290762 342879 333546 324613 326690 222927 222599 702933 672898 1539143 1505183 453564 450714 666235 667960 838182 817815 862057 863880 903119 919560 888833 987286 2148477 2256079 1240217 1113351 737181 717443 872097 875000 909941 913735 940957 957325 1076107 1069727 5320137 5554043 40.15 71.8 1
14:08:32 2024-01-29 714387 702417 219077 211220 347688 356083 374346 372056 226147 224937 281362 289568 322230 326400 4649162 4990327 6966505 6724912 1160566 1203409 309285 272893 288649 291529 342879 333546 324685 328505 222293 225639 714469 676542 1525565 1492898 453564 452103 659471 667686 841907 817420 857805 865830 911510 921069 885523 987415 2154708 2259282 1283853 1113010 733064 718461 878245 873760 902432 915834 946036 955211 1072988 1066935 5329933 5552594 40.15 71.8 1
14:08:33 2024-01-29 705077 702417 218961 211555 351717 355299 373679 372649 227553 224746 279743 288596 321677 326110 4648153 5022532 6952172 6706154 1147391 1205983 309285 272476 292054 289423 344674 335689 324613 328373 222088 224846 704311 675797 1547813 1499395 457452 449900 660552 671451 839520 813341 860515 869871 908073 910655 885401 998613 2157849 2262076 1289331 1106882 734811 723518 878245 867023 903718 919623 946073 950134 1068427 1072905 5370966 5554043 40.15 71.8 1
14:08:34 2024-01-29 706359 705135 218889 210899 349823 355833 377130 372938 226822 225443 279743 285866 321712 326934 4648923 5018054 6922661 6707412 1164382 1207492 309976 272682 291698 289633 345526 333366 324794 327346 222784 224214 712650 674829 1532957 1508073 456151 450933 665866 669330 834699 814997 862667 867060 902699 920419 894071 988897 2151646 2269330 1278860 1100713 737181 723481 867156 867023 912562 919551 934068 950134 1078399 1075782 5402647 5563409 40.15 71.8 1
14:08:35 2024-01-29 713931 704897 215032 211891 348493 357479 376564 372149 226919 224590 281362 289437 324699 324528 4639077 4914888 6891902 6726876 1173313 1208351 309144 273623 290191 290145 342879 336309 324721 328041 222271 223741 699053 669059 1518995 1502072 454855 453393 662427 666537 838993 819839 858416 862009 909361 919596 885564 983061 2145539 2252882 1276389 1117771 737181 718971 873238 873687 907972 915834 942337 956608 1073024 1069958 5325732 5529971 40.15 71.8 1
14:08:36 2024-01-29 714207 701198 219124 211847 347724 356369 374310 373172 226498 224937 281796 284038 322230 324564 4652241 4989014 6957180 6745358 1165558 1203297 308244 273623 288450 290215 344262 333510 324830 326727 221191 223288 708544 672417 1532812 1493918 452020 450751 660552 666863 839520 816226 857805 865830 910651 921039 887544 987415 2151646 2252882 1268994 1113010 732018 718461 876376 873687 902708 910646 947820 953817 1069087 1068932 5307064 5552594 40.15 71.8 1
14:08:37 2024-01-29 707198 702417 215307 211852 350885 355535 373714 371500 226884 224555 279743 286664 323907 326436 4645712 5016831 6971037 6711485 1148952 1207566 310955 272752 292054 289000 344855 335469 324794 329202 222236 222754 700191 675058 1548265 1500612 457228 449411 660552 670938 839483 810862 858416 869292 905432 910619 884077 992333 2157849 2262076 1287482 1106882 733064 723518 876376 867023 903990 919551 946427 949458 1066913 1072905 5367132 5554043 40.15 71.8 1
14:08:38 2024-01-29 706396 704407 218934 211037 349823 355548 376564 372149 226884 225635 279743 285330 321263 327164 4634738 4995052 6903417 6717268 1169057 1207308 308385 272928 291848 289431 345306 333510 324830 325252 222075 222067 701613 670120 1526737 1512358 455503 448076 663875 666064 835142 819778 863932 862083 901818 919596 894108 985235 2151646 2280463 1263655 1102282 738232 723481 869622 868604 913210 920409 936135 952919 1079823 1074443 5408588 5562086 40.15 71.8 1
14:08:39 2024-01-29 714404 705135 215298 211926 349295 357479 373714 372938 227429 224555 279743 285071 322230 324190 4645008 4930104 6899183 6743910 1169370 1203409 308103 274214 290404 289633 342915 335979 324336 328505 222485 222410 705674 668104 1543009 1502072 454855 450751 661489 667011 841370 820359 855938 864567 910651 919596 885523 983098 2145502 2256079 1276389 1119364 737181 719333 873857 872449 907887 917164 942335 955012 1073024 1069958 5324545 5554043 40.15 71.8 1
14:08:40 2024-01-29 713516 702408 216137 210565 349899 356440 374275 371500 227394 225984 279707 284107 324736 324239 4660035 4989517 6990756 6726231 1150727 1204138 311166 271835 291339 290321 342627 333221 324830 325743 222230 222754 704311 678478 1517173 1488647 454855 450859 661994 671451 839520 811722 858416 868641 909361 915843 888260 991628 2154748 2244626 1311541 1109763 730975 718201 875097 869256 904027 919759 946373 954316 1062278 1069842 5322118 5552834 40.15 71.8 1
14:08:41 2024-01-29 709988 704407 219314 211220 349827 355299 378237 373202 226691 225775 279455 287279 324015 326788 4653378 5027944 6900952 6715533 1160999 1205124 311024 272371 291808 289642 342879 333510 324830 324852 222962 222101 700191 675577 1519671 1503138 456151 449411 667145 670938 833481 813844 864584 867060 901185 918469 894779 991013 2151646 2264804 1261619 1097583 735085 722421 870859 867023 910623 919551 936764 948782 1073024 1076051 5389777 5537617 40.15 71.8 1
14:08:42 2024-01-29 710155 704407 218581 211671 347200 357656 376313 373584 227308 224764 281961 285668 322091 327287 4650602 4940416 6903839 6734054 1178403 1204471 308385 272893 288631 290109 342879 333474 326861 324852 222770 222136 698820 671257 1520778 1503138 452278 449447 664889 665591 834735 820670 862054 859462 902127 924908 891465 983105 2148590 2265286 1285633 1110038 735085 718461 869622 873724 910623 915870 938208 953854 1078222 1074458 5370966 5552594 40.15 71.8 1
14:08:43 2024-01-29 712470 702417 215159 212273 348479 358020 374132 373994 227801 224486 281217 283904 324051 326291 4634738 4935977 6910278 6724912 1165826 1203409 308349 272964 290738 289880 342879 335469 324565 326762 221537 222788 709954 669537 1532630 1498166 453564 450080 660736 666064 841370 818616 855938 863954 908324 919560 885523 986010 2148590 2257680 1285120 1116181 734562 719481 876376 873724 903990 915870 944692 955248 1072191 1066935 5338935 5560791 40.15 71.8 1
14:08:44 2024-01-29 713345 703918 215525 210833 349715 357049 374168 373994 227448 225845 279009 284730 322161 324455 4654995 4998013 6985156 6724912 1154431 1203888 311202 272476 288739 290798 342879 333546 324830 325743 221883 222754 705701 677509 1525349 1488772 453564 450823 661525 667474 839520 815377 858416 866445 908073 919768 888309 988897 2151646 2241433 1289331 1113010 730975 717443 878868 873068 899831 915834 947457 957192 1063820 1069958 5290108 5561070 40.15 71.8 1
14:08:45 2024-01-29 704994 702271 215606 211384 349121 355962 375292 375318 226849 224903 279743 284107 322018 329180 4645609 5025985 6952285 6696776 1158908 1204705 309719 272702 290499 289607 345831 332356 326608 325252 222039 223408 702378 677509 1536223 1501793 454707 448040 664346 669440 833444 814030 863895 869525 903745 915807 891766 994590 2160918 2271269 1267967 1099146 731496 721327 872713 869488 907705 919515 942298 948745 1069574 1079100 5381387 5556115 40.15 71.8 1
14:08:46 2024-01-29 708452 704224 215236 212340 347474 357007 375928 373465 226849 225787 282049 284003 323140 328395 4641170 4944222 6863926 6725126 1181964 1206843 308349 272928 288486 290021 344819 332860 326667 324727 222543 222530 705701 669788 1539980 1511285 453242 448040 664346 664175 833444 820942 862017 862115 901457 919596 892730 984509 2148590 2277722 1256052 1106882 737181 721874 869622 870724 911768 921030 935396 955787 1081280 1077460 5409511 5562574 40.15 71.8 1
14:08:47 2024-01-29 717433 703375 215307 211664 348702 356405 375795 372149 227518 223551 279707 283938 323415 324167 4642863 4933789 6882577 6726871 1166659 1204138 307347 272964 288595 290145 342879 333149 324794 327220 221466 222754 704311 669259 1521971 1498166 454643 451425 659617 667485 840739 819778 855901 862009 910651 919524 885486 984460 2146949 2256079 1265296 1117771 735085 719481 875097 873416 903990 919073 944800 956855 1071219 1066789 5328067 5551134 40.15 71.8 1
14:08:48 2024-01-29 706769 702376 219206 211706 350194 357007 373119 371795 226884 225234 279563 286265 321194 326436 4645609 5016831 6952417 6707754 1153953 1206452 308385 272667 288716 288089 343405 333510 324794 328505 221537 222754 702921 674614 1561955 1497639 457452 449375 660552 669477 839483 811722 861357 870143 905395 910583 890605 993746 2156241 2265286 1264335 1105308 733588 723481 879579 867615 903457 924978 949479 950373 1066766 1076038 5386340 5550068 40.15 71.8 1
14:08:49 2024-01-29 708279 705941 215637 211194 349859 357007 377165 372149 226884 225251 279635 285866 322925 327359 4638993 4995881 6892869 6696776 1166042 1206452 309250 272095 292164 289000 345161 333402 324577 325252 222734 223427 712529 670016 1525446 1509555 456801 450933 664346 668383 836833 815034 860145 865794 900107 919734 890797 988822 2151646 2274493 1271598 1103919 738322 725642 870227 866875 912452 923670 937564 951732 1077450 1079100 5399182 5552594 40.15 71.8 1
14:08:50 2024-01-29 712891 702408 214781 211596 347408 359274 375999 372149 226884 224555 281326 289461 322196 324528 4639551 4912517 6873027 6724912 1172711 1204742 308314 272893 290300 289809 342602 333546 324830 326690 222606 222101 693474 670016 1519335 1500612 454061 454569 664346 667960 839483 819778 858416 862998 906073 919560 889438 983061 2148477 2257299 1257073 1116387 737181 719172 872060 876316 910435 915824 941029 956571 1076107 1071474 5322322 5550068 40.15 71.8 1
14:08:51 2024-01-29 715445 701352 219242 211516 347165 356083 374310 372875 226463 225135 279743 289329 321712 324492 4639357 4981084 6938529 6706154 1164956 1203852 307848 272893 288608 289844 342879 333438 324830 325743 220811 223443 705726 671735 1537965 1493918 453564 452246 659617 667011 840958 816189 858416 866445 909361 921069 887805 990781 2157547 2245619 1271598 1113206 731496 718860 878831 874447 903718 917812 946073 954959 1066010 1070716 5280621 5540581 40.15 71.8 1
14:08:52 2024-01-29 703076 702417 218925 211189 348738 355999 376264 372056 226849 224903 279671 284072 321229 328067 4645609 5035376 6953375 6687397 1156427 1204138 309250 272476 290263 288798 343370 335098 324336 325778 221466 224703 707135 674614 1541460 1498166 456151 450294 660552 667364 838293 813808 860252 867653 906514 917131 891724 996659 2158934 2272155 1267967 1099197 732018 723580 873586 867023 907887 923560 942111 951956 1069050 1079100 5376530 5542939 40.15 71.8 1
14:08:53 2024-01-29 704762 702412 214397 211891 348693 355999 374275 372938 227553 223482 281095 285295 322232 327895 4642863 4958009 6845275 6696776 1177746 1201259 307382 272928 288559 288965 345343 332392 324830 324762 221537 222719 715591 666199 1540132 1512358 452278 449045 664346 664175 833444 820670 864483 862616 904501 925643 895689 985099 2151401 2262883 1262520 1108458 735085 718461 869622 874447 910219 915798 936098 955678 1077535 1071318 5331550 5543216 40.15 71.8 1
14:08:54 2024-01-29 713242 702371 215303 211852 347408 355263 374239 372910 226849 223585 281362 284003 321194 324528 4642863 4966937 6930277 6715533 1165826 1201222 307848 272928 288698 289880 342879 333474 324577 326762 220811 223098 698230 671735 1534612 1493918 452278 450714 659617 666826 841759 818672 858840 864383 911869 921033 885338 990149 2154603 2254352 1268994 1112413 734112 718971 877039 873104 902708 915689 945364 955211 1069611 1066935 5312712 5533837 40.15 71.8 1
14:08:55 2024-01-29 706998 702380 215303 211194 350602 357007 372560 373202 226849 224555 279635 285797 320935 324492 4633484 5004001 6944187 6687397 1145721 1204705 308349 271645 291957 288492 342879 333474 324336 325707 221537 222754 704311 673863 1560112 1497411 457452 451241 660736 671773 839483 811722 858267 871343 907617 915833 888031 995198 2154708 2260568 1289331 1106882 732018 720307 875790 866949 902708 921030 946373 949421 1066876 1069801 5352155 5539262 40.15 71.8 1
14:08:56 2024-01-29 707272 702408 215610 210525 348738 357007 375999 372675 226498 224903 279635 284072 321194 326400 4639551 4990214 6902818 6691999 1160962 1203815 309754 271835 290952 291425 342879 333438 324830 324852 222927 223741 709870 675517 1529936 1506080 455529 450319 666235 671145 832624 814608 865176 866912 899183 917137 890467 988822 2156241 2268502 1265186 1099929 736213 721874 867156 867023 911915 919515 935673 948708 1076107 1075181 5389777 5543216 40.15 71.8 1
14:08:58 2024-01-29 712507 702412 215303 211194 348651 356405 374275 370056 226884 223585 279707 283977 321971 324155 4636243 4896264 6873824 6724912 1169295 1203852 308054 272060 288595 289057 341843 335469 324565 324500 222293 223706 705674 669639 1532719 1500296 455577 452214 660442 665990 841870 818432 855016 860790 908073 922880 885658 985174 2142100 2250955 1270843 1118567 737181 719481 872619 871141 907242 915834 942335 955678 1069844 1066899 5307064 5543216 40.15 71.8 1
14:08:59 2024-01-29 707278 701352 215005 210855 350356 356369 373119 373202 226656 224555 279366 285330 321712 324419 4639077 4998286 6952172 6696776 1147116 1202962 309250 271231 291642 289000 341555 333293 324577 328505 221946 224372 700191 677434 1516793 1490851 455965 450606 660479 670426 838651 811722 857194 871889 908000 910547 885656 992333 2159383 2246469 1288638 1107670 732018 720271 875097 867023 903718 920409 946373 951525 1066913 1072917 5336893 5539262 40.15 71.8 1
14:09:00 2024-01-29 708171 702376 219233 210863 348773 356825 375999 372938 226498 224937 279635 284072 321194 326400 4642863 5025222 6919878 6696776 1160018 1203815 309719 272646 290046 290215 342699 332644 326631 326654 222088 224687 722552 677253 1515006 1497225 454707 450521 664346 669440 834957 813452 863895 869252 899859 917094 893069 993134 2159383 2264804 1269782 1096022 731496 720075 871478 867023 906651 918868 939544 948745 1069844 1079100 5361560 5539262 40.15 71.8 1
14:09:01 2024-01-29 707198 702417 215166 211882 347408 355999 375435 372675 226884 224519 281398 284003 320970 328163 4629870 4948871 6859040 6706154 1182371 1203147 308138 272717 287936 289739 344819 335098 326631 327115 222088 224372 705701 667627 1532236 1510213 452020 450000 664272 665591 833444 819778 863213 862009 901818 919596 891135 983807 2150117 2277722 1267145 1103663 737181 721874 867156 869488 911731 919759 935673 951562 1075892 1074458 5406902 5542124 40.15 71.8 1
14:09:02 2024-01-29 714535 702380 215005 211520 347719 356369 374048 370056 226884 223585 279707 284038 321712 325092 4636243 4919649 6873251 6717268 1166355 1203259 307742 272823 288486 289704 342771 333329 323700 326727 221466 223985 705701 668104 1554349 1497225 453887 449411 660282 665591 841796 818616 855292 862046 910005 919524 884437 983098 2145422 2252882 1265296 1116181 735085 719481 873857 872449 903990 910646 944351 957194 1069087 1066935 5312712 5542939 40.15 71.8 1
14:09:03 2024-01-29 705263 702148 215032 211666 349823 356503 372560 373202 226849 224243 279081 285797 326531 324528 4632385 5007285 6957651 6697420 1153953 1203245 308208 272752 290118 287949 345343 333402 324528 325813 221156 224810 704311 673380 1516843 1499544 455827 450184 660552 665552 837105 815034 860252 867060 902801 910655 888204 993881 2154708 2265286 1264335 1103700 731496 722458 875755 864530 902395 919515 945025 945939 1066913 1072905 5363301 5533837 40.15 71.8 1
14:09:04 2024-01-29 702950 702408 215183 211042 349827 355263 373714 369984 226884 224555 279599 285468 326567 324528 4636243 4968257 6899183 6697420 1165930 1208426 308244 272441 291070 288054 342879 332879 324361 324762 221466 223114 711901 668104 1525795 1510213 455827 447689 663404 667011 834662 816226 860108 864530 902090 919768 890724 987378 2148590 2276107 1267967 1100713 737181 721910 867095 867023 911915 920409 935673 950134 1078892 1075218 5395328 5543216 40.15 71.8 1
14:09:05 2024-01-29 714445 702417 215000 211229 347724 356405 374310 370056 226884 223620 279671 284038 322196 324155 4633522 4900457 6884425 6707601 1166659 1203409 307382 272893 288991 289242 342879 333366 323880 326762 221537 224687 712772 668104 1519921 1497102 454320 451462 659617 664175 841907 818616 855938 862083 910651 919560 884858 986393 2145539 2252882 1267145 1116181 734288 718461 874477 871177 903990 910646 945025 954532 1071396 1066899 5322550 5544678 40.15 71.8 1
14:09:06 2024-01-29 707272 700321 215005 210560 349859 355798 373154 373202 226849 224243 279402 285727 320935 324383 4641170 5004511 6937057 6678952 1153953 1203222 311540 272025 288725 288089 343129 333221 324084 325515 221156 222410 702921 673863 1586866 1493046 456151 448040 660084 669751 838293 811722 858416 869525 905359 910353 889972 992371 2154785 2263250 1264335 1105308 732018 722421 876376 867615 902432 919551 946373 948033 1066913 1072905 5367132 5539262 40.15 71.8 1
14:09:07 2024-01-29 704252 702153 215307 210525 349300 356755 374310 370020 226884 224903 279635 287153 324206 326146 4637853 4966565 6893340 6702870 1168537 1206489 309492 272476 291280 288798 344855 333402 324794 324762 221883 222067 705701 667150 1521488 1511285 454781 448040 663404 666064 834071 817456 861405 862046 901818 920419 889206 985936 2148316 2278847 1266151 1099929 737181 720344 867156 867023 911915 919759 936967 951562 1079164 1074458 5408588 5539262 40.15 71.8 1
14:09:08 2024-01-29 714423 702417 214401 210855 347724 356369 373714 369731 227150 225787 279455 286472 324051 324795 4631737 4905509 6873251 6715533 1168049 1203259 307347 272095 288631 289000 342361 333546 323880 324762 221848 223114 708416 667150 1541078 1498166 453564 450787 660552 665591 841907 818616 855901 860753 908073 919560 885527 982325 2142373 2250062 1277545 1116181 736132 717443 871384 871141 907613 915674 940919 953854 1071433 1069079 5305127 5543216 40.15 71.8 1
14:09:09 2024-01-29 712353 701384 218898 210201 347474 358782 376365 373020 226201 225530 279527 285668 323823 324275 4641170 4979741 6947854 6707412 1149489 1203409 310259 271645 288631 289844 342602 333474 324565 324797 221883 222067 704311 676542 1535600 1487863 452020 450593 660589 667474 839483 811472 857805 867060 908073 918469 887544 988897 2151646 2240510 1291180 1110038 729933 718189 876376 869834 900152 915834 946073 954316 1062241 1069201 5278772 5529890 40.15 71.8 1
14:09:10 2024-01-29 701961 703192 215494 210943 347474 355962 375256 374258 226359 224799 279455 286271 322877 328250 4636243 5026104 6942989 6683650 1161397 1201259 309971 272060 290300 289000 342879 332392 324830 326690 221573 222754 711363 676542 1529526 1498166 454855 450822 664346 669477 834071 811722 862704 867060 900008 910655 894895 991757 2154708 2268052 1270917 1096802 731496 719217 871478 867023 906969 921030 940957 950171 1069880 1079095 5353909 5537515 40.15 71.8 1
14:09:11 2024-01-29 709289 703192 215298 211746 347018 355999 375256 373129 226709 224451 281326 284947 320712 327931 4634540 4924267 6873251 6710743 1177708 1201259 308314 273504 287747 289880 342879 332896 324830 324852 221573 222067 707091 670016 1522522 1501681 452278 450822 664346 664175 833481 819778 862667 860519 900143 919669 891465 982405 2145539 2271269 1243110 1103737 737181 720307 870859 868604 908009 918460 936875 951562 1078986 1072905 5366219 5546720 40.15 71.8 1
14:09:12 2024-01-29 709332 700180 214326 211532 347545 357513 374240 373202 226919 223331 279743 289432 323032 324383 4630179 4898334 6901227 6696776 1167492 1201574 307382 272512 288644 289035 342879 333438 324565 325778 220193 222101 709954 669059 1535924 1493918 452278 449411 658684 665591 842227 816262 854684 864567 906477 920419 884230 985973 2148590 2252882 1268994 1110038 732018 717443 875755 871214 903990 910646 943351 953817 1069880 1066587 5316637 5529340 40.15 71.8 1
14:09:13 2024-01-29 707002 700171 215262 211053 349792 355999 372038 372938 226605 224486 279169 285762 320970 324262 4629636 4991187 6957760 6701371 1145684 1202664 309971 271386 290988 288763 342361 333510 324336 325252 221191 222101 705701 677509 1520971 1484477 455827 452103 660552 670463 839520 810571 855938 869944 908073 910583 885564 990887 2154785 2243688 1264335 1106882 730975 719333 874477 867023 903075 918460 944800 952778 1066768 1074514 5341597 5537287 40.15 71.8 1
14:09:14 2024-01-29 708001 701921 215537 210534 348773 356609 375435 370020 226147 224937 279169 284038 322161 324528 4613770 4986359 6892981 6683650 1163219 1203409 307382 271645 291015 288089 342879 334146 324830 324535 221573 223114 700279 668104 1513833 1509942 455827 449436 663404 667485 833517 815648 859497 862083 901457 918469 893031 985973 2145539 2274493 1275229 1100438 736656 721910 867156 867023 913030 920878 935523 951766 1078325 1076038 5405361 5540814 40.15 71.8 1
14:09:15 2024-01-29 711342 701193 214964 211159 347679 356369 375795 370056 227254 223620 279671 289437 321712 323399 4626878 4896264 6872976 6720115 1168462 1202999 309529 272060 290925 288746 342397 333546 324794 324797 222230 223427 705674 668104 1524835 1498166 454643 452103 662464 666064 839520 818616 855901 860790 907430 919560 885559 984509 2142373 2255246 1274540 1116181 736656 718823 874308 874410 908421 915824 941478 957005 1072987 1069116 5314533 5533458 40.15 71.8 1
14:09:16 2024-01-29 707267 700316 215032 211131 349863 357513 372074 372938 226849 223585 279438 285563 326567 324492 4626878 4998286 6957180 6696776 1147391 1200988 310224 271196 291028 289000 342879 333510 324564 325287 221537 222101 704311 677509 1509013 1484513 456151 450823 660552 670975 839520 811722 857194 868641 908073 910619 887447 992371 2151646 2243688 1285633 1110257 734112 723580 876340 866912 903953 923400 946298 950336 1066768 1069806 5349061 5533837 40.15 71.8 1
14:09:17 2024-01-29 704377 701198 215498 210569 348809 355999 374275 369731 226884 224590 279402 284107 326266 324528 4629636 4975479 6873251 6696776 1163554 1201259 308349 271231 291230 288597 342879 332932 324794 323820 222266 223114 716820 670016 1519996 1503138 455827 448076 664346 667511 834108 814457 860145 865830 901177 919768 888540 988859 2148169 2281428 1280087 1103854 737181 722553 869585 870724 911083 919650 936801 951562 1080643 1072111 5388064 5537250 40.15 71.8 1
14:09:18 2024-01-29 713345 701834 214397 211159 349000 356048 374240 370020 226849 223516 279671 286164 320677 324906 4624105 4903350 6864038 6687120 1166659 1202664 307347 272025 288523 288650 342879 333438 323353 325553 221466 223741 704311 667150 1544691 1495171 453564 449375 659617 665591 841309 818616 854981 861363 909361 919524 885461 987442 2148169 2252559 1246179 1113206 735161 718350 877076 873825 902672 910574 945025 955825 1069944 1066899 5278647 5524458 40.15 71.8 1
14:09:19 2024-01-29 702762 701047 214996 211159 348729 355747 372560 373729 226313 223551 279635 285251 321780 326400 4633484 4998286 6927493 6668639 1149185 1202428 308314 272025 291121 288194 342879 333402 323880 325743 221156 224056 709954 672050 1511378 1493918 453702 447303 660552 666929 834662 813452 861480 868908 903870 919734 893031 993731 2159213 2266785 1264335 1097629 730975 721527 872097 867023 903990 920878 942298 945939 1069185 1078830 5359807 5524458 40.15 71.8 1
14:09:20 2024-01-29 703303 701306 214393 211838 347652 355730 374204 372675 226849 223137 279635 284003 321685 327359 4626878 4945436 6826624 6698144 1179431 1203334 308314 272441 287711 289844 342879 332356 324577 326690 221910 223741 705701 669059 1536040 1505967 452278 447740 663875 664175 833845 819778 863213 860094 904538 924988 893783 982218 2149868 2259031 1255257 1106882 734112 718189 868988 873031 909260 910610 937676 955825 1077634 1069770 5314705 5533837 40.15 71.8 1
14:09:21 2024-01-29 712328 700289 215166 211185 346607 355263 373119 372056 226498 225787 279635 284867 320712 324455 4620383 4956732 6919878 6698030 1150266 1199018 310224 271990 288870 289844 342325 335098 324794 324762 221502 223741 704311 677509 1537989 1484426 453564 452103 660552 669863 841594 815113 858267 866949 907890 918324 888074 990857 2156241 2241507 1273413 1112138 730975 717952 876340 870487 904911 917630 946036 954278 1062241 1069958 5272866 5524458 40.15 71.8 1
14:09:22 2024-01-29 701267 700325 215459 210490 347683 355747 376898 373729 226147 224711 279635 284003 323319 327396 4624143 5018864 6912135 6687397 1160018 1203521 310188 272025 290925 289022 342879 332392 324830 324816 222039 222565 732456 676542 1507970 1499544 456151 452103 668094 671773 832624 813452 865794 868797 899996 916482 896347 991719 2154708 2267716 1315172 1095985 734112 720307 869350 867615 910623 919479 938346 948708 1072988 1074422 5370966 5533560 40.15 71.8 1
14:09:23 2024-01-29 709974 702371 214996 211279 346328 357007 374275 370056 226463 223551 279707 284468 321229 326327 4624105 4906626 6857847 6706154 1170926 1206452 308314 272025 288559 289809 341807 333402 324577 324816 222230 223741 700191 670120 1543304 1500059 454818 450678 663367 667011 839446 818672 857581 863955 905359 919524 885527 983061 2142373 2252746 1280087 1115387 736213 717443 871478 873687 906598 913699 939544 955174 1072988 1069958 5305127 5533837 40.15 71.8 1
14:09:24 2024-01-29 713345 699785 218934 210494 347165 355798 373679 369695 225955 224903 279635 289461 321229 324419 4626878 4961196 6929204 6696776 1158870 1201574 308349 272025 288486 289550 342879 333366 324794 326690 221253 224968 705748 675797 1521616 1493158 453205 450253 659796 665990 839409 816152 855901 864530 909132 922347 885486 985899 2148590 2247675 1272692 1110038 731496 717443 876376 871141 901429 913791 944692 955678 1068427 1069201 5267604 5520518 40.15 71.8 1
14:09:25 2024-01-29 700935 699794 215005 211002 347652 354994 372857 373202 226147 224555 279599 284871 321328 327432 4624105 5007559 6932442 6650220 1153953 1203409 308349 271800 288595 288930 345441 334146 324649 327541 221063 224372 714325 676767 1541956 1499544 455503 449290 663367 668420 833444 811722 861405 868834 901457 910619 892097 990819 2159383 2266893 1269782 1094465 731742 719481 871478 867023 907887 921060 940919 948708 1069944 1077574 5352155 5524458 40.15 71.8 1
14:09:26 2024-01-29 704252 701051 215005 211847 346598 355999 375100 372149 226498 223516 281362 285267 322686 327396 4620807 4926722 6844846 6697925 1172598 1204138 308063 272646 288396 290516 342591 333149 324794 324816 221897 223706 707091 671566 1527162 1501362 453342 450823 664346 667011 839798 818672 858378 861363 904079 923569 888050 984509 2142373 2252821 1258889 1112973 736132 715412 869622 873068 907887 910502 939544 955211 1074546 1069688 5291826 5533837 40.15 71.8 1
14:09:27 2024-01-29 712001 698273 218889 210859 346607 355821 373154 371464 225449 224520 279635 284867 322925 324419 4630179 4962499 6953375 6696776 1154861 1203409 310150 272682 288378 289809 342735 333293 324757 327577 221577 225004 700191 675577 1536579 1488920 452278 451807 658859 666064 838887 813808 857194 865185 908036 918358 885559 985973 2151646 2239727 1260704 1110038 729933 717443 876340 871141 900754 910610 946427 955678 1063820 1069201 5267608 5524458 40.15 71.8 1
14:09:29 2024-01-29 702489 699259 215000 210534 347165 354743 373714 371760 226498 224491 279635 283969 321328 328163 4633484 5007559 6912449 6678952 1156875 1203222 309144 271920 288450 288860 344747 331242 324794 326654 220776 222719 712895 675577 1546435 1493000 454532 447339 662464 668420 833660 811537 861368 867060 899896 910583 892097 991719 2154708 2265286 1269782 1094428 729933 719180 872097 867023 906651 920409 939544 948033 1069944 1076051 5353168 5525947 40.15 71.8 1
14:09:30 2024-01-29 708437 701306 214996 211007 346081 355999 374310 372149 226656 223551 279707 284149 320265 327068 4620807 4910282 6857847 6716285 1176715 1202354 309894 272336 288220 290145 342663 334146 324794 324816 221502 224071 705701 670016 1545101 1497374 452278 450822 664309 664175 833444 818616 860108 860777 900107 919596 889462 980931 2143375 2254352 1260704 1106882 735085 716426 867156 873068 907972 910538 937008 955825 1073024 1069958 5284267 5525947 40.15 71.8 1
14:09:31 2024-01-29 710487 700057 215485 210521 346081 354979 372857 373202 225449 223585 281492 284668 320970 324383 4617512 4951650 6961604 6683536 1147772 1201696 311175 271090 288595 288755 341531 333438 324336 327310 220908 224056 702921 677026 1510412 1488754 456263 452103 660552 669477 839483 811450 855901 869525 907394 910547 885486 993881 2151646 2241433 1375519 1108458 729933 719481 873857 868871 903990 918460 944351 951525 1063067 1071474 5316340 5525947 40.15 71.8 1
14:09:32 2024-01-29 705020 700325 215298 210157 347688 355999 374310 370020 225955 224903 279366 284279 322232 324492 4617512 4973789 6855021 6687987 1169332 1203371 305529 272025 288595 288019 344819 332860 324794 326690 221156 223741 694707 666161 1536462 1509555 454855 447339 662464 666064 832265 818616 861368 860753 901818 920419 891465 984497 2142373 2276107 1258889 1100713 737181 720307 867156 868871 910623 919109 935673 950848 1077423 1072905 5388064 5535313 40.15 71.8 1
14:09:33 2024-01-29 713345 701875 214694 211224 347425 355833 373119 369984 226849 223585 279635 285298 322913 322908 4625767 4914914 6894707 6696499 1164994 1203521 309055 272336 288523 288212 342879 333438 322898 328236 221098 223741 702921 666199 1518456 1493046 453564 449375 658684 664175 841309 818036 853158 860753 908073 919560 882904 985608 2142373 2249654 1265296 1116181 734811 718461 873857 871141 904361 910610 942335 955678 1070509 1065355 5314533 5524458 40.15 71.8 1
14:09:34 2024-01-29 704762 701410 214854 211189 349264 355999 372003 373202 226348 223585 279169 286612 322006 324239 4632716 4989517 6922173 6650257 1150516 1202428 307813 271266 290304 287391 344407 332915 323844 325743 220846 222067 700141 670016 1553510 1496458 455428 447339 658684 667960 836512 811722 858416 867060 902764 910619 889438 993881 2150117 2257150 1262520 1100713 729413 721874 873857 864493 902708 919515 944351 946988 1066120 1074190 5359807 5520518 40.15 71.8 1
14:09:35 2024-01-29 701267 701388 214401 210565 348773 355730 373119 369947 226884 223585 279347 287279 322220 324311 4622305 4954828 6836757 6678165 1166042 1201222 306419 272561 290746 287068 342879 332896 324794 326690 221338 223114 705701 666199 1525163 1507412 455614 449166 662464 666064 832265 816262 861368 862009 901457 920419 889462 983098 2145422 2276107 1287482 1097622 736132 721094 867156 867023 910623 918460 934290 950134 1077634 1072111 5389777 5524458 40.15 71.8 1
14:09:36 2024-01-29 714445 701356 214401 210855 347652 355833 373977 369731 226605 225413 279383 285668 323140 322801 4618339 4896540 6876712 6706154 1163550 1202428 306454 272060 288653 289958 342879 333280 322898 325252 221346 223114 708481 666199 1517577 1493918 453564 450933 659617 664175 839483 816226 853395 860279 908073 919524 884586 983807 2139178 2252882 1281354 1112413 732018 717443 873857 871141 903718 910610 944351 955678 1067320 1066108 5290093 5521608 40.15 71.8 1
14:09:37 2024-01-29 701267 699794 214854 210490 347465 354703 375535 374149 226201 223482 279491 285668 321186 327250 4633484 5000446 6919878 6673255 1152308 1199018 309966 271835 288631 287251 345343 332392 324336 325515 220811 224336 700141 673653 1510795 1493918 454855 448764 660282 665552 835919 813452 858416 867060 904018 915807 891091 991013 2151646 2260368 1266151 1099146 729933 722385 872967 864530 905005 919587 942335 947683 1069185 1076015 5361560 5520242 40.15 71.8 1
14:09:38 2024-01-29 701258 703187 213961 211730 348523 355962 375832 372040 227413 225152 279491 285866 322125 327214 4620284 4943934 6829550 6696776 1176905 1202962 307168 272702 287891 289000 342879 331888 324577 324852 221502 222067 704311 666199 1540545 1498761 451342 448040 664346 664175 832229 818616 860145 860279 901818 919633 887874 983807 2142373 2266893 1283785 1103737 734040 718461 869005 868604 909178 917085 937008 953598 1074546 1069875 5314533 5532651 40.15 71.8 1
14:09:39 2024-01-29 712065 701198 214969 211527 346500 357513 375832 373365 226675 223447 279707 285267 320712 324455 4622633 4947572 6942241 6702975 1147316 1199018 309285 271161 288689 289159 342361 333438 324336 324727 221156 222033 702921 678200 1535745 1484698 454855 452214 660552 670779 838887 811146 855292 867060 907394 910583 885486 991719 2151646 2234991 1304279 1106095 727856 717443 873857 869216 901429 917128 945025 951562 1060471 1069958 5293938 5537250 40.15 71.8 1
14:09:40 2024-01-29 705263 700143 215454 210324 348824 355962 374132 369947 226147 224590 278777 284038 321756 324383 4620807 4986359 6864373 6673255 1159312 1201574 309457 271006 290300 288089 342879 332392 324794 324816 222230 223114 698884 670016 1536737 1501007 455503 449473 664346 667474 831640 811508 861301 864567 900008 917173 894255 987415 2148316 2265286 1254485 1098364 736132 720271 866505 866408 910623 919759 934290 948033 1076107 1074403 5394761 5529340 40.15 71.8 1
14:09:41 2024-01-29 710413 700516 214893 210688 346607 355263 374239 369984 226498 225787 279527 284947 321159 323435 4619002 4879785 6845275 6696776 1168049 1201574 307168 271231 288631 288728 340452 333474 324336 324816 221537 223114 704303 667627 1525277 1495282 454209 450823 662934 666064 838021 816262 857157 860753 904755 919524 887447 985361 2140851 2247899 1280087 1111355 735085 715412 869005 872449 907887 910502 936838 956855 1072839 1069875 5291713 5546682 40.15 71.8 1
14:09:42 2024-01-29 712438 699264 215307 209868 347129 356569 375035 372149 225763 224937 279205 289258 323823 324203 4620284 4966937 6952285 6696776 1147848 1199018 310007 271196 288824 289000 341807 332896 324336 326690 221156 222067 702921 675577 1515728 1482593 452278 450557 659617 665515 838293 813452 857194 865830 906715 918469 885523 987415 2148590 2233399 1264335 1108458 727856 717171 876376 869871 905556 917122 947612 955603 1063740 1066789 5269339 5524458 40.15 71.8 1
14:09:43 2024-01-29 699963 698273 214826 210385 347129 354743 373714 373202 225990 224451 279599 289401 321328 327432 4617512 5000446 6922548 6663883 1153677 1201574 308349 271835 288631 288772 344855 331386 324794 325252 220811 222754 700191 673653 1518622 1495417 453416 447775 660552 667474 834428 811722 857669 867060 902460 915807 886581 991719 2151646 2263680 1280087 1094465 729933 720271 873301 867615 907626 923017 940770 950373 1069833 1078190 5352155 5519225 40.15 71.8 1
14:09:44 2024-01-29 703261 700289 214251 211856 347399 355204 376098 372149 226919 227660 279671 284038 321328 326897 4617512 4940599 6817299 6678018 1175330 1201574 305956 272476 288523 288032 342879 331386 324830 324852 221028 223741 694707 665249 1531383 1505967 453353 450158 663404 664175 831640 818616 862054 859266 901457 919596 892134 983807 2142373 2271269 1277587 1103817 736213 721217 870859 870724 909141 918351 939686 951376 1079090 1071318 5350388 5525947 40.15 71.8 1
14:09:45 2024-01-29 710413 699831 214174 211053 346642 355747 373183 370056 226884 223516 279635 289329 322865 323471 4620284 4896382 6868097 6688552 1162151 1199018 306489 272060 288170 288763 342879 332428 324336 325515 220123 222033 700141 668104 1527624 1491800 452278 451573 658684 664175 839798 815034 853432 863305 906440 919768 884858 985936 2145502 2247638 1268994 1112556 729933 716824 876340 873204 903755 916472 947724 954278 1063067 1066935 5263979 5523178 40.15 71.8 1
14:09:46 2024-01-29 701924 698305 215032 210499 347165 354743 373154 373202 226147 223585 279599 289736 321328 328163 4623579 5006551 6910553 6669311 1158366 1201808 308420 271196 288631 288562 342879 333797 324830 324816 221191 224387 702921 675577 1540324 1495208 454532 450466 664346 668966 830300 811722 862054 867653 898905 910655 893437 993696 2157209 2275414 1263403 1099072 736213 723066 866848 865609 911915 918868 935673 949193 1079106 1075978 5380371 5535036 40.15 71.8 1
14:09:47 2024-01-29 710487 700361 214401 210530 345631 355014 374275 370020 226533 223551 279477 284472 321194 324155 4617512 4886752 6854600 6696402 1168499 1198132 307418 271266 288559 288965 340811 333438 324565 324816 221537 223114 700191 667627 1527023 1498166 454209 450823 663404 666064 837105 817765 858416 860753 902801 922916 889651 984284 2142225 2247824 1276389 1116387 736213 717332 872097 871141 906598 911798 940957 957155 1071396 1065391 5297556 5518072 40.15 71.8 1
14:09:48 2024-01-29 709519 698273 214845 209218 347724 355263 372038 372149 226533 224937 279169 289414 326144 322944 4620807 4965608 6952172 6683764 1142428 1199018 308349 271231 291092 287853 341879 333438 323652 324762 221191 225956 695564 673863 1536577 1489978 456151 452214 659617 669477 839483 810571 858226 869377 910463 913781 885384 994552 2153069 2254240 1262520 1106882 732018 719217 873923 867615 901642 919759 945025 948782 1068688 1069770 5333852 5516582 40.15 71.8 1
14:09:49 2024-01-29 704650 700361 215000 210201 347759 355999 373977 369947 226182 224555 278741 284643 321328 324455 4617512 4963793 6845275 6669311 1166042 1202552 306419 272060 290300 287251 342879 332392 324565 324273 221191 226238 708481 666199 1522060 1508073 455503 449118 662464 665591 834994 818672 863250 862728 903214 921069 893156 988398 2145278 2277722 1276389 1100713 736906 721015 869622 868871 907626 917812 938346 951562 1078264 1071354 5370966 5525947 40.15 71.8 1
14:09:50 2024-01-29 710450 700052 214393 210569 346669 354765 373711 370056 227330 223361 279635 289432 322232 323435 4620807 4896289 6863944 6688439 1161561 1199018 306454 272476 288486 288798 342879 332428 323880 325515 219969 222067 708544 667719 1518687 1484698 451379 450044 660266 666389 838565 815767 857045 863158 907233 921033 885375 989441 2148590 2241558 1264335 1110038 729933 716934 876376 870524 901186 910646 944729 954316 1062278 1068932 5267519 5520518 40.15 71.8 1
14:09:51 2024-01-29 700171 698268 214393 210530 346642 355227 372074 373202 226182 223585 279635 289401 320972 326934 4617512 4993346 6910553 6659261 1152308 1199018 308349 271231 288631 288527 342879 331386 324830 324535 221027 222565 711466 675095 1533914 1492824 454855 450551 663293 669863 832624 811722 863325 866986 901346 910619 891355 991719 2154471 2262076 1282491 1091285 732018 722793 867156 865794 907972 920409 935433 946013 1069880 1076015 5353909 5520518 40.15 71.8 1
14:09:52 2024-01-29 708279 699831 214527 210560 345323 355496 374275 370056 226533 225470 279707 284069 322232 324528 4610897 4877590 6864813 6696776 1166659 1200098 307347 272025 288523 288089 340775 333149 323880 324816 221502 223114 693474 667719 1514323 1499270 453352 451462 659796 664065 839446 818672 856389 861502 907357 919488 883695 983694 2139178 2250062 1287004 1116387 733064 717443 872619 869871 903829 910574 942335 954316 1069944 1064566 5293874 5524458 40.15 71.8 1
14:09:53 2024-01-29 703261 699531 214401 210490 349300 355999 374240 372675 226463 223551 278741 284898 322232 324383 4624105 4989014 6930277 6650182 1152308 1202428 307848 271610 290816 287024 342879 332356 323880 328273 221063 224336 708544 672898 1529945 1495282 456263 448617 661169 667960 836814 813452 858416 866445 903561 915807 889340 991719 2150117 2265715 1262520 1099929 729933 720307 875097 864493 903718 919515 942335 946988 1068427 1074422 5350388 5515080 40.15 71.8 1
14:09:54 2024-01-29 701000 701352 214052 210530 347724 355496 373119 369947 226919 223516 279169 284279 321328 324492 4614727 4952402 6820117 6682627 1175225 1204138 305956 272476 288486 288597 342699 333672 324613 326545 221360 224020 704311 665723 1528344 1508117 451873 449326 664346 664175 832661 818616 863250 860094 900128 919560 888540 984198 2142373 2271269 1271937 1100713 736132 719481 869005 869488 907972 917048 936098 951562 1077634 1069770 5307177 5524458 40.15 71.8 1
14:09:55 2024-01-29 708242 694304 214393 211194 346121 355999 374240 373202 226849 223326 279635 289294 322232 324419 4617512 4905376 6901227 6687397 1160566 1199018 306918 272646 288234 290893 342037 332752 324721 327577 220052 224372 701531 669738 1540592 1490232 452278 450786 658182 663917 841594 815187 855255 863268 908073 919695 884230 985973 2145539 2248466 1263447 1110038 730454 716426 875718 872142 900754 910574 946373 954996 1063532 1066899 5256198 5515080 40.15 71.8 1
14:09:56 2024-01-29 699244 698232 214393 210499 347160 354707 372038 372938 226147 223516 279169 289870 321293 324564 4617512 4989014 6892682 6649882 1153205 1201696 310368 273804 288536 287984 344819 331171 324685 326255 220634 224372 707135 673615 1516406 1493918 454781 447909 660736 667960 833845 811722 860028 866949 900107 910619 889499 991013 2151646 2261979 1266151 1094391 727856 719481 871478 866408 905117 920409 942298 945939 1068427 1075218 5348334 5507216 40.15 71.8 1
14:09:57 2024-01-29 701262 700321 213760 211189 347408 354994 373154 370056 227333 227552 279635 289808 321328 326436 4614727 4935977 6817299 6649955 1176640 1199764 308838 272371 287459 288755 344479 331242 324757 324816 221502 223741 705701 667627 1530186 1506005 452278 448004 664346 664175 834400 818616 860756 860279 901457 919669 890724 981667 2142373 2266475 1283785 1102096 735085 719481 867156 869488 907972 915834 935433 951562 1076107 1071050 5314899 5525947 40.15 71.8 1
14:09:58 2024-01-29 709289 694313 214397 211194 346607 355730 373711 373202 226498 222827 279635 284867 322018 324419 4610932 4919425 6914442 6688756 1156913 1198095 308208 271920 287990 289264 341807 332860 324120 324852 221253 224968 710119 673653 1528691 1482593 452278 452154 660479 665515 838887 812875 855938 865830 906715 918469 885523 988118 2151646 2234991 1269782 1109248 729413 717171 876376 868604 900116 910646 945364 951562 1059952 1066935 5246499 5516582 40.15 71.8 1
14:10:00 2024-01-29 700770 698237 215000 210499 347156 354994 374275 373202 225990 223585 279402 289437 322006 326436 4617512 4999668 6921940 6650144 1160287 1198924 309144 271196 288559 288089 342843 331350 324794 324816 221311 222410 705726 674614 1508157 1493918 454209 448707 663875 668456 832843 811146 862630 867060 898618 910583 894071 991719 2151646 2265286 1250918 1091387 732018 719217 867156 865794 908009 920409 935433 945976 1069844 1075218 5354867 5520518 40.15 71.8 1
14:10:01 2024-01-29 710487 698277 214393 210565 345600 356503 374275 370020 226147 223551 279599 284149 320265 323901 4611435 4875426 6856289 6697420 1163257 1199875 306454 271645 288279 288623 342807 333402 322898 324762 221121 223406 702933 666199 1518073 1493918 453564 449375 659617 664175 839483 816262 853395 859499 908073 919560 882940 983807 2135703 2252821 1261599 1112145 732018 717443 873586 871141 902432 910574 942335 953056 1068427 1065391 5275036 5514803 40.15 71.8 1
14:10:02 2024-01-29 701961 694313 214393 210530 348738 354994 373711 373202 226147 223551 279045 285468 321328 324492 4626089 4995009 6904112 6650371 1149846 1199912 308208 271231 288563 287216 342879 331386 324084 325146 220811 222067 700141 671936 1512862 1493918 454209 449020 658684 665515 834071 811450 859640 866445 901416 910655 884113 991013 2151646 2257150 1264335 1097583 728893 720307 872097 864567 903990 921060 942335 944558 1068427 1075218 5342749 5505701 40.15 71.8 1
14:10:03 2024-01-29 700770 698268 213571 210863 347404 354493 373119 370020 226884 222792 279169 283882 321043 324311 4618724 4933619 6827129 6664690 1177746 1199018 306489 272060 287041 288623 342879 331117 324794 324816 221191 223114 694440 664301 1537965 1498166 450740 449082 663404 663704 832661 818616 860108 857840 902572 919596 892355 981667 2142373 2268230 1260704 1102096 732018 717443 867750 870724 908009 915834 934068 953598 1074275 1072233 5297556 5515080 40.15 71.8 1
14:10:04 2024-01-29 707894 694232 214242 211007 345565 355999 372003 372938 226219 225152 279383 284747 321756 324275 4615702 4954979 6895577 6687228 1158908 1199950 307707 271610 287715 288527 341843 332158 322611 326690 220193 222565 701498 671735 1525440 1483030 452278 449411 658684 666537 837105 814030 855938 864567 905395 918469 885564 988118 2145422 2234954 1260704 1108458 728893 716426 876376 870524 900790 914455 944692 954316 1061489 1066935 5254346 5515080 40.15 71.8 1
14:10:05 2024-01-29 699963 698268 215032 210170 347165 354202 375529 373020 226219 224139 279491 285668 321221 327287 4628428 4994735 6922548 6659979 1155602 1199022 308314 271231 288559 288496 342879 330849 324830 324816 220811 222101 701498 674338 1545631 1491800 454209 447060 661994 668696 830300 811146 861405 867060 900818 910583 892097 991719 2151646 2262076 1273413 1091285 729933 718165 869622 866136 906598 919759 938171 946013 1069807 1076015 5333344 5507216 40.15 71.8 1
14:10:06 2024-01-29 703261 698268 214179 211243 348189 355816 374168 369875 226393 223516 279527 283981 322125 324347 4608147 4891679 6845696 6691999 1165967 1199018 307804 271266 288523 289000 340260 332896 324336 324816 221502 223114 700191 667150 1511087 1493918 454098 450823 663404 666064 836512 815648 858226 860144 902764 918230 885647 983807 2139330 2255016 1280087 1111355 734562 715412 867156 871214 906651 910502 938839 957192 1069880 1066108 5280681 5513705 40.15 71.8 1
14:10:07 2024-01-29 709182 701193 214630 209078 347545 357513 374240 371968 225974 224764 277742 285668 322232 322454 4616630 4954632 6932253 6663883 1142966 1200098 307382 271196 290988 287251 341843 333438 322934 324762 221191 223584 705701 673380 1513268 1488735 455827 449375 658684 668966 839520 810571 855938 869525 902801 910511 885564 991628 2150117 2252882 1263655 1103068 729413 720344 873857 862009 901797 919479 945025 945267 1063857 1072917 5337677 5517537 40.15 71.8 1
14:10:08 2024-01-29 701386 700204 213949 211088 347510 354812 375300 372004 226744 222792 279402 289843 321293 326375 4611435 4919753 6826624 6688552 1169998 1199018 306918 271196 287774 289000 340811 331350 324830 324816 221346 223721 705701 669059 1510287 1493083 451958 448076 663875 664175 832265 818616 857669 858327 901457 919596 888204 979571 2138790 2247899 1258889 1106882 734040 715375 867156 871177 907972 910538 935673 955825 1071433 1066935 5293938 5529062 40.15 71.8 1
14:10:09 2024-01-29 710376 699941 215262 210359 345419 357007 372560 372938 225257 223551 279117 283998 322232 323891 4617512 4951650 6929204 6682627 1154431 1199018 308099 271231 287405 289000 341879 332392 323880 324852 220846 222754 720500 673653 1529515 1484426 450786 451573 658218 664175 838293 811472 855938 864567 907394 918469 886364 985973 2142373 2239764 1268994 1110038 729933 716426 875134 869871 898641 910574 945025 955678 1064789 1069875 5254007 5518385 40.15 71.8 1
14:10:10 2024-01-29 699812 699211 214996 210534 347165 353956 372596 373020 226008 223551 279599 289329 321328 326874 4613945 4991187 6900952 6649766 1153130 1199022 308099 271231 288234 287652 342879 330849 324830 324852 220846 222067 702378 673653 1515820 1493918 454209 446710 661994 667002 832661 811146 860145 867060 901457 910619 892097 991013 2151646 2261804 1249135 1092873 729933 719481 870227 865794 905954 921030 940954 950261 1069525 1075869 5335556 5520518 40.15 71.8 1
14:10:11 2024-01-29 707272 698314 214247 210569 347920 357513 373714 370020 226498 223551 279383 285205 320712 323927 4608147 4877373 6835950 6687050 1166659 1199912 307168 271231 288523 288798 340535 333167 324336 324816 222039 223114 701562 667627 1521787 1496458 453058 452103 662464 666064 836512 816262 857194 859535 902801 918877 885656 985646 2139330 2246872 1280087 1110038 734811 715412 867156 874410 908996 911798 938346 957005 1069944 1068358 5297718 5520518 40.15 71.8 1
14:10:12 2024-01-29 710487 700930 215610 209665 346633 356755 372038 371932 225752 224555 278741 288852 322232 322454 4608147 4951924 6942203 6669465 1140804 1199018 309565 270782 290377 287216 341843 333438 322934 324535 220846 225956 701531 671084 1535086 1498192 454781 449020 658684 667011 835919 811722 858416 866445 902090 910655 889340 993172 2148590 2257150 1262520 1099146 729413 723580 874545 865148 903275 921060 942186 947588 1067523 1077293 5342749 5505680 40.15 71.8 1
14:10:13 2024-01-29 701000 698268 213756 211189 347022 354289 372596 370056 226849 227428 279402 289736 320356 324528 4601580 4921922 6810685 6687397 1176064 1199245 307132 271266 286723 288527 342879 329386 324794 324816 220563 223114 704311 666199 1539901 1503138 451958 449203 662464 663704 830300 818036 860145 857840 900008 919596 892988 981667 2142373 2269660 1256052 1103130 736213 719209 868968 869488 908495 915652 938346 951376 1076070 1063716 5292015 5511146 40.15 71.8 1
14:10:14 2024-01-29 708279 698716 214259 211037 345600 355747 373183 372675 226533 222861 279635 284748 321328 324191 4604862 4913620 6891902 6668639 1158630 1198168 306489 271266 287302 288124 341843 332392 323880 324762 220123 222410 693192 669537 1542739 1482409 452278 450822 656823 664175 838616 811508 855938 862083 908073 918469 885523 985973 2148169 2239839 1270917 1109248 727856 715265 876452 871343 899706 915027 946373 951562 1059988 1068865 5250595 5502634 40.15 71.8 1
14:10:15 2024-01-29 699280 694277 214401 209868 346638 353956 373154 372675 226182 224243 278777 289329 321328 326472 4601580 4994735 6887771 6631126 1155033 1203344 308349 271836 288595 287831 342879 330849 324830 324816 220846 223741 702907 674614 1542156 1493918 454320 450822 663404 668420 830263 811146 861980 869525 898905 910547 895652 993658 2157547 2261275 1284307 1097629 735161 722553 867750 864456 910586 921060 935673 951619 1072914 1072832 5383871 5515080 40.15 71.8 1
14:10:16 2024-01-29 710220 698241 214397 210464 346607 357007 372525 369615 226147 223482 279366 284867 322686 322383 4605348 4861360 6846109 6669274 1159042 1198094 305921 271231 288486 288054 341807 333095 322337 326690 220776 223114 700191 666199 1525711 1493646 452066 450074 658648 664175 839483 816189 853358 860279 910322 920887 885766 983657 2140523 2252009 1263447 1114795 733064 717443 873857 870487 898858 915824 942298 954278 1068427 1063641 5275036 5505701 40.15 71.8 1
14:10:17 2024-01-29 699889 694241 214397 210170 347652 354957 373711 370056 226113 223516 278741 284864 321257 324155 4611435 4976203 6902221 6649882 1149489 1199018 307813 271231 289996 287391 342879 331081 323880 327151 220123 223741 709954 671936 1513738 1493269 453379 448910 660552 667960 833444 811537 859378 867653 903671 917131 890666 990157 2153069 2262883 1262520 1096765 729413 720234 874545 866371 903990 921060 940919 948980 1069185 1075218 5349295 5505701 40.15 71.8 1
14:10:18 2024-01-29 701267 697978 214401 211270 345525 354994 373119 370020 226147 222827 279635 284867 321328 324492 4605348 4905509 6838982 6678018 1169998 1199018 306419 271161 286844 288728 340775 331350 323976 324816 221311 223114 705701 668104 1523361 1494484 450740 448076 663875 665286 833734 819839 862094 860242 902022 924988 891836 981205 2142373 2252882 1283785 1103919 735161 715339 867120 871104 908532 915064 935673 955678 1072155 1069201 5261563 5515080 40.15 71.8 1
14:10:19 2024-01-29 711037 697228 215005 209842 345287 355999 371967 371823 225414 223551 279366 284069 322232 323399 4614727 4939372 6925339 6669274 1144575 1197245 308314 270334 288559 290915 340739 332860 322862 324816 220158 223584 698820 674549 1508072 1481542 456151 451882 660736 671498 838814 809312 856389 868797 907729 913208 884193 991719 2145422 2241150 1364219 1103854 730975 719217 874545 865338 899118 918460 943678 945976 1062801 1069958 5322131 5499403 40.15 71.8 1
14:10:20 2024-01-29 700770 698268 214056 210352 347438 354994 372003 368835 226656 223482 277885 283865 321293 324383 4605348 4935857 6813195 6650144 1169370 1198982 304573 271610 288008 286981 342879 330348 324336 324492 221121 223114 702921 664376 1522056 1497114 453272 449546 663838 663049 832624 818672 862497 857692 900818 919488 889462 979534 2141950 2247824 1260704 1103663 734112 715412 867120 869871 907972 910502 936967 954316 1072951 1069958 5276647 5505701 40.15 71.8 1
14:10:21 2024-01-29 708391 696510 214397 210499 345010 355999 374240 372938 225449 223137 279599 284069 321780 323399 4602063 4926544 6901728 6650182 1145932 1197245 309250 270971 288044 288728 339902 331888 323388 324816 220908 223670 701562 675797 1509482 1480942 453564 451635 660736 669386 839100 810424 853321 865794 905395 915723 884051 988785 2145422 2232134 1256269 1103700 727856 716426 873857 867023 898804 910646 945025 951525 1060724 1069958 5258099 5501774 40.15 71.8 1
14:10:22 2024-01-29 699963 694237 214397 209842 346364 354994 373679 372149 225414 223516 278705 284947 321067 324419 4605348 4985055 6883517 6650182 1155856 1199018 308279 270972 288523 287391 341807 334146 324084 324528 221946 223078 696078 672898 1548274 1497523 454596 451536 664309 667437 830263 811722 860108 866912 896520 910619 889169 987378 2150117 2257680 1266970 1096802 733588 719260 865890 864493 907972 919759 933010 945665 1072858 1071318 5356705 5505701 40.15 71.8 1
14:10:23 2024-01-29 710487 694313 214401 210161 346081 356755 373083 369355 226498 223516 278705 284872 322232 321406 4595969 4858962 6826624 6679003 1160566 1197282 305956 271231 288099 290253 341555 333185 322229 326654 221014 223078 705701 665329 1525913 1493158 451983 448987 656750 664175 839760 815808 852751 859535 908036 919768 885103 984509 2137656 2240842 1263447 1110038 729413 715375 875097 869871 898841 910502 945025 953598 1063820 1066862 5248694 5505701 40.15 71.8 1
14:10:24 2024-01-29 700502 697237 214393 209837 346328 351893 373447 372407 225798 223482 278277 285267 320356 324492 4602063 4979741 6882577 6640503 1147279 1200953 309711 273417 288234 287949 342771 330241 324228 326654 219982 224214 695451 673863 1515637 1484477 453564 448275 661677 667848 832661 811146 859640 867653 902423 910547 889462 991013 2148590 2262076 1264335 1091387 727856 719481 869622 864530 903718 919759 938171 945939 1068427 1074443 5330030 5496322 40.15 71.8 1
14:10:25 2024-01-29 702963 694273 214061 210534 345339 353920 373119 369984 225449 227552 279169 284383 320806 324131 4595969 4900877 6817299 6649677 1173943 1197909 307242 271090 287257 288755 340631 331207 324721 324154 221360 223114 705701 668104 1522939 1497411 451181 448004 663404 663704 832661 818672 860590 857840 904537 919560 890605 980531 2135764 2246872 1258889 1103737 735085 714832 865890 870487 907626 910466 935673 954316 1072951 1069201 5276910 5502634 40.15 71.8 1
14:10:26 2024-01-29 709983 698871 215032 209837 345318 355999 373711 370020 224789 223551 278741 283910 322006 322454 4605348 4933677 6919878 6678555 1142905 1196281 307922 272261 288689 287914 340824 332860 322014 324852 220811 223114 700191 673863 1514179 1484698 455827 450080 658822 670339 838616 810571 853395 867060 905395 912479 884193 991719 2146949 2240510 1260704 1102879 729933 719481 872619 866408 901429 917164 943678 948708 1062278 1071474 5314533 5505701 40.15 71.8 1
14:10:27 2024-01-29 702993 698277 214401 209183 346642 355492 373119 369355 225955 223585 277850 289665 321328 323927 4595969 4926209 6820117 6659690 1169162 1199987 306883 274080 288450 287391 342879 330348 323880 324636 220979 223741 702921 664301 1534953 1506080 453232 448764 661489 664175 832070 816226 857632 860753 899859 920419 886581 982367 2142373 2271269 1278238 1097583 735085 719297 865890 867023 909649 917164 934340 950573 1076107 1071474 5353130 5505701 40.15 71.8 1
14:10:28 2024-01-29 708279 694268 213400 210494 345560 354994 372657 369947 226147 222827 279133 284867 321293 322490 4595969 4879785 6856289 6659690 1160490 1198094 305921 271835 286759 287853 341519 331942 323353 324762 219438 223584 707135 668104 1539069 1484131 451425 449059 656750 664175 838293 813232 853395 862009 906715 918469 883732 983098 2140851 2243688 1267145 1109248 729933 715412 873857 869256 897804 910502 943678 953598 1063783 1065355 5239288 5496322 40.15 71.8 1
14:10:29 2024-01-29 699207 694047 214393 209872 346602 351893 373183 372149 225483 223516 278741 290214 320321 324455 4602917 4985966 6898906 6640503 1150628 1192923 308103 271055 287896 287412 342843 330348 324794 324816 221014 223741 700088 673173 1515963 1491800 453887 446675 662620 666494 830263 810571 860071 867060 899909 913662 890797 988897 2148590 2258835 1271598 1091387 729933 719481 870859 863880 903990 918460 936098 945976 1068427 1074458 5320137 5496322 40.15 71.8 1
14:10:30 2024-01-29 706088 694304 214056 210170 343493 354994 373119 369947 225798 223482 279133 283296 321328 324203 4607170 4877024 6838273 6678018 1167229 1199018 306419 270782 288044 288798 339603 332428 323844 324587 221346 223114 698820 666199 1504960 1493269 452057 450714 662464 665591 834735 815034 856547 860753 902460 921069 885656 983024 2136137 2243140 1251626 1112413 734562 715412 869622 870724 903990 909079 936801 954316 1069944 1063778 5275036 5501774 40.15 71.8 1
14:10:31 2024-01-29 706322 693845 214401 209183 346602 355999 373183 369984 225798 224243 278417 285089 321756 324482 4603440 4933304 6912411 6650529 1140767 1195548 307132 271090 288725 286711 341843 332122 322898 326690 220158 223741 698752 670120 1518429 1489686 454061 448275 658684 667485 834662 811722 858416 865830 902460 915807 889442 990307 2148590 2257150 1262520 1096022 727856 719762 871478 862009 903349 919479 939581 943217 1066876 1074949 5333344 5497851 40.15 71.8 1
14:10:33 2024-01-29 700227 694309 213385 210534 346642 354743 374094 369731 226605 224994 279114 285668 320602 324347 4603440 4928943 6791273 6668497 1173943 1200098 306240 271645 286723 287853 342879 330348 324565 324816 220957 223114 707264 664301 1526707 1497374 451637 451604 663404 663704 830300 818616 860866 857840 900180 919524 889462 979534 2142373 2259282 1274540 1100713 732018 715142 865890 869871 907293 910538 937156 954316 1072951 1069958 5272880 5505701 40.15 71.8 1
14:10:34 2024-01-29 709289 694205 214401 210574 346937 355816 374058 369731 224927 223482 278597 283693 321150 323255 4605348 4933379 6919878 6673255 1144298 1201632 308349 270334 287531 287831 340260 331386 322862 324816 220811 223114 701531 673653 1525518 1475478 453353 451782 659617 665552 838887 809422 853395 866445 904755 910547 882904 988859 2145422 2231292 1287257 1103700 727337 715412 873857 867023 898571 913874 945025 950134 1059220 1066697 5252485 5505701 40.15 71.8 1
14:10:35 2024-01-29 700961 698606 214143 209597 347018 354848 375832 369875 224962 223447 278133 284863 321114 324226 4602063 4983408 6870987 6649882 1153390 1197282 308063 270621 288559 287391 341843 330884 323844 324359 221311 222851 696078 670016 1506803 1493918 454061 448040 663875 665552 829674 811722 859461 865148 894650 910619 888540 985936 2143375 2260473 1260704 1094428 732997 719481 864663 864530 907972 917812 933010 949193 1074546 1071474 5361560 5513691 40.15 71.8 1
14:10:36 2024-01-29 712057 699216 213623 210056 345458 356503 373074 368619 225781 224519 278241 284748 320771 321406 4596864 4868472 6836357 6650257 1160566 1197245 305246 271231 287163 288194 341326 331081 320981 326690 220123 223114 696078 664301 1517395 1485021 451342 448076 656750 663234 838293 815377 850862 859668 906751 919768 881110 982367 2130199 2243688 1261599 1112973 732018 716426 870859 869488 902116 910502 939581 951562 1068427 1060741 5258815 5510502 40.15 71.8 1
14:10:37 2024-01-29 699963 697228 214064 209702 347510 351713 373074 372149 225449 223516 278705 289604 320036 324311 4607871 4979741 6887682 6640503 1147848 1197282 307347 270369 287968 291849 342879 330348 322898 324852 220123 223114 697362 670016 1509493 1487678 453564 448275 659796 667011 833444 811722 858416 865830 902186 913736 889340 988897 2148590 2256079 1260704 1094428 727856 719217 872097 862009 902708 918185 939581 944964 1066876 1075964 5337601 5497770 40.15 71.8 1
14:10:38 2024-01-29 705263 699211 214064 210554 343493 354456 372857 369651 225414 225152 279491 283835 320842 324455 4598782 4881165 6830198 6678018 1163332 1198168 306419 270971 287729 287853 338722 332428 322898 324359 221346 222488 702933 665723 1508758 1491800 452278 451782 662464 664175 834735 815034 855292 860279 903745 919768 885527 983807 2133101 2240510 1272692 1110038 734040 715412 869622 869488 905117 912470 936801 955825 1071331 1063678 5269339 5499520 40.15 71.8 1
14:10:39 2024-01-29 708001 697232 214251 209178 346678 355999 373111 369947 225449 223585 277423 284677 321007 322048 4592691 4942651 6920925 6649882 1138301 1197282 306454 270369 288595 288477 341567 331888 321920 324852 220123 223114 700141 669738 1544283 1484440 454855 447339 656750 667848 834699 809422 855292 867060 902127 909193 885559 991757 2142373 2252882 1280087 1100713 727856 719762 872619 862046 899906 920878 943723 946088 1063740 1069885 5322246 5499480 40.15 71.8 1
14:10:40 2024-01-29 699244 694052 213095 210389 346602 351929 373711 369947 226147 224132 278365 289258 319388 324455 4589416 4911416 6791537 6649766 1169998 1194664 309274 270369 286383 288089 340775 330348 324336 324587 220811 223114 702921 667627 1531969 1495245 451637 451604 663404 662294 830300 816262 857595 857840 898905 919524 889972 978837 2135863 2246224 1258889 1100713 733064 713279 867750 871852 908996 911081 934177 954204 1072987 1068358 5269382 5496322 40.15 71.8 1
14:10:41 2024-01-29 711042 696670 214401 209213 344492 355245 373793 369911 224025 223331 277885 283672 321328 322454 4592691 4924107 6901227 6659261 1141314 1194664 308063 274952 288486 287216 339746 331422 322372 324816 220123 222957 701531 673380 1519313 1479766 454855 451142 658684 667474 837969 808276 852789 867060 904755 909833 882669 991013 2142373 2228574 1316988 1102096 728863 717222 872060 866912 902283 910466 943048 950336 1060650 1066753 5276760 5496322 40.15 71.8 1
14:10:42 2024-01-29 701267 694264 214393 209593 346221 354493 372857 369355 225066 223551 277885 284867 321328 323865 4598782 4938324 6835950 6640503 1156716 1194693 306170 270180 288559 291849 341326 330384 323652 324816 220846 222360 700236 666199 1517095 1498879 454855 447375 663404 665479 831640 811472 858416 862046 898905 917173 888204 985936 2138790 2272198 1272692 1099982 736213 719481 866848 866912 907551 917122 935560 951198 1076107 1069958 5344788 5497575 40.15 71.8 1
14:10:43 2024-01-29 710295 699207 213425 210324 346085 355999 372131 368799 225955 227376 278509 284548 321067 321441 4592228 4868472 6820117 6659261 1155602 1194693 305991 271266 286759 287888 340775 330884 323424 326690 219591 222067 698752 668104 1525427 1482409 451637 450503 656750 664175 837105 811722 853432 862046 903796 918469 882945 985235 2146636 2238648 1260704 1106807 727856 714722 874582 870687 899868 911762 945025 951562 1057669 1065962 5239288 5501774 40.15 71.8 1
14:10:44 2024-01-29 698967 696734 214251 209687 345600 351893 374240 370056 225257 223326 277885 284149 320356 326436 4595503 4972668 6868060 6612653 1150628 1195548 307382 270334 288378 288824 341879 330659 324336 324816 220123 223741 711466 673377 1515637 1489686 453564 448595 660552 667511 830300 809422 860866 865830 898905 911808 893031 990819 2151537 2260680 1266151 1091350 729933 719444 869585 864222 903718 918460 937527 948513 1065862 1072905 5308757 5492402 40.15 71.8 1
14:10:45 2024-01-29 702226 694241 213729 209868 343489 353956 372003 368835 225414 222827 279169 282416 320356 324383 4589416 4874096 6817299 6673255 1163332 1196689 306196 270369 287401 288089 338757 330384 323388 323639 220846 222644 705701 666199 1509493 1488772 452030 449411 662464 664175 832265 811472 856351 861391 901236 921039 887967 979385 2135677 2234843 1276389 1110001 733588 713316 866541 868604 906979 911300 936764 954316 1069185 1065333 5252583 5497851 40.15 71.8 1
14:10:46 2024-01-29 708710 696551 214397 209187 345323 355999 372131 369391 224025 223551 277885 283274 319965 322418 4589416 4933379 6919878 6640607 1138066 1192091 306454 269546 288559 286659 339222 331386 321920 324816 220123 223114 701531 671936 1494445 1482593 455614 450466 656787 667002 836833 809374 853872 867653 904018 909748 885103 990863 2145278 2252882 1261839 1099929 727856 719253 872097 861465 899881 918385 940957 944852 1062056 1069838 5307140 5488486 40.15 71.8 1
14:10:47 2024-01-29 698216 694304 213421 209872 346085 353956 373183 367762 226182 222827 277459 289736 319388 323901 4592228 4915733 6801252 6650257 1168289 1195728 306170 270369 286338 288054 340224 330312 324336 324359 220811 222551 704311 667627 1515815 1493009 451317 448910 662985 664338 832249 818090 860178 857729 898722 921033 890531 980723 2134143 2246224 1258889 1103919 734112 713243 865619 870724 908996 911300 935006 953018 1069944 1065319 5267505 5505424 40.15 71.8 1
14:10:48 2024-01-29 708401 696250 214401 210032 344492 355496 373183 370020 224718 223516 278705 283204 321293 322418 4592691 4933379 6905009 6659261 1141314 1195542 308314 269546 288486 287216 339746 331386 322599 324816 220123 223114 698752 673863 1541436 1479766 456151 451561 660266 669863 836994 808092 853947 866912 905033 911881 884157 993172 2145422 2231622 1369869 1103854 729933 718971 873923 863844 898804 917048 942335 945939 1060702 1066935 5307102 5496322 40.15 71.8 1
14:10:49 2024-01-29 699926 694246 213694 208821 346642 354456 373711 367691 225066 223516 277850 284867 320061 323399 4598782 4919351 6818053 6626354 1159275 1197245 305424 270334 288523 286607 341807 330348 322898 324227 220158 222453 701613 667240 1523922 1504707 454098 448910 661958 664301 830189 816927 862057 860205 898507 920150 886618 981386 2139178 2263250 1292258 1099146 732018 715375 865890 870092 907701 910502 935006 951562 1071433 1069688 5284455 5505701 40.15 71.8 1
14:10:50 2024-01-29 706322 697232 213720 209807 343528 354994 373183 370056 225414 227304 278741 283636 320448 323136 4595969 4919277 6882577 6659261 1144972 1194628 308314 270369 287427 288089 339746 331386 322898 324816 222283 223477 701531 673863 1512846 1479674 452389 450319 658391 665517 836814 813452 854647 862009 902728 917094 884157 985211 2139330 2231891 1257073 1107670 727856 714290 873857 869488 901962 911944 943723 951562 1060724 1064566 5237360 5496322 40.15 71.8 1
14:10:51 2024-01-29 698936 696246 214056 209842 345565 351821 372920 370056 225066 225204 277850 284149 319353 324455 4594824 4990327 6873251 6645139 1150727 1192923 307848 269581 288044 286416 340213 333724 324084 324408 220908 223078 701531 672898 1500996 1493158 454532 450184 663838 667960 829086 809422 857632 864419 895583 910511 892134 987378 2146949 2252882 1254485 1091387 732018 719481 864663 861973 906942 918460 933010 946312 1069185 1071474 5333066 5493148 40.15 71.8 1
14:10:52 2024-01-29 707360 694237 213579 209222 343484 355496 375154 368799 225414 222827 277618 282451 321293 322156 4586590 4849237 6817299 6659261 1157253 1192923 306775 273417 288004 288824 339974 333672 320767 324816 220017 222417 701562 664376 1514030 1488377 451305 449082 657419 663234 838565 814997 851514 857840 906445 918256 881580 982367 2133101 2240570 1279470 1106882 729933 714363 873857 868871 897130 911944 941627 951525 1063820 1062240 5248694 5486943 40.15 71.8 1
14:10:53 2024-01-29 698903 695265 213720 209178 346121 353920 370002 369947 225414 222827 277459 289772 319317 322454 4595969 4972531 6877496 6621746 1145609 1196133 309274 273031 287792 287112 342771 332018 322754 324780 219982 224020 698679 671936 1509187 1488920 452278 446790 660736 667485 832033 809422 858416 865683 899896 910511 889340 988897 2146949 2256079 1243784 1091387 727337 719481 869005 862009 901753 919725 938171 945638 1065365 1071318 5322398 5477565 40.15 71.8 1
14:10:54 2024-01-29 699963 696743 214061 210525 344527 351857 373711 369911 225414 223261 278705 284145 319388 326278 4586590 4886752 6789323 6660143 1173943 1199133 306314 271055 285703 288597 340631 332253 324192 324179 220634 223114 702921 667719 1514393 1492356 451133 449375 662464 664175 832265 815187 857157 860279 900818 921069 885559 979534 2133101 2238499 1257073 1108458 733064 713279 865890 870092 903990 910656 935673 954278 1069944 1064298 5267505 5497851 40.15 71.8 1
14:10:55 2024-01-29 707899 696739 214397 209152 344527 355747 373183 369355 224059 223551 277850 283747 320745 321894 4589416 4919351 6901227 6669122 1141852 1196578 307707 270730 288342 288919 339532 331350 322337 324816 220303 223114 701531 673863 1524079 1482593 454384 449814 658822 668456 837105 808239 852751 867060 902801 911953 882347 990307 2142373 2231329 1260704 1102096 727856 717171 871347 864530 900116 915834 940916 948033 1057705 1066935 5297556 5486943 40.15 71.8 1
14:10:56 2024-01-29 703266 694273 214401 209143 345600 353956 372003 368799 225066 225521 277814 284867 320321 322908 4588636 4923815 6801365 6650257 1171114 1192775 306314 271470 285806 287216 341843 331128 323880 324564 220017 222765 702921 662410 1521168 1495273 450850 446710 662464 661751 830263 814997 858416 857840 898905 921069 889081 978103 2133101 2243688 1257073 1100713 732018 713279 864663 868604 905005 910656 934340 954278 1069944 1066108 5267505 5497851 40.15 71.8 1
14:10:57 2024-01-29 707360 696473 214401 209183 343524 354994 372657 370020 224059 222827 278313 282412 320321 321929 4582867 4924186 6921663 6645241 1138442 1195475 306667 274952 288270 291777 339496 331278 321884 324816 219934 222957 700141 673863 1535863 1482593 454855 450466 657886 666965 836512 807094 852789 867060 905162 911309 882904 990307 2142373 2234223 1253442 1100713 729413 719481 872060 861363 897130 917812 942298 946312 1060469 1066935 5310739 5486943 40.15 71.8 1
14:10:58 2024-01-29 700995 694205 213725 209222 346328 353920 373183 367138 225414 223171 276998 284867 320096 322908 4583019 4926423 6781727 6640503 1170964 1194083 305529 273417 286714 287181 341531 329350 323616 324587 220017 222957 691965 662410 1529427 1493046 450997 446361 661994 662257 830263 816226 860252 857840 898905 920419 888833 979909 2133101 2246224 1257073 1100713 734040 712234 864663 869488 906598 910656 933010 953598 1069844 1066108 5267505 5496322 40.15 71.8 1
14:10:59 2024-01-29 706322 696971 214065 209213 343493 354994 373183 370056 224881 222827 277885 283208 320356 322156 4604297 4930127 6918094 6649882 1138066 1193845 307347 269511 288680 286746 339460 332140 323508 324816 220123 223114 704311 672417 1509768 1482593 454855 449375 656787 666965 836833 807094 852751 867060 902801 911832 882512 991013 2142373 2234954 1274540 1100713 729413 719481 871384 861973 899984 918460 942335 945638 1059952 1069201 5316340 5492402 40.15 71.8 1
14:11:00 2024-01-29 700015 694232 213571 209006 346364 351569 372920 366587 225449 223326 276748 285089 320036 325443 4596864 4924186 6801252 6650602 1169370 1193781 304573 271801 287122 291849 341843 329350 322934 324816 220088 222801 701531 662410 1529706 1501007 452278 451300 660552 662257 830263 815611 859640 857840 898232 920419 889499 979571 2133101 2259282 1257073 1099146 730975 713182 864663 869488 906598 909184 933010 954040 1069770 1066935 5261676 5496322 40.15 71.8 1
14:11:01 2024-01-29 706322 695261 213756 209829 343453 354493 373183 369767 225171 225152 278453 282921 320179 322311 4594008 4921909 6868097 6659261 1144537 1193145 308099 269546 286822 287216 338757 330384 321920 324816 219934 222957 700141 673653 1518587 1478443 450786 449094 658218 665591 834699 811722 853432 862046 902764 915807 883769 983098 2139330 2230040 1281936 1106882 726820 713279 873238 867023 894549 909860 945025 951525 1059972 1063814 5225872 5502517 40.15 71.8 1
14:11:02 2024-01-29 698472 697232 214242 209187 347920 353630 374130 368547 224823 223447 277706 284597 320143 323255 4589830 4915778 6818053 6631339 1156769 1195511 304608 270369 288608 291849 341326 329350 322862 324816 220123 222453 687147 663425 1529566 1501681 452020 448275 660552 663234 830263 815034 860252 857840 898544 919768 885954 981667 2133101 2265286 1280087 1097583 730975 714326 864663 867023 906598 909824 933010 951562 1071433 1066935 5276910 5496322 40.15 71.8 1
14:11:03 2024-01-29 705323 695261 214107 210284 346605 354703 373111 369839 224580 224836 278133 282992 320143 322275 4589416 4909157 6902556 6645392 1138066 1192054 306624 274758 288563 291777 339508 330849 321920 324816 219780 222801 700141 672898 1503412 1483645 457937 450110 656823 667474 835919 807094 853188 866445 902764 911953 882241 990307 2142373 2246998 1258889 1100713 727856 718165 871384 861363 897167 918460 944351 946312 1057669 1066935 5314533 5483661 40.15 71.8 1
14:11:04 2024-01-29 699688 699138 213106 209737 346535 351749 373675 367547 226008 224519 277706 285232 319353 323171 4589416 4919537 6789323 6621625 1169094 1195548 304538 271231 286723 286781 341879 329314 323652 324816 220123 222957 698820 662410 1534715 1501007 451637 446790 661525 662257 830300 815648 859640 857840 898729 919768 891095 979534 2133101 2252882 1258208 1100713 732018 713279 864663 869488 907887 910656 933010 952919 1069880 1065149 5254024 5501639 40.15 71.8 1
14:11:06 2024-01-29 709289 696739 214933 209074 346933 355926 372806 369767 225275 224104 276962 284069 320356 323029 4595969 4929867 6892682 6645618 1138066 1192054 306205 270369 288671 291777 340775 331386 320981 324564 219780 222971 709954 669537 1523066 1488920 454855 449656 656518 666965 834699 809422 855938 867060 901453 907913 885776 991719 2142373 2247899 1258889 1099929 727856 718201 872348 860716 900116 919759 942335 943624 1060738 1069958 5331885 5491386 40.15 71.8 1
14:11:07 2024-01-29 698069 698226 212882 210109 346464 351713 373711 367691 226147 227588 277423 285561 320096 323399 4589416 4914834 6791820 6649882 1169998 1197282 306384 270782 285949 288089 340535 329350 323880 324359 220158 222801 702921 666199 1540542 1496615 451637 446710 661994 662294 830300 816226 859640 857840 898905 919524 890791 981667 2136293 2259282 1258889 1099929 731496 714326 864663 866113 905331 913118 933010 951562 1069880 1069620 5273150 5505665 40.15 71.8 1
14:11:08 2024-01-29 708001 696707 214259 209113 343493 354994 372657 369651 224511 223413 277850 283204 320806 323582 4592228 4924107 6910553 6649766 1139688 1194664 307347 274492 288283 286537 338722 330348 321658 324816 219934 222957 701531 673863 1496964 1475898 454855 450080 658218 667811 836512 807094 852146 867060 902764 910245 881653 988897 2140851 2235314 1280087 1100713 727856 719481 871384 861929 898804 918460 943723 946763 1063268 1069615 5306988 5485917 40.15 71.8 1
14:11:09 2024-01-29 698180 697232 213091 209842 345600 351641 373111 367396 225955 227624 277034 289606 319668 323435 4582876 4913738 6776923 6645139 1172711 1197282 305494 270817 285931 287286 340811 329314 324336 324816 220647 222801 696078 664301 1524734 1491800 450997 447461 661994 662294 830300 816226 858416 857840 898905 919524 889350 978837 2136137 2243688 1272692 1103737 732018 714093 865890 868604 909645 911762 936297 954241 1072987 1066844 5259880 5497851 40.15 71.8 1
14:11:10 2024-01-29 708279 695265 214152 210056 343493 354994 372920 370020 224059 223068 277921 282412 321328 322192 4589416 4919537 6901227 6649766 1141314 1194701 307848 274758 288044 287216 338757 331350 321920 324816 220123 223114 701531 672898 1517897 1475570 454532 450080 658218 667474 837373 807131 852146 867060 902483 911309 882278 988897 2142373 2231329 1369869 1100713 727856 718461 873301 865111 902432 915689 942186 947626 1060650 1066753 5291864 5473985 40.15 71.8 1
14:11:11 2024-01-29 697044 693980 213729 209222 345631 351857 373111 366587 225483 227588 276998 289258 319388 324981 4582876 4911416 6781765 6636015 1171039 1197282 304643 271006 285936 287181 341843 329083 322970 323902 219934 222587 701531 661938 1529141 1493918 450997 448275 661723 661788 829674 815034 858416 857231 897633 920419 884113 978103 2133101 2243688 1257073 1100768 733588 714308 867475 870724 906561 910620 932860 951413 1069907 1066899 5250595 5496045 40.15 71.8 1
14:11:12 2024-01-29 708474 695261 214096 210135 343458 354456 372920 369947 225031 222792 278116 282306 320321 321894 4577212 4898084 6872953 6650371 1140885 1192909 307382 274650 286804 287099 338650 330312 322598 324816 219710 222765 700141 672417 1517642 1475478 453564 451893 658648 667960 835882 809385 850862 865794 902728 911953 880354 988081 2142373 2230621 1297016 1103930 726781 717296 872097 865148 899868 916851 942375 947663 1059220 1066699 5295721 5486943 40.15 71.8 1
14:11:13 2024-01-29 700884 694237 214029 208791 345520 353920 374240 367691 224683 223482 276998 284468 319317 322418 4589416 4943024 6801252 6631124 1159312 1195511 306020 270369 287688 291741 341290 329314 322408 324587 219899 222453 701531 662476 1512240 1501793 450629 448275 660552 662220 830263 813808 860252 857840 897231 920419 890707 979497 2138790 2259181 1258889 1099855 732018 714308 865283 869414 906524 911300 932972 951525 1072858 1068445 5275036 5496322 40.15 71.8 1
14:11:14 2024-01-29 706052 696246 213403 209218 343233 354456 372095 369984 224683 227552 277850 283021 320061 322383 4586078 4926656 6902221 6649605 1138442 1189467 307347 274880 287567 292564 338650 332216 320945 324528 219710 222765 700141 672898 1498600 1475478 455229 449375 656750 667960 835882 807021 852751 866445 902764 911832 883732 990819 2145278 2241150 1258889 1100675 728863 719444 872097 861465 897130 918460 943723 943624 1060724 1066899 5306950 5477565 40.15 71.8 1
14:11:15 2024-01-29 698180 694304 213051 209183 346324 351857 372657 367067 225578 222792 276998 284867 319317 322454 4586590 4914834 6781765 6612104 1169332 1195548 304573 271196 286468 286781 341735 329047 323353 324587 220088 222453 701531 662410 1519628 1499230 452068 447422 661958 662220 829674 816226 860252 859551 899896 925076 893143 981424 2135952 2250409 1257073 1100675 732018 712702 864663 869488 907094 911944 934340 951562 1068295 1069055 5258099 5486943 40.15 71.8 1
14:11:16 2024-01-29 706093 695261 214211 209187 343458 354667 372657 370020 224059 223137 278277 282376 320321 321929 4586590 4919537 6873027 6631088 1140426 1192054 308279 274758 287567 287181 338722 330849 321884 324816 220088 223114 701531 672898 1520407 1475699 453564 451831 658648 665515 836512 809374 853834 867377 907082 911953 883844 988673 2145278 2241150 1260704 1100713 727856 719762 873923 862691 899906 918460 942298 946913 1062056 1069437 5291902 5474175 40.15 71.8 1
14:11:17 2024-01-29 697154 694201 212803 209178 345560 351821 372131 367396 225763 224147 276998 284867 319317 323399 4579508 4893906 6786686 6649882 1164402 1195475 305459 270334 285824 288194 338722 331165 323616 323830 220123 222453 704311 666199 1503323 1493646 450960 449656 661994 663865 832249 818090 858304 857047 904537 920960 890531 979985 2135500 2243688 1278238 1103641 733064 712702 864663 869488 905954 909225 935673 953598 1069944 1063778 5257822 5496322 40.15 71.8 1
14:11:18 2024-01-29 706318 695261 214393 208954 343458 354456 369677 369355 224025 223326 277423 282561 319836 321406 4577212 4912283 6892369 6649882 1138066 1189540 307347 274492 287968 286711 338722 331350 320909 324816 220088 223114 700141 671936 1529922 1479674 455827 451782 659852 668836 836219 808798 856389 866260 904684 910519 886364 990975 2142373 2250457 1237962 1100884 727856 719481 872023 862078 897167 918460 941627 944926 1060452 1069201 5314899 5483030 40.15 71.8 1
14:11:19 2024-01-29 697936 697232 212835 209187 345565 351857 372657 366551 225449 227552 276998 284867 319317 323136 4586590 4914914 6781840 6621746 1169998 1194083 305956 270971 284937 287391 340775 328781 322898 323866 219745 222453 693336 662410 1520634 1495549 451736 449546 661921 661098 830189 816347 858267 857716 897157 921069 889438 978473 2135740 2246872 1281936 1100713 733834 713243 864663 869488 906598 910656 935006 953598 1070291 1063742 5258099 5492402 40.15 71.8 1
14:11:20 2024-01-29 706322 696246 214388 209152 343458 354994 372131 369911 224025 223137 277814 282412 320321 322652 4583319 4916038 6901227 6631519 1138066 1193182 307813 274650 287603 287391 338175 330849 320945 324816 219745 222935 679950 673987 1502556 1487054 453996 452887 657923 668910 836814 808223 852109 867060 902054 911040 885103 988859 2142373 2248309 1258889 1100713 727856 719481 870859 861968 898627 918460 941627 944253 1060724 1066666 5314533 5477565 40.15 71.8 1
14:11:21 2024-01-29 697402 696739 213544 209178 345600 351857 372095 366551 225257 222792 276998 284548 320023 322418 4583319 4921828 6785159 6631124 1169998 1192039 305697 271196 286248 291777 341290 330659 323101 324299 222283 222935 691965 662476 1526073 1493158 450457 448665 662390 661062 830263 814384 858416 857106 900244 921069 889340 976637 2135952 2243688 1255257 1103068 732018 714056 864663 869488 903990 909370 935006 952919 1068427 1062240 5258099 5492402 40.15 71.8 1
14:11:22 2024-01-29 706350 695261 214393 208937 343458 354994 372131 369355 224059 222827 277423 282341 320321 321406 4577212 4919686 6892389 6631088 1138066 1193182 307097 270730 287792 288788 338436 333672 321634 324708 219982 222417 716646 673380 1501535 1480920 454971 450393 656750 665552 836740 809374 850825 866408 902441 910665 883844 988859 2139330 2230040 1369869 1100713 727856 718461 871478 861326 899081 915834 940919 946312 1057669 1066899 5295721 5486943 40.15 71.8 1
14:11:23 2024-01-29 699963 696739 213060 208526 345565 351893 372657 365487 225031 222792 276573 284069 319317 324670 4577212 4902558 6770672 6612179 1169162 1194083 306811 273224 285998 288788 340667 331782 322754 323951 219947 222409 700141 662476 1529650 1493009 451317 448275 661723 662073 829674 813808 858416 856624 894540 919768 889576 978799 2133101 2241396 1255257 1100713 732018 711191 864392 869488 905117 909370 933010 951562 1069944 1063778 5248694 5486943 40.15 71.8 1
14:11:24 2024-01-29 705786 695261 213760 209269 344982 354994 370002 368504 223990 223137 276998 282341 320285 321406 4580051 4905228 6886144 6631519 1138367 1197491 308547 270730 288464 288621 338543 330670 320731 324636 219947 222729 696078 671455 1523384 1475898 455827 450965 656989 667485 834699 805842 853947 865830 902460 909379 881621 991719 2140851 2231743 1258889 1100713 727856 719481 870859 860242 897459 917085 940919 944253 1060724 1066108 5292015 5473658 40.15 71.8 1
14:11:25 2024-01-29 697973 697232 213060 208998 345600 351821 372095 366551 225066 227660 276149 284278 319317 322418 4579584 4900939 6761346 6650534 1169703 1189393 306314 272261 285726 287112 338579 332018 323209 323339 220088 222297 702921 666283 1504387 1491037 452389 451425 660552 664175 833808 814030 854647 857840 900818 918469 885111 980968 2130071 2236906 1276389 1110038 732018 712738 867156 868852 902432 910656 934031 952919 1066913 1060438 5248694 5488486 40.15 71.8 1
14:11:26 2024-01-29 705258 695261 214056 208175 344492 354743 370002 368835 224094 223516 276768 283239 320259 320468 4583319 4933677 6900935 6640863 1136297 1188439 308619 272261 288622 288418 339710 330580 320649 324816 219616 222971 707264 670016 1515252 1484698 454855 450503 656750 667011 834662 807094 853358 865830 900143 909379 884198 988859 2140851 2253410 1255257 1097622 727337 719209 871478 860242 898627 918460 939536 943580 1060724 1066899 5305127 5469755 40.15 71.8 1
14:11:27 2024-01-29 697899 696246 213020 209183 345565 351857 372131 365487 225449 227197 276149 284149 318835 322418 4580051 4910239 6791820 6631392 1169923 1189319 306883 270747 284937 291777 340811 328320 322611 324215 219745 222453 701531 660959 1522119 1497102 450641 447958 660552 660309 830435 813808 858416 856624 897342 920419 889340 978066 2133101 2243688 1257073 1099146 731496 711228 864663 868871 906979 909370 933010 951562 1069944 1063814 5248694 5488486 40.15 71.8 1
14:11:28 2024-01-29 705286 695000 214056 209187 344982 354493 372095 367691 223990 223482 276998 282614 319388 323029 4580051 4923407 6859937 6612527 1144575 1193182 305494 269511 286571 287868 340524 328781 320874 324816 219061 222801 701498 668581 1509493 1484698 453564 447009 656481 664175 830300 809422 855901 862046 900818 910511 885527 985936 2139330 2247824 1258889 1092943 725786 718971 869967 860242 901261 918460 936764 942237 1062278 1073139 5310739 5478844 40.15 71.8 1
14:11:29 2024-01-29 697973 694769 212910 210605 343493 351749 372657 367727 225414 223261 278188 284069 318388 323399 4586537 4877024 6802354 6649882 1158908 1189504 306739 269546 286920 292600 338175 330849 320103 324443 220088 222141 698820 662476 1526658 1484513 451958 448727 656250 662257 837105 812657 848412 857840 904755 918469 881333 982367 2127047 2237665 1259750 1106882 729413 714326 869622 867023 897130 910531 939544 950134 1062241 1063971 5229883 5477565 40.15 71.8 1
14:11:30 2024-01-29 698170 694764 213086 209006 345600 351785 369929 368835 224094 227393 276185 284668 317110 324482 4576455 4961541 6875895 6612546 1149902 1189540 306419 269546 286723 291571 340631 328817 323388 323902 219438 223114 708607 671936 1506144 1484698 453363 446790 660084 666537 828498 807094 858416 864567 896254 910209 889340 985973 2142373 2250732 1264335 1088284 727856 716934 865890 861317 902432 915834 935673 944926 1063820 1069539 5305127 5479120 40.15 71.8 1
14:11:31 2024-01-29 701961 696734 213535 209183 344982 353993 373183 367691 224718 227517 277599 281862 320459 324482 4581299 4832193 6807973 6670106 1157253 1192091 305804 272838 286231 291777 339233 329314 321683 324816 219191 222488 701531 662410 1512873 1484698 451958 447811 655126 662257 837105 811472 851514 857840 904755 918469 881333 981667 2133101 2237665 1258363 1105308 727856 714093 871478 867023 898706 910656 941627 951525 1060724 1062240 5220477 5473658 40.15 71.8 1
14:11:32 2024-01-29 695105 695256 213571 209222 345010 351749 369966 369659 225015 225204 277563 283928 318693 323327 4589830 4954558 6857847 6621925 1151058 1189669 306883 274722 286866 291366 339746 328817 323880 322622 220123 222488 698752 670016 1524653 1487863 453564 449656 661994 667011 828074 808239 858416 864530 893685 911953 889229 985973 2142373 2249690 1258052 1088284 729413 718461 862216 861465 911002 915834 933010 944926 1068427 1069958 5318136 5474175 40.15 71.8 1
14:11:33 2024-01-29 705114 696246 213051 209222 346374 355277 372135 366852 224962 224204 277316 283494 320143 321819 4583319 4841700 6807973 6645505 1155602 1193182 306667 269546 286181 291571 338757 330080 320424 324816 219745 221510 697449 662410 1529841 1484698 452278 447375 656518 662220 835919 811508 848375 857840 902801 918469 881333 979534 2127010 2239253 1257901 1106882 729413 713316 870586 867023 899340 910656 938876 948829 1063030 1060816 5237360 5482754 40.15 71.8 1
14:11:34 2024-01-29 696624 695802 213295 209516 348660 351357 369749 369507 223956 224519 277419 283857 319687 323747 4586590 4968869 6867280 6612480 1147848 1191820 308692 274564 286822 291366 340775 328054 323327 323375 220088 222957 700088 670016 1535659 1487863 452278 448385 660084 666064 827911 808223 858416 864567 896254 909193 889462 988547 2142373 2254390 1243784 1086587 727856 717443 864663 860716 902708 918460 935673 944964 1065365 1069806 5299378 5485286 40.15 71.8 1
14:11:35 2024-01-29 708001 696062 213583 209702 345958 354885 369785 366408 224893 224362 277244 283292 320061 322334 4581299 4848851 6817299 6631519 1153916 1186023 304538 270145 285833 291474 339746 329350 320945 324816 218720 223114 697362 665329 1526267 1479674 451757 449473 655786 664175 833444 811146 853432 859535 902460 916869 882904 985324 2136293 2229360 1255257 1103737 726820 711228 871384 869472 897352 910656 942335 950848 1059220 1062276 5225528 5497808 40.15 71.8 1
14:11:36 2024-01-29 700158 696204 214104 209048 346937 353471 373602 366408 224718 223171 276185 284069 319034 324482 4583319 4915038 6781802 6621746 1164382 1192923 306020 270369 286840 291402 340846 328355 321408 323902 219876 222488 700141 661430 1520310 1498879 452278 446097 660552 661282 829674 813844 858416 857840 897560 918469 890605 979534 2133101 2259282 1278238 1097583 730975 715412 864050 867023 905005 910656 933010 951562 1068295 1066935 5265478 5506467 40.15 71.8 1
14:11:37 2024-01-29 707272 694127 214250 209667 345953 354994 369966 368539 224059 225521 277173 283685 320025 320433 4578792 4919537 6883517 6593231 1140885 1193182 305529 274637 287603 290813 340775 331672 320945 324816 219096 222801 690594 668104 1535387 1484426 454209 446753 655750 665591 832229 809422 855938 862046 901288 911309 885569 988859 2138790 2251285 1258889 1091112 725786 717443 867156 860716 900790 917812 936135 942237 1066425 1071291 5306709 5474099 40.15 71.8 1
14:11:38 2024-01-29 702951 697196 212909 209152 344982 353993 372920 366852 224614 227517 276998 281482 319388 321406 4573524 4830479 6798373 6649882 1153953 1193182 305701 269581 286436 291411 338757 330384 319939 324816 219780 221830 696078 662410 1509799 1484698 450703 447689 656952 662257 835919 811472 848412 857840 903846 918469 877865 979571 2127047 2245124 1257901 1106882 729413 712775 869607 867023 898804 909370 939573 952375 1064112 1061494 5240961 5482139 40.15 71.8 1
14:11:39 2024-01-29 695073 693292 213091 208861 345840 350580 372095 369355 224059 227588 276803 283388 318247 323927 4583319 4961196 6854600 6602988 1146500 1193233 305529 274528 286486 291220 340535 329907 322671 323902 219249 222957 698679 670016 1515963 1484808 451700 447009 659150 666064 827911 806486 858416 863305 894613 910665 888179 987135 2140851 2246469 1266151 1087510 727581 716426 864663 859499 902432 917122 936967 944852 1065253 1072992 5311091 5483737 40.15 71.8 1
14:11:41 2024-01-29 703716 693000 212944 208808 343042 354743 372131 366551 224823 223889 276768 282376 319388 319947 4570686 4832164 6798648 6631519 1153055 1189799 305805 269581 285846 291402 338757 329350 319455 324816 218755 222141 693336 660584 1506926 1475935 450997 446710 655126 660346 834735 811722 850907 857840 902801 917173 880081 981667 2130071 2220568 1251626 1103700 725786 711191 873301 868852 896994 910583 940808 949985 1059480 1063554 5229883 5466112 40.15 71.8 1
14:11:42 2024-01-29 695990 695252 213425 208861 343524 351231 372548 369391 224025 227552 276998 283239 318070 323927 4573524 4966937 6854600 6583802 1147848 1189799 308656 274916 286486 291366 340021 330140 322313 322920 219841 222801 698679 670016 1524350 1484698 453353 447859 659617 666537 827324 806486 858416 863954 895620 910665 888204 985973 2142373 2249690 1266151 1091363 729907 718005 866516 862691 901395 915652 935595 944066 1066768 1071474 5301340 5479120 40.15 71.8 1
14:11:43 2024-01-29 702757 695261 213132 209048 343042 354493 372131 366587 224094 224026 276998 281517 319388 320433 4569332 4832381 6807973 6621670 1153205 1189799 305948 269546 285882 291705 338722 331091 319903 324816 218685 222453 700141 663354 1535439 1481013 451637 447303 655126 661245 835882 814030 850907 857840 902764 917137 881421 979534 2129135 2235318 1259750 1106694 726261 713293 872060 866875 896604 911191 943723 951122 1057682 1063071 5221975 5468186 40.15 71.8 1
14:11:44 2024-01-29 695990 695261 213024 208526 345953 351465 373183 368799 223990 222140 276114 283243 319058 323363 4577212 4956999 6845420 6621746 1149027 1193182 306419 270730 287455 291616 339710 328781 322599 322323 220088 222141 700141 670016 1520226 1484698 452020 448910 661677 666064 827324 807058 860252 862009 894305 911953 890074 987474 2141845 2253663 1247351 1091350 732018 718350 863297 861428 906524 910574 928885 944926 1071819 1069958 5333344 5474288 40.15 71.8 1
14:11:45 2024-01-29 706286 695256 212348 208821 343422 354456 369893 365416 224059 223261 276962 282447 319317 321275 4570686 4836866 6801398 6621746 1152308 1189692 306020 270334 285775 291705 338686 329047 319903 324816 218720 221830 700141 662410 1520293 1482831 450960 448910 655126 660272 834699 811722 849090 857840 902728 917131 881426 981386 2129659 2235066 1259750 1105430 726502 713800 872060 867023 892051 910656 943723 951732 1057682 1062319 5222253 5468186 40.15 71.8 1
14:11:46 2024-01-29 695002 693255 213060 208826 345470 350688 372920 368763 223990 227517 276149 283204 318353 323399 4577212 4958971 6855461 6612546 1147354 1192335 306775 270730 286687 291223 338686 328320 322372 321835 220088 222297 700141 670120 1521385 1484440 453564 448275 661489 666064 827324 809422 858416 861354 894687 915760 890383 985099 2135952 2257457 1258889 1091350 733064 717443 861599 862078 908996 914528 928811 946312 1069807 1069579 5337155 5470473 40.15 71.8 1
14:11:47 2024-01-29 706134 695261 212344 208963 345470 351303 368745 366587 224753 223261 276768 283168 319058 320468 4577212 4855747 6817299 6631389 1153916 1189799 304538 270334 285681 291705 338686 329279 320874 324816 218685 222453 697362 663354 1517115 1482004 450997 450661 655126 660272 834662 813418 851289 859821 906588 917131 881296 982218 2135952 2230547 1276389 1103700 725786 713279 872060 867023 894512 910656 942335 952413 1059220 1063071 5218522 5468186 40.15 71.8 1
14:11:48 2024-01-29 693793 693296 213024 208821 343458 350688 369893 368799 224025 222883 276149 283204 317392 323435 4580051 4954149 6855035 6588458 1146209 1192335 305459 274880 286248 291705 340811 330374 320945 324587 219214 223114 704316 669537 1510730 1484698 452278 446049 656714 665369 830575 809374 856971 865185 900040 911881 887902 989404 2142373 2250062 1262520 1090583 726303 717443 867120 859462 901753 917122 937008 944253 1062241 1071474 5305127 5477565 40.15 71.8 1
14:11:49 2024-01-29 698180 694996 213020 209218 345461 351821 372920 366551 224059 223889 277618 281447 319093 324944 4573947 4858616 6801252 6645642 1153916 1189799 306992 274637 285904 291633 338175 329350 319903 323830 219710 221475 702933 662410 1505257 1484698 452057 451573 658548 662447 836219 814030 851439 857655 904018 917639 881333 978762 2126133 2231520 1265296 1109248 729933 713279 868732 866875 900079 911300 935396 949079 1063820 1060780 5258099 5477288 40.15 71.8 1
14:11:50 2024-01-29 699851 694769 213015 208934 345529 351857 369821 367655 224059 223889 276412 284668 318835 320433 4576786 4942378 6855461 6602993 1141314 1189637 305459 270730 286472 286799 340775 328781 321656 324816 218755 222765 705726 668198 1510234 1488112 452094 446972 658859 665990 830189 809253 858267 865185 894577 910665 889438 985662 2143751 2247936 1275229 1088284 730430 718461 862212 861465 903990 917048 931607 944253 1066913 1069958 5320137 5477565 40.15 71.8 1
14:11:51 2024-01-29 705114 695980 212682 209006 343033 353920 369929 367215 224059 227161 276149 282376 319353 321312 4577212 4832381 6798648 6612104 1153916 1189799 306020 274952 284973 287391 338686 328781 319643 324816 218720 222587 701531 664096 1542589 1480920 450494 449546 655089 662298 834994 811611 852121 859668 902764 910353 881296 982367 2132453 2224598 1268994 1102842 725786 711155 870859 867023 894770 909370 941627 948745 1057719 1062319 5216750 5474175 40.15 71.8 1
14:11:52 2024-01-29 694854 694278 213720 208531 343493 351749 372920 368799 224025 227588 276185 282376 317427 322872 4573947 4966937 6864373 6588458 1147848 1191489 306838 274843 286248 291294 338686 330191 322647 322598 219841 222587 700088 671455 1511133 1487054 453685 447946 660479 667485 827911 807058 858840 865148 893795 911309 888204 985198 2145003 2246872 1254485 1089834 729933 717952 862825 860242 903990 915834 931511 943580 1068427 1069958 5322398 5474175 40.15 71.8 1
14:11:53 2024-01-29 706286 695492 212726 209143 343453 354743 369893 365451 224683 223889 276962 282376 319317 321312 4573947 4832381 6798648 6621746 1152779 1189799 306451 269546 285659 288513 338472 331202 320624 324744 218920 222729 698752 662951 1517089 1478814 449170 449228 655126 662727 833697 811682 853947 860279 903745 910619 883458 983769 2133101 2222513 1253442 1102879 725270 711191 871478 867023 896715 910656 942298 948033 1057719 1063971 5213027 5473658 40.15 71.8 1
14:11:54 2024-01-29 695879 694268 213725 208826 343458 350723 372131 369355 224025 227552 276149 283168 318870 326747 4577249 4957237 6854600 6603267 1147354 1194083 309492 270621 286575 288310 339329 331312 323245 321513 219947 222601 695972 671936 1515038 1484698 453564 448577 661255 667960 825494 806413 859640 862009 894613 911309 890209 984497 2139178 2251216 1275229 1091387 730454 718461 862551 861465 905274 915798 930245 943586 1069944 1069201 5333344 5473381 40.15 71.8 1
14:11:55 2024-01-29 703754 694282 212690 208491 344982 354743 369966 365487 224718 223889 277298 283168 319353 321768 4573947 4828698 6801436 6626771 1154318 1193808 306451 270730 285668 288305 338579 331312 321628 324708 219262 222382 700141 662410 1514254 1487974 452058 449546 655126 660309 834735 811464 851476 857840 905145 917137 880081 979259 2128364 2235177 1261599 1103700 726820 711191 869622 867023 894770 910656 939581 950134 1060885 1060705 5220477 5468186 40.15 71.8 1
14:11:56 2024-01-29 695605 693260 212866 208496 345010 350723 369597 368216 224025 227321 276149 284069 317392 322156 4572950 4961196 6854600 6617291 1144972 1192224 306883 270730 286199 287864 340595 330264 321705 323830 218755 222453 708607 669738 1509187 1484698 452278 447118 658218 665606 829086 805842 857805 862009 897560 910665 888078 985198 2139178 2248466 1266151 1086737 727337 716426 864663 861192 901149 910646 933010 942237 1063532 1071474 5288164 5474288 40.15 71.7 1
14:11:57 2024-01-29 704252 694764 212384 208826 342713 354456 369966 365159 224059 223732 276149 282381 318870 321275 4560196 4854631 6805818 6631392 1151058 1190688 306559 272261 285869 288621 338650 328781 320874 324816 218344 222971 694707 665249 1517058 1478716 450997 449546 655126 660309 834662 810571 848412 859668 902764 910619 879012 982367 2132827 2215739 1255257 1103700 725786 711155 871478 867023 894770 910656 942337 950134 1057719 1060705 5220477 5474175 40.15 71.8 1
14:11:58 2024-01-29 696665 694769 213694 208526 343528 351501 372920 368799 224025 224887 276149 283204 318388 322418 4569676 4952497 6829550 6621960 1156875 1193071 306595 275267 287329 287297 339746 331128 321634 323687 219556 221830 696275 662476 1530077 1502156 452278 447009 659617 661245 827911 813452 858416 857840 896217 915879 890162 979534 2130071 2257680 1265391 1097583 728893 711191 862216 865794 904361 910656 932308 947322 1068427 1065355 5267505 5477565 40.15 71.8 1
14:11:59 2024-01-29 702762 693032 213024 209183 344973 351857 369966 369651 224025 227161 276962 281911 319093 320468 4570409 4900457 6884425 6631392 1136817 1193293 306419 270910 286969 288549 337523 329314 321899 323866 219438 222141 690080 672898 1499195 1475566 453564 448076 654824 667011 834071 804097 851514 863917 902764 909379 879671 987378 2133101 2239802 1278238 1099929 725786 718461 869622 859631 897430 915834 939544 942237 1060724 1066699 5305127 5464286 40.15 71.8 1
14:12:00 2024-01-29 697440 695261 212717 208848 345010 351218 369966 364903 224753 227321 276114 284605 317427 321894 4583248 4898314 6772162 6631205 1165713 1186023 306775 270730 284032 287391 339472 328320 322372 323050 219982 222141 700141 664301 1515446 1492858 450321 448068 660552 659805 827911 811472 858141 855373 896254 919768 888078 979126 2130071 2239253 1280087 1099146 732018 710652 863438 867023 903718 908728 933010 951562 1068427 1062276 5248694 5474312 40.15 71.8 1
14:12:01 2024-01-29 704252 693684 214393 208500 343449 353956 369893 367396 223749 223516 276185 282429 319388 322763 4578792 4924240 6866889 6602988 1142830 1189393 305246 274528 287163 288232 341506 331312 319939 324816 219214 222141 704316 667627 1531298 1484698 454209 447009 655126 664175 832388 808276 853395 863268 900818 911980 885523 988859 2139330 2247936 1280087 1094428 725786 719481 869622 860242 898804 918460 938876 942237 1061489 1071474 5305127 5468186 40.15 71.8 1
14:12:02 2024-01-29 697159 695261 211763 209178 343493 350894 370002 367138 225066 223104 276748 283653 318070 324981 4568607 4867592 6798648 6626316 1158080 1189577 304573 271935 286141 291777 336649 329314 321622 322622 220123 221830 701531 664301 1509493 1484698 451637 450503 660552 663234 832661 811722 853395 858327 901288 915843 882940 979534 2127892 2232911 1272692 1106882 730975 711191 865890 867023 901112 908728 935673 951562 1063820 1060816 5239288 5469755 40.15 71.8 1
14:12:03 2024-01-29 704261 693296 213729 207859 343524 353920 369929 367440 223852 225152 275900 283067 319175 322187 4576564 4931114 6835403 6593610 1142943 1193108 306631 274528 286248 290885 340775 330140 320909 323866 218720 222453 702907 669059 1517430 1480124 452278 447009 656750 664175 829674 808005 855938 862009 898905 910665 885559 985235 2137656 2247824 1262520 1089059 726820 715412 864663 860716 901429 910344 935673 943580 1063030 1069770 5295721 5469755 40.15 71.7 1
14:12:04 2024-01-29 701515 693296 213051 208856 343042 351605 372666 366301 224823 224204 276855 281341 319246 323139 4574864 4824111 6801252 6622032 1151133 1189799 306020 269546 284973 291089 338686 328817 320909 324816 218532 222453 704316 664301 1511642 1479674 451107 448409 655126 661751 834699 811722 848412 857840 903833 910619 879012 982367 2133101 2228458 1274540 1103700 725786 711191 871478 867023 893244 909370 940957 948745 1059220 1054702 5207351 5469755 40.15 71.7 1
14:12:05 2024-01-29 694015 693032 212812 208939 346365 350966 371986 368655 223887 224519 276625 282915 318176 323255 4569676 4932965 6821543 6616747 1160018 1193182 305590 274830 286651 291227 340224 328054 320945 322598 219438 222141 690594 660584 1531000 1493918 451978 447009 659617 660272 827324 811508 858840 855373 894986 918469 889340 977370 2127047 2246872 1278238 1097583 729933 710652 862216 867023 903718 909370 933010 950171 1068427 1063814 5248694 5473658 40.15 71.7 1
14:12:06 2024-01-29 704935 694249 212772 208943 343006 351785 369785 367583 223662 224362 276042 281306 317999 322792 4577212 4906746 6882577 6607389 1134792 1189799 306384 269968 286723 291294 339370 329314 320424 323603 219402 222141 700141 670016 1500693 1475478 453564 449436 656522 666064 834428 803528 848412 864567 903857 907963 879671 988118 2136137 2237337 1256392 1097583 725786 717443 869622 857803 900406 915677 938876 942200 1059220 1066734 5291864 5466074 40.15 71.8 1
14:12:07 2024-01-29 695911 694664 211574 209078 345958 350544 369785 366408 223921 223261 276768 282341 317427 323170 4563464 4843147 6789323 6635767 1157253 1186023 304538 274528 285811 291294 337630 329350 320909 322884 219780 221320 698820 662410 1506138 1484698 452278 449059 658684 661788 832661 811722 850862 857231 900180 915843 880331 977370 2123061 2222218 1270843 1106882 730454 711191 865619 864530 900116 908087 935006 948829 1063820 1057819 5242539 5485886 40.15 71.7 1
14:12:08 2024-01-29 698967 693150 212874 208825 346933 350544 369157 367655 224059 223732 276482 284069 318637 321406 4573026 4944890 6838982 6612480 1149027 1192335 305991 274492 285936 291258 338686 328320 321562 321870 219438 221830 698752 670016 1501061 1486204 452278 449338 660552 666064 825568 806450 858416 862009 892042 910665 889340 985973 2139330 2247824 1256269 1088284 727856 717443 862179 858818 903990 915066 930282 942237 1066913 1069875 5330030 5476739 40.15 71.7 1
14:12:09 2024-01-29 708009 695156 212536 209008 345714 351929 368781 365451 224753 223782 276625 282420 318388 322371 4573524 4840654 6801365 6622032 1149489 1185987 304114 269546 284928 291499 338175 328320 320909 324359 218379 222488 702907 665806 1535534 1475478 450677 447339 655126 662447 833481 810571 848412 859668 902764 910389 879049 982367 2131585 2219960 1257073 1102096 724754 711191 870859 866381 894770 910656 942335 950298 1057496 1063407 5207123 5471222 40.15 71.7 1
14:12:10 2024-01-29 695990 693260 213394 208496 343489 351537 372666 368065 223800 227552 276149 282416 318549 322311 4563464 4924267 6799003 6593231 1150039 1197366 304573 270348 286723 286799 338722 330374 321928 322657 219876 221173 700236 664376 1518186 1495245 453564 446097 658684 662257 827911 811722 857194 857568 895620 910619 888078 981667 2131585 2258835 1204547 1094465 729933 715412 862216 863880 903186 911798 934290 948867 1072188 1066661 5278504 5477565 40.15 71.7 1
14:12:11 2024-01-29 704039 692267 212958 209562 344982 351821 369857 368835 223679 227161 276855 281329 318424 320468 4566405 4905673 6873251 6617023 1133142 1185146 304573 269968 287401 291223 337665 330930 319903 323866 218720 222141 695907 670016 1529785 1478351 453564 447689 655126 667011 833444 804097 851514 864567 900143 908096 881147 988155 2133101 2240473 1274540 1096802 725270 717443 867156 860740 894328 917122 940357 940673 1059147 1066753 5307177 5460390 40.15 71.7 1
14:12:12 2024-01-29 695385 696971 211684 209002 343524 350723 369966 365237 224927 223104 276149 283672 317392 321441 4570686 4887017 6751746 6602677 1166659 1189799 305481 274601 285757 291294 338722 330140 322372 321870 219402 221830 700141 661467 1553387 1493918 449684 447009 659796 659338 825568 811722 857194 854124 894717 915723 887447 975249 2123828 2243417 1253442 1094486 729907 712244 863297 867615 902321 908583 930133 951732 1068803 1066088 5248694 5486943 40.15 71.7 1
14:12:13 2024-01-29 704220 691253 213055 208715 342934 351893 369893 367655 223334 227552 276185 281849 318388 319947 4570686 4905562 6873251 6602640 1133948 1190651 305921 269968 286759 291018 336684 329314 319939 322920 218755 222297 701531 670016 1493867 1475478 453564 449473 655126 666064 833481 804133 848412 863954 903857 909379 879708 987878 2133101 2237337 1274540 1097629 728584 719333 869585 859594 898590 915689 941029 941343 1057384 1066935 5287932 5458520 40.15 71.7 1
14:12:14 2024-01-29 693109 692777 212247 209222 343489 350688 369929 366587 224950 222635 276185 283243 317170 321929 4570686 4874096 6775171 6631389 1163058 1189799 304573 274528 284174 291813 338174 329907 322408 322395 219745 221830 700141 664301 1504977 1484440 448193 447958 660552 658369 827911 811472 857194 854124 895620 919082 885827 973826 2126375 2233107 1255257 1099109 730975 711775 862825 866875 902598 906588 930245 948782 1066157 1062276 5239288 5476739 40.15 71.7 1
14:12:16 2024-01-29 704023 693301 213430 207881 344982 351496 369597 367396 224059 227552 275269 282482 317463 321312 4564575 4914834 6869267 6607651 1134830 1189799 304573 269289 286723 286485 338722 328355 318972 323902 218532 221830 697362 666199 1527933 1483755 453379 447848 655126 664175 830300 804739 850899 864567 898544 906814 882365 990073 2135915 2247936 1257073 1091387 724706 717332 867120 857692 898627 915870 935673 942237 1060687 1066935 5295721 5442925 40.15 71.7 1
14:12:17 2024-01-29 697191 693296 212379 209183 343033 351290 372131 365522 223834 223261 277426 280626 317427 321441 4560196 4804323 6789323 6635767 1153953 1189527 304079 274528 285067 291223 337701 329350 319193 323639 218755 221519 698820 660111 1518558 1484808 449317 448275 654661 659338 834108 811722 849090 855410 903932 917094 881426 979909 2122748 2235177 1257901 1103806 725742 712281 870240 866371 894770 910656 942375 948671 1056933 1060816 5209103 5458807 40.15 71.8 1
14:12:18 2024-01-29 693793 693260 213051 208461 345470 351465 372657 366551 223610 227481 276078 282341 317427 320433 4567833 4934823 6818053 6612528 1147391 1189799 305459 270539 286687 287391 338140 329884 320388 320896 219745 221448 689417 667349 1506749 1488920 453564 446717 660552 667011 827324 808849 857157 862005 894495 913708 887930 983657 2132697 2258064 1255257 1091313 731496 716934 860376 860410 905880 911944 927528 944926 1069807 1067601 5322360 5466340 40.15 71.7 1
14:12:19 2024-01-29 701262 692734 211719 208972 343042 351749 368709 367691 224025 223261 276732 282073 317392 320397 4567833 4887017 6835950 6626655 1141701 1184490 306545 270730 284546 291294 337630 328781 320388 322359 219026 222453 708669 667627 1521061 1475566 448681 448910 655126 660272 833845 811682 851614 860094 908411 915833 881296 981480 2135677 2215702 1251626 1100713 723672 711627 870203 861899 894770 911300 940916 947588 1054652 1063971 5224348 5464286 40.15 71.7 1
14:12:20 2024-01-29 695348 693296 213685 208500 343422 351749 369966 367361 223644 223889 276078 282592 317427 322120 4558454 4924267 6799349 6602988 1152032 1189762 304538 270730 286817 287203 338686 330374 320388 322359 219863 221103 693474 663425 1542972 1497523 452020 447009 658822 663392 830575 811682 855752 857729 894466 916482 885440 984388 2129879 2259282 1270054 1096809 731496 713206 862825 862009 905005 911944 931607 944558 1069944 1065319 5258099 5471014 40.15 71.8 1
14:12:21 2024-01-29 702258 692738 212353 209113 343042 351821 369303 367691 223800 223889 276768 281447 317427 320397 4567833 4897454 6863926 6612104 1136817 1189799 306419 270539 286423 291294 337121 329279 319939 322849 219061 222141 690594 670016 1498298 1470427 451873 449853 658548 665879 834400 805928 851439 865185 904501 909876 881333 985936 2133101 2228722 1278238 1099146 726820 717443 871469 859631 894770 910610 939544 942200 1057384 1063778 5269117 5442850 40.15 71.8 1
14:12:22 2024-01-29 695496 694773 211728 208647 343489 350688 369893 364867 224683 223261 275691 283636 317135 321441 4563577 4886752 6763522 6621746 1160566 1189799 306451 270730 284050 291822 337630 330374 321848 322359 219402 221830 701531 664301 1513649 1490627 450689 449020 660479 660564 828111 815187 855715 855887 894577 918469 885523 976637 2128835 2237665 1276389 1097583 731496 709074 862212 867023 903349 906468 930282 949421 1066913 1062319 5239288 5470369 40.15 71.7 1
14:12:23 2024-01-29 704493 692249 213544 207811 345470 351785 368745 366551 224025 227517 274427 282341 317392 319928 4560196 4948423 6831885 6574599 1141314 1188038 304538 270730 285775 287207 339710 329440 320945 322849 218532 222239 700088 669601 1515554 1483885 452205 448068 660266 665990 826896 807074 857120 861363 892980 911953 890531 984460 2136137 2241433 1262520 1087510 727856 716426 861599 857803 903990 910574 928742 942200 1063820 1068445 5306948 5470369 40.15 71.7 1
14:12:24 2024-01-29 705263 692249 212204 208826 344973 351496 368709 364903 224059 223261 276078 281876 317427 321048 4563464 4852297 6817299 6602640 1149489 1188038 306020 269289 284902 291018 337665 330374 320624 323543 220044 222587 704316 664226 1512271 1478814 451107 449326 655089 660126 833845 809422 850301 860006 904018 910475 880707 980968 2133407 2220826 1257073 1100713 723672 711627 869622 862009 894770 911300 939544 944956 1054207 1062319 5223511 5458807 40.15 71.8 1
14:12:25 2024-01-29 697936 693301 212690 208166 343458 350970 369966 364320 223990 227481 275269 282970 317392 320468 4561320 4891640 6775813 6602988 1160018 1189799 305124 274916 285574 287095 339460 330154 320624 322562 219262 221723 698752 660584 1514323 1497411 449464 446936 659617 659768 826738 813179 857008 854088 893942 917821 887628 978585 2123828 2235066 1253442 1097583 729413 710261 862212 867023 902432 906733 930245 948033 1066913 1060741 5246779 5473658 40.15 71.7 1
14:12:26 2024-01-29 703992 692249 212840 208465 343042 351857 369893 367361 223299 223889 276114 281018 318353 321768 4570686 4897454 6878897 6593193 1131495 1188918 306775 269716 286472 287427 339370 331782 319761 322741 219262 221688 691614 670016 1512578 1474613 453564 449082 655126 666352 833408 804784 849090 862046 904501 909379 881333 985235 2133101 2234494 1255257 1096022 725786 717443 867156 857803 894770 910610 936838 940822 1059220 1064351 5276647 5458482 40.15 71.7 1
14:12:27 2024-01-29 693793 693296 211689 208531 346033 349630 369929 365487 224025 222635 276149 282341 316435 322383 4561320 4869358 6752021 6607464 1162732 1190651 306509 270585 284595 288508 337251 330301 321705 321692 219758 221652 701531 663827 1497110 1484698 450689 449890 660736 659228 827911 811722 856351 855887 893685 917821 885523 975983 2123828 2234494 1276389 1097583 729933 710261 862212 867023 905821 901632 931548 948745 1063857 1060816 5229883 5470369 40.15 71.7 1
14:12:28 2024-01-29 703261 692775 213350 207846 344982 351821 369265 365487 224025 223889 275040 282376 317427 321312 4556932 4924107 6826624 6593572 1142038 1190688 306847 270657 285668 286745 340081 329294 319761 323651 218309 221830 704316 667627 1519383 1482835 452394 445383 655126 663704 830435 807074 853358 861502 897342 910665 884193 983024 2133101 2244626 1281936 1087510 724754 714290 864663 860242 901429 910502 935006 942237 1059915 1069958 5272880 5467131 40.15 71.7 1
14:12:29 2024-01-29 701267 693260 212353 208500 343033 351893 369411 364903 223800 223261 276114 281018 318353 321312 4570806 4836033 6781083 6622032 1151095 1189953 305697 270730 287520 287940 337997 330806 319419 324359 218005 222141 695972 662476 1541477 1475478 450788 448056 653294 663086 832661 807058 851514 860279 900143 911953 879278 982367 2130071 2212600 1252702 1097583 724189 713279 867156 860242 896715 911300 935433 944926 1054689 1060581 5252485 5460390 40.15 71.7 1
14:12:30 2024-01-29 697936 693301 213051 207846 345470 351218 369929 364320 223644 223889 275040 283808 317392 320433 4555203 4883558 6763522 6621682 1165558 1192384 306811 270730 283890 291432 338377 329440 320945 322297 219191 221723 700141 661938 1538257 1493918 451056 446644 658684 658332 825531 811722 856919 852878 892005 917137 887447 977572 2123061 2247362 1253442 1096802 730430 709074 861599 867023 902432 906769 931333 948745 1068427 1060705 5239288 5469755 40.15 71.7 1
14:12:31 2024-01-29 704261 692510 213055 208500 343042 351857 369893 366551 223495 227197 276078 281215 317463 321768 4561320 4887829 6875046 6612527 1134386 1190688 306343 269968 286284 287203 337403 331202 320761 322849 218685 221830 701562 670016 1525810 1474431 453564 449400 655126 666064 832229 804097 850907 863305 902572 910665 881333 985973 2133101 2237665 1255257 1096022 725270 717443 867156 857803 894770 910610 938968 940822 1057719 1065355 5269117 5442850 40.15 71.8 1
14:12:32 2024-01-29 694588 693296 211728 208531 345714 349343 369929 366293 223990 222635 276149 282306 316878 321894 4554820 4867078 6790638 6621960 1155602 1182593 306451 270319 286199 288362 336071 328817 319903 321870 219402 221200 688064 660584 1500996 1482593 451637 449436 656522 660272 832265 811722 849090 855849 902572 915843 880081 976674 2120032 2228458 1265296 1106882 729413 711191 865890 863880 897130 908728 935673 948745 1060702 1057783 5237360 5454914 40.15 71.7 1
14:12:33 2024-01-29 694733 691267 212353 208500 343493 349630 368450 367138 223990 223261 275691 283835 316400 320433 4575878 4950955 6840300 6607763 1146209 1188884 306559 270348 285891 287786 337665 330140 321860 320753 219402 221830 697362 669059 1500971 1484698 452278 448385 660552 664175 825494 805572 857805 859499 891053 909379 889340 983061 2133101 2243688 1269782 1091363 729933 716934 860376 857803 903990 910380 927528 942200 1068427 1066899 5323938 5466453 40.15 71.7 1
14:12:34 2024-01-29 704989 693269 211755 208500 343037 351501 367637 366287 224059 222948 276114 281880 317145 322534 4569970 4887829 6831885 6612546 1146802 1186281 304538 274492 283797 287904 336542 330140 319903 322622 218532 222488 710119 666199 1520046 1475699 448828 448910 654197 659301 832229 809422 849090 857840 901199 910583 880081 979571 2127047 2222402 1270843 1100713 722640 710150 869005 862009 890604 909370 939544 946312 1054689 1060816 5203635 5458807 40.15 71.8 1
14:12:35 2024-01-29 696957 692765 213055 207850 343233 351254 370002 365487 223299 224096 275864 281848 317110 321893 4562084 4881012 6757123 6602993 1162502 1189762 304873 270730 284502 287095 338757 329440 320909 320611 218720 221830 698752 658698 1517163 1487863 449406 447009 659617 658332 826738 811722 857613 854730 893648 918469 886817 973789 2123555 2234494 1274540 1097583 728893 710261 861599 867023 902432 906769 931586 948745 1066913 1060816 5226149 5454914 40.15 71.7 1
14:12:36 2024-01-29 703261 693032 213051 207816 344978 351857 369013 366301 223818 224290 277220 281967 317286 321202 4562448 4905302 6801064 6579535 1142038 1188955 304573 270348 285574 287297 339710 329207 320684 322884 218379 222297 689022 668104 1525725 1482703 450310 445529 656750 664175 828074 804702 855938 861399 894577 909379 887272 983098 2136137 2247936 1240217 1085192 726303 715375 862825 857803 902708 910574 933010 942237 1062314 1069958 5280621 5456867 40.15 71.8 1
14:12:37 2024-01-29 703967 693287 212318 208355 342825 353630 372173 366695 223956 223225 275971 282235 318211 320638 4563501 4831382 6796392 6612527 1147848 1189799 306020 274528 284461 291223 337701 330374 320424 322884 218005 222453 698679 664774 1523953 1475478 449647 448910 654551 660309 832661 809422 850907 857840 899875 912949 877769 979534 2126851 2218980 1281936 1100713 722640 710114 867750 861973 894770 909370 939544 946312 1055612 1060705 5216900 5454914 40.15 71.8 1
14:12:38 2024-01-29 696925 694932 212776 208252 345568 350544 369677 365918 223921 224204 275091 282165 317216 323103 4556932 4896264 6742696 6593610 1163257 1188139 305590 274564 283797 286400 338686 328509 320945 321906 218685 221830 698752 658228 1519185 1484440 449647 447009 659617 658332 826738 811722 855938 852915 893685 918469 887447 977724 2123828 2228537 1272692 1096802 730698 708538 860376 866408 902548 901632 930245 949458 1064291 1062319 5235548 5458520 40.15 71.8 1
14:12:39 2024-01-29 704972 694253 213445 207699 345465 351713 369157 366408 223714 224204 275091 282416 317357 321275 4550186 4933677 6827019 6579535 1137991 1182593 304326 270539 285169 286396 339460 329440 321216 323375 218344 221830 697362 666199 1500414 1480492 452278 446377 655126 663234 829402 805879 852146 860890 897596 909214 882904 983061 2133101 2243688 1258889 1086737 723672 713243 864050 860242 897167 910538 933010 941529 1060724 1069958 5280621 5466226 40.15 71.8 1
14:12:40 2024-01-29 703352 693114 212242 208383 342897 351677 369785 364725 223887 223261 275884 280626 317427 322100 4563577 4825595 6779997 6607651 1147848 1186354 305160 274686 284466 287297 337393 329148 318972 323902 218040 222013 695972 661467 1518575 1478623 448645 448275 654661 660272 833444 810571 849090 857106 902460 910619 878831 979534 2123345 2225300 1270843 1100713 722640 709111 869350 863880 893502 909370 939581 947721 1054652 1060066 5208559 5463129 40.15 71.8 1
14:12:41 2024-01-29 697968 693146 212878 208729 345714 351074 369857 363229 223834 223889 275040 283007 317251 320433 4560310 4884686 6719035 6593610 1163294 1187157 306020 274952 283833 290822 338448 329207 320909 321906 218755 221519 690594 658576 1539252 1488920 447657 447009 659617 658332 826738 811722 855938 852915 893308 917821 885656 976872 2123828 2234494 1253442 1096802 730178 710261 861599 867023 902708 901632 930282 950134 1065808 1060655 5235028 5463407 40.15 71.7 1
14:12:42 2024-01-29 703187 692324 212874 207712 344978 351785 368781 366036 223529 224096 275162 282346 317392 321048 4556970 4920608 6817299 6574852 1138442 1186354 304538 270348 284973 286799 339232 329440 319679 323375 218379 222297 705748 667150 1505847 1475861 451637 446062 655126 663234 827911 805879 853432 860753 896254 910540 884230 983061 2133101 2244626 1260704 1085192 723724 714326 864050 857803 898768 910538 935006 943624 1063630 1072917 5273150 5461790 40.15 71.8 1
14:12:43 2024-01-29 704766 693296 212353 208205 343042 351893 369641 364760 223956 223261 275920 281565 317463 320791 4545831 4818683 6770672 6593677 1149489 1180993 305160 270621 284067 290817 337157 329907 319679 323866 217701 221830 694582 662410 1532247 1475478 450788 448092 653270 659338 832229 809422 849090 859668 901453 910547 878831 979534 2130071 2220826 1274540 1100713 722640 709111 869005 862009 893502 910531 943048 948867 1054021 1060743 5207123 5442850 40.15 71.7 1
14:12:44 2024-01-29 697191 693037 212875 207876 345953 350688 369929 364320 223644 223889 275864 282200 316913 320172 4558492 4877744 6743349 6593610 1163332 1184307 304945 274528 284076 286799 338686 329207 319939 321419 218755 221519 698752 658698 1530402 1493918 449647 446377 658218 658332 825531 811450 855292 852878 893017 915843 885564 977414 2120812 2240842 1276389 1096802 727856 709757 860376 866381 900889 907683 930883 949657 1065218 1063035 5237212 5452608 40.15 71.8 1
14:12:45 2024-01-29 703465 691978 212384 208496 343042 351501 368781 366551 223007 223732 275304 280164 317427 321275 4554544 4887017 6854600 6603091 1130653 1185477 305459 269588 286074 287001 336142 327824 320842 322395 218379 221830 691451 670016 1505114 1470427 452278 448800 655126 664175 829877 802502 849090 861436 902776 906814 878831 984534 2127047 2231329 1276389 1094465 723724 716169 869607 858290 894770 914528 938346 940968 1058725 1063462 5261601 5427089 40.15 71.7 1
14:12:46 2024-01-29 694015 692240 211057 208210 344982 349487 369893 365487 223990 222479 275726 282116 316435 321441 4551955 4832509 6770672 6592955 1150628 1188112 305590 274456 284937 287001 336413 329083 318454 321844 218755 220520 680261 659640 1503516 1475898 451686 448275 654197 659338 832265 811146 849090 854767 900143 910655 878831 976674 2119306 2222218 1270054 1103130 725617 712244 869585 864383 894881 906660 942097 948980 1057496 1060066 5197953 5451024 40.15 71.8 1
14:12:47 2024-01-29 692047 693301 212918 207876 344982 350723 369929 366515 223749 223732 275269 282219 316948 320433 4550413 4886938 6770672 6584209 1155070 1189799 304910 270730 284973 286195 338199 329440 319679 321906 218720 221173 700141 659640 1510603 1488735 450358 446377 658218 658332 826467 811722 855938 852878 893017 915879 885559 973826 2122319 2239541 1234198 1096027 727856 710261 860988 864383 904842 901452 931624 947322 1066157 1060655 5228980 5458845 40.15 71.8 1
14:12:48 2024-01-29 702888 691271 213060 207518 343042 351821 367673 365451 223334 227161 274391 281921 317392 320074 4550413 4914834 6807973 6574843 1137629 1186354 304801 270348 284937 286396 338793 329440 319007 322920 218040 221546 694582 666199 1499205 1479674 454327 444755 654854 663234 827911 805309 852789 858891 898729 910022 882940 983024 2135740 2247532 1258889 1086699 724706 713170 865009 860205 899868 910502 933010 942237 1059952 1069092 5269154 5442925 40.15 71.8 1
14:12:49 2024-01-29 701141 692802 211750 208218 343006 351893 369929 364356 223679 223261 275304 280661 317463 320330 4545468 4811835 6779997 6593610 1149489 1188139 305124 270730 284032 287607 337121 330140 318972 323567 217970 221830 701498 661901 1505516 1475478 449574 448275 653270 658332 833845 809422 849090 857840 902736 910511 880797 981386 2131177 2222632 1263447 1100675 723912 712281 870227 862691 891236 909370 939507 946838 1053050 1060816 5207123 5449428 40.15 71.8 1
14:12:50 2024-01-29 696661 692996 212686 207492 344973 350405 369893 363229 223529 227552 274391 282310 316843 322829 4557046 4875228 6738432 6593610 1159042 1186318 304660 274843 284259 286888 338365 328509 321216 320896 218720 221103 698752 658698 1536260 1498192 447937 447009 656750 656399 825224 811722 855901 852805 893050 918256 888894 975720 2126627 2235066 1253442 1096846 728863 710261 860376 864493 902469 907954 929509 947996 1066120 1062916 5229883 5458807 40.15 71.8 1
14:12:51 2024-01-29 703967 690218 213020 207781 343042 351785 368450 365416 223644 222140 274391 281876 317392 320784 4558454 4919537 6801252 6574852 1137954 1187196 304538 270539 285022 287203 338686 327809 319903 322813 218005 222325 700088 668104 1511028 1479674 451637 447118 655750 664175 827287 804060 857613 862508 894540 909234 885301 985136 2138290 2247532 1258889 1085150 725786 714326 861827 859558 900042 910538 932308 940780 1062948 1069201 5286316 5458354 40.15 71.8 1
14:12:53 2024-01-29 703261 693264 211728 208581 343042 351821 369265 363229 223956 223104 275655 281412 317357 320067 4550413 4831382 6792360 6602988 1144972 1182556 306020 274686 284032 287203 336613 329907 319419 322849 217362 222141 698679 664301 1510284 1472518 449611 448910 653270 659301 832843 809374 848829 857729 901346 913890 878684 983196 2126627 2213275 1257073 1099929 723395 712281 867120 860680 893502 910656 941029 944926 1052707 1060816 5213027 5449428 40.15 71.8 1
14:12:54 2024-01-29 695110 692501 212682 207488 344734 350405 369821 363229 223495 223261 275004 282363 316400 322829 4555203 4868287 6724045 6584231 1163332 1186354 305124 270730 284232 287001 340575 328436 322355 321609 218685 221138 695907 658698 1515051 1491037 449831 445424 659796 660094 827248 811648 857613 854670 893648 917057 885804 975832 2128364 2231622 1253442 1094428 729907 710261 860376 864493 901429 901596 928885 945976 1065365 1060741 5227941 5442850 40.15 71.8 1
14:12:55 2024-01-29 704266 690218 213020 207811 343042 351785 367637 365416 223610 227517 274391 281447 317357 320330 4545831 4914834 6801365 6574852 1137144 1184047 306451 270251 284951 286615 338686 328473 319903 322849 218005 221830 705748 667150 1497089 1480920 451978 446086 656952 663049 827764 805928 856389 862621 897342 908519 884157 984509 2132453 2243029 1262520 1085155 724189 713784 864668 857803 897804 911944 932972 942200 1060724 1068445 5275036 5440050 40.15 71.8 1
14:12:56 2024-01-29 701267 692469 211719 208248 343001 351821 369857 363738 223644 223261 277146 280626 319164 319352 4542590 4822109 6763522 6593636 1146172 1185619 305124 270730 283996 286888 336106 329907 318653 322884 217362 221830 693192 662476 1508733 1473705 450368 446607 654160 661976 830189 808798 851439 857692 899896 911953 880707 981386 2129210 2213183 1264335 1099146 722640 710114 866505 861465 890604 909241 937676 944926 1051504 1060816 5226149 5449428 40.15 71.8 1
14:12:57 2024-01-29 695110 692208 212348 206554 344978 349630 368745 363193 223610 223261 274427 282306 316656 322334 4558454 4878869 6723784 6584231 1163257 1186281 306020 270730 284001 287297 338459 328473 320909 320932 218815 221200 707135 660584 1512048 1488117 449485 446936 659796 659625 825721 811648 854609 852842 892005 917094 884775 975099 2122319 2232134 1251626 1096802 727856 709254 860376 865757 901429 901596 928885 945976 1063820 1062049 5220477 5458807 40.15 71.8 1
14:12:58 2024-01-29 702988 691230 213051 207492 343042 351424 367637 365451 223265 223889 274391 281876 316878 320330 4555203 4914834 6801252 6574852 1138442 1184600 306451 270021 284782 286799 338686 327645 320139 322562 220044 222084 698679 667719 1500414 1481777 450519 446753 658859 664028 824253 802356 857157 862621 891190 908701 887544 987511 2135952 2241545 1250918 1085192 727337 715375 859765 857803 902708 910538 927491 942200 1063783 1063814 5305127 5442972 40.15 71.8 1
14:12:59 2024-01-29 703261 692996 211653 207850 343033 351501 367307 363774 224025 222948 275637 281018 316913 320330 4551955 4840654 6801252 6603265 1141701 1186318 304079 270348 284130 287832 338614 330154 322091 321727 218579 222226 705951 668104 1514960 1477762 450368 448910 653270 659805 832070 810410 851514 859668 900818 911309 881426 981942 2127652 2216107 1269782 1097583 722640 712738 866505 860242 894770 911823 935396 944253 1054319 1060816 5258099 5445542 40.15 71.8 1
14:13:00 2024-01-29 694588 692249 211728 207483 343458 350405 368745 362903 223299 223261 274427 282429 316435 322224 4551955 4873043 6733370 6593572 1161561 1188918 305302 270585 285960 286987 338033 328291 320506 320789 218615 221306 681302 659603 1532907 1488920 448938 445383 658684 660057 825721 811722 855901 852842 897453 918469 885486 975137 2120812 2229286 1251626 1094465 727856 709757 860376 864493 900790 901596 927528 948033 1063820 1060546 5229883 5454578 40.15 71.8 1
14:13:01 2024-01-29 701267 690223 212826 207488 343042 351195 367637 364903 223299 223889 274356 281876 316435 320067 4549075 4914834 6808341 6565511 1138769 1186447 306235 270464 284830 285512 338543 329024 318794 322705 218204 221652 694582 666199 1504609 1479678 450273 447949 655126 662183 828498 804666 853834 860753 894613 909379 880455 983807 2133101 2238209 1257073 1085155 723672 713182 862825 857803 898627 911944 933010 941962 1058926 1066899 5261676 5441659 40.15 71.8 1
14:13:02 2024-01-29 701267 691230 211715 207850 342688 351821 369857 364029 223644 223104 275269 280591 317427 320821 4549075 4818595 6789664 6607811 1148218 1187305 304408 270693 284435 286857 336471 329760 318794 322705 217292 221830 702907 661430 1526879 1478814 449574 448702 653270 658332 834400 809725 849090 856624 901457 910547 878831 978799 2126851 2219252 1251626 1100768 722640 710261 867156 861326 892235 909102 938171 944926 1051597 1060066 5196212 5443038 40.15 71.8 1
14:13:03 2024-01-29 697165 692244 212502 207667 344982 350405 369929 364960 223299 223261 274427 282108 316435 322224 4537375 4881241 6744657 6602879 1157742 1188995 305912 270621 283925 288102 338411 329207 320838 320410 218755 221173 700141 664363 1504973 1482593 450997 447689 658859 661751 829674 809422 848412 855336 898905 910655 880331 976637 2122319 2222218 1268994 1103737 729933 710261 863438 864493 898804 901632 933010 948033 1060738 1059047 5220477 5458807 40.15 71.8 1
14:13:04 2024-01-29 696976 690218 211719 207850 343458 351555 367343 365451 223334 223261 274427 282376 317039 321048 4550413 4924107 6830510 6593663 1144972 1187305 306883 270204 284902 287001 336649 327936 320613 320646 218615 221830 702890 668104 1513497 1479766 451884 448005 656787 664175 824289 802356 857194 860483 892313 906778 888078 985361 2133101 2238172 1252702 1085155 727337 717443 859765 857803 903349 910502 930281 939446 1063820 1066015 5307102 5449428 40.15 71.8 1
14:13:05 2024-01-29 704261 691235 212136 208166 343037 351218 366791 363229 223990 223011 275269 281530 316435 320330 4544490 4851688 6837531 6603095 1142038 1186281 306883 270348 283797 287203 338614 328695 318936 321835 218379 221830 707219 668198 1502797 1469111 449317 447339 655126 664175 832070 804212 849090 859535 901457 908096 879542 985361 2126851 2209467 1276389 1097583 724754 714869 867156 857803 891272 910466 936098 940784 1054689 1054738 5263744 5440050 40.15 71.8 1
14:13:06 2024-01-29 695006 691755 211362 207846 344982 349067 368745 364356 224025 222443 274812 282179 315481 320433 4542313 4848105 6762277 6603095 1152196 1179212 305124 270348 284723 287534 334556 330374 318901 320896 218720 220343 691965 660584 1506745 1479674 450677 449020 655126 658332 832661 810571 847882 852878 902534 910619 878208 973826 2114556 2225300 1257901 1103700 726820 710114 864663 862009 894807 901596 935006 945230 1060724 1056252 5202541 5443038 40.15 71.8 1
14:13:07 2024-01-29 692042 690223 211728 207850 344715 349349 369929 365487 222955 223261 274427 281166 316143 321144 4537111 4920668 6791246 6583959 1155893 1186447 304038 270348 284964 285521 337665 328509 319654 320789 218344 221483 697362 658698 1508721 1491800 449406 446377 656787 656399 824910 811722 856351 851598 892005 915807 885647 975945 2122046 2237665 1274540 1094391 727856 709757 860376 864493 901429 901596 928817 946013 1063857 1062319 5227941 5454914 40.15 71.8 1
14:13:08 2024-01-29 701267 689204 213060 207671 343033 351785 368190 364867 222955 223889 274391 280661 316888 320038 4550300 4911416 6801252 6565112 1141314 1185619 306595 269968 284937 286633 338033 328204 320424 320932 218040 221830 697269 667627 1512825 1475478 449991 446377 656750 664175 825060 802356 855901 859499 891969 908096 887902 985211 2133101 2237301 1247351 1083577 725786 714363 860376 857803 902432 910502 928885 940822 1062278 1066899 5291941 5445715 40.15 71.8 1
14:13:09 2024-01-29 703967 692281 211684 207885 343042 351821 368762 363229 223990 222698 275900 281201 317075 319061 4552679 4846184 6801200 6602988 1141701 1183936 305912 270730 285960 287203 336613 329673 318972 321906 218379 222453 707219 666199 1533354 1474519 449647 448275 653123 659301 832661 808849 849090 856624 901184 912518 878831 979534 2123828 2207560 1278238 1100713 722124 709074 867750 860107 892235 909370 938171 944926 1051327 1060066 5213027 5441659 40.15 71.8 1
14:13:10 2024-01-29 695110 691235 212713 207488 343042 349630 369013 366177 223749 223746 277183 281850 316294 322150 4549769 4877613 6735225 6579535 1162732 1186447 304695 270730 283201 286803 337665 328436 320163 320932 218344 221138 697362 657758 1513698 1487863 449831 444755 656823 656399 824910 811146 855292 852842 892980 915843 885559 976173 2120812 2230040 1251626 1094465 729137 709254 857937 864493 901429 901596 927528 945976 1063532 1060816 5229883 5442887 40.15 71.8 1
14:13:11 2024-01-29 701267 690967 212686 207492 342744 351496 368198 367215 223426 223889 274705 281346 316994 320147 4563501 4914834 6820852 6574255 1141314 1182923 306020 269588 284937 286400 339094 327936 320945 320896 218344 221830 697269 668104 1499146 1475478 451748 444755 656750 663704 824056 802502 855292 858247 891017 905213 885559 985324 2130071 2239253 1252033 1083614 725786 714363 857937 857194 902437 911853 926869 939446 1060738 1066810 5291864 5442850 40.15 71.8 1
14:13:12 2024-01-29 703967 691978 211455 208252 342789 351605 366905 365659 223852 222805 275513 280843 316994 319914 4537413 4848840 6817299 6593610 1141701 1184047 306451 270158 283201 287203 335600 329440 318972 321870 218005 221977 714616 666199 1518522 1473386 447303 447958 653270 658332 830300 807094 849090 857106 899896 910475 878831 978103 2120032 2209944 1268994 1099146 721609 709757 866884 860716 892235 908087 938171 943586 1050853 1057819 5194243 5441536 40.15 71.8 1
14:13:13 2024-01-29 697435 691978 212583 207317 342970 349487 369157 365142 223162 223503 274898 281876 315922 321768 4547459 4877628 6719035 6588907 1163257 1188139 305160 270730 283165 287090 337157 328509 319939 320896 218414 221173 698752 659640 1496664 1484808 446635 447009 658684 656436 825531 811722 853432 852238 892051 915843 884322 975475 2122319 2230417 1272692 1096022 729137 709254 860376 864530 900790 901560 927565 947322 1063532 1057819 5220477 5462428 40.15 71.8 1
14:13:14 2024-01-29 701156 691346 212207 207353 342925 351038 367458 365273 223426 223261 274391 281916 316179 319877 4558454 4917246 6801252 6570163 1138442 1186354 309398 269968 284809 286597 340062 328204 320424 320932 218005 221674 697269 667627 1499754 1478623 450997 445747 655786 663704 824326 804212 855329 859535 892350 907963 885559 982325 2133101 2240510 1266151 1083577 725786 714326 860376 857803 900790 910538 929583 940146 1060702 1068445 5309288 5453988 40.15 71.8 1
14:13:15 2024-01-29 703929 691085 211583 208181 342897 351605 367601 363229 223644 222948 275304 281236 316118 320061 4537413 4837530 6798648 6593610 1141701 1188222 305805 269968 283165 287001 335636 328145 318936 320932 217362 222325 708669 665249 1506568 1470427 448974 448275 653270 660309 829674 805879 850301 857716 898581 909833 877769 979571 2123061 2203146 1264335 1098364 722124 710652 865619 860242 894881 909370 937008 943624 1051597 1063671 5246779 5448183 40.15 71.8 1
14:13:16 2024-01-29 695986 692062 212509 207896 343042 349630 368781 362649 223783 223225 274356 282438 315922 319912 4551955 4868472 6714253 6593610 1160566 1186447 305805 270348 282967 286799 336377 328204 319903 320896 218532 220520 701531 660527 1554458 1489686 448974 445529 658218 656436 824326 811722 854647 852238 892350 915197 885523 973826 2120812 2228133 1267145 1094465 727581 709254 857937 863268 899794 901560 926832 947476 1066731 1060655 5215315 5442699 40.15 71.8 1
14:13:17 2024-01-29 701961 690998 211724 206593 343037 350688 367056 364356 223495 222635 274007 282376 316179 320221 4564260 4911342 6807973 6565473 1136817 1184637 304801 269968 284502 285682 339244 327437 318972 321906 217362 221830 700088 666199 1517647 1478623 449317 445747 655126 662257 825568 802356 852183 860279 893308 907926 883069 985324 2130071 2237665 1260704 1082062 723724 711228 861599 857194 897496 911798 932956 943624 1060687 1069092 5273150 5440050 40.15 71.8 1
14:13:18 2024-01-29 700995 691267 211684 207642 343006 351424 368486 363229 223299 222698 275162 280630 316913 318865 4536116 4822112 6779997 6588907 1144537 1180993 305160 270549 283298 287018 335600 329440 318454 322884 217362 221830 700088 661938 1521028 1473386 448938 447337 652807 658332 830300 807094 848486 857840 901457 909869 878831 978103 2123828 2209797 1274540 1099146 721609 710261 867156 861966 894661 910531 939686 947626 1053746 1059920 5211072 5435480 40.15 71.8 1
14:13:19 2024-01-29 697477 691711 212357 207160 343042 349666 368781 365142 223110 223261 276800 281876 315922 321768 4537413 4867078 6735225 6593574 1159736 1186354 305590 269968 283241 290813 336377 328473 319619 320410 218720 221173 696078 660527 1518692 1487263 448303 446377 656787 656436 824946 811146 855292 852238 892350 915843 885523 973515 2120812 2222181 1251626 1094465 728342 710114 862104 866998 901827 906468 930294 949657 1066768 1060401 5221520 5458865 40.15 71.8 1
14:13:20 2024-01-29 698856 689140 211728 206554 344982 350688 366240 364356 223110 222635 274199 282376 315922 320367 4537413 4917112 6817299 6574599 1141314 1182886 304538 269588 284502 286396 336613 328473 320424 320671 218720 221674 697269 666761 1504506 1481542 452278 447751 659150 663704 823087 802392 855938 860279 892263 910665 888078 982405 2130071 2237337 1243784 1088025 730430 716343 857900 857692 903953 913235 927356 943775 1069185 1066935 5311030 5443038 40.15 71.8 1
14:13:21 2024-01-29 700926 691978 211404 207842 343042 349835 366497 364903 223834 221976 275269 280626 316435 321312 4537375 4868472 6826624 6593663 1135121 1180579 304538 270464 283201 286803 334591 329440 318489 320932 218040 221138 697362 667150 1506141 1466258 448938 448446 653270 659805 829674 805879 849090 857840 898905 909193 877769 978837 2123345 2213536 1262520 1099109 722640 712099 866516 861465 891794 908546 938346 946036 1051958 1060816 5226149 5444569 40.15 71.8 1
14:13:22 2024-01-29 693073 691262 211724 206559 343037 349103 367673 361093 223144 223104 274201 281521 315481 321312 4542590 4865840 6733370 6574843 1160566 1181779 304623 270539 282932 286485 336684 327437 320197 320410 218227 220520 697362 658228 1538453 1484808 446635 447009 658218 656399 824326 811722 853432 850393 891373 915879 884313 977686 2123345 2232002 1251626 1097622 727856 708175 860339 865148 900116 901632 927528 946013 1065550 1059316 5213027 5451024 40.15 71.8 1
14:13:23 2024-01-29 702462 689281 212353 206559 343042 350723 366497 363774 223144 223261 273588 281482 316435 320104 4545468 4907853 6801252 6565478 1136334 1182886 306020 269778 284183 285802 336684 326938 319679 320386 217397 221674 695860 668104 1494670 1475478 450997 445747 654824 663865 823123 802502 853395 860279 891373 909624 887628 984284 2129097 2240805 1264335 1082062 726261 714308 860376 857803 903246 911944 931511 940747 1060724 1065319 5288347 5440050 40.15 71.8 1
14:13:24 2024-01-29 701267 690187 211318 207636 343006 351483 367307 362614 223265 222599 274427 280591 317039 319090 4537262 4822109 6775813 6593610 1141701 1183940 305590 270348 283130 286799 335565 329440 318901 321835 219112 221830 695860 662410 1523041 1470427 448938 446411 653270 659265 830263 806450 849090 858052 902460 913127 880007 981424 2126627 2216521 1240217 1099982 722124 711118 866505 860242 894881 909334 938346 944253 1048516 1060401 5233025 5445542 40.15 71.8 1
14:13:25 2024-01-29 694015 690701 212071 206554 344973 349031 368450 362649 223956 222948 274356 282310 315411 321768 4534020 4861054 6724045 6584231 1160528 1183936 305805 269968 282698 287203 335600 328168 320388 320375 218532 220484 695907 662410 1516502 1487863 448266 445383 656750 658219 824289 813143 856351 853381 894908 917131 887109 974987 2121832 2221997 1251626 1096802 727856 709254 860339 863844 901392 901524 927528 949657 1063747 1057783 5218522 5442812 40.15 71.8 1
14:13:26 2024-01-29 703266 689208 212357 206554 343042 350688 367049 364867 223265 223261 273971 281215 316365 319352 4548799 4905562 6798648 6565473 1137629 1185619 306020 269968 284431 285637 337665 328168 318901 322359 217783 221103 700969 666199 1497660 1475699 449317 444236 654661 663392 828074 805854 853947 860242 894503 907963 883844 982218 2133101 2239253 1236650 1085054 723672 711118 861599 857803 897352 911908 932271 940784 1060724 1066699 5271269 5438923 40.15 71.8 1
14:13:27 2024-01-29 701267 691003 211658 207816 341883 351501 368709 362649 223299 222948 274427 280991 317392 319316 4539697 4811722 6770672 6588630 1141701 1183095 305124 269968 283130 286485 335565 329440 318901 321321 217327 221830 698602 664774 1518077 1469384 449850 448800 654050 662447 829012 807074 851201 856439 897046 911881 880595 978028 2120032 2207211 1264335 1097583 722501 710261 865276 862078 894136 909370 938069 942125 1051504 1060816 5229883 5440050 40.15 71.8 1
14:13:28 2024-01-29 693793 692991 212322 207169 343042 349594 367637 364111 223529 223261 274356 281447 315922 321768 4542590 4856558 6723784 6593610 1156314 1185619 305124 269968 283205 287297 337382 328436 319903 319890 218685 220449 690594 660584 1501161 1483030 451660 450822 658859 660564 829954 809374 848941 855887 898618 910547 880081 973789 2119829 2222402 1264603 1103663 727856 710261 862212 861936 897861 903898 932308 945230 1060724 1057426 5211072 5449428 40.15 71.8 1
14:13:29 2024-01-29 695721 685259 211684 207457 344982 349067 367049 364320 222921 222948 274427 282315 314971 320170 4537413 4933485 6801252 6584231 1143758 1184600 304573 269138 285009 285557 335600 328473 319903 320784 218685 220820 702907 668198 1496803 1488112 451195 446438 660461 662073 825721 807074 856389 857840 889371 909379 885658 982367 2122319 2246872 1251626 1088251 727856 714290 857665 857803 901429 910656 926981 942200 1068427 1060741 5295721 5423384 40.15 71.8 1
14:13:31 2024-01-29 697154 689919 210996 208291 342683 349594 366497 365451 223110 221905 275040 279738 316143 321275 4539697 4860112 6841231 6584231 1128740 1184758 306667 268499 285009 286159 334556 329907 317937 321359 220200 220855 695972 669021 1492894 1469515 452241 449656 655089 664028 832624 802502 849090 860716 901177 906678 878795 985646 2126133 2228458 1272692 1094391 724996 715375 865890 855336 893502 910502 935673 936703 1054207 1060816 5267505 5435263 40.15 71.8 1
14:13:32 2024-01-29 692116 689208 210965 207846 343042 347492 368190 364029 223076 221714 275040 280556 314936 322865 4524312 4821101 6747859 6593610 1149489 1183141 304624 269778 284103 286159 337388 329884 319402 320611 220200 219930 697449 658698 1496876 1480920 450448 446328 653233 658687 832070 809422 846602 853455 899822 913708 876266 973751 2117565 2225300 1252354 1099146 722640 709254 867156 861326 892235 901560 937008 945638 1053050 1057783 5179155 5430671 40.15 71.8 1
14:13:33 2024-01-29 691780 685259 211684 207492 342970 350339 369301 363193 222577 223261 274163 280841 315411 320821 4537526 4871613 6724045 6574852 1160566 1184047 304232 269968 285352 286074 339094 329029 319277 320493 218239 220988 697362 658698 1522292 1488112 448229 446377 656750 658219 824474 811722 852714 851425 891017 914464 884631 973015 2116972 2228458 1274540 1093613 727856 708751 859493 864493 899757 901524 927491 948400 1062993 1057783 5205383 5439773 40.15 71.8 1
14:13:34 2024-01-29 700236 689955 212348 207381 342970 350688 366497 364029 223110 223261 276018 281018 315951 319352 4537526 4887797 6796955 6565473 1136817 1188139 305768 269265 284452 285468 337251 326793 320724 320753 219112 221497 698679 667240 1503980 1475704 450997 446159 658354 664175 823415 802502 853395 860777 889334 901641 885486 985211 2127010 2234494 1249135 1085155 725786 713243 857291 856587 899757 909006 926321 938704 1063030 1062240 5288164 5436170 40.15 71.8 1
14:13:35 2024-01-29 701267 689172 210987 207811 342965 349594 365398 362106 223644 221940 274391 280129 314971 319352 4537526 4833779 6801252 6584086 1132524 1184758 306379 268769 283925 286253 337425 329257 319854 320718 218392 220961 695972 668104 1498637 1466258 451660 447909 655126 663234 830263 802356 847696 861502 900008 905286 878831 985211 2123828 2230040 1272692 1091387 722640 714326 865890 854088 892868 910502 935673 936666 1054207 1060705 5267608 5419419 40.15 71.8 1
14:13:36 2024-01-29 694020 689172 210372 207842 343042 347492 368190 363229 222611 221403 274847 280360 315951 320397 4551208 4800672 6742696 6598331 1148256 1183825 304481 269860 284543 285980 337694 329467 319177 320860 218497 219907 688064 658698 1520638 1475566 449611 447009 653270 656399 832033 809422 846602 852878 901177 910547 876266 973789 2113918 2212600 1254203 1097583 722124 709254 866884 860716 892346 901560 936098 945650 1051560 1056252 5185570 5426798 40.15 71.8 1
14:13:37 2024-01-29 693073 685264 211728 207569 343042 349594 368709 364626 222577 223261 273936 280626 315446 321275 4530781 4873043 6722165 6588951 1160528 1184689 304837 269824 284545 286182 336578 327400 318936 319890 217818 220449 697362 658698 1500935 1482831 447912 444755 658354 657752 823087 810571 853358 850320 891053 910583 882904 974739 2115178 2228458 1270843 1094465 727581 708249 857937 863232 900116 901488 926832 945976 1063532 1057783 5220477 5445542 40.15 71.8 1
14:13:38 2024-01-29 700236 688945 211755 206520 343042 350405 365433 363229 223093 222948 272717 280626 315446 319352 4534057 4887797 6810685 6565365 1137139 1182994 304981 268544 283563 285285 338614 324568 318936 320611 217900 221103 701460 666199 1496750 1478814 450321 445081 655126 661282 823142 801933 850899 857840 892263 903907 882904 982367 2123828 2231706 1243115 1082062 723672 711155 857900 854088 899711 910272 927643 936703 1059220 1063671 5261863 5430671 40.15 71.8 1
14:13:39 2024-01-29 701961 685300 210666 206584 342451 350158 365398 364111 222611 221940 273971 279817 315446 319083 4534170 4829208 6804539 6583801 1128924 1180579 306415 268274 283263 285521 336394 328327 317013 320375 217362 219907 695972 668104 1503490 1463259 449647 447958 653925 662220 829086 801364 846639 857840 897596 901605 876266 979571 2120812 2203219 1270843 1093723 722640 711228 865005 855299 892235 910656 935673 936703 1054319 1060066 5258099 5432017 40.15 71.8 2
14:13:40 2024-01-29 691775 690706 210840 207811 343042 347528 368190 364320 223644 221559 275233 281876 315446 320468 4544680 4848105 6771936 6631124 1156642 1190576 306883 272225 286714 286711 338175 331386 322635 324550 221253 222765 698820 666199 1514408 1489686 454209 450859 662934 667011 841907 820942 860866 866445 910651 927560 890797 989998 2151646 2260436 1264335 1119364 742179 722421 880744 882881 917140 919623 951660 970176 1085017 1085167 5322398 5543216 40.15 71.8 2
14:13:41 2024-01-29 714350 706405 216064 217765 352306 364084 381703 382833 233193 226369 285958 291119 328942 333593 4670609 4982417 7006965 6801101 1201691 1241175 317092 281436 302024 302070 358414 349133 339688 341254 228901 231340 718013 688881 1550946 1530797 466880 466559 687082 690583 873261 851616 893096 897372 939229 961130 927036 1022726 2239871 2370032 1386292 1140790 769014 752083 913256 913122 954183 963912 979599 993750 1124194 1130711 5530860 5717331 40.15 71.8 2
14:13:42 2024-01-29 734898 733908 223781 219407 372176 377315 400978 396988 235330 234801 297122 305850 342956 346200 4807517 5207160 7243081 7002037 1227231 1291137 330902 294188 313505 314977 371994 364463 353861 356440 235840 237235 740447 705726 1593229 1567677 476739 475701 699239 705049 899262 876261 911008 917053 964445 973715 943282 1040951 2309278 2443681 1394787 1165990 790545 772606 937005 936678 977477 982683 1001137 1016004 1148806 1158022 5690754 5878705 40.15 71.8 2
14:13:43 2024-01-29 759817 761146 229923 224868 386125 393392 423402 419172 241021 240944 310268 315367 356694 362405 4983156 5364597 7460751 7290473 1320880 1350366 339840 301122 324433 325875 390850 377793 367341 368405 245072 244443 775591 736043 1650145 1622997 489158 485873 722129 728715 917178 894429 942455 948655 975693 993998 963710 1078229 2397840 2495457 1391427 1201244 804749 790993 972711 967032 996189 1006444 1030661 1049331 1181254 1178570 5902865 6081167 40.15 71.8 2
14:13:44 2024-01-29 792098 791149 234889 232174 396907 406156 437906 432768 249190 245236 320014 328012 371859 376209 5151338 5522259 7706769 7484589 1365762 1396597 348742 306860 336500 333683 400933 389712 377099 378790 247566 250342 797332 750860 1664298 1650612 498378 493286 727852 739508 938237 906491 944702 959259 993395 1003114 968156 1078229 2433277 2563540 1379853 1226022 821110 799620 974095 974855 1011175 1020615 1030661 1044896 1190693 1197758 5976312 6197522 40.15 71.8 2
14:13:45 2024-01-29 811758 802620 238730 233275 406050 414125 440292 438563 250474 251232 323994 331986 378333 380615 5214965 5585750 7759182 7528642 1348587 1411040 350360 309444 336226 336746 402734 393881 375404 377652 249522 251969 800211 748544 1691936 1673843 494753 491126 730439 730787 928772 910295 944702 943494 978530 999567 962805 1068068 2446625 2572381 1413203 1206539 811206 802460 978224 970195 992556 1008799 1034346 1044391 1180473 1173888 6019948 6199190 40.15 71.7 2
14:13:46 2024-01-29 811860 808728 236454 233028 403342 408236 441164 436834 251067 249156 323933 330972 376918 378465 5233722 5646114 7762735 7555887 1360285 1415089 349304 312402 333555 332681 402168 389748 374099 376219 247184 250519 796042 755389 1680838 1655350 491945 489668 719155 726269 927690 898699 926183 938080 975656 988324 944896 1046964 2429530 2546050 1392866 1212580 811673 790846 961231 966060 994713 1003105 1011931 1026166 1171363 1177749 6000299 6209618 40.15 71.7 2
14:13:47 2024-01-29 817678 808760 236967 232739 399370 410042 439162 438070 248739 249941 323994 330232 378657 378357 5231563 5628813 7815116 7582343 1371620 1419216 347692 312402 333519 334724 399771 387448 373088 374230 246422 249816 796042 745476 1686895 1677126 494401 486390 724727 724447 915876 891835 929322 935593 964804 981305 949878 1054620 2443452 2571908 1400261 1209132 805898 793199 964822 958357 980530 991661 1019114 1028516 1167180 1161377 6046461 6228642 40.15 71.7 2
14:13:48 2024-01-29 815952 817402 236258 232169 400419 409137 441895 438070 251055 248736 324259 331967 376656 382405 5301183 5712192 7824441 7615891 1372151 1426367 349796 309029 338591 337685 400371 392139 373123 377085 247184 251969 802970 750687 1698104 1669843 494049 491297 721126 725140 922425 899873 922850 930003 968557 983345 943554 1040211 2444887 2589362 1402110 1204858 811784 797760 959356 955040 985570 1000638 1016938 1021964 1157993 1163808 6046862 6289025 40.15 71.7 2
14:13:49 2024-01-29 834210 820811 237952 233481 401058 412264 448118 440252 251311 249964 328610 331007 382966 387367 5347734 5740253 7936346 7690920 1388824 1438737 351221 309480 339071 338546 405939 393031 378094 381669 250433 252198 801601 763610 1689849 1669334 495812 492443 723252 731826 924992 894775 923693 939576 966504 973715 939435 1049364 2454146 2580148 1428251 1221295 815845 793199 962084 961950 994072 1003105 1010489 1021607 1168045 1162506 6072851 6339260 40.15 71.6 2
14:13:51 2024-01-29 839262 825586 239462 235682 404707 416876 448545 447637 252503 250703 329448 335081 385881 387062 5398686 5842080 8046338 7773830 1423368 1455194 354871 311765 340214 340730 409969 398487 382097 382660 251708 253891 808607 766649 1700378 1688189 498267 492589 723664 733615 926948 898521 926220 940819 966577 975766 940570 1051065 2476182 2593053 1405114 1233515 818762 796683 965795 968442 994777 1000710 1010489 1026091 1173797 1178582 6137836 6415475 40.15 71.6 2
14:13:52 2024-01-29 844340 832393 241783 238155 409590 419478 452264 452283 254482 250590 332491 339145 387146 391508 5458638 5896734 8131230 7833147 1415510 1468609 358183 315762 342388 341410 413243 400433 382133 383143 254675 255562 812720 773151 1721110 1687536 496892 495035 726305 732867 934368 905263 926220 935388 975462 982728 943554 1049364 2481924 2624081 1498504 1227767 824628 809381 968304 968442 995483 1009652 1020216 1028361 1172328 1174411 6227376 6452952 40.15 71.6 2
14:13:53 2024-01-29 851199 842462 247613 240034 410867 422194 457088 453659 256508 252411 337139 339653 391281 398728 5533425 5929694 8076227 7857425 1398106 1473450 360965 321700 342280 345609 413570 403643 381940 387494 255165 257536 811138 767742 1736118 1709613 498294 493513 733894 733615 929043 913141 938243 934653 967184 982728 952124 1054137 2509347 2633560 1424296 1233515 822591 811105 981970 976239 990482 1009363 1026226 1036967 1182964 1179660 6274337 6513954 40.15 71.6 2
14:13:54 2024-01-29 843573 845708 243639 241158 418426 425618 460756 460849 257489 254250 338260 345271 395813 397953 5557749 5971190 8263285 7951251 1445804 1488112 361089 317778 348226 347173 419702 405741 385189 390106 255951 260041 819669 782087 1729056 1701581 499795 495855 730748 737935 940667 913141 931691 940819 975656 987526 944896 1051101 2507563 2647212 1472930 1238828 832212 814993 976372 976969 999650 1018454 1025496 1032222 1181394 1184533 6336632 6565429 40.15 71.6 2
14:13:55 2024-01-29 860833 854290 245043 243720 419163 426147 465400 459184 256690 254000 339348 346169 396501 402994 5610240 5969278 8216108 8004084 1444694 1494056 361124 319779 348202 350894 418759 405367 387889 391210 259198 259103 817901 780970 1771320 1729319 503362 495891 737582 742416 935715 911846 940966 948655 972248 982102 947260 1058430 2528220 2648215 1435785 1259244 832805 811680 980576 981191 1006151 1017173 1018904 1034873 1189946 1194739 6319343 6593633 40.15 71.6 2
14:13:56 2024-01-29 867189 859765 246559 242302 420093 430881 466133 459760 259450 256389 340448 348058 401365 404534 5647701 6072851 8239670 8031199 1425936 1501933 364387 323490 348197 351920 418759 410335 391500 391799 260036 261018 828008 777723 1756708 1747539 506086 499473 738466 747155 935549 913141 943688 947311 969352 982620 950099 1061605 2524261 2654359 1433901 1259762 833994 816305 988277 988733 1008231 1015089 1022469 1038446 1199023 1194076 6368553 6659284 40.15 71.6 2
14:13:57 2024-01-29 873852 862248 247498 243866 422679 431439 466051 464689 259547 257215 344889 347848 403807 405794 5699089 6120254 8298816 8103584 1441478 1512496 365482 324775 353617 351225 421299 413763 391448 391399 261648 264105 820831 780454 1775804 1752076 507238 500252 741681 749279 938237 915737 946908 951713 970548 986276 955475 1060114 2546270 2652326 1446482 1259244 835184 818303 991897 990285 1009022 1009760 1024729 1040960 1201337 1194813 6420243 6688576 40.15 71.6 2
14:13:58 2024-01-29 880813 868961 249058 245411 424020 432908 470704 468918 260738 258442 346206 349970 404713 405362 5736080 6157344 8356100 8157312 1467636 1521407 366618 324775 351474 353338 427607 411278 391998 394374 263945 262366 828720 792234 1777967 1755967 506962 501559 742311 750841 943765 917691 944884 950039 975007 982796 948605 1063235 2555808 2679594 1450851 1272191 839970 817958 986979 988845 1011175 1020697 1022754 1035491 1192118 1201341 6452411 6715556 40.15 71.6 2
14:13:59 2024-01-29 889451 872963 250433 245376 424020 438973 476872 468918 261137 260189 347469 349935 406522 414015 5777689 6183317 8437141 8244265 1501601 1529723 366847 326893 355465 355917 427800 414533 394280 396673 263092 264904 838203 796048 1812086 1751541 509041 502968 742274 748909 949448 922361 935442 946069 979916 989720 945568 1050991 2555534 2692619 1462151 1258348 844793 825352 986979 985409 1007552 1018413 1030661 1034679 1189803 1191042 6536932 6754869 40.15 71.6 2
14:14:01 2024-01-29 878938 880583 251386 246518 429000 437970 477210 468990 262372 261105 348317 355578 408986 414993 5824582 6260171 8597065 8282074 1488803 1539548 373124 326359 355396 353869 427756 414416 395678 396493 264319 266678 824943 798640 1798637 1759556 506086 503233 745433 749279 947430 926299 940963 943494 972248 991670 952801 1050975 2560945 2695443 1471567 1249919 836975 828943 996199 986882 1003984 1018531 1035514 1040919 1189545 1185407 6598378 6820800 40.15 71.6 2
14:14:02 2024-01-29 882694 881832 252162 247688 431557 440530 476872 475879 262957 259794 348847 356971 412409 414015 5873685 6276802 8551822 8286815 1462407 1540156 369691 330131 355429 356038 428515 418121 396795 396781 264693 266750 839127 791506 1817951 1779735 510217 503839 747325 752295 940902 919711 944428 950039 968630 984186 947260 1059978 2574393 2686183 1447085 1277353 843359 823234 992639 996102 1011718 1019894 1020216 1038446 1201812 1199922 6532429 6846859 40.15 71.6 2
14:14:03 2024-01-29 902441 885862 252734 248554 431698 444318 481831 476553 263843 261842 350831 354654 414993 420239 5904776 6312168 8574556 8367571 1518999 1549302 369867 325633 358903 357112 432154 414452 395607 400300 265442 267571 837737 809187 1780242 1760807 506841 504553 740595 745727 954215 926239 937017 940819 975656 989757 945845 1044868 2576225 2716422 1481610 1253487 841557 829531 996199 986845 1003984 1020829 1032495 1039928 1188959 1187937 6722370 6886093 40.15 71.6 2
14:14:04 2024-01-29 892815 892392 254309 249439 435520 441047 477913 479225 264327 260917 349303 358983 413768 414412 5937127 6362917 8582692 8375567 1500135 1558204 369902 328099 355721 358728 432840 417495 396903 396889 265161 268395 841907 809187 1786895 1779463 510490 503839 744116 755664 952861 921053 935442 950039 975007 982620 940805 1050942 2574393 2700920 1475334 1270378 846374 827768 991803 990059 1013297 1024230 1026114 1032034 1193113 1194702 6697305 6908530 40.15 71.6 2
14:14:05 2024-01-29 894849 893744 253095 249125 433025 441525 486034 477895 264019 262257 350395 358983 412900 421267 5970381 6425525 8691702 8449694 1486577 1558204 369573 328099 358903 359847 430311 418749 400313 400300 264754 268395 843297 802071 1798401 1794042 511506 504553 751494 754626 945628 921053 943323 948692 966577 980715 945308 1059411 2592897 2707961 1458384 1285204 844563 825578 996199 996102 1011718 1021068 1021987 1035416 1200450 1199641 6640791 6952233 40.15 71.6 2
14:14:06 2024-01-29 912490 900026 253060 250602 433210 445400 484659 478003 264864 261857 351564 357975 414163 422872 6002778 6462672 8775717 8463314 1508488 1567476 375484 328595 356062 360934 432800 421607 396200 400300 266385 268773 841394 804369 1795272 1798175 508412 504049 750206 751263 946263 928936 943576 940708 967074 984809 948568 1050862 2600419 2718260 1477217 1277895 839760 827768 1004016 996102 1005409 1009688 1022642 1038663 1199917 1194487 6715566 6982556 40.15 71.6 2
14:14:07 2024-01-29 917603 899868 253484 251485 435556 448536 487068 478039 266166 262257 351600 357014 418460 424522 6037857 6499630 8812709 8525627 1510873 1572274 373239 330585 359836 360717 432714 422320 398931 403749 266314 269720 844136 806676 1810904 1800206 508412 504796 750066 749812 947430 930259 942344 940152 965813 982656 946018 1047183 2602270 2734835 1477217 1277895 839760 827182 1001912 996102 1005409 1009724 1022469 1041601 1199064 1194487 6763238 7010672 40.15 71.6 2
14:14:09 2024-01-29 920491 907627 253895 251476 438089 448097 484659 483309 270241 262659 354448 358687 420998 425729 6076969 6550905 8876673 8574481 1516604 1578955 374217 329519 360235 359847 432836 423851 400277 400933 267330 270707 852297 808609 1816035 1802008 510127 504833 750030 749279 947430 929988 941673 938080 964445 984882 945006 1043367 2604122 2734835 1479101 1280629 839760 828355 1001912 996102 1003712 1015509 1023234 1041563 1196471 1194218 6772632 7043812 40.15 71.6 2
14:14:10 2024-01-29 921146 910669 253908 250618 438093 450445 485341 482967 265192 262694 355178 360335 421698 426371 6116307 6584301 8914125 8608196 1523622 1583768 374360 330898 360307 360934 433052 424453 400277 402097 267014 269946 857934 808609 1819785 1807920 507598 504405 750590 749279 946052 927589 942344 936715 963043 982102 943554 1043250 2605996 2738718 1477217 1282648 841557 826559 1001912 996102 1005409 1009724 1021296 1038446 1198173 1193228 6790596 7082879 40.15 71.6 2
14:14:11 2024-01-29 927802 912008 254689 252686 439847 451861 490535 483541 267476 263359 355666 359083 422112 428804 6143459 6616639 8888645 8591278 1500351 1584894 376649 331628 359483 359441 437315 423322 400313 401469 267277 270516 851636 810344 1833998 1820488 510490 504196 751165 754158 943615 922361 940966 942256 957461 973606 942885 1044812 2605996 2716422 1482867 1287221 844563 828355 995492 998225 1008305 1009760 1016938 1029428 1201701 1194523 6793297 7089504 40.15 71.6 2
14:14:12 2024-01-29 928318 917117 255337 251253 438193 448426 492443 484031 267405 263359 357435 361415 422255 426903 6167193 6678088 8940959 8643070 1527062 1586218 372942 331162 359294 360770 437315 423851 401447 400299 267277 269946 853065 817052 1827462 1816615 510490 501782 744951 754158 947430 921053 935682 943494 963359 972324 934308 1044854 2609705 2738446 1489923 1292859 849086 827930 994637 993843 1011138 1018308 1016273 1027899 1193297 1196402 6923360 7128220 40.15 71.6 2
14:14:13 2024-01-29 920760 919670 257419 250899 439314 448887 493795 486787 270241 265156 355848 361485 423518 426568 6199731 6631347 8914238 8685065 1537864 1593028 372123 331700 360379 360934 437970 421830 400911 401814 267241 269663 862979 820935 1881524 1808094 511217 504796 741827 751263 952588 924984 928932 939485 967686 980299 931589 1036536 2609649 2763596 1464034 1281543 846978 832481 996199 986182 1003254 1021419 1023197 1030601 1180311 1188853 6964933 7175114 40.15 71.6 2
14:14:14 2024-01-29 928978 922329 257699 250908 438617 450755 491979 487053 270051 265785 357472 360874 422906 426833 6242161 6630389 9032680 8738231 1538481 1600012 375556 330661 363148 361058 437934 423358 400050 404261 267312 269253 855806 815676 1822548 1828070 508412 505985 750516 750307 945591 929597 938355 934174 958657 973678 935375 1035486 2618991 2753249 1478394 1288879 842157 828943 1001912 994653 1001191 1009652 1016938 1033943 1189619 1189845 6893762 7193069 40.15 71.6 2
14:14:15 2024-01-29 940916 926432 256798 252059 437688 450791 494844 486530 266033 264344 358777 361415 422941 431069 6265382 6781647 9026196 8741338 1536509 1604400 374970 332419 360199 362071 440420 425660 402584 401726 269613 270671 859216 824467 1827055 1823936 509765 503692 742659 756338 950122 918270 928826 944836 963043 964737 926170 1035449 2611554 2744042 1493761 1288780 849086 831890 989822 986882 1008305 1018454 1016938 1020118 1184715 1188802 7022296 7202046 40.15 71.6 2
14:14:17 2024-01-29 925169 927723 257086 254331 442003 450974 491979 491303 266033 264415 358523 365848 425424 425930 6303755 6685688 9065540 8791428 1552286 1604658 377251 331700 360416 362575 436424 425862 401447 402133 267688 271124 869087 825637 1840837 1831027 509580 504833 749774 746261 946759 926202 935682 930938 955264 973606 933645 1028511 2618991 2747938 1477217 1290895 842157 830120 1000489 993206 996189 1010522 1016177 1030893 1191288 1184963 6940379 7233104 40.15 71.6 2
14:14:18 2024-01-29 946073 930172 257091 252481 443091 453450 495546 487017 266658 264971 358811 363970 427721 433410 6320540 6820342 9090866 8807026 1552286 1609258 375221 332436 360452 362684 438938 423358 401447 400969 269829 269440 859975 827998 1824299 1833288 510490 504283 743062 755813 950122 917071 926183 940152 960247 964701 925062 1029423 2614995 2744042 1503356 1289150 851509 832050 987016 986882 1002561 1017894 1016901 1021235 1180583 1183732 7092639 7286120 40.15 71.6 2
14:14:19 2024-01-29 931574 934124 257773 252411 445140 453305 493649 491888 266740 265830 359031 365299 427899 430422 6348560 6741509 9167297 8835125 1529732 1611546 378957 333211 360186 361129 437705 428494 401447 400897 269793 272740 864981 822112 1881216 1849519 510490 505553 746081 753587 940939 918408 933019 939214 951105 964593 926207 1033975 2624541 2747938 1499200 1308665 849403 825389 991229 993948 1003984 1012038 1009750 1024004 1189766 1193117 7067937 7305364 40.15 71.6 2
14:14:20 2024-01-29 938408 939010 258245 252433 442079 450597 495904 494716 268605 266007 357153 367429 427769 429777 6366636 6806007 9150203 8872640 1555018 1613878 376685 332670 363957 361058 436584 427852 400313 404617 268513 270522 862162 825637 1871928 1842890 506805 503126 747325 746823 943578 924984 932982 932229 951032 964629 928836 1029127 2639627 2766104 1547495 1298285 842377 829109 1001155 995333 1001903 1000674 1012653 1026128 1196694 1182676 6986848 7335768 40.15 71.6 2
14:14:21 2024-01-29 947366 939251 256871 254040 445915 452145 495796 490537 267725 265936 359031 367946 427961 435593 6405822 6853245 9193463 8910496 1566617 1621958 377445 332634 360488 360448 437398 428457 402299 402097 267840 271918 872515 830368 1852900 1844275 506050 504406 746353 749574 945067 926299 931468 928887 952143 972137 928941 1026049 2632018 2766104 1501437 1296546 840958 828671 998306 993170 996189 1000747 1012653 1026091 1188959 1181915 7027221 7349335 40.15 71.6 2
14:14:22 2024-01-29 955619 944762 258277 254075 442012 450755 495904 492034 268285 264344 358230 367946 428935 433705 6424821 6890387 9230871 8913936 1579732 1623111 378921 332670 362309 362831 442297 429308 402548 402874 268783 271813 874972 833940 1881216 1850769 507164 503233 747325 745383 945067 926299 928857 926246 948308 970050 927695 1022726 2632018 2757158 1503356 1296546 842157 829848 999068 992505 993330 1000710 1013376 1026128 1182708 1183006 7045153 7372570 40.15 71.6 2
14:14:24 2024-01-29 952907 946056 257073 254035 447205 453504 495675 492345 267690 266380 358194 367946 430286 436691 6452957 6920097 9253694 8969095 1580503 1630054 378438 332041 360488 363368 439153 428457 402263 402663 268855 272179 892221 832747 1874451 1853466 506805 504553 749450 747118 940902 924984 929511 927635 949444 964701 925062 1022726 2633994 2766378 1501437 1296546 841557 830290 999068 992505 993330 1000710 1009769 1024556 1188116 1183116 7063964 7400203 40.15 71.6 2
14:14:25 2024-01-29 955619 948363 257482 254070 447915 454832 499744 492766 269137 265971 358230 366821 431185 435991 6489934 6952167 9302965 8994563 1572627 1632384 377216 332670 364176 362794 437705 429441 402584 404545 268702 271349 881215 830368 1871290 1857446 505296 502770 746548 747155 940902 922361 927538 927635 948770 965284 922329 1020151 2641317 2767735 1501437 1302102 839760 827732 996199 992505 996189 1003105 1007575 1023099 1188116 1182168 7083587 7428419 40.15 71.6 2
14:14:26 2024-01-29 955828 952120 258431 253965 448440 454721 500773 493667 268998 266612 361075 367334 431535 435536 6513784 6952167 9315039 9006593 1574872 1632384 377481 332670 364764 363893 438321 428494 402584 405116 268702 271349 871555 832747 1875156 1861408 505296 501705 742769 747155 940902 922449 927538 926976 948770 963921 922365 1021231 2641317 2766378 1499518 1302102 839760 825315 996199 991800 996189 1002396 1006755 1022468 1187236 1181222 7124856 7447097 40.15 71.6 2
14:14:27 2024-01-29 954190 953930 259225 253961 448164 455485 501204 494163 268894 267361 359312 366821 432524 437628 6527987 6982074 9356429 9025971 1575996 1632281 378957 331700 362563 365808 440535 427779 400880 402734 270662 270487 873437 833940 1879348 1871935 509765 503126 746548 751412 938237 915737 926841 931599 943732 957534 916929 1020151 2635862 2760721 1493332 1317096 848189 825660 988981 992468 998985 1006372 1000423 1013800 1185475 1187532 7223090 7476519 40.15 71.6 2
14:14:28 2024-01-29 952912 953930 258743 254465 446840 454411 499426 495886 268098 266861 358266 365764 433129 434297 6546744 7025214 9340863 9051869 1570649 1636997 375449 333175 362563 366067 439153 426536 400946 402698 270173 270487 879433 836933 1902258 1868012 507598 501022 741402 754589 946226 913067 921569 933511 950080 956035 913689 1021959 2637562 2770046 1497599 1302102 846978 830120 984766 985221 999059 1009363 1003847 1010390 1175612 1176291 7356634 7512748 40.15 71.6 2
14:14:29 2024-01-29 965991 955965 258711 254856 444222 456848 498290 495959 269137 266790 360506 365764 431719 434922 6593638 7185755 9343095 9117014 1608682 1646243 378618 332670 364509 364777 441633 429308 402548 404402 270446 272003 877272 848263 1890988 1866709 506805 503233 747613 747155 943578 922361 922342 922379 946483 967760 918423 1010423 2639439 2775598 1530500 1296546 842157 830290 994052 986882 986969 1003105 1007613 1016840 1180583 1173838 7194765 7522127 40.15 71.6 2
14:14:31 2024-01-29 966571 960301 258711 254856 446840 456128 500682 495213 268541 267682 359890 367404 439515 440935 6612395 7038227 9526154 9122300 1571097 1645125 378921 333717 360452 363802 443049 430927 403154 401743 270626 271349 889371 835135 1906288 1881263 507598 502415 742498 751412 938237 913141 923693 928228 939229 954831 911554 1019775 2643400 2771663 1476489 1318951 847584 825503 986979 986882 996189 1000710 996792 1011870 1180583 1179404 7295616 7523254 40.15 71.6 2
14:14:32 2024-01-29 957381 960343 259948 254040 448206 458865 500848 495959 268319 268920 359890 367731 435470 438666 6640853 7153760 9443719 9135987 1592182 1649755 375520 333789 362563 364764 441850 428494 402712 402415 269341 272595 875415 848020 1924029 1862715 505691 503839 740209 746022 947430 919711 915548 922379 949444 955687 908250 1007473 2643400 2790076 1507194 1292859 843961 832067 991229 980442 986969 1000710 1004636 1010846 1167971 1169691 7295540 7589691 40.15 71.6 2
14:14:33 2024-01-29 979387 962988 259987 255138 446497 460131 504333 495778 268964 267611 362618 366821 439683 439270 6650172 7159671 9483375 9172759 1587639 1649755 377481 331395 364800 363229 442142 428494 401163 404545 270173 270487 874846 837403 1872393 1886504 506050 500960 746266 747155 935508 917039 920955 923605 938232 954831 915816 1012625 2650616 2767735 1558200 1308665 838770 824731 992639 986882 993918 999558 1000317 1017665 1187310 1175466 7267156 7578399 40.15 71.6 2
14:14:34 2024-01-29 965431 965827 260349 254465 446526 455837 503030 500357 268132 267647 360506 369640 436430 434922 6678046 7165932 9476618 9191517 1594459 1654314 376649 333753 360379 362106 441922 427852 400911 400897 270209 272595 882665 849233 1866728 1871935 507598 503839 738105 747155 943615 915737 914368 922379 944039 956181 905015 1009684 2644964 2791413 1531063 1303961 848518 831225 987573 981836 989776 1007975 1006036 1008914 1162143 1170518 7374451 7615914 40.15 71.6 2
14:14:35 2024-01-29 984841 966663 260349 255248 446995 460168 504713 495959 269137 266825 362690 370024 431719 438576 6696804 7145921 9577143 9200895 1576359 1650721 378921 333717 360416 363229 441813 431110 400594 400933 270626 271349 880131 838601 1912393 1897399 509589 501413 745171 746712 935660 913366 923053 924778 936866 946601 912498 1014027 2650835 2762456 1512894 1313325 844188 825352 986979 989688 993330 997112 994592 1007515 1182090 1172861 7375194 7634672 40.15 71.6 2
14:14:36 2024-01-29 964892 968753 260349 254891 451103 459842 501791 498873 268098 269335 360578 365764 434322 437569 6734319 7315842 9449895 9255534 1627245 1659061 378063 332113 364103 362868 445642 428009 401410 403761 270410 272038 877272 854109 1901777 1885165 506239 503802 743062 746206 939568 918270 915435 916330 937829 956181 907598 1000358 2643086 2780870 1534412 1296546 839760 830120 991229 982534 983131 1000273 1001708 1011870 1171363 1164635 7337584 7653532 40.15 71.6 2
14:14:38 2024-01-29 975639 972270 258391 255676 450390 457244 503286 495188 268950 268920 360506 367988 433001 441560 6762567 7147025 9561345 9268914 1584640 1660583 375234 332634 363075 363264 441466 427175 403689 402698 270399 269698 879433 847047 1878031 1886504 506050 498733 737582 749279 942340 907867 911008 925002 937865 945740 898667 1004571 2641317 2775598 1518762 1305871 844563 827768 979880 979520 991220 1003105 995337 1001038 1166112 1167175 7477808 7651307 40.15 71.6 2
14:14:39 2024-01-29 985267 972674 259547 254891 448481 460821 502994 498383 269492 267397 360434 367874 434181 441376 6772908 7263589 9598107 9298605 1594459 1660583 378957 331162 360452 363229 441155 430766 400313 400933 270626 270900 885848 844622 1908439 1899594 506841 499473 743062 747155 931682 910554 918265 919729 929419 946565 909150 1006002 2650616 2766378 1505275 1313325 839760 822908 985579 986882 989776 993989 991078 1004538 1180311 1170596 7421453 7697285 40.15 71.6 2
14:14:40 2024-01-29 972110 973953 260206 255277 449505 455084 501791 500393 269116 269155 360470 366821 435919 438882 6791339 7313442 9517803 9322819 1627215 1664735 376649 331395 364248 361093 441561 426837 400880 403337 269377 271349 888465 858387 1894313 1886504 503720 501705 739771 742139 938237 915087 908993 913159 936949 946674 898428 996727 2643086 2785851 1522547 1292859 839970 830290 988981 978126 981924 998217 998101 1007968 1167068 1160555 7432327 7684570 40.15 71.6 2
14:14:41 2024-01-29 988775 978622 259542 256495 446831 457531 502957 495959 269770 267647 360470 368795 435578 443132 6809348 7192054 9647302 9313177 1599276 1664735 375221 331664 360488 362974 441886 427175 401447 400933 270662 270298 885848 851666 1884017 1890375 506086 500216 736019 747155 939568 906491 910331 922100 938987 943297 894521 1003178 2648849 2786100 1488004 1309599 843359 825118 978958 976202 986969 997416 993724 998152 1161262 1162913 7542273 7728459 40.15 71.6 2
14:14:42 2024-01-29 989147 975784 259511 254891 446922 459503 503318 498873 269360 267718 363495 367953 435998 440236 6801130 7289410 9738288 9353541 1579337 1667102 373239 332441 360452 361093 439153 427816 403689 403712 270072 273394 888465 844622 1898166 1901146 505083 498203 738188 746376 931682 906491 915510 919595 928928 937588 898340 1001071 2650912 2773629 1485507 1324522 841557 820900 980576 980423 986969 991697 983200 1000325 1170533 1167211 7469662 7737838 40.15 71.6 2
14:14:43 2024-01-29 986238 975784 260349 254891 447214 458865 503286 501883 269395 266861 362690 367661 435976 437569 6840253 7362763 9668836 9385673 1603892 1669678 377000 330214 360379 362939 438866 428494 399712 400969 270337 272238 890137 845833 1937538 1908814 505518 495783 740924 742782 929043 909601 913717 913159 925061 943037 899692 998185 2652359 2767698 1514871 1310487 835184 820318 982668 980442 982435 988315 983126 1001038 1172099 1163846 7475002 7750964 40.15 71.6 2
14:14:45 2024-01-29 975970 978622 260125 254110 448909 459516 501828 500003 266946 269449 360578 365764 435614 438918 6869875 7461520 9668723 9373705 1611290 1669985 376649 331162 360452 359692 438942 431793 400313 400580 267312 271764 885270 849233 1926727 1899594 500506 499473 738105 737935 930750 912960 909030 907649 928380 947315 899238 987415 2643086 2787454 1514850 1304942 835184 822945 983367 977390 974943 988315 991785 1001038 1164629 1156350 7374451 7751206 40.15 71.6 2
14:14:46 2024-01-29 985328 986164 260031 253856 449753 457312 506864 500955 268402 268741 360434 368913 434932 437569 6868355 7352051 9668723 9393608 1618125 1669473 373239 331700 360452 359944 441656 427139 400629 400299 268513 271349 888213 857790 1938394 1889186 501218 498733 731819 741866 936362 907224 905043 911865 929382 937624 888204 993172 2641208 2794038 1565567 1305871 842157 824731 977759 971196 979834 991769 990885 995559 1152739 1158782 7530158 7794110 40.15 71.6 2
14:14:47 2024-01-29 998269 983372 259404 255244 447214 456239 503318 500125 270042 266638 360542 369088 435614 440305 6893480 7279422 9689519 9411099 1611020 1673981 373799 330661 358753 360869 441922 427175 400313 400336 270399 269698 889371 857439 1889287 1899795 504079 495783 733894 739683 934368 901646 899423 915106 929769 933972 889340 992371 2652910 2785468 1508981 1311468 838770 823308 973365 972503 981278 993286 983163 988864 1157136 1157168 7621003 7798435 40.15 71.6 2
14:14:48 2024-01-29 994707 984219 258747 254883 445551 458009 502930 495995 268541 267459 360578 367946 434145 442223 6898451 7384030 9801424 9435364 1603892 1669198 373203 330357 360416 361129 440499 423430 400313 399702 269377 268808 883302 852886 1926797 1902673 504079 496014 732480 741612 931724 901889 905155 911680 924878 933791 889972 993820 2644964 2775598 1522800 1320756 839760 817467 973402 971950 982659 989689 976777 990274 1155498 1161377 7652444 7826039 40.15 71.6 2
14:14:49 2024-01-29 995425 984224 258136 254674 445323 457568 501082 496031 268985 267459 360506 365507 436261 441560 6906659 7415657 9820075 9444742 1594459 1678030 374181 330375 359982 360952 441081 426871 400843 401433 268559 270671 887530 852886 1912994 1907705 501218 495385 730958 737935 929043 907358 903569 907885 921033 928682 889340 993172 2643086 2775598 1516816 1322363 837573 814993 971330 971986 981961 982719 973928 988864 1155498 1160555 7642903 7831625 40.15 71.6 2
14:14:51 2024-01-29 996268 984224 258386 254887 447350 457568 500692 498909 268575 267235 360542 365474 436910 442228 6945072 7444311 9848102 9463500 1594127 1673981 375241 330214 359294 361058 438679 425667 400734 401433 268100 270516 888465 851666 1900600 1906350 499795 493635 730958 737935 927419 898772 902581 907885 919623 928610 888078 991013 2643086 2778140 1510831 1323579 837573 813803 971330 971716 977749 982683 972470 987382 1157210 1158095 7663517 7846525 40.15 71.6 2
14:14:52 2024-01-29 1000285 987462 257915 254105 446363 457244 501500 499800 269527 266951 360325 369503 436803 440750 6952125 7427416 9866807 9466122 1590706 1673981 369938 329359 359294 360934 436584 423466 400031 400902 267312 270516 899982 849233 1893202 1909061 499795 492589 731265 737958 925122 899873 902432 907649 918288 928538 885559 985973 2643086 2773629 1526993 1324522 836377 812652 970640 971986 977056 984873 973081 985666 1155498 1158059 7601975 7876502 40.15 71.6 2
14:14:53 2024-01-29 998105 987016 258569 254716 446718 457568 502661 500393 269527 266718 360542 366856 436603 440939 6968216 7475383 9880769 9497457 1601318 1675171 371010 329128 358753 359979 438192 423430 399148 400300 267277 269756 897283 852886 1904132 1908814 498378 492589 728885 736888 925122 897427 896197 906510 918541 929528 885559 985235 2643086 2764416 1529028 1324608 836560 813914 972406 973960 976860 984800 974394 987958 1157846 1155502 7599036 7857675 40.15 71.6 2
14:14:54 2024-01-29 998101 988463 258752 253685 445588 457568 503286 501883 268575 266042 360506 368839 434988 437605 6972044 7480647 9876513 9484866 1590210 1676361 373572 329395 357601 360934 436171 427212 396903 398903 267241 270326 898511 846204 1930408 1917456 500506 493984 733375 737898 919160 898373 904708 906890 912946 928762 887930 983657 2647057 2764416 1544193 1311457 826985 813877 973402 970506 971284 973597 974805 988827 1159636 1145591 7593537 7857486 40.15 71.6 2
14:14:55 2024-01-29 987373 990601 258096 254969 445586 458143 501791 500357 266877 267647 360312 367429 434932 436914 6987734 7557485 9857455 9482257 1597284 1678746 373799 328595 358903 360934 436477 429308 396506 396565 266991 270480 901453 846809 1923974 1921324 499329 492443 732819 735734 918319 897245 900690 901305 911296 927560 885214 981575 2643086 2766378 1532142 1310533 825806 811680 972711 967361 968530 975067 970274 985903 1154570 1144745 7593537 7857561 40.15 71.6 2
14:14:56 2024-01-29 986238 989711 257875 252240 448164 457568 501400 499967 266843 267459 360434 366913 435273 437260 7015680 7538940 9838507 9508295 1607571 1677808 373061 328950 358648 360354 440383 426837 396227 396673 266795 269946 887015 847047 1950559 1923581 498378 492589 729660 735927 915876 894701 898405 898717 910651 927292 881804 976637 2643086 2767735 1545576 1309599 825217 811680 973099 968442 967843 975067 970274 985903 1152923 1145523 7612402 7897313 40.15 71.6 2
14:14:58 2024-01-29 993923 990597 258711 252270 446015 458216 501828 501614 268098 266007 360506 367429 435273 438004 7031710 7538153 9847777 9519772 1593320 1676361 369832 327640 358903 360426 437256 425862 396903 396889 266385 269187 897039 847414 1934771 1918034 497635 492589 728885 733826 915876 894066 898915 899817 908073 919596 880611 976637 2641513 2755203 1512894 1311468 825806 811680 968539 968442 967843 973002 965568 982372 1152120 1144712 7615503 7902750 40.15 71.6 2
14:14:59 2024-01-29 993998 993381 258569 251955 445765 457429 501218 500882 266740 265900 360434 366913 433365 434958 7034438 7543689 9847777 9517728 1604335 1674991 372087 330095 357887 359847 437970 423466 394423 396466 267709 269151 899982 847414 1965615 1922123 497635 491126 728885 732867 913242 894775 895717 897375 907394 919596 878831 973709 2642813 2764416 1535980 1309599 823453 809344 968576 964904 966112 972498 967750 985141 1148586 1143782 7609895 7912388 40.15 71.6 2
14:15:00 2024-01-29 989152 992001 257051 251695 447940 455843 501204 495995 266877 267235 357943 365527 434287 437569 7034438 7608654 9857078 9529151 1594972 1678746 369573 326581 357887 358764 437624 423394 396200 395593 265161 268773 895568 846809 1919642 1923488 495413 489704 727852 731826 911947 893433 895042 894461 902801 920419 879542 974777 2639524 2761632 1501437 1309282 823458 808756 966195 963317 964344 967826 963729 979464 1151289 1139863 7640699 7912237 40.15 71.6 2
14:15:01 2024-01-29 995537 993418 258096 251468 442048 456202 501046 500357 266843 265502 359348 366655 433537 432439 7062687 7558954 9962576 9566389 1610222 1678381 369943 325633 357887 359593 437934 423213 395014 396187 265976 267606 897165 856223 1917180 1917456 497228 486661 722738 731789 918282 890526 889481 897264 907803 918469 871164 976173 2632018 2766378 1529028 1322719 828167 804625 959319 961267 965065 974378 959544 973020 1140192 1143093 7772754 7944170 40.15 71.6 2
14:15:02 2024-01-29 1005451 993975 255548 251634 441651 456202 501828 497639 266843 265563 359059 364715 431719 439540 7053209 7464760 9942903 9577373 1622380 1683528 369799 326747 356403 358069 439797 424342 394208 394374 265568 267642 899982 858665 1922424 1914242 495376 486877 720623 731641 917209 885481 885761 897264 910379 910583 869585 973053 2632018 2764416 1500857 1315197 827576 804625 958638 958542 967156 973002 959544 970213 1135480 1138985 7799327 7940697 40.15 71.6 2
14:15:04 2024-01-29 1005146 994021 255540 251678 441687 454478 501400 495152 266877 265563 359384 365848 439588 437605 7062349 7480722 9895076 9581707 1622587 1683190 369979 328122 355721 356039 437934 423851 394423 393784 263908 268962 899798 861126 1913023 1904996 494049 490396 719665 728715 917172 885481 881212 894719 908073 910547 864516 969518 2633814 2766378 1508837 1305871 825820 807053 955550 953651 962979 973002 960986 968758 1132875 1133951 7750569 7966620 40.15 71.6 2
14:15:05 2024-01-29 1009818 996873 255531 254336 442246 451923 501536 497676 266809 264203 361186 368718 433129 438890 7077419 7491168 9848163 9627405 1635776 1678418 367134 324775 358394 356038 436081 420974 393208 396781 264693 268207 901386 862359 1880272 1904996 490549 486805 717627 722289 917172 889568 878600 888018 908036 917173 862032 962976 2622719 2766378 1538003 1300247 825806 809381 955550 950002 957678 973690 965104 964521 1125079 1132732 7692515 7974912 40.15 71.6 2
14:15:06 2024-01-29 1004836 996164 255218 252059 441719 451750 500266 494863 266877 264683 356115 366806 431719 437496 7095025 7542306 9876159 9622661 1646184 1678418 368794 324775 357380 355468 437315 419451 390828 395001 265067 267535 901386 862359 1913355 1908814 491246 486805 718645 722567 913242 889531 877067 884872 905432 920419 861562 955281 2624541 2784729 1524958 1298285 821105 806907 958272 948838 955503 972128 963729 967306 1121805 1125195 7685092 7962927 40.15 71.6 2
14:15:07 2024-01-29 1001981 998052 253834 250520 441687 449379 498855 494163 266033 264344 357979 365848 439678 439577 7109468 7610529 9829400 9622938 1635804 1678418 369979 324775 355757 354970 436811 423851 392331 394374 264693 267606 902879 856215 1948928 1914242 491246 490373 720586 723446 913062 889894 880825 883783 904018 915662 861451 955207 2624541 2769498 1536764 1287221 818177 807053 958638 948838 950090 964656 960986 967106 1121244 1124809 7687862 7957060 40.15 71.6 2
14:15:08 2024-01-29 998978 999066 255033 251476 444585 450719 503017 494420 265227 265156 356866 365555 432519 434759 7118846 7703729 9913567 9585836 1618125 1678381 368543 324199 357087 356324 432728 422766 392331 394857 265072 265754 902924 849481 1955780 1926223 489158 484843 719665 720955 904022 888267 883797 879722 896631 910655 865817 953631 2622719 2757158 1512826 1295623 817593 805838 957959 950002 947398 960091 960986 968795 1127994 1119974 7563852 7981684 40.15 71.6 2
14:15:09 2024-01-29 998428 999765 255081 251480 441385 449698 495941 495152 265227 264344 357472 366392 431755 432444 7124852 7724130 9970448 9627438 1618125 1676465 369979 323754 353317 356003 432836 421979 391223 391709 265819 265790 895568 851666 1982815 1927254 491945 484843 719665 722567 905150 884858 879924 884244 894908 910665 861996 953850 2630146 2762456 1506842 1303738 812942 800187 959319 952704 950090 955678 954377 969448 1129630 1126403 7659564 7991063 40.15 71.6 2
14:15:11 2024-01-29 993848 998322 255213 250779 442048 452181 494366 492958 266211 265905 358774 362287 433093 437145 7131342 7675475 10021369 9613283 1592613 1679345 364387 324246 353535 353834 430351 419414 391412 391435 263945 265524 901386 849233 1923421 1918122 489158 483473 715559 723080 903381 877801 877977 885500 891053 901641 861385 956677 2622676 2738718 1545888 1313325 816427 800187 950136 952704 953811 955606 950269 963668 1133407 1124809 7716142 7985435 40.15 71.6 2
14:15:12 2024-01-29 1006267 999073 253772 251834 441518 450012 494330 492612 265630 262729 358266 363446 439479 435022 7143825 7640937 9971921 9638778 1621695 1683758 364934 324475 351474 352280 432989 420342 391412 392353 263201 265967 897715 858665 1932374 1904996 488464 483856 715559 721541 906041 878753 871940 883617 897596 901569 852865 953887 2615183 2753249 1526993 1302158 818762 800948 948936 950866 952791 961598 947724 960426 1131675 1121449 7706538 8013480 40.15 71.6 2
14:15:13 2024-01-29 1010577 999655 252324 250774 439314 450048 494101 492766 265227 262729 357979 361450 433133 437300 7137604 7550643 9956432 9660453 1622757 1683227 364934 323922 351438 351998 432958 418749 390863 389649 262911 265931 904313 858665 1925812 1907705 487735 483856 712994 721029 906683 876959 872629 885042 899257 902515 854730 954917 2620873 2752366 1522923 1304013 817504 795519 948298 947200 950090 955678 943723 961952 1127994 1121595 7706576 8022852 40.15 71.6 2
14:15:14 2024-01-29 1009818 999057 253060 251127 440511 449379 495546 492766 265227 262694 357725 362535 439479 432507 7146983 7616976 9978606 9660453 1622757 1678418 364387 323754 350835 350664 432944 418494 392849 391617 262983 265648 907390 861126 1942891 1909692 487856 485873 712466 720517 905986 875711 866889 883155 893612 900289 851093 954073 2622719 2747938 1522923 1304013 815845 795519 946277 943110 951632 955570 942335 955285 1125264 1121595 7818165 8017131 40.15 71.6 2
14:15:15 2024-01-29 1010577 999765 252359 250598 438625 450755 495447 492766 270016 262694 357472 360048 430661 436225 7155523 7557485 9923399 9687512 1622757 1682331 364549 322295 353390 350629 430262 416870 391776 393429 261576 264269 905860 857790 1907794 1909061 484797 484157 710445 717383 904022 875640 869598 878771 891090 901346 848680 948778 2613411 2747480 1522923 1296546 811784 795519 940916 942788 948743 956848 942335 954316 1122366 1118320 7810484 8013480 40.15 71.6 2
14:15:17 2024-01-29 1010577 1001625 252285 250035 437938 452045 495483 491303 265979 262659 356604 359259 430625 434958 7169071 7555432 9913603 9668760 1622380 1685621 361089 321271 351510 351740 429923 414416 391223 389684 261684 263865 904345 858665 1912441 1904996 484048 482790 707230 713183 902741 876261 868978 875037 892263 901562 851093 944627 2605996 2738718 1496868 1296546 814101 797284 939545 940115 948743 954897 942335 952919 1117207 1118356 7865260 8022147 40.15 71.6 2
14:15:18 2024-01-29 1013465 1004766 254340 249897 440585 450974 497400 490319 266246 262484 355629 359153 431955 437270 7175976 7566757 9948714 9683645 1638037 1683190 361054 319743 351438 352100 430190 414344 387889 392353 261648 263390 893921 862359 1884431 1907705 484048 481659 706391 713307 903750 876261 865162 873068 889371 901562 846128 942232 2605996 2729498 1522923 1294701 813998 795483 939545 939375 948743 959217 942733 953056 1116007 1118795 7864813 8042970 40.15 71.5 2
14:15:19 2024-01-29 1013469 1001912 252044 249923 436638 451084 496453 490976 266352 262257 355812 359188 431955 436193 7175976 7578741 9969680 9668760 1622757 1678418 360254 320453 351330 351920 430190 414344 390084 392048 260840 263425 899798 858665 1938392 1908104 484048 482753 708396 713147 901298 871196 865162 875658 891109 892555 846537 947471 2617105 2745051 1518854 1302102 811673 791968 941013 942181 944924 948408 939507 954129 1118680 1110834 7761927 8031464 40.15 71.5 2
14:15:20 2024-01-29 1005520 999774 252320 248842 438098 449808 495546 494163 264388 262441 355812 359761 430701 432403 7175119 7709199 10063200 9683645 1622945 1683190 362137 320228 349709 350629 430212 414344 387781 387876 261720 262183 899893 858665 1907136 1921049 487856 477647 705221 716357 894434 866931 865794 876978 881599 891484 846128 947020 2607831 2734835 1532649 1309560 811673 788681 940879 942788 939931 945731 938839 957155 1113671 1107627 7687862 8037957 40.15 71.6 2
14:15:21 2024-01-29 998265 1001182 251868 247657 436638 449379 494144 491998 264864 264049 353589 358938 430250 433360 7184497 7717027 10092705 9662364 1597193 1682596 362862 319601 350702 351776 428139 418490 387709 387659 260625 261747 893921 846809 1921282 1924063 484334 477683 708396 714322 890672 868853 870218 872449 877970 893721 850489 942270 2605996 2725628 1514821 1296546 804176 788681 945605 939375 931650 947069 946373 952919 1106824 1102984 7665919 8040047 40.15 71.5 2
14:15:22 2024-01-29 996231 1001182 251513 248418 438189 444385 494144 492766 264573 261822 354412 361415 428037 431069 7193876 7828628 10036159 9688080 1601845 1681098 363189 319188 349709 351402 429765 414344 384270 387767 260804 260983 899893 849233 1956463 1926223 484048 476340 710258 713307 888142 868890 867741 869525 877700 893419 848004 938773 2613420 2745989 1543811 1296546 802459 790993 944933 935242 931650 947738 946373 951488 1097269 1103326 7751695 8028578 40.15 71.5 2
14:15:24 2024-01-29 1000558 1002602 251482 247657 438098 445388 496548 490976 264107 263000 353480 359907 427854 433557 7205592 7713297 9904685 9679210 1622949 1678746 361089 318224 348949 349237 428818 414416 384847 387804 258399 263201 899798 852886 1928379 1919691 479938 480786 708433 708189 892267 871196 862630 866445 880570 892555 844243 932907 2605996 2745989 1491375 1277895 802459 792116 938214 931562 935439 948408 939536 944253 1106824 1108093 7868363 8055719 40.15 71.5 2
14:15:25 2024-01-29 1017027 1003988 252810 248008 435520 445388 495546 489808 264476 261717 355451 359224 428188 433668 7186588 7635356 9956281 9716725 1648939 1681135 361018 316819 348651 350329 428574 415233 383156 387840 259598 260983 904345 858665 1928342 1916964 481714 477755 704320 707651 894168 869926 860590 862009 883069 892555 838159 930139 2596724 2747938 1569808 1289800 806846 792457 934308 929579 939665 949998 932823 941976 1106676 1109663 7897139 8042819 40.15 71.5 2
14:15:26 2024-01-29 1016303 1004025 252526 247697 436344 448426 495546 486945 264608 261057 353625 356826 427997 434975 7200745 7608547 9969680 9716725 1641622 1678929 360965 316784 348723 349800 429765 414644 386484 387840 258798 260983 901314 862359 1917773 1908814 479938 474893 700728 705039 895713 870977 858840 865148 882996 893648 837349 934225 2592897 2720278 1539658 1290895 807048 790172 934345 931562 937017 944360 932252 944926 1112845 1103363 7784497 8066086 40.15 71.5 2
14:15:27 2024-01-29 1008079 1001182 252517 248079 432998 446637 491212 491303 263983 260805 353625 357832 428059 428114 7191825 7706727 10077837 9724272 1618087 1683190 360965 316854 348472 350894 428635 414868 387582 386317 259749 261657 887015 855333 1925758 1921324 483704 475628 700231 708691 891114 862101 860066 867060 875439 883542 839460 936867 2596724 2711058 1559206 1300247 802459 784020 938338 932893 927658 937543 935673 947814 1102088 1094014 7639204 8056714 40.15 71.5 2
14:15:28 2024-01-29 998428 1002602 252162 246889 437788 441548 490482 489845 263544 260623 351492 360013 428081 428489 7222012 7817114 10056593 9687550 1594459 1679004 360749 318118 348189 348747 428549 414016 385354 384690 258945 261693 905860 845833 1932907 1931713 481987 475701 705391 710275 883074 862065 862017 863917 871402 883614 841847 931542 2602270 2738718 1567687 1292737 797101 784020 937027 930205 926308 937615 936801 942200 1092600 1095832 7799039 8066093 40.15 71.5 2
14:15:29 2024-01-29 1003412 1004742 252522 246129 436190 441525 494844 489126 262957 261639 351492 357867 426391 433016 7233071 7786089 10025792 9716725 1617947 1678381 360801 316306 348226 349836 426401 414644 383215 386569 259198 260957 894097 849233 1925704 1927254 482330 474357 704087 706075 885583 864585 860866 860753 873256 888478 839460 927463 2594519 2729498 1541735 1287221 797670 788414 936339 924965 926405 945731 935673 936393 1095271 1097384 7789908 8054346 40.15 71.5 2
14:15:31 2024-01-29 1010577 1005340 251279 246757 436679 441597 492261 487431 264212 261842 351276 358903 427423 435667 7246893 7740588 9927765 9707347 1620576 1678746 360639 318337 349709 346615 423894 415233 382548 385447 256741 260186 901236 851666 1924735 1919691 476739 476712 703220 703048 885583 865812 857157 857840 873875 888649 835749 923619 2594823 2736776 1508837 1274262 797360 784020 931659 924965 928352 941844 934012 935418 1097567 1098902 7878142 8075472 40.15 71.5 2
14:15:32 2024-01-29 1015642 1005258 250997 246924 433205 440355 490921 489163 263141 260738 351528 358652 425429 430727 7240770 7728656 9936801 9716725 1620576 1678746 359842 315798 347733 345574 426365 414938 383215 384833 256811 260152 908998 852556 1950196 1917456 477151 476375 701225 703048 883728 861948 852751 856624 872637 883506 832782 924513 2594643 2745051 1548605 1285204 799379 787368 927036 920974 930989 937579 926321 934796 1096825 1097000 7930970 8084850 40.15 71.5 2
14:15:33 2024-01-29 1020531 1004030 251033 245754 430316 441561 492712 484031 262957 259432 351492 357724 424793 431717 7233071 7635393 9999129 9758782 1641622 1682033 358183 315798 348472 346337 423930 410916 382816 385447 256561 260590 895252 859022 1883036 1910550 476781 474284 695949 700944 888101 861484 852692 857729 875115 881854 833785 923619 2589099 2725628 1501811 1287221 799951 781799 925099 925455 930057 933927 923684 935299 1103688 1096607 7795681 8084850 40.15 71.5 2
14:15:34 2024-01-29 1007627 1002602 251158 246098 431297 441741 486891 487017 262337 260697 351456 358479 425424 423390 7233033 7763863 10071860 9723878 1621968 1679342 357933 317512 344884 346509 426858 411388 384029 384015 258186 260224 899798 858665 1906617 1917456 479791 474021 694687 704005 884447 854601 849090 860144 872637 874132 830203 927463 2587451 2720278 1609695 1301232 799379 777236 927073 927884 925747 928529 923684 939446 1097704 1088242 7706727 8084850 40.15 71.5 2
14:15:35 2024-01-29 996268 1002831 249906 244211 433034 441525 486891 486151 262372 260009 348251 358479 426730 428489 7259527 7831672 10172417 9724158 1594459 1683528 356534 315798 346360 345325 421263 412518 383121 382534 256741 260224 899798 846204 1929390 1923488 477114 471575 698707 704549 876363 855354 855938 860279 865004 874528 834492 926293 2594823 2710786 1507025 1289975 790878 777236 931424 923568 917140 928637 930282 934191 1082155 1086703 7799327 8075472 40.15 71.5 2
14:15:37 2024-01-29 1001981 1003100 250649 244587 431632 441467 490921 489163 261840 261698 350216 358407 426214 427702 7263396 7849740 10056741 9726104 1613511 1678381 359878 315209 345285 346372 422522 410916 381019 383107 256346 259379 898400 848020 1947242 1927254 478166 471881 699239 701055 878892 857821 850862 855373 863172 882217 832601 920074 2587451 2718349 1559206 1287221 792005 781245 929020 918316 918477 933963 927508 932874 1081353 1087472 7822492 8093449 40.15 71.5 2
14:15:38 2024-01-29 1007701 1005455 248881 244929 432885 442297 486891 483650 262896 260742 348705 356765 424247 431069 7263722 7773263 9956244 9716725 1615816 1677553 356605 314987 347660 342916 421263 411571 382133 381927 255577 260224 913652 849233 1914275 1916964 474475 472647 697223 695921 876399 857821 848449 850429 863136 882108 827778 914630 2577561 2727562 1512749 1273703 792808 782110 923703 918325 922393 934870 920902 928831 1088347 1091012 7931219 8094229 40.15 71.5 2
14:15:39 2024-01-29 1017811 1004034 248683 244556 431344 441047 486963 483650 261536 260372 348776 353874 422968 429777 7285965 7662705 10016440 9735468 1641702 1674043 357716 313809 345029 343502 423858 405475 378876 381962 255165 259275 893737 858665 1905209 1914242 474749 471575 692006 695884 881319 859465 845737 850818 870988 879475 823281 914107 2583571 2728014 1471125 1283286 795397 781689 917807 917021 923693 928565 915463 924688 1091323 1089783 7914241 8097931 40.15 71.5 2
14:15:40 2024-01-29 1017593 1003100 249067 243840 428663 438893 490482 484335 261536 260372 350377 354796 423012 429777 7268906 7695680 10006812 9754343 1639306 1678746 357680 313845 344543 343466 423642 410195 378659 384287 257027 258587 895252 858665 1947423 1915861 475425 472429 693481 694900 880267 857213 845774 848620 866264 879620 822770 913901 2574393 2725628 1523161 1281698 794830 780692 917155 914242 925090 928565 914359 926260 1089742 1081743 7918011 8103711 40.15 71.5 2
14:15:41 2024-01-29 1019068 1004766 248678 243840 427738 439081 486963 483650 261354 260372 349303 355329 422328 428489 7278285 7728808 10009162 9781837 1648380 1682331 356427 313773 344470 343191 422522 405439 378659 381659 256119 258694 892221 861126 1937377 1914242 473400 468814 691024 692863 879342 856605 839229 848018 866339 874204 819819 909919 2574393 2711058 1550725 1282648 794264 775003 918296 915645 921122 928862 916315 926039 1094223 1084364 7818165 8112987 40.15 71.5 2
14:15:42 2024-01-29 1013455 1003127 247493 244556 429000 440814 485690 484422 261501 259422 348251 355863 424163 428083 7274596 7773263 10062535 9763619 1622587 1676361 352311 313809 344506 342197 421263 407805 382133 381849 255577 259275 898159 856215 1953083 1907705 472057 468850 691024 696944 876399 848601 839229 850393 862527 871786 820983 918399 2579590 2716659 1535883 1294701 792569 771038 917807 921035 919017 919551 915425 932248 1085301 1076051 7682368 8101969 40.15 71.5 2
14:15:44 2024-01-29 1005923 1007557 248152 243661 431417 437824 487119 487777 260564 260264 350297 356613 424115 423426 7298074 7889344 10106985 9719167 1585027 1676361 352240 313809 342388 342436 417478 409682 381055 381042 254347 257716 902775 844394 1921932 1923493 473400 467086 692006 696944 867180 848000 848486 851033 854692 865550 825398 916940 2583685 2712572 1550725 1285389 783375 772606 922476 914242 910623 926289 924858 928655 1075202 1078990 7829229 8122365 40.15 71.5 2
14:15:45 2024-01-29 1007627 1008310 246695 243056 430316 439298 485719 482677 261571 259640 348847 356971 421654 425893 7287663 7802188 10025904 9735483 1613511 1673981 353900 311399 342496 342401 418393 407805 378876 382696 255577 256708 887949 844394 1907071 1923488 471449 467220 692006 691835 869645 852933 846402 841252 854692 873225 822918 910627 2571677 2713374 1514784 1266446 786745 777004 919767 911791 913210 928919 914359 924759 1078986 1083525 7940612 8089538 40.15 71.5 2
14:15:46 2024-01-29 1017630 1003132 246770 243591 427126 438006 486476 483309 260522 258841 348251 355816 424115 426531 7276638 7785211 9997369 9764203 1639464 1676503 355463 311872 342424 341410 421263 405331 377702 382156 255215 257536 905852 858665 1926012 1917456 471909 470543 688994 691724 876326 853437 838384 844183 862087 874253 814965 907588 2567967 2711058 1544364 1280629 792491 774800 911924 912475 917177 924898 910388 921273 1086552 1078871 7827306 8089538 40.15 71.5 2
14:15:47 2024-01-29 1014135 1004034 246527 243047 428973 440218 484317 482249 260738 258805 347951 354796 422659 425893 7286638 7687299 10027717 9782376 1645001 1679004 355409 311221 342316 342906 421487 408178 378767 381777 254855 257720 896620 853497 1920153 1904996 470497 467866 688055 694789 875120 845967 839765 848620 860331 864833 814965 911294 2572562 2703378 1525282 1292859 789981 767008 913256 915645 913210 918460 913020 926260 1079022 1072905 7695718 8122365 40.15 71.5 2
14:15:48 2024-01-29 998156 1003096 246731 242276 428739 436775 484317 483650 259874 259634 348564 356649 423518 424522 7295611 7917303 10120809 9745085 1593800 1668508 353723 311836 339736 341375 419738 405475 377185 378754 255577 256243 895252 844394 1965152 1925629 472137 466559 692006 694789 867143 847398 842162 843747 855488 865609 819782 904595 2572562 2703249 1546485 1276985 783808 774800 918460 907488 909052 926859 915538 917562 1072094 1075978 7904809 8122089 40.15 71.5 2
14:15:49 2024-01-29 1015637 1008181 246315 243017 428376 436321 486378 482981 261603 257724 349617 354618 422742 428194 7291693 7754948 9987932 9754240 1627618 1673981 353334 311363 340322 342100 420008 405295 376497 378898 254495 255526 902775 857439 1940559 1914242 470384 465930 687082 689838 871296 848601 836075 841189 859723 870520 811800 903606 2565101 2710786 1439973 1277895 788291 773702 909716 907775 915844 919515 907617 918121 1085264 1075978 7828107 8112313 40.15 71.5 2
14:15:51 2024-01-29 1009840 1004792 246585 243891 427242 438244 485690 484751 258362 258769 349764 352566 423518 423390 7322322 7801625 10132914 9768174 1618125 1676361 352240 311907 341100 342665 419973 406013 377630 378221 255577 255456 895252 854109 1940351 1916964 472175 465241 684241 694789 870263 840638 839167 846513 854656 863928 814965 909919 2570211 2683399 1540124 1287221 783808 769350 918423 915421 907850 917019 916240 925710 1072674 1072123 7795861 8148611 40.15 71.5 2
14:15:52 2024-01-29 1003852 1007603 246731 241533 428982 435321 486378 483650 258362 258805 348280 353696 421662 423462 7306458 7906237 10121447 9738102 1585647 1672756 350660 311582 339259 342906 419109 405367 375332 377652 254855 255456 895252 845601 1956329 1927820 472057 466289 690045 691835 864686 843729 839504 843198 854749 866373 818752 906792 2575469 2702529 1544364 1275825 782256 773702 916987 904880 905917 919623 915425 914710 1069807 1072868 7902722 8122365 40.15 71.5 2
14:15:53 2024-01-29 1018358 1006755 245936 242271 427771 436287 486378 480744 258362 256964 348847 352672 421626 423426 7306421 7784778 9983495 9768174 1621732 1678746 352275 309949 340322 341906 418759 405009 375404 378538 254530 255280 901236 856561 1971022 1918590 470512 467882 687653 690423 869028 847398 834576 838805 857918 865442 811763 902506 2564920 2711058 1450357 1276077 786606 771511 906607 905829 913210 919725 903708 916908 1080587 1072868 7848214 8131744 40.15 71.5 2
14:15:54 2024-01-29 1012020 1004738 245896 242271 426804 436729 482158 482249 258397 257179 348317 352073 421662 421938 7311311 7830085 10121594 9780097 1613286 1674586 351880 311439 340442 341762 420332 405437 376497 376555 254855 255209 893737 854109 1897998 1918327 470718 464438 682301 691835 867143 839658 836075 843711 853066 856537 814108 904357 2565101 2680255 1535883 1287221 781139 765581 915203 909780 903829 910610 912925 918158 1069185 1066935 7816408 8122365 40.15 71.5 2
14:15:55 2024-01-29 1001981 1003100 245936 242338 428371 432764 486034 482590 258293 258406 346732 352637 421033 423426 7324071 7902911 10122283 9754240 1608719 1676361 354871 309772 338200 341942 417300 406013 375368 378862 252707 253891 898283 844622 1904944 1926043 466550 462510 684098 686505 861555 846197 839167 834543 847469 865478 816193 897559 2560945 2695443 1557086 1261939 778357 768094 910228 903592 907350 919759 904016 912563 1069944 1074443 7951971 8141123 40.15 71.5 2
14:15:56 2024-01-29 1020253 1008245 248034 243512 423696 435800 487068 477823 259013 257795 347605 350319 421482 428157 7315800 7753249 10030188 9782376 1636866 1677553 351959 308976 338272 340873 419405 404863 374208 378790 252707 254672 899697 857790 1906546 1908814 466550 464583 681818 683747 869028 843766 830440 834579 855488 864894 806418 898236 2559119 2684507 1535883 1276077 783808 765851 905052 904917 907991 915115 899451 912563 1080643 1069875 7859182 8140611 40.15 71.5 2
14:15:58 2024-01-29 1012698 1004034 245905 246244 423732 436861 483559 482967 258259 257179 347459 351160 421662 424522 7334557 7857981 10121481 9782376 1618125 1669198 351420 309949 338200 339809 418460 405150 375368 375355 252707 254672 899697 855607 1918674 1914242 470051 464583 680815 691901 866528 836410 830440 840583 851822 853984 807026 904968 2560832 2686118 1483585 1292737 782256 765544 909187 907725 903755 911908 904698 915564 1069944 1060655 7778786 8112762 40.15 71.5 2
14:15:59 2024-01-29 1004086 1005787 245183 241841 427131 432387 482158 482212 258079 257215 346170 351546 419120 423209 7334595 7937656 10222184 9791652 1603892 1673981 350607 308940 340033 340598 414809 404863 375968 375654 252707 253926 899120 844622 1933295 1918122 466550 462695 685664 690423 859752 835634 834739 839326 844948 857221 815155 902246 2564603 2679773 1529522 1277895 774483 764495 910228 902121 899794 910538 904016 912563 1059220 1062276 7848214 8131744 40.15 71.5 2
14:16:00 2024-01-29 1008111 1007477 244359 241671 427771 432764 482512 475032 258079 257179 344597 352637 419155 426371 7325178 7857981 10091256 9736132 1604335 1669849 351807 309940 338814 340586 414592 405939 374893 377207 252562 252938 889442 844622 1926151 1926316 466777 459570 682786 684371 857923 840602 833627 831950 845621 862708 811800 892984 2557294 2691570 1557086 1259244 774483 767213 906342 896331 901075 917164 904661 907219 1066157 1069958 7968869 8150502 40.15 71.5 2
14:16:01 2024-01-29 1020526 1007470 244386 241841 423605 435049 483632 476515 258293 256964 346696 348403 419155 425766 7325178 7777809 10035677 9791269 1632274 1676361 351952 307755 339849 339463 418517 403607 371972 376519 252279 253785 887864 857439 1925295 1912883 466113 463891 678888 682615 864686 838820 827767 832541 850617 861491 802580 892547 2553649 2685719 1525282 1274262 781579 765038 901800 899632 904361 913265 894171 908551 1075308 1063824 7848365 8150502 40.15 71.5 2
14:16:02 2024-01-29 1011245 1003127 244767 241841 423660 432836 482158 480744 257473 256604 346441 351997 420711 422951 7337580 7857646 10156720 9791755 1618136 1674444 350890 310891 338315 339845 417926 403321 373683 374230 252707 252337 893737 853497 1908383 1916964 467946 459800 677927 685758 860299 834598 830440 837022 845005 854234 805810 896649 2555808 2670387 1527402 1283560 776160 760100 907896 904384 894770 908728 905033 913484 1060583 1057819 7804976 8158889 40.15 71.5 2
14:16:04 2024-01-29 1004841 1008310 244662 241501 423840 433200 483413 480744 257225 256784 345049 350494 418211 424036 7343936 7940177 10141977 9754240 1585027 1669473 348778 308006 338591 338546 414845 405791 372791 373074 252279 252337 899697 839800 1955392 1923488 466183 459800 682786 683784 855492 834598 829973 834543 841439 856046 808207 895741 2557815 2688801 1525282 1272191 774483 764495 906607 897508 898274 914418 903559 907631 1057572 1061976 7895376 8131744 40.15 71.5 2
14:16:05 2024-01-29 1013465 1006006 242856 242029 423840 430118 481818 476144 258293 255236 345120 352073 418496 423546 7334557 7830536 9981266 9763619 1613511 1669473 349832 307075 339551 336746 414556 404863 374099 374230 251675 253678 896301 849233 1929168 1914242 464788 462510 680851 683042 860399 838191 825615 830180 846110 861854 804152 891386 2551958 2691421 1523161 1272191 781139 763412 897213 896769 902432 910583 895820 904637 1071331 1060816 7842606 8124111 40.15 71.5 2
14:16:06 2024-01-29 1011254 1006052 243639 241162 421384 432728 477949 478003 257859 255566 345644 348368 419155 420708 7343936 7880538 10121594 9763431 1615816 1669161 347728 309502 338352 336498 414917 402107 371972 371663 251888 253256 905840 854377 1901201 1913137 466777 459692 676922 687482 862198 831894 824331 836392 846064 847559 804726 899584 2550362 2665111 1521041 1277895 773931 756771 907710 901981 894881 901632 905229 908886 1057719 1056252 7825813 8141123 40.15 71.5 2
14:16:07 2024-01-29 1003809 1005267 244359 240824 423948 430383 482913 477737 256690 256389 342623 349970 416632 423883 7334557 7945877 10138016 9751921 1585027 1673039 348599 309611 336855 337621 413426 402852 373006 371959 251888 251916 902775 844394 1955461 1926223 466113 458363 681818 686017 851790 833343 830440 832356 838989 854234 804634 893096 2559634 2687937 1523161 1268570 772280 764495 904071 894048 894968 909184 900249 902288 1056184 1059080 7902936 8139916 40.15 71.5 2
14:16:08 2024-01-29 1012424 1008937 242496 240988 424020 430154 477985 475879 257900 255138 342550 350529 417217 422938 7314584 7844662 10000798 9772998 1613324 1669161 348778 311803 338591 336097 414917 403643 372779 373634 250557 252372 895082 849233 1948195 1914242 463798 459800 678407 680644 857923 837004 823463 827828 843899 853984 797895 888884 2550088 2698008 1468034 1268570 778386 762871 894816 894683 902708 909370 891506 901990 1068427 1060066 7857646 8150502 40.15 71.5 2
14:16:09 2024-01-29 1013465 1003100 242678 241162 423448 433815 479924 479943 257404 254641 344452 350513 418678 418562 7334557 7816840 10090511 9801134 1632073 1673981 346611 306784 338591 335733 413606 401219 373088 372848 249558 252126 899590 851057 1931388 1902673 461498 459404 674982 682615 857923 830162 820753 830180 843899 847487 797858 895005 2550362 2672352 1443559 1283136 775587 755288 897361 898681 894586 900587 895070 906269 1059972 1045725 7720934 8131178 40.15 71.5 2
14:16:11 2024-01-29 1000512 1005974 242856 240242 423944 431362 479584 477155 256621 255531 342514 350529 417252 418008 7338698 7963462 10218041 9791709 1603892 1669198 347205 306784 337287 336746 409881 400579 374099 371923 250332 251355 893543 842207 1921382 1917850 463469 457417 676968 682615 851153 828985 828078 829722 835294 846258 804670 893022 2553649 2664738 1523161 1274915 768984 757267 902293 892935 892984 901560 898381 899280 1051209 1054314 7854966 8141123 40.15 71.5 2
14:16:12 2024-01-29 1007668 1007509 243756 239335 423912 429478 477985 474534 256690 255387 341960 349447 416632 424184 7343936 7895177 10093411 9777401 1603892 1667102 350396 306784 333591 336782 411720 400579 369862 373110 250332 250517 883657 842207 1915761 1923488 464128 457417 676931 680613 852289 833632 826678 827401 838288 854125 802433 886168 2544705 2679594 1527402 1260662 770707 760639 898525 888553 890641 909261 894526 894074 1054689 1057819 7966896 8150225 40.15 71.5 2
14:16:13 2024-01-29 1020257 1005340 242146 240246 420134 429572 480762 473662 256477 255173 342623 349037 416561 423209 7343973 7820506 10036589 9791755 1622711 1669161 349796 306784 336536 335991 414362 399723 369646 374916 249380 252680 890466 856561 1923282 1914498 462774 459906 673004 677857 855492 834892 820530 822968 841476 854234 797314 883760 2537480 2672282 1423059 1268570 774483 756735 893327 894048 896715 901524 889843 902968 1066120 1054425 7820794 8141123 40.15 71.5 2
14:16:14 2024-01-29 1008397 1004588 243260 239295 420760 431099 477168 476479 260416 255637 342478 349037 417545 420671 7343936 7850788 10170803 9800702 1613100 1673039 347133 308520 333555 334759 413606 401518 372779 371977 250332 250726 892966 852886 1904631 1914242 464128 456646 673566 682131 855492 825467 821114 830180 839025 845747 796692 890475 2541089 2661180 1441524 1279717 769533 755224 899275 896701 889007 900916 897624 906989 1052341 1048703 7805253 8150502 40.15 71.5 2
14:16:15 2024-01-29 1003847 1006764 242852 238920 422351 430142 479924 476144 260852 255209 341960 347848 415325 421047 7375467 7962861 10140346 9735430 1585684 1667102 346125 306784 333447 334653 411071 400826 369826 371977 250049 251969 898159 843190 1952534 1926223 463469 458119 676416 679570 848740 829573 820753 825338 837100 847451 800196 886280 2546083 2674179 1518921 1262839 767341 758952 899915 887981 890000 906733 896560 895853 1051504 1051641 7942538 8168375 40.15 71.5 2
14:16:16 2024-01-29 1016980 1011180 243147 240237 421209 430349 479924 475769 258213 253400 342442 350020 415942 421231 7354426 7865473 9999129 9793948 1613511 1669473 347169 306748 333519 333379 413534 399941 369826 373593 249065 250726 904277 851666 1954933 1914242 460844 457003 675481 676064 850512 830162 820839 823295 836475 847487 795616 880438 2539029 2683399 1448951 1267667 773380 756698 890642 889440 894770 904912 888055 899902 1063740 1054249 7866591 8169259 40.15 71.5 2
14:16:18 2024-01-29 1017543 1008310 242841 239635 421869 431362 477063 477228 256443 253930 342442 348715 416561 417418 7353314 7826386 10106947 9819891 1632189 1674444 345014 305454 336975 334150 411685 399340 373043 373029 247913 250726 898027 849233 1936246 1907705 461497 456967 671658 679607 854244 826757 817504 829003 838989 844553 795357 892232 2551458 2669047 1448280 1287040 771734 754463 894411 891075 886055 899608 892521 903412 1051504 1044823 7786051 8152752 40.15 71.5 2
14:16:19 2024-01-29 1006238 1006015 243525 238894 420098 428854 476018 475032 257309 254746 341407 349774 414128 418080 7341344 7946928 10206363 9796350 1601318 1669473 344496 306244 333483 334688 410585 398740 371954 371977 248716 251792 904277 839800 1905058 1923788 462492 456624 673566 680613 846151 825619 825810 827607 832224 843362 802543 888847 2551958 2674179 1483585 1268570 764510 753683 897361 890508 889095 900916 893050 899486 1043193 1048309 7876511 8169259 40.15 71.5 2
14:16:20 2024-01-29 1007627 1008937 243472 238120 421982 430752 477913 473457 261218 255352 341131 348333 416561 423809 7372072 7932890 10106947 9791755 1607562 1669641 348319 305670 333302 334583 411458 398595 369718 374085 248364 251261 910660 839800 1912096 1926808 459562 455802 673566 673395 846298 832522 823458 819796 829873 850398 797858 876992 2535420 2680997 1542244 1252593 766701 755687 890102 886266 889307 902828 886345 894373 1053457 1054386 7948340 8159363 40.15 71.5 2
14:16:21 2024-01-29 1014671 1007477 242490 238155 418808 430118 477210 471752 255876 253965 341371 349037 416597 419373 7341344 7794157 10097853 9829270 1639277 1674229 345534 303277 333483 333379 410807 398696 371954 373593 247704 251969 898027 851924 1900228 1899594 457371 455294 667826 676751 851153 826564 816342 823295 835914 845747 793360 885019 2541089 2672694 1460741 1277895 769533 747655 890010 893377 892433 894678 886383 899576 1051597 1042141 7706538 8159603 40.15 71.5 2
14:16:22 2024-01-29 1000285 1007207 243178 238120 421020 428212 476315 476370 257312 254500 343033 351007 417450 418895 7376586 7956201 10226157 9815134 1603892 1669473 343497 304846 332905 334653 410005 395723 369862 369884 247949 251084 888350 844622 1904932 1914242 459412 453482 671658 676270 846298 823276 821114 824170 829909 838509 795529 884982 2539029 2651974 1561327 1268570 762328 748713 895107 888810 882416 892619 892377 900882 1042284 1044400 7904382 8168908 40.15 71.5 2
14:16:24 2024-01-29 1008863 1009743 243066 237733 418812 428890 477841 472418 256051 255249 340340 349528 414093 421938 7383861 7970739 10128664 9782376 1590210 1667102 345605 305777 332365 333683 410622 396461 367606 371977 248506 250996 898159 843413 1918303 1926450 461498 455856 673566 676270 845699 824189 818742 822438 829873 843362 795616 878242 2531557 2670751 1518921 1253487 764624 755687 893143 884687 888068 902117 886977 895218 1048334 1051528 8011307 8159589 40.15 71.5 2
14:16:25 2024-01-29 1021442 1008937 242495 237918 418680 431362 477096 468701 257129 253753 340376 346454 414093 421566 7362693 7807501 10081904 9819736 1636970 1669473 346090 303954 333447 332646 411203 394816 369826 372766 246457 251261 899590 853497 1904535 1904996 458758 455480 665866 672918 851153 827971 817470 822525 834584 838401 789698 884568 2543909 2670871 1456587 1277895 769533 749339 890642 889733 888327 894163 886383 899411 1050759 1040590 7739766 8150502 40.15 71.5 2
14:16:26 2024-01-29 1001270 1008227 242495 237419 419767 426292 475524 474534 256769 253965 340101 348055 413768 414412 7372072 7965200 10250240 9819567 1609869 1669849 343462 304346 330893 333683 410622 396608 369573 369632 249269 250129 890935 847047 1892467 1918590 459740 450642 668131 675310 846298 823350 817541 823147 829800 838401 795051 882118 2541089 2657409 1486894 1268570 760155 749339 894779 887359 881791 895611 890181 894298 1038595 1042141 7889734 8169259 40.15 71.5 2
14:16:27 2024-01-29 1003906 1008937 242499 237068 418848 428854 476425 472418 256051 253965 339313 348058 414093 420932 7372072 7980044 10138016 9791269 1585375 1677382 344390 305311 331216 332646 410005 396038 367017 369884 247736 250448 899697 843413 1933215 1926808 460068 453482 671658 673395 844266 820588 816342 819796 827421 838546 793360 876330 2530018 2664959 1423059 1253841 760117 754218 891612 879612 883668 900280 886383 890868 1042063 1048703 7968869 8169259 40.15 71.5 2
14:16:28 2024-01-29 1014399 1008186 241033 238120 419866 426292 477210 472788 257129 252131 340101 348058 415246 418672 7374569 7886029 10015908 9819891 1611210 1669436 343462 303883 334631 333423 412916 396425 366982 369848 246422 251261 899590 848263 1949017 1914242 457408 456125 669246 673210 847500 824189 811789 815629 833513 845479 785794 874387 2522776 2664959 1439490 1264026 768436 751472 888115 885195 888105 894789 880540 892317 1053457 1044437 7876511 8169259 40.15 71.5 2
14:16:29 2024-01-29 1015637 1008014 241832 237908 418571 428745 473999 474462 256627 253012 341263 346798 415101 416483 7386018 7902797 10147368 9800051 1613473 1669473 341406 304632 332635 333375 409810 396317 368123 368110 246422 251261 902649 851666 1902293 1906350 459412 455480 665688 675310 847500 818616 811789 823295 834731 837840 786350 882392 2524224 2646247 1462818 1274006 764068 747141 891973 887981 880469 891819 888913 896499 1042100 1042215 7851781 8169259 40.15 71.5 2
14:16:31 2024-01-29 1004738 1007472 241827 236686 419866 423858 474516 473864 255341 253400 339826 348022 414517 414376 7381174 7974746 10250240 9819694 1603892 1668287 342432 302995 330893 332646 408272 393948 368714 369516 246422 249466 899590 843413 1905495 1914242 456043 450557 665830 672918 841907 818616 816342 820688 827906 835935 793360 878526 2545706 2669181 1439490 1266446 757727 749265 893180 886266 882578 892438 886494 890304 1037498 1042031 7893273 8159400 40.15 71.5 2
14:16:32 2024-01-29 1009818 1008937 240997 236442 418478 427927 475861 468918 256051 252411 338289 348058 412865 417749 7381451 7891449 10081904 9763356 1602746 1669473 342432 301473 333411 333423 408272 396353 367275 369552 245215 250519 904236 843792 1912819 1911998 455616 453868 670989 670817 843067 824447 815849 816365 827869 843191 788653 871866 2517067 2679958 1474395 1261939 764882 751398 882624 878989 888105 892546 877057 888852 1050013 1045290 7895376 8178638 40.15 71.5 2
14:16:33 2024-01-29 1018804 1008223 240588 236686 418021 428854 474108 468954 256769 252341 339313 346732 414093 416520 7372072 7824075 10121447 9838649 1636936 1669909 345537 302461 333158 333315 410259 397639 369125 368520 247509 250448 902649 849481 1935751 1902799 456263 454014 667182 673395 845100 818672 810634 819686 829250 836657 784140 877593 2526166 2655831 1446204 1280629 764612 744202 885684 884927 881873 889582 881203 890457 1042418 1033511 7767200 8169259 40.15 71.5 2
14:16:34 2024-01-29 1001986 1006052 240619 236251 419866 427269 472697 472418 255872 252376 339680 348058 413154 414340 7381451 7937656 10232996 9819567 1608487 1668287 341406 305931 332263 332576 405903 396230 368418 367341 246074 249081 908574 842207 1898605 1913970 456913 450786 664889 672440 839483 816262 813951 819796 824979 836066 792489 878242 2537224 2649521 1439490 1264963 757449 744730 888207 881717 880331 893409 883788 887805 1033313 1038955 7902873 8169259 40.15 71.5 2
14:16:35 2024-01-29 1007627 1008223 241180 235194 419866 423858 474978 468881 255836 253720 340182 347213 414301 419264 7386018 7966667 10128664 9800857 1599028 1665054 343497 302959 329323 331648 405975 394020 364818 369256 246387 249045 887675 839800 1920363 1923488 457048 449411 667317 668966 839483 819778 811533 814048 824979 838437 788727 870180 2522544 2663941 1423059 1249919 757449 745824 885051 879150 880616 893409 878591 886285 1040807 1036711 7994150 8200774 40.15 71.5 2
14:16:36 2024-01-29 1022843 1010493 240815 236842 417273 428369 476535 468881 255658 252341 338289 344646 415101 419004 7390270 7805935 10074805 9838649 1630828 1668287 343462 301791 330858 332485 409426 394512 365331 369516 244872 249466 896465 853829 1921652 1907705 454855 450714 662464 665552 843903 820942 805849 811740 828860 838437 781845 870553 2522544 2653855 1431350 1262839 760155 744496 882055 885005 885093 883461 875623 891354 1043901 1039263 7824185 8159476 40.15 71.5 2
14:16:38 2024-01-29 1001981 1006015 240846 234960 418680 427607 473068 468954 255230 253187 339403 345413 414809 417854 7394418 7917504 10177374 9829270 1608719 1664735 342938 302746 328790 332954 409426 394512 365916 367556 246007 247858 881045 847047 1889975 1908814 457452 448040 663404 669477 839520 814457 810634 816328 826892 836990 786333 874275 2527619 2641176 1491892 1265543 755986 742915 888119 881161 875014 883569 883788 889608 1031877 1027697 7857458 8159589 40.15 71.5 2
14:16:39 2024-01-29 1006597 1008223 241024 234956 418385 423822 476198 468652 254447 253152 339162 345933 413934 418080 7390553 8002525 10121481 9791755 1595010 1667102 342982 302039 329060 332954 405867 395669 363144 368146 247860 248337 898159 841751 1916803 1925160 456801 449326 667182 669386 838603 818616 811789 811519 822573 837658 786907 867667 2522544 2657409 1447629 1248140 755832 745860 883170 876243 879278 891511 877057 884674 1039332 1041795 7993417 8159476 40.15 71.5 2
14:16:40 2024-01-29 1022114 1008932 240251 235185 414642 423858 476602 468918 255265 251990 338289 343343 413934 420015 7381451 7854352 10067543 9856971 1634600 1668213 344878 302825 330714 331767 405759 394329 366430 368664 246460 249255 896855 850701 1876344 1899594 452094 450080 660515 665479 841907 817456 807107 813471 826734 836657 783547 871866 2517030 2655739 1448280 1271284 761784 740705 880118 882544 880469 880940 876404 887740 1040807 1030471 7753889 8172805 40.15 71.5 2
14:16:41 2024-01-29 1001270 1006011 240215 235194 418671 427015 469008 468918 254482 251955 338682 347011 414517 415302 7390477 7973643 10224270 9812324 1608682 1664735 341650 303616 330383 332954 405867 394233 365366 366453 244837 246783 886456 844622 1910434 1914242 454582 448275 660589 667474 837105 811472 809206 811454 820793 829496 784092 871866 2528220 2644642 1559206 1262839 753683 741791 885596 878734 873848 885666 878591 884986 1028679 1033500 7880309 8163433 40.15 71.5 2
14:16:42 2024-01-29 1004831 1007509 239966 234915 419944 425803 475268 468737 253917 252341 339293 346388 413463 417971 7362506 7970351 10128664 9784772 1589077 1660470 341441 301580 330150 331982 405831 394549 362855 367004 245250 247476 896620 839800 1918070 1926223 455827 447375 664346 667960 834735 816226 808868 810589 819561 834297 785812 865125 2518639 2648215 1471125 1249029 753683 742585 880744 875000 876330 887477 877057 881106 1033349 1040738 7993395 8178341 40.15 71.5 2
14:16:43 2024-01-29 1023434 1007514 239471 234876 413696 425803 475188 466761 254447 251569 338254 342983 413826 416829 7351896 7837604 10053210 9819891 1619420 1668287 342938 299298 328364 330710 405831 392139 363980 367556 245765 248276 893340 852276 1900329 1899322 451700 448076 658684 664175 838993 816226 801707 809441 825563 834297 781845 870180 2516848 2656249 1454511 1266446 760272 741071 876340 881235 881324 883274 872695 888181 1041656 1028870 7773225 8178638 40.15 71.5 2
14:16:45 2024-01-29 1001981 1006052 239502 233678 415079 423894 471661 468551 254482 252411 337689 343894 413934 416187 7385558 7941857 10174440 9805111 1610526 1660278 341421 300208 329449 331982 405224 393323 365074 365389 246286 246540 887949 844622 1897336 1914242 453564 446753 661677 669349 837373 813919 806921 814048 821038 830148 783993 872629 2522544 2645047 1544364 1264641 752385 735982 884424 876941 872088 883092 877967 883690 1025658 1030202 7874679 8163433 40.15 71.5 2
14:16:46 2024-01-29 1004701 1008655 240251 234400 415034 423786 474516 467527 253667 252341 338682 344894 412735 417490 7394930 8008717 10159940 9791652 1588801 1664735 341406 302433 329696 331157 405257 393903 364725 366274 246460 246642 893543 842207 1925944 1925160 454855 447775 664346 666064 836182 813844 807070 809441 817259 829388 784140 864473 2513272 2652066 1445594 1246365 750637 743969 880118 871177 875088 883641 874489 879780 1029264 1034671 8005468 8178638 40.15 71.5 2
14:16:47 2024-01-29 1019072 1008937 239462 235194 413696 421191 473104 469057 254447 255497 340513 343859 411468 417557 7362506 7891624 10046021 9810134 1606386 1667102 341901 301578 330383 328911 405687 394329 363952 365353 245591 247546 879119 849233 1938750 1908814 452066 449375 664074 664175 835919 815034 802350 806505 820830 834297 777245 862556 2513272 2655739 1449643 1257452 758996 743969 873857 875000 878859 883533 868728 882397 1039001 1032660 7874679 8147670 40.15 71.5 2
14:16:48 2024-01-29 1013139 1005299 238027 234788 412461 423082 470704 468990 254057 250416 339162 342553 411832 412513 7394305 7902760 10129464 9810799 1607571 1664735 338780 302831 329916 329408 405903 393287 363689 363131 245765 246748 905823 849233 1894808 1907705 454532 449145 658218 665552 837105 808276 802463 811468 819561 824623 779559 869560 2520752 2629828 1475278 1263164 751848 733906 882544 876243 868996 879249 877695 883727 1025658 1027489 7857972 8166158 40.15 71.5 2
14:16:49 2024-01-29 1007589 1008790 240028 234261 414790 424595 473555 469389 253458 252828 338094 343823 411433 416525 7383522 8032335 10165136 9763488 1590210 1664030 342938 299228 329449 330907 403373 393881 364725 366381 246155 246678 892004 839200 1899672 1922123 449954 447009 661958 662220 830263 814997 806903 804231 816395 835476 782955 861294 2520432 2664774 1444127 1251701 755617 741986 873238 869834 878859 886700 869947 882155 1039148 1033281 7893273 8190321 40.15 71.5 2
14:16:50 2024-01-29 1020818 1008891 237913 234762 414243 423556 468647 467398 255016 250730 339162 343272 414836 415228 7393153 7824516 10081904 9847815 1632189 1669473 341120 300617 329287 329373 405795 393287 365039 367041 245072 248032 896301 849233 1921162 1901146 451637 448040 659617 667011 837105 809422 802245 811740 820793 826398 776902 873824 2523318 2637529 1437897 1272793 757241 741071 880081 876243 871469 882950 877695 884949 1032332 1025700 7819916 8171536 40.15 71.5 2
14:16:52 2024-01-29 1006238 1008186 239427 234004 414705 422793 468936 468845 253597 250800 338609 343577 410819 415302 7392666 7993291 10264868 9833919 1603892 1667102 340558 301116 330150 330907 402451 392103 366748 364187 245418 246748 893340 839940 1889990 1920192 451873 446583 660479 667011 830189 809374 808783 811593 814590 827567 782558 866974 2528024 2655739 1454511 1259957 753515 742915 881370 869488 869613 883569 875772 875637 1025887 1030580 7951693 8169259 40.15 71.5 2
14:16:53 2024-01-29 1010540 1011088 237917 234004 414935 421155 471105 466077 254447 255857 337347 343823 411397 415302 7391995 7894879 10096292 9763333 1601318 1665218 340414 300727 331791 328733 402874 393830 364467 364187 243693 246748 894714 843413 1913574 1912883 449835 449180 662464 662257 832265 811722 802463 804802 817717 829424 774920 861442 2514710 2655739 1451809 1255664 755608 740705 872097 870487 876330 883347 867732 879500 1035216 1031929 7885944 8159400 40.15 71.5 2
14:16:54 2024-01-29 1012693 1006002 237957 234400 411160 421191 467437 468881 252891 252454 338646 341456 411433 412112 7381451 7909597 10158431 9810513 1608719 1669678 338269 300137 328482 328609 406045 391498 364688 364490 245765 245953 893340 848626 1905766 1909061 453564 447009 655126 665761 834034 805879 800182 807039 818132 827567 776109 865088 2518639 2628079 1460741 1259244 749705 735922 880744 875971 866495 874195 875772 879743 1023118 1024249 7876511 8159604 40.15 71.5 2
14:16:55 2024-01-29 1005455 1010372 238655 233284 413042 421119 473170 467951 253451 252828 337050 343167 410100 418263 7393966 8004556 10147368 9791652 1578606 1663516 339840 300617 327945 328591 402133 390887 360848 364187 245418 245539 892004 839800 1915721 1923576 452278 446377 660552 662257 830263 811146 802313 804078 816444 827019 779522 859565 2511486 2646519 1460741 1243627 749705 740888 876414 869488 871301 884706 870209 876959 1029867 1027126 8018794 8176812 40.15 71.5 2
14:16:56 2024-01-29 1022192 1010471 237811 234226 410800 422117 471661 466737 253244 252542 338979 340672 410207 417854 7390829 7835181 10043884 9809538 1627618 1665054 341661 298286 329449 329146 403373 390262 364467 364769 243693 246505 891777 849233 1877249 1901146 449831 446086 655015 660309 834662 810571 800182 805861 819524 827567 774920 866357 2516848 2637027 1437897 1268570 756780 735573 876801 876941 872051 877961 870134 881937 1029293 1022324 7752232 8147670 40.15 71.5 2
14:16:58 2024-01-29 998292 1007603 237957 233609 414899 422194 467036 465841 252856 255857 336043 343859 410242 412112 7390553 7965473 10222184 9801134 1603892 1663516 338815 299697 328213 329408 400299 390299 363952 363060 243693 245584 891777 839800 1907122 1914242 450997 445573 655750 663234 829086 806427 804567 811008 814090 820374 781556 864483 2520275 2650442 1450357 1255275 749705 738138 879579 865609 867110 881808 871893 874392 1023844 1018395 7942538 8159880 40.15 71.5 2
14:16:59 2024-01-29 1013919 1008928 236485 233678 412425 421000 471708 466407 254022 251055 337341 342757 409883 414639 7381451 7917802 10049465 9805653 1602746 1664142 339566 299697 329916 325910 403373 392066 362745 365485 243477 246466 889392 844622 1916957 1910418 450101 449276 658859 661505 832070 811146 797760 801382 820928 829909 770391 857693 2506777 2628079 1446204 1255627 754756 737397 870859 869488 871301 874591 865709 876959 1033064 1025700 7846158 8171536 40.15 71.5 2
14:17:00 2024-01-29 1011254 1003100 237957 232277 409899 423282 468461 467126 252047 251763 337616 339687 410207 413392 7390829 7923074 10147368 9805201 1608487 1662804 339117 299122 327995 327476 404581 390574 363439 363975 245072 245707 894312 849233 1917796 1910418 453407 445238 654661 664175 832661 804212 799870 804684 815817 820518 776572 862593 2513272 2628079 1464895 1257452 746311 733711 876376 870487 864004 874483 871893 876959 1017944 1021355 7876511 8147632 40.15 71.5 2
14:17:01 2024-01-29 1004004 1008937 237913 232174 412389 421895 468972 466077 251696 250765 336043 342243 409980 416520 7405589 7968629 10131612 9793948 1592480 1663553 340618 300302 327178 328875 400652 391476 362926 366770 243693 244990 887388 837403 1944602 1918034 448229 444417 657716 656399 825494 811722 802463 800210 811031 828804 777124 857462 2509347 2655831 1448280 1249919 753003 736054 867156 865757 873848 874267 861359 871796 1027738 1024483 7885944 8159400 40.15 71.5 2
14:17:02 2024-01-29 1016915 1006011 236932 234869 412788 422048 468042 466701 253493 250948 337159 341590 410064 411019 7390829 7835659 10091256 9819567 1632268 1660241 338780 302903 329449 328569 402204 390574 364467 364490 243350 245918 889953 846809 1935789 1901461 446283 446122 655126 661788 832070 804636 795422 806431 818132 820410 771520 864851 2513272 2628079 1453192 1270030 751853 735830 873857 869871 866495 874253 870209 876959 1024139 1020801 7813943 8159212 40.15 71.5 2
14:17:03 2024-01-29 1006267 1008932 237554 232234 413077 420113 467036 466069 252468 251763 336316 342983 408808 414676 7378251 7993291 10184476 9791755 1582372 1664735 336470 299274 326911 326860 400969 392066 360848 362912 243693 245161 899475 835016 1921546 1919417 450997 445081 658684 662294 824289 804702 802463 802520 811031 825196 777124 856435 2507563 2648816 1427280 1245406 746506 739716 873339 865646 870812 881295 867545 871796 1021250 1024483 7993417 8169259 40.15 71.5 2
14:17:05 2024-01-29 1018808 1008937 236927 233643 409935 421000 468827 465418 252645 250703 337653 340672 408950 414639 7383597 7874485 10025792 9777340 1607768 1662842 338815 297771 327178 328336 403408 391452 360848 362009 243521 244749 902649 849233 1909989 1907705 446963 446377 655052 658613 833460 810460 795402 797762 816285 827421 770063 856896 2500055 2628079 1442050 1255275 750856 732613 867156 869871 872051 873013 860747 876959 1029500 1021355 7819916 8159363 40.15 71.5 2
14:17:06 2024-01-29 1004086 1007472 237692 236604 411485 420859 466707 466737 252082 252526 333609 340742 410242 412733 7401424 7944690 10224245 9810513 1603892 1664735 337759 299564 327155 327671 401965 387231 363916 363939 243585 244850 887090 839940 1896485 1915861 448583 441809 655126 660309 825721 804784 801892 804078 806886 820538 778192 860828 2516848 2647174 1439973 1253487 746581 737921 873857 862579 863392 881476 870209 870148 1020184 1023979 7931193 8169259 40.15 71.5 2
14:17:07 2024-01-29 1009818 1010429 236441 232174 412416 421000 467437 463377 252856 251409 333645 342792 409273 413392 7400208 7932372 10066659 9791269 1605633 1664931 337723 302903 329180 325349 401905 391775 360668 363939 243521 245918 871941 844622 1930048 1908814 446283 446693 656213 659301 827324 807094 795422 799040 816395 826982 767523 853321 2501834 2628079 1442050 1252593 749705 733798 867156 869488 868764 873708 860099 876335 1029604 1021318 7838781 8169259 40.15 71.5 2
14:17:08 2024-01-29 1013418 1007212 237182 232204 409289 421597 467108 465378 251661 251409 336554 339687 408986 412513 7414316 7930937 10149778 9809538 1608719 1664735 336470 299310 324433 326647 402168 387411 360848 363718 243693 243657 896465 845833 1891419 1908814 450321 441845 651384 660309 827911 801933 795422 802520 811677 819219 773785 862169 2509347 2625943 1529522 1255664 744384 731009 876340 867023 860877 873216 870209 873074 1013557 1016894 7857458 8158889 40.15 71.5 2
14:17:09 2024-01-29 1009764 1011189 237081 233394 411667 420891 468683 465124 251908 252081 333537 341456 408663 415302 7400208 7946541 10119312 9791755 1594459 1657843 338851 297771 324577 326860 401222 387520 360848 362806 242936 243657 891777 837403 1919873 1916964 446852 441809 655981 654955 822830 808276 800182 796706 808669 826398 771484 853321 2503999 2653860 1429590 1246365 750240 736352 864050 862009 869613 877230 858830 871747 1031144 1021209 7883786 8194690 40.15 71.5 2
14:17:10 2024-01-29 1017731 1011184 236375 232243 408679 421000 466719 467398 252468 249999 335569 339687 408699 409641 7390829 7835659 10092517 9819891 1627406 1660470 335729 297771 327945 324929 400335 387448 362926 360871 242217 245035 886454 848020 1909024 1899594 446259 444791 653270 659301 829086 800228 793138 804684 813438 817321 765860 860567 2513939 2617060 1400825 1262839 748174 732579 872097 866912 861590 872393 867114 875054 1019314 1016545 7807002 8158889 40.15 71.5 2
14:17:12 2024-01-29 1005451 1008218 236489 236568 409935 418517 466015 466737 251276 251055 333573 340707 407163 413158 7399592 7993291 10222184 9805653 1591845 1659941 334754 297482 324541 325647 401222 389748 360848 360871 243256 243691 887090 835016 1916447 1921324 450293 441557 656989 660564 821043 801859 799767 800630 809445 819183 770391 852640 2507861 2637299 1446204 1243248 744580 737884 869622 860242 864041 874159 864916 867634 1020221 1023524 7978288 8159880 40.15 71.5 2
14:17:13 2024-01-29 1019077 1010363 236254 232234 410750 419774 467437 464433 251311 249964 336554 339144 407508 413428 7390829 7880150 10016440 9791755 1603854 1665092 337510 297554 324433 324789 402025 387303 359545 364185 242038 243517 897888 848020 1915792 1910827 448127 443873 654661 656818 825568 804702 793063 795542 814013 820554 765700 852677 2494727 2624353 1437897 1251257 746506 729423 864663 867023 867110 873009 858406 871870 1024134 1017694 7812371 8159589 40.15 71.5 2
14:17:14 2024-01-29 1004831 1007514 236445 232249 409935 421895 467380 463414 251311 255317 332995 340484 408986 411493 7390477 7948374 10213610 9829270 1607571 1663553 337238 297374 323904 325910 401506 386214 360330 360799 242558 242501 884644 842207 1889625 1908814 445338 438898 651384 656399 823087 801364 796590 802520 807227 817321 773245 858341 2511133 2642767 1439973 1255390 742456 732636 869622 861973 860866 874862 864575 870148 1012125 1015418 7898882 8159400 40.15 71.5 2
14:17:15 2024-01-29 1011254 1011079 235725 236568 411196 419514 467711 462687 252225 250805 335011 342237 407627 412623 7404883 7902797 10072276 9763394 1601601 1660470 336199 297771 327446 323917 399738 390892 360304 360871 242217 244784 887753 842589 1938163 1910418 446535 441557 654197 656351 825684 802356 793138 793222 811677 820518 767605 851476 2494727 2626215 1410237 1249919 746511 729423 864050 865794 866838 870547 858406 871177 1021218 1017440 7817832 8182968 40.15 71.5 2
14:17:16 2024-01-29 1006984 1007815 236845 232178 411613 421822 467711 464761 250543 251409 333501 341465 408843 410221 7404883 7951733 10199161 9855244 1600998 1660201 335729 297771 324433 325910 399771 387146 360848 360871 242181 242739 899475 839800 1908170 1908814 446857 439113 650462 655436 820808 799661 794857 801382 804908 816168 772651 857082 2511133 2642767 1468034 1253487 744384 733748 872060 860057 860866 875480 864426 864944 1014588 1020152 7914092 8180928 40.15 71.5 2
14:17:17 2024-01-29 1010980 1008937 235844 233390 409971 418185 467711 460012 252468 249964 333266 340707 407448 411529 7404302 7917504 10092592 9777340 1601601 1659286 335729 296861 326087 324440 401040 387448 359761 360871 240681 243691 877256 839940 1926031 1908814 444318 441484 654661 654233 820761 802502 793138 796576 814127 825453 765405 851402 2499643 2628244 1437897 1249882 745975 729387 863438 866408 867704 865578 857148 872821 1023118 1017986 7842709 8182688 40.15 71.5 2
14:17:19 2024-01-29 1011254 1008942 236851 232249 410169 421000 465036 465418 250743 251055 333573 339860 407769 410330 7404302 7946065 10155528 9862302 1603892 1659978 335729 297771 322468 324929 400939 385599 360304 360871 242477 243666 890466 844174 1903828 1910418 448127 441629 649586 658219 821006 800075 796024 800247 802598 817443 773785 852640 2503999 2639300 1423308 1249919 741397 734880 869622 857803 857927 871592 862658 862598 1012125 1015663 7946350 8159476 40.15 71.5 2
14:17:20 2024-01-29 1020531 1008932 234998 236671 409590 417853 465325 462723 251276 249192 333645 339144 406522 411529 7383597 7900963 10035256 9807681 1608487 1658947 335622 297171 324289 326960 403177 388675 357924 360871 241841 242874 896301 849481 1936626 1907705 445662 441845 650974 652916 825568 802502 787368 792661 811677 818642 765157 850825 2494727 2627807 1433743 1253879 746506 728184 862216 865794 864654 865605 855966 870558 1023118 1014389 7810484 8169259 40.15 71.5 2
14:17:21 2024-01-29 1011254 1005263 236454 232245 409590 420703 466719 465418 249709 250703 333573 339860 407805 410294 7383282 7953595 10218329 9809538 1603613 1660470 334719 296897 324239 325278 396961 385599 360848 360871 241805 243666 897888 837533 1906136 1908814 446296 438460 650462 656818 818717 797927 793130 800093 802561 816168 770355 850788 2504560 2633560 1435820 1248140 741397 733748 867156 856587 857890 873216 862621 865092 1013905 1017644 7957491 8172805 40.15 71.5 2
14:17:22 2024-01-29 1011149 1008942 234235 232903 412752 416974 466536 459724 251943 249399 335164 340602 406416 411347 7408388 7949329 10106985 9801134 1597031 1659941 336235 296652 324577 323430 399207 387411 358643 360871 240645 243434 891291 838601 1905866 1908814 444318 443827 653733 653100 821080 802502 793138 793258 808372 818066 765208 849016 2498277 2639022 1449643 1248140 746506 732403 862216 859499 862207 870547 857185 867634 1024176 1009670 7857382 8167697 40.15 71.5 2
14:17:23 2024-01-29 1013390 1008314 235681 236402 409301 419774 465108 465345 250508 249928 333573 337625 407769 409806 7409587 7963462 10127813 9819826 1604132 1664735 332677 297771 324204 322943 401506 385599 358678 358665 242329 243247 897888 846809 1893614 1904996 448127 440827 647140 655935 823160 793313 789985 799076 807227 811505 765700 852035 2501947 2609639 1427280 1258863 742033 728037 869585 863918 855350 869434 865507 867522 1010280 1011487 7876511 8135924 40.15 71.5 2
14:17:24 2024-01-29 1005451 1008932 235725 232082 408388 417890 467072 462687 249778 250703 332995 339144 408115 412843 7394930 7979541 10140137 9782376 1576359 1658764 335729 297261 322504 324405 399771 386214 357564 360605 242181 242094 898027 837403 1913976 1919956 446931 439113 651384 654027 821147 801143 794648 793227 802415 822537 770063 847930 2499643 2642767 1429315 1240594 745646 733896 860339 857803 864654 873756 855157 862524 1022393 1017265 7927457 8182816 40.15 71.5 2
14:17:26 2024-01-29 1019528 1008937 234729 232898 410481 418480 465254 459976 251311 249506 333465 340914 407413 405470 7405020 7854344 10109960 9831543 1622757 1665054 334649 296825 324433 324879 401287 388564 360488 359388 240503 243108 897585 847047 1934967 1902673 445583 441593 649010 656818 823415 796688 787705 798966 809519 811360 762843 857688 2501834 2609639 1448951 1261939 742987 728184 865890 861973 856674 865501 861359 870110 1014625 1009309 7797597 8159880 40.15 71.5 2
14:17:27 2024-01-29 1005414 1008900 234989 232420 410169 414772 466389 465418 249743 249964 334248 338602 405314 409641 7404732 8002563 10202914 9781837 1578543 1660078 336525 297554 322396 323656 399207 386142 356454 359424 242109 242059 890215 839800 1945638 1922423 446852 439077 652770 656351 818192 797927 793138 793300 802525 820213 770355 844048 2494727 2637299 1437455 1234783 741397 729496 860376 856587 862133 872470 853386 862524 1016467 1009873 7965474 8180928 40.15 71.5 2
14:17:28 2024-01-29 1020648 1008937 236508 232249 408399 419774 467380 459904 250508 249506 332455 339145 407127 410257 7418937 7828065 10091256 9838649 1626079 1664735 336199 293832 324168 322908 399771 387301 358643 360835 240645 242466 889953 848263 1872915 1898445 443058 438907 645906 654027 822558 797890 788488 796706 808372 811396 761223 853284 2501834 2618859 1471300 1264963 745444 727668 862212 860242 857890 864824 857758 867634 1014625 1007507 7771070 8180928 40.15 71.5 2
14:17:29 2024-01-29 1003273 1009748 236852 232071 411913 417708 463796 462469 250719 250049 332005 342500 406486 407728 7404921 7974461 10213685 9805742 1599028 1659978 333375 295955 323185 322908 396565 386142 359689 358593 240645 242094 896301 835135 1910881 1914242 445266 439256 651384 654660 813945 793203 794835 794344 799549 811239 767878 849016 2501834 2628079 1433743 1244135 739285 730456 864663 855028 855460 873009 859630 861799 1014014 1019797 7994035 8178361 40.25 71.5 2
14:17:30 2024-01-29 1017593 1011796 236184 233554 408930 414736 466719 460012 251513 248210 333501 338602 405314 410294 7400208 7903020 9991970 9777796 1607768 1660201 334684 295919 322468 322648 401506 387573 356454 360255 240645 241722 893127 849233 1930073 1909061 444323 440135 647634 651105 821080 800228 783910 790456 808896 817898 761187 849016 2495181 2630165 1429590 1253487 744580 724433 858849 863918 862166 865140 853349 868871 1017711 1011681 7728773 8159476 40.15 71.5 2
14:17:32 2024-01-29 1001986 1007477 234235 231923 409289 417264 463650 464068 249778 249892 331449 339653 406522 405470 7409587 8008754 10242968 9824526 1594459 1657843 333142 295919 322432 322908 396817 386142 359436 358629 240441 241722 895706 835135 1905881 1914242 445824 441316 653294 654697 815289 795538 790097 791991 802327 818367 768895 842140 2494727 2639026 1435420 1234783 740868 728701 860599 855336 860978 870510 850853 859354 1012088 1014389 7980268 8159400 40.15 71.5 2
14:17:33 2024-01-29 1022843 1008942 234200 231919 408390 419774 466719 459868 249743 249331 332455 338907 407127 410294 7399931 7824075 10091256 9819891 1622911 1659021 337716 295181 323915 324663 399098 386365 358499 360654 240094 244741 898749 848263 1885362 1899795 442813 438102 645795 652916 821043 795524 786176 796576 807117 808437 760073 850751 2498746 2609639 1469134 1259244 740868 726122 864663 861465 854212 865140 860857 867634 1011750 1006353 7825813 8159325 40.15 71.5 2
14:17:34 2024-01-29 1005451 1008937 234893 232082 409590 414117 466060 463704 249709 249717 332185 340099 405279 412770 7418966 8011835 10248308 9800702 1584640 1662955 332642 294731 322217 324879 399207 386650 357528 358053 240681 243666 894714 835016 1938053 1918034 445583 438504 650923 654955 814169 793276 792573 793300 800150 817321 767333 842775 2494727 2628079 1450357 1234783 738758 728701 860376 854693 857927 865650 851243 859965 1014625 1015107 7980268 8178638 40.15 71.5 2
14:17:35 2024-01-29 1021348 1010368 234566 231919 405957 414809 467380 459940 249743 249156 333248 338349 408349 412476 7414316 7886332 10092705 9820260 1622986 1660470 334719 294118 322958 323965 399207 385381 358643 359712 239893 242094 875669 847047 1877897 1898445 442499 438768 644990 652564 820461 794973 783873 794907 806085 809386 758961 851476 2494727 2607788 1419206 1259244 740340 724580 863438 860242 852965 863919 860857 865092 1008850 1000620 7810828 8187349 40.15 71.5 2
14:17:36 2024-01-29 1005993 1008310 234815 231781 408217 414326 465218 463523 249501 249085 331449 339860 405908 411856 7400208 8008603 10159940 9756393 1575996 1658103 336727 295675 322969 322908 396853 386475 355099 359712 240645 242810 896465 836806 1914984 1918034 445266 439133 649046 651141 815135 795597 790571 788146 800325 818476 765700 840907 2494727 2639022 1435820 1237066 741120 728701 855469 852805 861479 870629 848820 860683 1017510 1011341 7904601 8177862 40.15 71.5 2
14:17:37 2024-01-29 1019077 1008900 233509 231915 408399 418040 462797 458502 249743 248142 331484 339145 405279 405326 7400208 7854204 10106985 9829270 1629737 1660470 332677 295017 323412 322768 399207 386475 358355 357550 239492 242094 888066 844622 1915595 1898752 442744 438898 645906 654491 820461 791902 784930 793300 800187 810921 764826 852063 2499643 2618920 1487739 1251257 736213 726489 862825 856587 853039 867018 858830 863292 1005405 1006353 7914206 8169259 40.15 71.5 2
14:17:39 2024-01-29 1010985 1011084 234204 230839 410481 414809 466719 459220 249501 249717 330947 340399 404996 409605 7383560 7941671 10114362 9782376 1599314 1660470 334145 293456 324168 323965 396817 385021 356454 358629 238918 242094 874082 838735 1915259 1917456 441293 441003 650511 651265 821006 797616 783663 790232 804229 811396 760073 849332 2499643 2624353 1423359 1255664 742987 722421 856683 860242 857927 863309 851504 865746 1015029 1005965 7772754 8159363 40.15 71.5 2
14:17:40 2024-01-29 1001981 1008932 234204 230879 410165 417853 462596 459976 249709 249331 330446 338381 405314 407800 7409587 7973192 10174440 9819453 1607026 1665092 335741 293846 321801 324879 396781 385161 357385 358450 240263 242298 892004 839800 1889701 1911723 444892 437893 644990 652600 814169 793245 791446 793300 797857 811396 762847 844011 2492954 2624353 1433743 1239436 736656 728701 860376 850357 855460 865541 853386 858309 1008850 1012239 7976128 8188826 40.15 71.5 2
14:17:41 2024-01-29 1022710 1010372 233509 232077 405921 414700 465400 459904 249709 248387 333271 338669 405279 411529 7409587 7868852 10065731 9829270 1613661 1664204 334145 293832 321907 323965 399207 384705 357887 360835 239492 240612 889953 849233 1923530 1904996 442744 439133 644076 648492 819941 793276 782762 791614 802561 808814 756511 849016 2494727 2618859 1427748 1262839 741397 724580 857937 857194 855795 863309 853423 861911 1010997 1002340 7772754 8169259 40.15 71.5 2
14:17:42 2024-01-29 1001270 1008942 234846 231400 410169 414772 459958 461309 249536 248872 333300 341537 406088 408977 7404657 7995380 10242968 9791389 1593756 1658103 333924 293868 321193 323965 395037 386204 357277 356476 239492 242298 891540 833940 1918455 1914242 443058 438823 647634 652600 811247 791035 789684 790492 799758 811432 763494 841524 2488991 2624353 1427513 1234208 735608 725607 857937 851561 854854 863053 850212 858346 1008813 1012239 7993988 8178378 40.15 71.5 2
14:17:43 2024-01-29 1024621 1010974 234851 231025 405170 414772 466389 459220 249674 248352 332942 337472 405279 411529 7394155 7824436 10034559 9810513 1619449 1659941 334181 293875 323043 323737 396529 384145 356489 359170 238954 240646 891291 845997 1897164 1898445 440617 439403 642216 649303 818717 791035 783255 793300 799585 806813 758998 846564 2492954 2598486 1444127 1249919 734562 723066 864016 856262 850973 863810 855742 861987 1002373 1005586 7885944 8186809 40.15 71.5 2
14:17:44 2024-01-29 1005451 1008932 234135 230480 406061 414736 466389 459904 248912 249156 330411 339860 405314 412112 7418966 8032923 10121481 9772998 1585409 1660201 334181 294118 320482 324422 396272 386201 354850 359712 239528 241957 893145 835185 1899876 1918122 442121 437583 645733 647283 811860 796761 788488 787008 800141 815707 768647 842050 2490317 2646815 1436230 1244135 741397 727668 853553 851561 859640 865752 849081 860796 1016640 1010138 7867079 8169259 40.15 71.5 2
14:17:46 2024-01-29 1020531 1008671 237917 231558 405957 414809 459886 459220 249743 247760 331484 339145 405314 405326 7400208 7857889 10128664 9809538 1617947 1665092 333454 294153 322169 322468 396889 385381 356454 355370 238908 243630 892669 848263 1898619 1901146 443022 440379 644953 652380 818570 791035 782725 791053 797899 809408 764394 846490 2498277 2633781 1425436 1248140 736656 726636 861599 850392 850517 865469 855928 855794 1002972 1000620 7929138 8159476 40.15 71.5 2
14:17:47 2024-01-29 1014671 1011534 237885 231594 406056 413171 464014 458538 250637 246823 330947 340099 402878 409027 7409587 7901062 9977758 9800051 1603892 1662563 333924 293939 321312 322326 399062 385744 356875 357515 238954 242298 877256 845833 1937847 1906350 441808 437665 645906 648953 818717 794961 781584 787588 800187 808437 756149 845888 2494727 2618859 1444711 1259244 740340 719762 854730 857803 855460 856528 850898 861911 1011479 1001669 7745592 8159476 40.15 71.5 2
14:17:48 2024-01-29 1001225 1008942 233281 230879 409301 414081 459922 459940 248947 248352 330947 338637 404076 405398 7404770 8025805 10257727 9819680 1594127 1660583 333924 293626 320517 323450 394785 384714 356454 355905 239121 242298 890945 833825 1905478 1916964 443058 437893 648624 651141 809523 790474 783910 786400 797789 811432 761260 839093 2488991 2628079 1444127 1231268 736132 725607 855198 848583 854854 865140 848477 855794 1008813 1007812 7983992 8188016 40.15 71.5 2
14:17:49 2024-01-29 1023434 1010400 233123 230839 404415 417149 465108 461503 249502 248210 333900 336928 406088 411019 7404770 7829538 10085544 9819491 1622757 1659978 332142 293222 322920 322267 396853 385381 357277 356476 238381 242945 883229 844394 1914738 1898445 440553 439234 644076 651141 816400 788759 781584 791053 798060 807103 760110 846527 2494727 2609590 1447629 1249029 732997 722458 857937 852805 851121 863309 853386 858731 1001136 1004543 7896905 8168908 40.15 71.5 2
14:17:50 2024-01-29 1011631 1011727 234851 230122 408435 413498 462633 458134 249571 248142 331156 339860 403759 408413 7418966 7986234 10121594 9848193 1599314 1659941 333142 292945 322468 323055 395351 386475 354850 356476 237644 241131 884841 838601 1918963 1908814 439261 439682 646683 647572 813981 793282 781584 786162 801354 810825 755808 839156 2484030 2618859 1446831 1250364 740440 721389 854730 857729 855350 859069 846444 864828 1010850 1003086 7751832 8172805 40.15 71.5 2
14:17:51 2024-01-29 1003814 1008932 237917 229483 409012 414772 459922 459220 248947 248352 329412 339145 404076 405326 7409587 7993291 10202416 9812437 1599314 1658103 333689 293634 319996 324566 394410 384490 355918 356440 238786 240357 878843 837533 1902590 1908814 441803 436366 644533 650183 810097 790776 789384 790460 799752 813977 761077 837080 2487057 2628172 1446204 1231268 736132 724030 855947 848472 855460 865140 846630 857505 1008887 1006390 7983992 8178638 40.15 71.5 2
14:17:53 2024-01-29 1022706 1011084 237953 230480 404423 414736 466119 457214 248947 248178 331449 336091 404112 411899 7404770 7850550 10053210 9819491 1621793 1663553 332712 292046 320517 322529 396223 383023 357887 357551 238134 242226 889679 847047 1868781 1899965 440367 438864 640254 649415 815749 788759 781584 792466 799721 807103 759710 844048 2495181 2602246 1431666 1248140 732018 720075 857937 852201 848069 861446 850890 858309 996782 1001669 7893517 8149402 40.15 71.5 2
14:17:54 2024-01-29 1010535 1011079 237953 229443 406029 413462 464743 455822 248947 248387 329448 339145 403794 408470 7399441 7939666 10123575 9810134 1592480 1660164 335813 293044 322585 323558 394410 385035 354317 358377 238895 241850 896301 834537 1899440 1918122 440054 435280 644990 645277 811860 792157 781584 784080 800223 809078 754264 839690 2483688 2609639 1451072 1245479 737181 718165 852340 855373 854248 855250 846898 860039 1011750 1002414 7773225 8177114 40.15 71.5 2
14:17:55 2024-01-29 1001981 1008942 237917 229483 408435 416557 459850 458538 248947 247621 329412 340099 404041 405326 7418937 8008717 10242930 9810799 1592986 1659978 332985 293975 319961 322076 393819 385927 355918 355406 237714 241617 877256 833940 1917554 1914242 442159 437274 645906 649227 807232 788759 783910 784080 793445 810254 760110 836038 2485181 2628079 1448280 1231268 737181 724543 851130 847981 855460 863919 844150 853288 1008850 1005965 7974566 8169259 40.15 71.5 2
14:17:56 2024-01-29 1024304 1010368 234613 230232 404348 417446 463891 459544 249571 248001 332392 334869 406088 410075 7394117 7833762 10092705 9824526 1622949 1659904 332642 292259 320446 322005 395629 382950 355348 358329 237609 241957 870908 844622 1874127 1897399 439188 437893 640400 648492 814558 786419 779252 789859 797495 802491 759171 843374 2492535 2600419 1454511 1248140 732018 719180 857900 850996 848671 856492 851504 857660 996745 1002414 7902760 8182854 40.15 71.5 2
14:17:57 2024-01-29 1011748 1011801 234226 229412 405705 415376 463796 458243 249258 248316 329341 339145 406052 407764 7404732 7917429 10107136 9805742 1594716 1660201 333924 292259 321383 321030 395593 386201 353714 355334 237241 242298 861385 839800 1916052 1910827 438859 438512 644990 645735 815171 793282 778071 785752 799758 807103 755907 846161 2492535 2618859 1412976 1258434 739910 721527 854767 853418 851084 860237 848895 858085 1005405 991607 7751087 8180928 40.15 71.5 2
14:17:58 2024-01-29 1001270 1008932 234194 229408 405664 412156 459130 459184 248187 247760 329412 339145 404945 405326 7404732 7993291 10235618 9848496 1592986 1658103 331906 293905 319441 322005 392092 385344 355063 354268 238346 241242 877256 832747 1895292 1916964 441104 436656 644990 649341 811821 792138 785303 782821 793379 811641 757853 839073 2488073 2637299 1440470 1237947 739380 724543 848680 847380 853002 862078 844446 852645 1011750 1004543 7880008 8178638 40.15 71.5 2
14:18:00 2024-01-29 1016877 1008905 233568 230091 405655 413462 458448 457919 248912 246823 330143 337541 405516 406082 7411693 7854204 10092517 9829270 1622757 1660470 332949 292910 320446 320769 395341 383852 356619 357367 237503 242262 886454 844622 1932286 1901319 439740 437915 641762 647283 814169 786382 780549 787988 793409 802455 755602 844216 2488991 2609639 1462818 1246365 729933 719217 855469 848583 847467 856492 850898 855111 996745 1000146 7889734 8178638 40.15 71.5 2
14:18:01 2024-01-29 1009818 1011084 237881 229060 405921 412228 463941 457595 248187 248107 329377 338123 405516 408377 7404732 7973643 10107239 9810134 1599028 1660353 333816 291877 320446 321969 393231 385308 355615 358926 238692 241581 884841 836208 1917580 1911723 437533 437274 644990 645735 813591 792157 778071 783524 799191 807103 754733 839690 2485454 2617002 1446831 1249644 737181 717443 851130 852805 851121 855432 845352 858309 1005851 991643 7744178 8171536 40.15 71.5 2
14:18:02 2024-01-29 1001981 1008942 234221 229869 406029 411902 458448 460085 248153 247551 331773 339860 404661 407964 7428424 8001619 10259592 9824526 1601563 1660315 332679 292294 319181 322005 392056 382622 355099 354268 237644 240904 877256 834537 1911532 1912883 440131 433129 643164 648492 806529 787569 783255 782609 792251 810530 760073 833516 2483236 2624353 1448280 1231268 735085 722421 848717 846779 854248 861446 841607 850719 1005139 1003123 7961403 8159400 40.15 71.5 2
14:18:03 2024-01-29 1018998 1012628 234046 229161 404563 414592 462415 458568 248809 247409 332119 336150 406052 405398 7409450 7833808 10081904 9812399 1627046 1660470 333454 291814 320185 321030 394445 383912 354814 355334 236874 241617 872495 843413 1933808 1898445 439124 437583 640400 648492 813369 784062 781547 786400 789943 800054 756475 842124 2492954 2624353 1418427 1245910 732018 720344 856076 846105 845995 856564 850898 850115 1000327 1003178 7921733 8183215 40.25 71.5 2
14:18:04 2024-01-29 1014135 1010372 233240 229844 405777 413026 459850 457595 249327 246580 331413 338360 403736 405398 7400208 7925599 10016440 9805653 1599028 1659398 333454 291779 318958 321065 396502 383567 354361 355334 237407 240904 891291 845833 1922403 1904996 438467 437583 641308 643376 814288 791035 778108 784080 798060 800018 752019 841542 2485454 2611515 1458306 1260662 735161 719481 855984 852169 846676 857175 849081 857050 1001809 991643 7808746 8169259 40.15 71.5 2
14:18:05 2024-01-29 1001270 1008937 234440 229017 405921 412734 458448 458502 248119 246858 329377 338634 404376 406119 7426213 8012063 10243194 9800857 1588772 1656665 330705 292740 320761 321065 394132 384998 354862 353171 237609 240735 877256 832747 1936084 1916964 440764 432867 645795 646927 808051 792047 783701 779426 793226 808633 755187 837502 2483236 2628079 1436230 1238900 737181 721837 848078 847380 853506 856528 839183 853251 1010997 1004543 7885920 8169259 40.15 71.5 2
14:18:07 2024-01-29 1019528 1008942 233204 229408 403498 412228 457088 455787 248912 246563 329448 337034 404945 405794 7399441 7872749 10121594 9815134 1603892 1659021 329902 292294 321032 319774 396751 382731 355327 354848 237503 241376 886454 846440 1897270 1905206 441845 437274 638555 648492 810629 787335 783255 785808 788793 802415 759525 839690 2488991 2626601 1448951 1242362 730975 722421 855469 842761 845031 861446 850898 851444 996004 1002854 7950031 8153532 40.15 71.5 2
14:18:08 2024-01-29 1014671 1011084 233208 230117 405273 413612 459886 455431 249293 245993 329412 338123 403771 405470 7409587 7908365 10049533 9800702 1611020 1660353 332949 292259 320505 320769 395935 381542 354361 355833 237372 240904 889679 847216 1898527 1904996 437811 436656 638555 643338 811860 788796 776473 784106 797495 800041 750266 842124 2485454 2598412 1440470 1249919 729933 717443 856683 851388 842567 854828 851504 855794 993856 997965 7876511 8159880 40.15 71.5 2
14:18:09 2024-01-29 1005520 1010372 237989 228631 405314 412228 463286 457142 247740 248316 328879 337105 404376 409027 7404694 8012630 10121594 9782376 1599028 1655489 332142 291370 320015 321065 394581 382409 354862 355869 236874 240566 891291 832787 1919018 1914242 437553 432795 642216 642880 809523 788759 774653 779573 798060 808835 748723 834776 2476182 2602189 1444711 1242787 735085 715412 848078 851388 851121 852417 842152 857660 1002972 996553 7762207 8159880 40.15 71.5 2
14:18:10 2024-01-29 1004086 1011189 234046 229095 405777 414199 460177 458893 248016 246682 330365 337981 404625 406082 7418937 8009868 10243227 9801134 1589568 1655489 330902 291779 319788 320508 394302 383873 353750 352183 237241 240735 886454 831592 1919546 1914242 439220 432867 642216 646555 806587 787569 781584 778396 788793 809408 756481 832296 2481470 2628321 1442590 1234783 735085 720271 846275 842761 852331 856492 839756 851219 1009623 1005064 7888290 8190321 40.15 71.5 2
14:18:11 2024-01-29 1017630 1008942 233281 229165 403134 413462 457088 456302 248532 246541 329412 336056 405516 405794 7418966 7858130 10074805 9829270 1625024 1659286 333454 291724 318511 320023 394145 378542 353750 354801 236108 240904 874082 844622 1867700 1898445 437242 435466 636643 647299 811860 783506 774653 785752 792251 801552 754770 839690 2489354 2605943 1423210 1245910 729413 718387 853553 847525 846676 857212 846592 851965 994001 998052 7895376 8147670 40.15 71.5 2
14:18:12 2024-01-29 1012020 1013227 233527 228666 405314 413026 459850 456302 248279 246823 330512 337614 403807 405362 7418966 7994783 10124388 9804604 1588102 1656665 333924 291229 320307 320780 390850 382409 353861 355370 236839 240193 897888 833940 1892942 1916964 437553 432471 643511 643338 808230 788529 778361 779389 797311 806922 751518 834109 2476182 2604089 1444711 1243248 734040 715412 846876 850170 848707 852381 841552 855794 1002972 996823 7773225 8150502 40.15 71.5 2
14:18:14 2024-01-29 1003403 1008506 233372 228666 404707 412228 457088 455787 247947 246823 330278 337614 404945 406082 7404770 7984018 10206438 9819680 1601601 1658215 330384 292598 320805 321457 394022 381382 355867 355889 237136 240086 886183 837533 1899217 1910418 437811 432114 641681 645551 804885 784062 779252 781305 790350 809408 756481 832772 2476182 2624353 1446204 1231268 733064 719217 846046 842407 850517 856492 839756 848983 1002704 998734 7866244 8195372 40.15 71.5 2
14:18:15 2024-01-29 1019077 1010097 232876 229173 402859 412844 457088 456302 248153 246028 328879 336056 404661 404858 7394155 7844931 10093184 9799179 1603613 1660201 328906 293114 320307 319255 394194 381833 354361 354347 236874 240566 874082 846606 1893832 1899594 439819 435352 636686 645735 807232 784062 779289 784080 788892 800054 756606 833516 2483236 2611403 1446831 1234783 727856 720307 851735 841750 843798 856492 845953 848983 998194 1000182 7974933 8159400 40.15 71.5 2
14:18:16 2024-01-29 1022192 1008932 233204 228272 401058 413026 459886 457272 248119 246823 329412 334039 404661 410727 7427869 7869092 10074319 9809538 1622986 1655489 332949 290485 320761 319512 392092 378506 354862 354268 236108 240566 884841 844622 1871636 1895750 436310 432831 636686 643906 809523 782950 774487 784080 790501 799455 752092 837266 2481470 2598575 1437897 1243248 727337 715412 853553 847380 841338 854828 846592 850756 993363 996118 7898618 8166158 40.15 71.5 2
14:18:17 2024-01-29 1013193 1012628 233447 228326 404563 413026 459670 456157 248050 247374 330402 337070 404376 405362 7428344 7985670 10130792 9782376 1589077 1655489 333689 290397 320081 321030 390886 381833 353861 355370 236839 240228 887770 834537 1899864 1916964 436310 431434 642138 640085 807195 787533 774653 777295 797899 802491 747628 834776 2476182 2615350 1440470 1246365 732997 714869 846648 848583 848671 847550 841366 858118 1006588 993861 7744534 8178638 40.15 71.5 2
14:18:18 2024-01-29 1001981 1008758 233460 227953 404667 412264 457088 455787 249675 247303 330007 337141 404945 406082 7428344 7986094 10165114 9819680 1604095 1658215 331475 290555 318653 321030 391745 378506 353861 353206 237241 239449 883734 839800 1883281 1907705 437774 431130 638460 645277 802640 782950 781584 781859 789790 802527 755270 830365 2484030 2624509 1439973 1228931 730454 719481 848203 843546 847958 856420 840953 848983 1001587 1001596 7953341 8169259 40.15 71.5 2
14:18:19 2024-01-29 1025621 1008942 233204 228666 401093 412264 459886 455688 247740 246443 331127 334039 404945 405434 7404883 7839384 10084065 9819891 1607768 1658103 332481 290520 320081 319799 394096 378434 351871 354304 236178 240228 886454 848263 1914137 1906744 438801 432543 638187 641966 810598 787409 773872 784043 794715 797857 749385 839093 2479706 2598486 1440980 1253487 728893 714363 853242 848583 841277 851780 847873 852397 994772 994007 7846540 8159880 40.15 71.5 2
14:18:21 2024-01-29 1008384 1008937 233363 227957 402285 411276 459922 457142 251713 246788 330659 335081 403452 408413 7413398 8006143 10161849 9791755 1575594 1659286 329155 292011 319111 319657 394618 382877 351835 354347 237100 240534 891291 833940 1929461 1918122 438813 432471 643053 641790 802640 788201 781584 778058 792106 802419 746966 831586 2474100 2618859 1421489 1239710 732997 717443 846275 844907 846867 854828 839756 850793 1003979 998382 7846158 8178638 40.15 71.5 2
14:18:22 2024-01-29 1014675 1008937 232876 228648 401058 413026 458765 456464 247740 245649 329377 335010 404661 407274 7418966 7872526 10143934 9819567 1608487 1659021 329404 290344 320541 319056 393266 380647 353861 353848 236473 240459 883229 846204 1909820 1899594 439124 436080 636157 645735 807232 784062 778145 784080 787775 800296 754264 833553 2485454 2609639 1415052 1237066 727856 722553 851130 839363 841338 856456 844150 846532 993856 998734 7968869 8177862 40.15 71.5 2
14:18:23 2024-01-29 1019081 1011088 232872 229448 401058 410695 461484 454437 247397 244894 331340 335773 403485 410143 7422562 7891449 10027993 9812399 1612437 1655740 332715 290582 320307 319091 392056 378398 351835 354268 235943 240303 886454 846440 1904674 1903644 436931 432601 636234 639143 808377 783570 774487 784106 793445 798039 749501 838495 2479706 2591199 1464803 1249919 727856 715412 852340 848583 839487 847550 847873 852039 992659 993304 7852214 8181487 40.15 71.5 2
14:18:24 2024-01-29 1006267 1011769 233460 227743 402999 411785 462148 458893 246609 246753 330512 336091 403807 410503 7428344 8038350 10155453 9801134 1573674 1657843 329404 292033 318915 319574 392056 382987 351835 353848 238692 239520 877256 833825 1929351 1918122 438813 432114 641308 641519 802640 788201 779327 776160 788793 801253 747664 830402 2479706 2624353 1443146 1238828 733588 718971 843880 843040 847845 854574 839739 851369 1005368 998199 7883786 8175631 40.15 71.5 2
14:18:25 2024-01-29 1016756 1008951 232863 227992 401058 413612 457124 458024 247397 246028 329145 334542 404376 408001 7423046 7940252 10118487 9819891 1620264 1657551 328658 290485 320534 318609 392092 378506 354361 351857 235943 240397 884476 844622 1896468 1898445 437674 432867 636686 645277 807232 781841 776548 782969 786624 799081 755808 835002 2490317 2615236 1442590 1241851 726781 721015 852340 839363 839487 856456 848791 846458 993363 991679 7950031 8169259 40.15 71.5 2
14:18:26 2024-01-29 1014135 1013237 231790 228302 402859 410695 458484 455014 248187 245271 330512 337141 403243 405326 7427119 7954334 10119312 9791755 1594753 1655489 332013 289335 319402 319127 391836 380683 351835 355108 235708 239520 878391 835135 1901775 1911115 435691 431326 640291 641053 807213 786850 773236 778200 793409 801253 747371 832548 2476182 2605939 1438350 1245835 733834 711264 843880 848583 846266 847478 839756 852039 999682 990392 7753889 8153532 40.15 71.5 2
14:18:28 2024-01-29 1003138 1010372 232703 227918 405923 411859 456410 457595 247362 246028 329541 337141 402566 404895 7428344 7995380 10202416 9780097 1598340 1657878 329795 290379 319038 320358 392076 381382 354826 354848 238017 239821 888066 833940 1908896 1915088 436602 432078 639947 644363 802640 784062 778108 774990 787775 802455 753240 830467 2476182 2628079 1442590 1235307 732018 719481 843081 839363 848069 855368 836103 847775 1003979 991607 7889734 8178638 40.15 71.5 2
14:18:29 2024-01-29 1019077 1010363 231830 228502 403909 413026 456410 455658 247774 245271 330278 335045 403771 404571 7404845 7882318 10115757 9829270 1622757 1660615 329938 290149 320307 319547 392056 378506 354862 353884 235379 240228 876779 844622 1910387 1898752 436310 432867 636686 644820 807232 779628 773555 781859 787775 798039 754301 833699 2481924 2615146 1431989 1240594 727856 718461 851130 839363 839487 853975 844150 844053 992659 996118 7940612 8182968 40.15 71.5 2
14:18:30 2024-01-29 1013986 1011796 231398 228502 405060 410695 458484 456156 250026 245747 330021 336314 402989 408106 7423748 7934744 10037339 9805676 1599562 1655885 330902 290555 319402 319687 393266 381833 351835 352183 236143 239520 872495 843190 1916640 1905386 436310 432867 636686 638204 808950 783878 774487 781268 791060 793441 744739 837427 2483236 2600419 1434483 1254381 729933 713279 848717 846105 839451 850352 844076 848306 994772 989657 7828590 8200560 40.15 71.5 2
14:18:31 2024-01-29 1007431 1011184 232630 227747 404318 410440 459993 460674 246609 245958 329985 336809 401330 409454 7438955 8011928 10246137 9803347 1584640 1657843 328605 290414 318355 318538 389720 382373 351582 351857 236073 239246 888066 830368 1925278 1919691 437553 431434 640400 641974 802603 784124 776930 774860 788892 801994 749385 830090 2473937 2618859 1451809 1239710 732018 717443 845444 843435 847845 853811 839606 848797 1003832 993752 7885944 8182778 40.15 71.5 2
14:18:32 2024-01-29 1014135 1008942 231866 228341 399791 411859 458875 457106 246643 245236 331560 334004 403132 406082 7436852 7945802 10128664 9801134 1603892 1657843 327950 290520 318094 318057 392056 378362 351835 351857 236473 238708 872495 844622 1895960 1907431 437811 431434 634882 640992 802603 781287 778108 783724 788627 801245 751259 828960 2476955 2613388 1419206 1231289 725786 718461 847476 841750 844197 854719 841552 846495 996185 1001067 7987429 8178638 40.15 71.5 2
14:18:33 2024-01-29 1023438 1011796 232120 228626 399791 410368 459667 456302 246643 245201 328847 334506 402530 405326 7404808 7904854 10042137 9815134 1608914 1659021 331403 290211 319366 318092 393231 381321 351835 353701 235908 239572 899224 849481 1908073 1909278 437242 432597 636649 640142 809394 782803 772248 782572 791096 793477 750303 835302 2481470 2589174 1425436 1244135 724189 711191 851130 842407 839728 847550 842840 848983 987567 991092 7891562 8171536 40.15 71.5 2
14:18:35 2024-01-29 1011254 1012514 232147 227216 403462 411859 459886 455658 246643 246788 330241 336056 403097 407563 7404808 7981188 10056387 9800051 1603297 1655590 329795 290308 320651 316991 394581 382644 351690 354885 237344 240193 868089 842207 1937255 1913137 435381 432759 638518 640979 810513 784124 771699 776888 789907 793513 748854 834739 2476182 2600419 1451809 1254734 730975 711191 846275 843637 843798 847478 839756 848983 995263 982629 7748348 8159363 40.15 71.5 2
14:18:36 2024-01-29 1005451 1011801 232116 227565 401018 410042 456731 457595 251960 245993 329541 335045 401365 406082 7436852 8048665 10182375 9782376 1571858 1655665 329635 290449 317385 318949 393187 381947 351551 354885 236073 238005 897888 835016 1942053 1918256 438177 430114 638482 638131 802603 785270 776930 776709 784283 800018 745143 827930 2466909 2609639 1449528 1237066 731496 715375 843680 841178 843564 847514 837293 848983 1001809 993147 7857759 8169259 40.15 71.5 2
14:18:37 2024-01-29 1014675 1008928 231929 227922 399827 412222 458042 458783 249254 245747 330907 333863 402989 406008 7404661 7933144 10172479 9810513 1598665 1655489 328906 290203 315527 319056 390850 378096 351835 353848 236108 237935 894714 839800 1894030 1907705 437553 428799 633741 640048 800058 779554 776967 779536 787739 801427 755529 825466 2472178 2609639 1402097 1225431 725786 715412 844280 839363 842297 854225 837293 844016 996185 996116 7994188 8159287 40.25 71.5 2
14:18:38 2024-01-29 1020515 1011690 232116 227747 400987 411902 458448 454620 246643 245782 330007 334506 403736 405757 7404845 7857835 10100608 9829270 1622380 1660201 329938 289093 319854 317132 390850 378398 353861 354885 236674 239281 880004 842810 1887295 1895750 433838 432078 634882 641974 806925 776860 772285 779573 787775 793441 752019 833516 2485454 2611440 1438350 1240594 728863 717874 851523 841436 839377 854079 844558 846270 992588 993788 7919881 8188016 40.15 71.5 2
14:18:39 2024-01-29 1011254 1012623 231398 227177 402258 410695 457052 453622 247362 245769 328537 336056 402530 407274 7404808 7950970 10100608 9791755 1597031 1655489 331906 294224 319366 318057 391349 378470 351835 355135 237009 239281 875669 834584 1907314 1908814 433838 430150 638030 640068 804922 784062 772940 774676 793268 800141 744666 835114 2480992 2605745 1453974 1253487 729933 711191 846275 844071 839451 847406 841552 848983 996125 982327 7801051 8169259 40.15 71.5 2
14:18:40 2024-01-29 1004841 1011079 232120 227560 403143 410368 455956 457272 246643 245821 329308 336598 402495 405469 7437723 8011928 10224012 9819891 1602467 1655489 329404 289568 317421 319091 391567 378059 351618 353666 237849 238425 884841 839337 1926156 1910418 436310 431211 636198 643414 798028 779591 774487 774990 787507 804565 752699 825503 2473937 2620634 1431666 1229516 727856 717443 839497 838496 845667 854225 833618 843379 998124 994007 7933106 8169259 40.15 71.5 2
14:18:42 2024-01-29 1022843 1011530 231754 227216 400424 412734 458412 450638 246643 245271 329541 333001 403736 406082 7409587 7837524 10072552 9848994 1620053 1659171 328729 292218 319672 318478 393465 378326 351835 351857 236674 239449 887753 844622 1927230 1895750 436310 433663 635783 642010 804922 777313 774487 779573 783702 793441 753240 830365 2481470 2609639 1438350 1237066 724706 717443 848115 836319 838260 854828 842152 840875 989623 992566 7951971 8159880 40.15 71.5 3
14:18:43 2024-01-29 1016952 1011534 231038 227918 400705 409390 457088 455658 246643 243731 329541 334506 401330 407274 7409450 7895527 10031228 9792971 1613586 1650915 329902 294151 317240 318551 390142 377281 350773 351857 234679 237235 878391 842207 1875539 1887844 431997 427658 627553 636515 800329 772647 765162 774860 782006 791205 746731 829146 2462886 2583859 1429315 1231268 717508 708249 839497 832504 830268 844544 834841 838426 984169 983499 7801051 8066093 40.15 71.5 3
14:18:44 2024-01-29 999138 993711 228269 225859 396763 406156 453551 448979 248452 244307 324415 332861 399320 402811 7334557 7844662 9913866 9668647 1601845 1639324 329368 288757 315197 315829 386641 373944 347612 349702 234679 236467 876779 837533 1866436 1868012 430019 428777 627466 635613 796862 770423 764515 774860 783148 788806 747261 830365 2457637 2580148 1429315 1230392 717508 708249 839497 832037 832629 845738 837331 842092 984740 987681 7822492 8077773 40.25 71.5 3
14:18:45 2024-01-29 1000415 990961 229892 226470 399052 405723 453495 450707 247362 245030 328000 331967 398591 405469 7316858 7783044 9931980 9688589 1594972 1636997 331942 290449 315564 318101 387912 376213 348626 351821 236340 238005 866147 837533 1865277 1866686 433223 428533 630812 636515 802034 775008 769433 779573 791131 798039 753776 838458 2462886 2574665 1446204 1235090 723672 712244 846648 839252 838818 851137 844558 848797 991735 996118 7788322 8056714 40.15 71.5 3
14:18:46 2024-01-29 991157 984636 231398 227957 401058 408812 455603 448251 249327 246823 327500 334506 398906 405469 7306421 7818713 9887813 9660453 1595010 1632384 332374 292259 318131 316618 387948 376213 350809 351857 235943 239484 869321 837252 1852913 1862731 433838 430868 634882 641974 807195 783147 775995 787317 797899 804835 765293 846945 2460017 2583744 1409095 1236545 725786 716934 851523 846142 843164 856037 849081 853726 998105 998770 7763322 8031502 40.15 71.5 3
14:18:47 2024-01-29 986269 984219 233368 230681 403462 410695 455919 450573 251478 248352 328573 335081 400133 406082 7274709 7706764 9895074 9641695 1582372 1623135 333454 295017 318028 317097 391930 376058 351835 351533 238134 241814 862972 836387 1866044 1864056 438667 432687 640314 649330 809523 785234 782725 790492 796637 808798 768066 848339 2462886 2600339 1425436 1229516 730975 724030 855469 843674 848069 865140 854637 857050 1005851 1011934 7837106 8009821 40.15 71.5 3
14:18:48 2024-01-29 991921 978585 233509 231761 401093 412264 457088 450998 251276 250791 330007 332966 401365 406984 7222012 7656702 9904215 9600552 1571444 1621896 335813 295776 319184 319397 387767 377988 354862 354634 238715 241957 882017 824402 1863413 1871997 440479 435389 647671 653122 811247 791035 790283 788741 801921 819832 774920 850147 2457637 2602246 1442796 1224205 737181 726636 853011 848583 860094 865505 852742 862561 1020221 1016718 7682368 7972306 40.15 71.5 3
[truncated: 137,844 more chars]
