# Supplementary material for: Methods for Estimating the Detection and Quantification Limits of Key Substances in Beer Maturation with Electronic Noses
Source: Sensors (Basel). 2024 May 30;24(11):3520. doi: 10.3390/s24113520 (PMC11175341; doi:10.3390/s24113520)
Supplement: Supplementary file 1 [file sensors-24-03520-s001.zip › Data/Acetaldehyde/raw data/Day 5/12000ppm19.txt]

Time Date R01 R02 R03 R04 R05 R06 R07 R08 R09 R10 R11 R12 R13 R14 R15 R16 R17 R18 R19 R20 R21 R22 R23 R24 R25 R26 R27 R28 R29 R30 R31 R32 R33 R34 R35 R36 R37 R38 R39 R40 R41 R42 R43 R44 R45 R46 R47 R48 R49 R50 R51 R52 R53 R54 R55 R56 R57 R58 R59 R60 R61 R62 T01 H01 Phase
14:24:00 2024-01-29 743035 738142 223943 219873 362640 373702 394141 389988 234853 234535 297535 295080 337043 341304 4930085 5272894 7254011 7034410 1202562 1252486 321025 282567 301768 299051 357323 347104 334605 338686 228901 232026 723769 704339 1589837 1540017 464640 463891 681818 689838 865913 838191 878600 892148 928726 937322 908893 1010878 2222891 2322174 1345386 1149437 758326 743182 906989 903741 929006 941954 970632 983688 1104763 1098938 5593703 5852728 40.15 71.8 1
14:24:01 2024-01-29 746478 730323 223025 220040 363291 373174 392472 390278 234804 236794 293608 297756 337552 338258 4924224 5252714 7187983 7043788 1214667 1254066 321061 281742 300988 299576 356512 348216 338163 336613 229614 232026 725456 702710 1561141 1556248 466113 459800 684241 689838 859789 838514 886392 888517 920997 938638 914303 1016836 2232577 2349674 1349153 1139637 755078 749265 904408 894317 930329 951096 970274 973756 1091323 1101946 5589668 5858024 40.25 71.8 1
14:24:02 2024-01-29 744354 730066 224253 218542 364087 374231 390895 391106 234081 233175 292145 296349 337552 340317 4920712 5232090 7254011 7076253 1224267 1253412 320054 281742 299364 301401 355940 347405 337134 337594 229749 232026 733912 692357 1582858 1565455 465159 459404 682786 686505 860399 843132 885761 885500 922989 944634 916296 1014607 2222868 2348922 1388212 1137578 759071 747214 894816 894793 935476 949998 967441 975800 1098897 1105743 5626280 5843335 40.25 71.8 1
14:24:03 2024-01-29 735982 736121 223943 219259 364338 369848 390895 389782 234547 232066 293119 298014 336029 341376 4924224 5292053 7283568 7081303 1212557 1250711 320054 282536 301170 300487 354304 348710 337134 336649 229936 231828 730718 696320 1570213 1555144 463469 463236 684062 685529 862165 846569 885870 886303 928928 948381 915018 1009000 2219881 2351209 1296420 1140790 761784 745928 898283 894424 936330 945064 959926 976642 1106824 1105743 5638347 5843096 40.25 71.8 1
14:24:04 2024-01-29 738243 734237 223310 219224 364378 373174 393275 388011 234442 232169 297265 297563 336771 339998 4917204 5306002 7362590 7062546 1211917 1249751 319087 282999 300247 300451 356190 348710 334569 340224 228866 232026 732108 694335 1579445 1552540 466445 463600 682191 686393 868991 845366 879570 885352 931641 945595 909150 1009703 2214978 2332761 1345386 1147340 760267 737168 898283 903261 935476 939292 962356 978070 1109659 1105473 5649096 5835004 40.25 71.8 1
14:24:05 2024-01-29 735460 729814 222925 219754 364342 369884 392065 388083 235529 236829 292259 297666 336782 340309 4911340 5328306 7332413 7043111 1196584 1250036 322979 281545 301170 301154 354339 348710 335614 338413 228866 232899 732503 703330 1588264 1546592 464695 462561 678814 686505 867143 844164 878943 885596 930149 943001 909692 1010423 2213405 2326432 1296726 1153376 760155 738211 898525 898956 931650 940778 963174 982334 1105255 1101731 5681349 5835004 40.25 71.8 1
14:24:06 2024-01-29 738061 730291 223314 219298 363112 372875 392963 390278 234081 232100 297498 296349 336771 340273 4907838 5259852 7245992 7025031 1200847 1249788 321025 281707 302561 299086 356262 349553 337598 339424 228760 232165 732503 702323 1572767 1550996 467776 463709 680851 690854 867143 837004 880010 894317 931017 937975 908504 1016132 2225826 2312960 1415083 1147340 752351 737616 904036 898644 925652 937651 970311 981359 1100491 1097384 5602102 5843335 40.15 71.8 1
14:24:07 2024-01-29 744463 734000 223274 219943 362711 373174 392472 390278 234804 233154 292705 296250 336771 339317 4907838 5233765 7181889 7029957 1218482 1253920 320254 282751 302305 301330 356405 347578 337634 337215 229794 231234 732108 698826 1579381 1556248 466113 459836 686639 689802 857923 839381 886392 891910 919659 937322 917025 1016836 2226071 2343158 1347269 1131555 753683 743638 899841 891780 930329 948408 967478 973020 1094548 1100175 5573906 5835004 40.25 71.8 1
14:24:08 2024-01-29 736773 733908 223310 219071 364382 369884 392472 391382 234046 236901 292145 298486 334984 339246 4905467 5276986 7278383 7076734 1216253 1252213 319912 281601 301024 301259 356934 347541 336627 336613 229578 231665 727939 696822 1576181 1558185 464788 459081 682058 685529 857960 844962 886392 882954 923026 945740 917118 1009703 2216553 2354014 1304122 1138014 760155 746611 894816 894048 936921 945731 960986 974408 1100491 1106525 5650467 5835004 40.15 71.8 1
14:24:09 2024-01-29 736740 729962 224253 219224 363255 372611 393275 391106 233686 232100 291733 296250 336536 340044 4907838 5285732 7332363 7046421 1211188 1250360 321298 282765 299111 299576 355406 348710 337121 338543 228831 231665 736278 692357 1577634 1553643 465082 463927 682786 683784 865913 843729 879590 885504 929038 945740 910485 1007547 2216280 2326432 1318913 1144077 759071 740144 894595 899780 935439 937579 963729 976642 1108837 1103399 5642121 5824577 40.25 71.8 1
14:24:10 2024-01-29 748568 730318 222577 219943 363251 369848 392065 390278 235166 232174 292145 297148 335758 340344 4903923 5270675 7261523 7035714 1200852 1250434 320504 282689 300806 300904 358377 348710 334569 338365 228619 231991 731094 698313 1613895 1549237 467211 462474 678888 690817 865913 836967 882270 890480 931682 936650 908893 1016798 2224249 2314602 1386292 1144077 752923 738175 904370 894388 927064 942992 973081 979501 1098860 1097384 5593967 5833680 40.25 71.8 1
14:24:11 2024-01-29 741927 733638 222890 219693 364134 372539 392472 391382 234769 232827 297686 297185 336724 341358 4914712 5207867 7220189 7052499 1226926 1250434 318052 282999 299702 301220 357550 347580 335543 337867 228866 231665 733912 692340 1574607 1562889 466777 459692 684241 685685 860399 839381 883760 885509 922989 937552 915543 1012587 2219707 2338941 1415083 1131104 754495 742512 897435 893377 934336 946400 965104 970176 1096825 1103004 5576444 5824577 40.25 71.8 1
14:24:12 2024-01-29 732204 731828 223274 218848 363220 369582 392472 391128 234328 233375 291931 297423 337294 342551 4914712 5289717 7253822 7053181 1216504 1248659 319535 281777 300708 299540 353701 348710 336320 338787 228866 231178 729328 695327 1567251 1549237 463121 459836 684727 684556 860399 843692 883560 882292 924333 947078 913182 1006032 2214978 2349814 1302070 1140449 760888 745024 894816 897227 936995 944360 959506 974408 1103651 1108093 5634321 5824577 40.25 71.8 1
14:24:14 2024-01-29 737981 733150 224200 218943 365613 372248 393096 391005 233513 234141 291757 298023 335782 340948 4905467 5284493 7320038 7049489 1206865 1245118 318534 282532 300429 299540 355370 348710 336206 338686 228475 231614 738140 692357 1573237 1549237 465450 463200 680851 685529 865913 842462 878943 885097 930357 945740 907798 1008984 2213820 2323822 1317064 1144077 759071 740019 894816 901268 936330 937543 960986 979464 1108015 1105743 5642368 5844153 40.25 71.8 1
14:24:15 2024-01-29 737172 735036 222404 220110 365169 369668 394700 390961 234560 232563 292186 296215 334984 340788 4905467 5292053 7257597 7015652 1187055 1250434 321964 280814 302024 299540 354304 348216 334605 337630 228831 231665 733912 704339 1588095 1537834 464128 463200 680851 687859 864686 839381 879570 888217 930357 937358 910341 1013347 2219707 2323822 1287482 1147340 756909 739584 903358 901268 927621 937543 966715 981634 1102142 1100656 5635206 5829656 40.15 71.8 1
14:24:16 2024-01-29 747337 734912 223096 219390 362894 374231 393027 387939 234526 233375 291903 297649 337008 339057 4907838 5224482 7169119 7015652 1206890 1250161 321738 281242 301170 299540 355370 346069 336627 338104 228635 232026 734336 701317 1565347 1549237 465450 458363 680851 687739 861623 837920 882466 889513 926335 939302 910258 1019049 2221287 2337283 1345386 1140790 755832 745553 902718 892111 926308 945731 972020 978477 1092920 1098828 5588024 5833956 40.25 71.8 1
14:24:17 2024-01-29 750878 732956 223938 218507 365055 373666 392472 390278 232643 232100 291414 296897 335019 339281 4896088 5196494 7228582 7043788 1224338 1250434 319087 281742 297897 299576 355905 346596 336084 337322 228654 231503 727591 690349 1592289 1558457 466113 458779 682786 684556 857923 842462 885724 884207 920997 944405 915166 1012625 2216553 2344820 1309668 1135586 759071 746081 895727 894954 938255 947629 962361 972870 1099870 1106379 5654389 5810907 40.25 71.8 1
14:24:18 2024-01-29 737549 735725 223781 218507 363175 369704 392065 387939 233734 232066 291247 295767 334984 341095 4896088 5261901 7332413 7035066 1206003 1245118 318757 281742 299328 300434 355406 347405 335732 338686 227767 231665 725159 691863 1569558 1546592 465119 462311 678888 684283 865913 841233 877067 884322 930357 944369 909150 1007473 2207281 2322577 1295201 1149437 761047 739586 893776 899484 935627 939183 960762 979952 1107708 1103363 5654389 5805820 40.25 71.8 1
14:24:19 2024-01-29 735164 732860 222546 220057 364139 369740 393027 387975 234012 232174 292373 297185 334445 339723 4892596 5278809 7233735 6992124 1196584 1245118 319759 281536 300921 298633 356476 348463 335732 338377 228121 231665 720989 698313 1583118 1546769 465159 462510 678888 689765 864686 834524 877067 892111 929697 936650 908893 1016095 2223198 2311937 1358569 1146976 753003 740545 905052 899780 927652 937579 970311 981316 1100540 1094516 5585038 5824577 40.25 71.8 1
14:24:20 2024-01-29 741575 731833 222542 219754 363882 369524 391088 390278 234012 232174 292241 294840 334984 340575 4886710 5203672 7162338 7025031 1212669 1248659 319508 281439 300879 298633 355406 347405 334605 336342 229614 231016 726549 697316 1572908 1553643 466113 459764 683578 688788 856706 837004 887137 890471 922273 939083 917044 1018426 2227345 2337063 1352919 1131910 753139 746081 899989 887961 931654 948408 970274 972982 1094511 1100953 5540266 5805820 40.25 71.8 1
14:24:21 2024-01-29 734196 730798 223082 218542 363800 369812 391364 388047 232643 232827 290390 297563 334445 340612 4886710 5248643 7248827 7034410 1213686 1248659 319051 281671 299787 299540 353241 347687 336084 336071 228831 231016 726028 693840 1555544 1549237 463798 458363 682728 682357 860285 845967 886243 883783 925081 945559 912998 1009722 2216553 2347876 1294878 1134778 760502 746081 894890 894048 936995 947306 960948 972982 1097269 1106525 5634321 5811051 40.15 71.8 1
14:24:22 2024-01-29 731000 731315 223310 218507 362128 369740 391408 390830 233326 233318 291248 295767 334913 340309 4896088 5261826 7283568 7035066 1209011 1245118 318052 281671 299787 298946 354020 348463 336681 336578 228866 230692 716466 692357 1573456 1552727 466113 463236 682265 685529 865032 842965 879458 885042 927539 943114 910289 1006002 2216982 2323822 1317064 1140790 755645 739945 894816 898502 935665 937507 960986 973793 1106824 1103326 5615510 5805820 40.15 71.8 1
14:24:23 2024-01-29 732039 731771 221656 218848 362667 369740 392195 387903 234407 232174 291284 298059 334410 341690 4886710 5288083 7252426 7002151 1187227 1246027 319087 281242 300879 298389 354304 348216 336206 339574 228619 231452 722379 702323 1577813 1538426 466777 462365 678778 690423 866539 834524 877067 892111 929038 938122 907214 1016873 2216553 2315224 1409321 1140827 751853 738539 901438 894683 925090 940403 970311 978070 1097604 1094210 5577888 5811051 40.15 71.8 1
14:24:24 2024-01-29 740804 729843 222542 219224 363625 369848 390812 390011 233651 232174 291284 294429 334948 339611 4886710 5186871 7152738 7006274 1212669 1248659 318569 280814 301591 298840 357946 346340 337359 335929 229437 230949 720754 696822 1579017 1553205 466777 459728 682786 687812 856706 838463 886355 890144 919623 938638 916950 1015314 2223198 2335626 1349153 1128689 752923 745024 899915 890774 930329 947738 967441 974408 1094494 1096964 5537468 5805820 40.15 71.8 1
14:24:25 2024-01-29 735173 729729 222890 218320 363220 369776 390812 388047 233292 233075 290390 296905 333942 340092 4886710 5254296 7243762 7025031 1212261 1248219 318509 281583 300102 299435 356518 348600 337121 336436 228725 231198 728980 691844 1562263 1549237 463469 463818 684727 686505 861623 841171 883343 885500 925679 947078 910485 1002994 2211995 2327397 1315215 1138014 755645 740668 894816 897508 934336 937651 960948 973756 1105255 1103363 5596699 5804037 40.25 71.8 1
14:24:26 2024-01-29 732559 731828 221847 218542 365055 369184 392472 386776 234407 232174 290914 296215 334410 341448 4886710 5292274 7246267 7001847 1188037 1248548 320883 281066 300484 299364 355889 348180 336025 337358 228475 231340 730892 702323 1585681 1534023 464788 462510 681271 688788 864686 834561 877067 889513 929038 937975 907710 1010605 2216553 2311320 1305971 1145707 753683 737387 902479 897336 925090 937579 967441 978070 1099675 1096607 5576548 5804759 40.15 71.8 1
14:24:27 2024-01-29 743409 729765 222546 218542 363620 372575 391073 386776 234046 232174 291284 296242 334984 337511 4872788 5196250 7156408 6991935 1208463 1247624 319016 282920 301280 300390 354836 346340 338591 335530 228831 231340 727939 698313 1595678 1547041 465119 461323 682786 687252 856706 834561 885761 890848 918324 936650 912498 1013074 2219508 2335626 1345386 1131518 752923 747141 900800 888181 927064 947738 969546 974408 1088164 1097384 5546692 5805820 40.25 71.8 1
14:24:28 2024-01-29 741294 728779 223238 217646 361084 372575 391364 387975 232643 231905 288721 295045 334948 338541 4886009 5243172 7232376 7029957 1202970 1245118 318803 281640 299999 299051 354921 346668 337121 338577 228866 230692 727939 692836 1561742 1547041 462811 459836 682786 683042 857960 841768 881175 881667 923679 946809 911629 1003782 2210422 2344820 1298303 1136395 757839 742316 894816 894424 934336 937687 958104 973020 1100540 1106525 5606104 5796441 40.15 71.8 1
14:24:29 2024-01-29 733826 729729 222573 217490 364139 369776 392472 386160 232609 236758 288721 295971 334702 340354 4881008 5292047 7266949 7006890 1191468 1245118 321025 281570 297248 299540 353241 346632 336444 337358 227449 232026 727189 695327 1593980 1543028 464128 459764 677927 682615 864686 840638 877067 883060 930357 943001 907859 1006002 2207281 2317238 1311517 1147340 759071 738018 893887 898317 932982 937303 960986 979501 1106039 1100139 5650415 5805820 40.25 71.8 1
14:24:30 2024-01-29 736179 729729 222925 219036 361033 369184 393159 387650 233409 232413 292036 296349 333837 341542 4876982 5219004 7220189 6979841 1199810 1245118 318803 280583 297284 298633 356190 345825 334534 337630 227862 231665 725456 697316 1561587 1543300 466113 458363 677927 685685 860909 837004 878637 891031 926409 936650 907798 1016873 2216280 2322174 1293385 1140790 752385 741791 902023 891112 926308 943028 970311 975910 1091323 1094283 5587293 5806908 40.25 71.8 1
14:24:31 2024-01-29 740246 730667 222640 218943 360812 369704 392158 391033 233188 232791 291866 294290 334807 339428 4877331 5163250 7197416 7016641 1217160 1245118 319051 281474 297464 300190 354304 345300 334605 335600 228156 231178 723769 688389 1580665 1556248 464788 458327 681818 684070 857923 840602 883797 882917 920929 943037 913182 1010423 2210422 2344820 1362336 1131518 757989 744496 889352 891442 935665 945731 960264 973020 1097332 1103399 5611501 5802884 40.15 71.8 1
14:24:33 2024-01-29 733075 729022 223132 218462 363809 369632 393584 387758 232471 233154 290390 294429 334445 339041 4883224 5247131 7292894 7005650 1203656 1243279 317128 281671 297608 299086 354304 347358 333843 337630 228121 231178 729328 688881 1558933 1544124 464128 462635 679850 684556 863461 838820 877067 883193 929038 944405 907835 1007510 2207281 2317238 1317064 1140827 757449 737921 893511 898644 935476 938629 960986 975216 1106411 1108829 5647719 5802655 40.25 71.8 1
14:24:34 2024-01-29 739646 729578 223056 218708 360997 369416 392472 387630 233444 232648 291696 292656 334714 340333 4877368 5213130 7199640 6982532 1196584 1245118 319472 280893 299364 298424 356476 346351 333843 337630 227414 231340 728275 695823 1592326 1540017 466777 459764 676968 687812 861555 833970 877705 890848 926409 933972 907598 1016836 2216280 2311320 1368831 1139096 750856 738576 900800 893193 924960 937651 974108 981353 1097704 1095722 5589499 5805820 40.15 71.8 1
14:24:35 2024-01-29 737925 727587 222930 218790 360925 369776 391364 388047 232609 232663 291664 293507 334480 339611 4872788 5165190 7171664 7001277 1219529 1245118 316614 281742 297284 298181 355406 345581 334534 336342 228475 230692 721858 688881 1587295 1557352 465159 458686 682786 686017 857960 838786 882503 885500 923679 937588 915816 1012625 2213405 2328708 1401645 1128689 754756 742989 898283 893045 933019 945586 965066 970027 1095900 1100459 5555108 5794447 40.25 71.8 1
14:24:36 2024-01-29 728927 727000 222577 217833 363112 370063 392195 388047 232574 232174 290390 295962 333942 339759 4870377 5247023 7255592 7001277 1206865 1245118 317128 281474 297248 298842 353772 347687 335732 336106 228671 230334 723496 688881 1560904 1544397 464128 463200 682786 685043 862202 839381 878600 885500 926409 943037 909803 1001643 2210422 2321817 1295201 1140018 757241 739503 895089 899892 934299 941954 960799 973756 1106824 1103130 5600698 5783090 40.25 71.8 1
14:24:37 2024-01-29 730995 729719 221195 218547 363625 368074 391364 387321 233849 231487 291042 297077 333939 341521 4870377 5277526 7207386 6952059 1192207 1243316 319051 281242 301280 297659 355121 347441 333843 339574 228086 231178 720989 698313 1586035 1538925 466280 459872 678407 687812 863461 833307 879294 892148 929038 935989 906570 1017767 2220029 2307604 1358569 1144523 753722 739494 903764 898465 925090 937579 970311 979914 1099907 1092592 5546692 5787063 40.15 71.8 1
14:24:38 2024-01-29 739023 727664 221656 218547 361069 369480 387957 387650 233326 232174 290842 294189 333942 339370 4870377 5177492 7125037 6987516 1204780 1245118 318792 279960 302239 297729 354339 345861 334569 334591 228511 230460 726549 697316 1562024 1544397 464788 459404 682786 686766 854886 834598 885093 890471 919624 938787 915705 1014757 2219881 2333743 1351036 1127811 750992 740339 896266 886559 930329 947069 964618 971883 1092143 1100139 5524468 5782935 40.25 71.8 1
14:24:39 2024-01-29 730017 727596 222257 217828 362132 368333 387993 387939 232413 232174 288721 295355 332905 339611 4860070 5231791 7236941 7001277 1202039 1241517 317128 280911 299328 298389 354670 346632 335732 334591 228156 230299 729328 690386 1578679 1544397 462482 459872 681818 682431 862161 839197 882083 883783 922880 942856 912794 1003894 2207281 2333042 1292653 1135144 758950 739584 894145 893414 931650 942511 956742 972982 1100528 1103130 5587293 5778812 40.25 71.8 1
14:24:40 2024-01-29 731000 729724 221852 217187 362885 368369 390812 384427 232609 232827 288685 295320 332940 339094 4860070 5268965 7271117 6992124 1187165 1240710 320054 279960 297356 300692 354420 346106 335732 335600 227802 230692 720989 697316 1549121 1533362 464205 461102 677337 686017 862198 836856 876955 885435 928712 939302 903999 1011181 2213820 2314602 1296726 1147340 753497 740019 898711 896590 926308 939444 964618 976642 1098860 1094283 5560634 5787063 40.15 71.8 1
14:24:41 2024-01-29 741025 727591 221501 217868 361069 369884 387993 384427 232609 232011 288721 295338 333942 336486 4860183 5177492 7124762 6982532 1202487 1241517 319087 279960 300035 297729 353772 345093 334605 334591 228619 230878 732906 698826 1556924 1546592 465450 458255 682749 688460 857227 834524 885131 884054 919623 938122 913182 1012354 2216828 2334422 1347269 1127885 750776 741461 894632 884054 928352 947069 966065 973020 1091323 1097384 5493157 5778812 40.25 71.8 1
14:24:42 2024-01-29 732103 726528 222667 217824 363882 368664 387957 386776 232609 232384 288721 295802 332672 339094 4860070 5239370 7227616 7001277 1204384 1243316 318088 280871 299074 298840 354253 345815 337598 337657 228405 230354 725159 691844 1567833 1544397 462705 459836 682786 682615 857960 843490 881175 880400 923716 946644 914099 1001606 2207281 2338941 1309529 1134778 755645 740144 891987 893414 931650 937651 955346 972327 1099675 1103399 5583305 5778812 40.25 71.8 1
14:24:43 2024-01-29 731000 727628 221883 217490 363952 368664 391364 384427 232574 232827 288649 295080 332940 339130 4853117 5257915 7264918 6987516 1193026 1242792 320515 282720 297428 298946 354634 345435 336170 337657 227309 231757 721228 694335 1572006 1536793 462811 461323 675938 682615 863461 838191 877705 885500 930357 937624 903652 1007547 2205712 2320527 1300424 1148392 755645 738539 894816 894683 929011 936882 963042 979539 1102906 1098550 5635672 5787063 40.25 71.8 1
14:24:44 2024-01-29 732906 728679 221847 217863 360988 368628 391699 385653 232574 232174 290837 292622 333942 340612 4861012 5202204 7202509 6979841 1197398 1242940 319652 282375 297176 298249 355926 342523 336206 336342 226709 231016 721228 697814 1560070 1540017 464788 458567 679333 683784 857960 834598 878637 889550 923716 937312 907835 1016836 2213405 2326432 1317064 1138014 753683 743191 899915 892258 926405 942955 964655 978042 1091479 1095795 5552154 5787063 40.25 71.8 1
14:24:45 2024-01-29 738147 725440 223051 217117 361069 369812 387993 386432 232182 233318 288649 294367 333907 336925 4864480 5165190 7205090 7004617 1211188 1242903 317092 280744 297572 300904 353884 345290 336681 336704 228051 230263 723769 690745 1578077 1544397 462811 456967 681818 681098 855492 841768 882466 879649 921150 945472 910832 1005965 2207281 2342261 1304122 1131481 757989 742879 890642 890627 934336 937651 956705 970176 1097667 1103363 5593972 5773610 40.25 71.8 1
14:24:46 2024-01-29 730017 728625 221461 217152 363625 368556 390775 384391 232574 232174 288613 295958 333370 339334 4838950 5273188 7221464 6974299 1184693 1244161 318768 280516 300672 297730 352183 346069 335319 336471 228015 231016 720989 697814 1560693 1530797 466113 459800 676931 687252 862165 833558 877067 889476 929038 933936 903999 1010878 2211995 2302113 1351036 1141649 750776 735839 901438 894683 922430 937277 968129 976605 1097604 1091012 5548187 5777747 40.25 71.8 1
14:24:47 2024-01-29 736079 725431 221466 217820 360961 369444 387632 387939 232540 231452 290354 295160 336488 338764 4867549 5155389 7173429 6992048 1217160 1241480 316579 283320 297176 298146 354836 342523 336444 335565 227449 230657 731094 686915 1568191 1555852 465450 458531 680815 684556 857314 839381 883131 885500 920960 937588 911777 1011865 2211995 2331387 1428776 1131104 754756 744249 892245 891709 933636 945027 963042 972289 1096825 1100139 5571361 5777860 40.15 71.8 1
14:24:48 2024-01-29 727401 726460 222542 217455 361069 368628 392253 387614 232333 232612 290064 295611 333766 340501 4867549 5235699 7274795 6978713 1192194 1239413 320019 280779 297500 301190 354921 345264 335732 335565 227026 231340 724619 694825 1586044 1537333 462714 459728 674982 682615 863425 838786 876442 885596 930357 937358 904370 1007510 2204145 2320527 1300424 1147340 756046 736018 894521 894388 929011 939292 963042 979501 1100540 1099717 5634242 5777747 40.25 71.8 1
14:24:49 2024-01-29 739369 727787 221599 218075 360781 369596 390942 384284 232437 232031 288504 294035 333766 336030 4839214 5170650 7103091 6968759 1205674 1244198 317128 279960 300211 297451 353737 344497 335551 334521 228156 229227 728981 692836 1563716 1548308 465450 458363 682786 683711 855492 836638 881212 885596 921150 939302 914303 1013071 2214978 2323822 1360452 1122784 751848 738211 893253 886559 929011 945731 963729 969448 1091287 1098938 5522967 5777519 40.25 71.9 1
14:24:50 2024-01-29 727940 728073 221710 217689 362962 367083 387488 387722 232437 232031 288613 293915 331906 340612 4853079 5230098 7246267 6987516 1200875 1241175 316136 282920 296757 298389 352183 346033 333807 337121 226709 230460 716642 687897 1561219 1540017 463798 461286 677927 682615 862165 839381 877067 884207 929038 943001 907859 1004534 2204145 2312960 1289754 1139980 755832 737036 893511 898613 931650 936641 959544 973793 1106824 1099326 5616493 5786146 40.25 71.9 1
14:24:52 2024-01-29 734062 728350 221670 217689 360237 368556 391364 385545 232574 232174 291146 293329 332869 339611 4848684 5170650 7140282 6972129 1197529 1241480 319759 280026 299219 297694 353759 342487 334605 334556 227220 230657 720989 696822 1583427 1540017 464128 456967 678888 686505 855492 833307 882466 889280 920960 936650 912292 1016433 2214978 2330093 1315215 1133128 750856 742915 899915 889476 925090 945731 967403 976140 1088335 1099874 5501649 5773061 40.25 71.9 1
14:24:53 2024-01-29 728927 721399 221501 217152 362853 369276 387885 386704 231826 232174 288613 295320 332764 339334 4849195 5224751 7243762 6978137 1200772 1240710 316579 280911 297500 298146 352218 346632 333807 336613 226709 229905 719383 686915 1574589 1540017 463469 459836 678888 682615 862165 839381 876442 881630 927640 943037 906914 1007510 2201136 2311320 1289754 1138014 754533 735830 892245 899429 934349 939444 962588 979315 1103074 1100459 5625780 5773563 40.25 71.9 1
14:24:54 2024-01-29 733596 728858 221816 217798 359874 368628 391364 385294 232437 232174 288685 292613 332940 338541 4849195 5177755 7154449 6968759 1197389 1241480 319051 279925 299682 297694 354304 342487 335732 337621 226709 231056 724047 696320 1569154 1540017 465450 456967 676968 685529 857923 834561 880197 888249 925024 935989 907119 1016798 2210663 2323822 1317064 1137204 753999 742125 900850 891775 926368 944625 966482 978552 1091442 1096607 5526362 5768305 40.15 71.8 1
14:24:55 2024-01-29 738368 721273 221999 216978 361069 369776 387885 385581 231860 233075 288577 293507 332905 335975 4839214 5202280 7187009 6978137 1207728 1239413 316835 279960 297572 299487 351677 345020 335732 334287 227449 229262 725159 688881 1557390 1540017 461384 459800 681818 682615 857923 839381 878637 880359 922989 944597 910485 1003969 2204441 2337747 1305691 1135144 758560 741071 893184 894317 932355 943288 956668 972982 1099675 1103509 5557641 5761224 40.25 71.9 1
14:24:56 2024-01-29 727856 726587 220467 217152 360704 367485 387993 383241 232574 231812 288373 294394 331871 338301 4842281 5250633 7202509 6940622 1189769 1237108 317128 280131 297248 297802 354836 345057 333807 336613 226675 230460 726866 692357 1604923 1536241 465450 456967 674946 686017 857960 832091 878943 889280 923679 934069 908928 1018282 2213707 2324484 1317064 1137578 752923 742357 899915 889243 925090 940778 969170 975800 1088384 1095832 5512049 5768305 40.25 71.9 1
14:24:57 2024-01-29 737875 721309 221466 216413 361069 369776 387849 386510 231826 232663 288134 292656 332869 335938 4835681 5193012 7182781 6978137 1206003 1239413 316357 279499 297270 299523 351893 345020 333843 334018 228121 229905 726549 688881 1556243 1540017 461384 459764 682514 682131 857923 839381 880675 883117 925044 942856 911491 1003894 2207513 2333743 1305691 1133165 757566 738503 893143 891707 931650 937579 955346 974706 1100528 1103326 5566010 5764191 40.25 71.9 1
14:24:58 2024-01-29 727940 721314 221236 216478 363112 367520 387957 382937 231826 231853 288577 295718 331639 338265 4831650 5244913 7205699 6940622 1181287 1238533 317128 280008 299787 295862 353241 345300 333807 336071 227026 229905 716984 697316 1552120 1530797 466113 459692 677367 688460 865269 833632 876917 890545 926262 934804 905327 1017661 2207281 2306409 1326941 1138390 750240 737944 897361 892111 927412 937543 968856 973793 1091287 1091085 5540266 5768305 40.25 71.9 1
14:24:59 2024-01-29 733789 721057 221466 217490 359869 368333 387885 387321 231860 231092 288685 293919 332646 337511 4842281 5124457 7144534 6968482 1213686 1235898 316136 280779 296519 299632 353737 342487 333843 335340 227061 229941 720989 684956 1589527 1553205 465361 460016 678778 682504 855382 838676 882083 883783 922458 939302 909122 1009731 2210422 2329734 1358569 1128689 755078 738175 890735 889340 931650 943178 960986 970176 1094494 1098938 5543225 5757065 40.25 71.8 1
14:25:00 2024-01-29 726717 724736 221466 216483 361033 366381 390224 387055 231665 232011 288342 292656 331871 339611 4839176 5211553 7254251 6968759 1191356 1235898 318088 279499 297180 300158 354420 342559 333843 338577 228228 231092 727189 693345 1602321 1537333 462705 459224 677130 681947 864654 838786 874498 882917 930357 941150 903727 1006002 2198008 2314602 1304122 1145707 758101 737921 894816 894683 928974 936641 960986 979539 1100454 1098161 5613579 5758926 40.25 71.9 1
14:25:01 2024-01-29 749635 721377 220471 217117 359616 369220 390224 383312 232182 231650 288613 293755 332940 336962 4839252 5141095 7097061 6950001 1202487 1239413 315880 279960 299074 297514 356645 342307 335623 337180 227980 229051 723496 690855 1572476 1548792 466113 459543 681818 683747 854753 837270 883797 885500 919193 937975 914340 1010878 2210262 2323822 1374058 1122282 749705 740144 894816 888181 928739 942992 963729 967343 1090514 1097384 5494791 5758926 40.15 71.8 1
14:25:02 2024-01-29 726232 724223 221466 217122 361033 365282 387267 385581 231826 231487 288586 294394 333405 338614 4842281 5211553 7218291 6967142 1198262 1238907 316916 282720 296340 298040 354634 344389 333735 338984 228228 230444 725456 688389 1560273 1535150 462663 461323 675481 681610 862202 838191 876451 884412 929038 939302 902644 1003782 2198008 2311320 1282491 1144077 758101 736875 894145 894683 928932 936641 960986 976642 1100454 1098938 5593741 5760081 40.25 71.9 1
14:25:03 2024-01-29 732969 721526 221156 217117 358790 367520 390260 384121 231860 231452 288721 292578 331941 338301 4835907 5148049 7103204 6953584 1193999 1239376 317022 281326 297176 298068 355387 342379 335732 335754 227449 229227 718869 695822 1559409 1540017 464128 458363 680851 686505 852430 832128 882503 888018 921150 933972 911814 1010878 2210225 2326161 1311517 1125480 749705 741139 899915 887350 925090 945064 964618 970176 1088384 1095832 5489316 5758926 40.25 71.9 1
14:25:04 2024-01-29 726236 724474 221156 216900 361069 366932 387849 385581 231860 231487 288094 294840 330876 337584 4842281 5211279 7225713 6977120 1198258 1239302 316730 279925 296340 297694 354420 342199 333627 339094 225973 230263 726866 686915 1564655 1537060 462811 459081 674469 681610 862202 839381 874535 882292 929038 937624 903999 1004534 2198008 2311320 1302273 1144077 755944 735830 894145 894683 928969 935319 959544 976642 1100454 1098161 5593665 5760081 40.25 71.9 1
14:25:05 2024-01-29 731408 724736 221156 217139 358790 369276 390260 384427 231860 231289 288689 292578 331906 338541 4835907 5161163 7110278 6952096 1197426 1239413 316614 279530 299074 297730 354921 342523 333843 335754 229254 228945 718013 691844 1562387 1540017 464788 458363 681818 685236 853034 833343 883834 885767 919193 935989 913182 1010878 2213132 2326432 1320761 1122245 749705 741791 894816 887981 926308 945064 966752 968758 1088164 1094283 5483832 5750716 40.25 71.9 1
14:25:06 2024-01-29 726788 724465 220502 216815 361060 366932 386686 385581 232113 231289 288581 294429 330876 337256 4850597 5204001 7203302 6947444 1199121 1235898 316171 279995 296340 299523 354885 342559 333572 336342 226008 229941 726866 687619 1563687 1535150 462811 459045 673956 682615 862202 838786 873876 881667 929038 937624 902607 1003819 2194886 2308045 1298575 1144077 753994 735830 893511 900263 929011 933999 959544 976642 1100491 1097384 5593703 5750716 40.25 71.8 1
14:25:07 2024-01-29 733596 721368 221116 216478 358755 367520 387993 382668 232299 231527 288360 293300 333978 336377 4839252 5140907 7082817 6940660 1203455 1242667 315183 279729 297946 295932 353772 342487 333577 334556 226709 228516 723228 686915 1566062 1549237 465045 458005 682301 686017 854280 836732 881212 885509 919844 937975 912890 1011903 2210422 2318882 1356686 1122282 749705 738503 894816 888181 928352 937651 963729 967343 1089706 1095832 5493238 5744938 40.25 71.9 1
14:25:08 2024-01-29 723596 723184 221156 216815 360699 368230 387330 386180 231722 231670 288432 295517 333743 339134 4845736 5207389 7254501 6963788 1198296 1235898 316136 280983 295923 297838 354420 342523 333572 336342 226008 229262 720989 685934 1561012 1535150 462811 461323 674982 680644 861555 838191 873255 882991 929038 937588 903284 1003068 2198008 2308045 1282491 1143264 755944 737397 893511 894683 929011 935980 959581 976642 1100491 1097384 5593703 5754650 40.25 71.8 1
14:25:09 2024-01-29 735164 726168 221218 217013 358647 368484 390079 383134 232045 230950 288432 293201 331871 336486 4824739 5133639 7087735 6935672 1196365 1238533 316649 279074 297644 297730 352981 342559 333843 335754 227767 229227 725159 690249 1560166 1540017 464128 458363 680851 683747 853034 832128 883131 888018 919193 936650 913182 1010915 2213405 2327551 1295201 1125480 748852 741827 899081 888181 926308 945064 963211 970176 1089955 1095832 5501840 5761072 40.25 71.9 1
14:25:10 2024-01-29 723808 723637 221050 216978 360488 367188 387740 385545 231469 231523 288373 292622 332967 339317 4818365 5207850 7228382 6950001 1185432 1234899 319051 279731 296591 299523 351893 342523 333807 334591 226516 230657 720042 690386 1578930 1530797 461498 458363 673566 681647 860909 836410 874498 882954 929038 939302 902644 1006756 2196446 2309682 1302273 1144077 754756 737397 894182 893414 926344 937448 960986 976679 1097269 1097535 5581503 5740395 40.25 71.9 1
14:25:11 2024-01-29 739098 725763 220970 216780 360417 368664 387267 382978 232368 231147 288337 295875 331941 333469 4811492 5112146 7086961 6932103 1207639 1235898 314928 279960 296982 297946 352253 342487 333807 333551 226516 228836 719599 684956 1579865 1544848 464788 457003 680301 684070 855492 834598 878637 884336 918020 937975 913182 1009703 2205712 2320527 1392050 1122282 750776 735982 889082 888078 929011 941141 962588 972149 1096923 1102837 5580026 5744764 40.25 71.8 1
14:25:13 2024-01-29 726788 724223 220502 216231 360699 366310 387957 382096 231504 232011 287441 295024 330876 336998 4826028 5217319 7192245 6935672 1176983 1235898 316871 279074 297284 295897 353920 344534 333572 334556 226675 229262 728275 695327 1541955 1524821 464788 459764 674982 683747 857775 830162 874498 886924 926409 928646 904856 1010160 2204145 2292906 1352919 1137204 748104 735830 899878 894954 923693 939256 968554 977891 1095900 1093650 5510511 5745170 40.25 71.9 1
14:25:14 2024-01-29 732714 722650 220053 217572 359260 369004 385348 385238 231791 230338 288541 293755 333599 336450 4821059 5108195 7126669 6940622 1211188 1235861 319216 279464 296555 299523 353884 342343 333843 335754 226675 229192 729684 685934 1580980 1547692 464017 456931 678888 680608 854244 838786 881933 879026 919844 937552 910191 1007473 2201136 2328082 1307819 1128985 756410 742125 889373 889206 932355 943956 960935 971226 1094421 1100496 5575524 5740169 40.25 71.9 1
14:25:15 2024-01-29 727940 724694 221625 216073 360889 366345 387993 383205 231079 231975 287657 292587 330876 336413 4830437 5211553 7212793 6931244 1177882 1234072 317092 279743 297212 298068 351893 344461 333807 334521 226675 229227 719599 696320 1548174 1521578 464128 459764 676452 686505 861011 831931 874498 888018 927640 928646 905127 1010423 2210663 2302137 1282491 1140449 749705 735720 898414 894498 923693 937965 964618 975179 1098993 1092961 5519930 5740508 40.25 71.9 1
14:25:16 2024-01-29 733233 722686 220480 217142 358755 367485 387539 385545 231079 230732 288577 293755 331836 335938 4811417 5126459 7153873 6951945 1203694 1235898 318321 279659 296685 296794 351893 342451 335732 335754 227185 229227 725159 688389 1559574 1538426 462482 459764 680851 682615 857314 837920 879570 882255 922273 943855 913288 1005312 2201230 2315224 1311517 1135144 754619 738515 891910 893377 930329 940110 959840 975066 1103651 1098938 5568586 5740169 40.15 71.9 1
14:25:17 2024-01-29 728927 723710 220431 216931 358170 365246 387655 383205 231435 230732 288613 293755 330876 337936 4817620 5149145 7098613 6902369 1190548 1236662 317128 281181 297536 297658 351893 342102 335732 333830 226709 229227 728618 693830 1569747 1534061 464128 457969 680332 685529 852363 831783 884530 889589 919551 935466 914340 1013272 2207640 2323469 1349153 1119364 748637 737059 895815 888004 925632 937615 963729 970179 1088384 1094210 5496363 5736671 40.25 71.9 1
14:25:18 2024-01-29 723564 720644 221209 216073 359874 364698 387539 384967 231079 230869 287657 293435 330611 338541 4824001 5193008 7208965 6931244 1185155 1234072 318534 284156 296311 297209 351533 342415 333807 334252 227584 230460 721471 690386 1577874 1528074 461498 459653 675444 682069 862500 837270 874575 883155 928233 939306 904370 1008242 2198008 2305382 1294878 1144523 752923 736875 894890 893377 926368 936641 960911 976567 1097604 1097114 5584421 5740169 40.25 71.9 1
14:25:19 2024-01-29 733826 723710 220088 216409 359829 367520 387539 382025 231469 230732 287419 293471 331871 333361 4818666 5128535 7069824 6930967 1206778 1235861 314893 279890 296973 297730 352183 342102 333807 336565 226675 229157 719599 683349 1573159 1548308 464751 458641 677780 680461 855399 838044 881806 882527 921803 939302 909803 1008129 2204145 2328045 1349153 1125480 755441 740144 889377 887350 930329 937579 958142 968721 1091323 1097384 5552604 5730790 40.25 71.9 1
14:25:20 2024-01-29 724457 722682 221125 216039 359874 365317 387921 386645 230919 231254 287661 294688 330876 337511 4811680 5183735 7233735 6921865 1182089 1234072 318088 279887 296798 297766 351893 342415 333807 336595 228713 229980 717688 694825 1553364 1528074 462044 460669 675306 681426 860325 834488 875781 884249 929038 939083 901254 1007473 2196446 2311665 1275229 1144077 754331 736875 893253 894011 926405 935943 960227 976605 1097604 1094247 5569627 5740169 40.15 71.9 1
14:25:21 2024-01-29 735169 723710 220396 216444 359544 368038 387231 382096 231435 230697 287657 293961 331871 333397 4783907 5111541 7069084 6912224 1209808 1234072 314928 280126 295444 299312 355565 341969 333627 336193 228228 229086 718210 683349 1565760 1548792 464528 458389 678888 682615 854753 837270 881454 882255 921150 938638 914065 1009703 2198008 2317238 1390131 1120614 750776 737921 890642 887981 929011 937579 960948 964484 1089706 1097384 5496331 5730790 40.25 71.9 1
14:25:22 2024-01-29 722179 720649 220431 216219 359296 364983 387267 384391 230725 230732 287455 294481 331888 338265 4811680 5193101 7215045 6931244 1189569 1233519 318577 281687 297117 297658 351749 342307 333735 336668 228067 230247 706999 688881 1563382 1529160 461240 460996 673529 680089 861623 835781 875124 883155 927722 937975 901254 1001606 2193410 2305382 1300424 1140790 755944 735309 892245 893377 927097 933927 959544 973793 1097269 1094247 5577624 5730790 40.25 71.9 1
14:25:23 2024-01-29 732895 722691 220053 216086 357676 367190 387885 381489 231079 230338 286813 290908 331871 335428 4801207 5118955 7059759 6935091 1207058 1237182 315897 279820 296685 297838 355387 342235 333807 335754 226008 228092 724581 686295 1569329 1544397 464128 456610 680332 684519 851754 833307 880825 884207 918441 936650 911814 1010423 2204145 2314602 1322610 1119364 748637 737921 891471 887981 926405 937615 960986 964484 1086516 1094247 5482148 5719967 40.15 71.9 1
14:25:24 2024-01-29 721241 720035 220396 216436 358790 366149 387267 384121 231079 230732 286911 293961 331869 338026 4797636 5183735 7216281 6933231 1188755 1231841 317022 279743 295650 297244 351893 342415 333519 337107 227584 229905 721471 690386 1557730 1532151 461384 457003 673566 678645 860399 834561 871903 880345 926409 938638 901614 1003969 2191733 2303747 1289331 1142990 753683 734788 892245 893377 924868 928637 958142 973756 1097604 1094283 5583305 5730790 40.25 71.9 1
14:25:25 2024-01-29 732103 722691 220088 216078 357389 366345 387539 382025 230919 230374 286813 291190 330876 335197 4802301 5132704 7063430 6904934 1199810 1235898 314673 279043 297212 298176 353884 341861 333807 335754 228875 227986 728980 686915 1561307 1540017 464128 456739 680332 684556 851151 832128 881175 884336 917241 936650 912461 1011903 2207281 2315560 1347269 1119364 748104 738018 889352 885559 925747 937615 962588 965893 1088127 1094247 5477574 5721412 40.25 71.9 1
14:25:26 2024-01-29 721236 720380 220423 216413 359260 366149 386686 383312 230861 230732 287517 294168 331636 338009 4822177 5190978 7213704 6922135 1188755 1232250 317128 279039 295650 299678 351749 342451 333572 336704 226942 229941 727189 688881 1566302 1524821 461498 458363 673566 681376 859789 833934 873218 882917 926409 938638 899692 1005965 2194886 2311320 1298575 1143264 753003 736875 892877 892074 925747 935283 960948 976642 1097000 1094283 5568482 5726703 40.25 71.9 1
14:25:27 2024-01-29 735094 722691 219780 216652 358755 368074 387231 380919 231585 230413 287482 293542 333906 333253 4810954 5112836 7062621 6932366 1203082 1237182 315645 279929 295507 295932 354670 341344 333807 335754 225973 228836 728275 683349 1547259 1546592 464128 458714 678888 682131 852998 833700 879570 880345 919193 936650 910258 1007547 2198008 2317238 1362336 1121175 750456 737423 890647 887350 926308 937579 960948 964484 1089955 1097384 5545709 5730790 40.25 71.9 1
14:25:28 2024-01-29 721749 720608 220431 216078 358504 367969 387632 386097 230588 230591 287513 294132 333003 337097 4809161 5174463 7192470 6921865 1179431 1228762 318052 279743 296131 296759 351326 342379 333337 335754 228444 229227 718383 691844 1557979 1521578 460844 458363 673566 680644 857923 833343 875781 882917 925679 937975 900616 1004534 2193136 2305382 1311486 1140790 751848 735830 893511 889953 925090 935283 960986 975179 1097604 1094247 5567025 5722112 40.25 71.9 1
14:25:29 2024-01-29 735133 723733 220149 216305 358611 367377 386542 383374 231332 230161 287513 293329 330876 332892 4803231 5109981 7059759 6916928 1201296 1232287 314199 279464 295435 297500 354420 342102 333572 335754 225973 229032 718210 682371 1554532 1544397 464128 457161 678888 681859 852998 834561 879570 880345 918367 936650 910448 1007473 2196446 2317238 1360452 1119023 749705 736345 890010 885463 927658 937579 959544 964484 1090244 1094283 5517664 5735332 40.25 71.9 1
14:25:30 2024-01-29 723293 722284 220979 218073 358643 367969 387704 383205 230336 231092 286777 293372 332895 336450 4802310 5180052 7199640 6902443 1179431 1230166 318088 279743 296591 297730 351857 342415 333807 335754 225973 229192 716820 691844 1570454 1521306 460725 458363 673566 681647 857314 833307 875781 882917 925024 937975 908122 1004534 2191733 2302113 1293029 1140517 752385 735830 893511 892111 923656 933963 960264 975910 1099319 1094315 5505789 5725899 40.25 71.9 1
14:25:31 2024-01-29 727678 720426 219710 216374 358502 365282 383188 385005 231688 229302 287621 293755 329885 335944 4783944 5096216 7078410 6902331 1206441 1230504 315880 279074 294367 295932 351893 340828 333807 333830 228228 228836 718210 683005 1572801 1540017 462811 457795 676968 678608 851754 837004 880825 878771 919193 939302 909159 1006756 2198008 2323822 1305971 1124679 752639 735498 888207 885559 929011 941844 959888 970495 1094585 1102056 5551607 5728480 40.25 71.9 1
14:25:32 2024-01-29 722494 721684 219750 215870 360381 365246 386070 382833 230759 231092 286669 293506 335996 335464 4808248 5211553 7158972 6887658 1182089 1234072 316171 283948 296340 294968 351958 342451 332562 334556 227584 229227 725456 689257 1611543 1530797 464788 458065 673566 684556 856706 830162 877067 885500 921033 928646 903999 1010878 2201136 2300498 1329393 1131518 746506 736875 895727 891222 923656 937893 966482 974296 1088236 1091291 5512049 5730313 40.25 71.9 1
14:25:34 2024-01-29 732103 718995 220506 215139 357928 366789 384914 382060 229698 231254 286575 292487 330645 333433 4798876 5132039 7125037 6931244 1197389 1233140 315148 284171 295650 297239 350513 342415 333807 333830 226008 228446 722379 685934 1554833 1530797 461171 459764 678888 680644 855492 834561 877067 879063 919623 937516 907859 1001071 2191733 2308008 1287938 1131407 753999 735720 889340 890508 929043 939683 957103 972140 1100454 1096607 5562021 5717331 40.25 71.9 1
14:25:35 2024-01-29 725492 720426 219570 216444 356601 365890 386686 381833 230405 229302 287765 292451 329850 336962 4804820 5126346 7082930 6898184 1188935 1232323 317539 284277 297500 295621 351893 341861 333807 333830 226709 228481 719599 691349 1549705 1530797 462732 456967 680786 684556 851153 830162 879887 884249 918271 933972 910295 1009684 2207513 2320774 1326308 1119364 748104 740019 894819 885352 925053 937615 963042 967359 1091509 1097384 5505710 5711808 40.25 71.9 1
14:25:36 2024-01-29 719707 719540 220092 215139 358777 366149 387267 383277 230370 230732 286777 293755 332246 337548 4783944 5170786 7199640 6892532 1182089 1231915 317198 283971 297045 296794 351573 342185 333572 335754 225973 229227 729327 691863 1549175 1521578 461600 459653 673566 680089 858448 833307 874498 881667 927714 939453 904740 1009722 2199663 2299973 1283785 1140449 750781 733830 893924 889183 922430 935457 965104 973027 1094494 1091410 5482034 5730790 40.25 71.9 1
14:25:37 2024-01-29 732559 718501 220022 216409 357424 367114 385527 384121 230370 230016 287693 292932 330345 333541 4802301 5093609 7116518 6921865 1197389 1230504 315183 284021 296555 297730 351326 341344 333807 333830 226417 227808 720989 685934 1549448 1534061 460844 457003 678888 678128 851790 839658 879383 878586 921113 943297 911740 1002387 2197885 2323822 1283785 1127083 754868 737810 888298 888212 930329 937965 957255 968758 1096825 1098938 5522967 5712033 40.25 71.9 1
14:25:38 2024-01-29 721753 721400 219062 215139 359869 364151 385527 382292 231400 229337 285864 293506 331170 333541 4802301 5192449 7125037 6884350 1177020 1228762 315183 279743 296555 296331 351893 344509 331861 334252 227263 228836 716642 688603 1595137 1526989 464128 459365 673492 686393 858411 830088 874312 887981 922458 932161 905257 1015670 2198008 2301439 1313366 1131910 746506 736449 893253 888073 921776 936641 963211 970213 1086841 1089783 5493238 5717331 40.25 71.9 1
14:25:39 2024-01-29 731132 718501 220427 215074 357676 366381 384373 381489 229698 230768 286647 292487 329885 332892 4789504 5141285 7103091 6921865 1194875 1230504 314708 283971 295650 295897 351893 342451 332784 333830 226008 227773 722125 684329 1551985 1534607 462663 459260 676441 678498 857849 837121 875200 880021 920997 937552 906570 1003155 2188736 2298851 1284307 1131407 752385 732695 888115 893525 927658 928407 953915 970213 1098860 1096607 5530860 5701854 40.25 71.9 1
14:25:40 2024-01-29 721753 719554 219062 216444 357711 365631 386398 380954 230759 228591 286813 291724 330938 336486 4788620 5140723 7106386 6884350 1185470 1230166 316171 279743 296555 295450 353884 340313 333085 336357 227423 229397 719819 690855 1550788 1529160 462822 457275 675481 682468 852998 830162 877067 883155 920929 928610 906570 1012625 2198161 2311320 1286123 1128689 748104 736654 894890 884835 921122 937543 963729 972013 1085301 1089783 5472835 5705112 40.15 71.9 1
14:25:41 2024-01-29 725727 718469 219745 215139 360417 365282 383223 382096 230405 230187 285663 292622 332246 333162 4792922 5163255 7134362 6902631 1189732 1230166 314199 279139 295435 297478 351352 342271 332336 336193 227745 228181 718210 682860 1546080 1530247 461498 458005 673566 678645 859397 836856 870627 878771 926409 940120 902441 1000857 2187181 2298851 1302273 1138014 753683 733297 886805 890444 925615 928637 955346 973064 1097604 1094014 5568482 5695461 40.25 71.9 1
14:25:42 2024-01-29 728927 720649 219745 215143 356301 365282 386686 382292 230759 229981 286777 291049 329885 333469 4782677 5110748 7041108 6888536 1197439 1234020 315753 281253 297110 295771 351857 341236 332688 335451 228228 227951 722125 684918 1557524 1537834 464128 459690 678888 682615 851153 831931 882083 882954 917241 934008 910485 1012652 2201136 2312960 1320761 1117771 746586 737921 891612 885463 925090 940962 959544 963798 1088384 1094283 5515089 5679214 40.25 71.9 1
14:25:43 2024-01-29 719103 716443 219745 215070 358215 365115 386450 385005 229698 229981 285936 292932 331170 336486 4788620 5165190 7171440 6915692 1179393 1226568 317057 279707 295507 296654 350616 341753 332832 333830 225938 229262 712359 691844 1554925 1521578 460838 457003 672611 678461 857923 832128 871940 880382 926409 936650 898704 1001606 2187181 2301842 1289331 1139980 751848 734788 892355 889513 925090 933963 958179 973756 1096048 1092664 5557606 5707959 40.25 71.9 1
14:25:44 2024-01-29 728927 719554 219062 215143 357711 366381 385527 382022 230405 230016 286512 290873 329885 332118 4786089 5093084 7060313 6904934 1201628 1230092 315861 279039 295614 296094 351893 343175 333049 335609 227584 228286 726866 682518 1569753 1543631 463469 457417 675019 678645 851153 833970 878943 877782 917241 937312 907835 1006039 2191770 2315596 1356686 1121448 749705 737921 885596 884207 927649 936882 955383 964521 1088164 1093473 5505710 5702654 40.25 71.9 1
14:25:45 2024-01-29 719707 717455 219592 215104 357676 364308 385527 382096 229698 230016 285900 293039 331170 336486 4789504 5183172 7184544 6904934 1177708 1226678 319179 279527 295435 297694 351290 341897 332868 333830 227959 229051 715754 688423 1557120 1521578 460191 457003 671658 677648 857923 832128 869391 879063 925716 936650 898031 1005553 2185354 2298851 1300424 1138014 750776 733748 889719 886705 922430 928637 958179 973064 1094494 1091085 5564610 5707959 40.25 71.9 1
14:25:46 2024-01-29 728927 718781 218874 215070 356056 365282 385220 381752 230506 229337 285062 291119 335560 333181 4793758 5103403 7044533 6884350 1198296 1230166 313254 283748 295534 296576 351857 342688 332868 333830 226942 227420 720523 683070 1552065 1538925 463469 455612 678888 683798 851153 830162 877977 881667 917241 934008 910485 1007547 2198008 2308045 1326308 1116181 746511 735830 889719 885463 922467 939292 959544 966533 1087340 1092664 5477574 5691366 40.25 71.9 1
14:25:47 2024-01-29 719439 716402 219745 215070 356636 364599 384914 382096 231875 229768 286530 292613 330884 336304 4792089 5172095 7177663 6903576 1182810 1230233 316101 279743 294713 295862 351290 341308 332796 335718 226782 229157 718613 686915 1562007 1525904 460725 458714 672134 676579 857923 834254 869317 880021 926335 937975 900812 1003215 2185672 2296162 1296726 1138014 750776 731526 890014 891406 924396 928565 954630 975104 1097604 1093401 5557606 5712033 40.25 71.9 1
14:25:48 2024-01-29 727856 718428 219026 214932 358070 367114 387725 382650 230588 229804 286633 290731 332031 336049 4790377 5107342 7017123 6884350 1194027 1228739 315897 279563 295404 297140 351893 341068 332562 333830 227584 227033 724867 684820 1584069 1537333 463798 455833 677927 681610 851754 832522 877067 882881 917241 935292 910191 1005965 2198008 2308045 1362336 1116181 746586 737036 889377 885463 925090 939292 959506 965732 1088384 1094210 5512049 5701854 40.25 71.9 1
14:25:49 2024-01-29 720389 719049 219960 214932 357533 365042 385348 384188 229562 229804 285721 291547 331135 336413 4789504 5155918 7182781 6893729 1176027 1226678 319051 279349 295199 295862 351308 341308 332562 333830 227263 228996 724619 688881 1550859 1521578 460191 456967 672611 677611 857923 832055 870627 880308 926372 938638 899002 1003969 2187181 2301150 1303953 1138014 748637 732636 889462 889690 921776 928565 958142 975104 1094458 1091012 5489633 5716467 40.15 71.9 1
14:25:50 2024-01-29 730017 719642 218886 215935 359008 367188 384442 382292 230690 229071 285864 292451 330652 334216 4774165 5076457 7050434 6884073 1206003 1226824 314638 284349 293779 297203 351821 339763 333337 333564 226942 227738 716820 679448 1572697 1540017 463394 457417 676416 678608 851758 831503 877067 880021 917241 935292 909150 1006002 2188736 2311320 1392050 1117771 748104 736875 887484 884170 926405 938112 955739 967952 1088091 1097535 5534205 5697602 40.25 71.9 1
14:25:51 2024-01-29 724513 719127 219846 214667 357604 365890 385491 382614 231549 230555 284960 292621 330241 333361 4783544 5180091 7112524 6865593 1169370 1226678 314673 279349 297045 296899 351326 341825 331287 333830 227263 228286 705160 690855 1558312 1516658 462811 458327 673566 684556 857314 827773 870627 885500 925024 930186 901254 1011144 2194886 2286942 1362336 1128689 745444 732636 895689 887981 918440 933963 966294 975441 1090519 1087326 5489224 5702659 40.15 71.9 1
14:25:52 2024-01-29 728927 712048 220053 214634 359082 364954 383152 382833 229278 229981 288395 290731 331170 332315 4770760 5109282 7087735 6903108 1194022 1226678 314199 279743 295163 296785 349666 342407 333572 333830 225973 227773 719599 684467 1552730 1529440 460191 458327 677927 678645 852998 832522 875781 878771 920497 939302 907841 998185 2188736 2305382 1280676 1125480 750776 734751 889565 889727 928864 936496 954302 968572 1100725 1097535 5515216 5693693 40.25 71.9 1
14:25:53 2024-01-29 722612 716334 218991 216073 356529 364857 386627 382292 229698 228521 286401 292451 330170 335671 4774165 5112787 7062733 6865593 1184693 1226678 315624 278920 295923 299962 351893 340313 333807 332819 228067 227738 715591 688881 1565642 1525904 462482 456703 676968 682615 848703 828985 878600 884244 914537 928574 909865 1008984 2198008 2311320 1311517 1121180 745646 737773 893180 883746 922379 941954 962437 965582 1086858 1091328 5455211 5693275 40.25 71.9 1
14:25:55 2024-01-29 717585 717489 219806 214702 356601 364857 384914 381757 229630 229267 285093 292451 330205 335464 4780132 5146646 7163211 6884350 1175951 1223130 318060 279743 295450 295415 350530 340313 331825 333830 226942 229157 715754 687897 1551875 1521578 460068 456289 671658 678091 857923 832522 869354 877865 925024 937975 897957 1002500 2185683 2298644 1283785 1139637 750851 732453 892544 890662 923036 928565 956742 974408 1094458 1094425 5529349 5693275 40.25 71.9 1
14:25:56 2024-01-29 730017 716402 218991 215070 357090 364698 383152 381214 230336 228876 285080 290908 331636 330344 4767358 5074326 7022457 6874971 1197529 1226861 314787 279743 294677 295915 351893 340277 331825 333830 226942 227385 715430 681395 1557157 1540017 463469 457417 676931 680608 851153 831931 877067 879058 917241 936756 907637 1009584 2190344 2311937 1364219 1122558 749705 737554 885559 882844 927723 938112 954302 966421 1089706 1097384 5523877 5693275 40.25 71.9 1
14:25:57 2024-01-29 722447 716366 219031 214399 356636 365115 384878 381194 229664 229981 284991 292692 330205 332892 4770760 5181892 7103091 6856214 1177746 1226678 314673 279546 294748 296166 351893 341308 331321 333830 225666 228092 713519 686915 1610116 1521578 463469 456770 672611 682615 854244 827810 877078 886303 923657 929419 903815 1013235 2198161 2309245 1302273 1128689 746506 735830 894621 886108 919780 936641 963729 971883 1085301 1088242 5467322 5698676 40.25 71.9 1
14:25:58 2024-01-29 723808 712300 218996 214636 358750 365211 382007 382292 229664 229302 287352 291865 331170 331381 4783544 5140968 7115711 6884350 1187165 1224865 315008 279743 293850 297108 350795 341344 329787 333830 226942 227068 718210 681395 1546789 1525632 460725 456931 673455 679124 858448 836080 871460 876206 924424 937829 903388 1000884 2179463 2289657 1278860 1134868 750856 729350 885596 890737 927614 930176 954377 974408 1094494 1091049 5548187 5693275 40.25 71.9 1
14:25:59 2024-01-29 726904 716366 219026 215035 354961 364698 384302 381214 229664 228876 284955 290236 331170 332861 4764786 5083705 7018792 6869565 1197426 1226678 315008 284105 293850 296690 351893 339250 331825 333830 226942 227420 715430 679448 1554684 1538567 462663 458046 675481 679161 850512 834892 876880 879049 915686 935989 907560 1003782 2191933 2312960 1322610 1119364 748183 738280 884557 882881 926405 937965 955886 967952 1088384 1097384 5519930 5683897 40.15 71.9 1
14:26:00 2024-01-29 719702 716366 219368 214369 356636 365631 384337 379033 229664 229267 284755 292042 330134 333397 4770760 5176504 7112246 6846873 1171226 1226678 314199 279349 296555 294976 351591 341308 330554 333830 227227 227846 714040 690547 1544689 1519894 464128 458714 673529 682468 857227 826527 870009 885500 920960 932015 901254 1010423 2193410 2293874 1304122 1127083 745519 734788 892245 883672 919817 936641 960986 968758 1082155 1087472 5442746 5683897 40.15 71.9 1
14:26:01 2024-01-29 723808 715572 218651 213740 357671 366149 383356 382022 229471 229267 284085 291049 330205 330844 4761388 5111691 7106386 6874695 1188863 1223303 315008 279743 294470 296324 350508 342127 329537 333384 226942 226928 716642 679448 1551995 1525308 460660 458714 672611 676064 855492 832091 872082 876280 920997 937975 900616 1002393 2179463 2289657 1304122 1128689 749705 728557 884931 889476 926405 928919 954377 974408 1094458 1090242 5544225 5689215 40.25 71.9 1
14:26:02 2024-01-29 727940 716366 218838 214886 354428 364151 384302 378709 229664 228876 285062 289795 331170 332082 4761388 5076457 7003807 6856214 1194116 1229632 314757 279563 295507 296022 351713 339895 331646 333685 227263 226191 704282 682371 1563065 1535150 462811 456770 678368 679607 851153 830162 877067 878586 919588 933936 909216 1004534 2188736 2308045 1347269 1116181 746506 735830 886401 884207 925090 937965 957423 963668 1085301 1093437 5502643 5683897 40.25 71.9 1
14:26:03 2024-01-29 717086 715568 219026 216280 356601 364599 384373 382833 228926 229302 285200 292219 330205 333469 4770760 5137373 7153873 6878171 1169998 1227010 317684 278544 296412 296928 348996 341164 331377 333685 226942 227738 724047 690855 1564862 1512358 461384 457969 673566 682131 857241 827539 870009 883078 921033 928538 901614 1004534 2188736 2280463 1286123 1132891 745118 729542 891282 883981 917798 928529 960986 972982 1091287 1088242 5442821 5683934 40.25 71.9 1
14:26:04 2024-01-29 724791 715563 218686 215104 355459 365115 383085 380350 229698 228361 285125 291119 330170 333131 4764786 5044649 7055929 6895502 1193977 1227883 315861 279169 295507 297203 348648 339250 332868 332855 227330 227738 705674 683979 1551532 1530797 460181 458119 676452 674631 848703 834561 877067 875658 917204 939302 907859 1000358 2185627 2318882 1298575 1122245 750776 736875 883083 885463 926308 935980 952436 963798 1091323 1097384 5493238 5674518 40.15 71.9 1
14:26:05 2024-01-29 718136 716135 218350 214404 357676 364599 383116 378997 232116 228911 284121 292692 329938 332892 4757993 5157563 7082102 6850950 1179431 1224865 315218 278956 294713 297167 350369 338227 332562 333830 225666 228481 722901 691242 1574689 1521578 461498 456125 673956 681098 848703 827810 877067 882917 916555 928272 903652 1006681 2188736 2305382 1282491 1122245 745514 736875 892245 882917 918477 937965 960986 967306 1082183 1088242 5414224 5675793 40.25 71.9 1
14:26:06 2024-01-29 718539 715572 218655 214702 358238 364599 381436 382292 229312 228876 284121 293976 329440 332387 4767982 5126271 7143553 6874971 1179431 1226936 313288 279743 293367 295915 349738 342444 329573 333830 225666 227579 717000 681061 1553969 1519649 460154 457161 670669 676101 856706 830878 869598 876280 921033 935989 898600 1001071 2177915 2289657 1294878 1134778 750240 729423 887484 889243 922430 930897 954630 972982 1093682 1089472 5530860 5683897 40.25 71.9 1
14:26:07 2024-01-29 728931 715568 218651 214741 356065 365246 383152 378997 229630 228556 285860 290837 330920 332994 4766128 5099688 7022294 6865593 1198296 1224865 315452 279707 293587 299962 351893 339250 331556 333360 225666 227385 708416 678478 1566973 1535150 461171 456125 674713 675623 848703 833343 877067 876280 914574 937975 907747 1003253 2182565 2312960 1317064 1119364 749705 736879 883051 881630 926308 936641 951660 966667 1089742 1097384 5493238 5670471 40.25 71.9 1
14:26:08 2024-01-29 718682 712300 218746 214042 357676 363793 385532 378709 231549 229020 284413 292310 329760 333018 4763792 5141133 7084210 6840225 1183261 1223130 315183 278956 295092 300033 350513 338000 331825 333830 225666 227773 712772 687897 1548692 1521578 461498 455802 673566 680644 849086 827810 877067 882917 917241 927848 906146 1007510 2188736 2302113 1287938 1123879 745444 736875 889389 882255 919817 939292 960986 967343 1079022 1088278 5402544 5675793 40.25 71.9 1
14:26:09 2024-01-29 715527 715417 219122 216536 356843 363502 383898 383103 229562 228770 284933 292720 328995 333289 4757993 5137681 7140282 6865593 1174273 1220920 315861 278956 293367 298307 349738 340038 331090 333830 225400 228481 715397 684956 1576239 1519383 459828 455648 670706 676101 857314 831503 869598 876280 923679 936650 897028 1000358 2179190 2289657 1294878 1134778 750320 731009 888115 888810 922430 930176 957460 974408 1094494 1087935 5521455 5685548 40.15 71.9 1
14:26:10 2024-01-29 729746 717594 218921 214966 356172 367188 385259 378781 229596 228735 284955 289954 330205 330308 4752016 5046190 7003807 6856214 1196573 1223130 314123 279743 293815 295650 351893 339250 331323 333830 225666 227420 715430 679448 1551249 1535150 461498 456125 673566 677341 848703 832091 877067 876280 915869 935328 906570 1001606 2184118 2306409 1356686 1119364 748637 735830 884304 880345 925615 936641 955739 963077 1085017 1094283 5510535 5667866 40.25 71.9 1
14:26:11 2024-01-29 717447 717332 218663 214301 357488 365005 382007 378961 228960 228556 286403 291511 329635 332351 4752016 5145684 7057471 6828078 1175225 1222858 314673 278136 294299 294976 351857 338263 329858 333830 225666 227579 709870 686424 1540172 1521578 461498 455766 671658 679644 851153 829301 874535 882292 919193 928574 902441 1011144 2188736 2298851 1280676 1127083 745444 734788 891612 882881 917177 935319 960264 970495 1083660 1088315 5410953 5667866 40.25 71.9 1
14:26:12 2024-01-29 717592 714551 218346 214404 356561 360907 382686 382562 228960 228556 284529 292042 327897 333217 4751212 5126459 7125037 6865593 1179431 1222226 314708 278724 292920 295915 348929 339250 330858 333830 225666 228772 714182 684956 1552261 1512358 458852 455648 669720 676616 855492 830162 869391 878586 921033 933936 897322 1002537 2179463 2292906 1293029 1134778 748637 731738 888115 887981 922999 932042 959080 971172 1091479 1085232 5451197 5679843 40.25 71.9 1
14:26:13 2024-01-29 725865 713288 219678 214932 354392 365115 381739 380617 230901 228773 285026 291401 329707 331381 4753234 5093647 7069084 6860696 1185470 1223130 315008 279546 293815 297887 350302 340864 329288 333595 225666 226365 719383 679448 1553483 1521578 460844 456967 673088 674668 855970 833934 866852 876280 920997 937975 900699 1001071 2179463 2289657 1282491 1128689 748637 730699 886401 890434 927686 930140 954302 972908 1094585 1091588 5442322 5674835 40.25 71.9 1
14:26:14 2024-01-29 723257 714555 218311 215108 356017 364896 382544 382292 229630 227848 285031 290236 329707 332626 4751212 5035376 7031783 6865593 1191468 1223130 313288 278956 293601 300209 347634 338298 331610 332315 227584 227068 716820 683005 1545534 1525904 458778 456824 674982 674118 848703 833343 877067 875037 915906 939302 907859 998222 2179463 2314177 1293029 1123284 752923 736801 883881 884060 927686 935457 954754 968455 1094494 1092628 5489937 5657062 40.25 71.9 1
14:26:15 2024-01-29 718103 717010 217667 215070 355241 363021 382579 379069 231549 227460 284973 289954 328676 333469 4752016 5091011 7042501 6835327 1181250 1224902 314164 278065 295118 295957 350549 339250 331825 331812 226942 226874 712529 687280 1555902 1521578 461714 457093 676968 681647 846298 827810 877067 880487 911881 928610 908504 1008166 2195062 2311478 1298832 1114000 744049 733528 888078 884478 922379 936605 955346 962944 1085276 1090482 5442859 5670471 40.25 71.9 1
14:26:16 2024-01-29 713394 713549 218838 213740 357563 363827 383223 381752 233299 228876 284121 291119 329173 333433 4748627 5118828 7115711 6846835 1169998 1222059 315183 278065 293850 294934 348648 339012 330822 332855 225666 227808 718819 686424 1543595 1512358 458815 456478 669720 674668 854886 830162 866889 878771 922347 935466 902553 1005365 2182579 2289073 1283785 1135144 748104 730972 889382 887981 919165 931410 958142 970176 1088127 1087506 5427399 5670471 40.25 71.9 1
14:26:18 2024-01-29 724424 713540 218346 214736 354144 364857 380866 380658 228960 227654 285107 289998 329671 331848 4748627 5037488 7047636 6874535 1191431 1224902 315452 279349 296371 296583 347634 338263 331861 332351 225666 226365 718210 682032 1527095 1521578 458758 457417 676885 675310 848740 836080 877705 876354 916824 939265 907785 999574 2181026 2314602 1292653 1122282 750240 736512 886126 884835 926405 933963 952474 966667 1096048 1091049 5490013 5661099 40.15 71.9 1
14:26:19 2024-01-29 718177 714555 218311 214920 354388 362985 382579 379069 228960 227107 284764 290642 328676 333397 4741860 5083299 7018792 6827708 1179355 1224865 314199 277869 294748 297258 350549 341157 332868 331578 225666 227033 714182 687897 1549691 1521306 461498 458253 677404 683042 848481 825283 879532 883155 913238 932161 912255 1007473 2191850 2302113 1293385 1112973 744384 735309 888119 882734 921030 936641 958142 963668 1083727 1087935 5439196 5666427 40.25 71.9 1
14:26:20 2024-01-29 714498 714555 218686 213745 355245 363021 382919 381752 233334 228911 284085 290271 328712 333239 4748627 5120817 7103091 6837073 1164994 1219594 315183 277638 294748 296166 347634 339286 330822 333360 226639 227068 714040 688881 1574105 1509931 461054 459745 673529 680497 855399 826417 872044 883155 920273 928610 898340 1006184 2188736 2280463 1287482 1131407 747782 729423 891612 887981 916491 928565 959042 970213 1088127 1085131 5411623 5657062 40.25 71.9 1
14:26:21 2024-01-29 721983 714791 217702 214404 353896 364084 383085 382292 230639 227495 284591 289998 328942 331113 4741860 5022532 7022457 6854287 1187190 1221360 315008 278528 293815 296166 347355 339799 330822 331525 227584 226753 718210 682627 1539985 1523139 459644 460016 676922 679486 852969 832522 871903 876280 921058 937560 903541 995943 2179463 2296162 1278860 1122245 747645 730972 884304 887981 924396 928529 951623 964484 1096069 1090242 5502643 5655760 40.25 71.9 1
14:26:22 2024-01-29 719160 715066 218315 214851 353564 360871 383116 381214 228926 227778 284991 291922 328180 333433 4746029 5078575 7015090 6820625 1184693 1225547 315452 278065 295363 294976 350225 341399 330536 331363 227263 226191 719599 685311 1553025 1527481 463432 455760 676452 680644 847500 830332 878317 880646 911881 928574 908781 1007436 2188736 2298851 1278860 1112936 743517 733674 888115 882844 921776 937411 955309 963630 1083727 1089436 5489899 5655760 40.15 71.9 1
14:26:23 2024-01-29 718264 714551 218651 213672 355459 364048 383152 378961 233299 229036 283850 291401 328641 331346 4746029 5137373 7099102 6830435 1169998 1225989 315753 278169 296146 295084 351182 340170 329644 333685 225666 227404 714040 687406 1564726 1518814 462705 457234 673183 682094 852998 825357 869354 885005 919844 927560 900616 1010423 2187181 2288035 1278860 1125480 742987 732636 890369 882917 917103 928637 963042 970420 1082082 1085094 5448471 5665139 40.25 71.9 1
14:26:24 2024-01-29 723539 713540 218031 218066 355459 365115 382814 379033 228926 229267 283219 291401 329635 329345 4752846 5082585 7082742 6868684 1182405 1224358 315897 278777 293295 295807 349523 339905 329644 333830 225666 227738 718410 681024 1563791 1518814 458742 457417 669720 676751 856384 830162 867741 876280 920960 933241 898326 998185 2176330 2286942 1269782 1134778 748637 728871 887484 887359 922430 928862 955739 971596 1088127 1087432 5435159 5665139 40.25 71.9 1
14:26:25 2024-01-29 721749 711533 217589 214408 353825 364084 382274 381214 229278 227425 284609 289760 329138 331310 4742644 5023971 7027264 6867204 1188825 1224321 315308 278509 293636 294941 347563 339012 331323 331023 227777 227245 716820 681395 1535640 1521578 458632 457418 674946 676579 851153 830162 871903 876280 918541 936650 903926 995235 2179463 2296162 1302273 1120614 748637 730972 884304 885463 922430 928565 950322 964484 1094494 1091049 5468926 5646382 40.25 71.9 1
14:26:26 2024-01-29 715453 714290 217667 215074 354352 360871 382007 378997 230604 227072 284818 290200 327915 332856 4736650 5075784 7007573 6832382 1181171 1220920 315452 278029 294534 294519 349451 338227 331789 331274 226942 226998 709787 688556 1539855 1521578 461498 456125 674982 681098 846298 825393 877067 879685 911844 928308 907598 1006756 2188736 2305382 1286123 1112973 742987 735830 888115 880308 919817 937965 958142 963630 1085422 1088242 5404727 5665139 40.25 71.9 1
14:26:27 2024-01-29 714387 713044 217667 213706 355197 360835 383356 382022 233463 228876 283930 290304 327879 333397 4756130 5131215 7087879 6828078 1162652 1226659 315825 278065 295579 294042 348648 341436 329501 333288 225666 226840 714040 688389 1542215 1507412 461498 456610 671658 681610 854886 824152 870218 882917 919623 928871 898630 1009703 2187181 2271269 1297016 1125480 741397 728406 888686 885559 915157 929994 960986 968721 1084495 1085094 5427136 5665139 40.25 71.9 1
14:26:28 2024-01-29 725521 713044 218646 218097 354428 365115 382274 378443 233193 229267 286292 289954 329386 332212 4747568 5088837 7062621 6850033 1182014 1220920 315008 279438 292920 296273 348648 338227 328525 333830 225666 226840 716298 678963 1540717 1517482 458815 457417 669720 675310 854280 830162 867741 876280 922273 935292 894411 998185 2174826 2286942 1298575 1131910 748717 728701 885103 887981 921776 927551 954377 972289 1091053 1089783 5486174 5655760 40.25 71.9 1
14:26:29 2024-01-29 724838 714294 217450 216275 354428 365115 381750 378601 230901 227886 284259 289822 328038 331307 4735574 5026104 7013799 6855059 1192170 1221918 315452 278101 293644 297108 347284 337954 331561 331776 225666 226840 714040 680908 1543448 1528074 458870 456125 675002 675310 847500 833663 875781 873104 914537 937975 906951 998147 2177915 2312960 1283785 1119364 749171 734788 881370 880345 926405 933927 950269 963630 1084980 1094210 5474427 5644934 40.25 71.9 1
14:26:30 2024-01-29 714535 713540 217388 216231 358070 360582 384172 378817 229562 227478 283943 290802 327473 333482 4732508 5077992 7032470 6830548 1178722 1219558 314199 277602 293850 295749 348684 339542 331789 331543 225666 227480 716820 687897 1549691 1516658 460844 456125 675002 680608 846298 825357 877067 881161 911881 929528 907859 1006002 2188806 2298851 1307819 1113206 742456 735830 888115 879984 919128 936641 958179 963355 1081353 1088242 5400401 5658439 40.15 71.9 1
14:26:31 2024-01-29 716408 713320 218422 215633 355281 360763 384442 381032 230577 228453 284014 289075 328145 333361 4734223 5119143 7079163 6801139 1170580 1220920 315675 278492 293815 294256 351326 338987 328791 333324 225666 226330 721228 683005 1575782 1515319 461498 456125 669720 680608 852215 824152 870627 882954 919193 927560 902336 1009666 2185672 2289657 1302273 1122245 742456 731568 890642 882881 917140 928601 960227 966581 1078986 1085243 5394761 5650439 40.25 71.9 1
14:26:32 2024-01-29 720394 712389 218171 215624 356387 363611 381698 378961 233264 227813 282751 291688 328765 331888 4736650 5091011 7078410 6837456 1179431 1217458 312919 278724 292028 295298 348648 339012 327799 333830 225400 226295 716820 677509 1554660 1517482 458815 456125 669720 675310 854244 830162 867741 873797 919623 935328 894447 997400 2173279 2280463 1296726 1128689 746586 728184 883051 887981 922430 927551 953117 970213 1092920 1091410 5426267 5650439 40.15 71.9 1
14:26:33 2024-01-29 719592 712322 216922 214339 353294 364084 381159 378709 229562 227037 284179 289760 328180 330308 4739262 5023971 7009447 6840457 1187165 1220054 315008 278065 293815 295012 349250 338227 330786 330808 225666 226103 712650 679448 1538502 1518343 458758 458389 673566 676751 848740 830162 871283 876280 917204 935430 899655 995235 2173279 2283700 1300424 1121759 745514 728701 883051 885463 922430 931558 951751 971189 1093498 1090212 5505827 5655760 40.25 71.9 1
14:26:34 2024-01-29 722780 713284 217632 215619 355546 364048 382007 378658 228926 228275 286292 287569 328946 330772 4727271 5042591 6967104 6830572 1194875 1220920 314743 278956 292616 295749 349738 339542 329822 330987 225666 226295 706999 676542 1551007 1530797 461054 455480 673566 675790 847500 830162 877078 875037 911953 935989 905015 1002537 2179463 2306372 1294878 1116181 747782 734788 882587 881124 924942 933818 951199 960739 1085117 1095979 5506171 5650558 40.15 71.9 1
14:26:35 2024-01-29 714387 714281 216926 214369 354952 360871 383356 378658 229413 227107 283651 289954 327685 332118 4736650 5077618 7013402 6818699 1175330 1219594 314199 277833 293779 295012 349210 338326 331825 332819 225666 227033 720042 687619 1575160 1516658 460844 453119 673088 680608 846298 825357 875818 880345 911917 928871 906570 1004534 2188736 2298851 1305971 1116349 744580 737036 890098 879984 917761 936459 961213 963481 1084458 1087435 5407778 5647697 40.25 71.9 1
14:26:36 2024-01-29 711743 712889 218311 217898 354131 360799 383085 379069 233299 228166 283886 290101 326205 333126 4736650 5111841 7112246 6828439 1166659 1220054 314638 277638 293331 295427 347634 338227 330383 332549 225666 227579 720269 684956 1543390 1511007 457408 457417 669246 676270 854280 828985 867741 876280 920960 928682 897324 1000795 2179457 2291186 1278238 1133526 745646 731812 889595 885352 919720 928565 953952 970213 1088127 1090635 5426018 5657062 40.25 71.9 1
14:26:37 2024-01-29 719439 711492 216926 214339 353825 363827 381196 378997 228926 227107 284165 289320 327915 330344 4729897 5021825 6994481 6837456 1188863 1220920 315452 278136 295111 300137 347563 339542 331556 331310 225666 226330 706999 678478 1569509 1525904 458870 455480 674891 673395 846298 829704 875818 871214 911648 938122 907598 997284 2176373 2307604 1280087 1119326 749705 733896 882154 880345 925090 928637 951114 962451 1092944 1087899 5455616 5637003 40.25 71.9 1
14:26:38 2024-01-29 713394 711528 217259 214702 353285 360871 383356 378925 233463 226369 283338 289355 327156 332387 4720531 5061113 7005093 6808977 1176715 1217458 313288 276363 293850 293907 348368 339569 330822 330773 225666 226330 697610 685934 1559896 1516658 460191 456125 673566 678645 843866 822986 877705 882452 913090 928799 907841 1007559 2188809 2299973 1284307 1112413 741397 733711 887665 879984 919817 936641 956742 962489 1081353 1086661 5458454 5638331 40.25 71.9 1
14:26:39 2024-01-29 716534 711497 218271 218106 354109 362985 381971 378356 233158 228326 282985 290236 327191 331081 4729897 5126459 7059759 6791311 1171039 1217458 315452 277836 293331 294398 350266 338156 328755 332819 225666 226365 709870 683005 1559554 1515319 461600 456501 670035 681098 852252 827383 872704 882253 917094 927378 902441 1009835 2185672 2292906 1278860 1122784 744388 732903 889377 879649 916978 933963 957255 963798 1077634 1085094 5380371 5637003 40.25 71.9 1
14:26:41 2024-01-29 716571 710413 217632 213706 355494 360907 381734 378961 233299 227778 282786 291155 327156 330344 4729897 5098256 7087735 6828078 1177746 1219188 315008 278101 291993 295749 347563 338227 328755 333830 225507 226365 715591 679411 1554601 1516009 459956 457271 669646 676270 856007 830162 867555 876132 922421 935952 894374 998147 2176305 2285126 1287482 1133971 746506 731812 885596 886266 919817 930176 954630 970213 1088164 1085131 5425740 5642355 40.25 71.9 1
14:26:42 2024-01-29 721642 712275 216922 213706 355647 363534 379015 377787 228926 227107 283219 290587 327915 329345 4711874 4998286 6994481 6837180 1188014 1220920 315008 278065 293331 295742 346553 339542 330822 331583 225666 226595 711158 681395 1553282 1525904 458973 456052 675481 675236 847389 833706 875744 872486 913890 937457 907598 996546 2177915 2306525 1281354 1119364 748361 731563 883051 882940 922430 928565 947457 963077 1091323 1089472 5453997 5637003 40.25 71.9 1
14:26:43 2024-01-29 713430 711528 216736 214369 353856 360835 382274 378695 233370 226369 283254 291197 326241 331346 4723156 5063193 7009447 6801101 1177043 1217569 315675 277177 296581 294434 348924 340359 331037 329559 226942 226226 711434 686295 1529960 1519894 461388 456052 675788 680089 845100 825393 877705 881019 911575 928871 908196 1003744 2185627 2292000 1291569 1110038 741397 731009 885596 879026 918477 933927 953915 960851 1080587 1087472 5427512 5638331 40.25 71.9 1
14:26:44 2024-01-29 711346 710985 217667 218097 353860 360799 381436 378997 232867 227813 282985 289320 327191 332351 4720531 5102298 7082780 6804464 1160566 1218988 314757 276926 294948 293935 347456 340980 328649 331704 225666 226191 702933 687280 1537991 1503138 461171 457741 669720 682069 853034 823276 867741 880345 921113 927560 900077 1005286 2179463 2271269 1291569 1124679 740868 728701 890010 882917 914331 930176 960264 967306 1082119 1083561 5425740 5638331 40.25 71.9 1
14:26:45 2024-01-29 721740 711492 217667 214273 353860 364084 381196 378356 232867 228556 282751 289118 327950 331183 4723156 5063193 7052697 6825847 1180094 1220320 313980 277921 291922 294869 347456 340506 329216 333144 225341 226330 707091 677509 1534962 1516009 458818 457147 668772 674831 853071 830162 867123 875037 919623 933936 897324 996690 2170191 2280463 1293029 1128689 746506 728184 884304 886720 919817 926241 953155 970213 1087358 1086703 5439045 5637003 40.25 71.9 1
14:26:46 2024-01-29 722743 713040 216318 213710 353330 362985 378907 376654 230704 226404 283255 288671 327191 330480 4720531 4990214 6982003 6843445 1184504 1217311 313944 277885 293224 295155 347336 338191 329288 330808 225666 225736 711158 677739 1532693 1516658 460640 458641 675444 676270 848740 830162 869354 875037 917241 935328 900616 993783 2173278 2285238 1298575 1122282 746506 727668 881800 886266 922430 927551 950946 968758 1088164 1088242 5493238 5642355 40.25 71.9 1
14:26:47 2024-01-29 719707 711524 217259 218133 353789 363021 383356 377220 233264 227425 283886 287534 327950 330076 4714528 5036811 6963863 6815619 1188863 1220809 312184 278492 293438 293494 350266 340118 329787 332050 225666 225630 713761 677509 1551591 1528627 461498 455326 673088 674631 847500 828985 874535 876280 911953 928610 905926 1005312 2177915 2298851 1360452 1113010 744384 732897 880551 879359 922430 932702 950232 960888 1085301 1092628 5465021 5624953 40.25 71.9 1
14:26:48 2024-01-29 712322 711524 216926 218097 354463 360871 382004 376353 233370 227301 282355 289919 326205 331077 4720684 5054988 6974374 6801101 1183007 1217458 313134 277814 294677 293594 349175 337918 329520 331847 225666 225596 713761 679170 1532393 1525904 461498 455480 673566 678608 847500 827810 871977 876280 911953 928574 907068 1003253 2177915 2292906 1326308 1110038 743330 731563 884304 877746 919817 928673 954377 960888 1085301 1087935 5461120 5632983 40.25 71.9 1
14:26:49 2024-01-29 715495 711519 217628 217796 354392 360907 383085 376053 233229 227848 282355 290200 327156 332249 4729133 5103403 7012159 6781619 1175873 1217458 315897 276399 293331 295234 347492 338342 330322 329845 225348 226330 711260 685934 1538708 1514240 460191 454437 673566 678608 843903 822986 875818 879063 911759 927560 906570 1006002 2182524 2292906 1305971 1109248 740868 733711 885596 876243 917140 935421 954377 959446 1079022 1088242 5461120 5632983 40.25 71.9 1
14:26:50 2024-01-29 717317 711533 217624 217760 353860 360871 383356 377500 229626 228310 284600 289110 326908 332322 4728730 5112836 7031783 6795092 1171039 1217226 315380 277212 292643 294434 349175 339062 328525 332819 225031 226330 714182 683979 1533371 1512358 459412 454516 669246 676137 848101 824772 870664 877906 916411 928215 900973 1004534 2179463 2296309 1282491 1118567 741397 733711 888341 878734 915844 933963 956742 965043 1077362 1083561 5370966 5619601 40.25 71.9 1
14:26:51 2024-01-29 713520 708878 216957 215368 356521 360582 378691 378637 230184 227320 284673 290978 326064 332087 4722685 5091011 7082742 6811765 1159275 1217186 315675 276363 293712 294470 346275 339542 328564 331812 225348 226138 708416 686915 1570771 1503138 459412 458065 669756 678645 850585 825393 867741 879113 919844 927560 898711 1001643 2177915 2265286 1328157 1123879 740340 727255 889377 882521 913247 928529 959581 968032 1083727 1078871 5419377 5635447 40.25 71.9 1
14:26:52 2024-01-29 719707 713187 218101 214343 356044 364232 380724 377679 230254 228380 284673 289075 327773 330801 4713804 5073446 7032208 6818699 1177746 1217458 313610 278136 292028 294113 347599 338191 327764 333595 225666 225864 712529 675577 1540985 1512358 458454 456125 668772 673395 853071 830162 867123 873760 919659 935328 897324 998185 2166926 2277722 1271598 1128689 747571 726636 883051 885463 921122 926896 953017 971596 1088127 1087472 5429345 5644934 40.25 71.9 1
14:26:53 2024-01-29 720152 710802 217155 215472 355546 363316 378763 378176 230577 227072 283219 289083 327156 329310 4727271 5004603 6985156 6820663 1188014 1217458 314087 277833 292643 295857 346239 337419 330786 330773 225666 226138 714040 679448 1528800 1518814 457452 455802 673566 673395 846671 830162 871940 871177 913854 936650 903690 995235 2170191 2305382 1280087 1118567 748108 732695 880744 880405 925090 928529 946073 963630 1087358 1092961 5453533 5631574 40.25 71.9 1
14:26:54 2024-01-29 717405 712433 217493 215330 354475 360763 382274 377450 233158 227107 285849 288128 326170 331346 4711760 5038210 6953375 6801290 1188074 1220054 312184 278065 293026 294363 349175 339302 330383 331543 225521 225404 712650 676542 1573334 1525904 461498 455534 672611 676270 846298 828985 873218 875658 911844 928574 903889 1002500 2177915 2295594 1364219 1112973 744384 732636 881800 878734 922430 933963 953155 962489 1086820 1093503 5458529 5622142 40.25 71.9 1
14:26:55 2024-01-29 714266 710376 216288 213706 353330 360763 382019 377715 228892 226177 282755 289004 325397 333230 4714528 5044741 6972091 6781184 1177882 1217931 314787 277177 293779 294156 348099 339542 329288 329773 225666 225596 708588 682860 1546197 1517267 461171 455802 673566 678091 843866 825393 874498 876280 911943 930906 905355 1002537 2177915 2292906 1328157 1108458 741397 730492 883051 878734 921030 934722 953878 962489 1087006 1094425 5449174 5627624 40.15 71.9 1
14:26:56 2024-01-29 711734 710455 216709 214947 354357 360280 381196 375489 230865 227532 281530 289962 326170 330308 4711166 5069223 6994481 6781577 1172711 1217458 315897 276363 293331 295234 347563 338306 329822 331274 225220 226330 705701 684956 1567194 1512358 460154 455480 672611 678091 843866 822950 874535 879063 910519 927560 905926 1003782 2182565 2296162 1282491 1110038 741397 734941 888298 878549 921062 935137 960002 962677 1082233 1088095 5453997 5626127 40.15 71.9 1
14:26:57 2024-01-29 713520 710391 217259 214419 353860 360690 382814 375489 229611 227813 281530 289075 326170 329345 4711166 5102617 7037483 6772317 1171039 1217458 315008 277177 292884 294434 349115 339062 328791 332819 225031 226840 718410 683005 1535624 1512358 459740 453482 669720 676616 848101 824189 871283 877901 915869 928928 901614 1003782 2179463 2292906 1280676 1119579 743517 735464 889340 878037 915807 933782 959840 962757 1077634 1084898 5383986 5627624 40.25 71.9 1
14:26:58 2024-01-29 710487 710543 217446 217913 352302 359676 382274 378961 229450 227460 282985 289083 326895 331346 4715956 5093039 7052664 6771899 1165967 1217421 315187 277212 294207 293146 349702 337954 327764 331489 225189 226330 706999 681061 1568810 1512358 461277 455480 668772 678091 848703 824189 870031 880308 917241 926905 900119 1007473 2185683 2292613 1278860 1119326 742987 733564 889972 878660 915770 935246 959544 967989 1077634 1085232 5370966 5617908 40.25 71.9 1
14:26:59 2024-01-29 710487 711458 217411 217729 353325 359676 382274 378961 229852 227460 282985 289425 326170 331381 4713804 5097391 7070557 6793032 1159191 1217458 314787 276946 293850 293502 347599 338227 327764 331812 225031 225945 711260 686295 1523773 1505967 461384 457417 668772 678645 851754 823276 867741 880345 919844 928928 899692 1008925 2181026 2276188 1277045 1122558 742456 732332 885689 879799 915157 928565 959727 966421 1076107 1081958 5370966 5627624 40.25 71.9 1
14:27:00 2024-01-29 714535 707333 217108 217603 355939 360799 378943 377787 233193 227072 281667 290642 326135 331183 4717893 5068096 7079163 6800823 1164994 1213899 313288 276363 292028 295055 345476 339542 328295 331547 225348 226330 717369 683979 1542244 1503138 457452 456125 667826 675310 852363 827810 867242 876978 920929 932821 895644 1002393 2177904 2278187 1280676 1125480 742179 727668 890021 886266 913210 927551 958179 967614 1087612 1080629 5418233 5637003 40.25 71.9 1
14:27:01 2024-01-29 720665 707369 217632 214118 352236 363534 378979 376690 228969 227848 281530 287604 327156 330443 4715363 5057429 7069084 6801101 1165826 1216558 314199 277177 292028 297887 346518 339542 328791 331310 225507 227033 720269 683216 1553036 1508229 457522 457093 668772 676847 853539 829741 867629 876206 921767 934142 894300 1000922 2179463 2278810 1278238 1128985 744454 728701 887484 885463 916325 928753 953952 967306 1088384 1081394 5399182 5638331 40.25 71.9 1
14:27:02 2024-01-29 721694 707374 217632 218138 354047 360907 381159 379033 229289 227266 283219 288185 327191 331418 4711166 5021085 7019388 6804464 1176064 1217458 313574 278065 291993 294077 347040 339542 327269 332855 225031 226138 711158 676542 1544795 1513883 459412 457387 670035 674794 853576 830088 866283 874484 921313 935466 896650 998222 2168649 2280426 1289331 1130298 746506 728516 885656 883023 918477 928919 954377 967306 1086841 1080395 5399182 5625961 40.25 71.9 1
14:27:03 2024-01-29 719449 707333 217294 218062 354047 360907 381159 378637 229289 226914 283219 287569 327156 331999 4708501 5044649 7022569 6809320 1176905 1217458 312219 278065 291957 293850 347599 339542 325826 332855 225031 225596 712650 676767 1547993 1516009 459412 456088 669082 673285 853539 830088 866283 873068 921058 933936 899537 998860 2168649 2278847 1278860 1128689 746506 726636 882052 885463 921122 926241 951660 968758 1087858 1085131 5453997 5618246 40.25 71.9 1
14:27:05 2024-01-29 721749 709420 216771 215289 354547 362985 378943 376053 233264 226404 282355 288671 326205 329472 4701801 4990376 6961604 6813836 1183778 1217458 314087 277638 292028 295857 345512 339359 331991 330290 225521 226051 714040 679448 1549605 1522007 457377 455335 673529 673395 845699 832109 873876 873825 911881 936614 903962 995235 2173241 2302113 1280087 1116387 746506 732732 880118 879127 922430 928335 946073 960888 1087612 1088242 5427173 5617908 40.25 71.9 1
14:27:06 2024-01-29 714441 709152 216957 218138 352051 360763 382274 376618 229611 226439 283254 287534 326205 331077 4701765 5020265 6939083 6791716 1183775 1217458 311675 277352 294652 292969 348398 339505 328649 330630 225471 225639 713900 675313 1578599 1525308 460844 454837 672339 675310 846671 827810 871940 875037 911236 932821 902441 1001071 2170191 2300481 1291180 1113010 745444 731563 880118 878734 922430 928637 950232 961001 1085301 1087935 5411623 5605859 40.25 71.9 1
14:27:07 2024-01-29 712507 709411 216283 213706 354042 360763 382274 376618 229289 225984 283390 289568 325942 331041 4701765 5028978 6932644 6785720 1188863 1219632 311899 277814 292778 293080 348541 338436 328578 331095 225630 225457 711260 675577 1540456 1525632 460844 455650 672611 675310 845699 829573 873690 873760 911881 928610 905926 1001071 2170191 2292344 1360452 1113010 744384 731563 880744 878734 923656 928673 951660 960888 1082192 1089472 5442934 5623611 40.25 71.9 1
14:27:08 2024-01-29 712001 709411 216922 217607 354140 360799 381159 374400 233193 227107 287358 289075 325907 332212 4711166 5071480 6995741 6806888 1174386 1217348 315897 276221 293189 295441 347421 338915 329787 329773 225189 226073 709870 685311 1526444 1512358 459828 456125 673566 680129 843232 821749 874535 879836 910556 927560 906570 1003819 2182567 2292906 1284307 1108458 740340 733192 885596 878734 917140 935980 955346 960613 1078186 1085131 5407782 5621933 40.25 71.9 1
14:27:09 2024-01-29 710270 707338 217808 217720 352306 360835 382814 377787 228969 227460 281530 288881 326205 330308 4711874 5104553 7046496 6786891 1169431 1218585 314865 277034 292849 293871 349738 339272 328295 332567 224873 226330 707091 681061 1533300 1513545 461171 454159 669720 674668 847877 824189 869391 878771 915906 927560 901057 1003068 2179463 2291281 1277045 1116181 741397 731696 885689 876243 915844 928673 955383 966571 1076107 1083702 5367132 5618141 40.25 71.9 1
14:27:10 2024-01-29 710806 703327 217259 217729 352306 359676 381196 378658 232669 227107 282355 288264 325188 331381 4708501 5095188 7043863 6782350 1166042 1217458 314787 277638 293438 293217 349067 340265 327269 331847 224743 225980 709870 681395 1571807 1511081 461498 457147 667826 678645 850549 820942 868978 880111 917241 924908 897994 1006756 2179463 2283700 1300424 1119364 740868 729191 887484 879984 913247 928565 956916 966571 1076107 1081958 5361560 5618246 40.15 71.9 1
14:27:11 2024-01-29 714262 708341 216922 217756 354428 360835 378907 377486 232832 226439 287321 289479 326170 330480 4721391 5068059 7072949 6791348 1156642 1218547 315897 276292 293573 295026 347978 340118 329916 330808 225031 225596 712650 684956 1531350 1500841 461167 457417 669246 678681 849911 820942 867123 879722 918541 926225 894521 1003819 2177915 2265286 1363285 1118986 739285 727291 885596 879649 915844 927186 959581 964521 1078986 1080127 5406902 5626074 40.25 71.9 1
14:27:12 2024-01-29 715269 703286 216922 213818 353365 360907 378943 376654 232832 226439 282847 289479 325959 329682 4709892 5074956 7059759 6811765 1160566 1212179 315675 276134 292884 295298 345512 339542 328295 330487 225031 226330 711260 684467 1529929 1503138 458482 456125 667826 675310 851153 825430 866852 876280 919844 928538 894779 998185 2167108 2277196 1283785 1128689 746506 728701 884428 884299 917140 927551 954377 964521 1085301 1079100 5395328 5628966 40.25 71.9 1
14:27:13 2024-01-29 719707 708146 217294 217725 352051 360871 378727 378673 229078 227567 285242 286916 326100 330838 4701652 5044649 7015727 6799942 1175951 1212659 313610 278065 297169 294713 347076 339542 326811 332351 225031 225630 711158 675577 1537315 1512358 458092 456125 667826 673395 852394 830162 865237 873104 921058 933972 894484 996727 2167108 2276107 1293029 1127083 746506 726636 883051 885472 919817 924935 951660 969448 1087088 1085131 5429619 5619601 40.25 71.9 1
14:27:14 2024-01-29 721753 709447 216752 215190 354894 362695 378799 375910 229611 226774 284783 288671 326029 330026 4711166 4972117 6961604 6818699 1182089 1217458 313574 277638 292028 295441 345199 339542 329310 329773 225666 225630 715430 678478 1519480 1515582 457126 456125 673566 673395 846298 830014 871977 871177 911917 936650 905052 993820 2170191 2298851 1275704 1118780 746506 729574 880661 880446 922430 928335 946110 963668 1088164 1087899 5427399 5609872 40.25 71.9 1
14:27:15 2024-01-29 716408 710418 216852 215321 353974 360618 380761 376510 229611 226265 283112 288408 325644 330344 4699681 5004625 6939353 6776698 1188863 1217421 314051 277798 291731 294077 347563 339025 329253 329773 225348 225910 721228 674133 1538010 1521578 458104 454837 673294 673395 843830 830162 873181 870487 910519 933936 903727 997400 2170191 2303747 1285633 1112973 746511 731526 878868 878734 922430 928601 946036 962413 1091732 1089783 5442330 5617908 40.25 71.9 1
14:27:16 2024-01-29 715838 710422 217155 215018 351875 360546 382398 376582 229611 227037 283183 287020 325923 333031 4688219 5008675 6938529 6781184 1188863 1215695 312878 277602 297096 293629 347599 337188 328755 330737 225348 225596 709870 673653 1555417 1524549 461214 454443 671658 673395 843830 829573 873181 871177 912590 933900 905889 998185 2170191 2298814 1300647 1112413 746506 731526 878868 878111 923656 928601 947420 960851 1082155 1092961 5437930 5612709 40.25 71.9 1
14:27:17 2024-01-29 714364 710422 217427 213489 354047 359640 382004 376582 229434 226177 283183 288408 325153 332847 4701727 5010651 6929204 6781184 1187227 1213862 311639 277638 291513 292941 348613 338545 328755 330737 225348 226038 708481 675577 1539855 1524821 460154 454790 671658 673395 845063 829573 871903 873788 909876 928574 902607 1001034 2170191 2295558 1291180 1112413 743854 730625 880118 878111 922430 928637 953155 962210 1086820 1093650 5444962 5612709 40.25 71.9 1
14:27:18 2024-01-29 713014 708874 216461 213523 354867 360184 381123 376282 233158 226091 282751 288426 325644 331310 4696276 5020265 6932442 6771805 1186190 1213899 311639 277602 291993 292700 348648 339052 328755 330773 225348 224864 716466 675577 1547318 1521578 461171 454801 672611 676270 846298 827810 871903 875658 911163 928574 903962 1001071 2170191 2289657 1356686 1110038 743517 731526 880118 879444 923656 935421 951794 960664 1085313 1091255 5445724 5608867 40.25 71.9 1
14:27:19 2024-01-29 710215 709261 215879 213341 352271 359676 381159 376510 233299 226300 282320 289320 325153 330580 4688257 5028978 6944030 6786724 1175367 1217421 313831 276949 293850 293914 347634 339542 328525 329773 225666 225212 708416 681395 1542083 1517482 461498 457147 673566 677574 843866 825393 874461 877875 909197 930186 903962 1003253 2173279 2289657 1326308 1109248 744580 733622 883844 879984 922379 934795 950797 962639 1086858 1092838 5436805 5625961 40.25 71.9 1
14:27:20 2024-01-29 712234 707338 216249 215628 354293 359640 381159 376317 229611 225635 282985 287962 325644 330808 4705156 5013111 6939629 6771805 1185192 1213899 311675 277833 291807 293466 348368 339302 328525 330773 225507 224898 711260 674829 1554841 1524821 460068 454122 671621 675310 846027 828397 871940 873724 911163 931567 903578 998147 2170191 2303209 1286123 1114758 745646 731380 878831 878037 922356 934795 947687 960851 1086841 1090555 5429619 5608867 40.25 71.9 1
14:27:21 2024-01-29 714382 707301 216771 213341 352019 360533 381159 376618 229450 225984 283135 287395 327641 330308 4695784 5011605 6932291 6781184 1192459 1213899 314051 277602 292882 294398 347284 338067 328791 329809 225183 225945 718036 673653 1543929 1521578 457371 454679 672611 673395 843866 830162 871977 871141 909197 933936 903926 999461 2176305 2305965 1269782 1113206 745646 732853 878831 878660 922430 928601 948843 960851 1085276 1091328 5435272 5599488 40.25 71.9 1
14:27:22 2024-01-29 710478 707038 215578 213379 354047 359351 378979 376053 230210 225635 282355 288408 324926 330576 4701879 5004436 6912449 6762239 1187227 1216521 311893 277833 296959 294192 348385 338306 328295 329809 224873 225247 711260 672050 1540967 1521578 456043 454159 672134 672440 843830 830162 871903 870524 913053 936875 906305 995823 2170161 2299973 1262520 1116387 747782 732853 878868 879984 922430 929994 947724 963630 1088091 1087972 5418271 5604866 40.25 71.9 1
14:27:23 2024-01-29 712848 707297 216585 218066 352019 359917 381159 376053 229289 225984 282985 287099 325625 330772 4692435 4999297 6932442 6781184 1188863 1213936 313795 277177 292882 293871 346518 337589 328791 329773 225220 225404 711260 673653 1547501 1521578 457666 454480 672611 673395 843866 832109 876451 871889 913127 933791 903778 998823 2171707 2305965 1298303 1112973 745975 731526 880834 879984 922430 928601 948843 960701 1085301 1089436 5417994 5599526 40.25 71.9 1
14:27:24 2024-01-29 710478 708610 216249 213676 354047 359098 381159 376618 229210 225950 282751 288408 325153 330344 4699135 5015385 6919878 6762239 1188863 1215659 312184 277602 296602 293182 347336 338030 328259 329773 225348 225561 711260 672898 1569412 1521578 458417 453337 671945 674652 846069 830332 875200 872000 913201 933791 905015 1000289 2170191 2304471 1287482 1116387 746506 731082 878245 876941 924396 928565 946073 960129 1083727 1090555 5418097 5599488 40.25 71.9 1
14:27:25 2024-01-29 710478 703286 215913 218071 354047 358593 378979 375525 229450 225443 282320 287360 325102 330308 4688219 5008168 6932442 6771805 1184693 1215659 311136 277212 291993 292254 347599 338582 327799 330540 225031 224169 712409 675577 1532748 1524671 461384 454189 672463 675753 846106 825247 873951 876978 913201 930186 903248 1000358 2173202 2296162 1289331 1110038 743325 732853 880118 876243 921122 928601 951660 960851 1082155 1090555 5411623 5599488 40.25 71.9 1
14:27:26 2024-01-29 708437 708249 216064 217999 355048 359676 378943 374400 233193 225984 287692 289320 324629 329345 4688257 5015271 6919878 6762427 1181287 1217458 311202 277212 291993 292573 347349 338582 329413 329809 224873 224690 715114 675797 1563351 1524223 461054 454334 673051 676233 846434 827383 871246 875000 911844 930246 902069 1001071 2170191 2294533 1271598 1112145 743517 729423 880118 876243 921776 928637 950232 960129 1081353 1090744 5427399 5593769 40.15 71.9 1
14:27:27 2024-01-29 708401 707301 215913 217693 354798 359676 378943 374400 233229 226177 281495 289320 325102 331763 4699135 5018864 6919878 6742825 1181287 1213899 310953 276787 291993 294199 347599 338289 330150 330487 225220 225004 713761 675797 1541008 1520975 460660 454298 673529 676233 845662 825393 870627 876978 913238 930186 901291 1000358 2173254 2294533 1273413 1110038 743854 729423 880118 876243 921122 928601 951660 960851 1081353 1087899 5432923 5595494 40.25 71.9 1
14:27:28 2024-01-29 708428 707756 215613 217693 355048 359098 378979 374400 233193 225984 287381 289145 324210 331999 4692435 5011681 6912449 6771805 1179570 1213899 311166 276399 294964 293217 350191 338289 328613 329702 225276 225491 701562 673863 1552123 1525308 460068 454122 671182 673395 844829 830332 873181 871214 910519 934364 903778 997437 2170191 2298851 1269782 1111355 745975 731009 878868 876243 922430 928601 948461 960851 1083727 1090010 5423525 5608867 40.25 71.9 1
14:27:29 2024-01-29 710478 707301 216214 213379 352055 358593 379015 375525 229289 224937 282355 287569 326681 330308 4684869 5011795 6910553 6771805 1189607 1216741 313461 277352 293712 293075 347456 338436 328383 330594 225328 225422 711260 672898 1539228 1521578 459828 454790 671510 673395 843866 828985 873839 873862 910519 928610 903926 1001071 2169917 2298851 1289331 1111355 744384 731009 878868 876243 921776 928637 951623 960851 1082155 1087899 5427644 5600870 40.25 71.9 1
14:27:31 2024-01-29 709983 708074 214945 217729 354798 358593 378943 374435 233039 226019 287788 289320 325153 329345 4699135 5018864 6932442 6775285 1191315 1215123 312041 277495 293320 294184 348189 337884 328117 329773 225031 225561 711260 673380 1547348 1527453 458758 453518 671658 673395 845505 828985 873839 871214 909197 935328 903926 1000358 2170191 2290663 1277045 1111621 744384 729542 878868 876941 922430 928601 948168 960129 1082155 1089472 5411684 5595494 40.25 71.9 1
14:27:32 2024-01-29 708437 703322 214983 218035 353757 358593 378979 375525 233158 225669 287285 288846 324175 331418 4674800 5011681 6923874 6782312 1185353 1217718 311024 277459 294129 293431 347599 338582 327764 329524 224779 224794 711260 674133 1564744 1521578 461384 453337 671658 673395 843903 827810 873876 872449 910519 927848 901291 1000358 2170191 2289657 1360452 1110038 744384 729537 878868 876243 919598 928565 951660 959446 1082183 1089783 5419391 5599488 40.25 71.9 1
14:27:33 2024-01-29 709480 709152 216064 214424 352302 359676 378907 373732 232832 226369 287285 288566 325153 331183 4674800 5011491 6921940 6772879 1182089 1215659 311166 276363 292501 293182 347385 339155 327764 329809 225031 224516 713761 677458 1547473 1521578 460725 454837 672611 676616 845699 825430 870664 875658 911844 927848 903999 1002500 2170191 2291281 1287938 1108458 741397 728962 880744 876243 918477 928601 951660 960888 1082192 1089783 5419391 5593807 40.25 71.9 1
14:27:34 2024-01-29 709480 703066 216249 214123 352267 359676 378907 373768 232832 226404 283175 289320 324664 329345 4692395 5046190 6972091 6771805 1173657 1215695 313288 276185 294207 292290 347076 338582 328755 329133 225666 224864 714040 679448 1558563 1511007 460191 455407 673566 676616 841370 822986 873876 876280 909095 928871 903962 1003253 2173279 2286942 1250229 1106095 740340 728971 881905 876243 917140 932006 951660 960851 1082155 1090555 5432923 5593769 40.25 71.9 1
14:27:35 2024-01-29 709289 703332 215913 214123 352267 359387 378943 376913 232867 226335 287248 289425 324907 331704 4703834 5029630 6952172 6765689 1182014 1213899 311202 277212 291935 292879 347492 338582 327764 329773 225031 224516 712409 675577 1535327 1519420 460844 454837 673088 675310 846298 825430 871940 876280 913053 930186 903926 1001071 2170191 2297222 1284307 1110038 743325 729460 878868 876243 921776 928601 950269 960851 1081922 1087899 5436805 5595494 40.25 71.9 1
14:27:36 2024-01-29 708437 703322 214945 214237 354798 359387 378979 374400 229505 226125 283722 290236 324907 331616 4681447 5018788 6919840 6771805 1183778 1217340 311060 277248 291926 293225 347599 338582 329449 330540 225031 224516 713761 675095 1545652 1520332 460517 454480 672134 675310 845100 826637 871940 875037 911759 932307 903843 1001071 2170191 2297222 1302273 1110038 744384 729729 878868 876243 922430 932702 946036 960851 1083727 1089783 5417994 5600870 40.25 71.9 1
14:27:37 2024-01-29 710487 703246 216098 217827 352055 359099 378691 376103 229434 225530 284471 288762 324070 332322 4694408 5004625 6922436 6777465 1188863 1217458 312148 277212 296639 292976 347599 337552 329916 329809 225031 224898 710739 671735 1540417 1521578 458417 450823 671658 673395 843830 828985 871977 870524 911881 928682 902644 998185 2170191 2298580 1297016 1110038 744384 729460 878952 876243 922430 928601 949141 960167 1082155 1089783 5427399 5599488 40.25 71.9 1
14:27:38 2024-01-29 708437 708364 216855 215081 353825 358414 378835 375910 229611 225880 283703 288943 324750 332322 4683070 5011681 6915334 6762150 1184693 1214834 311166 277212 291513 292050 347599 337589 330113 329809 225031 224933 709870 673380 1544940 1521578 459466 453482 669720 673395 843866 829151 871940 871214 909234 928538 901291 998222 2167108 2292906 1304279 1110174 744384 729569 876376 876243 922430 928673 946110 960167 1082155 1087935 5418097 5598962 40.25 71.9 1
14:27:39 2024-01-29 709289 707903 215509 215027 353965 358450 378763 375874 229540 225496 281878 288408 324210 329345 4681287 5026555 6912210 6766976 1186249 1213039 309940 277248 293150 293502 347599 337552 327764 329809 224873 224898 709870 671936 1535332 1521578 458758 453482 671945 673395 843866 828985 871977 871177 908966 928610 902644 999645 2168649 2295594 1271598 1110038 743854 729551 879845 876243 921122 928601 950232 959629 1083727 1089783 5428922 5593340 40.25 71.9 1
14:27:40 2024-01-29 710376 707406 216149 215027 353929 359496 378943 374400 228969 224972 282723 287962 324965 331888 4683070 5013111 6952662 6766976 1183778 1212143 311166 277212 296822 292609 347076 338342 327534 329809 224714 224516 704475 674614 1550657 1521306 460078 454159 670706 673395 843866 827810 871940 873760 910519 928538 902330 1001071 2170191 2292906 1354803 1109763 742987 729533 878868 876243 920375 928601 951660 960851 1083660 1092185 5414637 5591536 40.25 71.9 1
14:27:41 2024-01-29 707715 708401 214949 214424 354038 358629 380892 375766 229434 225600 287655 288443 324175 330581 4683070 5010353 6925339 6753048 1179570 1213899 311420 276363 292028 293055 347563 338582 327764 329773 224873 224690 711056 675577 1534609 1519420 460068 454159 672816 675310 843903 825430 870664 873760 913095 930186 901614 999645 2170191 2296309 1280676 1110038 742339 729423 878868 876243 921122 932042 949681 963350 1088405 1086593 5414637 5593844 40.15 71.9 1
14:27:42 2024-01-29 712507 703286 216249 214424 351690 358557 378943 374400 228969 225669 284600 287264 324245 329381 4686412 4994407 6932329 6781878 1188863 1210427 313134 276363 296557 294434 345512 337314 328295 329773 224714 224933 709870 673173 1545238 1521306 459525 453518 671182 673395 843269 827810 871940 871177 909234 928646 903962 998185 2167108 2295594 1309668 1110038 744384 730529 878326 878817 924867 934060 947724 960017 1085272 1089673 5417994 5593958 40.25 71.9 1
14:27:43 2024-01-29 710266 703210 216249 217836 352046 358629 378461 375346 228969 225477 281530 287264 324175 331903 4683070 5003759 6902556 6762427 1184693 1212179 311202 277212 297169 293261 347319 337589 327764 329809 224714 225374 712650 673380 1542865 1521578 458852 453389 670669 673395 843866 827810 871940 871889 910556 928574 902607 999645 2166926 2292906 1282491 1110174 745646 732853 879579 878074 922886 932812 947724 962794 1086730 1088242 5415532 5599488 40.25 71.9 1
14:27:44 2024-01-29 712507 703255 216075 214410 351979 358593 379015 375225 229289 226212 282355 286429 324245 329345 4680415 4990327 6919878 6771805 1188863 1212179 313098 276363 292054 293665 345476 337003 328295 329275 224873 224933 709870 671735 1544359 1518541 456801 450751 671658 672440 842636 829573 871940 868641 909234 934008 904977 994527 2167108 2299973 1264335 1115277 746506 731812 878208 878697 922190 932116 947687 960888 1087358 1088242 5416321 5586527 40.25 71.9 1
14:27:45 2024-01-29 712507 703246 216249 217756 352051 358557 378979 374400 228969 225669 282853 287325 324210 331976 4683070 4990214 6932442 6776348 1189694 1210427 312694 276982 292054 293665 346553 337552 328295 329773 225031 225637 711260 672693 1553926 1519420 456079 454480 672611 672440 843830 830162 871940 869908 909270 934008 903962 997284 2169772 2296162 1265296 1115591 745646 731812 880081 881235 922430 930176 946110 962489 1093734 1086703 5457222 5593844 40.25 71.9 1
14:27:46 2024-01-29 719707 703322 216249 214264 354042 360907 378979 374328 229822 226404 287381 287569 325942 327968 4679732 4954628 6952172 6790247 1178647 1212734 312184 276363 291993 293950 344439 337224 327764 328778 225348 224707 708416 675577 1526728 1511013 458490 457417 672611 674831 847500 827810 867741 873797 915761 934767 900700 997321 2163929 2274953 1296726 1125489 745646 724396 880118 884835 919817 926253 950435 967306 1087612 1083561 5380371 5590953 40.25 71.9 1
14:27:47 2024-01-29 712889 706734 214979 217756 352051 360255 377446 376353 232867 225669 287394 287813 325153 330480 4671543 4972668 6957180 6791575 1176064 1210427 312148 276363 292206 293502 344474 339542 327499 329577 225031 225131 712529 675577 1537415 1508856 458815 457417 669720 673395 848740 827810 868272 873204 918441 934142 897213 996684 2160478 2270059 1291180 1128689 744454 727668 882941 883746 917798 924898 951660 966667 1085313 1078337 5380371 5604590 40.25 71.9 1
14:27:48 2024-01-29 717086 703066 216736 213415 352051 360835 378338 375525 228969 227460 282942 287369 325188 328468 4671463 5035103 7002192 6776348 1166621 1209533 315008 276134 296675 294434 344957 338582 327234 330737 224363 226295 720269 679448 1559817 1502072 457564 456125 665866 675125 850940 827697 867629 875474 919046 932125 896954 1003269 2173279 2261984 1280087 1124679 740440 726085 888119 882881 911915 926714 958104 964484 1082119 1079100 5387787 5593892 40.25 71.9 1
14:27:49 2024-01-29 714535 706139 216249 213224 354538 360799 377374 375453 229289 227037 283066 288163 325118 328432 4681484 5044649 7022196 6781479 1160018 1211674 315008 274639 292206 294398 344403 338545 327463 329773 225031 225859 708544 681024 1541013 1497449 458758 457275 667821 675273 848666 825619 867629 876354 918358 930076 899192 998185 2170191 2274012 1276389 1121759 739285 726122 889340 882881 911915 924898 955346 969555 1078986 1079100 5363639 5593731 40.25 71.9 1
14:27:50 2024-01-29 710450 706139 215879 213823 354789 359640 377094 376053 228969 226369 282797 289425 324629 329939 4686412 5053921 7046828 6771805 1156427 1211674 315452 275025 291922 292254 344162 339062 326740 329773 224873 225369 711260 684820 1543770 1499270 458431 457417 669136 678196 850475 823239 866283 878771 918541 927560 897568 1005312 2170191 2259282 1291569 1121180 737181 726636 887484 878989 911915 928206 957386 967952 1079164 1081394 5340692 5586565 40.25 71.9 1
14:27:51 2024-01-29 708327 705905 216064 213964 352297 359098 377712 375489 228969 226335 283066 289425 324140 330443 4688445 5053921 7042501 6771805 1155033 1213397 314494 275482 292778 293431 344921 339302 328482 330254 224779 227932 709870 684820 1525510 1499656 460068 457380 670035 679161 851153 822692 866469 879481 921058 926832 894337 1005553 2171571 2260473 1371752 1117771 737181 727668 885592 878989 913030 928862 955309 964447 1077634 1080629 5340969 5593958 40.25 71.9 1
14:27:52 2024-01-29 708401 705396 216249 214114 354543 358557 377661 376582 229289 226369 284014 288873 323688 330209 4686412 5039207 7033149 6742825 1154996 1212535 313098 275482 293367 293182 347756 339285 328482 330630 224887 225457 708481 682860 1540115 1507508 461384 456624 667753 677574 848740 821007 868978 880021 918541 919596 898246 1006802 2174826 2271269 1384935 1119088 738232 728701 884931 879984 913210 928862 955739 963630 1072988 1082160 5342472 5588014 40.25 71.9 1
14:27:53 2024-01-29 705249 705884 216249 213673 352046 357443 378619 376618 228649 226369 287655 288416 324140 330344 4674763 5064826 7004454 6743669 1162502 1212734 313765 276078 294601 292290 347456 338675 328054 330362 224535 227289 708481 679448 1561615 1505967 460844 454837 667619 680129 848703 820942 867741 879278 916372 919633 897957 1006002 2173123 2280463 1273413 1116181 740340 728701 885559 878734 913210 930176 956421 962451 1079164 1082759 5348334 5577690 40.25 71.9 1
14:27:54 2024-01-29 706286 706405 216585 213814 352055 358557 378979 376317 228809 226879 287495 287813 324175 331418 4680378 5070399 7009447 6745177 1165558 1212734 313431 275762 293712 292254 347421 337042 328518 330630 224147 225247 715591 679448 1528351 1506436 461534 453409 666809 676270 847500 825033 866852 876280 914537 924908 899655 1003745 2173279 2286942 1271598 1115906 740340 729505 885051 876243 911657 928565 955739 962258 1072191 1081958 5337715 5588014 40.25 71.9 1
14:27:56 2024-01-29 704179 705405 216283 213523 352046 358269 381466 376618 228295 226369 283066 287569 324175 331087 4674800 5070399 7004915 6765401 1169162 1214259 314865 275497 294546 293289 345334 336418 327764 330370 224169 226051 705726 683349 1532569 1506342 458778 453445 671670 676064 841966 820942 871903 878771 911943 926251 902441 1005591 2173279 2286942 1277045 1108458 739285 731009 885559 874964 913210 933891 955309 963630 1073024 1081995 5345949 5590109 40.25 71.9 1
14:27:57 2024-01-29 707397 706405 216585 213814 352051 359640 381734 376053 228649 226404 283066 287534 324175 331146 4682224 5072466 6999334 6754014 1168251 1211526 313872 275920 291922 294405 346518 336490 329449 330522 224133 225561 712772 681395 1537265 1509282 458758 450859 668772 676751 845063 822692 869391 878771 911881 927560 902367 1003969 2176368 2286942 1294878 1111345 739285 731009 885592 875584 913210 928637 955309 962944 1073263 1081158 5329536 5577690 40.25 71.9 1
14:27:58 2024-01-29 704252 705396 216214 213823 352051 358018 378302 376654 228614 226369 284014 287325 323427 332212 4680378 5086427 7016357 6754485 1162502 1213397 313574 275904 294301 292325 347004 339025 325756 330773 224363 225794 707091 678478 1567360 1503138 461054 454122 665866 677232 847500 820942 869598 878854 914537 919596 896991 1004534 2171571 2283700 1296726 1117771 740868 728320 885559 876243 913210 928493 954377 965043 1072988 1078871 5322550 5586122 40.25 71.9 1
14:27:59 2024-01-29 705286 705400 216214 213814 352051 357479 378871 376618 228649 226369 283777 287534 323914 329345 4686790 5064121 7002570 6734290 1160566 1211917 313062 275869 291886 292093 346518 338253 328054 330505 224169 224898 708481 679448 1545527 1506080 460725 455480 665866 677611 848703 820942 867741 878771 916518 919596 898303 1004534 2170191 2274493 1298575 1117771 738758 727668 884931 878111 913680 928862 954377 960888 1073189 1078834 5320137 5589960 40.25 71.9 1
14:28:00 2024-01-29 704750 704398 216064 213818 352051 357443 378258 376053 228649 226177 283066 287465 326984 331991 4681635 5066335 6995115 6734290 1160566 1208238 313098 275904 293712 292609 347040 337516 325756 330505 224205 225339 718410 679448 1546988 1503138 460154 453389 665866 676270 846298 820588 867741 876978 914501 919633 899994 1003782 2173273 2280463 1273413 1116181 739812 728320 884931 876243 910323 927186 954377 963630 1072970 1078834 5318650 5590109 40.25 71.9 1
14:28:01 2024-01-29 704252 704398 215913 213818 352051 357982 378871 376403 228723 226669 283685 287325 323548 332087 4678900 5053921 6999334 6734054 1161066 1213360 313538 275904 292206 292609 347040 337224 325756 330773 224327 224898 708544 679448 1540574 1505691 460154 450895 665866 675310 846298 820625 869598 876280 913854 924908 902287 1004497 2170191 2285320 1298575 1115906 740340 729387 885559 876243 911657 928529 955739 962944 1072951 1080395 5333852 5588014 40.25 71.9 1
14:28:02 2024-01-29 704252 704398 216214 213673 353789 360056 380602 376933 228668 226265 283631 287221 324523 331446 4674763 5058069 7009447 6743669 1162502 1211674 313062 275904 296758 292538 347599 339062 325791 330808 224363 225182 708481 678963 1573970 1504894 460844 454159 665866 676579 847500 820942 867741 880108 915869 919633 899878 1004534 2174753 2280463 1275229 1116181 740340 728701 885596 876243 911694 929519 955739 963630 1072988 1081958 5333852 5581714 40.25 71.9 1
14:28:03 2024-01-29 707272 706212 216713 213600 353970 358486 378799 376174 228474 226932 283594 287395 324750 331888 4680378 5068319 7002113 6734290 1161066 1210814 313574 276098 297169 293019 347040 336163 325826 330773 224011 225596 705701 679448 1543597 1502866 458758 450859 667317 675310 846298 823276 870218 876280 911881 926869 899692 1003253 2170191 2283700 1271598 1112973 739812 729423 885596 876243 913030 928601 955739 960888 1072988 1080395 5337792 5600545 40.25 71.9 1
14:28:04 2024-01-29 708784 706396 216481 213747 351943 358450 380747 376174 228474 227037 283066 287499 324175 330852 4688445 5050145 6985156 6734290 1160018 1210814 313574 275482 297096 292573 347319 337552 325756 330773 224363 225794 705701 679448 1568530 1506080 460068 453482 665866 676270 846298 820552 867741 876978 911881 919633 896354 1003782 2170021 2280463 1275229 1115387 740340 727291 884931 876243 913210 929519 955739 962258 1072951 1081158 5339531 5594033 40.25 71.9 1
14:28:05 2024-01-29 707272 705286 216783 213711 351871 358414 378943 376053 228330 226369 282847 288268 324891 331418 4680378 5053661 6985156 6734290 1160234 1210814 312842 275904 297169 292573 347040 337261 325528 329488 224169 225404 714182 678478 1554525 1503138 460191 453445 665903 676270 846298 820625 868978 878148 914537 919633 899766 1003068 2170191 2280463 1273413 1116181 740340 728320 884968 876243 913030 930176 955057 960167 1075966 1083548 5358042 5591536 40.25 71.8 1
14:28:06 2024-01-29 708279 705327 216214 213514 352051 358557 378749 375239 228154 226369 283066 287334 324175 330150 4683070 5050145 6975830 6734290 1161673 1208238 313134 275482 291513 292538 347040 337552 325756 330308 224011 225637 714182 678963 1532200 1503138 460181 453389 665903 675310 846298 820588 869598 876978 914537 919669 897994 1003782 2170067 2280463 1273413 1113010 740340 728871 885596 876243 912562 932702 956953 962489 1075960 1085232 5409511 5585703 40.25 71.9 1
14:28:07 2024-01-29 710487 705391 216218 213424 354038 358557 380854 373768 228330 226404 282957 287534 324140 330209 4677040 5055569 6966505 6734054 1164555 1211674 314087 275446 291513 292254 345996 335179 326776 329809 224327 225630 714182 681395 1525618 1502866 458454 450859 668772 676751 843866 820942 869354 878148 911200 926251 903321 1005553 2173278 2285320 1275229 1110038 738758 729564 886401 876316 915435 934795 957066 959741 1078288 1086001 5417994 5578527 40.25 71.9 1
14:28:08 2024-01-29 708279 706400 216029 213224 354038 359134 378317 375053 228969 226335 283066 287465 323688 329609 4667044 5008168 6942203 6743669 1169370 1208238 314051 275060 292403 292573 345476 337277 328755 328246 224873 225445 702921 681395 1529059 1506342 458815 454262 671658 675623 841907 820942 871977 876280 908073 924908 905131 1002537 2171571 2285320 1282491 1105392 740440 730143 881333 876132 917109 932152 951794 961318 1082233 1090555 5404727 5569693 40.25 71.9 1
14:28:09 2024-01-29 705286 705639 216828 214424 352051 358557 378568 374328 229450 225286 281235 288618 323688 330948 4673705 5001041 6873027 6738860 1175367 1211674 310948 275904 291993 292573 346239 337552 325826 328547 225031 223546 709704 675540 1537794 1515081 460068 454480 672134 675310 843903 823919 869354 875037 909234 928871 899655 999645 2167108 2290663 1360452 1111761 744049 730773 876340 876095 922379 932812 946298 957970 1082119 1088242 5398905 5571777 40.25 71.9 1
14:28:10 2024-01-29 711817 702957 214983 213823 351447 358305 378583 373768 228809 226019 287765 285762 324175 330948 4670999 4976083 6910278 6762427 1185395 1210814 312148 275482 296332 292735 344439 337003 326811 328742 224714 224864 717000 671257 1546580 1516658 457452 450895 670911 672440 841407 827810 871940 870561 911296 928682 902441 1000251 2166926 2296706 1286123 1110038 744580 731812 876340 876132 921122 928565 946036 961076 1085301 1088242 5412222 5576750 40.25 71.9 1
14:28:11 2024-01-29 707899 704407 214975 214114 351943 357443 378907 374364 228969 224972 287381 287931 323201 331418 4658183 4989517 6887733 6753048 1183007 1211674 310224 276363 297192 292573 346518 335926 326776 328813 224398 224551 709870 671936 1537693 1519149 458815 450895 669720 673395 842599 827223 870664 871214 913090 931356 905974 998147 2167074 2296706 1282491 1109763 745646 729350 876376 876243 920799 928601 947049 958726 1081389 1090635 5399182 5578527 40.25 71.8 1
14:28:12 2024-01-29 708474 704407 214979 214264 351983 358018 378389 373803 228649 224972 287321 287412 323653 331999 4654782 4975703 6901227 6762427 1187165 1208238 312184 276363 292073 293502 345476 336527 327269 328778 224363 225639 709870 671257 1537019 1516658 457452 453482 671386 671451 842636 830332 873913 871269 911869 934804 902181 994515 2163929 2300438 1286500 1112973 744588 727668 881096 879984 918440 928862 948880 962338 1089706 1085167 5438438 5585741 40.25 71.9 1
14:28:13 2024-01-29 714983 706139 214945 213514 352055 360799 378943 373208 228969 226177 281270 285866 324926 328163 4673705 4948594 6929204 6801667 1179431 1209533 312184 276363 296602 294434 343405 336490 327764 328281 224873 224864 711260 673653 1556274 1515309 456043 453482 672500 673210 844266 828911 872704 870762 911223 935466 905974 994515 2163993 2292906 1272692 1115314 744914 728320 876376 878111 922190 929519 944655 960888 1085053 1085167 5400869 5578527 40.25 71.8 1
14:28:14 2024-01-29 710487 704407 214979 213814 351443 358557 378749 373208 228649 225704 287584 285797 323688 330113 4673705 4954445 6892719 6742975 1187165 1211674 312184 275904 292054 293950 345441 336490 327305 329902 224398 225352 708481 671257 1533386 1518169 457452 454605 671350 670791 843666 828911 872704 871381 911832 928646 907437 995235 2166668 2294533 1272692 1112973 744384 728701 876376 876243 920469 928862 943314 962489 1088164 1085167 5417994 5577878 40.25 71.8 1
14:28:15 2024-01-29 713394 705391 214983 213673 350912 358629 378907 373243 228969 225704 284014 285814 324699 329436 4657692 4950085 6924271 6762539 1185470 1208238 312184 275904 292164 293502 344439 336527 327269 328512 224398 225352 709870 672417 1530199 1516385 457452 453300 671621 671267 843666 828250 870590 868908 911296 928682 907598 994453 2160918 2296162 1283785 1109248 744384 728871 876376 876243 922342 927875 946373 958763 1082155 1088242 5389777 5574009 40.25 71.8 1
14:28:16 2024-01-29 707397 704393 214945 214273 352010 357479 378605 373768 228649 224937 287285 286664 323653 330150 4661014 4970867 6891902 6748232 1185470 1208238 311675 276363 292168 292361 346518 336748 329216 328990 224427 226968 708481 670016 1549791 1518814 458758 450678 670633 671451 841907 827223 870664 871926 910651 928574 902553 996690 2166926 2289657 1273413 1106882 742269 728320 876376 875000 919817 928529 946073 959446 1079022 1088242 5402504 5563409 40.25 71.9 1
14:28:17 2024-01-29 704252 704398 219180 213818 352051 357443 378302 373803 229289 224972 282866 287465 322941 330443 4657692 4980192 6882577 6734290 1179563 1210390 310295 276114 293763 292325 348532 336345 327163 328635 224219 224794 708481 671936 1534471 1518683 457452 453500 669720 672440 844229 827810 870627 868677 910651 932821 902293 992371 2160918 2292234 1281936 1109763 744588 729496 876376 876243 919817 927186 944692 958044 1082155 1087472 5385929 5569231 40.25 71.8 1
14:28:18 2024-01-29 708437 704407 214945 214123 352015 357515 378641 373803 228330 224937 287248 286412 323201 330113 4658071 4992319 6882577 6743420 1186202 1212006 311644 276256 292027 292976 346133 336345 327127 328635 224183 226968 708481 670016 1565747 1516658 457955 450606 669720 672404 841407 827810 873951 868677 910651 928646 901291 998185 2163836 2289657 1268753 1108458 743325 728461 876376 876243 921122 928529 946073 960167 1080587 1089783 5399182 5561861 40.25 71.8 1
14:28:19 2024-01-29 705822 704398 214876 213968 352051 356440 378035 373243 228969 224937 282666 287534 323201 330443 4648041 4989014 6882577 6745177 1175031 1213360 310806 275375 294129 291845 345334 336840 325791 328742 224873 223546 706999 675797 1529812 1512086 460191 453518 671658 675125 842636 822404 869354 874417 906597 927560 903926 998222 2167108 2283140 1358569 1108458 740868 727378 876376 875000 920375 928565 950269 958044 1078222 1088242 5399182 5564832 40.25 71.8 1
14:28:20 2024-01-29 705822 704407 214945 213215 352055 358305 377733 372091 228969 225704 282230 287460 323236 329646 4648041 4978712 6895577 6736580 1182810 1211526 310082 276114 292882 291330 345476 336490 325791 328990 224183 225373 709870 671936 1545021 1516009 460068 453089 669720 673395 843104 824736 869354 871815 910651 929528 901254 998110 2163717 2296162 1285633 1109248 744384 728701 875718 876243 921122 930176 945025 960314 1088384 1085094 5416321 5571352 40.25 71.8 1
14:28:22 2024-01-29 714028 704407 215578 213514 350845 359098 378871 372614 228809 225600 282797 283994 324629 328432 4652345 4942971 6932329 6768521 1179355 1208566 311858 275060 296602 293111 345930 337479 327463 327750 224678 224169 714040 675313 1525589 1507953 455428 454801 671145 670389 841370 827810 871460 869525 911943 928610 902255 993843 2159383 2289620 1268994 1112931 744384 728701 876376 876243 918904 928862 945025 960813 1088384 1083525 5417994 5577027 40.25 71.8 1
14:28:23 2024-01-29 714535 705405 214945 213215 350356 359098 378317 373137 228260 225635 283029 286213 324175 329436 4667816 4943051 6932329 6752485 1177746 1208238 311970 275304 292882 293466 345306 336490 328482 329436 224678 225639 708416 674614 1513442 1503138 456151 454837 671386 670463 843104 827810 871460 869525 909197 928610 899655 993134 2157547 2273178 1269782 1112973 741397 724506 876104 879649 918440 924826 944655 962489 1085264 1081158 5414637 5571352 40.25 71.8 1
14:28:24 2024-01-29 714535 704137 214910 213552 351979 359351 375963 372911 229129 225600 283105 286429 324965 327177 4669467 4940324 6939629 6741381 1169998 1210541 310695 275869 292921 293083 344680 338269 327092 329773 224327 224707 711260 671735 1547564 1503138 456006 455158 665866 671414 850512 828985 862630 869871 919193 928574 891766 994590 2160918 2270209 1285633 1125480 743517 723481 880744 880318 915844 919515 950232 964484 1083690 1079100 5345339 5580731 40.25 71.8 1
14:28:25 2024-01-29 714681 703411 216589 213219 351416 359640 377130 374293 227626 226862 282811 287683 324676 327749 4660035 5004187 7009447 6753048 1163891 1211008 312184 275446 291799 292254 343405 336490 325791 329471 222927 225247 705726 675577 1560758 1493918 456801 454728 665651 671451 848703 822950 864547 873104 919573 929528 894706 995943 2163993 2265014 1280676 1119364 738232 724543 885596 880272 910623 919623 955739 965732 1079164 1075218 5348610 5580731 40.25 71.8 1
14:28:26 2024-01-29 712239 702380 214915 212556 351731 359895 378505 376383 228528 226230 282049 287465 324035 327250 4669467 5016831 6999334 6746379 1152308 1211674 312112 274376 292616 291648 343405 337516 327214 328512 224169 224516 712650 681395 1534215 1492356 458778 456125 665866 677232 848101 818616 863932 876280 916015 919633 893253 1001606 2168649 2254480 1401645 1115387 737181 726636 883170 878111 911915 928260 955739 960888 1072191 1079100 5314533 5571352 40.25 71.8 1
14:28:27 2024-01-29 705077 704692 218045 213274 351695 357300 378691 376236 227960 226195 282684 287264 324000 331271 4654787 5050668 6972100 6715533 1160018 1206843 312112 274639 292882 293204 346239 336490 325756 329239 222962 224898 705701 678478 1524240 1501681 458870 452103 665323 673395 843830 820942 867741 876280 912369 924871 899878 1003215 2170191 2280463 1294878 1112413 738232 728320 884304 873724 911915 930176 954377 955248 1078399 1082163 5376530 5578527 40.25 71.8 1
14:28:28 2024-01-29 711318 705185 216110 213073 351839 358414 378655 375318 227731 226230 282194 286490 323166 329166 4660035 5046190 6972237 6720115 1164994 1211674 313062 274639 292882 291436 344403 335433 326740 328246 222962 224898 704316 679448 1527313 1507528 457371 452103 667826 675310 841907 820942 870839 876280 909095 919633 898704 1003969 2170191 2280426 1273413 1106057 737181 728958 883170 871141 910623 934392 954377 957192 1076107 1082759 5404274 5574980 40.25 71.8 1
14:28:29 2024-01-29 709182 704288 215929 213042 351839 358378 378799 373474 228295 226335 281995 287290 324965 328432 4654787 5011643 6912411 6734290 1166042 1211674 313062 274639 291548 292028 344403 337241 327728 327256 225031 224864 701531 679448 1523403 1505967 458778 454679 671658 675317 839483 820942 871903 876280 908073 924871 904487 1001071 2168649 2280463 1278860 1103068 739285 728701 878868 874964 917146 929519 947420 958007 1078986 1088315 5392313 5556115 40.25 71.8 1
14:28:30 2024-01-29 705980 704252 216671 214118 351983 356405 377396 373470 229078 224799 283029 287312 322230 330443 4664339 4986509 6878612 6734290 1181250 1207418 309971 275869 292332 292128 345441 336217 325791 327786 224169 224169 708481 670016 1522555 1515582 458417 450859 668772 671451 841907 825393 866852 869908 910651 929528 899941 998093 2160918 2289657 1291569 1106882 741397 728701 875097 873687 919817 928919 946427 959629 1088405 1086772 5432345 5574980 40.25 71.8 1
14:28:31 2024-01-29 714028 704407 214945 213215 350346 358955 378835 372021 228295 225635 282630 285191 324175 328163 4634738 4934823 6915994 6764913 1176064 1208566 311893 274604 292882 293431 345343 337003 325826 327256 224398 224135 714040 673863 1528344 1506342 457126 456125 671658 673395 845063 824772 867741 870524 911881 928344 896991 991719 2160918 2271269 1269782 1112413 741397 726122 876376 880461 919683 928919 947574 963518 1090706 1085232 5417264 5561786 40.25 71.8 1
14:28:32 2024-01-29 714535 704147 216451 213224 351083 359387 375364 374185 228668 224937 282630 286664 323166 326400 4654974 4926395 6920925 6745965 1169162 1208238 310433 275517 292054 291845 343440 338269 326667 330370 223976 223546 708481 670016 1535927 1503138 457452 454728 665323 671414 848703 825393 863138 870762 917241 928574 891877 994590 2157849 2262076 1287482 1121448 743631 725642 881333 883709 917109 923670 950083 967726 1085313 1078917 5333344 5571352 40.25 71.9 1
14:28:33 2024-01-29 713520 703790 214945 213224 350346 358557 376564 375489 227527 225600 283066 286213 323653 328432 4661733 4975895 6966505 6734290 1166659 1206452 312184 275869 291848 294199 344660 337003 325265 329809 222962 224551 704311 671936 1527643 1498166 456476 454837 664346 671414 848703 824189 862630 870524 918541 928538 888503 996123 2154748 2264353 1260704 1127374 743517 725460 881370 881956 915510 926289 950045 965619 1080514 1076015 5329897 5557744 40.25 71.9 1
14:28:34 2024-01-29 713879 704137 214910 211913 352051 359640 376564 373243 228295 226404 281995 286412 323952 327432 4648041 5007559 6994481 6743669 1156389 1206489 314743 274639 292789 293466 343334 337003 325756 329436 223697 225596 717369 677509 1538378 1488772 457126 455480 664853 673395 846899 823276 866994 875037 916518 928871 894743 998185 2170105 2259068 1272692 1119364 738758 725126 886401 882490 910181 919587 958142 963761 1078980 1077565 5354213 5561748 40.25 71.8 1
14:28:35 2024-01-29 710450 704448 214945 212925 352046 358593 375963 373768 228428 226300 281995 287813 323201 326934 4661620 5016831 6994481 6736181 1151676 1206843 313098 273765 291753 292128 343110 337552 325756 328742 224169 224516 708481 680666 1532038 1488920 457452 456125 667789 676270 848101 820942 863932 876280 917204 928928 895787 1004592 2170161 2254240 1306094 1116387 736213 724396 885559 878734 909978 926896 957103 960851 1072951 1080358 5307102 5567378 40.25 71.8 1
14:28:36 2024-01-29 703261 704142 214945 213074 352010 356119 377432 375189 228100 225984 282630 286664 324699 331146 4644654 5037488 6957180 6715533 1158080 1208238 311863 274639 296771 290798 346275 337589 327129 329506 222962 224516 707091 676542 1539394 1500612 460154 453482 663878 676751 846298 819778 868272 879481 915761 923679 898488 1003931 2169887 2276532 1275229 1112413 739285 728701 883170 873576 911269 930176 955886 955248 1075276 1078834 5337796 5561973 40.25 71.9 1
14:28:37 2024-01-29 705323 703192 215565 213039 351947 357479 378568 373208 227553 225984 282230 286629 322265 328432 4648937 5042862 6942241 6715533 1164717 1208238 313098 274604 296675 292128 346174 336490 326776 325813 224363 224204 701531 679448 1524126 1501681 458417 454122 671658 676122 841523 821007 873875 876169 907926 926299 905015 1000922 2170124 2277196 1282491 1100713 739910 728627 878868 874343 917146 932152 948131 958007 1075901 1088242 5399182 5545792 40.25 71.8 1
14:28:38 2024-01-29 704256 702408 219345 213518 352055 357754 377130 372091 228969 224937 282230 287099 324399 329436 4654974 4980192 6863926 6724912 1177882 1211674 309754 275253 296602 290630 345199 336490 325756 327821 223776 223477 734809 670016 1535952 1512358 460068 452924 670989 674652 843067 825619 871422 873241 910540 928070 899507 997400 2160918 2291186 1267967 1106882 741397 728051 875790 876243 919817 930176 943685 958007 1083763 1083561 5382085 5554043 40.25 71.9 1
14:28:39 2024-01-29 710220 702417 214915 213233 349827 356405 377697 372649 228100 224972 283066 284898 322230 329975 4654974 4952403 6892981 6738860 1185155 1206843 311166 275482 291194 291845 343440 333546 328286 327750 223625 223546 702933 670016 1527732 1515319 457126 450678 670633 670817 843666 827003 872666 869488 910651 928574 901291 995832 2160918 2291281 1281936 1107008 744580 728701 876376 876243 919817 927551 945025 960851 1086841 1085131 5393165 5545792 40.25 71.8 1
14:28:40 2024-01-29 711041 703900 214876 213070 349827 358546 378302 372091 228295 225635 282829 284038 323201 328163 4648923 4931301 6910553 6734290 1177746 1206843 311675 275025 292054 292609 344855 336490 328555 329705 224528 225639 705674 674829 1538313 1504568 456151 454387 671584 671773 844266 827736 870218 867060 911759 934804 897065 991719 2157849 2276107 1271598 1110038 741397 725607 876376 878734 917140 926205 947782 960851 1088384 1081995 5423525 5571352 40.25 71.9 1
14:28:41 2024-01-29 714207 702417 214880 213224 351416 359387 377697 371500 228295 225635 282230 285468 324175 326436 4648923 4910239 6906648 6748232 1174980 1208566 311202 274639 292582 292290 345197 337261 328018 329436 224219 223408 711260 671936 1526755 1504568 457452 455906 669720 672440 846298 824189 868272 870762 911881 928538 896590 993696 2157849 2266893 1250249 1115387 741397 722385 876376 880423 916870 919551 946373 963077 1085301 1081995 5353168 5567378 40.25 71.9 1
14:28:42 2024-01-29 710220 702380 219386 213664 350356 359801 374310 373768 228295 224555 282630 285762 322265 328163 4645623 4947647 6952172 6734290 1166659 1206918 309976 275233 291836 292290 346283 336071 327591 329631 222784 224760 702921 673380 1525230 1495208 456151 455856 664346 671773 848629 822950 862017 870907 918394 928871 892097 994490 2160918 2265286 1281354 1118567 738758 724309 882544 879122 909030 919551 953697 965043 1078222 1074458 5342749 5563409 40.25 71.9 1
14:28:43 2024-01-29 712328 702417 214910 211918 351735 359387 375999 372946 228295 226177 279743 285762 323166 326400 4661733 4990214 7000102 6717191 1150855 1208351 312919 274078 293712 291542 344819 337370 327092 328334 223482 224569 707091 679448 1528157 1491948 460068 456058 665762 676751 848703 818672 865199 876280 915906 919524 894071 1000146 2163993 2254480 1276364 1113010 736132 726636 881919 876243 911644 926289 953697 959446 1069844 1081395 5306948 5561973 40.25 71.8 1
14:28:44 2024-01-29 703754 702412 214945 212592 351974 357479 377733 373208 226919 225669 282031 286265 322976 328432 4645609 5036811 6952172 6736695 1163294 1209286 312955 274271 293407 291951 346528 336309 327499 325778 224363 223546 708544 681395 1517494 1503138 458417 453832 670706 676640 839483 820359 870664 876008 908073 919669 902607 1000358 2168649 2277722 1266970 1100713 738758 727255 876376 874964 915844 930176 948168 957325 1079164 1086703 5385929 5554043 40.25 71.8 1
14:28:45 2024-01-29 704261 702422 219341 213224 352015 356369 376299 371535 228969 224903 282230 287813 322230 329202 4645623 4961632 6876712 6727029 1185073 1208091 309829 275956 292164 292093 345476 335979 325791 328529 223725 224169 700647 670016 1518639 1514240 459085 450859 669246 670463 841101 825430 868737 869525 909361 928538 901291 996690 2159383 2288035 1278860 1106882 741397 728701 875097 873724 918514 928529 943723 956645 1078186 1087972 5383787 5562086 40.25 71.8 1
14:28:46 2024-01-29 702226 702408 219001 213518 351979 356369 377432 372649 228969 224746 282230 287064 322943 329436 4648923 4973789 6875046 6735150 1180329 1210814 309940 275904 292168 292085 347756 335433 325791 327750 223976 224516 708481 670016 1551896 1512358 456006 450859 669720 669477 839520 827810 869354 869525 910005 928610 899978 994527 2160645 2289657 1269782 1106882 741397 727255 875097 875000 919817 930176 944655 958044 1083763 1085131 5374408 5558006 40.25 71.8 1
14:28:47 2024-01-29 709480 704457 214979 213514 349850 356405 378266 372091 228269 225007 283613 286213 322941 329939 4651663 4952635 6903183 6738860 1182810 1203185 313016 274604 290952 292609 344142 333582 329216 327538 223697 224169 708481 669537 1532047 1507412 455428 450895 669720 669477 841309 827223 870218 867060 910005 933972 899978 993172 2157849 2287927 1279470 1110038 742339 727668 876376 876941 917140 926896 945025 959483 1087612 1081727 5410262 5563409 40.25 71.8 1
14:28:48 2024-01-29 713520 702412 214880 212925 349859 358593 377769 371795 228330 225320 282230 286879 324965 327640 4653378 4924186 6887733 6746379 1172711 1207381 310655 274675 292164 291436 342879 337552 326667 327291 224011 223477 707045 670016 1523496 1503138 457452 456125 667826 671451 846298 824809 862667 869525 913890 927848 896687 994740 2157576 2263680 1291180 1117771 741397 720380 876376 880409 917103 919515 946073 964484 1083727 1078834 5345453 5561973 40.25 71.8 1
14:28:50 2024-01-29 710487 701161 214718 213224 349827 357228 375435 374364 228049 224764 282847 287683 323096 328286 4653378 4983085 6952172 6743669 1164679 1213417 311675 275253 291436 292128 345161 336253 325265 328512 222962 224898 705726 675577 1572171 1488735 456151 454837 663914 671487 847829 820942 864621 872486 917241 927560 894779 995272 2160918 2259282 1261839 1117771 737181 722458 883170 877888 909670 919587 954377 963668 1077634 1076051 5318330 5578400 40.25 71.8 1
14:28:51 2024-01-29 704019 700352 214876 212916 351695 358779 376898 375850 227661 225530 281651 287465 324651 328322 4656705 5016831 6952172 6717382 1156427 1207381 311202 274184 292582 290559 344957 336765 326667 328778 222677 223546 705701 677026 1586866 1499544 459828 455212 664383 676270 846298 818616 866506 878499 913208 919560 897324 1001643 2167108 2271269 1273413 1112973 736656 726880 881956 876243 910623 926896 953697 959446 1069844 1080629 5322517 5559443 40.25 71.8 1
14:28:52 2024-01-29 706396 702116 216859 212602 351695 357336 377590 375318 227448 226469 282049 286490 322801 328250 4642190 5018869 6927347 6724912 1163332 1204779 312184 274184 296602 291684 343405 333474 326811 327750 223504 224864 711466 679448 1522966 1499544 458543 453389 669246 675310 839798 818616 866889 876280 909361 919633 901733 1001109 2170191 2280463 1275229 1102916 736132 727505 880744 871214 913247 928565 953017 953817 1075344 1082163 5372693 5561070 40.15 71.9 1
14:28:53 2024-01-29 709293 704293 214841 212379 351803 359036 378050 373393 228049 226195 281289 286594 322196 328127 4650602 4997046 6922548 6715734 1166042 1208238 311603 274378 291478 290798 343405 335433 326740 325778 224363 223512 702933 678478 1523435 1501681 458742 453119 671621 676270 839483 820942 870590 876280 908036 924871 902570 998185 2167074 2276107 1291569 1100713 740340 728480 876340 873650 918450 929519 946373 954938 1079164 1085131 5394761 5556115 40.25 71.8 1
14:28:54 2024-01-29 705476 702230 216562 213680 351731 358527 376349 372840 228969 225521 282230 286925 324700 329362 4639357 4961669 6859921 6706154 1177820 1209541 308349 275446 292054 290798 344403 335675 325493 327220 223432 223477 708481 670016 1534563 1512358 458056 452103 667789 671414 839760 822986 870218 870762 909324 928871 902283 997585 2157849 2286942 1287938 1106095 741397 728701 873857 873031 921122 930176 942335 955211 1082183 1086751 5411654 5556115 40.25 71.8 1
14:28:55 2024-01-29 713270 701665 216814 213148 349756 358522 377130 371500 227979 224937 281723 284038 323166 327335 4648923 4904770 6872953 6734290 1172711 1208678 310224 274604 292054 291613 342879 337003 326667 327485 223976 225373 707045 670016 1525519 1501681 456006 456125 667789 671414 846298 824152 863895 869525 911844 930186 894669 993134 2154312 2257113 1287482 1122208 741397 724543 879845 878734 913210 919551 951756 966121 1082183 1077565 5318398 5555836 40.25 71.8 1
14:28:56 2024-01-29 709909 702148 214876 212782 351979 358414 375364 372578 228260 225950 281129 286720 324929 326400 4639077 5005125 6985156 6724912 1153279 1204705 313098 274148 292164 292573 344819 336490 327129 327750 223625 223546 707091 679448 1528719 1488920 456043 456125 665866 676270 847500 820670 863895 876280 916518 919633 894706 1000358 2163993 2247824 1272321 1116181 736132 723994 884304 878111 911731 928919 956953 960739 1072987 1078154 5309108 5552594 40.25 71.8 1
14:28:57 2024-01-29 702988 704192 214945 212521 351380 355798 376564 373768 227731 225600 282430 285797 322196 330443 4648923 5035376 6957180 6706154 1157253 1206956 311166 274604 291799 290762 345441 336966 326667 328742 222927 224482 707091 675577 1558631 1500296 460154 453389 664272 676270 846298 819778 866506 878148 914231 919524 898711 1004081 2167074 2272609 1294878 1113206 737181 727447 886401 876941 913067 927442 954264 961114 1076041 1082087 5365029 5556115 40.25 71.8 1
14:28:58 2024-01-29 705249 702417 214945 212865 351659 357982 377697 372056 227553 225984 281760 285797 322196 327895 4642863 5034614 6958333 6706154 1159117 1207930 312148 274568 292300 290621 344921 333510 325496 328706 222927 224898 704311 677509 1546094 1502072 457371 453178 665830 673395 843104 820942 867741 876280 910483 919669 898630 1001071 2168649 2278628 1275229 1107008 736213 728664 881370 873576 915157 932506 952474 959056 1079164 1087472 5389777 5552594 40.25 71.9 1
14:28:59 2024-01-29 703992 704697 219314 213215 351699 356369 376264 373202 228614 224903 282194 286629 321194 328468 4642863 4976083 6864813 6706154 1175367 1206452 308998 274639 292054 290621 344439 335469 326983 327220 223625 223253 703782 670016 1522404 1511285 458092 453178 668772 671927 841309 823276 869598 869871 910651 927560 898630 995198 2163836 2290912 1278238 1107008 743517 728664 876460 876058 920375 927514 943678 959409 1086569 1086698 5408588 5561973 40.25 71.8 1
14:29:00 2024-01-29 713884 702417 214876 212845 350885 359098 376564 373465 228100 224937 281362 285273 323166 324492 4633484 4920739 6897303 6734290 1174386 1206843 310224 274184 292675 290621 342879 337516 327360 326727 223625 223443 707045 670016 1524949 1501007 457452 456125 668299 671451 846298 824152 864547 869525 911881 931567 895773 997025 2154603 2262883 1289331 1119326 743240 723580 878831 880285 915844 921060 949643 966346 1082082 1079100 5318512 5561973 40.25 71.8 1
14:29:01 2024-01-29 712507 699785 215879 212552 350351 358522 375399 373732 226849 225635 281995 284107 323166 327128 4645698 5001447 6975830 6724912 1159736 1204705 312148 274568 291605 291845 344819 335469 327591 330122 222962 224829 697362 679448 1533684 1491800 456151 454837 664346 673690 846298 822692 864547 874484 918441 930246 894595 997396 2162388 2257420 1283785 1119579 736656 722421 884931 880038 910435 919551 953915 965043 1080643 1075928 5353560 5552594 40.25 71.8 1
14:29:02 2024-01-29 706769 700316 214577 213034 351654 357479 374310 372091 227588 224937 279707 287264 322161 326436 4642863 5004001 6972091 6706154 1149846 1204742 311166 274184 291957 290798 345587 337003 326667 330406 223468 223546 707091 678478 1540223 1497337 461054 454801 666235 676751 847877 821007 868921 880108 915835 923679 894595 1003856 2168559 2268502 1294878 1112413 738322 728553 883170 873650 910219 928862 955607 957288 1071433 1080629 5336893 5552604 40.25 71.8 1
14:29:03 2024-01-29 702226 704423 214945 212547 351663 357443 377697 372091 226570 225635 281362 286195 322196 328395 4645613 5026061 6912449 6706154 1163332 1206489 312112 274184 296602 291684 345942 336217 326740 325743 224011 223512 715591 679448 1518688 1501681 460575 450570 671945 676603 842195 820868 872704 875511 907853 926943 905015 997998 2163993 2276107 1289754 1103334 739285 727668 876376 873751 919683 930176 946427 956608 1075864 1087972 5378645 5544767 40.25 71.8 1
14:29:04 2024-01-29 703256 701347 219079 213523 351699 356083 376264 371500 228330 224555 281995 286629 324591 329399 4633484 4961541 6845275 6706154 1178722 1206918 310368 275253 291915 290630 344403 333546 327360 327256 223905 223512 707091 669059 1521605 1516009 459412 453389 669082 669294 841870 825619 871422 869451 909821 930186 899978 992296 2163836 2286942 1280087 1106882 741397 728553 873857 873687 918440 928862 943723 957325 1083727 1083525 5380371 5552594 40.25 71.8 1
14:29:05 2024-01-29 707397 701352 214543 212885 348773 356369 376564 372056 227906 224937 282630 284279 321936 328432 4633484 4931301 6868135 6724912 1179152 1206489 310913 274376 290427 292573 344638 333474 325756 325813 223468 225639 702941 673863 1530742 1505930 456151 450678 669646 670817 841597 827383 870218 867060 909169 931567 901800 988822 2154708 2277722 1277587 1110038 742456 726636 876376 876243 917798 924898 943314 959446 1087612 1083561 5408588 5552594 40.25 71.8 1
14:29:06 2024-01-29 712268 701352 214577 212881 349827 359375 376564 373202 227588 224937 281796 284072 324929 324492 4633484 4905589 6882577 6734290 1172673 1203371 310224 274184 292054 291684 342879 336986 326996 329202 224176 223408 709787 671936 1524439 1502430 457452 457111 670035 671414 845063 822986 863932 870613 911881 930186 893253 993881 2157849 2262076 1289331 1119364 742456 722151 876376 879649 915844 919479 947457 964484 1082155 1079100 5323938 5545792 40.25 71.8 1
14:29:07 2024-01-29 713398 700325 215879 212363 349792 358305 375399 373732 226849 226570 282194 284072 323166 326400 4636035 4977542 6962720 6724912 1166659 1204742 311166 275197 291350 292254 345197 336200 327591 328369 222784 225457 701498 677509 1530199 1493158 456114 453119 664346 672440 848189 820757 865162 871214 914537 928928 893996 997437 2159383 2252845 1278238 1117771 737181 722385 884304 879984 909296 919587 953915 963630 1079164 1076119 5323938 5552594 40.25 71.8 1
14:29:08 2024-01-29 705476 700325 214543 212890 352019 357156 373977 372649 227941 225443 279743 287299 321677 327663 4642863 5016831 6986389 6706154 1151133 1205739 311863 274094 293712 291507 344783 336857 326631 328104 223290 224065 705701 679448 1521716 1490888 459828 456624 665830 676751 847500 818616 862704 879873 915869 919524 894706 1001606 2163993 2257680 1269782 1112145 737181 727711 880671 874964 910623 927551 953697 958452 1069844 1080629 5337868 5548634 40.25 71.8 1
14:29:09 2024-01-29 705980 701352 216823 211922 350885 356405 377697 371760 226919 225984 281796 286265 322196 327931 4639551 5008675 6901227 6712089 1166583 1207566 310118 273658 293504 290621 346528 335288 327591 327220 223940 223132 705646 671936 1514115 1512358 458758 450823 669720 673395 843067 822419 868978 871214 910500 926214 900170 996690 2157849 2278847 1330006 1106095 739285 727668 875097 871177 917140 928862 944351 955211 1075901 1085167 5366854 5531094 40.25 71.8 1
14:29:10 2024-01-29 702762 700316 218965 213668 349859 355833 378233 372056 227906 223551 281398 285727 321194 328933 4636243 4952497 6879650 6735150 1179317 1205850 310517 274883 290245 292396 345831 333438 325791 325813 223625 225639 707091 671257 1557791 1507041 454855 450678 669449 668456 839483 825393 866852 867060 910005 928610 899978 993172 2151401 2282296 1269782 1108458 740868 724543 876068 876243 917146 919623 945025 961038 1085264 1078798 5397483 5548639 40.25 71.8 1
14:29:11 2024-01-29 712507 701083 219309 212925 350634 358557 373679 372938 228100 224903 282361 284898 322196 324455 4636243 4914611 6903295 6727029 1165558 1202317 310368 274639 291751 290833 344855 335215 324721 328742 222543 223512 709954 670016 1522992 1501756 456151 454467 664346 669440 848101 825123 860108 868641 917241 929528 890797 992333 2154708 2261979 1267145 1119364 737181 722385 881800 879984 910623 919515 951660 963630 1075901 1072905 5333344 5552594 40.25 71.8 1
14:29:12 2024-01-29 711017 700316 219108 211852 350885 358018 374239 372056 227553 225984 279671 285866 322230 324492 4642586 5018662 6988180 6727029 1147391 1203852 311166 272964 293346 290480 342879 335943 324830 327750 222962 223443 705180 678963 1524100 1493918 458815 454728 664346 675310 846298 817420 862667 876280 916555 918841 891987 1003253 2160918 2257408 1269782 1111621 737181 726636 881333 873068 910623 926896 951660 957325 1068295 1079100 5308757 5548634 40.25 71.8 1
14:29:13 2024-01-29 706363 700357 214945 212556 350885 356405 377697 371464 226884 225669 279743 285330 322196 327432 4651663 5029779 6917981 6706154 1160566 1206806 312077 273729 296607 290621 344855 333402 325756 325287 224363 223477 704646 677509 1524468 1501681 458758 453389 669720 674831 838887 819778 869391 873797 906715 924871 899692 998185 2160918 2271269 1270537 1099146 738758 727668 875097 871177 915805 928919 945025 955211 1079164 1085131 5376530 5543216 40.25 71.8 1
14:29:14 2024-01-29 702078 700321 218898 213215 350356 355299 375399 373202 228295 223585 281505 287764 323487 328678 4637329 4952484 6854600 6707678 1179431 1202962 310224 274812 290601 292538 343370 333149 325300 326762 223468 223512 707091 668781 1528271 1510213 456151 452421 668772 670938 839483 825430 870218 867060 908073 928538 898667 993172 2154708 2286942 1272692 1103737 741397 728184 873857 873724 917177 927551 942335 957325 1085301 1081995 5372693 5543216 40.25 71.8 1
14:29:15 2024-01-29 709289 701352 214726 212881 349036 356405 377144 373584 227661 225426 282574 286468 322091 328286 4641170 4931301 6893340 6724912 1179317 1203409 310259 274219 291253 291472 342879 333510 325791 326995 224011 223512 709870 671936 1533397 1501793 454781 453482 669720 669440 841309 825430 868978 867060 910005 928574 898630 990819 2151646 2283700 1267145 1108458 741397 726636 875097 875000 921362 923560 945025 958044 1086841 1081958 5393165 5544767 40.25 71.9 1
14:29:16 2024-01-29 712328 701379 216209 212602 349541 360056 377144 373202 227448 225339 281217 285668 323026 326983 4633484 4880974 6853373 6724912 1169332 1203521 309754 273765 291642 290445 342879 336490 326667 328769 223661 222788 707045 670016 1521145 1499544 456043 455802 665866 671773 846298 824189 862667 868908 913890 928272 897439 993172 2151646 2262076 1266151 1118567 741397 720307 876376 880038 915844 919515 946036 965043 1081280 1079100 5320137 5551597 40.25 71.8 1
14:29:18 2024-01-29 712865 701202 216828 213073 350389 358162 374993 374258 226709 226230 281614 285667 322196 324492 4629636 4979741 6961642 6717153 1147391 1203852 312834 272928 296817 290868 342879 336253 324830 327521 222998 223546 705701 679448 1523278 1487863 459085 455480 665866 676270 846298 817420 862560 876280 914574 919560 893400 1002537 2160645 2252882 1269782 1111355 736132 725607 881800 875000 910623 926241 954377 958044 1069944 1079100 5299378 5555574 40.25 71.9 1
14:29:19 2024-01-29 705253 700479 214876 211750 350705 359036 377252 373693 226709 225286 279707 285330 321229 327164 4642863 5011681 6912674 6701371 1160018 1204742 312112 272964 292054 290418 345161 333546 325791 325252 224011 223546 701562 677509 1509355 1501793 458431 453518 671182 675310 839211 819197 869391 875037 907394 923496 899692 998185 2163993 2271269 1265186 1100713 738758 727668 875718 871177 915805 928862 945699 955248 1079164 1088242 5390894 5548178 40.25 71.9 1
14:29:20 2024-01-29 704493 701198 215909 213082 350459 358618 375435 371500 228330 223585 281505 286664 321194 328432 4629636 4958971 6845275 6706154 1178610 1203409 309754 274675 291312 290833 344439 333546 325528 327027 223461 223512 702933 668104 1551286 1512358 456043 453190 668772 669477 841309 825430 869391 869525 909361 928538 901270 994527 2157849 2285320 1286123 1103737 741397 728701 873857 872449 919817 928206 943723 955285 1084505 1085121 5386340 5546682 40.25 71.8 1
14:29:21 2024-01-29 710109 702344 214245 212592 347759 356405 376313 373165 227553 224903 282230 289736 322196 326752 4629636 4914888 6882577 6724689 1172434 1201622 310224 273800 291642 290516 342879 335469 327129 325778 224011 223477 702933 671735 1529492 1498879 454683 456125 669246 671487 843866 821786 866506 868641 911236 929528 896687 993172 2151646 2259282 1248466 1116181 740868 720307 875097 879026 916220 922798 946899 965507 1081972 1082262 5326096 5545792 40.25 71.8 1
14:29:22 2024-01-29 710192 698314 214910 212786 348487 357407 375399 373208 226849 224764 281704 289843 321971 326436 4636243 4970469 6938529 6710743 1163332 1202962 309789 274219 290336 290621 344855 335469 326667 328512 221910 223546 709954 671735 1529521 1488735 455466 455534 664346 670975 846298 820942 862054 870907 915869 927560 889206 994527 2157849 2257680 1281936 1116181 736132 722188 885140 880498 910435 923670 954302 963518 1075960 1076038 5291864 5539262 40.25 71.8 1
14:29:23 2024-01-29 703892 698268 214876 212890 351983 355299 374132 372091 227588 224937 281362 286664 320265 327396 4636243 5000446 6953375 6691999 1146299 1201574 310259 272928 297201 290762 342663 335979 324830 327521 222962 223512 696078 677026 1546358 1497486 458815 450642 664346 675310 846027 816262 862704 876280 911881 919560 894779 1004119 2160918 2262076 1272733 1110967 736213 728553 883844 871963 910846 930163 951474 955528 1074512 1082225 5370966 5543216 40.25 71.8 1
14:29:24 2024-01-29 702762 701388 219377 211750 351690 355833 375136 370056 227623 225477 279743 285797 321263 327164 4626878 4970469 6897303 6701371 1162652 1204742 311166 272964 296602 290215 345343 333546 326667 325778 224205 223288 704303 673863 1526544 1501681 458758 454569 669720 673395 839520 820942 866852 872215 908073 924908 898979 996690 2159383 2278628 1260704 1107008 742456 728701 874582 874447 919720 927405 942186 955211 1083763 1082031 5380371 5538158 40.25 71.8 1
14:29:25 2024-01-29 708290 701656 219332 212592 348524 356119 376564 373202 227588 224972 282230 289365 321712 328200 4620284 4924267 6863247 6715324 1175749 1201259 310224 273800 290336 291436 342591 333474 325791 325778 223661 223477 700191 671735 1517319 1501007 454855 453500 668772 668456 839248 824809 867741 867060 910005 931567 897358 990819 2156008 2265707 1270917 1113206 740340 722553 875828 880609 915535 919515 944351 962944 1083660 1082160 5322398 5544678 40.25 71.8 1
14:29:26 2024-01-29 709480 698273 219186 213219 348773 357946 374310 373208 227394 223620 281832 284107 321712 326436 4629636 4952843 6912561 6705958 1162427 1199018 309250 274411 291489 290621 344855 333582 324830 328281 221564 223581 700141 671257 1527976 1491037 455466 455212 663404 669477 846298 820942 860145 870907 917100 928928 893152 995823 2160849 2267658 1287482 1116387 737794 722005 881370 878111 907972 922907 951511 963630 1077634 1072905 5291902 5535313 40.25 71.8 1
14:29:27 2024-01-29 704488 698277 219372 211962 351983 356119 373714 371535 226919 225221 279707 286664 320970 326400 4636243 5004001 6962720 6696593 1146299 1203409 311639 272964 296776 290798 342879 335469 324830 327256 222962 223512 705701 677509 1506622 1489686 458852 454407 664346 675310 847500 816262 865101 878854 915761 920997 895689 1002387 2163929 2260680 1269101 1110038 737181 726636 881463 874447 910315 926859 951623 957880 1072951 1078984 5349176 5541742 40.25 71.8 1
14:29:28 2024-01-29 704972 700289 219314 211843 351416 355798 375364 370056 227518 225600 279671 285762 321194 327091 4624105 4963116 6874165 6688439 1168584 1202962 308314 274285 292054 290285 345831 333438 326667 325778 222962 223914 708481 669059 1538564 1512358 457371 452103 667281 671773 841594 825545 869993 870054 907853 929455 902553 994440 2157209 2283700 1276389 1108458 744049 728701 874477 875584 917140 926714 942335 960813 1085301 1081122 5391477 5543216 40.25 71.9 1
14:29:29 2024-01-29 710487 700316 214245 212516 347719 357443 376528 372938 227553 224903 281326 289665 322161 324492 4624105 4902011 6883517 6715533 1169295 1203334 310188 273956 292054 291613 342879 335979 326667 325743 223976 223443 705674 670016 1554658 1500023 456912 455869 670035 673210 844266 825619 866413 869451 913164 930113 896541 993134 2150117 2260031 1264335 1119364 740868 720271 875718 881124 915844 921060 946373 965732 1082155 1079100 5321854 5543216 40.25 71.9 1
14:29:30 2024-01-29 710487 699495 214876 211887 348733 357443 376898 372649 226656 224903 281326 284003 321677 326364 4633484 4971792 6938529 6706154 1159906 1202428 309719 274376 290710 290621 344819 333510 324577 327715 222039 225639 717183 673863 1561141 1494484 455854 453977 664037 670279 846069 822655 864559 872000 914464 926905 889169 997585 2157776 2247824 1280676 1116181 736213 720307 882779 878734 907887 919515 954377 962413 1071396 1075181 5286316 5533560 40.25 71.9 1
14:29:31 2024-01-29 700765 698232 219264 212310 349827 356755 374239 372056 226849 224868 281326 285261 322686 328432 4633484 5018402 6939629 6678866 1153953 1204668 310913 273765 292054 290762 343405 333474 326255 329436 222449 225639 711363 676767 1523094 1500296 457452 450606 666235 673211 843666 819801 867741 873760 910651 924878 898600 999295 2160918 2273301 1271598 1102342 735085 727668 878868 870487 912562 928529 951586 955678 1075308 1081958 5361560 5533837 40.25 71.8 1
14:29:32 2024-01-29 704695 701347 219305 211856 351699 356333 375100 371555 227588 225251 279635 285762 321194 327128 4626878 4962961 6855461 6688439 1171039 1202925 308314 274604 291642 290502 346492 333185 327555 328505 222677 223408 708481 668104 1545019 1511702 457452 451992 668735 668893 839483 822986 869993 869451 907766 930186 901911 993658 2154708 2286942 1283785 1106095 741397 727668 873238 873687 917140 926859 942298 957325 1085264 1082089 5399182 5543216 40.25 71.8 1
14:29:33 2024-01-29 712512 700325 219314 211918 348773 357479 375963 372149 227359 224711 281326 284003 322196 324419 4617512 4891535 6878612 6715533 1171001 1205124 309976 274320 291799 291401 342591 335834 326631 328309 223482 224846 701562 670016 1523669 1500612 457527 454401 667826 671773 846709 822913 862630 869525 914359 932125 893363 994590 2150117 2256079 1266151 1118567 740868 719725 876376 878734 913210 921030 946036 965006 1080551 1076015 5330572 5544767 40.25 71.9 1
14:29:34 2024-01-29 711313 698277 214880 211887 349581 357443 374275 373202 226463 225600 279707 289437 322196 324455 4626878 4968869 6957760 6717420 1149902 1205983 312556 272787 291945 291260 342771 333402 326631 329472 222784 225321 701733 679170 1501256 1484698 457452 456299 665762 676048 846298 816226 864559 876280 914501 919524 894260 1001071 2160918 2250062 1383052 1112413 735085 724543 880118 875971 910623 919660 951660 958044 1070569 1078337 5295721 5533837 40.25 71.9 1
14:29:35 2024-01-29 701267 700289 214876 211882 349823 356369 376528 371760 226498 224937 279743 286213 321194 327359 4630179 5011643 6902518 6688249 1163332 1203245 311707 272823 292927 290621 345550 333366 327092 325480 224363 223098 704303 673380 1516960 1503138 459815 450823 669720 674652 841309 820942 868272 871177 906715 924871 899878 995235 2154434 2271269 1298575 1100713 738758 727668 873857 871141 917103 928862 945025 955174 1079164 1083525 5359807 5533837 40.25 71.8 1
14:29:36 2024-01-29 703261 700098 214547 213224 349300 357007 375399 373202 227648 223516 282230 284038 320935 327895 4624105 4935977 6866889 6707832 1176715 1204063 310082 274007 290232 292057 342879 333438 327129 325743 223339 225321 708481 671566 1521203 1499656 455206 455833 668772 670426 841370 822692 862667 868908 910651 930186 891135 991719 2148553 2253901 1264335 1115387 740340 719481 873857 878734 915807 919759 945025 963630 1080551 1078830 5291902 5543216 40.25 71.8 1
14:29:37 2024-01-29 712006 694277 214543 211882 347759 356369 374239 372911 226884 224746 281398 289736 324134 326400 4624105 4961944 6959455 6707601 1148256 1208233 312112 272667 292054 291538 342879 335179 324649 327185 223040 223443 705701 678478 1520259 1484698 457564 455856 663878 674831 846298 816226 862017 875658 913854 919524 892061 1001071 2160918 2248466 1371752 1111621 734562 724273 880118 873687 909941 919623 950232 958007 1069944 1076015 5273486 5533875 40.25 71.8 1
14:29:38 2024-01-29 701267 698268 214876 211891 350845 356369 376528 371500 226814 224937 279707 284898 321159 327128 4630179 5004209 6913156 6707806 1163055 1204138 310695 272682 293246 290727 344819 333474 326667 325515 224076 225004 702933 673863 1516492 1510790 458417 454144 669720 673395 841309 820942 869598 871141 908073 924871 899878 995235 2154708 2274493 1348446 1102916 737181 726636 873857 871141 916873 928862 945025 957192 1075901 1083702 5372693 5539262 40.25 71.8 1
14:29:39 2024-01-29 706359 699794 219269 211926 347683 357367 375963 372938 227588 224590 281995 289671 321229 327396 4636035 4914754 6894707 6715533 1176602 1202366 310188 274307 290422 291684 342879 333329 325756 325743 223625 223443 709870 671936 1515827 1497374 454855 454569 668772 668456 839520 824189 867741 866788 910005 928538 898630 990307 2151646 2280426 1296096 1106882 741397 726365 873857 875000 917146 924862 942973 958044 1085301 1078834 5393628 5543216 40.25 71.9 1
14:29:40 2024-01-29 710487 700093 219264 211922 347755 357443 375435 372149 226884 224555 281072 285566 324435 326110 4625121 4877024 6864173 6725331 1167354 1201622 309250 273658 291230 290762 341519 336217 324794 325778 222962 222754 699053 668104 1515089 1497411 456801 454837 665762 668456 846027 822950 861368 867060 911917 930186 892061 991719 2145502 2256079 1280087 1119364 740868 720344 876376 878734 913210 921060 946073 963630 1079164 1075978 5303293 5539262 40.25 71.9 1
14:29:41 2024-01-29 710487 698277 214919 211520 349300 359784 376365 373020 226570 226091 279419 285668 324051 324347 4631737 4968257 6950076 6698030 1147028 1201574 311603 272702 292054 290224 342879 335469 324649 325813 222641 223477 705701 678963 1541008 1484698 458870 455856 664346 675310 845699 816226 860108 876280 913854 921069 891355 1001071 2160918 2246872 1379285 1110038 734562 725336 880118 873687 908009 919660 951623 956608 1069185 1075978 5292133 5529890 40.25 71.8 1
14:29:42 2024-01-29 703266 694304 214696 211605 349541 357983 377968 373994 226359 227439 279527 285191 323104 326946 4620383 4986497 6872990 6688552 1159312 1202428 311166 272702 292164 290974 342879 333280 324830 324762 223976 222754 702933 673863 1521028 1501007 457408 453500 669246 673395 838293 820359 867741 871177 905395 919669 900345 995235 2154708 2271269 1266970 1099929 738758 726636 873857 871141 918287 927551 942335 955678 1080643 1078834 5346272 5527134 40.25 71.8 1
14:29:43 2024-01-29 707495 701198 216173 212269 347581 357513 375856 372865 226709 224764 281614 285744 323595 327068 4617512 4919537 6881224 6706154 1177708 1202428 309754 272928 288707 291684 342879 333402 325265 325743 222962 225373 708481 671735 1525593 1501681 454855 450823 668772 668456 839483 824189 869598 866418 908073 928538 897994 991719 2151237 2274493 1271937 1106882 741397 724543 875718 875621 915157 924862 945699 960888 1086841 1082307 5397483 5546996 40.25 71.9 1
14:29:44 2024-01-29 710732 699207 215601 211785 349644 358020 375832 372566 227413 223585 279707 284038 321194 324455 4624105 4905509 6872990 6698144 1161636 1199018 308385 274184 290851 290798 342879 333474 324830 327786 221502 223512 709954 670016 1541597 1492858 455503 454144 663875 669440 846298 822419 860145 868641 916518 927560 887874 992371 2154708 2252260 1280087 1117771 737181 720307 880551 878734 907936 919515 953697 963630 1077634 1072111 5307229 5538759 40.25 71.8 1
14:29:45 2024-01-29 702919 699712 216218 211750 351519 358020 373083 371500 227553 224903 279671 287055 322399 326364 4626878 5010577 6958333 6688552 1144091 1202428 310188 272964 292419 289404 344855 333546 324794 327256 222578 223443 703790 672898 1580152 1493918 458778 453178 664346 673395 842599 818616 865237 876280 911881 921069 894779 1002537 2160918 2265014 1267967 1108458 736132 726636 881333 869834 910735 927551 951660 957192 1074929 1081395 5364558 5518385 40.25 71.8 1
14:29:47 2024-01-29 702961 701198 215601 211852 350638 355299 374310 369767 227588 224520 279599 285762 322459 326400 4620807 4953207 6830198 6678056 1172711 1202962 307813 274184 291194 289880 343094 333438 324830 325778 222927 222754 705701 668104 1527368 1508117 457408 452103 665903 669477 839483 820942 867741 869525 906440 926905 899878 993783 2151646 2280463 1265186 1102879 739285 726636 871384 869871 916454 927566 943723 956135 1084468 1083694 5392313 5533837 40.25 71.8 1
14:29:48 2024-01-29 711313 698277 219264 211668 348243 357803 375399 370056 226919 224555 279455 285325 321712 324455 4614727 4889150 6863926 6707606 1166659 1202428 309250 272964 291230 290551 342879 335324 324830 325778 222962 222788 709787 669738 1517577 1498166 456801 453083 664853 671451 845100 822368 860145 867060 911881 928871 893626 991719 2145422 2256079 1280087 1118567 740340 719253 876376 879168 914331 920878 949078 963556 1081338 1076038 5305307 5533837 40.25 71.8 1
14:29:49 2024-01-29 710487 700701 216819 211450 348937 357479 373679 372457 226254 224972 279707 289401 321712 324455 4617512 4950988 6952172 6687397 1144537 1200098 312077 272476 291848 290762 342879 333546 324830 328505 222927 223443 705701 677509 1511757 1480161 459412 454837 664346 673395 845100 816226 862667 875658 911917 919524 892097 1000358 2157849 2245279 1379285 1110038 735158 725642 881333 876316 910181 925634 951236 959741 1069075 1075869 5308757 5543216 40.25 71.8 1
14:29:50 2024-01-29 703261 699101 219386 211525 349684 355299 375136 372149 226463 224937 279599 284038 323319 324528 4620807 4975782 6892981 6687397 1160018 1202428 311202 272702 291848 289809 342591 333474 326667 324500 224011 222754 701562 673863 1523436 1501793 457452 450823 669246 673395 837427 819778 868978 871214 905432 925155 898979 995272 2157849 2267716 1328157 1103919 741397 727631 872097 871963 918413 927405 941440 956967 1082119 1083561 5370966 5529890 40.25 71.8 1
14:29:51 2024-01-29 706088 700701 219278 211918 347688 358527 375435 372149 226884 223585 281362 284668 321194 326400 4614727 4903124 6843629 6706154 1175989 1199912 309754 272964 288631 290833 342879 333402 325038 325252 222606 222788 705701 670016 1542604 1499656 454061 453214 667826 667437 839483 822986 867741 866445 908073 930186 894411 988859 2154471 2264022 1267967 1110038 739285 722280 874582 878660 917109 921060 943678 960888 1080551 1082163 5318330 5529890 40.25 71.8 1
14:29:52 2024-01-29 708784 694268 218934 211918 347724 355299 372857 371795 226849 223551 281362 289568 320265 324492 4614727 4919377 6901227 6691999 1160287 1205652 309320 274184 290300 290224 342879 333474 324830 327027 221537 223546 704316 673173 1529503 1484698 455938 454033 662464 669477 846298 819778 862054 868641 914537 925570 894377 995823 2157776 2253610 1286789 1115591 735687 722553 882624 876243 907613 921030 953155 962489 1069944 1076156 5267505 5525947 40.25 71.8 1
14:29:53 2024-01-29 699244 694268 218956 211891 349291 355999 373154 371500 226533 224590 279671 285468 322232 328236 4620807 4993346 6912449 6669425 1152271 1199018 310224 273256 291334 289633 343334 333438 324830 327256 222039 223512 711363 673380 1521437 1490888 456043 451462 663875 672440 839520 818036 865237 876354 910430 923569 894632 998036 2162388 2272155 1262520 1103068 734112 727193 876376 868604 911805 928862 946073 955401 1074438 1082013 5362671 5516582 40.25 71.8 1
14:29:54 2024-01-29 701258 694304 215422 213224 348773 355999 373977 372149 226884 223171 279743 284072 322232 327432 4617512 4924240 6835950 6688439 1176027 1202428 309971 272964 288595 290833 342879 332896 326667 324762 222770 222754 701562 669825 1532415 1502866 457304 450823 668299 667474 838565 825619 867480 867653 907247 930186 900775 990149 2153069 2277722 1277587 1106608 740340 726675 874582 873687 914331 919587 943723 957325 1083763 1072730 5380371 5527134 40.25 71.8 1
14:29:55 2024-01-29 708869 698268 218929 211852 347444 356369 375172 370056 226849 223585 279671 284548 321194 324131 4611435 4885665 6854600 6697925 1166659 1201659 308385 272964 291484 289809 341879 333582 324830 325287 222962 224336 704303 668104 1526391 1493918 456801 455480 667821 671773 846069 824447 863325 866986 913201 929419 893876 991570 2145539 2250732 1266151 1119364 740340 719253 876104 878111 914331 919759 944692 962451 1078399 1072868 5295721 5535036 40.25 71.8 1
14:29:56 2024-01-29 709289 694268 219314 210525 349300 356405 373154 372675 226691 225286 279477 284038 321194 323927 4620284 4970195 6947854 6688439 1147028 1199059 312184 272702 291230 290643 342879 333546 324830 325813 222734 223132 701531 677509 1538493 1488112 457452 455225 666235 675273 846106 815845 863325 875730 915184 921069 890420 998222 2157547 2254427 1269782 1110038 735085 724433 880118 872413 907972 924898 951660 956645 1068427 1076051 5289999 5524458 40.25 71.8 1
14:29:57 2024-01-29 703261 694340 214876 211511 349577 355263 375435 372149 225955 224590 279707 284072 326338 324528 4617512 4990101 6872715 6687397 1156679 1203521 311166 272476 296332 289880 342879 333474 327129 324273 222998 223477 698820 677253 1529614 1499395 457452 450714 669720 673285 837410 817852 870143 873724 904755 919560 901688 998860 2157849 2265286 1265186 1100713 738232 726122 873586 869908 915844 927551 942335 954532 1077634 1083525 5346272 5516582 40.25 71.8 1
14:29:58 2024-01-29 701267 698015 215005 212916 348493 355999 374275 372149 226884 223171 281962 284038 322232 327468 4608147 4924058 6826624 6678056 1172673 1200098 308385 273800 288631 289880 344819 332392 327092 328041 222641 225004 696078 666199 1520449 1505967 453950 450570 668131 669386 838293 823919 867741 865830 909169 930186 898414 988897 2151401 2262076 1266151 1109248 737181 720307 873238 876243 915844 919515 942335 960167 1083727 1079100 5333344 5524458 40.25 71.8 1
14:29:59 2024-01-29 708514 694313 215303 211922 347759 355263 372003 372149 226919 223516 279671 289423 321685 323963 4610932 4887017 6873251 6677862 1163332 1199018 307848 272964 290146 290551 342699 333221 324883 327644 222088 223029 698444 668104 1520455 1496346 456476 450859 663404 667474 845100 824372 860866 867060 917241 928871 890610 991719 2145422 2254480 1283237 1118567 737181 720344 877076 876243 909978 919759 946110 960167 1077362 1069806 5291941 5525947 40.25 71.8 1
14:30:00 2024-01-29 706327 694273 218735 210569 350392 356369 372857 372149 226533 224903 279169 284038 326603 323435 4611435 4961196 6942241 6682627 1144537 1203409 311390 272682 291487 290215 342217 333402 324794 328309 222400 223374 694707 677739 1524700 1480234 456725 450503 664309 674831 843830 813844 859497 875730 913565 916902 889536 1001109 2154785 2244626 1371752 1108458 733064 722385 878245 873650 908921 923487 950194 956608 1068427 1075978 5276910 5524458 40.25 71.8 1
14:30:01 2024-01-29 699963 698221 219242 211520 348738 355999 374275 373202 226463 224555 279635 284038 322686 328531 4614727 5004187 6912674 6679323 1160528 1199615 310771 272752 291510 290383 342771 333257 326631 327115 223254 223063 708481 673863 1535387 1499544 458758 450751 669246 673395 837105 817236 870218 871177 904718 919331 899878 995235 2156241 2266550 1265186 1100713 739285 726636 872097 871955 917146 927551 942298 956360 1080551 1081890 5370966 5524458 40.25 71.8 1
14:30:02 2024-01-29 709443 694313 215606 211821 346638 355798 374275 370056 226884 223585 279635 284872 321644 324455 4611435 4884340 6864813 6727081 1168251 1202354 311689 272823 291103 290586 342181 335907 324794 325480 222891 222754 705674 669158 1523011 1497102 456114 453445 664235 670817 845699 823276 860866 867060 914501 928871 890707 991719 2148202 2252882 1258889 1119364 739285 722385 876376 876243 911915 921060 948928 960851 1079164 1072992 5276647 5533837 40.25 71.8 1
14:30:03 2024-01-29 708781 694277 215610 210494 349546 356405 373119 372149 226849 225600 279599 283831 321194 323891 4624105 4968257 6961604 6697420 1144260 1199689 310047 272752 292675 289809 342001 333474 324794 328970 222400 223408 707264 677026 1531819 1492584 461892 454122 663875 675310 844792 814997 860108 875000 911844 919768 890724 1001071 2154708 2249654 1270917 1108458 735085 723994 878868 871343 908259 924826 951623 957155 1069844 1077454 5337754 5524458 40.25 71.8 1
14:30:04 2024-01-29 703465 694309 215454 210976 349264 356755 374239 369911 226656 224868 279599 284072 322232 324492 4614727 4954843 6866490 6669207 1166659 1202428 308279 273923 292164 289000 344674 332987 324794 325707 222578 222754 705701 668198 1536302 1508229 456077 452103 665866 667437 838293 823276 867741 867060 906715 928871 896991 990269 2151646 2280463 1283785 1103663 740340 727193 872097 871104 917146 919623 939544 954938 1081353 1080629 5391333 5524458 40.25 71.8 1
14:30:05 2024-01-29 710487 694268 215876 211520 348733 356369 373119 369984 226849 225787 279671 284003 323140 323136 4609537 4892778 6875895 6683650 1161598 1203935 308103 274128 290268 289563 342879 333402 324336 329436 221910 223443 704311 668104 1529141 1493646 455614 453389 662464 667437 845063 820942 860866 867060 913171 926869 891433 993172 2147064 2259330 1263447 1116181 736132 720271 878868 876243 908532 920409 948880 960813 1076107 1071474 5291850 5515080 40.25 71.8 1
14:30:06 2024-01-29 703252 697228 215450 211525 349827 355263 373975 372675 226656 223585 279133 285295 323056 324167 4625810 4986648 6918649 6669425 1151552 1199018 309719 272893 290625 288965 345794 332896 324794 325813 221502 223098 695564 673653 1520929 1498994 456043 451893 663404 670901 839483 816262 862667 871177 909197 923209 893253 998147 2154708 2268230 1283785 1102282 733588 726636 877076 868871 909260 927551 946036 951525 1072754 1081394 5350388 5515080 40.25 71.8 1
14:30:07 2024-01-29 699963 694268 214996 211852 349546 355999 372822 370020 226884 225787 279347 287418 321043 326146 4619002 4941877 6822540 6650182 1171951 1201622 309930 273850 290263 289000 344576 332356 324830 324762 222230 222565 708481 666199 1526825 1503138 454855 451462 665830 667960 837105 823276 867741 866445 905395 927560 899354 987840 2148477 2277722 1278238 1103700 740340 726122 871478 871177 917146 922338 939581 955211 1080551 1080629 5380371 5515080 40.25 71.8 1
14:30:08 2024-01-29 708784 694268 215485 211520 347719 356405 376898 369731 226570 225787 279455 285267 323595 325563 4612873 4877613 6857847 6688439 1165482 1199018 308314 272893 290300 289880 342361 333510 323880 327201 222195 222565 700236 668104 1517173 1493918 456151 450498 664346 669788 843830 820942 860866 867060 911844 928603 892359 988822 2141845 2252882 1276389 1117771 737181 720307 876376 876243 908921 919759 945364 959409 1076870 1071474 5276910 5515080 40.25 71.9 1
14:30:09 2024-01-29 706266 694011 215485 210289 349286 358527 374130 372040 226324 224833 278597 285744 323330 323747 4611964 4963019 6929204 6678018 1143721 1200098 311885 272025 290952 289880 341843 333438 324794 325743 222230 222788 704311 677026 1553282 1475898 458179 454443 664346 673395 843830 813808 861301 873760 911200 920419 889462 998147 2151372 2243688 1377402 1109248 733064 722385 878868 872413 908273 919587 950269 955211 1066913 1072905 5261863 5515080 40.25 71.8 1
14:30:10 2024-01-29 700512 700135 216182 211570 348595 357007 374168 372602 226173 224764 279455 286351 322232 324455 4611435 4994782 6892389 6668639 1155818 1199018 310695 272060 291074 289642 342614 332122 326667 324816 222230 222754 705701 675577 1513794 1493918 456043 450823 667317 673395 834699 816189 867741 871177 902764 919560 898340 995272 2154708 2266972 1286123 1096022 736132 724543 872097 869488 913210 924862 941590 954278 1077634 1083607 5352155 5529443 40.25 71.8 1
14:30:11 2024-01-29 710039 699211 215606 211711 347022 357001 376365 369803 226482 223516 279563 284668 323415 324419 4605348 4867230 6845275 6688552 1160770 1199018 308063 272928 290409 289880 342879 333474 323065 325743 222258 222565 698820 666199 1515820 1493918 455827 453871 662464 666965 843866 820942 858416 865830 911881 927560 889340 988859 2142373 2247824 1274540 1117771 738232 721604 876376 875621 910623 920409 944692 959446 1076107 1071474 5290108 5533293 40.25 71.9 1
14:30:12 2024-01-29 708279 698716 216052 210389 348555 358527 374240 372149 226498 224937 279169 285566 323140 323855 4605385 4961894 6944030 6678942 1142666 1199018 309285 272025 292073 289404 341843 333402 324336 325743 221537 222754 704311 675577 1509640 1484698 457452 453482 663404 673395 843903 813808 860108 875000 910519 918469 887837 1000358 2156241 2246469 1263655 1108458 734562 724030 878868 869834 906986 924369 948880 955678 1069760 1075823 5320312 5508952 40.25 71.9 1
14:30:13 2024-01-29 701156 699216 215597 210494 348773 355999 373941 369623 226709 224868 278705 284038 322006 324226 4608147 4941828 6855461 6668639 1158366 1199133 308349 273804 292054 288825 342879 332392 324830 324273 222927 223899 708588 669537 1520334 1502072 457048 452103 667826 671451 838293 818616 865199 868686 905432 919596 895116 992333 2148169 2277722 1286123 1100713 739285 725607 870859 869871 915844 919623 942337 960156 1084468 1078990 5382853 5527817 40.25 71.9 1
14:30:14 2024-01-29 711313 694241 215303 211194 348452 357983 373083 369947 226498 223516 279366 285744 320935 322418 4608147 4877762 6845275 6688439 1161673 1199018 307382 272893 288667 289809 342879 333438 323880 325778 222422 222067 701531 666199 1515924 1495120 454781 452103 663404 667474 843866 820942 858416 867060 911881 927560 890798 988859 2142373 2250062 1276389 1119364 737181 720271 875097 876941 912245 922338 949078 961838 1075161 1071364 5295555 5515080 40.25 71.9 1
14:30:15 2024-01-29 703261 697109 215606 211159 349783 355263 372929 369731 226008 223551 278277 283831 322232 323435 4608147 4966937 6934684 6650144 1145758 1199018 308349 272476 296332 288343 342879 333438 324336 325813 221883 222788 701531 670016 1564947 1491800 458216 451462 662620 672404 841309 816226 862667 873760 910379 919768 893400 998185 2151646 2262076 1266151 1103700 734040 727193 881333 870092 907850 924753 951794 954129 1069870 1075832 5337754 5505703 40.25 71.9 1
14:30:16 2024-01-29 698670 694268 214397 211605 348978 355999 372560 370056 226849 222827 279169 284003 321328 324528 4598782 4921922 6810685 6678866 1172511 1199018 308349 272476 288523 290762 342879 331888 324830 326690 222734 222754 708481 670016 1525288 1496615 453564 450787 666845 667485 837105 823276 867123 865830 903833 929528 897324 988859 2145502 2262076 1247351 1108589 738322 719370 873339 876169 913173 918238 942111 962639 1078149 1075218 5292029 5520518 40.25 71.9 1
14:30:18 2024-01-29 708279 695041 215914 211185 347129 355263 374240 373202 225483 223551 279635 284548 322232 323927 4608147 4933565 6929204 6687397 1154431 1198392 309250 272893 288559 290480 342361 334146 324794 325252 221883 223443 713019 673377 1539325 1484698 454532 453067 661489 667204 843196 819197 860252 867060 913171 924871 891091 993172 2151401 2246224 1256269 1113206 733588 719481 880707 875786 904324 919614 951623 958044 1072094 1072809 5248694 5515080 40.25 71.9 1
14:30:19 2024-01-29 697154 696734 215303 211525 348407 354994 374240 372938 226147 223551 279366 284279 321293 324564 4608147 4979741 6873027 6649882 1149489 1199018 309285 272476 290436 289000 342879 331350 324830 327505 221537 223253 707135 674614 1515637 1491800 457452 449375 664346 670938 838293 815611 867032 871177 907394 921069 899528 999499 2160753 2268440 1266151 1097629 734112 723580 876452 871343 910623 924862 946073 955603 1072914 1081195 5345301 5505701 40.25 71.9 1
14:30:20 2024-01-29 700268 695985 215000 211926 347688 355999 372560 369984 226147 227588 279635 288923 321328 326436 4608147 4919688 6817299 6669311 1173071 1197282 308349 272893 288283 290224 342638 331350 324830 324852 222230 222101 705701 669059 1543695 1500296 454209 450080 665903 667011 838293 820942 866506 864530 907840 930906 899528 987991 2145278 2256461 1246682 1108589 738232 718971 871384 876243 912938 917667 941590 960888 1079164 1076082 5286316 5515080 40.25 71.9 1
14:30:21 2024-01-29 708437 696246 215307 211185 346085 354730 372003 373202 225449 223516 279635 284748 322232 324154 4595503 4928772 6919878 6668639 1145684 1193781 310948 273611 288631 289809 341290 332896 324565 324762 221883 222844 698306 675577 1521197 1479674 454781 454122 664346 672440 841407 815113 860679 875110 913090 919659 890689 997396 2151046 2245619 1262520 1108458 732018 722458 879579 871195 906598 919551 948131 956135 1068427 1074458 5306948 5505701 40.25 71.9 1
14:30:22 2024-01-29 701267 697232 215334 210530 348769 355999 373977 369391 225798 223585 278741 289640 321328 324419 4598782 4948964 6850576 6659261 1158451 1199018 308314 272060 291321 288763 342879 331888 324794 324762 221573 223114 709704 667150 1543504 1503138 457048 450080 665866 671295 839760 820485 866320 866986 905286 924988 897456 993022 2148553 2271269 1273413 1100713 739910 724543 870240 869488 915844 925634 938171 954316 1080551 1079100 5363301 5511146 40.25 71.9 1
14:30:23 2024-01-29 708208 694241 215005 211525 347652 355798 372003 369391 225798 223171 278741 289258 323319 322418 4598505 4859199 6835950 6678018 1164994 1199018 308063 272476 288342 289175 340775 333167 324336 326690 222230 223741 694319 666199 1516699 1493269 455206 454189 666198 669863 843067 820905 862094 865646 913201 924726 890675 988822 2139330 2250457 1260704 1114594 738758 718461 874545 876169 911915 917812 945025 960888 1078399 1072111 5261563 5515080 40.25 71.9 1
14:30:24 2024-01-29 708203 696246 218934 210560 346678 355263 373711 372149 225257 223585 279169 284069 322232 323399 4592691 4933379 6927380 6650182 1140767 1196467 309754 271231 291642 288838 341567 333402 323880 324762 221537 222376 702921 675577 1520373 1487059 458874 454033 663367 673285 843067 815187 861442 874484 912590 918469 888833 998710 2152935 2259282 1266151 1105308 735935 724580 876376 867023 905005 919623 948843 951562 1069185 1074458 5322398 5505701 40.25 71.9 1
14:30:25 2024-01-29 700273 694268 214996 210530 348773 355999 372003 368244 226147 223516 277885 284038 321328 324455 4598782 4933677 6822540 6650530 1166042 1196430 306454 272893 290300 288089 342879 330884 324794 324727 221537 224336 702921 665800 1521733 1504568 454855 450675 667182 667960 837410 823861 866469 863305 904079 928871 899989 987378 2142373 2269292 1280743 1103737 738758 720307 872619 871177 911915 918868 941627 954532 1082119 1078830 5367132 5511146 40.25 71.9 1
14:30:26 2024-01-29 708401 694016 215005 211525 347404 355299 373183 369391 226533 223326 279133 289258 322422 321929 4595969 4882490 6845275 6663883 1159191 1197318 309930 272512 288829 288965 342602 333185 323101 327577 221982 224336 698884 666199 1516113 1493158 454633 451992 662427 667960 842599 820942 857805 866418 913020 926214 888709 988822 2143476 2251249 1263447 1115387 735085 719217 876376 874380 905005 918460 946186 958044 1073024 1069958 5286316 5507216 40.25 71.9 1
14:30:27 2024-01-29 702660 695256 215032 210560 348773 357007 372657 370056 225763 223516 277885 284279 321328 322418 4598782 4957671 6912449 6649882 1140531 1199018 308314 272060 291931 290603 342591 332644 324264 328077 221395 224372 705701 671936 1546285 1493158 458431 450397 661994 672440 841907 816347 860145 872449 909361 917173 894424 998222 2151646 2257680 1267286 1103700 732997 724543 878245 867023 906325 919623 948168 951562 1069944 1072772 5322398 5505701 40.25 71.9 1
14:30:28 2024-01-29 699963 696739 215036 211042 349300 355747 373711 368280 226498 223516 277921 283938 321328 324191 4598782 4924240 6798648 6645392 1170166 1202552 309492 275869 288378 288838 342843 331242 324794 327346 222053 224372 704311 665211 1560802 1503138 454971 450822 666671 666863 834699 820942 867123 867035 907766 927560 897961 988118 2145539 2274493 1280087 1102096 739285 725642 869622 869256 915194 919551 938208 954259 1078986 1079100 5360345 5507216 40.25 71.9 1
14:30:29 2024-01-29 708437 697232 215005 211216 347683 355833 373711 369427 226147 222861 278741 284867 322232 321929 4592228 4866114 6826624 6669393 1161899 1196207 307277 272858 288486 288895 342181 332716 323700 328541 221205 222410 704303 666199 1550240 1492449 454670 450787 661994 667011 843232 820633 858416 865830 911881 926251 888894 988897 2139330 2250062 1281354 1117771 736656 718709 876376 875000 907626 919109 946073 958763 1075344 1069958 5276910 5507216 40.25 71.9 1
14:30:30 2024-01-29 703261 693980 214845 210205 348765 354979 373183 369984 225483 223551 277885 289432 321328 322418 4601580 4957671 6923874 6678979 1140463 1196578 308244 271920 292437 288588 342699 332392 323616 325252 221537 222101 701531 671936 1532655 1489686 456079 452306 664000 672918 839520 811508 859497 871251 909734 917821 892097 998185 2150117 2257680 1289331 1103700 733064 724580 878868 867023 904027 919696 948168 951562 1068427 1074495 5318587 5497851 40.25 71.9 1
14:30:31 2024-01-29 699009 694201 214401 210569 348493 355496 373711 367727 226182 223516 277921 289437 321067 324155 4592228 4924107 6793779 6654931 1173350 1201046 306777 272787 288486 288965 342879 330384 324830 326545 221777 222067 704311 664301 1521678 1497151 454818 450822 664889 666064 834735 820942 866506 863305 902478 927560 897324 987415 2142373 2271269 1275704 1102916 737181 722458 870859 869908 913210 920878 939618 954532 1080587 1076051 5367132 5507216 40.25 71.9 1
14:30:32 2024-01-29 709251 694201 214854 210595 346678 355014 373711 368835 225990 223361 278777 289329 322232 321441 4589416 4867078 6851399 6659690 1159699 1195548 310330 272702 288622 291171 342181 331817 323844 325743 220776 222410 705726 668781 1511671 1488920 454532 450751 660552 667848 842562 819778 858416 867060 912590 919596 888078 988859 2142373 2247824 1279470 1110038 735085 718971 876340 875313 903990 917776 946036 957970 1072858 1066899 5273150 5496322 40.25 71.9 1
14:30:33 2024-01-29 701193 696246 214996 210534 349893 355496 372657 369984 225414 223482 278741 283994 320285 323891 4601410 4980192 6894707 6640597 1153953 1194693 311787 271505 288559 288930 342566 330348 324830 326654 221395 222754 702907 673863 1547640 1488661 456151 450361 664853 671414 834662 814030 867123 870524 902728 919768 897324 995235 2154434 2265286 1275229 1094428 734112 722385 872097 868871 910623 919587 942973 953598 1072951 1081394 5333852 5504173 40.25 71.9 1
14:30:34 2024-01-29 705016 696739 214854 211185 345529 355999 373679 369615 225955 223482 279366 283204 321043 324131 4603440 4867592 6840263 6669349 1162732 1192960 306883 272441 288640 290161 342181 332356 322898 325743 221502 222565 702933 666199 1516406 1491800 454855 450787 661489 667011 842956 820942 858416 865794 911844 924871 889067 988822 2140851 2247824 1268994 1116181 736132 718165 875718 874964 907972 919759 947049 958007 1074509 1068211 5261737 5505701 40.25 71.9 1
14:30:35 2024-01-29 703261 696250 215032 210347 348738 356503 373183 369947 225920 225787 277989 285963 321007 325140 4603440 4964316 6912674 6654739 1146574 1194619 308067 272371 290268 288019 342879 331350 323880 325743 221121 224703 705527 671936 1517619 1488920 457452 449339 661489 669404 839483 814997 861368 869525 908036 919768 889242 996653 2148169 2255548 1266151 1097583 731496 722385 874825 869488 908921 919623 945025 951582 1070638 1080629 5329536 5496045 40.25 71.9 1
14:30:36 2024-01-29 698212 696241 214397 211907 347408 354994 374660 369659 226377 224412 279186 285307 320889 324383 4594008 4912517 6830814 6668639 1173313 1199018 308279 272060 288323 289809 342325 331314 324541 324816 222004 224056 704311 668104 1559653 1499544 454209 452214 665866 667011 835882 820942 866469 863268 905395 928871 897324 987103 2142373 2266893 1285633 1105308 736132 721015 871478 873687 911731 921060 940919 955248 1080551 1075978 5325936 5501774 40.25 71.9 1
14:30:37 2024-01-29 704317 695261 214393 211605 348907 355816 374094 371714 225310 224519 279419 285387 321114 324239 4596301 4917232 6911067 6678018 1147848 1195511 310188 272025 288559 289982 340811 332356 324336 326690 221502 224056 708481 674819 1499699 1479678 454209 450859 661994 669170 839520 816226 860866 869525 910651 919524 890605 993881 2148590 2237665 1258052 1110038 732018 719481 878868 873687 903718 919759 950908 956608 1069944 1072233 5239288 5505701 40.25 71.9 1
14:30:38 2024-01-29 697570 695041 215306 210908 347282 354561 373675 372040 225589 225152 278953 285049 320735 326364 4595991 4968606 6889784 6649605 1153316 1197245 309683 271231 290404 288965 342602 331852 324830 324334 222578 222033 707091 673863 1511174 1493918 456778 450714 667317 672404 834071 815034 868703 870762 902460 921069 898600 993881 2148477 2259282 1300647 1100713 738758 723481 869622 868871 913680 919587 938134 951562 1079164 1079100 5361560 5505589 40.25 71.9 1
14:30:39 2024-01-29 709289 698454 214933 211044 347545 358020 374203 368619 226139 223447 278669 284867 322232 321894 4595969 4860285 6826624 6668639 1160770 1195511 308511 272060 288595 288746 341578 333402 323616 326690 221502 223114 704303 666199 1515330 1492858 455614 453389 663404 667960 842505 820942 860252 864567 909197 926262 889340 987340 2136137 2246872 1251626 1116181 736132 719481 875097 873724 907626 918460 946373 958007 1072988 1070716 5276810 5508952 40.25 71.9 1
14:30:40 2024-01-29 704994 696702 215267 210319 348559 356950 373183 369947 225449 223551 277850 285659 320486 322383 4602063 4961196 6907444 6650371 1138066 1195505 308314 271835 291751 288089 342602 332860 323844 324762 221218 222410 702921 671455 1541674 1487678 456079 453227 661489 671927 839483 812621 860108 872178 909361 917821 890760 998185 2151646 2259282 1266151 1103854 732018 726636 876376 867023 906598 926205 946073 950810 1069807 1079095 5345015 5490087 40.25 71.9 1
14:30:41 2024-01-29 698818 696172 214416 211856 347093 354994 374240 369947 225869 224362 279133 284867 320321 327134 4595969 4902011 6807973 6659261 1170504 1199018 308063 272060 288143 289880 341807 332180 324794 324816 222039 223741 701531 669059 1516392 1492736 453564 450044 665359 666064 834662 820942 865199 862046 904718 927560 897324 984497 2138790 2247824 1262520 1106608 736132 718461 870859 875621 910971 917776 943048 961763 1080643 1076038 5272872 5505665 40.25 71.9 1
14:30:42 2024-01-29 706286 695985 215610 210343 346359 358020 372893 369911 224718 223585 278705 283821 321186 322418 4592691 4924107 6920130 6659261 1138066 1194730 308349 271231 290634 288054 341843 332896 322898 324762 221156 223741 702921 672898 1512329 1484403 456043 450787 662148 672404 841309 811722 857632 871214 908929 917821 889499 995235 2148590 2252611 1276389 1103700 733064 722933 878868 867023 904819 925560 949643 951376 1068280 1076038 5324253 5496322 40.25 71.9 1
14:30:43 2024-01-29 697909 695005 214286 210131 347688 354994 373183 367396 225659 223482 277423 289461 320321 323927 4589416 4930165 6789323 6640503 1165826 1196392 305494 272060 288559 287818 342879 330849 324336 324816 221502 223741 702921 664301 1512219 1501681 457955 449339 664346 667011 834699 820942 865199 864530 902764 926214 897324 988859 2142373 2278168 1273820 1100713 736656 719333 872060 873130 913030 919541 941701 957005 1079017 1076038 5291864 5504232 40.25 71.9 1
14:30:44 2024-01-29 705249 694504 214401 211185 345560 356755 373711 372149 225449 223326 279169 284069 321328 322908 4598782 4924240 6907744 6659979 1144575 1189504 310188 271196 288622 289000 340739 332392 323880 326690 221502 222565 702921 676767 1520620 1479674 455503 453445 663404 671414 841907 811472 860252 871177 911943 921069 889340 995235 2148590 2232134 1266970 1109381 734112 723580 878208 870054 907663 923670 949756 954129 1066729 1072527 5305127 5501774 40.25 71.9 1
14:30:45 2024-01-29 699244 696246 215267 210170 347408 355496 374240 367691 225449 223516 277814 289428 320745 323891 4589416 4925431 6822540 6645139 1159275 1197282 306454 272060 290300 288194 342879 330884 324336 324852 221684 223427 694707 665249 1539308 1503138 456151 448707 664346 667485 834735 819778 863932 865830 904718 919596 893069 988859 2142373 2275389 1255257 1104006 738232 722793 872097 871963 911768 920987 940728 956322 1080551 1075218 5339177 5497884 40.25 71.9 1
14:30:46 2024-01-29 705401 695261 214401 211185 345565 355747 372657 370056 225449 227269 278705 283932 320806 323171 4589416 4920608 6873251 6659261 1147772 1193781 309250 271231 288247 289404 340775 331386 323880 326459 221191 222530 702921 673380 1525502 1479674 453564 450823 660552 667474 841309 816226 860866 867060 910651 919524 889972 993696 2148169 2231586 1252702 1108384 730975 719407 878831 873204 905117 919759 948843 955678 1065142 1069764 5248694 5496322 40.25 71.9 1
14:30:47 2024-01-29 693109 694714 215303 210170 346081 354456 372560 369984 224718 223326 277885 284672 320771 326132 4589008 4953723 6846109 6650371 1153390 1197245 307382 270782 290404 288054 341843 330884 324108 324816 221848 223214 705674 668104 1522997 1498166 457201 451573 665830 669440 834699 816226 862667 867060 902764 922227 895689 993658 2144831 2270059 1268994 1100675 738758 723066 871204 868604 912562 921060 941029 953018 1078986 1074458 5350388 5497575 40.25 71.9 1
14:30:48 2024-01-29 707002 695261 214393 210859 346364 355999 372131 367691 225955 222638 279100 284468 320321 320504 4592691 4865840 6826624 6640503 1157253 1194989 306739 272060 288247 288457 341326 330849 322898 324762 220088 223741 701531 665723 1523555 1482261 453564 450751 659617 666064 841907 819506 858840 867035 912406 925570 885375 991045 2142225 2233181 1258889 1111849 730454 717443 878245 871889 903270 918841 948843 955211 1066456 1071474 5246779 5486943 40.25 71.9 1
14:30:50 2024-01-29 692804 693296 214393 210534 345596 351893 372920 370020 225066 222827 277850 284867 318516 324455 4592691 4966937 6863935 6621746 1147028 1189504 308099 271231 288523 287853 342879 329350 323664 326690 220776 222410 695451 673173 1503726 1493672 455503 448040 662464 668930 837373 815076 865756 871381 907617 918360 894521 995936 2154603 2259282 1266151 1094465 730975 723029 873960 867023 907887 919551 944239 950848 1069880 1079185 5323938 5488486 40.25 71.9 1
14:30:51 2024-01-29 699244 695488 214393 211194 345036 353920 373447 368835 225257 227161 279169 284145 320285 324419 4580051 4887829 6807973 6659261 1164881 1196638 307382 271266 287639 289000 340811 330384 324794 324816 221502 223114 705701 668104 1509486 1491800 452278 452214 667145 665916 837373 820868 865794 862728 905945 926033 895689 985899 2142373 2252671 1257073 1105430 736132 717443 869622 874410 912562 914345 938171 956608 1076070 1072905 5261601 5488486 40.25 71.9 1
14:30:52 2024-01-29 701925 693296 214397 211194 345045 355747 372131 370056 225066 227269 278741 283870 320842 323136 4582876 4912543 6863926 6631088 1144972 1193182 308385 271231 288044 289563 339746 332962 322934 324816 220193 224056 698820 673377 1508600 1480920 454098 453389 660011 668636 839409 816347 858267 866912 909214 921069 889972 988859 2145106 2231622 1271598 1106882 729413 717874 876376 870907 902708 917812 948843 957192 1060503 1069958 5235548 5483666 40.25 71.9 1
14:30:53 2024-01-29 697936 695261 215000 209877 348660 354743 373975 367396 224094 223482 276998 284468 319836 322454 4580051 4933645 6827405 6612104 1155070 1193781 307588 271006 288631 287138 341843 330849 323880 324816 221346 222779 694941 667240 1510604 1503785 456151 450822 664309 667485 834994 818469 866250 864530 902764 919596 895689 988859 2142100 2264804 1267967 1099146 737181 722385 867156 869488 912562 921060 936838 954278 1079164 1074458 5352155 5488486 40.25 71.9 1
14:30:54 2024-01-29 705786 695724 214393 210534 345596 354197 372131 367138 225449 227588 277885 284149 321293 320468 4586590 4856829 6807973 6679392 1153953 1192054 306419 271231 288305 288194 340488 331386 323006 327042 221063 223634 694707 664376 1512222 1485997 454209 450253 660266 666974 841634 818036 855938 864603 915652 922347 885523 988859 2138790 2237665 1254577 1108458 730454 717443 876376 871177 902437 910646 946110 955211 1069944 1069958 5239288 5492402 40.15 71.9 1
14:30:55 2024-01-29 696889 693301 214401 210196 347408 353630 370002 369947 225100 222792 277654 289294 319353 322908 4592691 4961782 6864038 6621746 1144575 1192091 308063 273608 288622 290458 342591 331745 324084 324816 220052 224372 700088 672898 1532921 1488112 455503 449326 662934 669440 834699 814030 865794 869871 902764 918469 893216 995823 2151646 2257224 1266151 1092836 730454 719333 871384 867023 907705 919515 942335 953360 1071885 1078337 5314780 5488486 40.25 71.9 1
14:30:56 2024-01-29 701267 695261 214401 210525 344487 353993 373711 368280 225100 227340 278741 283204 320061 324419 4589416 4867078 6817299 6650371 1161673 1195511 309492 273611 288378 290458 338615 332284 322790 324780 221395 223042 692122 665806 1511630 1491037 454061 450823 660552 667848 841907 820088 858416 862083 912590 919633 888175 985936 2133101 2240842 1285120 1116181 735085 718971 873857 871177 906598 915834 945025 955248 1071433 1066899 5276910 5492402 40.25 71.9 1
14:30:57 2024-01-29 702494 693301 214388 209218 347444 355999 370002 368244 225066 223137 276768 284069 320321 320504 4589416 4939140 6906648 6626771 1142830 1195212 308103 271505 288450 287077 341663 331242 322229 326654 220634 223706 698230 670016 1532769 1480161 457452 450466 660084 668456 838293 811508 860679 869525 908073 915879 889499 995272 2145539 2256079 1262520 1099146 729933 723481 875097 864530 903990 919623 945025 948033 1069944 1078380 5322398 5474175 40.25 71.9 1
14:30:58 2024-01-29 697440 694773 214393 211181 346380 353920 373183 367691 225100 223261 278509 283821 320061 326134 4583319 4886752 6798648 6669185 1167229 1194878 306349 271540 286580 288860 340595 331488 324192 324528 221502 223114 694707 667150 1511507 1491985 454052 450429 664346 663991 834699 819778 864925 860753 901453 924908 894108 985324 2135764 2246872 1283785 1103737 735608 717443 867156 871214 908347 910610 936801 955248 1074583 1069806 5271242 5486943 40.25 71.9 1
14:30:59 2024-01-29 701267 693032 214247 210534 344522 354994 369966 369947 224916 227161 278509 283327 320096 322418 4583319 4900885 6866490 6659690 1146612 1193071 309784 271470 287257 288597 340474 330884 323388 324816 220944 224336 708669 672417 1504194 1478623 451946 453500 659617 666064 838887 815034 858416 867060 910651 919596 889340 988897 2139330 2228579 1278238 1110038 730454 717443 876376 871177 901429 915834 946110 955248 1069185 1068176 5239288 5488486 40.25 71.9 1
14:31:00 2024-01-29 694086 693296 214397 209877 347165 353920 369929 369391 224718 227304 277423 289258 319255 322454 4586590 4961894 6884867 6621960 1145792 1191928 307562 270782 288523 287251 342843 331745 323736 324816 220647 222067 702026 671455 1509187 1484698 454855 449620 662464 668493 832265 811722 862667 867990 902090 917821 893253 992333 2150117 2256079 1266151 1092923 729933 717933 871478 866408 906598 919479 940916 950171 1066785 1076051 5308757 5486943 40.25 71.9 1
14:31:01 2024-01-29 699963 693296 214251 210560 344492 353956 373183 367727 224753 227197 278544 282491 319388 323927 4580051 4886051 6855558 6650031 1159736 1192091 306419 271231 288270 288636 339233 331386 321920 324816 221191 223078 701562 664301 1510409 1488920 454967 452103 661994 666064 839798 818616 857194 862046 910005 919633 887805 984497 2133101 2240510 1267145 1113010 735085 718461 872619 870524 907626 915834 942335 953817 1069880 1066935 5258099 5492402 40.25 71.9 1
14:31:02 2024-01-29 701267 694017 214401 209178 346638 355496 369966 368280 224753 223482 276185 284149 320321 323445 4589815 4954834 6865668 6593193 1143758 1192775 307347 271196 288523 286981 342638 332253 322384 326690 220123 223634 697362 670016 1515038 1484698 455827 448040 660318 667474 836512 811508 860145 867060 905432 918469 891465 992333 2145422 2250695 1262520 1096802 728893 720344 873586 864530 904027 919587 942335 949231 1068427 1075254 5314533 5477288 40.25 71.9 1
14:31:03 2024-01-29 695898 693296 213606 210974 345323 351929 372131 368280 225414 223261 277761 283892 319105 324167 4587445 4886178 6798648 6650177 1163891 1189232 306454 271196 287113 290310 339746 329386 323855 323902 221156 223114 704311 666199 1505664 1493269 451342 449411 664346 664175 832265 819839 861405 859499 902460 924908 887911 982405 2133101 2243140 1260704 1103919 735085 715412 867156 871177 908009 910646 936838 956645 1074546 1069958 5252499 5488486 40.25 71.9 1
14:31:04 2024-01-29 704252 693296 214401 210196 343524 354994 370038 369790 224476 224484 277634 282094 320179 322048 4584575 4909272 6873149 6645340 1134718 1189356 306883 270334 288608 286711 340224 331314 321622 324816 220088 223114 700141 670016 1527142 1484698 456801 450361 660084 669440 838887 811722 858378 870762 907803 910547 889972 995235 2142373 2245279 1283785 1102282 729933 721327 875097 863195 902708 921060 946373 947322 1066876 1072992 5312712 5477565 40.25 71.9 1
14:31:05 2024-01-29 695060 694764 213720 209833 346642 353594 371805 368257 225137 224519 276855 285481 318916 322992 4575143 4890564 6801328 6650248 1160566 1194878 306384 270971 287567 288492 338686 332106 323880 323999 221156 223114 696078 666199 1524145 1484440 456379 450823 664346 667960 837105 815574 860071 863917 904718 919633 889462 985324 2137656 2234917 1258889 1110038 736213 715375 869622 873031 907936 910538 940608 955211 1072914 1069958 5258099 5486943 40.25 71.9 1
14:31:06 2024-01-29 704261 692996 214781 210214 346896 355780 369821 368619 224672 223447 277475 283027 320143 323103 4583319 4924186 6911573 6641042 1134755 1193182 309310 270369 288631 287216 339710 331350 321848 324816 220123 223114 700141 672050 1548182 1482261 456801 448040 660084 668930 837105 813452 860252 870143 905871 917785 890605 995198 2142373 2246224 1287482 1099929 729933 721874 873857 863844 903990 919587 943723 945976 1068427 1075978 5307064 5458255 40.25 71.9 1
14:31:07 2024-01-29 697931 695426 213776 210862 346937 353521 373074 367511 224893 224519 278525 282165 319317 323399 4577212 4869031 6807973 6649882 1159943 1193182 306419 270937 288008 288194 338175 330849 322826 324359 221121 222921 700191 665249 1508578 1484440 453379 453389 663875 667011 838293 817420 858416 864530 906715 919596 889438 983061 2133101 2234954 1276389 1112413 735085 717874 871478 871104 907887 910538 942298 956334 1071396 1066899 5253832 5502634 40.25 71.9 1
14:31:08 2024-01-29 702963 692094 213934 209521 346464 355350 369785 368065 225049 223482 276114 284069 319801 320433 4577212 4905302 6872953 6621746 1138066 1193182 306883 270747 288658 286711 340739 330312 321884 324816 220088 223114 708544 670016 1586866 1484426 456151 448004 659617 668420 837105 811722 859640 869525 905359 910583 891433 993746 2142373 2247824 1260704 1100713 729933 720307 873857 863232 902544 919551 946373 949079 1066084 1072074 5318650 5486164 40.25 71.9 1
14:31:09 2024-01-29 695721 693109 213212 210359 347428 351641 372920 367426 224059 223261 277814 282969 318070 323363 4577212 4874172 6818053 6654511 1159943 1189430 306419 270971 287603 288054 338686 330348 322898 323866 221311 223114 697449 665249 1527868 1488920 454209 450823 664346 666064 837105 816226 858416 861973 906477 919560 889340 983061 2131585 2237665 1272692 1112413 735085 716426 870859 871104 906296 910538 940919 955174 1072040 1069875 5259880 5497884 40.25 71.9 1
14:31:10 2024-01-29 703315 691978 214697 208787 346344 355496 369929 367396 224789 225152 276114 283750 320061 322592 4580051 4921828 6892869 6621469 1136446 1193182 306883 270971 288559 291822 340775 330849 320909 326241 220088 223584 700141 668104 1552741 1484808 457177 448671 659617 669440 838293 811722 857360 870762 905834 910583 890074 994453 2144906 2254381 1285633 1096802 730953 721837 872097 864530 903990 919551 943444 950829 1071331 1075905 5338220 5480655 40.25 71.9 1
14:31:11 2024-01-29 699693 695980 214206 210317 343458 351605 373638 367655 225229 227269 278705 283584 319211 323891 4580051 4866730 6798648 6645354 1159943 1189540 308619 270971 288486 287216 338887 331350 322862 324587 221156 222765 698884 665249 1511637 1488920 454209 452103 663875 667011 838293 817999 858416 862009 907357 924970 888078 983061 2133101 2239253 1274540 1113206 735085 717443 871478 870106 906792 917085 943723 958372 1072987 1069116 5255992 5486943 40.25 71.9 1
14:31:12 2024-01-29 699851 692734 214072 208939 346571 355707 369929 367655 225137 224994 276114 284069 320285 320433 4577212 4929874 6878612 6612367 1139110 1189430 306454 270937 288559 286312 340775 330312 321622 324816 220088 223114 697362 668104 1563239 1484698 456151 450749 659150 667437 837105 811722 858416 870762 905395 910655 890605 994453 2142373 2251141 1283785 1100713 727856 721892 875790 865111 905005 923670 946298 949380 1066768 1076038 5311038 5479735 40.25 71.9 1
14:31:13 2024-01-29 695110 694509 213030 210534 345041 351533 371950 367138 224683 223261 277618 283835 318835 323891 4573947 4891471 6779997 6631124 1166583 1187743 306883 271196 285811 288089 340224 329083 323880 324323 220811 223114 702921 665249 1530809 1493646 451306 448040 663875 664175 832661 818616 862667 861502 902460 919633 894303 983807 2136137 2245279 1260704 1104567 735687 717363 869607 873825 911120 915176 939686 956967 1075276 1071474 5256198 5489307 40.25 71.9 1
14:31:14 2024-01-29 703448 691230 214595 209702 343528 354994 369966 369615 223990 227393 277423 282403 319353 321406 4573947 4911416 6912814 6640503 1138442 1189799 308349 269546 287968 288194 338686 330348 321884 324816 220123 223114 700141 672898 1528238 1473386 454744 450751 661206 669440 839483 810571 855901 869525 909090 914354 885629 994590 2139330 2230551 1311541 1105355 730975 719481 875828 865609 903755 919614 946974 950773 1063820 1069958 5292128 5473658 40.25 71.9 1
14:31:15 2024-01-29 697973 693296 214065 209518 345560 353920 372131 365487 224059 222792 276149 283636 319317 321632 4570686 4914914 6773441 6612367 1157591 1193781 304538 271006 287603 287190 340775 328817 322862 324816 220088 223114 701531 660584 1546550 1493918 452278 447339 663404 664175 832661 818616 862054 861502 902096 919596 892097 985646 2138111 2253938 1258889 1100713 733834 715192 867120 871963 910181 910502 937676 957155 1074401 1069848 5256198 5486943 40.25 71.9 1
14:31:16 2024-01-29 703992 691230 214397 209837 343493 354743 369929 369391 223990 223889 277423 282073 319317 322615 4570686 4903257 6873363 6631524 1138442 1185146 308349 270334 287635 288089 338686 330348 322408 324816 220158 223114 701531 673863 1538051 1475478 454209 450751 660552 669788 839483 811722 857805 869525 909361 918160 888894 996697 2145278 2235536 1260704 1105430 732018 721527 875828 864384 901112 921060 946861 950336 1063783 1069502 5291864 5479120 40.25 71.9 1
14:31:17 2024-01-29 694582 693296 214206 209691 346324 353884 370002 365451 224059 227552 276114 284069 319479 322383 4577212 4919649 6785159 6607351 1163332 1189799 306775 271645 287365 287181 340811 328817 322754 324587 220837 222957 698820 662410 1519692 1498166 453242 449203 663404 664175 832661 818616 862017 862616 904501 925570 897435 985136 2135952 2253610 1260704 1103068 734112 717443 867120 870487 911731 910538 937676 954495 1072988 1071217 5275036 5483030 40.25 71.9 1
14:31:18 2024-01-29 701258 691230 213720 210170 343493 354743 369893 369319 224059 223261 277423 282376 319317 321441 4580051 4898594 6845275 6631124 1144972 1184307 307382 270971 287163 288089 338722 329386 322372 324587 220123 223741 709213 670016 1518681 1475478 451306 450044 658182 666064 839760 816310 858840 867035 909214 920997 885490 990857 2135952 2232002 1239548 1106095 727856 717363 875790 870724 901158 910646 947574 955678 1060724 1065941 5221481 5477565 40.25 71.9 1
14:31:19 2024-01-29 695385 693260 214401 209183 344527 351929 372920 367691 223334 227233 276149 283261 318870 323625 4563464 4902558 6785159 6612367 1161673 1193293 304538 271006 287365 291849 340811 328817 322372 323687 220123 222971 701531 662410 1510927 1497374 454209 448446 663492 663917 833734 819839 863325 862728 901383 923679 895689 985099 2132181 2255506 1280087 1102342 733588 715375 866884 869871 910294 910610 937008 953018 1072988 1070716 5265617 5482754 40.25 71.9 1
14:31:20 2024-01-29 701262 691230 214056 210289 343493 353920 369929 369391 223990 223261 277388 281876 318835 321144 4570686 4903257 6867280 6631124 1138442 1189799 308314 269581 287163 287853 338140 329350 320624 324816 220123 223114 696078 671735 1499413 1471762 454098 453389 662620 669386 838851 811648 855752 866949 908912 917639 886785 992464 2139330 2222218 1252702 1103737 727856 715412 875828 868254 899118 917085 946036 951562 1057632 1066699 5231811 5468186 40.25 71.9 1
14:31:21 2024-01-29 693301 691230 214397 209187 344527 351821 372131 367691 223834 227552 276185 283204 319093 323363 4563464 4916754 6781765 6612546 1159275 1191489 306883 271006 287693 291438 340775 328355 322898 324359 220123 222957 701531 663407 1521492 1499656 451762 450184 663367 664065 832624 818432 863325 862115 901140 924871 889169 984236 2133101 2245038 1258889 1102282 734112 715375 866505 871141 912687 910538 935396 954532 1072988 1072869 5258099 5477565 40.15 71.9 1
14:31:23 2024-01-29 701267 691230 213760 209842 343422 353956 369966 369651 224025 223261 277423 282306 318772 321406 4561320 4896264 6854600 6650371 1140885 1189799 307848 270369 286822 288216 338722 329386 321920 324816 222283 223477 700141 672898 1500911 1476711 453564 450570 658859 667960 838603 814030 857805 864567 908000 920918 888078 985936 2137656 2226001 1269782 1106095 727337 715375 875097 868871 898479 910646 946427 953598 1057669 1066899 5214970 5466340 40.25 71.9 1
14:31:24 2024-01-29 697936 692281 214772 209174 345529 351929 372657 366587 223679 224851 276149 283636 318870 321406 4572950 4912583 6789323 6612367 1151133 1192335 305956 270334 288635 291777 339746 331414 322122 324299 220563 222417 693606 664376 1523782 1499381 454596 449546 662427 664175 832661 816226 861368 862728 901177 921069 894340 984497 2133101 2262076 1276905 1099929 732018 716934 866505 869488 907936 910646 936098 952919 1071433 1069958 5263744 5479120 40.25 71.9 1
14:31:25 2024-01-29 701267 692506 213756 209877 343484 353956 369929 368539 224059 223261 277423 282201 318835 321406 4570686 4891639 6845000 6631124 1141701 1189799 307382 270369 289348 291132 338472 332253 321777 324708 220017 223706 701460 671936 1510723 1478814 454709 451893 658859 666064 837373 813808 857767 864567 909090 918872 889340 988118 2136137 2225029 1245568 1105308 727856 715375 876376 869488 898841 910646 946036 952919 1060724 1066899 5226149 5469755 40.25 71.9 1
14:31:26 2024-01-29 693747 691267 214393 209183 344562 351821 372131 367727 223990 227197 276114 283204 318424 323891 4564172 4951924 6844883 6621746 1147391 1194904 309456 272225 288374 288824 339329 331782 321741 323195 221014 222382 697449 668198 1508520 1497523 454781 448004 663764 667011 832661 813844 857669 864383 901818 918469 888540 987878 2133101 2262076 1267145 1097583 734811 717443 867156 867023 906598 915834 935396 951562 1075639 1069958 5303293 5479120 40.25 71.9 1
14:31:27 2024-01-29 700273 692510 213051 209868 343453 351929 368450 366587 224881 223261 276768 282412 318835 320919 4573947 4861557 6835950 6631519 1148180 1190614 306559 271090 286584 288194 339304 331782 321705 324672 219262 223741 708607 667627 1524251 1476858 451085 449339 656750 664175 837105 815187 855938 863268 908073 919734 885647 985936 2133101 2225300 1262520 1105308 727856 714869 873857 869488 898804 910574 946427 952919 1059202 1066935 5213027 5474288 40.25 71.9 1
14:31:28 2024-01-29 692809 691230 214061 209002 343528 351303 372131 367691 223334 227161 275691 282447 317427 322383 4570686 4952403 6820117 6631519 1150628 1187633 306349 272261 288342 288824 339567 331782 321884 323902 220811 222141 696179 667240 1509963 1498166 456069 450147 660552 666064 832661 815034 860145 863646 901457 921069 892097 985936 2133101 2262076 1292258 1099146 733064 718386 867156 867023 906651 915798 935433 953323 1072988 1071474 5269119 5470255 40.25 71.9 1
14:31:29 2024-01-29 701267 690742 213760 209842 343449 353956 369929 368835 224025 223261 276998 281876 318835 321144 4564575 4893971 6881224 6631339 1138329 1188995 308173 272261 287226 287216 337630 329314 320945 324816 219876 223114 700141 671220 1528052 1473197 451873 450751 660084 666965 837105 810571 855901 867060 908073 915807 886327 988897 2136137 2220531 1318803 1103663 727337 717443 870859 867023 901429 917164 942335 950848 1059972 1069201 5246499 5466340 40.25 71.9 1
14:31:30 2024-01-29 695861 692281 213756 209006 345323 351821 369929 364356 224025 227233 275655 283239 318353 321406 4560310 4896718 6762502 6621960 1166355 1190800 305494 270782 284973 288543 338722 330696 323245 323830 220123 222488 701531 664301 1521872 1493918 450666 447375 662934 663234 830300 818036 861405 859668 902572 919596 889206 982367 2130071 2243688 1257073 1100713 732018 714326 865890 868604 907293 910502 935673 957192 1072988 1066899 5244947 5473658 40.25 72.0 1
14:31:31 2024-01-29 701267 689240 214401 209222 344973 354456 369337 365522 222955 227304 276114 281799 319093 320172 4546808 4930127 6875895 6602817 1131457 1186354 305921 269581 288270 291330 338686 329350 320684 324334 219402 223078 697362 667627 1555681 1482593 456170 449400 657753 667474 836512 809422 858141 867060 904079 910547 889340 994702 2137264 2246872 1281936 1094428 726781 719217 870859 860753 902708 918185 942060 946327 1066157 1072111 5307102 5458520 40.25 71.9 1
14:31:32 2024-01-29 696962 693037 213390 210161 343458 351785 369966 365487 224186 222948 276998 281946 317427 322418 4575878 4839294 6801365 6621625 1150554 1189032 305494 270747 286687 286746 339222 330312 322213 324816 219745 222488 705701 662410 1510526 1484698 453242 450822 658684 664175 839211 816226 853432 860279 908073 922347 882940 983807 2125500 2234494 1281354 1108458 729933 715412 871384 869488 901429 910574 942335 954278 1065365 1065355 5220477 5468186 40.25 71.9 1
14:31:33 2024-01-29 694015 690218 213720 209218 345560 351460 368745 367396 224025 223261 276149 284743 317181 324021 4574756 4961960 6855461 6607397 1147354 1189799 307382 270748 287603 286842 338722 328320 323652 322884 220158 222801 701531 670016 1523731 1484698 454532 450822 663404 667474 830300 810571 862667 867060 900008 910655 894895 991013 2142373 2246469 1256269 1091387 732018 719297 864663 862009 908921 919759 935673 945702 1069087 1069806 5328164 5477565 40.25 71.9 1
14:31:34 2024-01-29 704493 692806 213405 209222 343493 354994 370002 364903 224476 223746 275900 281236 319105 322644 4563426 4844774 6807973 6621746 1150311 1188075 306883 270404 286248 286946 338686 328852 320909 324816 219249 223114 695972 664301 1505820 1475861 452278 449375 656823 664175 838887 814764 853432 862083 908073 919768 885028 985235 2133101 2222144 1276389 1108458 727856 715375 873857 869488 898804 910574 946373 954278 1060724 1063814 5220477 5466340 40.25 71.9 1
14:31:35 2024-01-29 692047 691271 213765 209213 343559 350966 371805 367404 223749 224132 276007 282205 318247 323291 4574864 4933645 6801252 6612367 1153953 1189799 304573 269581 288247 291425 339472 328320 321920 323902 220158 221830 687970 662476 1507751 1493918 453564 446361 661525 664175 830300 815648 860145 860279 901818 918877 892097 985361 2131585 2259282 1280087 1099146 731496 715412 865927 867339 907626 910538 935673 954316 1073024 1069201 5258099 5469755 40.25 71.9 1
14:31:36 2024-01-29 701961 689276 213725 209925 345849 353630 369605 367583 223196 223889 276625 281658 318693 322644 4563464 4911342 6873251 6621469 1131962 1189909 306847 274564 288523 291294 337701 329386 319974 324334 219438 222488 698752 670016 1507940 1474853 455553 448707 658218 667511 837105 808849 856919 867060 905432 910547 885559 993172 2135703 2241433 1280087 1097583 726781 718709 871384 860753 901261 920409 942060 943624 1063067 1072379 5305127 5466415 40.25 71.9 1
14:31:37 2024-01-29 694886 693527 212772 210253 345958 351641 369821 365309 223887 223225 276891 281394 318211 322383 4564172 4860226 6790638 6612142 1153953 1188112 304573 269581 286723 291777 336684 329350 319939 323902 219934 222141 693474 662410 1524653 1484698 453242 451462 659150 664175 838565 815648 853432 858891 908073 919560 884600 983807 2123828 2234494 1263447 1110038 732018 715412 869622 867023 902432 910538 940957 954278 1066913 1060741 5239288 5462366 40.25 71.9 1
14:31:38 2024-01-29 691826 690556 213402 209082 346937 351074 369519 367511 223852 223853 275691 282306 316913 324519 4573451 4940338 6835950 6612480 1144091 1189799 306918 274528 287715 291777 338722 328320 322934 322395 220158 222453 707135 670016 1510451 1484698 454532 450294 664074 667474 829674 810571 861405 865830 898905 917173 891877 988897 2136256 2247899 1273413 1092873 732018 718201 863779 862009 907972 918460 933010 949193 1069880 1063752 5330030 5505913 40.25 71.9 1
14:31:39 2024-01-29 704655 691085 212909 209405 346447 351713 367494 365451 224025 222948 276114 281579 318141 323066 4564172 4852297 6820117 6621670 1144972 1189767 306454 270369 285811 287216 337665 329314 320981 324359 219969 223114 717558 669788 1513628 1473391 452278 450080 658684 666064 837105 811722 855938 864603 906110 917821 885523 987878 2133101 2215849 1278860 1100713 727581 717443 870859 865794 899831 915834 942335 950134 1057421 1066935 5282529 5461790 40.25 71.9 1
14:31:40 2024-01-29 695990 692772 213512 208978 346928 351713 369821 363264 224846 223710 275864 283530 317322 321406 4565710 4884340 6771293 6621813 1160566 1189762 305459 270334 285538 287391 338138 330374 322862 322849 220088 222453 698752 666199 1508899 1488920 450420 447339 662464 662220 830263 816189 860866 857840 899822 920851 891873 979534 2129879 2237665 1280087 1100713 732018 712702 865890 870724 906598 911944 936340 955678 1072858 1069801 5250420 5480655 40.25 71.9 1
14:31:41 2024-01-29 702877 691978 214171 208500 343493 353594 368421 366408 223265 222792 275233 281968 318317 320718 4567833 4920883 6878612 6602988 1131155 1182556 305886 270076 288247 291411 338175 329314 320128 324816 219402 222453 698752 668581 1508822 1481777 454384 450749 656714 666929 834662 808202 855863 869525 902764 911953 885642 993134 2139178 2243688 1281936 1096064 727337 718676 870859 861465 900754 921684 943723 947162 1066500 1072919 5303425 5466605 40.25 71.9 1
14:31:42 2024-01-29 695002 690715 213350 209829 345673 351749 369929 365416 223644 223261 276873 280455 317392 321406 4558454 4807751 6789997 6612367 1149489 1187766 306451 269581 286454 287190 337665 330374 320611 324816 219402 222453 698752 662373 1507289 1484698 451342 448040 656714 663234 838293 816189 852109 860279 908036 921069 882310 985211 2128364 2231622 1268994 1103919 726820 713279 873339 869472 899556 915714 947782 951376 1059110 1066844 5216314 5458807 40.25 71.9 1
14:31:43 2024-01-29 693301 691978 214029 208963 343458 351749 369966 367996 223507 223261 275269 282306 317392 321406 4560196 4890569 6752673 6593572 1160018 1188038 306020 270369 286553 291669 339710 330374 321884 323339 219745 222453 700141 662476 1516951 1491037 449317 448910 662464 662220 830263 816189 860866 857840 899822 919331 887837 980931 2130034 2238499 1257073 1100713 732018 713256 866478 871146 908421 911871 936933 956247 1071390 1068087 5239288 5474175 40.25 72.0 1
14:31:44 2024-01-29 701069 690141 214021 208496 345958 353326 369157 365487 223990 223889 275233 282376 317427 321275 4567833 4914834 6835593 6593636 1140426 1188038 305956 269511 286651 291428 340224 329907 320874 324587 218720 222453 705726 669059 1529771 1481870 453564 447075 658648 666537 832661 810571 859640 866788 902736 910619 890605 991013 2140851 2248466 1260704 1094486 728863 721416 871469 863918 903238 920987 942375 946875 1068128 1076222 5291864 5458482 40.25 71.9 1
14:31:45 2024-01-29 698216 691235 213409 209039 343037 351893 369893 364320 223644 223447 275655 280360 318388 322829 4553977 4817249 6794504 6603028 1148142 1182556 304503 270369 285828 286512 338140 329577 319903 324816 218720 222453 698752 662410 1506117 1482321 451379 448040 656714 663704 837698 813808 852109 861502 908073 920419 883695 984509 2126851 2232134 1247995 1108589 726781 714308 873960 869414 896982 913845 944912 951488 1060724 1063778 5216555 5449428 40.25 71.9 1
14:31:46 2024-01-29 693557 691044 213390 208500 345714 351749 369966 365188 223265 223889 275004 281876 317392 320397 4558454 4884567 6771293 6593610 1159191 1188918 305590 269546 286213 291556 338722 329907 320909 322884 219402 222453 698752 660584 1511378 1492097 451637 447422 660552 661949 830263 814997 860866 857840 899257 919524 889462 980968 2129411 2241433 1255257 1099072 732018 713800 865283 870414 907514 911944 935673 954278 1071331 1068284 5237360 5498299 40.25 71.9 1
14:31:47 2024-01-29 701267 689919 213716 208496 344724 351893 367601 365159 223299 227321 274427 282306 317392 321048 4558454 4891269 6822540 6584231 1138442 1186318 308280 274880 286342 287203 339710 330140 320388 324587 218720 222453 698679 668104 1509187 1481777 454532 448275 656714 666064 832661 811146 857157 864530 901453 910547 890798 993658 2141111 2247214 1258889 1091350 726781 718350 868988 863844 902708 918460 938158 947476 1065328 1072074 5295824 5458807 40.25 71.9 1
14:31:48 2024-01-29 699465 691194 213024 208526 343042 351893 369857 364029 223990 223104 275233 280129 317427 321312 4550413 4812837 6779997 6612524 1150311 1186318 306667 269511 285811 291705 338175 329314 318936 324816 219402 221830 698820 660584 1525642 1479766 452278 448004 655750 662257 837969 813196 852109 859499 909169 921693 886052 985174 2126627 2232385 1274540 1107008 726781 714290 872097 867023 898279 914382 945025 951488 1055776 1062954 5209103 5445715 40.25 72.0 1
14:31:49 2024-01-29 692047 689204 213685 208452 345714 351749 369605 364320 223299 227445 274391 281964 316843 322829 4555203 4886938 6771293 6593610 1160018 1188075 305590 270145 286208 291294 339472 329907 320945 322849 219402 222141 700141 660584 1517577 1484440 450997 448129 662620 662220 830263 815611 860679 860164 900928 923679 893143 979385 2129659 2234532 1257073 1100713 732018 711228 865246 870576 908996 911944 935673 954278 1072714 1063778 5239288 5468186 40.25 72.0 1
14:31:50 2024-01-29 701267 685295 213689 208826 343033 351893 368709 365451 222955 227481 275233 281023 318353 321275 4555203 4914834 6846109 6588907 1133985 1186447 304573 274880 287365 287297 338686 330374 319903 324550 218755 222453 695972 666199 1514295 1480492 454744 448275 656750 666064 834957 811682 858840 865646 902348 913890 887392 995707 2135952 2246872 1276389 1091387 727856 719297 867156 860680 902708 919759 941029 946312 1063820 1072992 5295721 5454914 40.25 72.0 1
14:31:51 2024-01-29 698711 690701 213020 208972 343006 351821 369893 364356 223956 223261 275655 280164 318317 322224 4558454 4804749 6779997 6612503 1147848 1184600 306020 269546 285904 291777 338150 330374 319419 324816 218720 222297 700141 662410 1503221 1479674 452278 449656 658354 664338 839760 815187 853947 861465 912040 920997 883844 984359 2128364 2222218 1268994 1107008 725786 712198 872097 867023 897167 910502 943647 951525 1057719 1063778 5209103 5458633 40.25 72.0 1
14:31:52 2024-01-29 692047 690930 213535 208500 344973 351496 369929 364320 222611 223261 274427 281679 316435 322829 4550375 4895596 6723746 6593610 1161598 1184490 304538 272570 285026 291777 338413 329440 321884 322395 219402 221830 700141 660111 1526204 1487263 451978 450326 662620 661567 830226 816347 860791 860205 898722 922989 890605 979497 2129879 2235066 1255257 1100713 732018 711155 865283 869488 905080 910656 935006 956360 1069944 1063778 5229883 5466453 40.25 72.0 1
14:31:53 2024-01-29 700273 685255 213720 207885 343178 351893 368155 364320 222611 223889 275233 280696 317392 321275 4558454 4905562 6841231 6574852 1134792 1179176 305494 274492 286723 287203 338686 330374 319679 324359 218720 222141 704316 668198 1504623 1483030 454643 446644 658859 667011 832624 810152 858304 866418 902736 910547 889576 990781 2139178 2243688 1287482 1091387 726781 717443 866505 861973 903349 917544 936098 944558 1066157 1072074 5284229 5458520 40.25 72.0 1
14:31:54 2024-01-29 702186 689208 213051 208821 343042 353920 368745 366695 223644 223261 275233 281447 317427 320330 4548710 4831382 6801365 6612367 1146172 1181719 304608 270334 285574 288833 337630 329614 320909 324359 219156 222971 700088 668781 1506343 1476711 451847 450822 657923 665990 836182 811648 854647 862009 905395 919734 886205 983061 2131585 2219675 1264335 1103700 725786 713243 872097 866751 894586 910538 945025 951525 1057421 1063814 5211072 5458807 40.25 72.0 1
14:31:55 2024-01-29 695002 690214 213720 208496 344756 351749 369893 363193 223299 223261 274391 282078 316435 322829 4551955 4874058 6733370 6602988 1163294 1186354 306739 270334 284666 291826 338175 329184 322086 322598 220303 222275 700141 663425 1508378 1483890 449170 449546 662390 661567 830263 815611 858416 858327 898928 922347 890074 979534 2129411 2238358 1255257 1100713 732018 710959 864663 867023 903990 910656 937156 954278 1069185 1062204 5237360 5468186 40.25 72.0 1
14:31:56 2024-01-29 701961 685295 214139 208320 344982 351857 367637 365195 223644 224061 274391 281675 317392 321275 4551007 4920608 6817299 6584231 1135779 1186318 304608 269546 286012 287868 339496 328855 320399 324179 218615 222417 702907 669059 1516271 1482557 454209 446571 656714 666064 832070 810526 858416 864530 902572 910583 891433 990819 2133101 2257968 1262520 1089834 726820 717443 866505 861973 903349 915834 936098 944558 1063857 1071318 5276685 5442812 40.25 72.0 1
14:31:57 2024-01-29 700502 690223 212871 208535 343042 351929 368781 363229 223144 222948 275233 280749 317427 320821 4551955 4825595 6789323 6602988 1147848 1180883 306739 272225 285560 288310 339611 330374 320506 324215 218579 222694 702907 664376 1521720 1475478 451317 448040 655126 663392 837105 811722 850899 860753 906477 919734 882278 985324 2127010 2222402 1258889 1102096 725786 711191 872097 867023 894549 909148 942335 951525 1059972 1060741 5194970 5449428 40.25 72.0 1
14:31:59 2024-01-29 694015 685295 213086 207846 346052 351218 369301 362649 223110 223261 274391 281911 316878 320172 4560310 4877744 6733370 6588907 1164402 1188139 306545 272225 284830 288102 338306 329061 320802 322442 219604 221688 698752 660584 1521513 1488920 450689 449473 662464 661714 829674 815034 861301 858327 898544 921069 890707 979534 2123555 2236079 1255257 1099146 730975 711155 864050 869488 905954 910013 934290 953598 1069944 1062990 5229883 5454914 40.25 72.0 1
14:32:00 2024-01-29 700995 685291 213394 207816 344982 351857 367049 364356 223265 222784 274128 282315 316878 320821 4550716 4917112 6817299 6574561 1142325 1188995 308764 270730 286459 288012 339055 328035 322229 322705 219179 222921 695860 670016 1499176 1482755 453564 447305 660552 667011 829253 809374 860866 865830 902985 910511 892097 988859 2132697 2243688 1275229 1089560 729933 717443 863438 860716 906598 918460 933010 946312 1066913 1071474 5301062 5443241 40.25 72.0 1
14:32:01 2024-01-29 701267 689960 212393 208526 345465 351857 366533 362974 223644 222635 275269 281447 317135 320367 4537375 4843038 6807698 6621960 1146612 1187305 306091 272261 287793 288626 336979 330140 320388 323902 218532 223114 701498 667627 1510284 1474431 452389 449473 658439 667011 835919 809996 852751 862046 905395 910619 882904 985235 2133101 2209197 1268753 1099929 725786 715412 869607 862009 898841 910646 941627 945976 1057400 1066108 5267505 5454914 40.25 72.0 1
14:32:02 2024-01-29 693103 689208 212695 208491 344231 351254 368226 362939 223334 223261 274391 281834 316913 320433 4550413 4884686 6754090 6612249 1163853 1187398 306883 270730 284795 286711 337665 328218 321920 322299 219876 222417 689223 662410 1534396 1492208 450285 448275 660552 662220 829674 815034 859188 857840 897231 921069 886581 979534 2123061 2238358 1278238 1099146 732018 711191 863438 869488 906598 910656 935397 954278 1066748 1063778 5229883 5460390 40.25 72.0 1
14:32:03 2024-01-29 701262 685029 213390 208500 343042 351857 368190 364867 223150 227161 274847 280591 317392 320821 4550413 4914888 6847679 6584230 1136817 1184490 304538 274456 286723 286799 338209 330843 319903 324323 218720 222297 694582 666283 1515655 1479766 452278 447958 656787 666064 832388 809422 858416 865830 901457 911771 889972 988859 2133101 2244626 1260704 1088284 727337 717443 865890 861326 903834 915834 937008 944558 1066120 1074458 5276722 5460390 40.25 72.0 1
14:32:04 2024-01-29 697191 685327 212682 208861 343037 351496 369301 363229 223110 222948 274812 280164 317392 321275 4549075 4824824 6800017 6603095 1144462 1183936 304538 269546 285525 291609 336613 329344 320388 323639 218379 223156 701145 666199 1509316 1471298 449464 449473 654824 664175 833481 811146 853432 861966 904718 917173 885495 984497 2129411 2216107 1266151 1100713 725270 714363 869350 864530 897532 910538 941627 950554 1056221 1063778 5233727 5442571 40.25 72.0 1
14:32:05 2024-01-29 693742 685300 212875 208244 345470 350158 368486 362141 223299 222635 277183 281876 318187 319947 4560196 4877666 6773894 6602640 1157216 1189767 306739 270730 284902 291777 336106 329440 320767 321906 219438 221674 701531 663425 1512810 1475935 452278 450822 660552 663704 832229 811722 854647 860279 901416 919768 885523 983807 2122319 2222144 1279470 1108458 732018 713279 867156 867023 902708 912654 935433 953598 1066913 1060816 5216750 5442887 40.25 72.0 1
14:32:06 2024-01-29 694015 688950 212428 208496 344522 351785 367049 365195 223299 222948 274391 282412 317075 320498 4563577 4912208 6836757 6573901 1146209 1186318 305956 274528 286486 287999 339611 328974 322408 321906 219402 222453 702907 668198 1493846 1483645 453564 447375 662464 667011 827911 808276 857632 864567 896290 910655 889462 987378 2133101 2246872 1267967 1092923 732018 718461 861599 860716 905005 915834 932308 944558 1071433 1063752 5316340 5454914 40.25 72.0 1
14:32:07 2024-01-29 698568 689199 211759 208535 344982 350966 366497 365522 223644 222350 275864 280969 317110 322187 4560310 4884340 6840402 6612480 1135196 1183936 309492 270454 285084 291777 336106 329907 319974 322884 219061 221830 697362 670016 1537065 1466258 451958 453547 658218 666064 834735 808276 852146 866445 902801 910583 882904 986675 2133101 2219252 1318803 1099146 727856 717363 869622 860716 898131 915834 941664 945702 1058926 1066899 5267745 5443038 40.25 72.0 1
14:32:08 2024-01-29 691070 685295 212384 208526 343493 350723 369013 365069 223818 223047 275126 282337 316737 322187 4556278 4873894 6753123 6574391 1160528 1186391 304608 274686 284103 291571 336684 329207 321658 321644 219249 221830 700141 664301 1511729 1484426 448681 446710 660589 660346 829086 813844 858416 856624 898905 919524 890162 978103 2123828 2232911 1276389 1100713 730975 710150 862216 867023 905005 909370 933010 951562 1068427 1060705 5220477 5458807 40.25 72.0 1
14:32:09 2024-01-29 699280 685300 213015 208107 345320 351533 368239 366695 223162 222493 274249 282200 316737 320674 4558178 4905339 6826624 6579535 1136817 1184637 305246 274492 285949 290849 338484 328436 322213 322884 218720 222297 689891 669059 1498569 1475478 452278 447009 657753 666064 830263 807094 858416 864567 901251 910547 889340 988859 2133101 2243688 1225694 1088284 727856 716426 864663 859499 903990 914382 935673 944964 1066913 1069770 5288351 5451024 40.25 72.0 1
14:32:10 2024-01-29 701000 691487 212443 208758 342825 351713 367529 365142 223162 222493 275126 281194 317216 319921 4537375 4835996 6791820 6602712 1141701 1183095 304326 274564 284502 291330 336649 328145 319939 323052 218379 222488 704319 666199 1544536 1470427 451686 447725 655126 663234 832265 810571 855329 860790 902801 915843 885486 982362 2127047 2207830 1264335 1102096 725742 711228 870859 865794 894807 909860 944076 949079 1057719 1060741 5207351 5449150 40.25 72.0 1
14:32:11 2024-01-29 694891 691711 212918 208391 345465 351605 369121 365142 223426 223225 275091 281447 316470 322371 4550300 4881165 6742696 6593663 1160566 1185477 304573 274637 284032 291294 339094 328509 320981 321906 219402 221830 700141 661938 1520181 1482593 450677 448129 661525 661282 830028 813844 858416 857840 900008 921039 888078 978103 2123828 2228133 1277545 1100713 730975 710186 863438 867023 903755 907623 934340 953598 1066913 1060655 5218045 5466340 40.25 72.0 1
14:32:12 2024-01-29 694550 690018 212580 208396 346447 350544 366870 364725 222611 222948 274462 282478 315481 321968 4551955 4944247 6817299 6574843 1141314 1180883 305956 274564 285846 287203 337393 328473 320981 320611 218720 221928 700088 669537 1499783 1479674 452278 448275 660282 666064 827911 806486 860252 865830 896327 910511 886618 988897 2133101 2244626 1252702 1087510 728893 717443 861945 859462 905005 915834 933010 943586 1066913 1069201 5320530 5442534 40.25 72.0 1
14:32:13 2024-01-29 702065 690997 212216 208760 344910 351785 365433 362974 223334 221976 275441 280486 316143 320067 4537526 4850112 6807973 6593610 1144537 1184758 304114 274601 284600 291089 336377 329907 319939 323603 218075 222488 697269 665249 1524983 1470427 450997 449656 655126 663234 834108 811146 852183 859535 902801 915843 882940 985646 2127047 2209577 1260704 1102133 725512 711228 871384 865794 896078 909220 942335 948745 1057141 1063641 5207123 5448461 40.25 72.0 1
14:32:14 2024-01-29 692010 690240 212878 207837 344734 350441 369597 365069 223287 223261 274356 281333 315481 321768 4551955 4879984 6742696 6584268 1156716 1183936 305160 274794 284973 290813 338494 328509 320684 322395 218755 221830 698752 658698 1517895 1479075 450677 445421 661525 660309 829086 813844 858416 857840 898905 922531 886911 979534 2122319 2226955 1253442 1099146 729933 710150 862216 867023 903990 909370 936967 955825 1069807 1066088 5225988 5457887 40.25 72.0 1
14:32:15 2024-01-29 700701 688065 212353 207777 344982 351460 367164 365344 223076 222599 273936 282166 316959 320528 4549075 4924107 6822540 6579548 1138442 1179139 304538 270513 285797 287427 339436 328436 320388 322884 218344 222141 700088 668104 1497693 1479674 452278 446122 658648 666064 829674 807058 858416 867060 898869 910511 889972 988118 2137656 2243688 1276389 1087510 727856 716426 862825 860853 903457 919725 936967 948980 1066768 1072919 5303425 5442977 40.25 72.0 1
14:32:16 2024-01-29 700770 688909 212732 208491 343042 351785 367565 362903 223420 222315 277735 280591 317100 319352 4549075 4838257 6799003 6603028 1146991 1182616 306020 269511 284982 291294 336649 329907 320361 323830 218309 222297 702907 662410 1509922 1475478 451637 447339 655126 662220 834662 811682 850258 861502 905359 917137 880295 984935 2126851 2220826 1261839 1103663 725224 711155 872060 869472 898274 914528 942186 953207 1057572 1063751 5209103 5449428 40.25 72.0 1
14:32:17 2024-01-29 692422 690018 212989 208285 344982 350688 368457 366140 222577 223261 274391 281276 316143 321312 4549075 4884686 6757123 6584086 1159906 1186538 306451 269511 284431 291294 338175 328473 320874 321870 219061 221830 698752 660584 1510228 1484403 450285 448275 660552 660309 829086 813808 859640 857840 898869 919524 890605 978799 2123828 2229174 1255257 1099146 732001 713256 865246 868797 907054 909261 934876 953412 1068280 1069756 5227941 5470509 40.25 72.0 1
14:32:18 2024-01-29 700199 685228 213024 208218 344765 351231 366462 364284 222921 223104 273936 281561 316400 320821 4549075 4919723 6822540 6565473 1136817 1184047 304573 274649 285811 287203 338686 328436 319903 322884 218344 222297 701498 668581 1500086 1479678 452278 446753 658684 665591 830263 808239 858416 867060 900180 910511 889340 988118 2136137 2241173 1266151 1089805 728863 717289 865283 862691 903569 918422 935523 946561 1063532 1071474 5284267 5454914 40.25 72.0 1
14:32:19 2024-01-29 700273 691492 212353 208465 343033 351857 367637 362649 223299 222635 274812 280556 316878 319316 4550527 4822109 6770672 6593610 1141701 1185619 305235 274880 284466 291407 336613 329907 319903 322849 218344 222765 707219 666199 1512297 1470427 448962 448004 655126 663234 832661 811450 852751 860144 903745 915770 882996 986769 2129411 2219997 1247351 1103854 724706 713133 869585 865148 899868 914906 940845 945939 1056184 1066498 5243106 5442736 40.25 72.0 1
14:32:20 2024-01-29 693816 689158 212353 207850 345470 350122 368155 364408 223265 222791 273971 282108 315446 321996 4549075 4860112 6742696 6612367 1153916 1185477 304538 274456 284937 288238 335600 329440 320874 321609 219402 221830 693336 664025 1503710 1481777 449317 449023 661489 665286 832661 811722 855901 860279 901177 919119 886364 981386 2126375 2228722 1272692 1107008 732018 714308 867750 866838 901392 910656 936098 952300 1066312 1060816 5222253 5458807 40.25 72.0 1
14:32:21 2024-01-29 692042 685228 212357 208320 343493 350652 366497 364356 222611 222287 274391 282341 316301 321312 4550413 4926372 6817299 6574852 1138442 1184600 305459 270730 285775 287768 337665 328168 320589 322097 219156 222453 704319 669059 1501701 1479674 453353 447786 660084 666064 827911 807021 860252 864567 899896 911771 891729 991008 2135952 2247214 1275229 1089805 729933 719481 862212 860242 905954 919725 935673 946275 1069185 1070267 5307102 5442812 40.25 71.9 1
14:32:22 2024-01-29 701461 685295 212070 208461 343042 351218 365433 362939 223299 222252 274391 280591 316365 320330 4542590 4843038 6818053 6593610 1141701 1184070 304538 274916 284666 291411 336106 329440 319903 322849 218344 222453 710119 666199 1513234 1472245 449317 448040 656522 663704 832229 809996 856351 862653 904203 917131 887109 985136 2129659 2222984 1266151 1103068 724754 713279 867156 866381 898804 910538 939544 947322 1056786 1063778 5233727 5440050 40.25 72.0 1
14:32:23 2024-01-29 694029 685255 212646 207811 344982 349630 367601 362388 222611 222635 274163 281482 315446 321768 4542590 4863593 6742696 6612367 1153841 1183936 306451 270910 284502 287133 335600 329207 320874 320896 219402 221483 695165 663425 1494712 1479674 452278 449023 659617 663903 834957 813267 855091 860242 903340 918360 884673 979347 2121832 2230040 1267145 1106882 730975 714308 865890 866751 901429 909370 938346 951562 1065142 1060816 5211072 5442925 40.25 72.0 1
14:32:24 2024-01-29 694015 685173 212357 208465 345461 349067 365469 364320 222577 222635 274391 282341 314936 321996 4537337 4929874 6801252 6584231 1142128 1183936 308547 270158 285913 287203 336649 329207 321622 320896 219828 221830 697362 669059 1494734 1482593 453564 448910 662620 667811 829253 806911 862094 865185 896107 913809 893143 987991 2133101 2243688 1249135 1092014 732018 718189 860988 860242 907850 915834 930921 946312 1069050 1068445 5307296 5449428 40.25 72.0 1
14:32:25 2024-01-29 697570 688065 211783 208526 343042 350405 364849 364065 223076 221594 275040 280360 315446 321275 4537337 4863479 6817299 6593610 1132268 1183936 305921 270348 284902 291294 334627 328072 319419 321870 218720 221830 695972 669059 1492270 1469240 451978 450822 656952 663557 834400 809275 853947 862728 904018 917131 885449 983807 2126300 2216689 1264335 1100438 724706 713279 867750 861973 897167 910502 939507 945902 1054652 1062240 5233450 5449428 40.25 72.0 1
14:32:26 2024-01-29 691775 685259 211759 207850 344982 349630 367049 363854 222611 222599 274163 281876 315951 321768 4550527 4858962 6714253 6584231 1160566 1183936 306451 274686 283833 291416 336649 329207 322532 321609 218720 221830 690769 664376 1516161 1483030 451656 450822 660515 663086 832624 811648 856389 860242 902460 919768 885523 980648 2132596 2222144 1267145 1105308 732018 710114 864050 867023 903349 909370 935673 951562 1066913 1060816 5211072 5458807 40.25 72.0 1
14:32:27 2024-01-29 696981 685228 212357 207667 345808 350158 365398 364356 222577 222599 274163 282341 315922 320821 4545831 4924107 6817299 6574852 1139651 1186354 305236 270539 285588 287203 337902 328473 320909 322359 219156 222084 704319 670120 1501656 1481777 452126 449338 661415 666974 828700 808223 858840 863880 896254 911771 888540 987378 2132827 2234695 1263403 1091387 729933 717443 861599 860242 903990 915834 930181 944964 1069944 1066935 5305127 5443038 40.25 72.0 1
14:32:28 2024-01-29 701000 685259 211719 208535 343042 350688 365362 363264 223299 222053 274427 280360 315446 321048 4537986 4860112 6831885 6593610 1132524 1180579 306205 270348 284937 291294 335600 329650 319654 321620 218968 221581 691965 670016 1535959 1468195 451490 450319 658859 666027 833408 807058 850899 863305 905033 911953 884193 985235 2129097 2209394 1315172 1099654 726820 715412 869005 860242 897352 910574 939544 946312 1059220 1063027 5265340 5435037 40.25 72.0 1
14:32:29 2024-01-29 691066 690447 211728 208311 345465 349067 367637 363229 223644 221594 274427 281548 315446 319947 4542590 4839219 6780050 6602988 1150554 1183936 305590 270348 285169 287427 337144 330191 320915 321727 219262 220842 689287 660584 1519194 1480920 452168 450933 656989 661245 834071 811682 851476 857840 905395 918469 881333 979347 2116689 2225300 1257901 1106882 727856 711228 866505 865794 898627 909370 936801 949421 1063783 1057426 5209103 5440050 40.25 72.0 1
14:32:30 2024-01-29 688637 685223 211689 207850 343233 348541 365362 364029 222577 221940 274199 282024 314971 320681 4542590 4924107 6820852 6574575 1140501 1183192 306775 269906 286007 286987 336507 329294 320281 322114 218920 221306 697362 668198 1537291 1484698 456635 446790 660552 665879 828111 809385 858840 859499 897268 910583 889340 985324 2123828 2248466 1274540 1091387 730454 716426 860376 860716 903990 910538 930846 944558 1069087 1066108 5291864 5435037 40.25 72.0 1
14:32:31 2024-01-29 694840 687577 211684 208461 343042 349630 365398 364356 222611 221559 274427 279703 315446 320367 4542590 4868472 6835950 6602988 1135779 1184758 308583 270323 284830 288102 337180 329330 318794 321692 218579 221497 700836 669059 1514115 1466258 449991 450282 656714 666064 833734 804702 853947 863917 902764 911953 880139 985235 2126851 2219362 1311541 1097583 725786 715412 867156 860242 898627 910574 939544 944926 1057719 1063778 5258099 5437921 40.25 72.0 1
14:32:32 2024-01-29 690013 685255 211649 207881 343414 349349 367926 363854 223110 222287 273552 281447 314936 320828 4537337 4868287 6733370 6612546 1161028 1184740 306415 270693 284097 288418 338651 328291 320470 320753 218720 221173 698752 662476 1505818 1482370 450960 448040 661994 663234 832624 811722 854647 857840 900818 918469 885486 979534 2120812 2225300 1249811 1105308 729933 709612 864392 867023 902544 908087 935673 951525 1063783 1060816 5211072 5449152 40.15 72.0 1
14:32:33 2024-01-29 697481 685187 211737 207313 344982 350158 365362 363264 222577 222287 273552 282425 315411 320821 4551955 4919955 6812862 6593663 1141701 1187305 306883 270240 285431 287131 336471 327936 320909 320896 218720 221830 696493 668198 1496466 1475861 453242 446826 661958 666064 825568 807058 858416 862046 893648 910547 890605 987415 2130071 2241396 1272692 1091387 730698 716934 860376 860242 905122 910574 929583 944964 1066785 1068445 5310739 5441659 40.25 72.0 1
14:32:34 2024-01-29 697968 685192 211680 208465 343042 349666 365106 363774 222921 221594 274427 279817 315481 319928 4542590 4868287 6848415 6598142 1129843 1183825 306811 269598 286687 286799 334627 329907 318454 322108 218579 221448 695972 667719 1534973 1476114 454781 447641 655126 666064 830300 804739 852789 864567 901457 911309 884193 988897 2128364 2237665 1278238 1090583 723672 717443 867156 857803 898627 917164 937625 942237 1059952 1069958 5284573 5436170 40.25 72.0 1
14:32:35 2024-01-29 692047 688065 211719 208522 342482 349835 367637 362684 222577 221976 274427 278858 315446 321312 4530818 4786943 6752598 6584230 1146612 1184116 304624 270585 284595 287422 336106 329257 317902 323339 217818 221519 697362 659640 1501932 1470427 448645 446710 655126 661282 833444 810571 848449 860777 902764 915807 879758 983807 2123345 2213192 1281936 1100713 722640 710150 869622 862009 894770 911944 942335 947438 1054652 1060705 5196212 5436170 40.25 72.0 1
14:32:37 2024-01-29 692609 685259 212384 207492 343042 349349 367601 363597 222422 222948 274165 281018 315446 320821 4533224 4852653 6734365 6593663 1158795 1184366 305805 270730 286163 291407 336071 327400 320361 320896 218720 221342 695165 661467 1518687 1482703 447973 448275 660552 659805 828498 811500 857194 856624 897268 920419 885656 976400 2120812 2230417 1244364 1099929 729413 709074 862212 867023 902708 909370 933010 951562 1063857 1061567 5211072 5441659 40.25 72.0 1
14:32:38 2024-01-29 696595 687577 211715 206589 343042 350194 365433 365586 222577 221976 272752 282341 315446 320367 4537224 4924240 6801139 6574852 1141314 1184758 306667 270730 285887 286624 336106 327437 320802 321870 218720 221830 698679 669738 1499450 1475478 452278 447958 659617 665879 825568 804702 858416 863917 896254 911309 890605 987415 2130071 2237301 1273413 1085192 727856 716426 861599 860242 903990 910646 930282 944926 1066913 1066935 5292128 5445542 40.25 72.0 1
14:32:39 2024-01-29 699244 685223 211719 207850 343042 350688 365106 362141 223144 221594 274391 279738 316372 319811 4537224 4845146 6813195 6588852 1143677 1183095 305517 274456 284067 287868 336236 328473 318972 321906 218461 222141 709322 665249 1507988 1469384 449647 448764 655126 662257 832070 809422 850936 860279 903857 910655 882278 983807 2126577 2216107 1260704 1100713 722640 711191 867156 862009 894807 911944 939573 945267 1054319 1062240 5214970 5427239 40.25 72.0 1
14:32:40 2024-01-29 692609 685219 212460 206589 343042 349630 366533 363597 222577 222762 275468 281376 315236 321621 4535496 4867192 6723896 6593610 1157216 1182923 305804 270513 283201 291294 335565 328473 320424 320410 218720 221138 700141 662410 1500470 1479890 449647 447958 659617 659301 827324 811472 857805 855410 894650 920419 890162 976674 2120812 2228458 1274540 1097583 729413 710261 861599 867023 903718 906769 933010 951525 1066913 1060816 5211072 5441659 40.25 72.0 1
14:32:41 2024-01-29 696921 685187 212384 207169 343042 350970 368239 366177 223024 222350 275432 280913 316224 319243 4537526 4898297 6800017 6556113 1138769 1182886 304608 270158 284937 287095 337429 326974 320424 320932 218379 221830 704319 668104 1497053 1475483 450703 447009 658684 664175 826738 805309 858416 863305 894687 911953 889442 985973 2131585 2239839 1266151 1085155 726820 715412 861599 857803 903349 910646 931645 943580 1066913 1066935 5288164 5445542 40.25 72.0 1
14:32:42 2024-01-29 699280 685223 211684 207846 342496 350966 367978 364260 222973 221799 274285 280220 315782 318196 4563990 4821093 6791537 6593574 1138442 1180579 306437 274456 284107 290849 334627 328974 318972 321870 218040 221830 705770 666199 1510965 1466258 449684 449656 654787 663704 832661 807094 850258 859499 900143 910583 880331 983807 2123555 2210045 1247351 1097583 722640 712775 865927 859499 897352 911300 938196 944558 1053905 1060741 5233727 5443038 40.25 72.0 1
14:32:43 2024-01-29 692052 687955 211442 207569 342825 348960 366354 363012 222474 221946 276043 281306 315306 320901 4541237 4860112 6723821 6598293 1151133 1181176 306020 270348 284170 291330 334627 327109 320424 320896 218720 221173 700141 662476 1498266 1479401 450028 448112 659617 662257 830300 811722 850936 857840 899896 917173 883104 979534 2117801 2222148 1265296 1106882 729933 709147 864663 865794 900790 906805 935673 951525 1063820 1057819 5216750 5439601 40.25 72.0 1
14:32:44 2024-01-29 694316 687431 211481 207746 345714 349205 365291 366177 222783 222110 274249 282179 314901 321312 4541044 4926372 6817299 6570163 1137991 1181139 304538 269968 284973 286808 336377 327437 320945 320896 218227 221674 695860 668104 1506430 1475478 452389 446086 658684 664175 825568 804739 858416 862046 894650 910665 889340 985973 2130071 2237301 1273413 1085192 726820 715412 860376 857803 902432 910610 930982 942237 1063630 1066935 5284267 5456957 40.25 72.0 1
14:32:45 2024-01-29 699963 689529 211552 207742 342681 351321 365255 364369 223128 221905 273971 279773 315446 317602 4539697 4831977 6798648 6584231 1138442 1180675 304351 270539 284045 291054 334662 328509 318972 321870 218379 222297 708669 666199 1517920 1471298 450368 446361 654197 660309 832265 809422 848867 860279 902801 910619 879186 982367 2123555 2216217 1253442 1100713 722640 709111 869622 862009 894770 909184 943048 945976 1054652 1060816 5218045 5446201 40.25 72.0 1
14:32:46 2024-01-29 691706 689529 211552 207668 344910 349487 366497 363597 222611 222373 272752 281236 315306 321048 4536116 4858962 6724045 6584231 1160566 1183936 306020 270730 283201 290822 335636 328204 320424 320635 218532 220484 698752 660527 1518288 1484698 449647 446159 658684 658332 827485 811722 857194 855410 894687 918469 887805 976674 2114556 2226879 1251626 1094465 727856 710261 860376 864567 903990 906769 930982 948782 1065142 1062099 5216555 5448418 40.25 72.0 1
14:32:47 2024-01-29 699465 688065 212540 206589 342970 350723 367978 363193 222406 222663 273482 279738 315481 318901 4537375 4896289 6789323 6556113 1133911 1182923 306020 269968 285547 285557 336684 328473 318454 322884 217853 221830 694582 665249 1506737 1475478 452278 445383 655786 663704 830300 807058 853395 860790 900008 907913 885523 987415 2127047 2239253 1274540 1086737 724189 715339 865890 860242 899906 910610 935518 943624 1063231 1072156 5286361 5434811 40.25 72.0 1
14:32:48 2024-01-29 697570 688065 211505 208251 341897 351460 367494 364111 222543 221905 273936 278819 316224 320067 4539697 4798127 6752710 6574852 1142830 1182997 305124 270730 284032 287203 334627 328436 318901 322813 217327 221639 704316 662410 1504460 1471472 449611 448092 654661 660272 834437 809422 851514 857840 905145 910619 879644 984198 2123828 2213183 1270843 1100713 724429 710114 869005 861973 895336 911726 943685 947476 1054132 1062209 5207123 5427202 40.25 72.0 1
14:32:49 2024-01-29 692042 685192 212066 207673 343006 348996 367271 363597 222543 222819 274249 281018 315191 321275 4539697 4867192 6729087 6584231 1158870 1184204 304766 270348 283165 291258 336859 328436 320388 320825 218685 221103 700141 662410 1530202 1484698 449611 447009 659617 659265 827324 814030 858416 855373 896217 920419 888709 976600 2119072 2228611 1253442 1096802 727856 710261 862104 867615 902814 910531 932838 953094 1066729 1065296 5225988 5449428 40.25 72.0 1
14:32:50 2024-01-29 699465 688065 212651 206563 342961 351141 366204 365918 222200 222948 272682 280364 315411 319090 4537526 4896382 6789323 6556095 1133577 1180579 306020 270273 284995 285521 337630 328400 318419 322323 217970 221448 701498 665249 1493544 1475478 452278 449704 655126 663197 829674 805879 853358 861739 900180 911953 884193 985899 2126851 2239253 1257073 1086737 724706 716177 866478 860740 899868 915824 935598 941775 1060614 1070022 5271080 5439149 40.25 72.0 1
14:32:51 2024-01-29 696099 688065 211336 207488 341609 350652 367343 364111 222543 221905 273936 278008 315446 319352 4521044 4798652 6752710 6574852 1141701 1180579 303838 270348 284134 287001 334627 329207 318901 322359 217292 221639 700088 662410 1526399 1470427 449647 449020 654197 659265 833845 810874 850907 857840 902728 910619 881333 981630 2122319 2213183 1255257 1103919 724189 712207 869585 863918 894733 911602 943048 947588 1053050 1062319 5208559 5421292 40.25 72.0 1
14:32:52 2024-01-29 691775 687913 212398 206593 343042 348577 366462 363843 222543 221905 272717 280591 314461 320784 4533224 4839219 6724045 6584231 1151133 1180579 305160 270348 283634 291351 334322 327936 319419 319890 218532 221103 698752 660584 1502166 1478623 450997 449546 658684 661480 830263 811146 850862 857231 898618 915807 882241 978762 2117042 2226001 1268994 1107008 729413 713293 865283 864874 896982 909188 937008 947285 1063682 1057746 5192899 5426741 40.25 72.0 1
14:32:53 2024-01-29 686940 686995 211653 207492 343033 347456 366497 363774 222200 221940 273552 279703 314678 322334 4524312 4905509 6789997 6565473 1144054 1179139 304730 269968 285811 286396 336071 328473 318936 320635 219203 219763 693474 660584 1505717 1488920 452278 445817 656750 660272 827324 811722 857120 857840 897453 915807 888078 984198 2122673 2253610 1273067 1094502 729413 714034 862788 864533 908140 911300 932308 945939 1068249 1066844 5239288 5438885 40.25 72.0 1
14:32:54 2024-01-29 696832 686114 212106 207811 341933 350405 365398 363738 221703 222252 273552 278854 315411 319389 4539697 4875400 6841231 6574889 1125494 1180579 306020 269968 286248 286687 334627 329440 317048 321870 218005 221138 695972 666283 1527258 1475478 453564 447009 655126 664175 830263 808541 853358 862009 901457 911771 886364 990781 2129842 2238135 1255257 1089805 724706 714649 865890 857803 897167 915530 938158 944253 1060724 1068445 5286316 5436170 40.25 72.0 1
14:32:55 2024-01-29 696564 685192 211728 207807 341933 350688 367601 362677 222234 221749 273936 278430 315446 319352 4537526 4798652 6761648 6584231 1141164 1178983 305160 270946 283797 291074 335600 328509 318901 322586 217327 221830 695907 662410 1524701 1470427 449611 448056 654197 660039 833845 809422 851514 860094 905033 916408 882587 982255 2122861 2216521 1274540 1100675 722640 710114 867156 861702 895806 911944 940919 945230 1053561 1062998 5196212 5419456 40.25 72.0 1
14:32:56 2024-01-29 692047 688065 212322 207160 343042 349067 366462 363084 222200 222287 272717 280360 314936 320821 4531247 4868287 6719741 6570163 1157253 1180579 304373 274456 283165 287090 336613 326441 318936 320860 218461 221103 697362 658228 1529493 1484698 447937 447009 658648 658332 825531 813304 858840 857106 894466 918935 888690 978585 2121832 2231891 1272692 1094486 727856 709989 862719 867023 902708 906769 931586 950661 1066913 1062319 5211072 5440050 40.25 72.0 1
14:32:57 2024-01-29 697899 686119 212479 206554 342451 350405 365362 362939 222200 222948 272682 280129 315191 318828 4530931 4896289 6801252 6556095 1131962 1180579 306451 269968 284800 286360 337393 327400 318936 321609 217362 221483 697269 667150 1503980 1475206 450786 446802 656250 665286 828663 807037 857008 863955 896107 911236 888744 987991 2131585 2239253 1283785 1085192 726781 715339 862212 857803 901429 915824 933010 942237 1061489 1069201 5273143 5439149 40.25 72.0 1
14:32:58 2024-01-29 698977 687577 211649 207811 343006 351501 365398 363843 222422 221905 273552 279738 315922 318342 4530781 4812837 6761346 6574852 1138404 1180579 305805 270348 283165 290958 334591 328509 318419 320896 217362 221830 708669 665249 1503137 1466258 449647 448507 656485 664062 832624 808798 852729 861502 902460 914537 883844 983769 2122319 2211962 1257073 1099146 722640 711191 865890 862417 897352 911300 936838 946312 1051320 1062319 5239288 5435150 40.25 72.0 1
14:32:59 2024-01-29 691556 685155 211693 207160 342641 348577 365469 361042 222577 221905 272752 280696 314716 321048 4533224 4852047 6714720 6574852 1157178 1183095 305517 269968 283383 287203 335600 327437 319974 320410 218802 220484 697362 662410 1513918 1486204 450689 446826 659471 660094 827522 814030 856971 855887 897980 919768 888078 975211 2119756 2228458 1272692 1096022 727856 710261 860988 865794 902432 906769 931548 950134 1066913 1060816 5211072 5440050 40.25 72.0 1
14:33:00 2024-01-29 698221 686119 211728 206515 343042 349666 365362 362649 222388 222556 272717 280591 315411 318865 4537986 4892903 6821273 6556113 1135969 1180579 306451 269968 284466 286485 336649 324244 319903 320635 218005 221830 702890 668198 1519621 1481700 450592 448275 659507 665045 825721 806501 858304 861973 893648 910665 890162 987286 2130071 2234494 1256269 1091387 728893 716426 857937 857803 903718 910574 928885 942200 1068427 1066899 5286316 5432294 40.25 72.0 1
14:33:01 2024-01-29 698408 687086 211027 207816 343006 349594 364267 362141 222611 221213 273936 278923 314936 320104 4530318 4854445 6789323 6574852 1132268 1180583 306451 269968 283258 287203 334556 328436 317937 320611 220044 221581 722228 668198 1494038 1465340 449207 449546 656989 665990 833808 802320 850907 862046 901199 910556 881333 983098 2123828 2216521 1269782 1096022 725270 714869 866505 857803 894770 910574 936801 942237 1058469 1062319 5256198 5430671 40.25 72.0 1
14:33:02 2024-01-29 686976 687577 211027 207488 342785 347492 366462 364111 222611 220524 273936 280556 313550 321275 4533224 4825294 6752021 6593610 1150311 1180579 304801 269968 284267 286485 335609 329184 320081 320611 220356 219930 696078 659640 1498266 1478814 450776 448910 655089 659265 832265 811146 849090 858327 902054 918483 880081 978103 2122899 2223723 1277587 1103854 724754 708843 867156 864530 891236 908728 938158 948708 1056933 1060816 5170612 5411688 40.25 72.0 1
14:33:03 2024-01-29 690638 686119 212151 207199 343006 348577 367343 363597 221857 222599 272752 280129 314496 321048 4530931 4864822 6714954 6565473 1153353 1180671 303271 270539 284692 286074 338614 327146 318830 320493 218239 220343 695972 658698 1510007 1483885 450047 446086 658684 658332 825568 813757 855863 854693 895620 918469 886177 973789 2116765 2220642 1274540 1096802 727856 709254 860376 864530 901429 901596 931645 948708 1063783 1060816 5207351 5427239 40.25 72.0 1
14:33:04 2024-01-29 696988 686123 211719 206520 343042 349666 364302 362967 221891 221905 277989 280164 314936 318865 4536459 4902076 6801365 6556095 1137629 1183072 306703 269301 284723 287005 336471 324424 319796 320493 218204 221497 702890 667719 1493529 1475478 452394 446717 659617 665606 824873 802356 858416 860753 896705 910665 889972 984497 2126851 2234494 1249135 1088284 727856 715412 857937 857531 903990 910538 927528 942237 1068249 1066145 5284267 5427239 40.25 72.0 1
14:33:05 2024-01-29 697973 686119 210996 207842 343006 349349 363211 362106 222577 220594 273971 278854 314461 320330 4524349 4863744 6801365 6574852 1130902 1183072 306487 269030 284759 287167 336704 328291 318277 320718 218321 220308 695972 668104 1530044 1462104 451656 449363 655126 664175 832661 802356 848829 860753 900143 910432 880707 982362 2123828 2213183 1311541 1094600 724754 714599 867120 857803 891941 910502 936746 942237 1056184 1062319 5248694 5426798 40.25 72.0 1
14:33:06 2024-01-29 688674 687577 211151 207662 343042 347492 365398 362141 222611 220559 272787 280591 314207 321275 4530931 4830479 6762614 6588431 1147396 1180431 305017 270276 284595 286217 337180 329797 319402 320789 218309 220106 698820 658184 1501276 1478814 450285 450064 654197 658332 834994 811450 849090 856624 902090 915843 878831 978103 2114556 2212600 1257901 1100713 722640 709757 867156 863880 894136 906502 939544 945939 1053869 1060066 5177455 5432294 40.25 72.0 1
14:33:07 2024-01-29 688372 686119 211724 206589 343042 348541 367343 364444 221209 222479 272717 279587 314461 320330 4533224 4866114 6725793 6574255 1156085 1180468 304017 270693 283456 285931 336236 326902 318901 319925 218005 220449 695972 659362 1533210 1480124 448938 445647 658859 658576 825531 811722 856547 852842 894650 917173 887447 973826 2114556 2222181 1249811 1092836 727337 709254 859765 865794 901429 901596 929583 948745 1063857 1061567 5201666 5423327 40.25 72.0 1
14:33:08 2024-01-29 696131 685854 212393 206584 342487 349630 364267 364111 221891 222287 272682 278971 314932 318342 4533224 4887017 6796392 6555987 1132231 1181389 304622 269788 284032 286199 336649 326441 318454 321359 219464 221138 698679 666199 1492603 1473705 452389 444091 654787 663234 825531 804097 854684 860753 896254 909379 885559 983061 2123828 2234494 1276389 1082002 724754 714056 861599 857803 900152 910538 932345 940822 1057632 1066935 5263848 5419456 40.25 72.0 1
14:33:09 2024-01-29 695842 686119 211147 206589 340936 350688 365362 363084 221857 221213 272752 278889 315411 315225 4527087 4808290 6790321 6574255 1129282 1180579 306451 268948 283616 286799 336631 328291 317937 320860 217970 220484 695972 668198 1499410 1466258 451379 449656 655126 664175 832070 802051 849090 861399 899508 908737 880081 983098 2123828 2222148 1251626 1096022 722640 715375 865890 856587 894770 910344 936801 939483 1054689 1060705 5258099 5427503 40.25 72.0 1
14:33:10 2024-01-29 689380 686119 210328 207492 343042 347492 366497 364775 221891 220370 273552 278889 313515 321312 4517817 4819645 6753235 6593663 1144537 1180579 304695 269968 284781 286262 334018 328436 316978 320896 218344 220308 689417 659362 1497438 1474431 448681 447958 654197 660057 832265 811146 849090 855373 902460 915612 880081 976712 2110654 2222550 1271937 1100713 722640 709757 867156 865794 893502 906805 938913 946013 1054652 1057819 5173449 5430671 40.25 72.0 1
14:33:11 2024-01-29 689068 687091 211680 206593 343042 349084 367343 363084 221209 221940 272682 279934 315951 320330 4531494 4865556 6715608 6565478 1155602 1183072 304981 270539 283130 286396 335600 326477 319690 320386 218005 220520 697362 657758 1502296 1475898 448656 448005 658684 656436 825531 811722 855938 853854 900420 918469 885559 973789 2114556 2225300 1231299 1094465 727856 709074 860376 864567 899794 901596 930319 948745 1063820 1059833 5202617 5427239 40.25 72.0 1
14:33:12 2024-01-29 692047 685634 211221 206584 343042 348577 364011 362106 221891 221905 272682 281447 315951 319811 4530705 4911416 6798648 6550932 1138066 1180671 304538 269209 284702 285557 337694 326477 319939 319406 218040 221138 697269 667627 1509408 1475478 451637 447009 658684 664175 823123 804433 858416 860753 893017 909379 888894 983098 2123828 2231891 1254485 1089834 727856 715412 857937 857803 902432 910538 927528 942200 1066157 1063814 5288164 5427277 40.25 72.0 1
14:33:13 2024-01-29 697365 686119 211031 207518 342487 348541 363211 361093 222234 220966 275468 279458 315201 319811 4537248 4849237 6810685 6574852 1125817 1180675 304573 268769 284937 286396 335791 328509 317048 320932 217362 220484 695972 668104 1504325 1465218 452278 447375 655126 664175 830300 802502 849090 862046 903102 908737 879012 985973 2123828 2225300 1274540 1093650 722640 715412 866505 855373 891272 910538 936135 939446 1056970 1060741 5258099 5421292 40.25 72.0 1
14:33:15 2024-01-29 687008 686119 210337 207662 342776 347492 366497 363966 222028 220277 276091 279779 313445 320345 4527980 4825632 6749264 6579535 1143721 1181389 304232 269968 283833 286400 333586 329440 316756 319641 218005 220106 696078 657758 1502209 1474431 450689 446790 654197 658332 831640 810571 849407 856624 903377 915843 878831 978066 2114282 2216107 1256052 1099929 722124 709254 867156 862046 892235 906769 940282 945976 1054207 1057819 5173449 5411688 40.25 72.0 1
14:33:16 2024-01-29 691066 685854 211693 206550 342717 350587 367197 360754 222371 221452 274726 280024 314356 320147 4524161 4853235 6714141 6584244 1151133 1180583 305052 269968 283258 287346 333586 327972 318972 319665 218344 220449 697362 660584 1512191 1475478 449280 447375 658218 660309 829844 810571 850258 856624 899220 915843 882085 976674 2114556 2219362 1263447 1103737 727856 708074 862216 862046 901261 901668 933010 948070 1060508 1056252 5185456 5426741 40.25 72.0 1
14:33:17 2024-01-29 687500 684180 211455 207638 342785 349347 367050 365142 221789 221799 275688 278749 314321 322150 4533224 4900457 6743073 6560791 1147391 1184051 303342 269968 284937 285521 335636 326477 320014 319925 217397 220141 695451 658698 1519270 1484513 451107 444718 656787 657866 824946 811146 857194 854124 896290 915879 888078 976637 2114556 2233366 1229516 1092873 726820 709757 857937 863305 901429 905555 929583 947359 1066913 1062319 5211072 5419456 40.25 72.0 1
14:33:18 2024-01-29 698568 683889 212074 207569 341753 350015 366937 364884 221721 222734 275079 281385 315376 318305 4517817 4891640 6772955 6550439 1133577 1180579 304730 269138 284032 286360 336342 324532 318936 320315 217327 221448 695860 667627 1497624 1475478 452301 444718 656677 664175 824873 802320 858188 860716 893648 909379 888078 984460 2129879 2237665 1276389 1082062 725786 713243 860376 857803 901429 910502 932271 942162 1060702 1066862 5261526 5436228 40.25 72.0 1
14:33:19 2024-01-29 699270 687018 211364 207673 342789 350508 366677 362976 222440 221346 273517 278854 314426 315514 4530318 4812837 6781953 6565473 1138959 1178942 305124 269968 282896 287001 336740 328168 318196 320860 217362 221830 707219 665249 1538572 1464179 447620 450702 654197 660272 830435 805842 851514 857840 900818 911953 881059 982367 2120580 2203963 1255257 1097583 722124 710616 864663 860242 894549 910656 937676 944926 1051560 1061567 5241632 5429336 40.25 72.0 1
14:33:20 2024-01-29 688674 688065 211186 207310 342861 349842 367570 364111 222354 220110 273901 278950 315951 322224 4530318 4804599 6747502 6584231 1144499 1180542 304160 269968 286163 286360 336265 329207 316943 320860 217970 220260 698444 658698 1502797 1475478 449647 448385 654197 657793 833845 811146 849090 855336 902764 915770 878831 976637 2113669 2222402 1246808 1100713 722640 710261 867156 861973 890714 906733 938839 945939 1056147 1057426 5170347 5424060 40.25 72.0 1
14:33:21 2024-01-29 689903 687504 211552 207315 342568 348505 366462 361042 221857 222252 275115 280094 314172 319352 4527980 4853084 6705394 6565473 1156427 1180579 305038 270348 282861 286485 335330 326441 318972 319890 218005 220449 695972 659640 1492214 1475478 446598 447009 658684 656399 825531 811722 855863 852842 894577 917785 884281 975832 2114282 2222402 1249811 1096802 727856 709254 860376 864493 905556 901560 931511 948745 1065142 1060655 5203123 5424060 40.25 72.0 1
14:33:22 2024-01-29 692460 685973 211429 206511 343042 347492 363175 365033 221721 221550 272682 281216 313515 319352 4525517 4905265 6789323 6546716 1133337 1180579 306451 269173 284134 286360 335600 324172 319419 320375 217362 221103 702890 667150 1494930 1475206 451637 447118 656750 664175 824253 804212 857120 860716 893612 909379 888894 983061 2123828 2234494 1267967 1085118 725786 714290 859765 857194 901429 910502 931548 943624 1063630 1066844 5286361 5424060 40.25 72.0 1
14:33:23 2024-01-29 698899 686119 210956 207457 342692 350117 366158 361006 221857 220559 272682 278854 315951 317371 4517780 4818683 6780325 6574852 1135512 1179704 305805 269968 282896 286799 336265 328168 317013 320150 217783 221483 713144 665723 1499648 1463259 448938 448910 654197 661751 830263 805842 850907 859668 901140 911953 881333 979534 2120580 2206986 1264335 1096802 722124 711155 864663 860242 898274 913118 938196 944814 1055785 1060706 5240961 5430671 40.25 72.0 1
14:33:24 2024-01-29 688999 683889 211517 206515 342641 347492 365362 360970 222371 221417 278026 280208 313262 319389 4527087 4853849 6724045 6584244 1149489 1179704 304537 269742 283201 287203 335791 327437 318936 318923 218309 220070 700141 660584 1500058 1475478 450997 449656 656750 660236 830263 809422 851514 854730 898905 910619 881333 975905 2110377 2216107 1263447 1103068 726820 710261 865246 862579 898915 906624 934139 947626 1059861 1056115 5207123 5426741 40.25 72.0 1
14:33:25 2024-01-29 689136 684107 211398 206559 343042 346375 366677 363193 221209 221586 272682 279050 313480 321312 4525517 4905589 6799349 6565473 1137101 1180579 306667 269138 284466 285521 334627 326078 319643 318923 218005 220449 702907 666199 1513530 1475206 452389 446013 658684 664175 823415 804212 857157 860279 893529 909379 888894 983807 2123828 2232911 1262520 1088251 729907 716343 859649 857655 902598 913199 928836 943661 1066768 1065246 5284229 5419381 40.25 72.0 1
14:33:26 2024-01-29 695717 686119 210813 207677 341933 348541 363140 363854 222046 220524 273517 278395 314426 319316 4530318 4849927 6820852 6565473 1125817 1178951 307064 269102 283996 286396 335791 328168 317013 320410 217818 220484 694582 667627 1498583 1461181 450641 448910 655126 664175 832070 802502 849090 860753 901818 909379 880081 985399 2120812 2216689 1258889 1095989 725742 714308 866516 857047 895168 911871 938308 943661 1056896 1060816 5245406 5403898 40.25 72.0 1
14:33:27 2024-01-29 686644 685867 209969 207492 342359 347212 365398 363597 221857 220145 273552 278854 313480 321275 4523859 4809203 6743237 6574852 1144537 1180841 303910 269552 284227 286159 334088 329171 316721 320635 218005 219763 697449 657758 1504914 1473473 449647 447958 654197 658296 832229 810571 849090 855373 900780 915807 878831 978066 2119756 2222835 1254203 1100675 722640 710261 867750 864533 894443 909241 938158 945939 1053086 1060316 5180847 5414628 40.25 72.0 1
14:33:28 2024-01-29 690563 686119 211653 206520 342970 348505 366204 361042 221209 222373 272646 279473 313515 319352 4511298 4840311 6696069 6556095 1156427 1180579 303271 270730 283130 285521 335600 327132 318677 319890 217327 220414 695972 656820 1514826 1475478 448229 447118 658684 656363 825494 811722 853395 852878 896254 917821 885878 975607 2116628 2225793 1246179 1097629 728342 709684 860339 865148 901075 901560 930245 948829 1062241 1057746 5192937 5411726 40.25 72.0 1
14:33:29 2024-01-29 691780 685149 211022 206554 343042 347492 363175 362106 221857 221213 272682 280591 313480 319352 4527087 4905562 6791221 6556095 1138442 1180579 306451 269138 286163 285521 334556 326938 319679 318923 218005 220449 692671 666199 1490432 1475478 451317 447118 658218 663704 824000 804212 857157 860716 893979 911832 891433 984986 2122748 2231350 1252702 1088251 728863 714143 857777 856587 902708 911762 927528 941454 1066642 1063814 5303293 5435263 40.25 72.0 1
14:33:30 2024-01-29 697973 686123 210809 207492 342442 348541 363140 363854 222354 220489 272717 279445 313550 319316 4511335 4854594 6789323 6565473 1134700 1178787 306020 269742 283130 286803 336265 327437 317013 320597 217327 221173 711673 665249 1522316 1466258 448938 448275 652807 658798 830263 807021 848867 860164 902478 914391 881333 984761 2121832 2207248 1255257 1099146 722363 710261 865890 860057 893885 908692 936801 945638 1050986 1060816 5203635 5421292 40.25 72.0 1
14:33:31 2024-01-29 692047 686119 211658 206515 343006 347492 364778 360970 221550 221714 272682 279703 313515 319352 4530318 4855503 6710396 6565473 1153916 1180579 304232 269968 282267 285637 335340 324532 318677 319890 217362 220449 695972 656820 1507301 1479674 446635 446693 658182 656399 825721 811500 857613 855849 893161 919659 885440 975720 2117302 2227265 1272692 1093613 726820 708530 860339 863844 901429 901560 929978 948745 1063030 1061567 5201666 5432294 40.25 72.0 1
14:33:32 2024-01-29 695990 685858 211684 206485 341933 350836 363175 364111 221174 221213 277953 280556 313480 318117 4527087 4877400 6789323 6542047 1133577 1180579 305160 270932 284125 286159 336106 324532 318419 320635 217327 221173 701498 665723 1496143 1473386 450997 445383 656952 664338 826896 804673 856389 863955 894798 908519 885311 986543 2128364 2234494 1260704 1085054 724706 713145 859765 857194 898257 910502 930245 941962 1060508 1066072 5252485 5426798 40.25 72.0 1
14:33:33 2024-01-29 695348 686119 211018 206554 340936 349630 364302 361006 221891 220594 272682 278854 314936 317371 4511335 4800151 6781802 6565473 1132268 1180579 305518 269968 283250 286799 334053 327169 317013 320375 217327 221138 711673 665723 1496760 1463259 450047 449473 655089 663392 830263 806801 851439 860205 900671 911881 881333 982367 2119306 2210230 1271598 1094486 722124 711191 866516 860242 894770 911675 934068 944926 1053568 1060816 5235548 5422928 40.25 72.0 1
14:33:34 2024-01-29 690363 686119 210992 206520 343042 347492 364814 360681 221926 221213 272682 280164 313515 319389 4511335 4846184 6714720 6574852 1153606 1180579 305124 269778 282302 286916 334322 326938 318936 319890 218005 220449 697362 662197 1494972 1478814 450689 449290 658859 661864 829012 809950 853909 857106 898869 910353 880331 976637 2110429 2219252 1268994 1100713 727856 709074 862825 861973 897352 906769 933010 945230 1060724 1054688 5192260 5407791 40.25 72.0 1
14:33:35 2024-01-29 688674 685854 211031 206584 343037 346411 363721 362141 221243 221559 272682 279939 313223 320330 4517817 4911342 6794504 6546747 1135196 1180579 306199 269138 284466 285557 334556 324568 318972 318958 218121 220202 701321 667719 1492189 1478814 452205 446972 659507 663520 824548 805928 857767 860279 893529 910589 889229 982367 2123828 2233366 1258889 1085054 727856 714599 857291 857194 902548 909148 924858 941492 1066157 1063778 5290093 5411801 40.25 72.0 1
14:33:36 2024-01-29 694588 685634 210337 206589 341933 347492 362850 362106 221857 220334 272682 278491 313515 318865 4511448 4849823 6798648 6565473 1132268 1178974 304326 269552 283165 286799 335791 327704 320081 320386 219578 220202 694582 667150 1527844 1465340 449165 448056 655089 661505 830435 805879 850907 857840 899600 911953 879479 979534 2120580 2206913 1258889 1097583 721609 709074 864663 860242 896715 909370 936098 944253 1051504 1060816 5205591 5415836 40.25 72.0 1
14:33:37 2024-01-29 689519 686119 211022 206490 342970 347492 365135 361006 221209 221559 277756 279703 313515 318872 4517412 4832231 6709940 6574852 1151133 1179704 305124 269173 283535 286880 336631 326187 320988 319641 217900 220273 697362 660584 1504899 1477762 449464 449546 658822 659301 827911 808276 852542 855336 898635 910583 880331 978473 2113781 2216107 1244364 1100713 727337 709074 863438 859426 894586 901632 933010 945902 1060724 1054724 5181739 5403898 40.25 72.0 1
14:33:38 2024-01-29 683993 684180 210992 206559 342997 346168 364302 362177 221209 221213 272682 278941 313043 321275 4511373 4896131 6780325 6556095 1138066 1181315 304373 268851 285360 285236 337419 327291 317831 318816 218579 219622 700141 663425 1496120 1487700 452278 445069 656750 660309 826933 807058 854647 857840 894908 911771 884858 981273 2117565 2243688 1259750 1089834 729933 710616 860376 860242 898804 909370 930282 944964 1066913 1060816 5229883 5407791 40.25 72.0 1
14:33:39 2024-01-29 692609 684185 210328 207199 340864 348296 364231 362649 221174 220594 272752 277779 313550 318378 4523859 4853273 6807973 6536653 1128193 1182193 304087 269491 284795 284507 335739 327255 318501 321466 219112 220273 691802 663425 1492856 1471381 450997 441629 654551 661714 826701 802356 852146 861502 896290 910540 882904 984509 2120812 2228537 1255257 1082062 722124 711191 861599 857803 897430 911944 933010 940859 1059220 1066935 5248694 5413563 40.25 72.0 1
14:33:40 2024-01-29 692845 686119 210992 206520 339871 350836 364231 361042 221857 220594 277939 278665 314461 315550 4498371 4793152 6762389 6565112 1129282 1179598 306631 268769 283925 286342 335754 327291 319402 320232 217865 220594 694582 667150 1494857 1460216 447864 448910 655126 663234 830263 804784 849090 858891 899896 909379 880081 983807 2117010 2205349 1311541 1092836 722640 711228 864392 856587 893502 910656 937008 939437 1053869 1060816 5235548 5413287 40.25 72.0 1
14:33:41 2024-01-29 686972 686119 210337 207317 342728 346447 364267 361042 222234 220489 272682 279703 313262 319352 4511275 4821849 6723821 6588852 1147735 1182155 304053 269030 283691 285454 333794 327754 317902 318923 218040 219763 691965 659603 1524298 1475478 450321 446710 655126 660564 830263 809422 849090 852878 900180 910619 878831 977610 2108555 2216107 1252354 1102096 727581 710261 862216 860716 897352 906769 933010 947776 1057389 1053943 5192260 5417426 40.25 72.0 1
14:33:42 2024-01-29 687950 684884 211022 206550 343037 345405 363721 364111 222084 221248 272682 279473 313043 320821 4520939 4903257 6791919 6565365 1138442 1180431 306379 268733 284911 285953 337352 326938 317048 318441 218532 220119 701531 664376 1515640 1483755 451342 446013 658684 662257 827640 807094 853395 857840 893308 911832 884327 981667 2117565 2246336 1261599 1088284 727856 711191 859765 857803 901429 910656 927565 944253 1067670 1060741 5246779 5422928 40.25 72.0 1
14:33:43 2024-01-29 694093 684180 210662 207492 340900 348577 364267 362684 221209 221213 273517 277779 313550 319083 4537936 4848257 6810685 6536691 1132231 1180509 305017 269138 283219 284650 336142 324568 319402 320580 217106 220820 695907 663827 1490493 1473705 450997 445747 654389 662220 827324 802392 852789 860279 896254 909379 883198 983807 2123061 2226955 1255257 1082062 722124 711191 861939 857803 894586 911944 933010 940780 1059220 1066108 5244947 5413287 40.25 72.0 1
14:33:44 2024-01-29 692973 684180 211031 206953 339836 349594 365398 361042 221209 220594 272682 277164 313585 317444 4514494 4792965 6762614 6564827 1132524 1177947 305805 269173 282500 286580 335754 327400 317013 320633 217362 221138 714616 667240 1492318 1461181 450677 448800 654661 663234 830300 802502 848815 859499 901457 908737 879456 984236 2117801 2196812 1274540 1094428 725270 713316 864663 856587 889343 909860 935433 940822 1059254 1060816 5239288 5396356 40.25 72.0 1
14:33:45 2024-01-29 685968 685598 210848 206584 343006 346933 364814 363084 222234 220145 272717 279582 313008 320367 4522277 4829132 6748802 6574852 1146751 1180579 302950 268887 283799 285485 333866 328473 316978 318958 217935 219728 696078 657758 1503117 1473644 449647 448385 654197 656436 832843 809422 847882 852878 899896 910619 876340 973826 2107644 2216107 1275704 1100713 722640 708249 864663 861363 891978 901632 935470 945267 1054652 1057783 5155750 5407768 40.25 72.0 1
14:33:46 2024-01-29 683957 684180 211031 206550 341928 347492 367968 361042 220834 221559 277989 278854 313480 318378 4522035 4839143 6697025 6542047 1152308 1181090 303023 269968 285486 285201 336106 324424 320417 318958 217362 220260 694582 655883 1517395 1475478 448266 448792 657886 655899 824326 810571 853432 851635 895620 917173 884858 974441 2113781 2222130 1270843 1093650 726820 707747 858425 862046 899794 901524 927565 945976 1062008 1057783 5185456 5403935 40.25 72.0 1
14:33:47 2024-01-29 690638 684180 210662 206342 343042 347528 363140 363084 221243 221248 277756 281123 315729 319061 4517817 4905589 6789997 6545556 1139688 1180579 304766 268948 284694 284964 334088 326938 318677 320294 218040 220106 690594 664301 1499048 1475478 451700 445420 658684 663234 822830 802356 858226 859668 893640 910022 887447 982367 2117801 2235066 1283785 1086737 727856 713352 856683 857194 902708 908544 927528 942237 1066913 1062240 5272880 5396197 40.25 72.0 2
14:33:48 2024-01-29 693035 684180 209822 206584 340900 347528 364608 363597 222028 220277 275468 278575 315951 318196 4515056 4839407 6807973 6556095 1125817 1180671 306415 268723 283634 286396 333866 327704 317013 319925 217327 220295 694582 667150 1493991 1461181 450997 448910 654197 663234 831656 802502 849090 859535 901457 908737 879808 982362 2120812 2209834 1272692 1094428 723724 713279 864663 855373 891941 909824 935433 940822 1054689 1060816 5239288 5407920 40.25 72.0 2
14:33:49 2024-01-29 683993 686123 210155 206559 342956 346447 367487 362903 222371 220242 275615 279568 313410 320184 4518548 4822632 6723858 6574852 1147433 1179833 303307 268948 285486 285321 333866 327936 316756 318923 217362 219114 696078 657758 1508882 1471298 449647 446753 653294 656399 830300 809422 846639 852915 900143 910583 876303 975249 2108555 2202840 1271937 1096802 720581 708249 865246 859499 891086 901560 936801 944964 1051327 1056252 5163330 5405848 40.25 72.0 2
14:33:50 2024-01-29 688023 685634 211027 206347 341922 349594 366122 360138 221106 220418 273913 278784 315062 318421 4514494 4818370 6709940 6565478 1146991 1175456 303021 268310 281720 285646 333866 324568 317048 317035 217176 219114 697362 658698 1508879 1472341 449684 446710 655786 658332 827324 807094 849090 852842 896290 913666 880081 973826 2110053 2212931 1259750 1100713 725270 709485 860376 858210 891941 901596 932956 945638 1059220 1051641 5170612 5380802 40.25 72.0 2
14:33:51 2024-01-29 685209 683889 210975 206382 341645 348358 365291 360934 221072 221107 274495 278767 313410 318319 4523859 4849237 6705394 6555631 1155602 1183095 305590 269968 283051 287058 336377 327509 320424 320932 218497 221519 698752 660057 1542063 1482593 450677 449430 661994 661282 830300 815992 859497 857840 900107 919669 889352 985399 2133101 2243688 1260704 1106882 735085 716934 870859 875621 913210 919759 942335 962944 1079022 1079100 5254024 5474023 40.25 72.0 2
14:33:52 2024-01-29 710855 697049 216630 211706 349366 358414 375820 375011 226289 224417 282884 285693 323131 327396 4607595 4947497 6986389 6724912 1172511 1222656 316101 279546 297500 298598 351893 342487 335732 336578 227584 229941 716647 687897 1563377 1512358 463469 459800 677927 685529 869645 843692 886355 893083 940521 954120 915816 1019775 2213405 2326395 1317064 1145707 764068 744496 913353 910462 946268 946628 978131 996512 1118753 1118831 5518441 5674679 40.25 71.9 2
14:33:54 2024-01-29 735169 724704 221324 217467 365300 376355 396646 390912 232540 231416 292937 298989 338762 339799 4746029 5057008 7059759 6931244 1246919 1278212 324911 288757 310335 309874 372013 361690 349715 351254 234514 235668 732108 707746 1580850 1553643 475425 468010 697223 705049 888284 864548 915548 921035 953875 964593 937328 1050862 2293993 2388361 1364395 1161811 774483 765581 937005 930168 963169 973669 1007575 1016766 1140837 1140068 5572043 5823272 40.25 72.0 2
14:33:55 2024-01-29 755378 746777 224851 223803 377512 385375 411685 411886 237721 235672 304167 310552 348272 351316 4889108 5220665 7313709 7143910 1277699 1331874 335693 297525 321158 323019 385482 373907 360596 364222 239864 240646 759905 730806 1614778 1586117 484048 483473 712466 719495 915876 888199 926804 938080 977777 989720 949988 1060241 2355640 2478801 1383622 1192842 802459 781799 954192 957381 995157 1005317 1017727 1031997 1168765 1175367 5797906 5993395 40.25 72.0 2
14:33:56 2024-01-29 773624 774953 233532 228622 392240 396565 430151 427260 244757 242674 314550 320291 363525 369083 5055527 5420965 7554005 7353010 1321827 1374160 345014 304346 329359 331910 396817 383023 369573 373074 246112 247858 782143 745476 1640568 1621933 492645 489632 721712 731826 929043 898662 934741 950039 985598 997352 957084 1066312 2402002 2525787 1394715 1215205 813998 790249 966195 969504 1001071 1010946 1022679 1041413 1180588 1175926 5876828 6076699 40.25 71.9 2
14:33:57 2024-01-29 789452 788910 234204 230839 395719 403400 436090 432218 247237 245236 320399 325215 367308 375869 5136269 5485826 7652145 7438927 1339615 1392600 344496 305311 331826 331946 399207 387023 371687 373039 246460 249045 798742 746544 1655463 1636858 491246 486769 717627 723594 926438 897023 929556 939448 978530 995400 951604 1056809 2406389 2522512 1418835 1204347 808201 789610 957590 959222 996189 1003105 1013376 1026054 1162871 1171097 5890238 6105939 40.25 71.9 2
14:33:58 2024-01-29 797420 791192 234190 229181 394222 403573 430235 429076 247237 244447 318446 325215 368147 369380 5149314 5477612 7612974 7404704 1332149 1392328 342397 302433 328790 331946 391709 383565 368678 373029 243693 245161 787703 736043 1663953 1640096 488428 485256 714004 718400 914889 891757 923562 924778 963433 981305 942041 1038019 2393280 2531673 1446382 1190572 802240 785692 944933 945470 983403 993275 1001137 1010846 1149620 1156350 5869460 6105939 40.25 71.9 2
14:33:59 2024-01-29 801438 792006 233204 227212 390853 400373 429009 428954 244722 243626 317476 320807 366760 369344 5167019 5533884 7687790 7437695 1325531 1390552 340905 301051 327945 329871 390850 381236 364236 369516 243693 243622 786558 736571 1655711 1645074 485428 483363 712466 711715 903449 885453 915208 915682 949650 972288 934308 1033011 2393764 2523078 1363512 1184641 793133 781245 940879 938007 974672 982611 998250 1001573 1142082 1145322 5863203 6117804 40.25 71.9 2
14:34:00 2024-01-29 806113 795254 231957 227181 390562 399135 428919 427698 244963 242913 319195 321324 367821 369488 5186829 5539716 7721862 7484589 1349556 1399577 340869 302433 329916 331100 394022 384524 367283 367858 243585 245021 794514 736043 1702038 1660213 487856 477683 709438 712295 900823 881180 915472 915756 944744 963921 932916 1032105 2402002 2517440 1381773 1183798 789981 782909 945605 935540 967843 982647 1000423 1004464 1133679 1143093 5948034 6167189 40.25 71.8 2
14:34:01 2024-01-29 814110 799644 232677 228267 389773 403287 432881 428954 246856 243286 320172 323526 370131 375035 5233722 5647358 7815116 7570695 1381637 1415613 341758 302816 332263 330264 397953 383999 369053 369040 245072 246678 788652 750072 1665201 1650789 487662 480567 707393 714699 903750 877801 911008 919004 947426 955543 922402 1033938 2411275 2508220 1430431 1201580 792569 777199 950136 946929 967843 973633 992398 1013315 1152106 1148957 6010543 6209105 40.25 71.8 2
14:34:02 2024-01-29 807260 806099 237845 229152 394222 403287 438052 432899 246856 244859 321838 327217 373506 378321 5284564 5627538 7728661 7565207 1365470 1419043 343497 303634 333411 333893 396817 389154 369790 374121 245765 248312 801467 745197 1682180 1655599 487316 485529 710445 714972 909328 885486 908921 913159 951068 964557 927036 1022367 2415941 2554320 1399677 1199871 802459 784020 945043 944446 977749 982647 994618 1004501 1146293 1153867 6006252 6265378 40.25 71.8 2
14:34:03 2024-01-29 823537 809295 235916 232245 396943 405723 438672 438690 246643 244955 323958 329769 377715 378465 5341367 5735530 7976457 7678986 1393945 1433545 345569 306825 333483 335709 403499 387339 374099 372516 247530 250519 808607 757152 1667883 1664596 489158 483473 715559 721541 908004 882973 915435 922379 948308 955723 926134 1038479 2431886 2532285 1405808 1212015 797670 782902 959319 954058 971284 984873 1000423 1016528 1155461 1153867 6108300 6303009 40.25 71.8 2
14:34:04 2024-01-29 821052 818158 236454 232903 400415 409101 445542 443063 250111 248068 324343 331596 379901 387531 5395767 5757808 7921590 7728973 1373581 1442828 350607 311759 336975 337763 403373 394475 373647 376519 249522 251969 787977 754908 1684716 1683089 489158 485368 719665 719495 910655 891762 920993 917016 948345 971602 935637 1032393 2448365 2570935 1400261 1205979 802240 793199 962084 950002 974980 991146 1011209 1016803 1153753 1148943 6193103 6365917 40.25 71.8 2
14:34:05 2024-01-29 825033 826307 237807 233539 405804 414199 446767 440935 250335 249364 329002 335045 383504 386718 5440054 5812415 7958998 7756572 1375897 1452074 352240 311836 339311 341425 405867 396511 376232 378898 252457 251916 807122 758902 1697435 1686987 491246 486841 724213 723080 915876 897023 922999 919729 953912 975076 935301 1032119 2457637 2585691 1424485 1209169 807048 797885 964137 954058 977749 993989 1010943 1019016 1156786 1157776 6242601 6414469 40.25 71.8 2
14:34:07 2024-01-29 830519 832357 239838 234792 409586 414772 452080 444895 252012 251409 328418 338871 385126 390425 5483666 5851352 8046780 7875015 1409838 1461320 351712 313809 340011 342906 409426 396461 381019 382119 252707 254459 811330 759986 1724468 1705976 496504 486877 726784 728715 917209 897444 925670 926184 953875 973011 939398 1041596 2479706 2607788 1407657 1226857 811784 799620 974488 967361 982442 995359 1010376 1027084 1170113 1167976 6251008 6475907 40.25 71.8 2
14:34:08 2024-01-29 834078 834754 241979 237103 412205 417228 453551 450998 252856 255677 332455 339109 387723 390882 5543220 5942341 8220854 7925389 1443540 1475814 356248 314766 342532 342162 411106 396425 381405 385447 254675 256843 811330 773266 1791276 1694350 496929 493343 724213 733578 926377 894701 920955 935352 963006 972288 931659 1040993 2485803 2611522 1432018 1233583 820519 799436 967571 966748 994043 1003105 1007575 1019046 1168765 1173838 6266571 6499286 40.25 71.8 2
14:34:09 2024-01-29 852899 841530 242832 238894 412425 422081 456284 452283 255230 250834 335532 339687 394182 395701 5561401 5977864 8141504 7925389 1405173 1482040 360965 315828 342460 345609 413570 403607 383142 385482 255165 257500 821059 771565 1726241 1714477 495376 492589 730958 730787 925703 909999 931558 927635 957903 978530 942316 1041371 2499643 2624353 1418750 1227493 818676 809234 976372 965625 987527 1001578 1019841 1026128 1171363 1165379 6377359 6565497 40.25 71.8 2
14:34:10 2024-01-29 849170 845693 243439 240038 414718 421155 459922 457822 255622 252940 337341 342757 395400 398736 5625965 6029316 8328012 8028555 1445804 1488763 361018 316854 347696 347138 419109 404863 384306 387912 256346 260044 818279 786355 1717838 1706424 497583 496088 727815 734955 936325 907780 923656 931599 967552 973715 935654 1039220 2503999 2643054 1516814 1237066 827576 811105 971330 967718 993330 1009363 1016901 1022727 1171363 1162578 6386478 6603012 40.25 71.8 2
14:34:11 2024-01-29 860446 854900 243639 246262 418676 423786 464114 458538 257447 252940 338289 344894 395911 402994 5670475 6046650 8286840 8066062 1452972 1504074 363925 320239 347404 350714 420891 407167 387709 389961 258837 260188 818089 784944 1732336 1729319 500750 495385 735127 741201 926303 904291 935682 939576 957424 974387 939435 1047831 2516848 2624353 1468813 1249919 822866 808807 977796 977662 995483 1003105 1011931 1029094 1182671 1178826 6414981 6649943 40.25 71.8 2
14:34:12 2024-01-29 869687 856674 245901 240827 419866 431092 465035 465418 256656 254782 340101 345897 399813 402103 5707964 6128963 8323360 8102857 1433045 1510523 363153 322665 349214 351425 420781 409067 387637 390861 259563 260152 830788 783206 1765786 1742856 502288 495385 734935 737935 931021 912493 935015 931599 957461 978992 944333 1044774 2522432 2659294 1454618 1246365 824628 811431 983367 976276 986969 1000638 1019841 1032072 1180583 1176254 6424387 6688576 40.25 71.8 2
14:34:13 2024-01-29 862626 862257 246691 242232 423316 430347 467380 465418 257473 255637 339826 348368 403168 405506 5754655 6192993 8436990 8130405 1447865 1516797 366582 321497 350666 351812 419678 409682 387889 391399 260036 260549 821958 783206 1744757 1738566 500077 495747 737059 738041 931682 915737 934300 931599 957461 979295 943554 1043250 2529795 2661180 1431691 1246365 826708 816221 984183 977662 989813 1006444 1020253 1030893 1180680 1174556 6471249 6710767 40.25 71.8 2
14:34:14 2024-01-29 866958 863873 247542 242306 426202 435445 470000 467987 258190 257073 341299 349342 405730 407779 5807349 6219030 8477218 8169236 1446757 1521642 365518 324739 349285 351190 422924 414056 392331 390541 261648 262218 830788 785450 1780559 1759556 504187 495819 736309 747155 931682 909872 937017 940819 957424 975766 942885 1047831 2535160 2653948 1436817 1255664 828167 811680 986090 983278 998313 1000638 1013177 1031336 1189545 1181081 6520683 6777489 40.25 71.8 2
14:34:16 2024-01-29 883951 870479 248889 245166 423764 432705 468900 468954 258397 257215 345364 350971 405944 405434 5832007 6251160 8430592 8234887 1471837 1530862 365482 324812 351438 353303 423822 412154 392034 393195 261720 262253 838188 792638 1788844 1757058 504347 495855 738110 744964 936362 910554 935406 940819 961643 975766 938030 1052562 2544308 2661180 1447085 1264271 831619 814993 984183 986882 1001828 1008456 1016198 1028982 1194883 1186364 6494147 6804487 40.25 71.9 2
14:34:17 2024-01-29 886471 876132 249063 245345 427460 437420 472043 470723 260703 258371 346206 350494 407769 407800 5853739 6231523 8533171 8300538 1486447 1538565 367758 327111 351474 352245 427607 415233 393797 393819 261720 265081 842967 800925 1775357 1755811 505333 501705 738105 743725 943615 913141 927575 939485 966540 973678 933645 1038733 2547910 2678480 1458384 1259244 837573 819626 979655 979520 1004005 1009724 1018388 1024319 1179746 1179222 6621903 6828101 40.25 71.8 2
14:34:18 2024-01-29 880813 880593 250649 245372 427725 437278 477210 470389 260738 260372 346170 352672 408986 415302 5891201 6322812 8598449 8319295 1484326 1544535 369279 326649 353571 355503 427004 414308 391771 394410 263945 264269 836348 796364 1802690 1770516 503720 495855 740204 742746 938324 918270 935495 936907 961382 978530 944748 1044424 2568080 2694184 1462151 1261939 832917 818391 991934 985409 994777 1008799 1016938 1033170 1186432 1189121 6583830 6865616 40.25 71.8 2
14:34:19 2024-01-29 893506 880579 251458 247149 428977 439284 477210 473662 260340 260006 349085 351581 410855 414676 5920051 6352065 8598449 8375567 1498751 1547105 367758 325597 356513 354401 428854 413107 396236 396889 264246 266278 845826 805238 1795104 1760284 505518 503569 738068 746440 944919 915087 927538 937416 965813 978530 931548 1040741 2553462 2684991 1460268 1264063 839970 820900 980576 979746 1002561 1009729 1016938 1020155 1179746 1180247 6687886 6888836 40.25 71.8 2
14:34:20 2024-01-29 885393 884478 252558 246509 430957 439906 477949 472461 261571 260009 348564 355828 412699 416865 5961009 6453004 8673052 8367571 1479933 1557773 371685 326968 354498 356467 430033 417313 394280 395449 265442 266305 840517 799781 1796903 1788220 506962 498696 744643 746883 936907 918270 935015 935388 956072 975766 940879 1041841 2578179 2701463 1465918 1268570 832212 818575 994786 986882 996189 1006480 1016901 1034679 1189803 1181912 6678467 6932413 40.25 71.8 2
14:34:21 2024-01-29 900920 889866 251985 249057 430316 439117 476389 474329 263141 260372 348251 355578 414809 416224 5994220 6379299 8688155 8436840 1526922 1565250 370940 325597 357630 356610 431528 416870 395341 399171 265819 267357 850887 811503 1775578 1770516 503720 501705 738197 742746 946052 921053 926183 931599 965813 979259 936968 1032468 2572562 2716422 1432505 1257452 835184 825352 989822 977662 994777 1012221 1023234 1029866 1178909 1176327 6762987 6972152 40.25 71.8 2
14:34:22 2024-01-29 897430 894927 257022 248115 433030 441777 481437 477186 263176 260623 350449 357761 415029 418821 6028551 6476344 8687746 8455132 1513079 1566363 370975 329399 355721 356610 431510 418121 396903 396853 264529 268395 848685 813828 1785665 1779735 507598 502770 738794 746823 944675 914368 928932 936751 965129 973606 927520 1035524 2568907 2699922 1464034 1268570 842157 824147 982668 981836 1001104 1015509 1016938 1022806 1179746 1180247 6762987 6992148 40.25 71.8 2
14:34:23 2024-01-29 899631 900021 252779 248392 432926 441597 484893 477787 262966 260952 352477 358479 414093 421938 6046570 6574441 8788021 8504106 1509567 1567815 369867 327640 358394 359847 431632 417531 396903 399735 265568 267195 852362 810923 1804965 1788955 506086 498733 738489 749279 943615 913141 930292 940152 959531 964665 930228 1041827 2587451 2711058 1478408 1285389 839760 820900 984183 984012 1004696 1012221 1009750 1024004 1183792 1189734 6811522 7015676 40.25 71.8 2
14:34:25 2024-01-29 901167 901539 252078 249579 437570 441705 484659 476515 264644 260840 352292 358151 415978 421602 6092217 6597730 8800936 8541568 1512223 1574509 372072 330512 358903 359847 432558 418085 396867 400300 265568 267571 862755 811503 1795750 1797870 506445 498733 741256 749279 940902 915737 930254 938043 959337 964665 931548 1044650 2587451 2711169 1472651 1292568 844793 820207 986870 988845 1004005 1012075 1009750 1022693 1186272 1187863 6820075 7043812 40.25 71.8 2
14:34:26 2024-01-29 905043 906528 251859 250075 437788 441777 485690 477895 265607 261022 350359 358617 416561 424411 6117809 6644399 8840859 8563011 1518999 1576062 370940 331289 359412 360934 432958 419378 396903 400866 266982 268395 855806 816162 1809985 1799149 505654 499437 739679 750878 943615 914261 930893 942256 961234 966577 928948 1039849 2596593 2717233 1491375 1291539 843359 820965 986279 986808 1005409 1012221 1009750 1020118 1182928 1189586 6867237 7062569 40.25 71.8 2
14:34:27 2024-01-29 906676 910402 253449 250229 438193 445050 486783 478003 264829 262589 353295 359188 418460 425729 6147730 6639512 8850480 8612347 1528432 1583768 372645 329341 357887 360644 436394 421272 396903 399171 267709 270182 855115 823218 1845510 1801709 507413 500778 740421 751412 947610 913030 926330 940782 960210 969242 929676 1035374 2594548 2726393 1480327 1281543 843083 822908 984766 984710 1003984 1014537 1012382 1021964 1180680 1183623 6904522 7103153 40.25 71.8 2
14:34:28 2024-01-29 911920 910481 255046 250946 438353 445447 486855 485708 264794 262659 351564 358652 420071 423209 6197640 6621499 8907718 8661542 1535178 1590276 373124 329519 359114 359667 435212 420456 401127 402570 267330 270326 868165 820935 1861165 1800094 507561 503126 737833 747118 946189 919023 926330 934248 960173 972975 924369 1029127 2592977 2738718 1476489 1277895 842157 828671 989822 980442 996189 1009792 1019841 1022334 1171363 1179660 6966013 7143820 40.25 71.8 2
14:34:29 2024-01-29 915515 910610 254650 250770 437938 449379 487648 485021 265979 263246 351528 358617 421662 423778 6218489 6603099 8954521 8700496 1534098 1590766 373239 329377 360018 359522 432669 424453 399148 403426 265125 270326 852297 817424 1818639 1807395 504079 503839 746339 744656 940902 922361 928895 927497 955264 975766 931622 1026161 2596724 2729498 1469684 1281543 839760 824695 995927 986882 992630 1000747 1012419 1030563 1179217 1181331 6886102 7165735 40.25 71.8 2
14:34:30 2024-01-29 931332 917259 253869 251839 436638 449404 486891 483359 266736 263219 354945 360430 422409 429415 6244690 6742116 8987494 8716256 1512809 1595294 372645 331126 358176 360934 432854 424181 401447 401469 266795 270136 857934 814994 1846220 1819768 507598 501705 740600 750344 939963 915087 931654 935352 951778 967074 927695 1034675 2604122 2729498 1461136 1300247 844563 820900 986979 989688 1001903 1010791 1005351 1021964 1184408 1188802 6966013 7205583 40.25 71.8 2
14:34:31 2024-01-29 921146 921048 255119 252549 440045 448915 486783 484911 265192 263500 354698 361415 423816 428307 6274761 6738353 9000358 8769474 1564546 1604566 372645 331090 360416 360934 436811 423213 402030 402097 266830 269253 867267 828019 1823492 1805852 504079 503839 739679 747118 948775 921053 922342 930241 959494 973011 924369 1025356 2605996 2755203 1510313 1276985 842157 828943 991934 980442 995384 1013099 1016924 1024848 1174657 1179677 7022296 7212366 40.25 71.8 2
14:34:33 2024-01-29 932823 922476 256620 250869 436673 450471 491030 487017 266166 264309 356893 360300 422174 427089 6302897 6753212 9090591 8782001 1520369 1604658 376349 332634 358212 359979 437315 423430 400880 401469 268064 270707 863571 818008 1838605 1833288 507598 501705 743859 751412 937498 914261 931654 935577 948308 964602 927695 1034492 2617105 2730386 1493761 1296432 843584 826752 991192 992505 1001916 1006408 1007538 1024972 1189803 1185526 6952129 7212366 40.25 71.8 2
14:34:34 2024-01-29 929056 926432 255050 251639 441245 449698 491943 486052 266033 263500 355812 363588 424295 428077 6312088 6806816 9065045 8816368 1575594 1610402 375185 330361 360452 359657 439211 423213 399712 400933 267801 269253 859343 833940 1843403 1815112 504798 502515 741340 746376 950348 922250 923334 929616 959264 972137 923008 1022726 2609705 2760721 1526385 1274224 839760 830120 992602 980442 992630 1010791 1016140 1022693 1172929 1173838 7036388 7278280 40.25 71.8 2
14:34:35 2024-01-29 938408 927034 255438 252059 438607 450974 486963 486909 266033 263062 357979 362499 424757 426495 6345262 6859035 9118647 8838354 1547297 1611546 374061 331126 362488 365033 438841 424194 401978 403749 268783 270480 859216 828019 1824756 1832171 506013 501399 740204 751523 945067 911475 923693 935577 953163 962288 916966 1029127 2618991 2747938 1493761 1292859 843584 825352 983367 983278 1001191 1011505 1007613 1013800 1178873 1180495 7093616 7297037 40.25 71.8 2
14:34:36 2024-01-29 927797 929047 256660 252064 442048 450453 491212 489808 265227 264344 356893 364715 427156 427171 6385009 6774491 9197099 8895185 1556180 1618436 377603 331359 363004 361093 437934 423358 400095 402415 269306 270707 864145 825649 1836702 1844275 507598 501705 742805 751412 938575 913141 929593 934248 946754 955687 925062 1027661 2618991 2729498 1493332 1305871 843961 822908 989120 991800 1000480 1000747 1001708 1018290 1182744 1183623 7065319 7325174 40.25 71.9 2
14:34:37 2024-01-29 931456 932917 257879 251639 441940 453182 494366 492766 265227 265156 357979 364169 426406 431984 6421625 6871793 9202762 8910155 1557708 1620742 376649 331664 363661 360770 437934 423430 401447 403337 268477 269698 871555 825637 1864558 1838967 504079 500996 744643 742452 938237 922361 927538 926241 947426 966650 922402 1021640 2628276 2757158 1495680 1295623 837573 823841 995492 989688 994777 1002396 1007613 1023099 1186543 1175890 7012116 7343039 40.25 71.8 2
14:34:38 2024-01-29 949231 939674 257586 254686 441101 452071 497739 489663 266705 265386 360015 363410 426752 433433 6435639 6982074 9184111 8914050 1566617 1621958 373763 332706 362563 363343 436477 423358 401828 403017 268100 271089 868696 835016 1882608 1831027 506805 503839 739854 747155 946722 919023 918265 926221 956348 966650 915816 1016798 2620854 2773629 1497599 1287221 842758 829072 991229 977662 991220 1009363 1010489 1019046 1172095 1175355 7142319 7383630 40.25 71.8 2
14:34:40 2024-01-29 949043 936921 257086 253790 441791 450791 493333 494163 266843 264344 361075 364715 428077 428453 6467099 6983887 9242369 8947670 1566162 1623098 376613 333446 359294 361058 439189 423430 402015 400580 270173 270711 872984 839800 1848732 1840273 507598 503839 740431 748747 944639 916961 918302 927534 953875 963921 913145 1016798 2618991 2777393 1489419 1292568 844563 830046 988981 980331 994006 1010645 1011931 1016042 1167180 1169191 7171707 7409582 40.25 71.8 2
14:34:41 2024-01-29 950246 939577 257482 253681 441976 454297 494144 494163 266877 264344 357943 364715 429402 429740 6481093 7015235 9232575 8995085 1571097 1627843 374395 333717 360488 360483 439189 425898 402146 402698 268891 271349 878315 839522 1880301 1838967 505691 503482 738105 748506 948959 919614 920836 927635 953697 960985 913689 1019154 2622719 2766106 1471813 1296272 846978 830120 986979 982534 995421 1012221 1010489 1013526 1167180 1172861 7205047 7418961 40.25 71.8 2
14:34:42 2024-01-29 954190 942086 257122 253681 444585 454127 494844 492766 267690 265156 358230 365812 430589 433016 6489931 7022310 9251226 9003942 1577970 1626063 374360 333717 362599 361023 441670 429308 404585 406045 268676 272074 878315 841928 1884831 1844093 507450 504516 740204 747155 943970 917035 919485 927635 949896 963240 910485 1014607 2624541 2783403 1497244 1292859 844563 830120 989822 980442 991925 1009363 1010489 1016490 1167144 1162542 7205047 7447097 40.25 71.8 2
14:34:43 2024-01-29 956916 944758 257919 254075 446024 458216 495832 492766 266946 266416 358266 364424 430625 435017 6537365 7051758 9322196 9051756 1604095 1641702 378848 332995 363223 363930 441813 427175 401447 404858 269921 271314 875843 843190 1883224 1851992 506239 501705 740071 742416 944956 918233 918058 922379 948381 963921 917118 1011903 2632018 2766378 1522547 1285389 839760 829663 994052 982545 989813 1003105 1011931 1019742 1177229 1169764 7187092 7465855 40.25 71.9 2
14:34:44 2024-01-29 961885 947444 258698 254887 445249 453450 498819 494163 268506 265192 359059 365764 430625 435940 6574628 7042496 9366884 9064894 1576359 1639324 378207 333681 364837 361058 437813 427175 400313 405473 268702 271349 874414 834420 1867089 1857446 503003 500960 742243 742782 937572 920273 923693 921035 943334 961130 915631 1013833 2639439 2775598 1495680 1302158 837573 822945 994081 986882 989813 999530 1000959 1019016 1180583 1175387 7128387 7484612 40.25 71.8 2
14:34:45 2024-01-29 954185 953519 258462 254432 449116 455339 495832 494090 267587 267057 361075 367910 431731 437532 6574322 7063127 9393721 9064931 1580503 1640489 378921 332167 363698 363809 438352 428494 401447 404581 270662 271124 873437 836208 1855765 1870667 507598 500996 746548 751523 935508 913141 925670 927534 938960 956181 917770 1019775 2633814 2753249 1508981 1315197 843961 824294 986979 989688 996189 1003105 998287 1013089 1183755 1180440 7266228 7522127 40.25 71.8 2
14:34:47 2024-01-29 947693 952580 259547 254606 446767 454091 499781 495886 267690 267048 361038 366856 433386 433742 6612395 7062429 9401855 9103965 1575594 1639065 376685 333717 363698 364107 440831 426536 400946 403337 270734 270935 872027 842207 1852593 1861408 507598 501705 740693 750344 943265 913141 915435 926184 947155 957534 907798 1013497 2626484 2778102 1495288 1302102 848189 832660 986168 981762 992593 1009145 1004599 1007477 1169703 1174625 7327319 7550263 40.25 71.8 2
14:34:48 2024-01-29 964896 953930 258747 254674 447350 458865 500778 495564 268541 266861 360434 365883 433129 438740 6640899 7125589 9467273 9144623 1590210 1648583 378921 333717 365612 362684 437562 428494 400982 405795 269757 272214 874414 838601 1876578 1868012 503720 500960 746110 745859 939660 922287 923395 920822 940897 962970 915668 1012766 2646848 2775598 1497599 1303961 841557 828671 996199 986771 986969 1000273 1003171 1016840 1177202 1174021 7210196 7555722 40.25 71.8 2
14:34:49 2024-01-29 961470 957515 259582 254105 448928 455121 501864 494384 266946 268543 359384 366856 433350 436234 6659289 7056772 9463425 9136939 1566162 1656268 376385 333789 363689 364107 441044 428239 406022 403193 270518 272682 889915 839337 1886670 1877329 505296 500330 740924 748747 941669 913610 920300 925950 939229 952379 909159 1016873 2643086 2775598 1536764 1317072 846004 823528 984183 984012 996189 1000674 993885 1007515 1173797 1177992 7386023 7588416 40.25 71.8 2
14:34:50 2024-01-29 964211 956638 261159 254491 447214 457744 501046 498909 268541 266451 360542 365764 433276 435631 6674115 7270039 9488316 9197024 1613473 1650804 378993 333320 363698 362974 441489 430475 402548 404545 270626 273047 889915 848263 1890409 1871997 503830 502770 745208 742746 939568 921053 916791 917016 939265 955723 913182 1004534 2639164 2775598 1524631 1304013 841881 827768 992639 984710 984173 998814 1002565 1013079 1173833 1169691 7223962 7597157 40.25 71.8 2
14:34:51 2024-01-29 963521 963098 260349 254105 451669 458216 504713 495923 267911 268507 360506 369431 432985 438354 6706719 7137646 9480073 9215926 1591845 1657843 378351 333717 363734 364356 441922 427212 402146 403337 272266 271314 874846 849233 1860915 1871935 507326 501705 740204 746823 943615 911846 912469 925492 944039 946710 905089 1009646 2637562 2769698 1520719 1305731 846978 830120 982668 980442 990482 1000710 1001137 1003036 1168045 1170610 7421375 7635667 40.25 71.8 2
14:34:52 2024-01-29 975945 963020 259404 255606 449826 458425 500157 498383 269631 267647 360506 365799 433365 440296 6724940 7243832 9576895 9215851 1598172 1660470 378921 333717 366535 363264 442138 429818 401828 405831 270626 272630 894265 843190 1889256 1881155 502646 498733 743062 742782 935508 921053 920993 917053 938232 955579 910485 1006002 2652359 2784818 1524631 1308665 839163 825389 992639 986882 987252 1001049 1000317 1016212 1178038 1173870 7280912 7634672 40.25 71.8 2
14:34:54 2024-01-29 966533 965836 260831 254887 451544 458734 506791 501137 268575 268507 360578 369640 433643 435917 6753179 7238889 9551105 9268800 1603892 1664735 378957 335714 360488 363009 444494 428530 402110 401814 270698 273047 897039 855603 1895660 1871935 505728 501705 738105 744780 942340 913141 914894 921071 940594 954156 900750 1006689 2649020 2798696 1514821 1307690 846978 830083 986979 982316 986969 1000710 1003847 1005969 1159419 1168863 7421375 7685182 40.25 71.8 2
14:34:55 2024-01-29 982040 967571 260385 255742 447214 458009 503354 496067 269360 266825 363789 369088 433528 439641 6771833 7219912 9661543 9268520 1574872 1664735 377553 333429 363405 364320 439189 430768 403386 403053 270734 272249 881560 842207 1893434 1893348 505518 499219 742315 747081 936991 911661 920031 924272 935503 946601 907710 1009703 2650616 2775598 1512826 1325554 846978 820547 983367 986882 991923 1000273 991785 1004538 1173797 1176254 7423460 7681565 40.25 71.8 2
14:34:56 2024-01-29 969014 965953 261707 254110 448261 458332 503286 500383 268610 267718 362690 366891 435273 434958 6780909 7373253 9669256 9313440 1603576 1669678 378668 333573 365761 362832 440319 430280 403440 405651 269649 272871 889915 845323 1889614 1886504 502608 498696 741974 740609 934845 919651 915585 915106 934253 954831 907214 1001071 2652359 2784546 1493761 1309555 839163 827182 991934 984049 981314 991661 996829 1010572 1170441 1167280 7327319 7700323 40.25 71.8 2
14:34:57 2024-01-29 968373 969484 261523 255244 449225 458216 503708 501883 268985 268507 360614 370193 434145 436951 6799970 7306230 9622315 9337334 1608719 1667468 376362 333753 362563 362677 441489 429781 404872 402698 270590 273047 886190 857439 1881197 1877258 502646 501314 738105 746206 940902 913141 911008 916980 938232 948418 899878 1002500 2645241 2792737 1535504 1308665 846978 830290 981970 977662 986969 1003105 998250 1001038 1162143 1167102 7479502 7706571 40.25 71.8 2
14:34:58 2024-01-29 981542 972270 260752 255672 445586 461365 507275 501222 269903 268598 364157 369503 435400 442468 6810638 7310261 9710643 9330668 1583114 1669473 378921 333789 362554 363774 441520 431758 403031 402097 270698 272730 889915 844394 1906772 1895750 505157 495855 741256 747118 932977 909191 916978 922379 929382 945740 903962 1004534 2652359 2766378 1501156 1324522 842157 823234 983367 986845 989776 991697 991509 1003936 1173760 1172254 7469129 7745727 40.25 71.8 2
14:34:59 2024-01-29 972476 973493 261747 255103 448161 459467 503999 503305 269492 268966 364267 367883 435365 437187 6846863 7410384 9717175 9369712 1603892 1669473 381675 333681 362563 364356 441813 430695 401447 402982 272266 271918 897165 849233 1913991 1901146 505383 495855 742536 745653 931686 910111 915435 919656 929038 945704 906570 1008311 2652359 2766378 1520719 1318979 843584 825503 986131 988845 991183 995359 988775 1006013 1179714 1168790 7490167 7751040 40.25 71.8 2
14:35:01 2024-01-29 970325 973644 261155 255319 451734 459301 503286 501455 268506 269714 364170 367369 436945 440236 6856242 7437944 9717175 9366657 1609869 1676833 378351 332634 365648 364320 441119 430390 403118 405759 270698 272179 887278 848626 1901972 1904996 502288 495711 740209 742139 931682 915941 918058 914280 931641 951105 904680 998036 2663862 2794038 1518762 1314260 836377 824294 990391 983233 983131 992584 991672 1007440 1171363 1163471 7433185 7756595 40.25 71.8 2
14:35:02 2024-01-29 972780 976409 261266 255672 450877 458216 503999 501883 269395 269070 360542 367661 436945 440200 6874999 7474368 9613447 9388470 1622911 1676361 378957 333175 363661 361093 441813 431842 403118 405432 269505 273601 899798 854109 1909657 1899965 501218 499608 742399 740033 933668 915737 910069 911031 931678 952032 899618 991719 2652359 2792056 1550728 1305871 837573 826559 986279 980442 977749 993286 992435 1003036 1166009 1159698 7399061 7777067 40.25 71.8 2
14:35:03 2024-01-29 976245 981434 261892 255641 450280 459842 504882 503305 269925 268920 362654 371302 436910 438882 6893757 7404494 9684761 9447744 1636759 1679004 376434 332995 365465 362939 444854 428118 400911 404864 270446 272560 901453 863352 1896520 1887964 501218 495819 734935 741201 940902 913141 902023 911791 935540 947747 892730 993134 2652359 2803258 1512894 1304942 839760 825315 986168 973960 979834 991733 994555 1000181 1155424 1160519 7540992 7805243 40.25 71.8 2
14:35:04 2024-01-29 986969 981434 260130 256679 451596 458865 503318 498873 269770 269904 360578 369053 436874 445506 6923827 7394348 9710251 9455590 1622852 1681996 374395 333645 364837 362141 441886 428155 403350 404545 270173 272977 897039 858665 1930094 1886504 501218 498733 733624 741612 939568 910517 904063 913159 934142 943001 890797 992333 2650616 2799357 1545888 1311420 843359 828671 980576 974054 982659 1000237 995860 996657 1153789 1161377 7555996 7817370 40.25 71.8 2
14:35:05 2024-01-29 995583 984771 261011 257113 450464 458499 507584 501309 271281 268328 362509 370193 440021 443869 6932282 7327413 9764224 9454224 1622757 1678966 378654 335156 360452 362141 444422 429745 401828 400897 270337 273047 905865 862359 1928858 1890375 502646 498696 736014 742746 937535 907793 903457 915756 932784 937588 894890 992333 2650201 2784818 1510938 1313325 844286 827145 977065 974054 981314 1000239 990885 995790 1159493 1160372 7598960 7841004 40.25 71.8 2
14:35:07 2024-01-29 997552 983372 261128 255711 447591 458368 508666 501700 270217 267647 364339 371597 439458 443022 6945064 7334946 9763806 9456450 1620439 1678381 377481 333789 360379 362141 445788 428530 400911 400862 270662 272786 894097 863595 1902212 1898752 503362 495855 735977 742746 935508 904935 903718 913159 930076 938638 891259 994088 2654620 2782141 1510938 1313340 844188 827341 976175 973268 983844 991661 989394 990786 1155388 1159423 7610085 7859761 40.25 71.8 2
14:35:08 2024-01-29 999059 984219 260935 255747 446840 459013 504882 501846 269959 267459 364303 370193 437559 442292 6942043 7342065 9810695 9463237 1622757 1683227 376649 333717 360379 361093 444494 428457 402584 400299 270626 272786 899982 863595 1898390 1902673 504079 495675 734866 744254 938350 906417 904708 914995 929382 937312 889977 993134 2654392 2784818 1542749 1311433 843961 824111 974095 974352 983358 993989 986038 991686 1155963 1157168 7631942 7859484 40.25 71.8 2
14:35:09 2024-01-29 998385 987573 260752 256464 448225 459733 504882 501846 269938 267682 364855 370158 438532 442971 6972006 7383888 9812738 9490374 1629581 1688292 377230 333537 360235 362832 446755 428312 402833 402570 270482 272144 897039 863973 1896480 1906744 503720 495747 733894 744142 935508 903847 900926 913159 928726 936382 888346 993172 2652359 2792056 1538759 1315197 842157 822908 975879 972577 982706 993989 986001 990980 1155424 1157168 7667461 7891439 40.25 71.8 2
14:35:10 2024-01-29 1000407 986335 260935 256459 449185 458332 504918 502679 270217 267682 364339 370228 438246 443174 6996646 7383602 9826848 9538529 1631104 1688329 376578 333753 360452 361093 441633 429185 402146 400897 269793 273012 901386 865620 1948626 1899795 499795 495783 731897 741085 934368 906491 901075 908979 927722 937975 888175 988118 2650616 2792737 1508981 1311457 842157 825082 974095 971196 977749 991661 988925 988864 1152923 1153829 7629785 7887897 40.25 71.8 2
14:35:11 2024-01-29 995537 989158 259511 256495 452311 459881 507510 500029 270112 269191 360470 370052 438067 446082 7006302 7484965 9803705 9558672 1648684 1688018 375484 331664 364248 361093 441886 426837 401447 403337 269757 271349 901453 867940 1904537 1901146 499440 494280 732300 737935 935677 910517 897093 905866 930357 937624 885523 986352 2659915 2803258 1510938 1307653 836975 823234 979880 968405 973525 992584 986038 994707 1147955 1152817 7620889 7948741 40.25 71.8 2
14:35:12 2024-01-29 995978 990565 259511 256525 450917 458865 507187 500320 270147 269714 362400 369088 437808 445560 7025059 7501859 9782773 9557287 1648672 1692474 378351 331664 360488 360483 441850 430768 400880 402097 269793 272179 905852 858665 1916474 1908814 498378 495747 737059 735771 930324 907867 898100 903298 920309 937588 887897 979497 2652359 2794813 1518762 1307690 834708 824405 980539 974315 970520 984800 989470 993713 1155498 1148906 7516757 7902470 40.25 71.8 2
14:35:14 2024-01-29 989156 990606 261155 254848 449577 458865 504918 504017 269137 269335 362654 370228 438246 440200 7029421 7600268 9838751 9547908 1625208 1687638 378618 330661 360452 362684 441201 428155 399148 400862 270399 270487 897165 858665 1943027 1923488 501218 493984 737223 740989 924862 904935 904212 907799 918404 935466 889861 986581 2661631 2790076 1507025 1318951 830538 816221 983367 975235 975671 982092 979637 994370 1161319 1153867 7625814 7916033 40.25 71.8 2
14:35:15 2024-01-29 991730 989767 261523 254461 448233 459733 504420 504732 269770 268920 363752 367953 439767 439641 7043817 7566757 9988384 9576044 1617947 1688018 374395 331377 360235 365549 442962 426391 401410 403749 270219 270707 890349 862732 1903993 1914242 500506 493715 728885 739154 929662 901323 899081 906899 920966 928610 884858 988897 2658023 2784818 1518811 1328303 838907 814993 971330 972577 977749 982647 974469 985866 1152923 1156386 7784382 7944170 40.25 71.8 2
14:35:16 2024-01-29 1002654 992011 260166 255458 450673 459697 504063 500357 269360 268507 364303 368839 437903 444853 7062574 7446215 9918523 9583755 1632189 1694880 372942 331664 360271 362976 441777 427139 400629 400933 268702 271244 907358 865620 1963029 1902673 497635 493549 728885 736852 930361 902400 895717 903939 921033 928610 880331 982129 2646848 2794038 1531063 1313325 838770 820900 968539 965625 974479 989711 981733 984476 1145445 1148517 7672943 7944170 40.25 71.8 2
14:35:17 2024-01-29 999575 993413 258787 255711 451204 458541 504846 499967 269360 269048 360289 370024 438921 445486 7074747 7572651 9831741 9604284 1641702 1694880 375484 330625 360379 360934 438321 429208 399148 399702 267277 271314 901386 858665 1941284 1914242 494675 495035 733894 731430 925122 905848 897093 896737 917241 935430 882904 973789 2652359 2788697 1524631 1299320 829253 820900 977065 967483 968530 982092 983835 988827 1151289 1142284 7581584 7948211 40.25 71.8 2
14:35:18 2024-01-29 994085 996235 260792 254290 451029 459479 504882 504017 269103 268507 360325 370052 436910 439851 7082582 7599301 9819755 9594802 1636694 1692474 374360 329626 362563 359944 438500 428457 399148 401814 267277 270298 917984 855937 1911587 1916964 494753 492589 731819 731826 922462 905010 898405 897375 915074 935989 884858 974441 2650474 2784546 1507025 1309599 830435 820965 977528 970195 964776 979907 979487 988365 1151105 1145413 7554433 7972306 40.25 71.8 2
14:35:20 2024-01-29 992709 995524 259952 254461 448237 457531 504457 503305 269137 268283 360470 367988 437924 441229 7100089 7700369 9971921 9594802 1604132 1692474 372123 329341 359294 359657 436549 425898 401163 401469 268702 269663 899982 856215 1922099 1918034 496892 490779 730439 736948 921154 893735 900831 903368 914922 926299 885103 982218 2658174 2779596 1524795 1324522 832917 813803 973099 973268 972110 973705 970311 985141 1155461 1148943 7701220 7962664 40.25 71.7 2
14:35:21 2024-01-29 1004841 994122 258783 254887 449606 459516 503286 500357 269994 267682 360578 369395 439552 444226 7092747 7575807 9970562 9641695 1632189 1696085 373239 330661 358176 360934 441155 428697 401374 400401 267027 272623 908891 868563 1929473 1911998 496874 494648 728848 735853 926340 894443 890601 903368 919844 919633 873710 979571 2652359 2788099 1516816 1314922 832805 816184 964822 962818 976363 984873 974469 979501 1144598 1147283 7772754 7991063 40.25 71.8 2
14:35:22 2024-01-29 1008384 994011 259688 255676 445551 457568 504882 500783 270217 268055 360506 369088 439458 444318 7118846 7602128 9932832 9668369 1660520 1697654 373621 328950 360379 360934 441813 423430 396903 403426 267957 269440 910344 870585 1907269 1917225 495376 493635 727852 730787 925122 899688 888004 892450 917241 928610 873710 970246 2650616 2799283 1524631 1296546 829351 819736 971330 959222 962979 979286 976739 983774 1138775 1136537 7672196 8032027 40.25 71.7 2
14:35:23 2024-01-29 993289 996901 260349 253287 447540 458541 504918 501518 268319 267718 360506 369899 439149 439389 7143825 7642941 9899394 9643100 1632189 1694880 372942 328099 360452 360510 436549 425934 396867 399702 267277 270707 893721 856215 1935336 1931473 494753 486877 728775 728715 917172 900968 895829 889219 909734 930186 880081 967338 2648731 2784818 1530780 1313325 828167 813840 973402 964941 962075 974378 974469 984476 1144598 1138985 7593537 7994025 40.25 71.7 2
14:35:24 2024-01-29 998093 998910 259368 253969 449753 457103 505875 502447 268437 267504 360144 368795 436660 439966 7146983 7702133 10025792 9613447 1604132 1694880 370715 329363 358212 360934 437970 423394 399712 400300 267613 268843 897039 856561 1931800 1923488 496166 486805 726820 732503 917172 890609 894011 898717 908073 918841 878831 973826 2652359 2766378 1514821 1324522 829569 811680 965795 968442 970283 975574 968479 978618 1151178 1144639 7744457 8026076 40.25 71.7 2
14:35:25 2024-01-29 1005451 998322 258313 254856 447214 458829 502930 499650 268950 267682 360506 365799 439767 444318 7151257 7589179 9999957 9679210 1639277 1696858 369867 327604 360379 360680 438500 423358 396903 399667 266830 269218 908851 870585 1900240 1908814 492645 490432 722093 728715 922241 896608 886392 891927 914574 925606 871601 971954 2639524 2792737 1629612 1311468 832917 814956 963452 959465 964127 981217 973081 973793 1134484 1137020 7757774 8031223 40.25 71.7 2
14:35:27 2024-01-29 1002654 1002602 258313 253646 448206 455910 504713 495995 268285 268543 360470 367439 436910 442962 7165740 7729493 9990612 9679210 1629858 1696085 373799 329092 356813 359147 437884 427212 396831 396925 267312 270671 897959 857790 1947108 1934458 496166 486697 731017 732867 913169 893919 893096 894719 902532 921730 876155 970171 2652359 2778189 1530223 1315197 823453 809381 968576 962818 962979 964692 965104 979539 1146293 1139790 7739880 8026076 40.25 71.7 2
14:35:28 2024-01-29 1001977 999066 259948 253261 445588 458865 504356 502949 268506 266861 360578 365799 437903 437605 7170001 7673650 10053210 9719713 1636866 1697254 373124 328453 358321 359703 441707 423394 396831 396817 266608 270516 902879 868563 1931111 1914242 496166 490779 723252 732867 921154 888630 886392 896066 909234 915843 867120 974441 2650474 2780870 1514821 1315197 829253 809381 962084 959222 968530 973669 963042 973020 1135480 1138985 7823774 8047373 40.25 71.7 2
14:35:29 2024-01-29 1013465 1001182 258711 254571 446898 455521 504713 496031 269395 266825 361515 367404 435976 442888 7185035 7697521 9943885 9711821 1641637 1700512 374144 327604 358176 357685 437970 425898 396515 400017 264754 270326 902879 858665 1922408 1923488 490549 486841 725754 723897 914363 894406 888288 885596 905395 919633 869624 960199 2643086 2776929 1532775 1299320 821110 811431 965795 956626 955200 970222 970311 976642 1136284 1127446 7632250 8043008 40.25 71.7 2
14:35:30 2024-01-29 999529 1003295 258462 253051 447810 455591 503926 500991 270121 267281 361075 368983 436803 438882 7197369 7761479 10027156 9679210 1613046 1697291 369979 327339 357063 360934 437505 424453 396831 396925 265604 268395 898713 862977 1916336 1923715 493347 484573 719665 728715 915876 888236 886392 891295 906477 915843 869585 967375 2643086 2773358 1629612 1327356 827576 804661 959084 961950 963442 970222 959803 974146 1145828 1139586 7828590 8075472 40.25 71.7 2
14:35:31 2024-01-29 1010540 1003333 257557 253222 446363 458865 504443 499445 268402 266638 360180 365883 436910 444617 7184497 7575770 9970562 9710240 1636936 1697291 369979 328391 358176 358764 438905 424152 396831 399735 265161 269187 902879 870585 1898755 1914242 489158 486769 718645 724447 919849 886613 881212 884054 908073 917821 864590 964627 2645241 2776963 1514821 1311468 829379 811643 957590 955415 962075 973002 963729 969072 1130395 1133149 7808746 8054536 40.25 71.7 2
14:35:33 2024-01-29 1009549 1002612 256296 253292 448298 453486 503999 495923 267725 267459 358302 368580 435064 444221 7198356 7706840 9946446 9718757 1638138 1697291 372072 326323 358141 358692 436811 423286 395571 399735 264719 268395 901453 857439 1924223 1938923 490651 486217 723766 723594 910467 894590 887506 885042 901457 921069 869585 957188 2639524 2775598 1528785 1299971 821105 811680 964137 955003 952828 966641 964581 974408 1134484 1127999 7650132 8054612 40.25 71.7 2
14:35:34 2024-01-29 1000558 1002441 257657 252450 448154 450827 501400 500357 266912 266563 358230 367429 439149 438950 7203255 7779672 10161849 9719102 1622380 1697985 369799 328500 358538 359125 438905 423630 395391 396565 266951 267571 900142 862732 1909339 1929275 491945 484843 718645 726540 913062 885481 882466 889280 901457 911309 864479 962976 2639439 2766378 1514784 1324522 825217 802460 957122 959222 959310 966641 955309 967306 1137089 1132311 7867079 8087045 40.25 71.7 2
14:35:35 2024-01-29 1013465 1002612 256296 252442 446582 457587 501791 495657 266877 265971 360144 365812 434932 440861 7203255 7615579 10020550 9754240 1654563 1699706 369943 326649 358645 357399 439833 423213 392896 396889 263908 268395 905865 870585 1908283 1918327 489158 486217 715559 721541 915876 889495 876405 883709 903907 910619 857863 957225 2633814 2781515 1542244 1305871 825217 810833 954192 950002 954861 970185 962588 963630 1124466 1127200 7810484 8087007 40.25 71.8 2
14:35:36 2024-01-29 1004836 1004747 256476 252064 447871 454246 502957 498383 266774 267057 360782 367616 435138 442039 7232329 7784940 9970637 9726104 1636936 1696858 369461 324812 359412 358188 436811 424453 392896 396529 264719 267606 907338 858665 1922854 1932476 489158 484157 719665 721541 907919 889531 883797 880350 893685 915807 864516 953089 2637562 2773629 1514821 1302001 818177 807017 959319 954058 949416 963195 963042 970213 1130431 1125121 7675743 8089215 40.25 71.7 2
14:35:37 2024-01-29 1001870 1002602 257055 254064 446582 454943 500900 498873 266843 265971 359830 367946 436140 437569 7231391 7807841 10175536 9754240 1632189 1696858 369979 327573 355721 357649 439211 424181 393797 393784 264719 268395 904372 868098 1939481 1923488 491945 483856 715559 726540 912970 881653 877067 888217 902096 907577 859728 962290 2641317 2781653 1522923 1326501 824628 802387 954155 956775 958225 966531 950908 965043 1131601 1133149 7918011 8103608 40.25 71.7 2
14:35:39 2024-01-29 1019040 1004961 256292 251678 442012 454832 504713 495923 266877 264344 359312 366786 435237 438918 7248893 7728959 9992834 9773606 1659220 1700512 369979 326649 357344 355206 436697 424453 392034 395557 265442 268773 881045 863152 1938088 1926223 488464 487561 723215 722381 909173 887999 876955 881273 899257 913854 858388 951520 2633814 2788697 1520806 1296546 817593 805886 957122 944483 949416 966641 958142 963630 1116044 1119937 7816394 8100391 40.25 71.7 2
14:35:40 2024-01-29 1005414 1004552 256261 250904 446898 453467 503286 495501 266033 266007 357153 366398 434195 437569 7254077 7863473 10078039 9749389 1627618 1697985 371854 326431 354890 356289 435262 424379 394000 393052 266195 266946 908851 858665 1977693 1936474 491672 483473 721638 723446 903750 883060 881175 883746 892005 909379 860339 954311 2641317 2775598 1526993 1309599 814101 802460 959319 954058 947398 955678 954377 965893 1125264 1120693 7753889 8094229 40.25 71.7 2
14:35:41 2024-01-29 1001274 1005451 255513 252012 444886 455479 499913 495995 265630 265971 358230 364424 434287 436225 7243413 7750860 10179592 9780135 1632189 1700475 367722 324523 355000 356574 437315 421272 392034 395104 266195 266714 895568 867318 1958210 1926223 490549 483131 712466 723594 908954 878129 875781 885500 894950 902837 857591 956640 2633814 2766378 1522923 1318951 821110 797885 950099 950115 954183 961121 945327 960851 1129630 1126403 7914206 8112710 40.25 71.7 2
14:35:42 2024-01-29 1013414 1005979 255251 250908 442039 454805 501791 497286 268918 265502 359904 363446 436956 440090 7265326 7658854 10056748 9801134 1665026 1700475 369979 324775 355684 355917 437315 424152 392331 394061 264693 267571 902879 865620 1990202 1926223 486971 485529 715559 718438 907919 884483 873181 876280 896254 909379 851548 945971 2632018 2784546 1506842 1300247 816427 802460 952838 943457 947398 965275 955346 960851 1112845 1117494 7840457 8131178 40.25 71.7 2
14:35:43 2024-01-29 1009840 1008319 255332 252194 444367 450791 504443 495959 267852 265723 359541 365776 431719 437300 7268906 7882021 10161849 9754254 1613324 1701683 366582 324812 355182 356538 432921 420305 391998 393195 264693 265081 904415 862977 1918260 1927593 488886 480603 712466 719495 904394 878753 876167 879827 888741 902837 854716 951595 2632018 2747938 1547965 1320866 818090 800033 952801 949855 949639 954640 947724 964893 1127588 1118283 7829268 8121746 40.25 71.7 2
14:35:45 2024-01-29 1007557 1003096 256296 251485 441904 450863 499913 496031 266438 264309 357978 364715 434039 432516 7268906 7737433 10114248 9791755 1641647 1696858 365447 324210 356765 353338 432908 419045 393164 394410 264319 266750 911922 870585 1913037 1918327 485083 481817 710445 716330 910177 882471 871932 878734 896705 905395 852524 949012 2628353 2757158 1500857 1304013 820519 802460 944933 942218 952828 962961 947049 956360 1118827 1124809 7961403 8122365 40.25 71.7 2
14:35:46 2024-01-29 1019892 1005340 254689 250664 439682 452145 501828 495152 269172 263500 359943 366913 431719 437569 7274709 7773263 10027659 9791755 1654219 1701720 367722 324475 354357 355665 434666 422283 392849 393052 263165 267464 905852 863315 1949143 1930649 484737 483473 715559 714194 901461 882508 871246 874417 890587 901605 853478 942270 2628276 2775598 1508981 1289975 811784 802460 952838 940782 940870 955678 951660 953018 1114461 1115667 7842709 8130491 40.25 71.7 2
14:35:47 2024-01-29 1009825 1008937 254437 251122 442012 450719 501046 493424 265192 265563 357979 364751 439830 436951 7287387 7900566 10179706 9781485 1609639 1700916 364316 324703 353535 353338 433090 419086 391412 391399 263945 265488 899893 858406 1918282 1932735 485484 477598 711446 719495 898800 875019 875781 877782 884532 897750 855322 948778 2632018 2747938 1512826 1309599 810324 794920 950136 947200 944643 946628 942335 960888 1123668 1117248 7848318 8141123 40.25 71.7 2
14:35:48 2024-01-29 1011254 1005974 254694 252012 442462 450755 498819 495923 266623 263869 359612 366145 437506 438666 7291693 7735122 10119312 9819567 1658157 1697985 364351 323454 355145 352280 432572 418085 391776 393195 263201 265488 910407 870585 1910954 1918122 484048 480603 707894 712606 906630 879081 867123 873797 889371 902199 847403 943613 2618991 2747938 1524958 1302811 816427 800187 940916 939412 950090 957524 945025 951562 1116044 1119148 7950031 8135886 40.25 71.7 2
14:35:49 2024-01-29 1021909 1009743 256568 252540 441835 450974 500864 492922 266623 263842 357979 365235 433129 438152 7295611 7805217 10016440 9800857 1640385 1697291 365482 322737 355145 352209 430190 419378 391223 393195 263201 264340 899893 857439 1920827 1932735 482673 477755 713499 712295 897462 880363 871903 869525 884824 901605 852303 935368 2624541 2762456 1500667 1291903 808201 800187 951679 938797 942307 959558 950435 951732 1113130 1112813 7857420 8162144 40.25 71.7 2
14:35:50 2024-01-29 1010531 1008223 255754 251449 441687 449027 495941 492766 265227 264379 357182 364424 439588 439229 7315800 7857571 10114248 9763356 1634600 1696858 367686 323718 351366 352280 431605 421272 390084 391799 263573 264269 901386 855603 1953011 1935297 484797 477719 712994 715279 893534 875019 870627 875730 882848 900070 850982 942120 2632101 2769498 1524958 1305871 806473 795311 948752 944234 936995 946628 948843 956510 1106750 1108093 7797597 8130429 40.25 71.7 2
14:35:52 2024-01-29 1004836 1007477 253838 250770 442255 448732 495977 494420 270122 263500 356820 365263 433001 432403 7306421 7874667 10193090 9810513 1640448 1701720 364898 323718 350059 351717 432836 418085 391041 390715 263391 265205 901314 868098 1929481 1922423 485428 477683 707282 717888 902539 868044 862431 876280 887630 892459 841201 943657 2630198 2757158 1539658 1311457 811784 792678 940212 943457 944924 946556 938171 954316 1115553 1110871 7861457 8159880 40.25 71.7 2
14:35:53 2024-01-29 1014675 1006006 253056 251304 437831 449379 494402 492958 265595 262729 357979 362789 433001 436882 7295829 7742934 10119312 9857296 1668824 1706980 365340 321544 351330 351155 432872 417495 387889 390815 261468 264093 896907 868098 1950953 1926808 482673 477900 708433 711789 901823 876261 862667 867060 884277 900289 843044 936980 2620854 2775598 1545888 1296546 810629 795519 943591 937559 940202 953474 943678 945267 1108837 1111656 7940612 8159604 40.25 71.7 2
14:35:54 2024-01-29 1014135 1012740 252285 251480 441272 448768 495904 492418 267589 263097 355848 363623 439479 437683 7337618 7857797 10081904 9819680 1636936 1696858 363805 320263 351510 354839 429563 418713 387853 390850 261720 263022 914823 858052 1937497 1936474 482673 474893 709438 710275 889375 875019 869598 866445 881910 899018 848643 932944 2618991 2754931 1524958 1296546 805691 796683 946277 935540 934336 952092 945025 948829 1100528 1106525 7870883 8162527 40.25 71.7 2
14:35:55 2024-01-29 1011743 1011184 253768 249883 441137 450335 500062 492621 266317 264203 356421 363297 433219 438918 7326250 7955752 10184776 9819680 1610062 1697291 362172 321473 350306 351155 427636 417495 390947 390933 261720 263425 896907 855947 1924748 1935482 482673 474524 708433 713147 888043 867041 867741 871214 878098 889627 848643 940854 2624541 2740153 1510831 1305871 805691 790433 946277 940782 931650 947306 945910 951652 1105107 1100496 7750822 8169259 40.25 71.7 2
14:35:56 2024-01-29 1006193 1011084 253060 250070 440301 448426 496842 493688 265979 262729 355273 363078 438886 435631 7325178 7863476 10211741 9829270 1641622 1697617 361124 322247 350023 351672 430190 414452 389866 390106 261648 264269 895252 867478 1938283 1918034 479938 477383 705891 712295 897384 869234 860866 869908 883283 891199 842134 940888 2628326 2754323 1574048 1305824 809356 790734 937005 940782 940966 943028 934290 950810 1112845 1106525 7876511 8159363 40.25 71.7 2
14:35:58 2024-01-29 1015579 1008227 252280 250075 436673 449698 494844 492958 270051 261857 356930 361450 439515 433742 7325178 7765230 10118487 9868987 1661830 1700475 363805 319743 351118 351920 431510 414344 386654 391799 261648 262620 907376 871062 1934468 1930649 481303 479083 705221 708042 897347 873844 860140 863268 881304 892664 836971 929994 2617143 2774392 1565567 1298285 807048 793240 934345 931290 940870 946592 933010 942237 1110159 1109229 7985708 8182177 40.25 71.7 2
14:35:59 2024-01-29 1019165 1008942 252320 250770 437938 446090 495868 492418 270312 261127 355848 363588 432519 432592 7326069 7852182 10053848 9837997 1641560 1702126 363663 319636 351330 351848 429728 414344 387673 391763 261208 262218 896907 856215 1933150 1938236 479221 475701 707623 708065 885460 873779 865237 859535 874916 892628 842466 926109 2615238 2753249 1502852 1287221 802459 793056 940212 928886 934336 946628 939581 941925 1100528 1103363 7902936 8168375 40.25 71.7 2
14:36:00 2024-01-29 1013414 1011796 257103 249648 440589 449061 494366 491303 265607 262729 354735 361485 432519 436951 7343936 7919805 10163537 9828511 1621756 1696858 363260 320749 350629 351848 427671 418085 387235 387876 261648 261852 910407 854993 1964970 1936474 482399 475701 707894 710275 885619 867041 864925 865830 871604 888685 841847 932944 2620854 2757158 1514784 1302158 799951 789873 940879 933548 930329 944588 940250 945638 1094494 1098938 7857495 8178638 40.25 71.7 2
14:36:01 2024-01-29 1004676 1008942 252285 248773 440649 446090 498364 495564 265501 262589 355378 363184 431391 433557 7353314 7937656 10280317 9857406 1639277 1696622 361124 320488 347149 349872 427810 416265 387889 387840 260036 262620 904313 866858 1951364 1916964 479258 476529 701225 710275 894531 862101 855938 867060 879328 883506 834259 934978 2615269 2747938 1567687 1302158 805323 784046 931696 935540 935665 938629 927565 946312 1106676 1102419 7891449 8187773 40.25 71.7 2
14:36:02 2024-01-29 1015579 1008942 257058 249267 437879 448060 494144 494163 265421 261092 355557 360194 431915 432059 7343936 7798569 10130914 9854865 1649585 1700512 360478 318295 349285 350365 427680 414938 385496 390106 259634 261600 902829 870306 1905452 1918034 477827 475364 699239 704005 891973 867041 853395 859535 880688 888924 831471 927426 2605866 2743572 1571928 1299320 807048 788488 932991 931378 935627 943288 927508 940859 1109695 1100312 7902722 8197395 40.25 71.7 2
14:36:03 2024-01-29 1020619 1008942 257022 249052 436602 449698 494144 489518 265979 261891 354771 359259 431910 435573 7343936 7735062 10121481 9866785 1664927 1701720 362970 318259 350058 350365 429147 415233 384306 387912 260000 261053 905860 868098 1949419 1920065 479510 477013 703183 707021 892157 869507 855777 858253 877824 891053 833710 925595 2607726 2759670 1516800 1296546 805898 791860 930375 926184 935476 943028 926174 936467 1105255 1102547 7987707 8177862 40.25 71.7 2
14:36:05 2024-01-29 1023895 1010363 252878 248489 436861 449061 495098 490956 264864 261857 355812 359761 430625 432403 7357442 7835068 10053210 9857406 1639306 1701287 363925 320743 352200 348604 428818 417599 385352 387623 258257 262515 901236 862359 1950823 1927254 476880 475701 705221 705049 888138 867041 858416 860279 871641 888649 834492 924973 2613420 2757158 1514821 1282648 798809 787565 931696 924800 930329 944588 933010 936038 1097269 1100212 7974566 8197395 40.25 71.7 2
14:36:06 2024-01-29 1014671 1011792 252171 248463 437974 447268 492905 487053 264864 261857 351636 361127 431267 435609 7361561 7880197 10172417 9848027 1632268 1694880 365065 320706 348719 350858 428212 414380 383156 385917 260438 260221 898400 858665 1960755 1950083 479938 473018 703361 705075 885126 863324 858416 860279 871402 883470 836700 927614 2613420 2747938 1505881 1296546 797670 785229 934987 926111 925090 937579 932972 938073 1084980 1094247 7879970 8182968 40.25 71.7 2
14:36:07 2024-01-29 1008347 1011805 252878 246964 439019 445497 495796 493208 264512 264068 353871 361010 429034 432906 7369342 7956201 10267102 9852703 1632189 1697291 360965 317743 347696 350329 428818 414020 384847 386333 260585 259936 899893 863595 1908650 1926223 479938 471575 696730 706111 885707 857821 853395 862046 872079 874204 833785 929444 2605996 2735317 1521041 1313325 802459 782909 931659 930865 927621 935283 927528 942200 1097604 1091049 7812180 8206436 40.25 71.7 2
14:36:08 2024-01-29 1007594 1011184 252409 246788 439339 446758 492712 492498 264388 264068 351492 358151 430589 433705 7373323 7872452 10224245 9871487 1641609 1697291 359806 316854 347113 347697 428212 414056 386310 387186 258328 260948 907390 863595 1937030 1919691 475655 474772 699239 704005 889400 857821 851514 861129 872220 882217 828989 927614 2609705 2738718 1563447 1301070 802240 783663 929676 931565 931576 935457 924707 943661 1103074 1094210 7902760 8197395 40.25 71.7 2
14:36:09 2024-01-29 1018206 1008942 252167 248458 436480 446489 491979 492766 264794 260623 354448 358151 430230 430727 7353314 7824366 10174500 9861923 1640448 1696821 359289 316749 348125 348221 427607 412811 384882 387515 258147 260766 910468 869962 1894378 1918034 475425 472981 695215 701055 890684 862672 850720 858327 875700 881708 830056 925284 2602222 2729498 1625186 1295623 802459 786250 926414 926280 929669 939292 922146 936947 1103688 1095832 7980268 8206322 40.25 71.7 2
14:36:11 2024-01-29 1020522 1010372 252167 247661 436861 448109 494144 486945 264829 261022 353589 356765 430051 432403 7341382 7781591 10121481 9876164 1656855 1701720 360965 316306 348472 347697 429619 414974 384808 386353 258221 261693 901314 865454 1969602 1930649 476781 474211 698707 701055 885126 862672 848978 852805 872637 882848 827506 920653 2605996 2757158 1622973 1290895 797670 786250 924442 921688 929011 939292 922067 932210 1094494 1098668 7985444 8197395 40.25 71.7 2
14:36:12 2024-01-29 1020526 1012586 251458 248458 436947 441813 494844 487017 264388 264887 353625 360300 429308 433705 7382640 7880197 10085492 9866729 1641333 1700075 360857 316271 348719 346615 427607 415048 384845 385411 257930 260584 908998 863152 1970545 1927254 475425 473224 700231 700783 883322 860771 849090 852878 870132 883980 827154 916813 2602270 2753249 1541735 1283560 796532 784020 926339 920998 926308 938629 923424 930185 1091287 1094283 7987716 8197395 40.25 71.7 2
14:36:13 2024-01-29 1017630 1013237 250649 246960 436825 441548 492712 486187 264388 261105 351456 359259 427850 433065 7386018 7904846 10085492 9856971 1636970 1697291 359878 315798 349709 346337 423822 414938 382548 386605 256776 259533 910468 856215 1930542 1932735 473400 471881 699735 697968 878892 862065 852109 850087 863782 882848 830240 915597 2604145 2746691 1552118 1279717 793133 786250 927732 918316 922430 939292 927528 927431 1088164 1087899 7955714 8254331 40.25 71.7 2
14:36:14 2024-01-29 1017094 1014675 250885 246823 438025 444385 492529 487777 264617 261842 351420 359224 429045 435593 7400208 7951457 10155528 9848027 1613623 1694880 359589 316341 346641 347697 423930 415233 382512 383107 257568 260590 901314 853773 1989457 1938124 475692 468814 699239 703048 876363 857698 853395 856624 862234 874168 832601 920226 2605996 2738718 1561327 1296271 792005 779550 931696 922342 919448 935421 930181 932762 1083771 1088132 7902404 8197504 40.25 71.7 2
14:36:15 2024-01-29 1014139 1012212 252171 245719 436825 444240 495546 486151 263176 261057 351262 357867 427997 436399 7390829 7974123 10222184 9819567 1608914 1696085 358219 318076 347168 347453 423822 414644 384270 383143 257172 260957 901314 853773 1957325 1933923 476103 468778 699239 704048 876363 855391 853432 857840 862234 876137 832379 924131 2609688 2735090 1622973 1298285 791675 779550 930338 923568 917140 934060 926321 932173 1078986 1085167 7902722 8206436 40.25 71.7 2
14:36:16 2024-01-29 1012693 1013237 251418 245376 436861 441850 494144 485395 263176 261022 350889 358117 428006 436399 7394475 7979856 10187508 9848027 1608719 1696085 356605 317584 346641 346651 422522 413726 383156 382839 257136 260849 913545 856556 1930086 1938236 475425 468268 697150 702974 876326 855259 853395 857840 862806 874871 832379 923471 2605996 2723419 1510938 1296546 790545 778373 931696 922342 917146 928601 926869 932912 1080587 1083525 7895417 8206774 40.25 71.8 2
14:36:18 2024-01-29 1009818 1013237 251422 246138 436516 440283 490519 489881 263176 260225 351492 359259 428032 429777 7381451 7965473 10277019 9894955 1639211 1702126 358616 317931 344361 346473 427462 412299 383215 381962 256811 260590 908929 868563 1930628 1927593 474946 468814 693936 703048 883074 850375 846000 857840 866337 871786 823355 921574 2602270 2728359 1525282 1309599 796218 775003 924442 922342 919817 928862 923684 932210 1087321 1078834 7791619 8200447 40.25 71.7 2
14:36:19 2024-01-29 1004836 1011801 250644 245174 436852 441850 486999 486945 262957 260191 349867 357049 428746 431105 7398846 7934356 10266031 9890396 1639211 1697291 357680 318374 345408 346615 426365 412154 381672 380821 256811 260590 904313 868098 1919238 1927593 475425 468778 692006 701055 881823 851653 842886 856624 866300 870556 822770 920918 2600419 2727562 1611908 1305596 796532 774800 921785 924309 921030 924862 918256 932912 1088384 1080629 7781908 8206322 40.25 71.7 2
14:36:20 2024-01-29 1004121 1011805 250358 245857 436534 445271 486819 486837 263001 261842 350516 359995 427970 430239 7383560 7946928 10235693 9875944 1640448 1696894 356605 315437 346079 345296 423930 411862 381940 380821 256381 260590 899697 866858 1924122 1918039 474074 468814 692006 701055 880666 850375 842886 855410 865040 871255 821020 922087 2596724 2730799 1535883 1305871 796789 774800 922439 924965 919817 924898 918293 932912 1090732 1082163 7798407 8216071 40.25 71.7 2
14:36:21 2024-01-29 1004836 1012619 250640 245376 436534 443699 486891 486945 262774 260009 352830 359083 428032 428489 7400208 7986094 10277019 9894921 1641622 1696821 355250 315401 346605 346801 423966 411571 382944 380519 256561 260224 904313 865620 1940455 1923488 474749 468742 691024 700061 879369 848601 841055 854767 866300 865677 821020 919993 2598347 2726228 1525282 1309599 795397 777004 924789 922253 918413 924717 920254 930147 1085301 1077528 7823754 8206774 40.25 71.7 2
14:36:22 2024-01-29 1008384 1011796 249870 244968 433070 438893 486927 486909 262372 264851 350395 358117 428090 428489 7383560 7965473 10272401 9885542 1634600 1696085 355534 315582 345273 343502 423858 410262 383215 380253 255200 260224 912089 866858 1923310 1918034 474074 470543 691895 701246 880730 848601 843364 853455 865835 870675 818400 918154 2596724 2726069 1527402 1304942 794511 773702 921076 922342 917177 919660 917566 930147 1086841 1076051 7791619 8216153 40.25 71.7 2
14:36:24 2024-01-29 1006872 1011796 249870 244587 435556 441525 486963 485467 262774 265671 349303 357975 428059 428526 7400208 7937382 10221067 9899701 1641622 1698245 355250 315437 346349 343361 423046 410769 384300 384323 256846 260188 901236 864834 1974184 1922215 472057 468046 691969 698995 878892 848983 839192 853455 864681 865514 817387 916665 2594879 2721934 1609695 1302158 793133 772606 918460 921688 917177 919587 916315 929486 1085301 1076051 7784502 8219665 40.25 71.7 2
14:36:25 2024-01-29 1004687 1011805 249874 245355 433106 441214 486891 486566 262154 264887 350398 357867 427915 427848 7409587 7965473 10279524 9904459 1636936 1694880 354432 315437 346459 343466 423190 411264 381672 383978 256301 259457 901236 865002 1968999 1918034 470718 466987 690045 695921 878619 848601 841562 847918 863457 865807 816193 914294 2594879 2723419 1542244 1296546 793133 772606 917155 920212 919817 919551 914359 929486 1087612 1078830 7829349 8225531 40.25 71.7 2
14:36:26 2024-01-29 1013414 1013956 250640 243796 431776 441850 486963 485431 261910 261842 351792 357725 427925 429326 7420901 7940177 10253536 9894921 1636659 1695617 354432 315762 345310 343226 423488 410262 383215 380519 254347 259858 910527 865343 1963439 1918034 470718 467351 690045 695957 876399 848000 839765 848620 862806 865550 816193 915477 2594879 2725628 1607482 1292859 790878 772606 917155 918316 919165 919551 911722 926077 1087612 1079100 7834783 8244368 40.25 71.7 2
14:36:27 2024-01-29 1009561 1014675 249696 243665 432876 441777 486891 485922 261571 260191 350721 356685 427961 429473 7418966 7948952 10213760 9913679 1641622 1696085 355499 314544 346115 343466 422225 407841 382673 381998 254382 259457 916777 864834 1909170 1918034 469385 465738 687082 693802 876363 847936 839765 847417 861014 870610 816193 908584 2587451 2718349 1546485 1289975 792405 774616 915444 915307 918413 924978 911247 926030 1085117 1080555 7902873 8238409 40.25 71.7 2
14:36:28 2024-01-29 1019068 1013237 249488 244591 430316 440018 486891 486945 261571 260922 350359 356935 427169 426531 7409587 7889071 10214900 9904300 1660486 1696858 356605 313845 344543 343226 422558 405403 378876 381962 254560 258729 905852 868098 1912469 1923581 469385 466559 686110 691835 876399 853764 839375 845384 861977 870411 815808 908533 2583571 2718687 1609695 1291940 788291 772058 914136 915719 915805 919515 908725 925915 1085301 1076051 7899160 8225531 40.25 71.7 2
14:36:29 2024-01-29 1017593 1010748 249138 244771 429702 440283 486891 486187 260738 261105 350721 355863 425659 428526 7409587 7951733 10213723 9885542 1641622 1693676 354432 313773 344506 342436 421263 409266 382024 384287 256301 258480 915214 866074 1894190 1921324 469447 467514 686676 691835 876363 848601 839765 846588 857148 865514 814929 908884 2585524 2720278 1609695 1289975 788291 771474 913219 915719 917146 921060 908002 925562 1085264 1078337 7891567 8223982 40.25 71.7 2
14:36:31 2024-01-29 1014135 1011801 249623 243395 430307 441669 486819 485018 260703 260730 348215 355828 425424 428416 7420171 7950970 10223469 9904459 1643914 1697654 355446 313594 344470 342092 422257 407769 382403 382784 255396 258694 910527 865620 1942847 1923790 468610 467551 688055 695503 875120 847398 837303 847417 859042 866373 815846 909232 2594823 2720278 1609695 1290895 789417 770345 914452 916370 917015 919759 907355 926222 1085029 1076015 7856260 8233565 40.25 71.8 2
14:36:32 2024-01-29 1006879 1013688 248647 243387 432917 441358 486097 483959 261501 260922 349838 357975 426655 427775 7439076 7998447 10308354 9918457 1639108 1696085 352311 314472 342460 342162 421263 405475 382133 381042 255577 259275 918520 866858 1948576 1922123 470051 467220 687785 695777 873880 843729 836075 848018 858434 863928 814108 909232 2588969 2720278 1529522 1300247 790545 767514 913219 915719 913030 917128 908983 926222 1079164 1071474 7801051 8217862 40.25 71.7 2
14:36:33 2024-01-29 1007627 1014532 248394 243661 432773 441799 487464 487086 261362 260228 349443 358623 424757 425821 7430776 7981731 10315704 9916133 1632189 1693435 353865 315135 340286 342401 421263 405403 378876 378862 256664 257681 904313 866858 1919238 1926223 470718 466229 684062 695283 872605 841233 834887 847417 856542 861455 814108 908918 2587364 2703137 1516800 1303031 787873 769219 917155 913122 907936 917085 915425 929038 1078301 1069055 7868662 8237281 40.25 71.7 2
14:36:34 2024-01-29 1005451 1016237 248014 243356 431663 439284 487068 487086 261102 260372 348215 357975 425163 423426 7429563 8008816 10280317 9906734 1640448 1693073 353334 314508 341317 341410 421263 405439 378876 378862 255396 257862 908964 866239 1927189 1923488 470384 466559 684062 694789 872605 843692 833627 846816 856579 860811 811761 908359 2592667 2716783 1471125 1305824 789017 771038 915520 912401 907972 918460 912274 924947 1077597 1066899 7838503 8227889 40.25 71.8 2
14:36:35 2024-01-29 1004836 1012518 247871 243017 431600 439929 486378 485708 260703 260189 346939 357724 424855 426531 7404770 7988166 10272401 9906704 1636866 1696085 353334 313199 340322 342906 421227 405173 378876 378862 255577 256673 905852 863595 1923679 1930649 471463 464438 684204 693765 872084 842965 835189 847794 856702 860794 811800 907553 2589207 2707107 1523161 1300141 785620 767478 915203 912904 906598 915834 911684 920156 1072951 1066666 7846196 8225531 40.25 71.7 2
14:36:37 2024-01-29 1005488 1013339 247840 243013 430428 438006 483977 483995 260669 259970 349838 356935 422871 423426 7428344 8004666 10299008 9904404 1641462 1697580 353193 313630 341482 342510 423319 408326 378659 378754 256301 256243 901314 863595 1908424 1930649 470718 463659 682786 693310 869645 843564 836707 843674 857334 856573 814108 908884 2585524 2701567 1540124 1294701 783808 766649 917807 911791 903990 915798 914321 920156 1069944 1069201 7891652 8234910 40.25 71.8 2
14:36:38 2024-01-29 1008384 1012248 247493 243017 430450 437970 484623 486396 260306 260006 350481 357724 422906 423426 7442179 8043055 10349892 9923057 1631921 1697291 353299 312606 339223 341340 423282 408326 378803 378221 255577 256673 905852 864834 1927187 1927254 470051 463927 682786 691835 870882 839381 833590 843711 855488 856501 811763 908884 2585524 2701839 1525282 1300247 783808 765814 915203 908867 903990 915798 914359 918158 1069944 1066108 7880046 8234910 40.25 71.7 2
14:36:39 2024-01-29 1010577 1013960 247462 242639 429418 437409 487303 486286 260460 259319 349727 355685 426247 427852 7457740 8022090 10341168 9899244 1638106 1694880 350905 311587 340801 342424 419973 405367 378234 378221 255035 256853 913652 865620 1922626 1921537 469348 464583 682786 691835 869645 841768 829973 843711 855488 856465 809390 904595 2585524 2709066 1514680 1304013 783808 765814 912572 908979 905117 910610 910322 917987 1069844 1062240 7888904 8244368 40.25 71.7 2
14:36:40 2024-01-29 1008397 1014675 246691 242765 429977 437306 486034 485525 260530 259533 349272 356935 422871 426755 7437723 8002563 10291396 9913809 1636898 1694880 351712 311551 340286 342424 419347 405065 378234 378185 254855 256243 904313 865620 1935556 1927365 468979 463563 681818 691835 869645 839381 829973 843077 853066 857075 809390 903233 2581848 2703249 1518921 1302001 783375 768849 914377 915798 903978 915824 911510 920695 1069944 1063510 7861457 8253720 40.25 71.7 2
14:36:41 2024-01-29 1012020 1013951 246766 242271 427818 437278 485377 485708 259909 259605 348811 354476 424259 425893 7437723 8011835 10304697 9885100 1635730 1692474 352275 312821 339772 341582 418759 404119 377666 377688 255396 255526 905852 863595 1938397 1927070 468979 462510 681818 692394 869498 839658 833998 844183 852779 859078 809206 903159 2585524 2701323 1523161 1296272 783808 765581 915853 910462 902627 915824 912274 917469 1069944 1064566 7891652 8256065 40.25 71.7 2
14:36:42 2024-01-29 1007664 1014398 246695 242237 430280 437865 485690 483767 260306 260006 349590 356935 422628 423390 7447397 8021108 10319463 9923057 1634562 1692474 351221 311907 342454 342136 422084 407635 377077 377509 255215 256273 915214 866074 1920587 1930649 467946 463952 680369 691344 869631 838786 830440 842443 852426 855828 808780 904968 2578179 2701839 1516800 1300247 782693 765309 909150 907132 902708 910538 904772 916908 1069185 1054738 7863435 8244289 40.25 71.8 2
14:36:44 2024-01-29 1009549 1015116 246488 242237 429639 436661 485690 483432 259512 259387 348811 355863 422319 423390 7442065 8038350 10353535 9923324 1636759 1697291 354298 311907 338200 342906 420818 406013 376497 378754 255215 254672 912006 861126 1913109 1928963 467639 459045 679850 687776 864686 838786 832134 838805 848068 856465 809390 896649 2578179 2689804 1542244 1289975 778912 764495 913219 906490 899984 912470 910824 916217 1063783 1062240 7919869 8234910 40.25 71.7 2
14:36:45 2024-01-29 1010985 1012248 246523 241904 428736 435357 485003 484678 259478 258805 348317 354974 423564 426792 7442533 8050382 10346193 9918745 1622757 1694880 350660 310384 337999 342906 417926 405725 377113 378221 254136 254316 902775 856561 1925512 1932735 465376 458005 680851 686729 860909 838191 833035 839400 846294 856651 811761 899683 2578179 2692619 1537581 1287221 776693 763412 913219 906473 898479 910538 907655 912923 1057347 1060741 7948221 8263242 40.25 71.7 2
14:36:46 2024-01-29 1013865 1017565 247392 243205 430806 437788 489144 483468 259339 259569 348280 354192 423816 430641 7447397 8043055 10259592 9894921 1610222 1694880 351952 310637 338236 342424 414917 404119 377702 378221 252707 254707 902775 851666 1931343 1932735 465450 458399 682786 687776 857960 837004 835481 839400 843899 856429 811800 899572 2583685 2711058 1531642 1287221 775587 765581 910632 904917 902432 915750 908589 912751 1059110 1066088 7961403 8253415 40.25 71.7 2
14:36:47 2024-01-29 1016188 1017450 245936 246280 430051 437478 486097 478003 259082 259422 347788 354760 422244 428489 7456480 8071917 10250240 9885542 1608682 1693676 351952 310855 339223 341306 414917 404724 377666 377085 252707 255277 910083 852886 1974809 1936858 466113 459404 682786 687776 857923 837004 834887 839400 847124 856469 813272 902061 2583571 2717233 1531642 1287040 776160 765581 910632 902307 900116 915824 906324 908589 1059972 1060360 7970836 8244289 40.25 71.7 2
14:36:48 2024-01-29 1014130 1014398 246320 242351 429893 437315 486097 481496 258362 259605 347788 353696 424115 429777 7457500 8058198 10319426 9878019 1627493 1692474 351952 312030 339551 342424 417926 405437 376232 376519 252707 253680 908851 859022 1925962 1933083 465450 459094 678814 686505 862198 837270 831624 837022 845694 854837 808060 899584 2578179 2695555 1563447 1285389 774483 761251 910303 903902 897425 909370 910322 911587 1057719 1060816 7951971 8239470 40.25 71.7 2
14:36:50 2024-01-29 1010535 1015153 245944 245929 428973 436420 485000 483309 258328 258805 346769 353661 422599 427811 7456480 8048925 10371816 9918360 1632073 1692827 351880 309843 340998 341762 414736 405939 376461 377387 252707 254672 901236 854377 1915193 1933402 465119 457003 681707 685758 857923 834561 831816 838210 842668 854837 809427 898970 2578179 2698008 1525282 1283136 774483 762330 909187 901305 897352 909559 905033 908849 1054652 1060816 7959450 8244289 40.25 71.7 2
14:36:51 2024-01-29 1011254 1015189 245971 245862 428669 436276 485000 482249 258328 258805 346732 352672 422922 428453 7446211 8076222 10304822 9876276 1607571 1692201 351704 310642 340757 340873 414881 404724 376497 375919 252707 253926 901236 849233 1932320 1936474 464788 459254 682786 685758 855970 834561 832407 837022 840844 854837 810304 898236 2578179 2711058 1593374 1283560 774483 765038 907635 897971 897352 910502 905033 907556 1059220 1060778 7968869 8239432 40.25 71.7 2
14:36:52 2024-01-29 1014708 1015189 245518 243160 430083 436370 486378 477823 259770 259742 346550 354618 424043 428157 7456480 8008566 10228463 9885542 1608914 1692474 351952 310420 339551 340634 417658 404724 373123 375355 252707 253891 904313 852556 1971814 1936673 465450 457039 682786 684967 856706 837004 830440 832110 843899 853948 805847 893259 2578179 2707215 1529522 1277895 774483 765581 906989 894388 894549 910646 900731 901953 1063532 1063430 8051804 8253530 40.25 71.7 2
14:36:53 2024-01-29 1020526 1017839 244390 240857 429438 432953 486034 480780 259909 256568 346769 354086 422922 425893 7447102 7982485 10231536 9894921 1613623 1692474 351952 309949 339551 340909 417336 403798 372007 374266 252707 253501 907402 853773 1947349 1938124 465450 457003 682514 684556 857923 837004 830440 832541 842704 856046 805847 892349 2570511 2706844 1531642 1275825 773323 767213 907598 892935 893730 915824 899340 901275 1058469 1060741 8025383 8263159 40.25 71.7 2
14:36:54 2024-01-29 1017630 1017384 243643 242351 428982 432836 485763 477931 259512 257215 346451 353732 422922 426755 7451162 7962824 10233591 9876164 1604298 1687638 349868 309011 339071 339880 414953 404119 374208 374266 252080 253891 915214 849233 1944236 1936474 464714 458274 682712 686393 856007 836080 832289 833724 841268 854728 805933 892947 2577905 2710859 1523161 1279717 776693 764495 906607 894609 893317 910502 902423 903610 1057719 1060066 7962636 8253667 40.25 71.7 2
14:36:55 2024-01-29 1014708 1018105 244771 241666 428982 432800 483632 476515 258362 257215 345644 353696 422291 423426 7456480 8049486 10272891 9890220 1604261 1688606 351663 311332 338814 339559 414809 405939 374099 374159 252526 252973 902775 854109 1951368 1940920 464788 455612 681271 682541 856706 836638 829258 830180 838843 854837 804862 889704 2572562 2695443 1525282 1276077 773380 765162 905052 890480 891941 910538 898100 898002 1057719 1060816 7985444 8253667 40.25 71.7 2
14:36:57 2024-01-29 1019077 1016627 243674 242864 428376 432800 483632 477222 259117 256424 345317 353696 422589 423390 7441790 7962824 10235768 9895026 1618266 1691272 351704 311588 338961 339809 414917 405791 373570 374230 252562 252372 904313 853773 1968915 1938087 464128 455648 680851 682615 856706 834598 829258 830180 839025 854837 804862 887809 2568907 2707144 1527402 1272191 772280 765038 905290 890480 891941 910538 896788 896653 1057719 1060741 8025383 8253705 40.25 71.7 2
14:36:58 2024-01-29 1019203 1018105 243230 242172 428376 432800 483632 477895 259512 256896 345915 353414 422004 426941 7461478 7985670 10196941 9894921 1622711 1691272 351952 309444 338352 338855 414917 404863 373570 374266 252707 252337 905852 856215 1967028 1936474 464128 458065 680851 682615 853034 833343 828041 830180 836879 852426 802580 889072 2576347 2701839 1521041 1277895 773380 763953 905052 894048 894136 909220 899785 899651 1056699 1057819 8017075 8266754 40.25 71.7 2
14:36:59 2024-01-29 1019053 1019007 243535 242522 427625 432624 483632 478509 259117 256389 345390 353555 422255 426674 7456884 7988166 10231536 9904300 1620639 1687601 351952 308112 337233 338855 414917 404576 373306 374266 252707 252337 908929 854993 1959576 1938124 464128 457417 680851 682615 853071 833343 826827 830351 838989 852426 802580 889072 2574393 2701839 1521041 1275169 771734 764863 906342 894587 893428 911944 900831 901779 1057496 1059903 8002617 8253755 40.25 71.7 2
14:37:00 2024-01-29 1022843 1017561 243226 245712 426528 432728 484733 477931 258328 255637 346206 352602 421329 426149 7456480 7962824 10222184 9904300 1627618 1694880 351952 308076 338076 339570 414845 403643 373043 375390 252405 252126 908929 852886 1939640 1940602 464091 457093 678888 682131 853071 832128 829384 830351 839405 852245 802469 888772 2572241 2717159 1527402 1272191 772006 763412 905052 892379 889380 911300 897758 899940 1051283 1057819 8031360 8263046 40.25 71.7 2
14:37:01 2024-01-29 1020531 1018109 242891 241841 427142 432082 483632 476479 258362 255637 346206 352637 421698 425766 7456480 8027481 10230392 9894921 1602988 1691272 348742 308041 338315 338309 413606 404863 375200 375676 251246 252903 895082 849233 1944877 1942486 462714 458065 679813 684070 849911 830162 829258 831802 837100 847451 804152 889518 2576347 2698008 1518921 1275802 771183 762871 902718 889513 890559 909370 897083 897023 1051633 1057035 8013924 8233299 40.25 71.7 2
14:37:03 2024-01-29 1018804 1016668 242891 241158 427771 432082 483254 475809 258293 256389 342623 352637 421033 425766 7464580 8008603 10244978 9913651 1608719 1690383 349407 307935 337379 338511 414516 405150 373043 375145 251708 252267 910527 852556 1965590 1945512 464847 456770 678888 682615 851754 831466 824331 827828 838288 852390 802506 888847 2568156 2701839 1521041 1274006 771221 763412 902441 892074 892235 910656 899546 899486 1054319 1057746 8027431 8271187 40.25 71.7 2
14:37:04 2024-01-29 1020257 1020999 243195 241841 427432 432078 483559 475068 259584 256353 345608 352602 421590 426371 7485343 7999176 10228576 9918607 1632189 1696774 350571 308520 339311 338236 413534 403607 374099 375883 250260 252302 908964 851666 1931121 1932735 458778 457093 678407 677232 851717 836374 825540 823295 837694 856046 800196 881064 2563277 2708864 1533763 1268570 772837 760639 897088 891406 898627 909370 889100 898262 1059220 1057783 8066214 8253667 40.25 71.7 2
14:37:05 2024-01-29 1033092 1019736 245768 240872 423768 432809 484893 477485 258121 256751 345988 351007 421554 423426 7447207 7885981 10166072 9923057 1636970 1692474 349832 307075 339762 336168 414845 403643 373043 373896 250648 253352 908964 858665 1940617 1927254 460844 457845 674982 677574 855492 833307 821114 825564 840807 852426 796747 882983 2560832 2700275 1423059 1277895 776693 760064 894779 894683 894770 901524 891302 903233 1066694 1057650 7971093 8281024 40.25 71.7 2
14:37:06 2024-01-29 1026844 1014560 243869 241832 423912 432764 477913 477523 258190 255566 345364 349935 421294 421630 7456480 7913775 10194128 9942141 1651079 1692474 350324 306825 337562 336711 414917 401182 372779 373896 250260 252267 907402 862977 1934793 1928963 460572 458389 673566 674631 855492 832091 819634 823295 838952 847559 793360 883155 2560832 2693243 1451699 1275825 775547 758926 895727 894317 894770 903257 890181 899613 1065253 1054657 7948221 8271361 40.25 71.7 2
14:37:07 2024-01-29 1021983 1014671 242852 241153 424651 432692 477841 477967 257473 255173 345608 348368 420370 421267 7490735 7930380 10257550 9941815 1660404 1694880 350854 308520 337525 336711 414809 400543 372597 374230 250296 251881 907402 865454 1908207 1930934 461177 457275 672574 677232 857241 834299 818766 823258 843773 847523 793110 881138 2555595 2679958 1479432 1277620 773943 755687 889352 891743 895680 900699 888913 898567 1059220 1053164 7948335 8256065 40.25 71.7 2
14:37:08 2024-01-29 1020253 1012175 243600 240784 422018 432840 482316 478003 256690 255601 345901 348333 420998 424522 7456480 7928383 10224245 9999545 1662872 1695564 350037 308483 337379 336604 413426 399477 374062 374052 249380 252163 899590 863595 1919123 1919691 459412 457275 670669 676751 855492 831516 819946 824134 837731 847959 795616 885649 2559634 2693524 1471125 1285389 773380 753613 890724 897517 894770 897668 888913 905047 1059220 1050118 7857646 8253771 40.25 71.7 2
14:37:10 2024-01-29 1013865 1015116 243604 239631 423948 432836 480689 476479 256690 257756 342586 349412 421626 423209 7456480 7993711 10296569 9944329 1632189 1693148 346362 308956 337525 334724 414772 401146 374062 373065 250296 252091 908998 862697 1951750 1918034 460844 455942 671658 680608 855492 825393 817504 829003 839331 838582 793360 889518 2564603 2676114 1464895 1290895 770633 754612 898283 891780 888193 898973 893217 897928 1051290 1045597 7898713 8253667 40.25 71.7 2
14:37:11 2024-01-29 1011254 1016627 243434 240406 423948 431974 479887 479685 258939 256465 344307 351405 419896 422389 7470910 8020848 10310349 9946624 1632189 1692437 346090 308520 338285 334688 414480 400862 372779 373029 250084 254109 912172 863595 1929340 1918034 461497 456770 671182 680125 855492 824152 816342 830351 836511 838546 793323 888884 2559634 2672315 1466971 1289975 769533 755687 894595 891743 888193 898786 893198 897928 1051504 1048339 7910259 8261765 40.25 71.7 2
14:37:12 2024-01-29 1015579 1017556 245248 239821 423876 431362 481745 477967 258903 256247 342514 349377 418460 424250 7478290 8043778 10364426 9925532 1629858 1688018 347692 306784 333483 336746 411685 398777 373570 371627 249487 251792 899893 856561 1918795 1932846 459792 450823 669720 676101 848703 825393 820839 825375 833513 843362 795492 886317 2559634 2674179 1544364 1279474 766701 754752 898979 894793 885476 899906 894224 900732 1046734 1048154 7965405 8253771 40.25 71.7 2
14:37:13 2024-01-29 1013865 1016627 243234 239631 423588 430083 483596 477895 256265 255601 342550 349412 418460 425766 7465859 8067008 10373771 9923057 1631023 1688018 347413 306784 333483 336711 411035 398740 373456 373593 249312 251261 901386 855947 1906636 1927254 458758 450859 669720 676751 849123 827383 820890 827990 833330 843181 799356 887250 2564340 2683399 1539658 1277620 764628 753353 897176 890737 886355 900280 894001 898844 1045359 1047149 7961403 8256065 40.25 71.7 2
14:37:14 2024-01-29 1013144 1018105 242856 239264 423280 430118 482840 477222 256477 255637 342514 349412 417874 425766 7475238 8081303 10363782 9922781 1631921 1692437 347692 308520 333411 335698 415302 401046 372897 374012 250893 251969 901236 860510 1954865 1930649 461384 450678 668772 677095 848740 822950 817974 824134 834731 844553 795051 887062 2559634 2674179 1533763 1277895 765157 751472 898637 894793 883668 892582 894396 900920 1042137 1045179 7955714 8244012 40.25 71.7 2
14:37:16 2024-01-29 1012968 1016723 242146 239635 422648 431057 477913 477931 256656 255566 342550 349412 418460 421938 7475238 8066115 10368049 9932756 1632073 1691586 347514 306496 333447 338824 413534 398740 373006 373593 250260 250342 899697 858665 1921103 1924190 460517 453500 668299 676616 851153 822331 818123 824134 836177 838509 793360 883686 2555998 2676448 1527402 1277895 765157 749810 899989 892074 883042 892582 893101 900277 1042418 1042178 7934800 8256065 40.25 71.7 2
14:37:17 2024-01-29 1013460 1016627 242817 239635 422018 431057 477913 477665 256299 255352 342478 348403 417838 421011 7484865 8074812 10373771 9932436 1632189 1687638 347169 306784 333447 334724 412336 396425 371954 372766 250084 251614 899697 858665 1949548 1927820 460191 454569 667826 676579 848703 820588 816305 822698 834731 838437 793323 882392 2557815 2664959 1451699 1277895 764510 750938 897361 889953 883042 894862 891265 898208 1042284 1042141 7936743 8253415 40.25 71.7 2
14:37:18 2024-01-29 1014912 1019732 243860 238752 422468 430678 480508 477715 258032 255390 342165 348333 416597 422573 7484617 8067008 10362464 9923057 1629858 1687638 347150 308520 333411 334150 412336 396461 369862 371456 249522 251969 908964 861126 1912007 1926223 458815 454144 667317 674631 850549 820942 811570 824134 833513 837185 791002 882820 2555808 2670751 1423059 1280629 765157 749280 894890 889513 883206 896474 893926 899223 1045248 1042068 7936917 8251078 40.25 71.7 2
14:37:19 2024-01-29 1012020 1016376 243516 238894 423646 430142 478904 476479 255910 255173 342201 351731 418790 420337 7466370 8069665 10355080 9923057 1632189 1687638 345050 306784 333483 333414 412300 398777 369862 369884 248716 251792 902715 861126 1918228 1925950 458815 454159 666845 676101 851153 820942 811533 822931 834731 838879 793110 884492 2559239 2670871 1462818 1283371 766701 751588 894779 891626 884295 894835 891340 898176 1045448 1042178 7901058 8253667 40.25 71.7 2
14:37:20 2024-01-29 1008384 1016659 243552 238894 423939 430752 476389 475068 255876 255138 342201 350215 418460 420635 7475238 8043773 10286344 9932159 1632268 1687601 343533 306784 335988 333648 413795 396461 371954 369884 247949 250517 904236 863352 1963725 1921324 457452 455326 668662 677232 851116 820905 814068 822931 834731 838171 787501 885757 2557627 2676189 1459553 1291645 767799 749847 890981 885662 885550 892474 886383 895610 1046586 1039551 7872841 8253391 40.25 71.7 2
14:37:21 2024-01-29 1008384 1017384 243693 238894 423280 430752 474978 475032 256403 254782 341443 350215 418825 420003 7475238 8041808 10286344 9942350 1635586 1692827 343392 306640 333447 335782 412121 396317 369718 369776 248506 250308 905823 861126 1938368 1923488 458092 454356 667556 677121 851153 820942 811789 820570 833513 837840 786350 881138 2553537 2664701 1454511 1286304 765157 750405 892245 889815 883042 894154 888913 898204 1044708 1039116 7889734 8253771 40.25 71.7 2
14:37:23 2024-01-29 1009818 1016632 243210 238190 422612 429838 479133 475068 260923 254782 341960 349412 417217 419410 7465859 8077706 10365353 9913416 1632189 1688606 345569 306230 331897 334278 411071 396353 369862 371977 249137 251261 899697 858665 1917173 1926223 458778 450751 665866 675310 847500 820942 811570 820960 829873 836007 789882 878489 2557256 2664959 1523161 1277895 761812 746563 894816 888212 879310 889892 890475 894935 1036133 1041058 7970836 8263046 40.25 71.7 2
14:37:24 2024-01-29 1013414 1016627 243525 238155 423448 429546 479924 479262 257489 254641 342334 350020 417434 421121 7484617 8075133 10334183 9913416 1632189 1688606 346090 306784 331897 334150 411035 396353 369862 371977 248716 250555 896620 858665 1935130 1927254 458092 450822 664853 673395 846298 821007 813337 820960 829836 836007 788690 878254 2553991 2659036 1527402 1277895 760155 746526 894816 889243 879195 893081 887837 894298 1038595 1039373 7967233 8244368 40.25 71.7 2
14:37:25 2024-01-29 1014098 1016591 243210 238302 420725 428927 477733 475068 257309 254782 344084 347813 419815 421304 7475238 8060380 10319188 9899244 1632189 1687601 344567 305669 333140 333146 411720 396231 369862 369884 248542 251261 918520 861126 1935420 1926223 458758 450859 664889 675310 848703 819778 811789 822710 831120 836990 786350 879532 2546158 2667467 1445594 1283136 764624 749265 894452 889392 881324 893639 890816 895573 1042395 1039318 7919869 8239207 40.25 71.7 2
14:37:26 2024-01-29 1007627 1017143 243178 238190 421353 429534 475683 475068 260781 254533 341443 348403 416597 419373 7465859 8041808 10308354 9923057 1632268 1687638 342947 305813 333483 333676 409881 396353 369862 369848 247184 251792 905823 861126 1958976 1918039 456079 450895 667619 676122 849123 818506 810485 823295 832434 835921 787414 882008 2550362 2674179 1460741 1287221 765157 748807 891873 885463 883206 892254 886383 894298 1041865 1035368 7895038 8253771 40.25 71.7 2
14:37:27 2024-01-29 1007664 1016632 243003 238120 421353 428890 474978 475660 260781 254391 341407 348403 416597 418744 7456888 8043773 10304771 9913416 1632189 1687638 344531 306460 335548 333821 413795 396245 369682 369632 248225 251225 915346 861493 1917794 1927597 457452 450823 664346 674831 848064 818616 811211 821026 829909 836990 784128 879532 2549634 2663069 1462818 1277895 762441 745860 892245 887350 878859 891189 887646 895610 1039915 1038379 7914215 8233299 40.25 71.7 2
14:37:29 2024-01-29 1010577 1015189 242495 237787 421020 428854 476160 474698 260781 254000 341407 348333 416632 421289 7484617 8058198 10335796 9961327 1634414 1687601 344496 306280 331897 335745 411541 395723 369862 369812 248874 251117 904277 860510 1914484 1927439 458431 450397 664346 673395 846298 818036 814192 818634 826801 835971 788690 878906 2550088 2666603 1544364 1276077 759413 746611 892245 885463 878859 892450 888637 890559 1035546 1039828 7974566 8253667 40.25 71.7 2
14:37:30 2024-01-29 1013465 1017384 243012 237411 420098 428248 477877 475068 260598 254355 343558 349349 418630 421718 7489775 8078951 10363782 9927614 1627530 1688292 344531 304882 331126 333683 408626 395130 369862 369884 247739 249466 899798 855947 1902541 1931363 456151 448040 664346 671964 843232 820942 811570 818634 827320 836657 788690 877029 2550362 2670387 1563447 1276077 757989 744730 892245 885463 876367 892143 886383 889248 1034813 1038082 7964862 8263233 40.25 71.7 2
14:37:31 2024-01-29 1013390 1017953 243525 237970 422249 428745 477769 474996 256769 254568 341214 349037 418335 421828 7484617 8061738 10348969 9899244 1628412 1687638 344531 306280 331359 332646 409846 395130 369305 369884 247984 250343 910527 858665 1924213 1927365 457452 448076 663404 673395 843866 818616 811789 818634 825087 836990 785794 876992 2546158 2658328 1516800 1276077 759071 746081 893180 887010 879570 890696 888204 893940 1036002 1039263 7955527 8253771 40.25 71.7 2
14:37:32 2024-01-29 1013914 1016957 242499 237970 418848 426931 475683 474329 256769 254000 340376 348792 415978 419410 7484617 8061457 10342297 9913491 1632268 1687674 343497 304524 332131 333749 409846 395759 369269 368700 247149 249816 916933 861126 1913822 1923488 456043 451893 663404 673395 845699 816226 809481 821026 831954 834621 784030 875520 2546270 2661325 1456587 1279474 760155 746081 889176 885635 878822 888604 885752 890378 1035891 1038379 7897285 8253667 40.25 71.7 2
14:37:33 2024-01-29 1010980 1015189 242495 237384 419803 427607 475861 475879 256769 253576 340376 347813 416269 418117 7474961 8048925 10295670 9932436 1632268 1688018 343497 305813 331359 337808 409846 395166 368418 368448 247491 250341 902715 861493 1928450 1927815 456689 450376 663367 673248 846106 813808 808255 818944 828897 833440 784140 874424 2548549 2655739 1464895 1276077 759612 745098 889377 884207 876330 888469 884521 890378 1036317 1033098 7899174 8253667 40.25 71.6 2
14:37:34 2024-01-29 1008375 1015194 242329 237053 420062 427280 475861 475879 256051 253753 340137 348090 416013 418153 7475238 8048925 10320752 9951621 1629737 1688018 346418 303776 330214 333893 409969 396511 369269 369848 246422 249181 902829 854109 1910990 1928963 454024 449228 663404 669440 841870 816226 811789 816171 824905 834261 788048 874974 2550362 2672537 1567687 1272191 755832 745024 890010 880308 876330 889582 883751 888852 1033064 1034671 7961403 8252563 40.25 71.7 2
14:37:36 2024-01-29 1012693 1016591 243003 236651 418585 428212 477769 475879 256051 254711 340340 348487 415325 422872 7486598 8100918 10272401 9913811 1603892 1687601 344878 304810 332095 333893 409426 396389 368939 368664 246387 249816 901152 848020 1951873 1936858 455503 450933 668299 671414 836475 816189 813300 816207 820720 834261 788423 870516 2550362 2680255 1464895 1268295 759612 749243 888115 876243 877029 892474 882457 882987 1034777 1037607 8017998 8253667 40.25 71.7 2
14:37:37 2024-01-29 1018804 1020461 241251 237138 422213 428708 479244 471534 257489 253825 342583 349984 416419 421084 7478366 8045274 10213723 9899663 1603613 1688018 343497 304739 330822 333893 409426 396317 366137 369220 246387 249816 893543 852886 1955538 1938347 455428 448004 667789 670938 837105 818616 811789 813177 820757 837840 786370 870143 2538769 2679594 1469048 1261040 757989 749810 887484 876243 876330 892474 880503 881069 1038138 1042215 8045059 8271173 40.25 71.7 2
14:37:38 2024-01-29 1020183 1018929 240748 237838 420909 427196 477887 469026 257631 254259 341575 349528 415325 419373 7465859 8071217 10213685 9885542 1602988 1685621 343427 304810 329359 332630 409426 396002 365331 368664 246352 249430 904277 851666 1967816 1936474 454707 447339 666809 670426 836512 816262 811789 814048 823299 834261 785812 870143 2549344 2682295 1439490 1262043 757989 750331 886513 876941 878785 893712 879561 881069 1035019 1041649 8054432 8265458 40.25 71.6 2
14:37:39 2024-01-29 1025764 1018073 240962 237717 419866 426931 476018 474266 256769 252307 340376 348058 415325 420301 7475238 8010944 10228463 9894921 1613661 1685621 345014 303883 330321 332576 408849 396793 365331 369812 246352 249058 901236 849233 1932597 1935297 456151 449143 667145 669386 838182 818469 811062 813974 823373 836511 787488 867629 2541089 2684839 1464895 1257452 756909 748974 885770 876243 878859 893712 879561 883025 1038595 1042326 8077668 8263046 40.25 71.6 2
14:37:40 2024-01-29 1023849 1018100 241028 237717 418680 426292 477210 472732 256051 252341 340376 347463 414128 419410 7475238 7992293 10231536 9909056 1617113 1688292 347068 304079 333444 333857 408127 397639 366838 369668 247860 249638 904277 849481 1918831 1926922 452006 447629 666235 664175 835919 820942 812671 809392 819561 837221 787488 864435 2535197 2691607 1484996 1261939 759261 747141 880118 876243 881754 892450 873171 881069 1037492 1039514 8074593 8280873 40.25 71.7 2
14:37:41 2024-01-29 1029794 1019548 241738 236651 418412 427232 476018 472752 256769 253152 340376 345614 414128 421864 7472931 7948374 10151179 9932726 1627618 1688018 342397 302852 332365 331910 409716 395723 367836 368932 247860 250519 894308 856215 1934969 1928963 452278 449375 664346 667011 839483 820670 804668 810589 825563 837840 779486 866357 2539029 2683399 1463793 1267392 762982 747141 878868 878111 882083 889932 873830 884949 1045448 1035775 7970558 8271361 40.25 71.7 2
14:37:43 2024-01-29 1023619 1015153 240748 236844 418680 428890 474516 469026 256952 254618 342250 346691 417660 419492 7469086 7917504 10203480 9941815 1650888 1692474 343497 302959 330822 332954 410622 395338 365074 369480 245386 249430 910585 861126 1921992 1923488 451945 450110 662464 664175 841370 818616 804754 807039 825563 836657 776622 867012 2535420 2664959 1452694 1268570 757839 742879 878868 879026 880432 883461 871237 886285 1038964 1035008 7948221 8282098 40.25 71.6 2
14:37:44 2024-01-29 1022362 1017561 241559 236476 417246 428818 476535 475206 255622 255070 342546 345791 415942 419300 7495308 7956201 10226157 9956016 1656542 1688018 342911 301756 331090 331946 409158 394512 367275 369220 246460 249466 905823 862359 1885243 1916964 449280 447339 658684 665791 841309 816189 804631 811164 823119 829532 779522 870180 2535123 2674179 1448280 1277895 760155 742125 879579 883043 880697 879213 873941 887436 1041398 1032263 7838781 8253667 40.25 71.7 2
14:37:45 2024-01-29 1013865 1017561 240997 235124 419272 428890 475861 472418 255444 253965 338254 346454 415325 418080 7475238 8025361 10243006 9932436 1641560 1688018 342938 302498 330822 331910 409426 396230 366430 366417 244837 249430 901062 858665 1938339 1916964 453564 447653 661218 668456 839520 811722 803956 815674 825717 829286 781000 872629 2544185 2659882 1448280 1274006 755832 742967 885103 881235 871264 884706 878591 888852 1033581 1027126 7901058 8253667 40.25 71.7 2
14:37:46 2024-01-29 1010985 1016627 240583 236412 419866 423750 474516 474534 256016 253152 338325 349037 413478 414448 7485916 8066115 10295688 9932436 1632231 1688018 342938 302178 330383 332719 409426 395669 368096 367305 248211 248028 905840 857790 1910421 1927902 453876 448640 660736 669863 839483 811722 805849 813437 823155 829909 781809 870801 2531409 2653855 1447629 1272376 755944 740668 885559 879984 870648 884596 880628 886285 1028651 1030434 7961403 8253771 40.25 71.6 2
14:37:47 2024-01-29 1013865 1018109 241024 235921 419272 426627 476198 474534 255658 252411 338289 346975 414885 417454 7484617 8069665 10319426 9961365 1630905 1688329 342902 302533 332263 333893 405759 395388 367017 367005 247509 248135 910585 851666 1900972 1928963 453735 444718 661994 665515 833444 811722 809443 814048 818712 827019 784140 872008 2550362 2670418 1454511 1268570 752923 740339 881919 876243 873848 886993 877057 881069 1027149 1032660 7970836 8249393 40.25 71.6 2
14:37:49 2024-01-29 1019077 1018105 240962 235155 419597 426292 477210 468918 256016 253541 338254 347510 414093 421901 7485432 8071917 10243006 9906734 1598423 1686199 342902 302039 328293 332683 405867 395669 366499 367556 245386 247858 898159 849233 1924678 1936474 452066 447009 664346 666064 834071 813196 807070 808830 815950 829460 783227 861294 2531724 2672282 1471125 1253211 753683 741425 879493 873724 875158 884377 871931 878494 1033064 1035775 8064882 8263046 40.25 71.6 2
14:37:50 2024-01-29 1024784 1020452 239559 236893 419163 423642 476462 468881 255910 252828 341575 347320 415065 418080 7485343 7985651 10197216 9918448 1622380 1685621 343118 302005 330858 331910 405509 396521 365331 368074 245072 249045 901062 849233 1935387 1927597 446635 448275 663875 663234 834034 816226 802350 804078 818294 834584 778934 861906 2527850 2687779 1442050 1262839 757989 742622 873857 871158 879484 886329 867732 879902 1043395 1035867 7965364 8280760 40.25 71.6 2
14:37:51 2024-01-29 1026203 1017384 239931 236137 418348 428818 473737 468881 256051 252828 341332 345933 414093 416829 7475238 7927016 10188319 9923057 1641324 1688018 342397 303512 329092 331444 408272 393881 363144 368110 246460 248276 908998 861463 1964019 1922211 450997 448275 659617 663234 839483 816226 801321 804684 823299 829568 774920 863821 2536314 2669181 1456587 1269161 757989 740554 876460 879322 878822 883456 869588 883690 1035789 1028469 7929138 8239170 40.25 71.6 2
14:37:52 2024-01-29 1020526 1016627 240997 235150 415079 427571 474480 474534 254057 252376 338289 343894 414093 417454 7493995 7982633 10213788 9927614 1659534 1688018 341371 300840 331644 330942 405939 393323 366466 367592 246112 248696 902649 857790 1918608 1916964 450689 448800 659522 664138 836958 814030 804143 811629 823373 829250 777124 870180 2544569 2660849 1437897 1283560 759071 736611 878831 878111 875088 879249 873830 883690 1033313 1024483 7848214 8263046 40.25 71.6 2
14:37:53 2024-01-29 1008384 1015871 240206 235722 419866 426292 472777 471715 255836 252376 339680 348058 414128 414376 7484617 8020811 10297000 9941815 1629858 1691941 341133 305178 331211 329800 408127 394329 366535 366818 247436 247716 905823 859022 1920660 1923488 452278 448385 658859 667960 838887 809422 801892 811666 818331 826982 778383 867667 2531520 2651974 1441524 1272191 752385 737944 883677 878111 869613 882099 879561 882397 1024171 1027453 7974566 8239170 40.25 71.7 2
14:37:54 2024-01-29 1014135 1018100 240242 235159 418049 423714 475524 473864 254838 252376 338254 345968 413797 417490 7492765 8084621 10386150 9941840 1622757 1688606 342131 303616 330383 332954 405509 393323 365366 366202 246460 246713 907390 852886 1911463 1927254 450997 445081 658684 666064 832661 810526 804668 810589 816395 826398 779559 867391 2541089 2661180 1478635 1268570 750776 737981 880744 873724 868113 883347 873171 882162 1021205 1030580 7989701 8263046 40.25 71.7 2
14:37:56 2024-01-29 1013414 1018105 240984 235384 418671 423858 476872 469026 254770 253507 339130 345684 415065 419264 7499208 8089536 10373495 9941815 1627493 1686819 342938 301122 328329 332719 404581 392725 365366 365317 245765 246783 908998 849233 1922508 1928963 450677 444417 659617 665591 832661 809422 804705 809441 815203 826398 781809 867667 2541089 2674179 1452434 1268570 750781 740705 880118 873687 870031 883971 874489 879500 1024180 1030434 7996118 8282098 40.25 71.6 2
14:37:57 2024-01-29 1019929 1017958 240037 234980 418822 423750 476535 467491 255622 252376 339423 347534 413408 420598 7503374 8113833 10334109 9906308 1618087 1686819 342938 301122 328329 330907 404261 396230 365074 364769 245938 247476 895488 846532 1921864 1932624 451748 445420 662464 666064 829086 809422 807033 810589 814053 826982 781809 863858 2544705 2664701 1452434 1264963 751282 745398 882055 871232 870812 885556 875623 876773 1029405 1030252 8032098 8272425 40.25 71.7 2
14:37:58 2024-01-29 1020526 1022444 239471 235124 419272 423714 474516 467491 256051 252131 339680 347534 413768 417785 7484617 8031474 10250240 9885542 1598423 1688018 342455 302039 329916 331444 405224 394512 363952 365353 246460 246748 905840 849233 1953602 1936710 452278 445747 662193 664175 831640 811722 805790 804654 816444 832261 781661 858229 2537173 2670871 1451699 1249919 753683 741791 876452 870576 875088 883497 867732 877596 1031815 1033391 8074593 8281804 40.25 71.7 2
14:37:59 2024-01-29 1029067 1018096 239502 235159 414962 423416 476689 468918 255265 251604 338325 343859 415101 418744 7493995 8003460 10175536 9885100 1622890 1686199 342697 303045 329394 329907 404617 395669 365721 366167 245345 248761 905779 853497 1925325 1929275 448127 446571 661921 662110 833845 811722 802463 802373 819524 829424 774920 860215 2532178 2670387 1450357 1264063 755645 741827 873857 871177 873848 882099 868263 879500 1035253 1028979 7980268 8272425 40.25 71.6 2
14:38:00 2024-01-29 1023923 1017384 238730 235159 415007 426061 468936 468954 255658 250800 340754 344858 414921 416520 7488651 7934519 10212832 9979919 1649811 1691586 344611 301006 331321 329943 405509 392103 364271 366975 245692 247752 901062 858406 1889807 1915602 449085 446693 655126 661282 834662 810571 800751 808257 817139 825233 774920 867049 2540949 2657041 1461673 1279717 755832 738018 875097 875000 871301 879754 866880 877833 1032332 1023524 7848214 8263046 40.25 71.6 2
14:38:01 2024-01-29 1010267 1018105 239471 234434 417926 423750 471661 468954 254482 251779 338443 346691 413478 414340 7511784 8093502 10304734 9953728 1627530 1683796 341758 301086 328518 330942 405867 392176 366239 364769 246460 245988 905840 854109 1932162 1926223 449991 441881 655126 663234 832661 809151 802463 808257 814013 820554 778383 865125 2539284 2661180 1448280 1268295 749705 736345 878868 871177 868996 881476 871274 878210 1022393 1024483 7979990 8272425 40.25 71.6 2
14:38:03 2024-01-29 1014399 1020457 239966 234712 417137 423642 476112 468809 254129 252272 339780 345236 415101 419410 7501116 8112996 10294577 9899606 1597031 1683227 340905 300875 329449 330674 404617 395397 363695 364769 246286 246748 904277 849233 1972102 1936474 451637 445541 661525 664175 830028 810571 802463 802520 814013 827055 777281 857730 2517030 2668494 1475278 1250839 750776 738430 873857 868871 871338 881222 867732 875054 1032612 1035197 8065944 8262934 40.25 71.6 2
14:38:04 2024-01-29 1031448 1019548 239092 234915 413516 423714 474516 468551 254838 253991 341090 342757 413934 418117 7493995 8015255 10141021 9904300 1626091 1688018 342419 302005 329323 328414 405601 395108 364467 365317 245072 248067 895947 854109 1958013 1926228 448303 447118 659150 662294 832661 811722 799575 801951 815987 827637 772067 857730 2529085 2659882 1448280 1264641 755078 740019 873339 871963 874573 879575 865843 878247 1038940 1030073 7942519 8253705 40.25 71.6 2
14:38:05 2024-01-29 1019892 1016627 239295 235159 414642 423416 471661 471752 254447 250800 340271 343823 414517 416631 7484617 7928383 10184626 9941815 1648538 1686819 342938 298983 328329 328911 404617 392139 364818 365389 243693 246748 897888 855947 1892857 1914242 448127 445529 656213 662447 833808 809312 798821 808817 818639 825453 772578 864510 2537480 2661599 1446831 1277895 753534 736875 874582 871177 869613 874591 869588 880149 1029408 1019948 7848214 8239170 40.25 71.6 2
14:38:06 2024-01-29 1010980 1018105 239096 234236 417463 423416 468936 468990 254269 251569 338406 347011 414809 415302 7493995 8058198 10277019 9906421 1627530 1685435 339316 305557 328924 329533 405759 391993 364983 365005 246460 246157 896465 859022 1908581 1923488 450997 444453 655126 664175 832661 804097 797797 807093 814626 820518 774920 861331 2531817 2648280 1527402 1265863 746506 735401 878868 871177 864654 874195 872545 876959 1020221 1022800 7965140 8265495 40.25 71.6 2
14:38:07 2024-01-29 1013414 1018105 239502 234039 415002 424323 474181 468954 253667 251955 339162 343894 412412 414520 7488651 8076743 10354666 9913416 1627530 1685621 340905 300381 328300 330907 404297 392103 363180 366770 245072 245196 908929 852276 1929619 1926808 447949 440135 655126 662257 829674 805916 801321 805897 810421 820482 777245 864473 2537480 2674179 1446204 1264271 750240 740364 876376 867023 865881 884706 870618 871833 1021205 1018287 8002843 8253677 40.25 71.6 2
14:38:09 2024-01-29 1017630 1019553 238757 233713 415106 422486 473773 466069 254167 252828 338353 345684 414593 420239 7501001 8092106 10235693 9894921 1595010 1682955 340941 300173 328213 329978 402770 393009 362926 364258 245591 245575 905840 848626 1939351 1936474 450358 441845 658684 660346 828074 808849 801321 801382 810458 824658 777012 855217 2530129 2657078 1451699 1249029 750856 738503 872097 867023 872573 882099 864538 871759 1028743 1026437 8072256 8282098 40.25 71.6 2
14:38:10 2024-01-29 1031477 1020461 239041 234588 413444 423570 475488 467455 254022 250800 339643 342617 414189 418968 7504700 7962786 10121481 9918274 1624914 1683796 341625 299192 329180 327883 405831 393250 363439 364222 243693 245918 904236 857439 1971828 1923488 446927 446377 656714 658332 830263 810571 796553 800210 817553 828971 768066 854535 2522544 2648816 1446204 1262839 754756 736210 872713 871183 873255 878043 865785 876810 1032147 1026810 7951971 8286788 40.25 71.6 2
14:38:11 2024-01-29 1023159 1015510 238553 234400 413660 423046 468863 468918 254377 250033 339162 343272 413934 414309 7484617 7917541 10212832 9932436 1650888 1688018 341901 298321 330150 327883 404261 390850 363945 365025 243693 246713 902578 856894 1889929 1914242 446931 445045 653270 658369 830300 807021 796955 806445 817589 823009 771710 864483 2534833 2665717 1421283 1279717 753683 735830 872713 871852 869576 874411 867732 876922 1029331 1019082 7852809 8275037 40.25 71.7 2
14:38:12 2024-01-29 1009818 1018109 237992 233669 417427 422378 468461 470389 253632 250800 337580 345897 414517 415302 7493885 8066710 10325056 9932436 1629858 1686819 340318 301116 326087 328911 403941 390850 364467 366521 245692 245294 898027 855333 1931284 1927902 449464 440027 653196 661505 830263 804629 797797 804802 811708 823119 777124 860034 2524261 2655739 1444127 1264963 746506 735830 875718 869488 864654 874519 867732 876922 1017981 1022800 7980268 8239170 40.25 71.7 2
14:38:13 2024-01-29 1015579 1018105 239100 233275 414899 422414 474152 467455 253632 251920 337616 343823 413280 418672 7503477 8086015 10381168 9951621 1627330 1687127 340139 300647 328263 329764 401779 390814 363144 363096 244890 245707 904236 849481 1923788 1928968 445931 441593 655126 660309 825531 803492 802463 804648 809519 819183 778229 862785 2531557 2664959 1446204 1264926 749921 737921 875718 865757 864654 879611 870618 869248 1022393 1021355 7999237 8239170 40.25 71.6 2
14:38:14 2024-01-29 1019081 1020271 237957 233437 415043 423484 473031 465378 253667 251534 337341 344858 413574 418708 7504317 8135604 10297000 9923217 1608487 1685621 338566 299157 328482 328379 402734 393844 364467 364591 243693 245539 907411 844394 1927811 1935482 448303 441065 658648 662257 823123 804702 802463 802520 809277 820518 774920 855589 2522549 2661180 1433385 1253487 746506 737930 871384 865794 867110 880377 866460 870484 1021168 1018287 8072478 8272765 40.25 71.6 2
14:38:16 2024-01-29 1029799 1019012 238412 234880 413725 423282 472922 469722 253882 252117 340014 345631 413463 420202 7491945 7995301 10147368 9918462 1622757 1688018 339840 300193 329449 325945 404581 392103 362708 363641 243693 245918 904236 855603 1956654 1928963 447489 445747 655126 658219 830263 809151 793056 797835 816395 826982 768970 853321 2522637 2646519 1442050 1263752 750776 735830 868388 869488 870231 875480 860099 876335 1032612 1023775 7947863 8286908 40.25 71.7 2
14:38:17 2024-01-29 1020526 1016627 237992 233635 414842 425803 468900 468954 252856 250834 339116 342103 413934 417520 7493995 7965473 10233591 9934705 1649865 1685621 340905 298286 329449 327389 403053 387448 363952 364187 243693 245918 896301 856561 1896733 1914242 445583 441484 651384 656399 830263 806486 793130 802520 814050 820928 768066 862785 2529085 2663671 1427513 1279474 753003 733008 872097 870032 867037 875407 865153 874354 1024230 1017930 7857646 8263046 40.25 71.6 2
14:38:18 2024-01-29 1009818 1018105 237957 233284 414971 422414 468827 467126 253420 250381 337103 345413 414517 415302 7503374 8054745 10339671 9927614 1627253 1688018 339840 298774 326450 329640 402133 390299 363952 363096 243693 244408 904313 854109 1915721 1927593 446890 442985 653123 661701 829290 804784 797649 805946 808835 820140 776976 860791 2531817 2675230 1444127 1265543 745514 735830 873238 866224 862170 873651 867732 869248 1020221 1019839 7976844 8253907 40.25 71.6 2
14:38:19 2024-01-29 1017625 1018105 237957 232243 415007 421155 473031 466737 253632 251534 336554 343859 413934 417454 7493995 8113833 10364045 9918448 1618050 1683227 339280 300363 327362 327671 402607 391957 364688 364453 243657 245056 904236 845833 1923744 1932735 446927 442097 656481 662447 824585 802502 801892 802520 809519 819796 774883 855826 2517067 2663439 1476515 1257452 746506 737423 873857 861973 862170 880854 867732 870148 1019461 1023524 8040546 8262784 40.25 71.6 2
14:38:20 2024-01-29 1020248 1019548 237186 233643 414971 422793 472714 466737 254838 251940 337616 345413 413316 417854 7485639 8117573 10242855 9904295 1608914 1685621 341661 299733 327654 329124 401814 391440 360848 364734 243693 244916 904277 846809 1923686 1932476 445583 440813 655126 656351 823087 809422 800182 795542 809519 826982 773199 852677 2526134 2676906 1439973 1257452 750240 737921 866505 862009 870031 874591 858830 870148 1027185 1024340 8055728 8263046 40.25 71.6 2
14:38:22 2024-01-29 1029225 1018109 237222 233284 412461 428136 472364 467398 253632 250765 337325 342983 416377 417186 7490315 7936341 10214018 9932436 1636970 1682033 340833 299274 328445 327389 402097 387448 362890 363131 243693 245196 901062 858665 1918955 1919691 445583 441737 651384 654955 830300 807094 792009 797872 814013 820446 765860 855180 2522544 2655739 1437897 1264963 750240 731009 865890 869488 868996 871246 860857 875674 1027185 1017671 7895376 8289214 40.25 71.6 2
14:38:23 2024-01-29 1014135 1017556 237649 234052 417205 424595 468683 466069 252856 250800 336280 342792 413319 416372 7495308 8020848 10268944 9941840 1641622 1688018 337794 298321 328482 325945 403337 390299 364321 362912 243693 245711 904140 858665 1921103 1918327 446852 441484 652345 660309 830263 801092 792921 804231 811677 817898 765860 858341 2526153 2637299 1444127 1268295 746581 731563 873238 869958 862091 873756 867620 874243 1020406 1020152 7910186 8274850 40.25 71.6 2
14:38:24 2024-01-29 1012693 1018105 237957 234873 414754 421597 470260 468185 253455 250800 337384 343859 412699 415007 7522132 8066710 10314321 9956357 1627245 1683227 339566 301079 324541 327919 402168 387484 362926 363975 243693 243622 904277 853497 1905854 1926223 446927 439077 650923 658219 826701 802502 793130 802520 809335 819825 775563 858155 2533427 2654045 1442050 1266446 744384 733711 872097 866408 864621 876050 865153 869866 1012125 1020530 7983992 8239170 40.25 71.6 2
14:38:25 2024-01-29 1014139 1018105 237992 232200 413660 420823 473068 467491 252468 250800 337341 342792 412735 418080 7501742 8101761 10345010 9892150 1613046 1685621 338304 298321 327446 326895 399738 391789 363439 363718 243405 244951 902649 848263 1926059 1937214 447808 440755 657456 661230 823378 802502 800144 800247 809666 823046 770245 852603 2526134 2661599 1446204 1252593 744914 736879 869622 860107 864041 874974 863923 868871 1023844 1024340 8071879 8262859 40.25 71.6 2
14:38:26 2024-01-29 1026240 1020276 237222 233669 412425 421597 468936 465378 253420 250703 338406 342792 412083 417520 7503374 8031663 10191815 9923377 1622587 1685926 338673 299878 329536 325804 402607 391330 360848 364490 242558 245196 887770 851924 1925534 1926316 444318 441845 656952 656818 824910 804702 796375 795542 809277 820518 767333 852804 2518639 2655965 1473465 1259244 750776 735830 864663 864530 867110 874771 860857 872050 1030142 1019948 7974566 8281804 40.25 71.6 2
14:38:27 2024-01-29 1027333 1018105 236450 232955 412425 420528 467969 466737 253667 251409 337616 341765 413643 414052 7484751 7945667 10224270 9961925 1651054 1688018 338815 297518 329070 325945 400969 390299 363952 363975 242729 245161 917249 856215 1967290 1914242 444950 444150 651384 656436 828498 801364 792573 802248 811677 816168 765700 858341 2522655 2644642 1453192 1274262 748637 731563 870859 867023 861590 871777 865747 871833 1020184 1015107 7880046 8239324 40.25 71.6 2
14:38:29 2024-01-29 1011249 1017384 237186 234878 413699 422530 470704 468077 252751 252117 336921 343682 411904 413868 7491014 8090453 10304697 9913416 1627493 1683227 338267 298739 324469 327618 400969 387411 362926 363718 243693 243282 905840 853497 1923330 1926223 446259 438281 649542 656818 824910 802502 792858 801382 806656 817321 771520 858341 2530018 2651974 1439973 1262839 742456 729688 870859 864493 860877 873223 862695 870148 1012052 1019319 7988139 8263233 40.25 71.6 2
14:38:30 2024-01-29 1014135 1019553 237913 232208 415159 423282 472714 465343 252434 250800 336590 342983 412265 417418 7493995 8127798 10378850 9913679 1620439 1686819 338269 299274 326450 325945 401222 387484 364089 362912 243521 244408 901062 844622 1962875 1931363 445796 441939 653733 656399 820461 800228 797797 801382 804908 817321 772257 853284 2524224 2663671 1442050 1260385 745113 737921 872097 860242 861553 879204 865785 865055 1017260 1021355 8042624 8281804 40.25 71.6 2
14:38:31 2024-01-29 1020470 1020981 236080 233422 414279 421597 468900 466407 254269 251409 336470 343272 412083 416520 7503374 8076222 10259316 9885430 1598423 1683227 338851 297418 324541 328569 399702 389741 360558 362044 243350 243282 901152 846809 1937949 1932550 446852 438460 653086 654771 824238 805928 797674 795556 806509 825453 772257 848904 2522544 2670751 1450357 1253487 748637 735830 862216 860242 867110 874519 855928 866362 1024226 1021355 8055728 8239170 40.25 71.6 2
14:38:32 2024-01-29 1028277 1018109 236445 232208 410871 421227 468900 465418 252891 255268 336590 340742 412735 414412 7498112 7958993 10130914 9923057 1631104 1683227 338542 297482 327155 326647 405338 390892 360414 364453 242585 244097 897888 859312 1928988 1925160 444950 441737 650462 654986 830435 804666 788525 793258 810458 821576 765700 850788 2519054 2655739 1435820 1264963 746506 728701 863438 866751 865881 865505 857185 871796 1024770 1015107 7891297 8257153 40.25 71.7 2
14:38:33 2024-01-29 1016363 1017843 237589 236640 411196 420859 467437 465742 251696 250800 336590 340707 412735 415302 7503374 8021256 10244103 9942189 1646272 1685621 336742 302903 328213 325384 403749 387339 360848 360871 242217 244408 910080 856561 1932341 1914242 444950 441115 651384 656399 826738 797927 789309 800247 808669 811505 765700 855180 2520432 2633792 1457432 1266765 745444 728356 869622 865794 857890 865578 865227 870544 1015029 1015107 7891652 8253667 40.25 71.6 2
14:38:34 2024-01-29 1009582 1018105 236811 232204 412461 420703 467437 466141 252468 251409 336590 343577 412086 413135 7518073 8080569 10331378 9941815 1627530 1683227 337759 300035 324433 327389 400933 387375 360848 362912 243521 242908 899697 851666 1947996 1925887 445583 437509 649083 656818 823415 800228 792530 800247 804908 811541 769809 855180 2528220 2655831 1435820 1259244 741397 729555 867156 862009 860367 872474 863203 867634 1013186 1009634 7980268 8279834 40.25 71.6 2
14:38:36 2024-01-29 1017027 1020234 237645 233550 412282 422491 471480 468061 252294 250765 335569 342278 411725 419455 7503374 8095288 10363782 9899244 1622757 1683227 337522 302867 326450 326895 400336 387448 360884 363450 242972 243657 899475 847047 1932783 1929557 444950 436437 651384 656818 820461 799095 795459 800247 802561 811577 770391 855217 2531817 2657409 1437897 1258434 743854 734793 869622 858290 859640 877924 865785 865106 1014588 1017986 8027619 8265350 40.25 71.6 2
14:38:37 2024-01-29 1021979 1020990 235685 232277 412425 419665 468827 465418 253455 250703 336316 343288 411468 415302 7488651 8065466 10228313 9885542 1598423 1682955 338542 302903 324505 326895 401506 387448 359761 363975 243350 242874 902715 845601 1920642 1936474 446217 437772 651421 654955 820525 802502 793093 792738 802525 823082 773908 849370 2525820 2667077 1435820 1249882 748104 733748 861599 857803 867110 875334 855245 862561 1023844 1015541 8046296 8253667 40.25 71.6 2
14:38:38 2024-01-29 1026352 1017692 236085 231851 409351 419937 468863 465089 252645 251055 335605 339687 412409 414376 7484617 7974461 10109162 9904403 1621216 1680839 337759 302617 324541 324405 401004 387484 359761 362912 242594 243622 897888 856561 1949248 1925160 444950 440135 649396 652879 825721 804784 788525 793300 809240 817419 764487 850002 2513272 2646519 1463793 1261332 745975 728184 862216 865794 864654 864860 855283 869248 1022393 1014837 7923674 8253667 40.25 71.6 2
14:38:39 2024-01-29 1020522 1016664 236489 232047 408715 421895 467473 466141 251311 251409 336590 339722 411468 414713 7503374 7969079 10213901 9954174 1651003 1687127 336635 297771 327300 324753 402607 387267 362853 360871 241805 244408 902501 857439 1973667 1914242 443058 438898 649542 657872 825531 796761 788562 799680 806922 811432 763458 854535 2522544 2637299 1448951 1268570 743924 727805 867156 863268 857282 865708 860136 871502 1015029 1010772 7880160 8239320 40.25 71.6 2
14:38:40 2024-01-29 1010985 1018105 236450 236676 412425 419478 466051 465742 252082 251409 336079 342792 411144 412806 7493995 8066710 10317039 9932864 1627406 1683227 335764 302798 323125 325769 400933 386178 360848 360871 243350 242908 896465 854109 1916239 1923488 446296 436508 647176 654955 820761 797963 791446 796743 804872 811505 765860 852714 2522776 2637299 1487739 1259244 739812 728184 869622 860753 855460 865614 862008 870148 1008887 1012239 7974566 8263046 40.25 71.6 2
14:38:42 2024-01-29 1013139 1016668 236489 236604 413081 419519 472529 468024 251908 252117 335424 341625 410064 416409 7516767 8095288 10326857 9941815 1622757 1683227 336777 299724 323712 325945 399422 386794 360848 360871 242760 242128 896620 851666 1905261 1926223 444950 437893 647671 654955 821080 797963 792009 797908 802561 811505 768103 853321 2527931 2652066 1463793 1259244 739380 730254 867120 861465 857890 865663 861359 866325 1008813 1014389 7994241 8277449 40.25 71.7 2
14:38:43 2024-01-29 1019207 1018068 236415 233226 411738 421924 472714 466673 252012 252117 333609 341730 411146 418560 7523485 8136234 10317039 9904300 1613100 1683190 336199 297446 324469 324894 400054 389712 360848 360605 242145 243247 899475 842810 1918438 1932312 444950 437737 652308 656351 816363 796688 795402 795556 802525 816168 767878 846795 2520432 2648816 1415070 1245406 742456 732332 865283 859558 861553 872334 858183 865686 1016787 1017571 8077668 8263046 40.25 71.7 2
14:38:44 2024-01-29 1029799 1018105 235650 232208 410459 419441 468461 464433 252047 249964 336554 340925 409883 415302 7493995 8008490 10189945 9894921 1618125 1678381 338233 297279 324289 324405 400054 387375 359725 362912 240610 243417 905779 846809 1936331 1927319 441872 438388 651384 653122 823491 802356 789422 792028 809445 819561 763433 848829 2516848 2637299 1429590 1260385 745646 726636 860376 864530 862054 866328 852099 870148 1020907 1012166 7857104 8244289 40.25 71.6 2
14:38:45 2024-01-29 1017027 1017347 236454 232249 409001 422194 467087 466077 250892 251940 335265 339653 411433 414639 7504700 8021108 10240888 9934705 1651003 1686819 336742 297771 326123 326681 402534 389781 360632 360726 240538 243552 905779 855333 1973935 1918590 444318 439731 647598 654955 824585 797235 785544 795506 807227 810218 763200 851476 2520432 2628079 1439973 1263739 740868 727668 869005 861973 854212 864179 861359 867634 1008813 1012202 7948221 8256065 40.25 71.6 2
14:38:46 2024-01-29 1014126 1018109 236089 232903 409935 418813 468095 465378 251311 251409 333573 340637 410171 414639 7503374 8093992 10353535 9923324 1626079 1688329 336435 297771 323412 325840 400336 389154 360776 360835 241805 242094 901236 851642 1902302 1924855 443058 437993 645733 654491 819879 796724 792009 796706 800187 811360 765860 850751 2522544 2655739 1463793 1259244 739285 728701 865246 860242 856674 865541 860857 864403 1010046 1012239 7976844 8253667 40.25 71.6 2
14:38:47 2024-01-29 1017588 1019548 236215 232249 410871 419774 468827 464132 251276 251409 333573 341456 409922 417520 7506390 8116685 10260227 9894917 1601978 1678746 338269 296955 323448 325384 400054 387031 358643 362912 241564 242094 901152 844622 1937945 1935482 443058 437893 650192 649190 816363 802502 793138 788777 801957 818476 765121 845888 2513272 2664959 1451072 1251701 746506 731636 857937 857803 862170 865659 850853 863067 1023844 1018169 7961403 8272728 40.25 71.6 2
14:38:49 2024-01-29 1031945 1020884 235545 233559 411913 423393 469038 463850 251908 250524 333537 339653 412373 413978 7503112 7940065 10127813 9913679 1622949 1685621 336470 296609 324397 323882 400299 386142 358355 360871 240681 243160 894714 857439 1938251 1918034 443058 441831 646683 650147 823415 801364 783873 790782 807227 816168 760791 848411 2513272 2646519 1459553 1259244 744384 726365 857937 861973 860840 864922 853825 868202 1019314 1013117 7884063 8244268 40.25 71.6 3
[truncated: 136,915 more chars]
