# Supplementary material for: Methods for Estimating the Detection and Quantification Limits of Key Substances in Beer Maturation with Electronic Noses
Source: Sensors (Basel). 2024 May 30;24(11):3520. doi: 10.3390/s24113520 (PMC11175341; doi:10.3390/s24113520)
Supplement: Supplementary file 1 [file sensors-24-03520-s001.zip › Data/Acetaldehyde/raw data/Day 5/12000ppm20.txt]

Time Date R01 R02 R03 R04 R05 R06 R07 R08 R09 R10 R11 R12 R13 R14 R15 R16 R17 R18 R19 R20 R21 R22 R23 R24 R25 R26 R27 R28 R29 R30 R31 R32 R33 R34 R35 R36 R37 R38 R39 R40 R41 R42 R43 R44 R45 R46 R47 R48 R49 R50 R51 R52 R53 R54 R55 R56 R57 R58 R59 R60 R61 R62 T01 H01 Phase
14:44:00 2024-01-29 755590 737728 224846 223019 372172 376147 396934 395728 237390 234816 294766 303494 339285 342447 4971118 5322436 7336646 7137576 1236025 1267151 323651 288757 304387 305989 364011 350826 342821 344819 232890 233496 739373 698313 1601973 1574661 473289 467110 696532 699251 874605 854651 898236 900838 940552 954649 928141 1028394 2250442 2368245 1392469 1144077 767913 758634 913821 907812 946019 961121 982433 990011 1111232 1115667 5624916 5899607 40.25 71.8 1
14:44:01 2024-01-29 743602 735762 227110 223019 372176 377279 396898 395692 237059 234688 293939 303068 339557 342411 4961902 5287484 7332413 7102940 1238010 1263558 324453 287909 304713 305558 363793 350297 342338 344783 232890 234652 749543 702323 1585938 1574370 473565 467882 695949 699749 873325 853437 899556 905747 935576 955795 931663 1029090 2254385 2361079 1422907 1143264 765157 755288 913219 907500 944643 962515 983835 988086 1111232 1115667 5621904 5908986 40.25 71.8 1
14:44:02 2024-01-29 745730 738835 224885 223019 371619 377581 396898 395414 237390 234816 293733 301405 339557 342375 4964031 5276460 7312633 7128197 1238362 1266251 323997 287873 303615 305129 363830 351140 342339 344638 233075 234322 744060 703330 1578038 1571802 473064 467882 694960 698995 870063 852256 900690 901268 935540 954120 927483 1030483 2253643 2366672 1415083 1145707 764624 755824 913256 906454 944924 961121 982433 985941 1111269 1115667 5609768 5898680 40.25 71.8 1
14:44:03 2024-01-29 743602 736677 224816 222550 372176 376483 396898 395414 237059 234653 293662 303068 339285 342181 4947305 5285732 7327189 7109439 1237177 1265942 323912 288265 303508 305486 363975 350718 342435 344747 232711 234487 749543 701317 1609474 1567677 471872 467772 694687 698922 871333 850375 899139 903666 935576 954831 928873 1028394 2253643 2360701 1432689 1144077 764510 754218 913256 907812 945596 955606 982157 985165 1109622 1115667 5609768 5880850 40.25 71.8 1
14:44:04 2024-01-29 741482 734201 224881 222706 372176 376412 396862 395414 237024 234291 293779 303068 341066 344493 4954665 5315906 7331308 7143796 1233635 1265079 324875 286813 303987 306852 360799 350153 342821 342843 232926 233461 732108 698313 1608120 1574370 472057 466559 691858 696656 873261 854785 898274 898681 937961 956857 927695 1029127 2241242 2359626 1392469 1147340 767799 756361 910361 906473 948070 955678 981733 988555 1112845 1117248 5634038 5890229 40.25 71.8 1
14:44:05 2024-01-29 740424 737719 227172 222706 370047 374195 396898 395728 237024 234816 293904 302643 340587 345576 4948869 5328687 7334604 7121881 1230107 1265079 324911 286992 304603 304508 360582 352691 342857 342843 233218 233496 732108 699712 1610535 1572135 470718 465241 692006 693802 871333 855391 896419 898650 937567 955615 927695 1026124 2241183 2369166 1349153 1147340 768984 756361 909005 904917 950090 955678 979637 985903 1114461 1117248 5635672 5880850 40.25 71.8 1
14:44:06 2024-01-29 741482 736650 224816 222710 369817 375319 396862 394544 236989 234816 293939 303017 340826 345016 4947712 5329574 7325121 7123329 1228069 1264068 324911 286992 305580 304577 360835 349276 342375 344602 233054 233299 742368 698313 1614375 1567677 470718 466229 692006 693802 872642 857549 897093 897264 936903 955651 928948 1026124 2244770 2375768 1418995 1149795 769533 756361 908541 907762 950090 961121 979599 988827 1114461 1115129 5654457 5874471 40.25 71.8 1
14:44:07 2024-01-29 740424 738986 224885 222706 369975 374159 396862 395728 236989 234618 294966 302359 340575 346067 4952441 5322360 7336646 7128987 1227231 1263558 324501 287912 302727 304083 360871 349804 342821 342843 232890 233299 732108 697814 1608735 1571019 471463 465241 691515 694789 871333 855391 899139 898539 936903 957534 926377 1026161 2244370 2370032 1386292 1147340 772709 756361 908541 906473 949416 955678 979361 985202 1112882 1115667 5630299 5861867 40.25 71.8 1
14:44:08 2024-01-29 741571 735574 224846 222706 370011 378227 396574 394848 236743 234514 293797 301933 340994 342375 4952441 5307215 7311778 7124823 1228069 1263558 322904 286992 305469 306420 360327 349240 342821 342843 232527 233461 730718 697814 1597544 1567677 470384 465241 692731 693802 870680 855391 898274 897264 937296 955543 926134 1026124 2242776 2372401 1420951 1147340 769533 756361 908914 904917 950090 955678 979637 987845 1114461 1116457 5654465 5887375 40.25 71.8 1
14:44:09 2024-01-29 739465 736994 227063 222422 369534 376355 396790 395584 236813 234876 294623 300632 339929 346310 4945327 5322550 7330195 7118818 1225586 1261693 322904 287086 303402 309438 359967 350050 342821 342843 232890 233136 742368 697814 1611389 1571019 472057 465241 692006 695283 871370 854143 898274 898539 936903 955579 927036 1026161 2244370 2369055 1409321 1147340 768436 755824 909187 907500 948743 955642 981733 985903 1112882 1115667 5609683 5887262 40.25 71.8 1
14:44:10 2024-01-29 740209 737031 224777 222564 369564 377424 396718 395692 236989 234653 293939 302096 340336 346200 4938252 5326966 7301173 7118818 1224111 1261458 324911 286647 304603 304083 360581 349768 342821 342843 232527 232812 740959 697814 1602202 1572135 470718 465241 692006 693802 870716 855120 894180 894388 936903 957534 928286 1026198 2242776 2368240 1380535 1147340 768436 755687 908931 904917 948743 955642 979637 985202 1115508 1119148 5625970 5886251 40.25 71.8 1
14:44:12 2024-01-29 739862 736083 224842 222394 369382 374123 395980 395440 236954 234291 295700 301266 340108 346055 4942982 5330397 7302219 7118818 1225828 1261693 323393 287099 301736 309039 360907 349276 342579 342627 232527 233136 740959 697316 1595771 1572135 473127 465241 691024 695777 871370 852897 894180 898317 938232 954831 926377 1028394 2234875 2361533 1386819 1145707 768436 755149 908931 906207 949602 962206 981453 990229 1114351 1118795 5647719 5880850 40.25 71.8 1
14:44:13 2024-01-29 739093 738078 224851 222358 368826 373563 396898 395404 236849 234653 293904 301302 340108 345576 4943019 5314856 7311545 7102903 1219604 1261730 324911 286790 304349 305129 359748 350862 342821 342843 232890 233102 732108 702710 1587475 1565111 470051 465241 692006 693802 871333 855391 898274 897407 936903 955615 927695 1024626 2240357 2370720 1382454 1145707 771183 756213 909005 907762 949979 960917 980751 990696 1114314 1118831 5645065 5880850 40.25 71.8 1
14:44:14 2024-01-29 738239 730332 224781 222702 369975 374195 396232 394544 236823 234291 293662 301653 340108 345016 4938252 5311826 7302219 7105850 1227777 1259868 324911 286992 302231 304118 360291 349240 342338 342843 232527 233136 730718 697814 1586474 1567677 470718 465241 691024 695688 870063 852933 897662 894498 936903 956857 927036 1026124 2244921 2371617 1428776 1147340 768900 755762 909150 907336 950315 955642 978168 988086 1115252 1118648 5646391 5861867 40.25 71.8 1
14:44:15 2024-01-29 738147 730909 224152 222074 368826 374123 396268 394544 236658 234058 293868 301724 339154 345296 4939457 5307177 7300388 7109439 1220648 1259868 324911 286992 303615 305773 359495 352691 342821 342843 233090 232096 733498 701709 1577228 1558185 467983 466559 692006 693310 872642 856605 895829 893092 937975 962215 930226 1022501 2241465 2376660 1261174 1150614 771734 755149 908931 908795 950090 960844 975165 987345 1115252 1122333 5690754 5867284 40.25 71.8 1
14:44:16 2024-01-29 736616 730323 224846 222550 368862 375055 399289 395728 236658 234291 293662 300809 340336 346627 4935935 5313550 7302219 7103129 1217410 1261693 324682 286647 302727 305129 359784 351145 342821 342577 233090 232096 732108 701709 1581583 1562889 469348 465241 692006 693310 873325 857698 898087 897264 935430 960247 927621 1028587 2243321 2372401 1420951 1145707 768900 756213 907896 906473 950090 960807 979351 987382 1113671 1115129 5646391 5872465 40.25 71.8 1
14:44:17 2024-01-29 737875 730368 224851 222087 369086 374159 396583 394580 236658 234093 293939 301760 340108 345052 4935935 5313550 7303292 7109439 1224149 1259868 322904 286987 302727 304083 360581 349276 342821 342843 231875 232437 740959 695823 1586774 1566959 470497 466268 691932 694789 872084 855207 898840 899817 936719 957497 927695 1026161 2242776 2369921 1417039 1145707 768436 755603 909150 906473 948743 955642 979637 984502 1112882 1117248 5622184 5872465 40.25 71.8 1
14:44:18 2024-01-29 736014 734783 224685 222087 368862 373598 396898 395692 236658 234291 293420 299933 340108 346101 4942982 5302540 7302219 7103129 1224149 1259905 324682 287090 303615 305773 359206 349276 342579 342843 232604 234652 730718 698035 1592940 1566224 470237 466192 691969 695503 872084 855207 898391 894424 936903 960137 926134 1025356 2241183 2369921 1420951 1145707 769533 755687 907635 904917 949416 955678 978168 987382 1114190 1115093 5627634 5874495 40.25 71.8 1
14:44:19 2024-01-29 736019 730107 223525 221825 369934 373861 395638 394544 236658 233895 296190 301724 339118 342555 4938252 5307050 7302219 7104369 1224149 1258047 324911 286992 304607 305809 359496 350911 342605 342771 232747 232998 730718 698313 1596800 1569568 471648 465899 691024 693802 871406 856477 898391 894461 936903 956857 927658 1026198 2241183 2366561 1378579 1145707 768436 755687 907635 904917 949144 955678 979637 985202 1112882 1116978 5608876 5863100 40.25 71.8 1
14:44:20 2024-01-29 736138 729706 224499 221896 368826 373598 395638 394544 236823 234093 293420 299897 339845 344529 4935935 5313550 7302219 7104369 1226783 1262583 324694 286624 302620 305486 358557 350225 342713 342699 232349 234652 732108 699712 1598723 1564729 471538 465241 691024 693310 870716 855391 898746 901887 936903 955579 925478 1025886 2233213 2359529 1424864 1145707 768900 755824 907635 906473 950090 961157 979599 985941 1112882 1108820 5642311 5864208 40.25 71.8 1
14:44:21 2024-01-29 736097 734237 223564 222047 368303 373039 396610 394580 236658 233570 293662 299968 339869 345576 4928900 5304277 7300163 7116792 1227777 1261485 324839 287239 303472 306384 359712 349240 342338 342843 232563 234652 740959 697316 1614960 1567677 470718 466143 691969 693802 870716 852933 897634 898539 937567 956181 927036 1026161 2234801 2354447 1422907 1146523 766701 755149 908541 903902 948070 955642 981453 985202 1109659 1115667 5599497 5863100 40.25 71.8 1
14:44:22 2024-01-29 736120 730107 228498 222087 369113 375291 395674 393954 236450 234256 293868 301337 339154 344493 4926569 5292053 7306468 7082404 1224765 1259693 324453 286589 302763 304320 359496 351690 342821 342843 232563 232096 745486 700816 1570546 1558457 469385 465241 692006 691835 871501 855391 898274 896627 936949 958889 927695 1023094 2231664 2375084 1417039 1145707 770116 755824 907635 906473 950090 955606 976739 988048 1112845 1118831 5649096 5840578 40.25 71.8 1
14:44:23 2024-01-29 735945 733908 223499 221665 368781 375291 396232 394508 236623 234256 293641 301689 339047 344493 4942928 5291902 7317956 7100061 1223092 1262955 324911 286683 302692 305021 358665 350189 342821 342843 232492 232062 730718 698313 1586131 1566224 470718 465241 691515 693802 871099 855354 898274 897264 937567 957534 927695 1026086 2241577 2366561 1415083 1144077 768436 754612 907896 906473 948743 955606 979562 984465 1112845 1116457 5615510 5852714 40.25 71.8 1
14:44:24 2024-01-29 734866 734949 224156 221816 367682 375026 396232 394508 236258 234801 295572 301298 338797 345249 4924144 5299416 7292894 7090682 1217010 1259361 323817 286615 302692 304878 358629 350297 341978 342807 232492 232062 730718 700314 1583648 1564309 469348 465241 692006 693310 871501 855794 898274 896627 936866 957534 927695 1024351 2238279 2368240 1418995 1144920 768984 755149 906607 909591 949416 955412 978131 985903 1112809 1117248 5638077 5844153 40.25 71.8 1
14:44:25 2024-01-29 733789 733899 223499 221856 368538 375713 398896 395126 236448 234152 293725 299404 338904 345358 4924224 5307458 7312630 7090682 1216055 1257905 323997 286692 304566 305129 358665 350297 342821 342843 232007 232062 732108 699813 1570391 1558457 468942 464972 691515 693310 871501 855391 898386 894351 935540 957534 927695 1023094 2238279 2369921 1390131 1146523 769533 755149 906989 906207 950090 955606 978865 987345 1112845 1118039 5637012 5858928 40.25 71.8 1
14:44:26 2024-01-29 737265 735610 224425 221869 368637 376355 395494 394052 236590 234152 293690 300738 339011 344457 4923287 5293255 7304357 7090682 1216972 1259693 324682 286083 304603 304592 358665 349240 342821 342807 232328 232096 740430 697685 1595389 1566224 470718 465241 691515 693802 870680 854748 897746 894424 938232 957534 927695 1026124 2238279 2366290 1418995 1144077 767341 755149 908931 904917 948743 955642 979562 987026 1112845 1117248 5624537 5867386 40.25 71.8 1
14:44:27 2024-01-29 735169 733908 225837 221861 368051 375520 396196 394508 236258 233895 292973 301334 339083 345467 4920712 5292053 7292894 7090682 1217010 1259693 323997 286521 302692 305129 358665 349732 342821 342807 232328 232062 730718 699712 1601779 1565111 470014 465241 691024 693802 870409 855354 898274 896627 935540 958546 927695 1025319 2231553 2356115 1422907 1144077 768349 755288 907896 905829 949416 955642 979599 987883 1114677 1119148 5642235 5857954 40.25 71.8 1
14:44:28 2024-01-29 734949 734944 223525 221820 367350 375676 396088 394436 236223 234222 292937 299897 339691 345784 4924224 5304277 7289807 7103808 1220766 1259693 324453 286088 302656 305558 358629 349240 342014 342807 231804 233102 733498 696818 1610228 1566542 470718 465241 691024 693802 870680 853325 898274 897264 937567 956181 927695 1025848 2231553 2352744 1430732 1144920 767250 755288 907896 907500 950278 962924 980051 989408 1112661 1118721 5641016 5851416 40.25 71.8 1
14:44:30 2024-01-29 736216 737136 223490 221976 367709 374760 396574 394365 235564 233570 292973 299862 339083 345016 4914846 5292053 7302219 7071925 1213423 1257905 323961 287612 302656 305129 359459 350826 342302 342530 232492 232062 732108 698313 1571461 1555852 467909 465666 692006 691835 871333 855354 895727 894447 939563 955615 927695 1021231 2235098 2369921 1311486 1149437 771183 753577 908931 908407 948964 957488 971869 989371 1114277 1119901 5661149 5843335 40.25 71.8 1
14:44:31 2024-01-29 738147 734482 225873 220665 367718 374123 396934 390877 235720 234256 298527 299897 339083 342375 4917204 5276460 7330195 7062546 1213423 1254338 322979 286119 304097 305293 360291 351321 340477 342843 231804 231831 730351 697814 1570634 1553643 468646 465894 692006 694789 872605 851580 895722 898539 940994 957534 925062 1019775 2240357 2359729 1388212 1149795 768900 751175 909542 909053 948252 957524 974469 988789 1115859 1121970 5632958 5843058 40.25 71.8 1
14:44:32 2024-01-29 735982 730327 228958 221355 368817 375823 395638 391936 236258 234058 292675 299933 339083 342375 4911340 5295005 7348846 7042052 1212557 1254338 323997 286795 304281 304914 360545 349240 338664 342843 231768 232027 737668 696320 1578753 1553643 469385 466622 690045 694295 876091 852860 891752 896627 940750 959506 926302 1022614 2238532 2346335 1386292 1150614 768436 746956 907896 911791 948214 956172 975861 988827 1120413 1120110 5642121 5843335 40.25 71.8 1
14:44:33 2024-01-29 733826 729367 224573 221665 368817 375291 395638 391936 237059 233535 298527 299545 339083 342411 4914846 5318739 7313709 7053167 1199878 1253603 323877 285205 302692 304270 358665 349240 340716 342843 231443 233496 727189 701709 1596966 1549237 469385 466559 687082 691835 879603 855868 890638 897190 944915 957497 920770 1024843 2229206 2342261 1358569 1156665 770002 746956 909187 913122 944607 953719 973891 988864 1122076 1118039 5643727 5832388 40.25 71.8 1
14:44:34 2024-01-29 733926 733903 224569 222047 367677 375026 396945 391533 236989 232100 292937 300809 338571 342483 4905467 5330857 7274243 7043788 1199135 1254338 323877 284692 302692 305558 358665 349240 340238 342843 231407 233496 730048 700709 1590355 1552727 469447 467442 687653 693236 878855 853437 891461 899544 943819 957534 919642 1022726 2232577 2342261 1384373 1155842 768436 746574 909654 913122 945596 946628 974805 993139 1120376 1115667 5662538 5839167 40.25 71.8 1
14:44:35 2024-01-29 733826 733642 224605 222047 368271 375291 396826 392118 236816 232100 292973 299968 338809 342447 4907838 5291939 7274243 7049527 1197426 1254338 323842 284969 302692 305042 359206 350297 340477 342843 231518 234652 730419 703834 1596317 1550996 469164 467551 688632 693691 878855 852897 890190 897264 944840 959227 920384 1022726 2229016 2347059 1352919 1156665 768436 746956 910228 911791 945596 946664 973853 993848 1117133 1115667 5658495 5833680 40.25 71.8 1
14:44:36 2024-01-29 733826 732860 228372 222550 366569 375026 395638 392083 236258 232100 293115 299897 339083 342483 4905467 5299416 7271117 7043788 1197529 1254338 324911 284423 303827 304592 358414 352691 340465 342735 231661 234487 730718 705726 1580611 1542808 469447 467882 687568 695283 876363 850830 890411 899817 939229 954831 919602 1022367 2230598 2351481 1347269 1159335 768436 750790 910228 910092 944253 953438 976739 992301 1116379 1116978 5681349 5843335 40.25 71.8 1
14:44:37 2024-01-29 738147 726483 228600 221856 365478 375291 396826 391533 236223 233372 293420 298049 338571 342447 4901968 5252469 7255592 7025031 1203384 1258552 324658 286159 303472 303133 360726 350225 339545 342699 231625 234487 739550 705222 1584356 1540017 470789 467315 688055 695921 876363 848601 891461 901342 941926 954831 918990 1025848 2231664 2348147 1319020 1159140 766794 749810 913219 911791 940870 954822 979599 992301 1116044 1115667 5662538 5833956 40.25 71.8 1
14:44:38 2024-01-29 742353 732865 228600 221355 365469 374195 396502 391533 235564 233141 293384 297598 339834 342339 4905467 5224197 7244578 7046421 1207832 1257831 324502 285650 302549 304485 360726 348923 338664 342843 231804 232096 727939 702323 1634738 1549237 471722 467699 688143 696944 876363 846197 889271 904954 941260 946674 918990 1026161 2233250 2333042 1386532 1155019 762982 749810 913256 910499 939536 953438 982433 993139 1115252 1110834 5596699 5839167 40.25 71.8 1
14:44:39 2024-01-29 743938 729710 228519 221315 366569 375847 394454 392490 236508 233175 292411 298989 339047 339759 4898473 5218083 7204199 7046421 1213686 1257905 324911 284769 302763 303665 360003 349906 341785 342530 231605 232777 731094 706081 1575520 1549237 470051 464583 689031 695614 870680 848601 895717 902658 938232 946674 922439 1031369 2235098 2357354 1358569 1147340 764068 753683 913256 902912 940202 955534 982433 990980 1106552 1110834 5619523 5839167 40.25 71.8 1
14:44:40 2024-01-29 740815 731910 223529 221090 365478 374195 395324 393017 235131 233500 292822 298049 339083 340824 4907435 5209616 7261523 7062546 1226593 1255706 323445 286920 300785 304878 360835 349516 340609 342566 231407 232027 729328 694335 1596670 1562616 470718 465241 690045 693802 869645 850412 895829 894388 935540 954831 927695 1025393 2235098 2354014 1388702 1142451 769131 753539 906342 904917 947540 955606 976702 985202 1112057 1115073 5626089 5833956 40.25 71.8 1
14:44:41 2024-01-29 731522 731819 228605 221319 366578 373976 395046 393293 235529 233500 294434 300982 337777 342267 4907691 5282495 7283568 7068395 1215422 1254338 323444 285971 304713 304664 357586 349276 341785 341483 231804 231993 730718 698313 1564122 1553643 469077 464912 691024 691835 869645 854143 898026 894719 935540 954870 924786 1024234 2233510 2366561 1386292 1143264 769257 754686 906607 905029 948743 955606 976008 987382 1111232 1117248 5623620 5829795 40.25 71.8 1
14:44:42 2024-01-29 733701 731310 228403 221319 367129 375145 396382 395568 235320 233431 292831 299756 337919 342339 4905279 5292836 7276301 7042090 1215422 1254338 323997 285240 302196 304664 357299 348188 341580 342289 231570 234386 729328 697316 1585238 1558457 470051 465241 690045 691835 870263 852897 895717 895629 935576 957534 927036 1026124 2235098 2360701 1393969 1142451 767341 753539 905127 903902 948743 955606 978865 985629 1111269 1115667 5599497 5833956 40.25 71.8 1
14:44:43 2024-01-29 733354 731969 225642 221072 366470 374687 393721 392047 235355 233431 295450 299302 337990 342483 4901056 5283969 7274243 7039444 1209888 1254301 323050 286186 302196 304664 359748 350332 340752 341254 231839 232027 733498 698313 1600787 1549237 467211 467220 692006 691614 871333 852933 895187 891817 938232 955651 926377 1019775 2230579 2356152 1307720 1145707 768984 751324 907635 906853 947398 956848 973081 985202 1114461 1118320 5653038 5840167 40.25 71.8 1
14:44:44 2024-01-29 735605 731805 225837 221138 367244 376355 396718 391772 235131 233535 298242 298989 338940 341821 4898473 5276948 7310117 7053167 1213799 1252486 322979 286114 301772 304664 359748 352691 338699 342843 231407 231670 737668 694335 1579441 1548965 470051 465930 689031 693802 875120 852860 890448 894498 939192 956857 926104 1019775 2233510 2344820 1356686 1146523 765157 750405 907251 908907 947398 956848 973081 985941 1118688 1122610 5622151 5829656 40.25 71.8 1
14:44:45 2024-01-29 736465 733899 228596 220630 367753 376282 395944 392213 235495 233535 297819 299897 338571 342230 4896088 5276460 7336534 7043200 1210151 1252486 322979 286114 301736 304236 359748 349276 338426 342591 231768 233171 739057 694335 1591449 1549237 470446 465966 691024 693802 873880 851653 892822 894719 937829 957534 925062 1019041 2231923 2351481 1382454 1145707 768160 750909 907710 906490 947540 957178 974319 990116 1119217 1121212 5627391 5824577 40.25 71.8 1
14:44:46 2024-01-29 735904 733205 224741 220594 367682 375291 394454 391164 235425 233535 297274 299897 338571 341304 4898473 5287484 7330195 7043788 1207728 1250711 323014 286079 301474 304236 359495 348152 338426 342843 231407 233299 740447 693840 1571968 1549237 470051 465930 689774 693310 873880 852220 890448 894719 939229 956181 925062 1019775 2232577 2344820 1358569 1145707 767799 751398 908931 909053 946231 954712 975861 988640 1120809 1118831 5621942 5825638 40.25 71.8 1
14:44:48 2024-01-29 732485 732351 225121 221072 368271 375291 394490 391382 235564 233279 297609 299652 338571 341100 4891492 5292340 7296051 7034410 1198296 1250674 324911 285205 302733 305129 358665 348714 338699 342843 230294 232062 732108 695822 1594342 1549237 469348 466559 686595 692394 876363 852897 890190 894719 941963 955313 922365 1020151 2232577 2347059 1386292 1150614 767341 746809 907598 912417 947577 953793 975861 988864 1122329 1120739 5626280 5820423 40.25 71.8 1
14:44:49 2024-01-29 733004 731924 224573 221350 367718 375026 394454 391382 236258 232169 298031 299933 338025 341340 4892596 5292053 7274243 7021635 1193981 1253412 323651 284334 302196 304200 358089 348714 339760 342843 231083 233136 742197 699712 1578702 1547041 469348 466559 686110 691835 876363 852897 887846 897375 943536 957351 922002 1025157 2229206 2339676 1382454 1155550 768984 746919 909005 911791 944643 952370 975861 988827 1122076 1116705 5630299 5815199 40.25 71.8 1
14:44:50 2024-01-29 732581 732865 224258 220700 367718 374802 394526 389782 236623 232169 298031 299792 338061 341893 4876598 5276760 7246267 7025031 1192319 1252523 323167 284099 302727 304200 357586 348959 339760 342278 231407 232743 735765 701709 1578829 1540017 469113 466559 685103 691835 879603 853437 891035 898539 943187 957497 921039 1025188 2229206 2335626 1347269 1152556 767612 749339 906607 911828 944643 952056 973891 988864 1121244 1117248 5624916 5816273 40.25 71.8 1
14:44:51 2024-01-29 732891 730793 223938 221355 367129 374231 394454 390721 236623 232100 298104 299652 337043 342375 4886710 5284305 7255317 7025031 1193131 1247098 323390 284334 301772 304236 357586 348995 339724 342289 231083 234386 734769 699712 1585653 1546105 469447 467265 686676 691761 876363 852224 891461 900109 946407 956035 918423 1020151 2228754 2346335 1295201 1156665 767341 752181 910444 907848 943582 952092 976045 992065 1115553 1115667 5663849 5820423 40.25 71.8 1
14:44:52 2024-01-29 735567 729208 224569 221319 364382 374231 395638 389782 235495 232135 292973 297598 338061 342411 4889108 5241303 7248827 7001497 1204281 1252523 323997 285240 301772 303347 360907 348152 338426 342843 231083 234286 738140 702352 1596622 1548792 472057 467882 687653 698351 876289 846569 889778 902658 941297 950016 921711 1026124 2235098 2328435 1354803 1152556 762328 745999 913256 910191 938204 952056 981733 992431 1114677 1109229 5583305 5825638 40.25 71.8 1
14:44:53 2024-01-29 742102 729765 224573 220696 366320 375020 393239 391382 236093 232169 298118 298119 338061 339246 4879742 5204001 7171664 7015652 1205674 1254338 322939 284334 304134 303914 359460 350122 340981 341003 231300 234322 723769 703330 1586975 1548792 470118 464766 688055 693844 869645 846569 896221 902493 936903 946601 923666 1028549 2235098 2354014 1386292 1147065 762982 753683 913219 903261 938355 955606 982433 988864 1105255 1110050 5585675 5825638 40.25 71.8 1
14:44:54 2024-01-29 743071 729724 223533 220630 365478 374195 393311 390638 234804 233930 297696 297633 338845 339759 4879742 5185632 7254813 7038765 1226707 1254813 323493 285828 302159 304093 360147 350196 340609 342145 230905 233992 727939 693345 1581769 1558457 470718 464657 690008 693802 868796 850448 896570 899929 935576 954831 925062 1026124 2233237 2350886 1432689 1140827 764510 753150 905127 903629 946727 955570 979361 983029 1108052 1112515 5560545 5816273 40.25 71.8 1
14:44:55 2024-01-29 731581 729167 228207 220665 366578 374231 392963 390983 235529 232169 298031 299652 337008 341893 4879742 5243023 7246267 7052575 1211292 1253995 322871 285169 302089 303808 357121 349133 341508 340811 231804 232027 731587 697823 1555425 1549237 467946 465241 690596 692394 869645 852933 895717 893193 937567 955579 927036 1020188 2228993 2362936 1359040 1142451 767341 753150 905052 903902 947398 955606 973928 987026 1109695 1115093 5625970 5816273 40.25 71.8 1
14:44:56 2024-01-29 731059 729729 224705 220630 365514 373966 395360 392118 234804 232169 297819 298119 337824 342447 4873031 5246911 7329470 7032233 1211150 1252213 322835 286079 302990 304236 358665 349553 338414 342843 230294 232027 730371 693840 1591340 1549237 469385 466559 686595 691835 876399 852256 887846 894719 941963 955579 922402 1020188 2225826 2335626 1382454 1147340 765157 747141 904036 909817 946727 954147 973928 988123 1117998 1117248 5599497 5796720 40.25 71.8 1
14:44:57 2024-01-29 731000 729756 223938 221346 368015 374231 394454 391936 236293 236829 297682 299408 337079 342134 4872036 5235285 7233306 6992011 1200847 1249998 324165 284911 301736 303240 360835 347872 338117 342519 230708 231993 725159 698313 1610407 1545494 470718 467551 686073 696377 875741 846161 890190 902269 939192 946601 918303 1026161 2235098 2329734 1384373 1150063 762328 747141 913256 907812 937466 954785 982433 992394 1114461 1109193 5577888 5814113 40.25 71.8 1
14:44:58 2024-01-29 741280 729829 224411 220634 365442 375291 392065 391382 236023 232100 298031 298466 337741 341395 4886136 5185418 7180714 7020470 1224841 1251323 320990 286079 303372 303097 360835 347140 339688 342289 231407 232963 735834 696320 1569641 1555852 470718 466229 692006 695355 867143 848601 898274 900109 932821 952029 927695 1029127 2238759 2348147 1422907 1134778 761784 750872 910632 903902 940870 957524 979599 984891 1106824 1112442 5548187 5805820 40.25 71.8 1
14:44:59 2024-01-29 735946 729692 224569 220594 367387 375291 392065 393251 235251 234319 293694 299792 337611 342307 4880969 5254296 7286022 7025674 1211850 1250637 322716 284969 303666 303275 357539 348714 340752 340775 231570 231831 730718 696320 1558800 1549237 467909 464912 690045 691835 869645 852897 895829 891780 935540 955579 927695 1021603 2228993 2359729 1384373 1140790 767341 753501 905015 904917 947361 957524 975861 985866 1109585 1117248 5621942 5805820 40.25 71.8 1
14:45:00 2024-01-29 731059 728862 225094 220348 368285 373411 394311 394160 235191 233071 293804 299426 336830 342303 4870377 5246724 7272876 7025031 1210188 1251290 322000 285240 303901 303311 358665 349240 338664 341254 231768 233171 734888 694335 1584461 1549237 468646 465240 691515 693802 871333 850105 893291 897264 939563 957534 923591 1019049 2228993 2342261 1356686 1145707 765157 747619 906607 907762 944607 956848 973081 985903 1115252 1118320 5593727 5819448 40.25 71.8 1
14:45:01 2024-01-29 733137 729546 224885 220453 366986 374953 394239 390097 235390 233141 293010 299408 337008 343178 4874015 5271118 7252426 6992011 1190548 1250434 324453 284099 304713 303275 356512 348188 339175 341771 231220 232062 726549 699712 1574117 1540017 467909 466229 684098 691835 876363 851619 888922 897264 941926 957534 918303 1021959 2222483 2335626 1356686 1150063 766701 747141 906607 910425 944924 946628 973853 991686 1118753 1114319 5643538 5802491 40.25 71.8 1
14:45:02 2024-01-29 733080 729259 225007 221834 364818 373702 394105 391936 234968 233375 293384 298014 336736 342098 4866960 5213205 7227616 6987516 1199163 1248866 322979 284813 303579 302319 358665 348678 338664 341735 231047 231831 727417 703212 1565112 1536437 470384 467882 687568 694863 875120 846197 887828 902658 941963 952029 921654 1023094 2228717 2332770 1307819 1151699 764068 746919 913256 909443 938204 946628 981453 993625 1116302 1112813 5597510 5805820 40.25 71.8 1
14:45:03 2024-01-29 740347 728625 224605 220251 367759 376355 393204 390830 235296 232100 294147 297915 338536 340612 4867952 5185494 7164077 6996895 1203045 1250674 324911 284414 302196 303240 358665 348710 340788 340463 231047 231993 729328 701709 1563601 1544397 470051 463952 688055 695777 870251 847398 895717 901305 935540 946565 922365 1027624 2221992 2351481 1414349 1144077 762328 753150 914377 904273 941361 960237 979450 991050 1103858 1112776 5574989 5806206 40.25 71.8 1
14:45:04 2024-01-29 738617 727523 224573 219224 365442 376012 394700 391936 235131 233535 293635 297148 337705 341448 4873852 5189318 7220189 7025031 1217160 1250434 322979 285169 301768 304664 358629 349452 340202 341218 231047 232027 727939 691863 1577288 1555852 470113 464583 689519 691835 869028 852860 897382 894498 935540 957534 926377 1024967 2225826 2354014 1392050 1141649 768070 754686 905926 905029 947577 957415 975823 986511 1109585 1115667 5631165 5796441 40.25 71.8 1
14:45:06 2024-01-29 729741 728858 224578 220246 365478 373438 394454 393493 234606 232169 297691 297734 336736 342375 4867952 5237541 7255592 7006274 1206441 1249546 322000 284862 304441 303275 358701 349240 339688 340463 231407 233335 733498 695327 1573066 1546592 466777 466889 691734 691835 870063 851580 893222 891780 938232 955579 924146 1022036 2230985 2361521 1298303 1144523 767341 750034 907598 904730 946268 956172 970311 984953 1114461 1118831 5607075 5801679 40.25 71.8 1
14:45:07 2024-01-29 733672 728652 228340 219754 365478 374231 393828 390830 234769 234535 293010 298501 337008 340237 4870377 5239370 7289469 6996895 1197439 1245118 323697 285169 300328 304165 358078 347104 337643 342843 229936 231636 726549 692851 1571212 1544397 468979 465241 686073 691835 875120 851580 888922 895629 943499 957351 921039 1021118 2219881 2335710 1354803 1150614 766248 746611 904036 908905 946231 950423 974469 988827 1119032 1115521 5593778 5788177 40.25 71.8 1
14:45:08 2024-01-29 730017 726592 223938 221319 367492 373102 393204 391382 235097 236794 297819 297664 335958 341340 4864480 5220336 7212793 6978137 1196584 1249751 322979 284538 302160 301401 358665 348678 339551 341771 230294 233007 726549 702323 1572759 1534023 470718 467220 686073 697722 875814 846569 891461 900838 940897 948381 919457 1028308 2232167 2322174 1380535 1149795 759967 744693 912831 907500 936995 953793 981733 991686 1112845 1111457 5568482 5796441 40.25 71.8 1
14:45:09 2024-01-29 738151 727555 223938 220440 364338 374231 393438 390278 235529 232066 297783 297598 336736 340612 4861012 5170650 7134362 6987004 1215263 1249751 321061 284014 304134 302319 358701 347140 339688 339710 231804 233171 730718 699813 1576615 1548308 470789 466600 691969 696767 867106 846050 895591 902381 934327 946601 927695 1029127 2240357 2348147 1388212 1135586 760155 754392 909187 903741 940870 955606 979599 985178 1106824 1110834 5530860 5787063 40.25 71.8 1
14:45:10 2024-01-29 733075 726089 224411 219912 365514 374231 390859 391936 234606 232100 292241 298989 337008 341205 4864480 5218969 7207386 7010984 1210338 1248659 322489 284769 301242 303240 356476 347140 340202 340739 230798 233792 727939 697814 1594790 1555852 468832 463746 689972 691651 869571 851580 895717 894719 934841 959227 926377 1023094 2225923 2358960 1415083 1139637 764510 752047 904036 903261 946019 957524 976702 983029 1109388 1112479 5579320 5805820 40.25 71.8 1
14:45:11 2024-01-29 727891 725435 224605 219930 365186 372575 391444 390329 234769 232100 297535 297598 335994 342134 4870377 5246826 7254124 7001497 1202933 1248659 320990 285303 303703 303665 357839 351690 339551 342422 230223 233007 728980 692836 1575215 1548519 468795 467882 688055 691835 873880 853437 891461 894719 937829 956181 926266 1016873 2225826 2340600 1358569 1144077 764068 746919 905052 907500 947058 954111 973161 986643 1115553 1115864 5587293 5787063 40.25 71.8 1
14:45:12 2024-01-29 730727 727551 223938 219943 365478 373374 392029 388047 234769 232100 293014 298745 335994 339759 4854084 5257915 7295005 7002037 1197365 1250036 324537 283325 302623 303808 356369 350196 338521 340595 230708 234322 725159 698313 1576600 1537333 469372 467220 684727 691835 873880 848601 892231 894461 941926 954831 918423 1021268 2219707 2335626 1349153 1153376 767250 747141 907896 907812 942912 946556 973580 993139 1116044 1114090 5642121 5796441 40.25 71.8 1
14:45:13 2024-01-29 733159 727646 224605 219943 363220 373702 393275 390830 234769 232100 298031 296215 336736 341304 4858573 5193089 7173218 6999259 1205141 1250397 324273 284121 303053 302849 357407 348216 339963 340739 229971 231831 726337 701317 1571260 1543300 469348 463200 687653 694789 870263 846197 893096 900666 938232 946601 921058 1030596 2225826 2342887 1356686 1144077 761784 751472 913256 903098 937503 956172 979637 988827 1105255 1108446 5577888 5801679 40.25 71.8 1
14:45:14 2024-01-29 738147 725426 224569 219912 363215 374231 392065 392490 233686 232100 297687 295767 336972 338972 4858573 5162743 7203414 7022148 1217123 1248257 321964 284299 300820 303168 356476 349516 340609 340188 231012 231314 727939 695327 1563437 1549237 467247 464583 688055 689802 869645 850977 895717 894719 934179 956857 926377 1022367 2224244 2354014 1410437 1138014 765157 750946 903358 901305 945749 957524 975314 983066 1108837 1114609 5561757 5796441 40.25 71.8 1
14:45:15 2024-01-29 727856 726778 224253 220251 364894 372049 392065 390603 234769 232100 297535 297563 336239 341376 4852852 5241303 7268953 7005997 1207742 1245524 320811 285169 302990 301999 358125 348152 339551 340631 230850 232679 730351 692357 1577363 1544397 469348 465567 690045 691835 871370 849774 890522 897264 938897 956857 922402 1021268 2225835 2337283 1384373 1144077 763418 747141 904036 906490 944643 955786 973081 987382 1114764 1117494 5583305 5788177 40.25 71.8 1
14:45:16 2024-01-29 730727 727596 224447 219908 365478 373702 392100 388047 234804 232135 292459 301632 336217 342440 4860596 5277061 7243371 6992011 1187166 1245118 322751 283360 304713 303027 356512 347175 338153 340775 230329 233627 736731 701209 1570634 1535150 466550 466559 685588 693802 873261 848601 889815 894498 937829 954831 916317 1020151 2223198 2338941 1307819 1155019 765157 749339 907896 906965 943582 946664 973928 992301 1116044 1114090 5643727 5787100 40.25 71.8 1
14:45:17 2024-01-29 731408 727037 224569 220286 362676 373411 395820 391164 234888 231812 294372 296766 336359 341232 4839063 5185646 7172408 6980394 1203343 1248659 324225 283431 303740 302814 358378 346825 340513 340775 230329 232062 725456 699712 1566322 1543300 469348 463927 687082 693802 869645 846197 893059 899669 937567 948235 922365 1031369 2225826 2344820 1382454 1144892 762439 751514 911924 902344 938204 956172 979637 988827 1103688 1108410 5568482 5787233 40.25 71.8 1
14:45:18 2024-01-29 738316 727787 225447 219320 367018 375823 394421 391033 233942 233431 292900 298023 336866 340575 4851646 5172437 7193923 7006274 1209025 1245483 322036 284334 302733 303311 355406 348710 339724 340224 230365 232679 727939 694335 1589734 1543375 466777 463600 690045 689838 867180 851616 894405 894195 935540 957534 925720 1021268 2222664 2357354 1302273 1140790 766794 750946 903839 903902 945983 957524 972387 983066 1108837 1115667 5609919 5788423 40.25 71.8 1
14:45:19 2024-01-29 732559 728078 224569 219123 364752 373520 394275 390133 233651 232100 292246 297148 335958 341432 4851370 5228067 7254011 6982003 1188074 1245118 323997 283431 300328 303275 355940 347104 338153 341771 229614 232027 731270 694335 1577866 1536241 466513 465241 684241 691344 873880 848601 887179 897372 940594 954156 917770 1021268 2219707 2331387 1347269 1151736 764812 747141 907896 907812 940870 946556 974469 991724 1116044 1115938 5625818 5791926 40.25 71.8 1
14:45:20 2024-01-29 735946 728341 224330 219908 362132 373702 393275 390278 234526 236901 293010 295286 336500 339246 4851646 5163250 7140282 7002835 1203343 1247772 322620 283431 303666 302354 358401 348710 339724 338722 230329 233007 725159 698313 1555523 1540017 469348 463927 687568 694789 867143 846197 895741 901305 934841 946637 922439 1026161 2228993 2344820 1356686 1140790 760155 752541 910632 902455 936839 957857 981453 990786 1103864 1112813 5513714 5787063 40.25 71.8 1
14:45:21 2024-01-29 732039 725535 223938 220009 368693 374231 392472 391106 234046 231744 292073 298536 335994 340129 4867832 5202095 7199640 6992124 1206106 1246407 321025 285005 302482 302141 357550 347908 337643 339746 231047 232679 727609 691863 1558873 1543300 467946 467220 690045 691835 869448 848601 890485 894719 937567 954831 922402 1018773 2222757 2338941 1382454 1140790 764510 747619 906342 906969 946194 954712 974469 987996 1115970 1115484 5577888 5773610 40.25 71.8 1
14:45:22 2024-01-29 727442 726460 223274 220255 365478 372847 394700 390278 235330 233154 292751 298084 335019 339759 4844457 5195084 7199365 6968759 1196584 1245118 322036 283467 300785 301401 358701 348152 337643 341290 230329 233691 726549 700314 1555026 1534061 470718 467220 686110 694900 873880 843729 887846 902986 939229 946601 918339 1025393 2230579 2322614 1356686 1151081 762446 744620 913727 909053 936958 953118 981583 991298 1112845 1109810 5553408 5788177 40.25 71.8 1
14:45:23 2024-01-29 735941 726278 223314 220440 363291 373438 392472 391382 234769 236471 297535 296250 335994 338258 4851646 5141133 7168318 6987516 1214328 1245118 319948 284454 300820 301224 359519 348710 338426 340739 230132 232516 732108 691349 1588542 1553643 470718 464912 690045 693802 869028 848601 893338 897372 934179 952138 927036 1027004 2232577 2343416 1386819 1133526 760005 750331 907859 903289 940870 956172 976702 983774 1106448 1109193 5515089 5777684 40.25 71.8 1
14:45:25 2024-01-29 727347 721278 223943 219561 365764 372049 392472 391106 234046 236699 293156 298673 334948 339281 4839176 5211553 7218291 6987516 1204281 1247772 320764 284334 301768 302354 356547 347175 338414 339710 230365 232679 744231 693345 1565112 1543906 468720 467551 690045 691835 870063 848983 889852 898185 939655 957867 922292 1019387 2226034 2337063 1384373 1141573 764068 747214 903764 907612 946157 954111 971053 985941 1114727 1114732 5577888 5777860 40.25 71.8 1
14:45:26 2024-01-29 726825 721354 223274 220321 364921 372049 393438 390278 234804 232663 297535 296798 335019 339795 4844732 5205791 7190314 6959380 1196774 1245118 322525 284330 300820 301436 359495 347140 337134 340775 229971 232679 725159 698313 1597205 1537834 470051 467147 685103 697226 875191 845967 889369 903829 940897 948418 919693 1028737 2229206 2317238 1347269 1147340 765289 748492 912572 906473 935476 953081 981733 991686 1112057 1109847 5540266 5778812 40.25 71.8 1
14:45:27 2024-01-29 735164 725612 223274 219947 363255 373174 391917 388047 235166 236497 297114 296250 335994 341242 4839816 5137384 7153013 6972015 1218734 1245118 320054 284334 301804 301436 358701 348216 337679 340739 229936 232679 738189 690249 1582690 1555417 471463 464657 690596 693765 869608 848528 892947 899929 934694 954831 927036 1024663 2226217 2341153 1407402 1133165 761784 748858 907063 903902 940870 956848 976739 983774 1106215 1110834 5524468 5770577 40.25 71.8 1
14:45:28 2024-01-29 727940 721314 224289 219600 364382 372049 390859 391382 234407 232100 292801 298242 334714 340273 4844732 5222683 7235146 6982003 1203421 1245118 321061 284334 299908 302354 356512 349204 337144 341807 230081 232935 727939 691844 1569345 1546592 467836 467220 686676 690633 874605 852830 888922 894719 939229 957867 922162 1019049 2222664 2330430 1349153 1144077 764077 746081 904036 906490 944253 946664 973081 985978 1115590 1114878 5553715 5795132 40.25 71.8 1
14:45:29 2024-01-29 726825 721390 222956 220326 363827 372049 391838 390278 234804 232663 297114 297183 334714 341395 4835380 5174470 7182781 6951983 1200847 1245081 322943 283787 302268 302494 358378 347887 339551 341483 229437 233335 729684 698313 1586223 1541711 469447 463877 684062 693802 870882 846161 895251 901907 938232 946565 920331 1030446 2225830 2342261 1382454 1144077 761784 750753 914274 901268 936802 955496 979599 988086 1103651 1109663 5557606 5780708 40.25 71.8 1
14:45:30 2024-01-29 735424 724736 224411 219530 362640 374231 390859 391936 233292 232066 292803 296623 334984 340092 4839816 5146646 7182781 6982003 1210226 1247294 321452 283882 302623 303097 355500 348033 339033 338543 230152 232971 727939 694233 1559436 1544397 466740 463855 690104 689728 867143 850375 895811 891633 932784 957265 923927 1022726 2221287 2357354 1356686 1136395 765157 750219 901121 902232 946268 956172 971695 985178 1110159 1115667 5593972 5777747 40.25 71.8 1
14:45:31 2024-01-29 731581 721278 224411 219040 364311 373102 392928 388011 233651 232135 292145 297791 334984 341095 4839139 5220825 7218038 6982524 1187999 1246481 322310 282426 304387 302141 355762 349626 339515 340392 230097 233007 737259 700314 1575342 1529657 469311 467220 685551 695134 873261 843858 887656 898956 941045 948418 918423 1022857 2225826 2320527 1354803 1147796 759612 742549 910228 907500 935665 946628 979637 991686 1111269 1108093 5540266 5769477 40.25 71.8 1
14:45:32 2024-01-29 733080 721016 223279 220251 363211 373138 390761 390278 234571 232827 293010 296180 334948 341095 4821769 5141246 7159686 6981852 1219897 1246481 322274 284121 301170 302814 357515 348216 339551 340177 230258 233327 725159 688881 1575520 1553205 469311 464026 688055 690817 867143 851014 894513 895591 934142 955505 925062 1023094 2225826 2349814 1386292 1137204 764068 750753 902441 899595 946268 956848 974469 984191 1107979 1114878 5593972 5773610 40.25 71.8 1
14:45:33 2024-01-29 730213 721318 224253 219224 364311 373138 393239 390278 233651 234535 292145 296250 334984 341095 4839139 5226303 7254011 6985934 1188863 1245081 324453 283148 302085 302956 357910 349204 337643 340188 230404 233992 731477 697316 1567023 1535150 466513 465241 682786 691307 871333 848601 889556 894461 939192 956857 917770 1021231 2216553 2331753 1320761 1150063 765157 746611 906417 907500 940870 946520 975165 991686 1115252 1112479 5615510 5777684 40.25 71.8 1
14:45:34 2024-01-29 730778 724722 223938 219565 364460 372575 392100 388011 234046 232066 293667 296242 334702 341432 4848684 5173487 7133761 6954064 1201263 1247806 321025 283431 303378 302931 357839 348710 337643 338686 231012 231991 726238 693830 1557989 1544397 469348 464912 690008 694789 864686 845561 895741 898008 930076 946601 926377 1029127 2230579 2342261 1345386 1133971 759612 751472 907896 901814 939536 959217 978865 983736 1105255 1109229 5489899 5768305 40.25 71.8 1
14:45:35 2024-01-29 728106 723710 223624 219723 365150 372013 391917 391106 233804 233375 291890 299987 334772 341263 4839252 5211109 7216003 6968759 1204281 1245118 320990 283864 302776 302354 356440 347872 337643 338686 230652 232635 729328 691844 1561614 1540017 466445 466559 689519 689802 869645 851014 891752 893008 935576 956857 924369 1016836 2220029 2349814 1307610 1138014 765157 748733 904036 903902 942875 952056 970274 982755 1112845 1117248 5559077 5758926 40.25 71.8 1
14:45:36 2024-01-29 727585 724722 223274 219627 367243 372548 392881 387177 234595 233875 291798 297631 334772 340985 4860865 5200318 7183066 6940622 1194875 1243279 321738 283431 302195 301401 358906 349452 336591 340739 229775 232679 723769 694335 1616942 1538426 470718 464583 684727 695283 870027 843729 889433 900630 938232 947315 916966 1029127 2225826 2320527 1325589 1144077 759183 745436 909187 904917 938204 952056 982433 988864 1106824 1104961 5540266 5795132 40.25 71.8 1
14:45:37 2024-01-29 736216 724516 223795 219574 363802 372993 393584 391550 233838 233482 292900 295251 334984 340612 4832151 5137373 7163211 6978137 1217160 1246916 321061 283515 301170 303275 356476 347687 338117 339710 230097 232679 729328 689366 1575841 1548139 467909 463891 688055 689802 866528 849136 895680 894085 932821 956857 925062 1023094 2221287 2347406 1384373 1137204 764510 751477 902718 901268 944643 957524 975861 983066 1106411 1114090 5594552 5769326 40.25 71.8 1
14:45:38 2024-01-29 726411 725763 224497 219548 366204 373520 392065 390278 233651 232066 292145 298667 335958 341058 4825289 5202280 7253732 6968759 1194838 1244198 322489 283864 300806 303027 355940 348710 337371 341735 228901 234020 726866 693345 1570423 1535150 466477 465241 682786 691344 873880 848601 885292 894498 939229 954831 917770 1019775 2213820 2329734 1345386 1150063 765157 746155 906607 907612 940870 948408 974469 993625 1116302 1115109 5617198 5777860 40.25 71.8 1
14:45:39 2024-01-29 735946 724736 223314 219189 363882 373702 394700 387939 233977 233439 292150 295962 336217 340501 4826992 5152009 7126669 6959380 1200847 1243279 323014 282963 302482 301895 358962 347405 338735 338686 230294 233007 725456 698313 1595872 1538925 467946 463696 686073 693802 867143 843729 893194 898317 934841 948660 919679 1026124 2225826 2340600 1347269 1140449 760155 749117 910228 898317 936921 958537 981453 989408 1103074 1107983 5540590 5769477 40.25 71.8 1
14:45:40 2024-01-29 734123 724589 224150 218472 365831 374231 392472 388047 233908 232100 291284 295767 335958 338541 4825251 5181827 7162338 6978137 1210226 1240710 321061 284068 300364 302283 354339 348710 338664 338650 230329 232026 729328 692357 1558137 1538925 465159 465899 689031 689802 867180 850410 891789 894085 935576 957534 922402 1019775 2216553 2348147 1315287 1138014 766819 749191 906989 903792 943545 955559 969397 985103 1113130 1118721 5567025 5768305 40.25 71.8 1
14:45:41 2024-01-29 726788 724474 222989 218895 364347 372049 392472 386740 233651 232066 291939 298095 334679 340612 4832174 5230098 7200566 6954416 1184693 1241175 321738 283074 301701 300908 356476 349204 336084 340188 229936 233034 725159 698313 1552252 1530797 470718 466559 684062 695777 872605 842462 888922 901739 937829 948418 918423 1023131 2223198 2319123 1351036 1148616 757727 744914 913076 906399 937055 951096 979562 991411 1109622 1106525 5529349 5764191 40.25 71.8 1
14:45:42 2024-01-29 734899 723710 223082 219215 362676 373102 391364 387939 234407 232827 292150 295767 334679 338614 4811455 5141246 7125037 6951983 1216291 1242398 318768 284099 302990 301365 358401 348216 336662 339436 229578 232026 723769 688881 1565546 1549237 470384 464583 690045 693802 867143 847398 891993 894461 932821 953053 928286 1025500 2227619 2342540 1409321 1131910 761240 749265 905052 902232 939536 954822 978538 983736 1105218 1109193 5508114 5758926 40.25 71.8 1
14:45:43 2024-01-29 723559 723715 223310 219224 365092 369776 391917 390278 232643 233154 291939 297603 333907 340034 4832916 5172364 7254813 6968759 1200903 1241517 320054 283573 301810 302107 356190 349452 337359 340463 229578 232026 734888 688881 1567722 1538983 467909 465241 684062 689276 872642 848983 889679 894364 940787 954685 920384 1020842 2216685 2327790 1354803 1145707 764068 745024 906417 909443 943545 946592 972387 990975 1116379 1112442 5573906 5750716 40.25 71.8 1
14:45:45 2024-01-29 728655 724736 223243 219228 363625 369812 393027 387939 233651 232827 293010 296206 334410 341764 4825552 5165190 7158697 6935672 1197389 1241480 322489 282999 302024 301859 357550 346632 337134 340703 228866 233299 719599 696320 1586422 1535150 467983 462510 686365 693580 870251 845366 894011 899817 935356 951105 922351 1028978 2223198 2335626 1356686 1141649 759500 747619 909187 898882 937503 954822 978168 988827 1100491 1108093 5524795 5769591 40.25 71.8 1
14:45:46 2024-01-29 732103 722686 223738 217828 363255 373174 391917 387975 233292 233339 291284 297077 334948 338301 4816152 5170607 7162338 6968759 1208186 1237893 320764 282999 302561 302779 354339 347724 338390 338686 230132 232516 736731 692836 1592833 1546105 466777 464438 688994 689441 866834 852830 895289 893082 932784 956509 925062 1019079 2219707 2352309 1304122 1138014 766701 749810 901438 902584 945596 953438 970274 983774 1108015 1115667 5573906 5758926 40.25 71.8 1
14:45:47 2024-01-29 726236 723705 223279 218507 365087 372013 392472 386740 233326 236865 290873 298023 333942 340092 4816676 5213168 7190314 6932065 1183849 1240710 321025 282999 301736 300487 356440 349204 338591 339938 229688 232572 720989 698313 1544997 1530247 470274 466522 685701 695777 871296 841233 886392 901305 940713 948418 918423 1028394 2223198 2312960 1393969 1144077 755683 745024 910632 903902 934336 950240 979637 988864 1108800 1105743 5519930 5754819 40.25 71.8 1
14:45:48 2024-01-29 734149 722682 222890 219565 364139 372575 391364 391114 234012 232174 292410 295080 334445 339611 4823550 5109556 7125037 6950001 1216291 1241480 319087 284085 301528 301188 357874 347923 337501 339532 229829 232644 723769 688881 1568696 1550996 470458 463891 687785 691835 869011 845977 892419 896627 934179 953127 924160 1023131 2219707 2335626 1384935 1130714 761240 749339 903999 901814 940870 955496 973928 985178 1106824 1109229 5531104 5744877 40.25 71.8 1
14:45:49 2024-01-29 721458 722686 223738 219071 362676 369812 390859 390278 233326 236794 292145 297077 333942 339759 4822177 5198578 7218291 6963551 1195613 1243365 322728 283360 301987 302672 355228 348563 339071 339258 229276 233828 722901 694335 1564336 1535150 468110 465168 682786 689276 875120 847775 886280 894719 939229 954831 917118 1019775 2210225 2322174 1351036 1147340 764612 741425 904370 907500 940870 948408 972387 988864 1115252 1110566 5593967 5744726 40.25 71.8 1
14:45:50 2024-01-29 728927 723445 223086 218883 363103 369884 391444 387939 234012 233154 292145 295303 334445 340612 4811417 5146646 7102827 6931637 1199097 1242940 321786 282391 303740 301259 356298 348463 338117 338423 230329 232026 728275 696822 1555566 1537834 467946 464912 687982 693802 864686 843095 894912 898354 932125 947747 922402 1026967 2225826 2338941 1356686 1134778 757713 750219 907635 894388 935476 956172 979599 985328 1099712 1108093 5493238 5736407 40.25 71.8 1
14:45:51 2024-01-29 729741 722175 223274 219075 363800 372875 391364 387650 233326 233154 290395 296285 334948 338062 4811455 5178179 7193923 6941864 1203450 1242940 319759 283467 301170 301330 355905 347923 337598 340739 228866 232026 727417 688881 1598682 1537333 466550 465241 682786 687812 873880 848601 886392 893451 941297 954831 917002 1019049 2213405 2322829 1352919 1143264 762982 741461 903084 907500 942875 948408 970311 985941 1116379 1112442 5568482 5744689 40.25 71.8 1
14:45:52 2024-01-29 726825 722673 223082 219224 363098 369776 390859 387975 233326 232663 292145 296820 333942 339210 4822177 5165887 7129845 6940622 1198296 1241480 322429 283159 300539 300554 355940 347125 338664 337523 229614 232679 720989 697316 1595872 1535150 468646 465241 688055 693802 864686 843095 895717 898717 932125 948418 926104 1026124 2225937 2340600 1356686 1133971 757299 750864 907896 897971 939536 956848 979637 983066 1102088 1109902 5483832 5749548 40.25 71.8 1
14:45:53 2024-01-29 728581 722166 223310 219036 363291 372543 390812 388011 232678 232991 290941 297769 334432 338801 4822920 5194280 7161123 6951870 1200809 1237930 320798 283467 302371 301436 355406 346825 337134 339574 230329 232026 720754 690386 1577888 1537834 467443 466559 688055 690854 867180 848601 892461 894719 935576 956857 921021 1016836 2216553 2338941 1352919 1138014 765157 747141 905835 903261 940907 952056 970311 984502 1112882 1115667 5549671 5749548 40.25 71.8 1
14:45:54 2024-01-29 723659 723710 222542 219075 363255 369848 392290 387069 234526 233175 291144 297008 333801 339982 4820387 5181892 7164381 6926300 1196508 1241480 322000 282999 302024 301401 357550 347687 336120 340463 228831 232679 719599 694335 1553633 1535150 467946 462546 683059 691835 867180 843729 889815 897372 936986 946601 918339 1030633 2219513 2333971 1356686 1140790 759612 746563 907635 900630 935476 953474 978168 985941 1100221 1106525 5530860 5750716 40.25 71.8 1
14:45:55 2024-01-29 732847 722170 224232 218720 364025 372847 391845 387831 232506 233811 291439 294701 334807 338358 4797711 5155584 7153013 6963788 1202114 1237930 321025 283233 300915 302354 353807 346340 338153 338413 229578 232026 725159 690386 1560061 1543300 467247 463200 687082 687776 864686 848601 893769 892148 930149 954831 924789 1022726 2216553 2344820 1349153 1133971 763418 749265 900800 898681 944680 956172 975165 985328 1106411 1112515 5543225 5751854 40.25 71.8 1
14:45:56 2024-01-29 723502 722613 223167 218747 364911 369150 393584 387867 232471 233154 291733 295320 333942 341205 4804520 5173800 7227616 6949458 1193977 1238533 322750 282999 300066 302107 354872 347724 336355 339710 228671 233007 721228 691863 1587127 1534061 467776 465241 682786 687812 872642 848601 886503 894719 939229 954831 917118 1019049 2210422 2320527 1345386 1144077 764510 744042 902078 906965 940870 947069 970036 987382 1114764 1110834 5586537 5744877 40.25 71.8 1
14:45:57 2024-01-29 729385 723637 223091 218895 363112 369848 392472 387630 233326 233011 292797 295267 333942 340612 4812704 5144684 7136021 6930727 1193981 1239413 322000 281764 299872 300487 355121 345581 337679 337665 228866 232516 722379 696320 1549317 1534061 467983 463927 686110 693310 864686 842498 894461 899929 931567 947078 922402 1026161 2222664 2335626 1354803 1134335 757989 749117 912017 897227 935439 956172 980751 984991 1102216 1109663 5474032 5744764 40.25 71.8 1
14:45:58 2024-01-29 725353 722426 223082 218970 366204 369596 390188 387975 232678 232827 290725 297951 333674 338614 4814185 5179631 7162362 6945044 1200945 1239413 318828 283233 299957 301401 355121 346304 336681 340224 228866 231665 727939 686915 1563601 1534878 467851 464583 682786 687812 871370 848601 886392 889293 938528 954831 919679 1019775 2213405 2323822 1351036 1140827 762982 744570 901438 908907 943732 948226 970199 987996 1118423 1112987 5568482 5744877 40.25 71.8 1
14:45:59 2024-01-29 727669 722029 222894 219754 363112 368860 392326 387831 232643 232174 292186 296206 333440 339007 4814185 5146646 7134362 6921902 1194875 1237930 320776 282567 305644 301330 357550 346668 335614 340739 228866 232679 729684 694335 1564082 1535150 467946 462510 683059 691835 867180 843729 889442 897042 936903 946565 918339 1029127 2219328 2332281 1349153 1141649 759313 749191 909579 899558 936293 951947 980751 989408 1103074 1106525 5527955 5750716 40.25 71.8 1
14:46:00 2024-01-29 731000 721400 223132 217828 362992 373174 391364 387939 233431 236829 288721 296659 333942 336998 4818666 5155918 7143688 6954416 1199953 1235898 319122 283065 301170 301349 354375 348710 335578 338175 229614 231665 724867 688881 1569653 1535150 467615 466559 686073 691563 868181 848601 888922 893451 937567 954831 919679 1016873 2216982 2328435 1354803 1141262 762328 744570 902479 907612 943545 949751 970311 983066 1114458 1115975 5549671 5744877 40.25 71.8 1
14:46:01 2024-01-29 721571 720644 222613 218978 364139 369740 391917 387939 232643 231487 291321 296868 332905 340612 4807324 5141133 7132978 6926300 1194018 1239140 322036 281742 300364 300943 355406 346668 338189 337630 228901 232026 719599 696320 1568742 1535150 467946 464583 688055 693802 863461 843458 894405 897079 930113 948235 924801 1027042 2222868 2333042 1356686 1133526 757989 750864 906989 897227 935476 956172 980051 983774 1098897 1107309 5474427 5728217 40.25 71.8 1
14:46:02 2024-01-29 723293 720631 222582 217863 363246 369776 387763 387939 232574 232174 290427 296250 332405 338285 4790802 5160111 7181627 6922135 1194800 1238427 320990 283979 301134 302107 354304 347651 336049 340188 228121 233007 718210 690386 1582825 1530797 466777 465273 682786 687776 871296 847775 887137 899467 940713 953802 915668 1021847 2216865 2327790 1345386 1150614 762328 746362 907635 905829 940870 948408 974469 991537 1112845 1109193 5595282 5740169 40.25 71.8 1
14:46:03 2024-01-29 731380 722682 222542 218507 364139 373666 392472 385581 232609 232174 291316 294394 334644 336962 4802301 5141916 7082930 6931244 1206479 1239413 319016 283431 300806 300451 357037 347405 336591 338686 228901 232026 723769 687897 1562803 1547692 470051 463527 689613 692888 867774 846050 893372 894461 935655 953802 924840 1025613 2216553 2338558 1413160 1131518 760155 749339 903084 904757 940796 954822 973853 982334 1106039 1109193 5517513 5744877 40.25 71.8 1
14:46:04 2024-01-29 721753 720572 223238 218477 364467 369444 392472 388011 232609 232827 291248 296170 333638 341690 4802301 5174463 7219243 6931244 1188863 1238577 322979 282594 301170 302071 354268 347651 336084 338686 228901 233007 727519 693840 1560547 1534023 467443 465131 682749 690423 872084 847852 886243 894572 939156 954120 916467 1019775 2211995 2323822 1311517 1147340 764510 740376 903727 904917 940202 948651 973081 988827 1112845 1109193 5593972 5728179 40.25 71.8 1
14:46:06 2024-01-29 730213 722175 222890 218512 361069 371977 392472 386740 232643 232663 291454 292656 334410 339057 4794180 5131028 7068809 6921865 1199847 1241175 319016 282634 303306 299329 355940 346632 336049 338401 229331 231092 741318 692340 1581521 1543906 469201 463673 689972 691687 867774 844925 890462 896627 931530 946637 925025 1021640 2216553 2333042 1430732 1128689 759071 747214 903999 899892 939536 953401 973816 982334 1103651 1109663 5501034 5730790 40.25 71.8 1
14:46:07 2024-01-29 721753 720608 223270 217824 363877 369740 392472 387939 232540 233154 290390 295045 332905 340612 4783944 5165190 7220189 6942278 1188863 1234899 322489 281671 300623 301822 356645 347395 338555 338508 228760 232644 722379 694335 1556318 1530247 466777 465241 682786 688788 871296 847775 888288 894830 939563 946637 915668 1021231 2207281 2323822 1340913 1149795 762328 746081 905127 903902 939264 948408 973775 990274 1112057 1109229 5585863 5739014 40.25 71.8 1
14:46:08 2024-01-29 732034 720644 222542 217833 363625 372838 391917 385581 232643 232174 290801 296170 336312 336176 4802301 5122800 7074864 6931244 1210246 1243365 319508 283616 300702 301860 356369 346486 338352 338508 228725 231920 719599 686915 1575980 1546592 470789 462873 687616 690780 865913 846197 891311 894609 932821 946601 922128 1020151 2214978 2333042 1411240 1128689 759413 747141 902718 897336 940202 954111 973580 980935 1105255 1108878 5508114 5736075 40.25 71.8 1
14:46:09 2024-01-29 721694 720026 222894 218355 363882 368592 391364 387975 232540 232663 290399 294394 332602 341690 4811680 5174463 7215045 6944577 1192323 1237182 322346 282391 299775 301682 355889 346486 336049 338650 228866 232679 731869 692836 1578124 1530247 466445 465241 681818 689441 871296 846197 886392 894830 940676 946674 915816 1019775 2207281 2323822 1272321 1147340 762328 742622 908769 903902 939536 948408 973081 988864 1112020 1108410 5585863 5727902 40.25 71.8 1
14:46:10 2024-01-29 731000 720385 222577 218507 363103 372575 391917 385581 232574 232174 291428 294403 333942 337475 4792922 5113918 7074794 6923799 1202970 1239265 318427 282963 302024 299540 356190 345217 338555 338508 228795 231340 723769 687897 1573942 1546319 470193 463891 688055 691835 864686 844962 891752 900606 930076 946601 927036 1025839 2216553 2329734 1422907 1127083 757989 747141 904036 897005 939590 952056 973891 980935 1103651 1106644 5476006 5730790 40.25 71.8 1
14:46:11 2024-01-29 722724 718501 222542 218350 363625 368592 387957 387975 232540 232174 290837 294394 331871 340612 4802301 5181777 7214495 6943675 1187127 1234948 322036 282319 300666 301365 354233 346596 335543 338140 229427 232971 715591 692357 1563499 1529712 466113 464912 682786 687776 871296 846197 886392 894719 940230 946674 915166 1019775 2207007 2323822 1289754 1147340 763531 746081 903999 908295 939536 948408 974469 988864 1112057 1108410 5569665 5730790 40.25 71.8 1
14:46:12 2024-01-29 731519 720376 222341 218512 363107 371977 391917 385545 233396 232174 290837 295303 333942 336945 4806672 5114951 7077761 6921865 1207728 1239413 318052 283233 302133 300204 356333 346033 336049 338377 228866 231340 719599 687619 1587943 1544397 470051 463891 688055 691563 865913 843729 889778 894719 930113 946565 925062 1022367 2216553 2331387 1405483 1127885 759071 747141 903358 897299 938204 954111 975165 979539 1104983 1108878 5485399 5726703 40.25 71.8 1
14:46:13 2024-01-29 721485 719549 222890 218501 363882 368628 391364 388011 233084 232648 290962 297185 332799 341021 4801522 5177755 7234106 6912299 1188863 1238945 321061 282532 300496 301365 353772 346632 335578 338650 228475 233007 715591 690386 1563487 1525632 466076 465241 682786 689276 869608 845561 888922 894719 938232 946637 916950 1020502 2207281 2323822 1307819 1149519 761784 745024 904036 903902 938355 948408 974469 988864 1109622 1109810 5534298 5711808 40.25 71.8 1
14:46:14 2024-01-29 732039 720062 221852 218568 363911 369596 387668 385330 233513 232067 291103 295146 332764 336548 4792922 5117214 7101327 6912224 1210226 1235898 319051 283197 300247 299470 356190 346069 336355 338413 229588 231991 723769 684956 1569373 1544397 469311 462510 684062 689276 864686 846197 890610 891148 931429 946637 921674 1021640 2216553 2335626 1430732 1131518 760080 746883 901121 894388 940870 954822 974805 982334 1106824 1108446 5533846 5726211 40.25 71.8 1
14:46:15 2024-01-29 720751 721416 222953 218184 364102 369040 392435 387758 232437 232791 290209 294701 332602 340575 4793758 5155918 7215045 6921865 1185470 1235898 322751 281671 301170 302552 353489 347159 335578 338650 228866 232516 722379 694335 1547998 1525904 466113 465241 682786 689802 869645 845561 888922 894719 939655 946637 915816 1021231 2207281 2323822 1313366 1147340 761784 745024 905052 903902 938204 948408 973081 988864 1110961 1111384 5564472 5740659 40.25 71.8 1
14:46:16 2024-01-29 732103 720448 222333 218794 364066 371868 390870 384391 232609 232174 290447 294394 335868 336413 4783544 5102186 7062508 6902331 1210226 1239413 318828 282999 300247 299294 355406 346069 335578 337630 228866 231665 722379 684956 1575352 1544124 469348 462510 686073 689802 865913 846197 890591 891780 930113 946637 925062 1021640 2213569 2331387 1386819 1129910 760155 746353 899841 896331 942307 954147 975165 981634 1108580 1110052 5518394 5725899 40.25 71.8 1
14:46:17 2024-01-29 719559 719642 223238 217833 363882 369276 391917 387686 232471 232663 290354 294394 332905 340575 4792125 5161520 7190314 6921865 1185432 1234072 320740 281671 300958 301365 353241 346668 334605 338140 229318 232679 727519 692357 1554664 1525904 466113 464583 681818 687776 870882 846161 886392 894719 939563 946674 913182 1019049 2207007 2323822 1315215 1147340 762328 745024 903358 903902 938204 948226 974977 990786 1113130 1109627 5572043 5730790 40.25 71.8 1
14:46:18 2024-01-29 730017 719558 222257 217863 363625 369848 391917 384427 232574 231924 288960 293541 332940 336450 4786089 5100914 7052364 6887546 1203343 1236662 317163 282963 301170 299245 355406 346106 335543 337630 228866 231340 723769 686915 1555773 1543300 469015 464026 687568 691344 864686 843729 889917 893083 931530 946565 924406 1021640 2216553 2326432 1405483 1127083 757449 744509 902218 896709 939665 953793 975861 979352 1103584 1108768 5468195 5725899 40.25 71.8 1
14:46:19 2024-01-29 719707 719294 221883 218254 363832 367485 387993 387975 232378 232174 290484 294394 331639 340092 4789504 5161247 7187009 6912374 1192269 1234072 320764 281707 300247 301154 353772 345778 335578 338686 227802 232026 722638 690386 1566563 1525632 466777 464583 681818 687776 870882 846197 886392 891780 938528 952065 917118 1019049 2204145 2319123 1295201 1147796 763964 742695 903764 905755 941038 946923 971545 988827 1109622 1106644 5576444 5720827 40.25 71.8 1
14:46:20 2024-01-29 730653 718487 222582 217863 360997 369452 391917 385581 232574 232174 290395 292587 333405 337548 4795454 5121683 7052364 6872804 1201594 1235898 318052 281742 302024 299435 355406 346596 336084 338140 229427 230692 721876 688881 1601039 1540017 469348 463927 688055 691835 863461 843729 893208 894388 929419 946565 925062 1027004 2223198 2327790 1390131 1127008 756700 743982 904940 898132 937503 952056 976008 981353 1103858 1108093 5461799 5726703 40.25 71.8 1
14:46:21 2024-01-29 718686 719294 222577 217828 363616 368074 391088 387975 232795 232174 290905 296170 331906 340612 4789504 5155918 7161123 6902331 1188863 1233197 321061 281707 300284 300589 353489 346632 335578 338140 228156 232679 727519 693068 1582689 1521578 466113 465241 682301 690423 867180 844962 888922 896906 939655 953053 915705 1021884 2210556 2327790 1293029 1148938 761203 742695 904036 903629 939628 948408 974469 988864 1111269 1109627 5567025 5721412 40.25 71.8 1
14:46:22 2024-01-29 731770 719554 221847 217828 363112 372013 390224 384121 232609 232174 290445 294394 332940 333541 4783544 5093084 7059759 6912599 1203045 1235626 318828 282999 299038 300487 356190 345581 336365 337630 228866 231340 722379 684956 1558086 1544397 469348 462510 685588 689802 866502 848708 893973 897375 934327 952452 922820 1022614 2216865 2333042 1430732 1131555 759967 746205 901270 898502 940870 953756 974469 980935 1105255 1106028 5513575 5713254 40.25 71.8 1
14:46:23 2024-01-29 719196 718465 222577 217828 363103 368074 391926 387903 232217 232174 288721 295267 331906 339317 4786089 5160432 7202509 6892532 1179488 1234899 320990 282920 300381 299258 352183 346596 334605 337665 228511 231503 720989 694335 1569591 1516754 466777 466600 684690 691724 869608 842965 886280 899178 939453 948345 917770 1021268 2213405 2314177 1311486 1140790 757877 744240 907859 903902 934336 947738 973853 987382 1106375 1106525 5491673 5721412 40.25 71.8 1
14:46:24 2024-01-29 728549 718501 221506 217863 361069 369184 387885 384427 232609 232011 288721 294155 332637 336522 4779268 5083705 7078410 6872846 1206778 1235898 318604 282567 299364 299611 357639 345581 335578 337358 228831 231650 722379 685311 1564836 1544397 468832 462365 685701 690423 865306 846013 891752 891927 930113 950958 923628 1024300 2211995 2333042 1407402 1131518 759183 747141 899841 894461 940870 953438 973081 979539 1105255 1109810 5511155 5703702 40.25 71.8 1
14:46:26 2024-01-29 719196 717957 222577 217794 360740 368074 391917 387357 232217 232174 288721 294155 332637 340092 4788878 5146646 7202509 6916928 1183740 1233140 322262 281475 299708 301436 355889 346340 337598 337890 228690 232644 722901 693840 1561843 1525308 466777 464942 682265 687739 869645 846197 887137 895643 940230 946637 913219 1022806 2207281 2323822 1287938 1147340 761784 745098 903358 903741 938204 949324 973081 988827 1111269 1106028 5567025 5724391 40.25 71.8 1
14:46:27 2024-01-29 730731 718501 221883 217833 361069 369884 390812 384391 232378 232011 288721 295338 332940 335464 4782677 5098393 7041108 6903108 1203343 1234899 316951 283219 300816 301148 355833 345399 337634 337523 228760 231234 722379 686295 1561881 1540017 469015 462546 688632 692394 866528 843692 889815 894719 932405 946601 925062 1021640 2216553 2326432 1407402 1125480 758642 746611 906851 897005 938204 952092 973161 979914 1102869 1108093 5476006 5721412 40.25 71.8 1
14:46:28 2024-01-29 719639 718501 222253 217828 361069 367226 388029 387630 231826 232011 288721 294189 330946 339611 4789504 5155918 7202509 6920646 1193026 1233870 320883 281640 298929 301294 355889 346450 337634 337962 227926 232516 715591 689895 1568034 1523276 466113 464583 681818 687812 869631 846569 886392 894719 938232 946674 914893 1019775 2207281 2322174 1313366 1147340 760155 744496 904036 902621 938870 947738 973081 988864 1109659 1108410 5557606 5713254 40.25 71.8 1
14:46:29 2024-01-29 728927 718501 221847 217833 363112 371782 390260 384427 232540 232011 288685 294189 335868 333541 4779268 5083705 7069738 6923799 1207728 1237182 320573 282857 300066 299470 355869 345544 334569 337630 228671 231650 734463 684956 1555566 1540017 469447 459728 685551 688788 864686 844962 891311 894719 932161 946601 922365 1022726 2210262 2326432 1381169 1128689 757784 747141 900800 897227 939536 952092 972197 979539 1103688 1108093 5496331 5707959 40.25 71.8 1
14:46:30 2024-01-29 718614 716438 222385 217490 363112 367520 390812 386776 231860 232174 288721 293541 331639 339611 4779268 5164428 7193923 6914366 1187903 1232287 321774 281474 300284 300487 355601 346632 336681 336649 228156 232026 718791 690855 1563591 1524671 465450 463891 680851 686729 870063 843766 885131 893451 939265 952101 915166 1016836 2204145 2316967 1345386 1144077 761240 741937 902718 905029 939536 945064 969583 985978 1111269 1106028 5551143 5712145 40.25 71.8 1
14:46:31 2024-01-29 724694 717528 221883 217676 360956 368664 391364 385274 232217 232174 291053 293506 332405 338577 4784285 5107648 7053242 6888812 1191356 1238945 318651 281242 302024 299122 354339 345815 337634 336342 228901 230692 722125 688881 1547167 1534878 469015 463236 687082 691835 862239 842498 891789 894719 928762 946565 926377 1020188 2216553 2323822 1418995 1125480 755832 746081 904036 897336 936921 952092 972470 979539 1100491 1108093 5449438 5695424 40.25 71.8 1
14:46:32 2024-01-29 718614 716402 222546 217494 363112 367520 390224 386776 231860 232174 288432 296242 333978 339354 4794663 5157375 7180989 6921865 1185395 1231413 321061 281601 300854 301190 352218 346106 334640 337630 228359 232026 709870 690386 1555374 1525904 465450 463927 680851 685758 868833 845598 884464 894085 937865 953447 915816 1016873 2205439 2315596 1313366 1143264 761240 741827 901438 903902 938870 945731 970311 987382 1109659 1106028 5555108 5703889 40.25 71.8 1
14:46:33 2024-01-29 724694 718278 221847 217642 360952 368664 391110 384753 234742 231924 290245 294581 331801 337438 4782657 5082473 7050434 6877800 1201461 1235898 317092 281742 301170 298633 355406 346106 334569 337358 228511 230692 718962 687280 1565186 1538925 469015 463236 687568 691901 862239 841902 890633 891780 927414 946299 922439 1020151 2216553 2323822 1364219 1123879 755294 742549 902441 896769 935476 946664 973775 978804 1100540 1106525 5451721 5712070 40.25 71.8 1
14:46:34 2024-01-29 719711 717525 222097 217589 362822 369276 387813 387449 232045 231995 288563 295769 333508 339151 4780132 5155863 7171540 6893729 1178588 1235861 320954 280547 300381 299540 354670 346069 337085 337594 228440 231340 722379 694335 1542716 1518565 465380 465241 682786 689276 867143 842054 886392 894913 936903 948418 915816 1019499 2210422 2314602 1296726 1141649 759071 742842 905187 902547 935665 948408 973081 988752 1109183 1107309 5497779 5711340 40.25 71.8 1
14:46:35 2024-01-29 729905 718617 221670 217724 360884 369524 387051 383099 232437 231274 288577 294403 330876 333541 4780708 5083705 7079909 6903576 1207728 1234035 319051 281671 299582 300451 353985 342487 335543 338577 228475 231056 722379 683979 1572781 1539520 465450 459800 683793 686505 862129 848601 890573 885932 930040 953410 922329 1019011 2207590 2338941 1295201 1130298 761784 744730 894558 894351 940870 946592 967403 982334 1105255 1109193 5534122 5707034 40.25 71.8 1
14:46:36 2024-01-29 722687 719123 222418 217467 363479 368592 387885 382901 232148 232676 288401 296027 331836 336925 4781656 5174463 7140282 6884350 1175092 1232287 319016 281242 302024 299051 353489 346632 336444 337594 228475 231340 720989 694327 1537939 1521578 468646 465241 682786 691835 870609 839381 885056 898539 938232 943114 917118 1023094 2213569 2303747 1360452 1138014 753348 741754 907896 902584 931650 948408 978131 988589 1110159 1103472 5477448 5716467 40.25 71.8 1
14:46:37 2024-01-29 727635 716071 221883 217794 360956 368896 387704 387249 232148 231487 290354 294403 333713 337220 4774165 5072466 7103091 6912486 1199097 1232287 318534 281439 300708 299540 354134 345815 335578 339057 228866 231340 718013 687897 1559368 1530797 467676 465241 687082 688751 867143 847398 887809 893414 934841 946674 919642 1013833 2207281 2317238 1324459 1134778 760155 743969 899915 901268 942307 949998 972020 985103 1111873 1112813 5521617 5702757 40.25 71.8 1
14:46:38 2024-01-29 719412 719090 221528 218477 360997 367190 387957 384391 232437 230732 290354 295410 330876 338577 4774165 5111954 7079909 6884792 1188074 1232250 320504 280858 301170 299296 353206 342523 336591 336071 228475 231828 719599 694335 1561002 1528074 468110 463200 686110 691835 862165 839381 892424 899289 931682 947078 922365 1024589 2216553 2329734 1354803 1127885 755078 749154 907771 898148 936293 953966 978651 983586 1102017 1107946 5427136 5710800 40.25 71.8 1
14:46:39 2024-01-29 719702 716366 221652 218392 363407 367520 387267 386432 232148 231975 288649 295286 330876 337511 4780132 5141284 7168318 6903108 1188863 1232287 320054 281671 299364 300451 353206 345544 334569 338104 227414 232026 724330 688881 1573658 1521578 466113 464583 680851 687739 869645 844654 886392 894719 939563 946637 914303 1021231 2205712 2325123 1311517 1150803 762328 744349 903962 903077 938292 948299 972968 988752 1109622 1108093 5546692 5701854 40.25 71.8 1
14:46:40 2024-01-29 728927 717962 221466 217455 360992 369812 387921 382060 232182 231812 288649 295535 332405 333217 4764786 5069194 7050434 6884350 1206628 1232791 318534 283722 297536 299576 354304 344497 334605 337086 228121 231340 719383 683005 1561325 1540017 467909 462635 684727 687216 862165 846197 889778 893414 930076 946637 920928 1025005 2213820 2333743 1393969 1131104 758809 749560 899878 894314 940870 952056 971695 984165 1105255 1109663 5521550 5693275 40.25 71.8 1
14:46:41 2024-01-29 723534 716366 222350 216931 363112 368592 391088 383241 231630 232663 288649 295267 331871 336998 4776723 5161520 7145373 6884350 1175330 1232323 322206 280849 302024 299505 352945 346596 336444 337358 228156 231340 718210 694335 1554532 1516658 467443 465241 682786 691835 869645 839381 886392 898873 939655 950007 917007 1024149 2210556 2304918 1392050 1140449 755944 742316 908541 900949 935015 948408 978865 987382 1107003 1103509 5472835 5702654 40.25 71.8 1
14:46:42 2024-01-29 726825 712300 222350 217828 359758 369444 387957 386740 231791 231812 290390 292587 331871 336450 4774165 5072466 7092945 6887233 1193943 1232323 318534 281242 300247 299540 352183 346668 336681 337368 228866 230692 723496 685934 1553631 1530797 466513 465241 684098 687776 869631 848983 889400 893082 935393 953802 922351 1019858 2210556 2314602 1300647 1134778 759540 743822 899915 903261 940870 947978 970311 982293 1114461 1110798 5512049 5693275 40.25 71.8 1
14:46:43 2024-01-29 721417 716366 221661 218320 361069 367520 390188 387891 232540 230732 288766 294155 330876 339057 4783544 5120468 7098016 6884350 1189769 1234072 320990 281295 301170 299576 353241 342487 336591 336613 228156 231665 713386 692836 1584040 1527481 468778 462909 686639 691687 862811 841768 894011 899178 934327 945559 920984 1023131 2214978 2333470 1345386 1131104 755832 748807 909187 897338 934299 954111 976739 983774 1097604 1105743 5438819 5702654 40.25 71.8 1
14:46:44 2024-01-29 721753 716318 221812 217455 363863 368592 387231 384967 232182 232011 288419 296868 330876 336212 4776723 5137459 7153013 6903108 1189493 1231413 319051 281636 297608 300416 352218 345534 334300 339436 227379 231848 718210 687280 1569683 1525308 466445 463746 682265 688460 871464 845967 886355 890517 940230 946637 918258 1019775 2204145 2317238 1317064 1146523 761784 743969 902718 901268 939536 947069 972387 988789 1109622 1109902 5559077 5712033 40.25 71.8 1
14:46:45 2024-01-29 728655 716366 221466 217642 361033 369524 390188 383241 232217 231812 288617 292656 332370 333469 4764786 5079432 7012129 6884350 1203306 1232323 316835 281742 300247 298981 357403 345290 337598 339574 230558 231594 722379 685311 1557527 1542808 469112 459656 685701 686693 862202 846197 891152 894317 930040 946601 921021 1022726 2210422 2331387 1395888 1128689 757877 747141 899275 896590 940870 952056 973081 982334 1103688 1109810 5517513 5698587 40.25 71.8 1
14:46:46 2024-01-29 718686 716144 221847 217117 361024 367520 391088 385581 232010 232174 288680 295303 330911 337511 4774165 5139335 7166223 6893729 1177746 1231385 320740 282920 300879 302074 354885 345960 337157 337488 228690 231721 720989 695043 1546178 1519894 465450 464912 681818 692394 867143 843656 886392 891112 937420 946601 915166 1019775 2207281 2320527 1298575 1146523 757877 740609 904370 901591 936330 947069 973081 988827 1108837 1108093 5508962 5698676 40.25 71.7 1
14:46:48 2024-01-29 730213 716402 221656 217798 361069 369812 387885 382937 232344 231650 288685 293915 331871 333433 4774165 5072183 7054733 6914369 1208597 1236908 318945 281566 297176 301224 355889 342379 338321 336471 228475 230981 732503 683979 1576524 1537887 466113 463164 686110 685236 862202 848565 890448 888217 930113 954831 922365 1016037 2204145 2338941 1298575 1134778 763531 747141 898637 898644 940870 946628 967403 982334 1106824 1114090 5521455 5712033 40.25 71.7 1
14:46:49 2024-01-29 719707 716402 221847 217152 363103 368628 389957 382668 232378 232174 288613 294394 330911 336122 4767358 5141058 7112524 6886069 1185353 1233631 319393 281724 301280 301220 354801 344497 336444 338377 229524 232380 715271 690855 1547884 1525904 466740 459656 681818 689838 865299 841768 888922 898185 934142 947747 916317 1026124 2210225 2323822 1324459 1134778 757449 746362 905052 894388 933636 946592 973891 982755 1097604 1103363 5483832 5694612 40.25 71.8 1
14:46:50 2024-01-29 728659 712264 222533 216931 360997 369740 387885 384427 231079 232384 288613 292587 331871 333541 4764786 5108566 7109515 6886069 1194553 1232791 317092 281812 300247 299576 355853 345778 335732 338104 228511 230657 723668 684956 1547532 1528627 466183 463891 682301 685236 869990 846197 885093 889550 938232 952342 916467 1016836 2198008 2312960 1322610 1139980 760155 741937 899275 905029 939536 945027 968856 985202 1114461 1108878 5541751 5702654 40.25 71.7 1
14:46:51 2024-01-29 722535 712485 221656 217152 360412 367520 390224 384085 231860 231812 288725 292613 330911 337511 4778232 5093971 7045195 6884073 1191433 1234899 318569 281207 301170 299946 354020 345300 336919 337403 228831 230299 715114 687897 1542149 1530797 469348 463200 687082 691835 862202 842462 890174 894719 928762 946565 925062 1023500 2213405 2322174 1390131 1122282 755557 746081 902718 897227 935512 952056 974469 979539 1100454 1106525 5458817 5694612 40.25 71.7 1
14:46:52 2024-01-29 718311 712269 221656 217117 361033 366968 388029 385294 231114 231848 288360 295790 333942 338764 4775825 5155977 7164077 6899108 1177845 1232287 319535 280673 301810 299435 354420 345581 336444 337594 228156 231178 717498 693840 1551697 1512358 466550 465241 682786 691835 869028 839381 885761 897264 939563 947078 915816 1021997 2210422 2303475 1320761 1140449 753385 739998 907635 902584 931650 946400 976008 985941 1106824 1103326 5465021 5698310 40.25 71.8 1
14:46:53 2024-01-29 724145 712043 221501 218245 360412 368333 387287 386452 232368 230808 289688 294054 333978 336340 4763792 5053647 7077573 6903769 1199135 1230504 318604 281439 300284 299540 353884 345544 334605 336071 228511 230692 723769 687897 1563417 1528355 466852 464912 686595 687812 865299 844962 888922 889293 932821 952065 921021 1013833 2207281 2320527 1322610 1131555 759071 743969 899915 900630 940966 946520 970311 984476 1109659 1109229 5503358 5693275 40.25 71.8 1
14:46:54 2024-01-29 718577 716436 221218 218568 360745 369276 387813 384248 232241 230555 288504 295825 332535 338624 4767358 5105097 7072710 6884350 1188074 1232323 320019 282651 300745 301117 353241 345300 336591 335565 228671 231340 719383 692357 1543407 1525904 467615 462184 686595 691835 861011 839381 891822 897372 929038 945740 922402 1023131 2216553 2326432 1347269 1125480 755294 749339 904036 894793 935665 954111 973891 979539 1100491 1106525 5411623 5695007 40.25 71.7 1
14:46:55 2024-01-29 719641 715568 221705 217351 360853 368752 387123 385980 232206 231309 288541 293915 329885 337584 4774165 5126459 7163211 6884350 1182810 1230166 320090 280814 299364 300451 355296 345020 336681 336578 227449 232026 723169 689895 1569247 1521578 465450 463927 680851 685721 869645 843766 883834 893414 937829 954156 915816 1016836 2201136 2313102 1293385 1140827 760155 738539 901911 903629 938204 944396 970311 985941 1108837 1108093 5563070 5707034 40.25 71.8 1
14:46:56 2024-01-29 726792 717604 221670 217316 360564 369740 387957 382668 231860 231452 288360 294403 331871 333469 4760388 5072183 7026777 6874695 1199149 1231347 316614 281742 300429 300611 354304 342523 334569 337096 228156 231178 720989 683005 1567258 1537834 468683 459872 685588 689276 864073 843729 888514 894085 930113 946565 922365 1022367 2207281 2319811 1407402 1125480 757449 746081 899915 894683 938204 950986 973081 981353 1103821 1109114 5505789 5697602 40.25 71.7 1
14:46:57 2024-01-29 721444 715605 222385 217117 360997 370063 391364 384703 231596 232174 288577 292656 333039 336486 4767358 5142989 7123443 6874971 1171988 1230504 318792 280814 301998 298633 352183 346106 336206 336649 227961 231178 720989 692836 1547143 1516658 467983 465241 682675 691835 869028 839381 885093 898539 937961 945740 915166 1020188 2207281 2298851 1352919 1138014 751208 740705 907623 899780 932982 949324 980013 989112 1106713 1102837 5467989 5694524 40.25 71.7 1
14:46:58 2024-01-29 724694 715421 221705 217646 359833 368074 387885 385617 231722 231127 288685 293542 330911 336450 4761388 5048823 7078410 6893729 1199233 1232287 318534 281277 299002 299576 351893 344534 334640 335600 228511 230692 723769 686915 1574311 1526461 465450 465241 686110 687849 865885 843766 887846 892818 934179 953447 920749 1013833 2205712 2320527 1304279 1133165 760502 745300 901158 902344 940833 948408 969434 983624 1113130 1113602 5493238 5693275 40.25 71.8 1
14:46:59 2024-01-29 718162 712300 220220 218258 361069 368068 387885 384121 232574 230768 288649 294394 332427 337511 4761388 5082622 7078410 6865593 1189052 1228762 319992 280814 300708 299540 352218 342487 334605 337358 227414 231665 724330 691863 1540875 1524821 466550 459800 682786 690817 862202 839381 890954 897264 930113 947078 918339 1022404 2209989 2328435 1351036 1134297 755617 747141 906570 893643 931613 953793 978131 985178 1096825 1103363 5458643 5698882 40.25 71.8 1
14:47:00 2024-01-29 721753 712003 221191 217117 361065 368333 386686 385003 231826 231452 287693 294429 330876 333541 4760564 5141916 7134362 6893729 1190543 1230166 318088 281707 297644 299943 352183 344534 333843 338413 226709 231178 719599 683979 1574639 1521578 465781 463927 680851 685488 869645 844999 883797 892148 939563 946637 915406 1019079 2201230 2315224 1291569 1144523 759967 741644 902479 901231 936839 945064 970632 988864 1109315 1108093 5545709 5689215 40.25 71.8 1
14:47:01 2024-01-29 725814 712273 221156 217211 360453 369740 387957 382668 231826 231452 288649 297728 330946 333505 4751212 5067092 7022457 6874971 1194332 1232052 316171 281707 299038 298668 353772 344497 336206 336342 227961 230692 720989 683979 1568199 1540017 467946 462510 686110 689276 863461 842228 890041 895629 933590 948272 923518 1022651 2208982 2326136 1405483 1124679 755832 745024 899989 897005 937466 946628 973081 978070 1100577 1106525 5482034 5685158 40.25 71.7 1
14:47:02 2024-01-29 716578 712264 221656 216478 361028 366932 388029 384427 231079 231487 288373 295410 330645 337220 4757993 5130599 7106386 6865593 1172711 1226678 318534 282252 300958 300692 351893 345300 333843 336307 227802 230692 720989 693345 1565760 1512358 466586 464219 681818 692394 870251 839658 883648 899178 935430 945974 912998 1021118 2210422 2298851 1347269 1138390 755179 741754 906607 901268 931650 947306 973928 985202 1106824 1101768 5458648 5679843 40.25 71.8 1
14:47:03 2024-01-29 723330 714555 220502 217451 359874 367485 386722 385581 231435 230732 288649 292587 330611 336450 4761388 5050330 7069084 6893265 1193906 1230166 318088 280919 299111 299331 353703 344534 334569 334591 228511 230657 712409 685934 1554683 1529657 466777 464985 686676 688460 864576 843582 888810 892447 934327 950922 918990 1012354 2204441 2317202 1356686 1131555 757989 742989 898637 899892 938204 947738 968893 982372 1108873 1106065 5493238 5679843 40.25 71.8 1
14:47:04 2024-01-29 715527 715572 220128 217187 360663 366417 387885 382972 232378 230732 288373 295303 330345 336486 4757993 5109556 7087735 6849711 1185470 1231385 320019 280386 299002 299331 353206 342451 334569 337358 229524 231848 719819 692836 1546214 1525308 466777 459656 683756 689654 864039 841768 887846 897264 930149 947315 919730 1025319 2207281 2324484 1347269 1133165 754531 747141 904036 894683 931650 952333 973891 982330 1096825 1102547 5446210 5683897 40.25 71.8 1
14:47:05 2024-01-29 722447 715057 221191 217117 363112 368628 386686 386645 231826 231452 287693 294394 330876 333541 4757993 5118828 7103091 6884350 1188014 1230166 317198 281671 299582 298840 354812 344280 335623 338163 227309 231234 713386 684956 1549614 1525308 466445 463055 680815 683784 869645 844962 885870 887888 938456 952101 915816 1017623 2198008 2307773 1320761 1138014 760155 738539 899878 903261 938204 943028 967478 983066 1112845 1106525 5530860 5685158 40.25 71.7 1
14:47:06 2024-01-29 721753 715568 220537 216970 358822 367262 387957 383241 231504 231487 288685 293862 330876 336760 4752016 5073446 7013230 6856214 1188863 1234899 317805 281228 300666 297624 355638 342163 336170 336450 228530 229764 722125 687280 1539320 1530797 468019 462546 687653 690180 862165 840638 889146 895629 928762 948418 925062 1021997 2210422 2317238 1401645 1122282 753459 744496 901438 896590 936884 946664 973081 976679 1098897 1103435 5447830 5686408 40.25 71.8 1
14:47:07 2024-01-29 715297 715057 221537 216478 361033 366968 387993 385274 230953 231848 288170 294196 330876 337511 4751212 5120817 7153873 6894523 1176867 1231878 318945 280477 300308 298946 353848 345435 336170 336578 227862 230692 720989 693840 1541764 1514598 466550 464912 682301 691344 869631 839381 885093 897264 936903 945704 915816 1021231 2207007 2296162 1315215 1138014 754868 738539 906607 901268 930989 945731 976702 985903 1106039 1101731 5446210 5674518 40.25 71.8 1
14:47:09 2024-01-29 722499 715293 221120 217455 359829 366932 386686 385274 232044 230697 288613 294168 330345 335428 4752016 5035376 7065361 6889115 1193977 1230018 316987 281566 300029 299260 354420 345544 335732 335565 228619 230515 722125 685311 1540281 1525904 467443 465241 682786 686319 866528 844962 886392 891663 934179 951798 918221 1013833 2202702 2311320 1320761 1134778 759071 740108 899350 903902 939536 945064 967441 983035 1112191 1106028 5501092 5683897 40.25 71.8 1
14:47:10 2024-01-29 719201 715061 220467 217828 360381 366052 387885 383277 231630 229945 288613 294760 332750 337511 4755407 5094757 7031752 6859861 1194022 1232250 316136 280779 300247 300692 355889 342487 335732 336071 227767 229262 733093 686915 1544992 1532930 467983 462635 686073 688788 864037 841865 887809 894719 931682 948418 922365 1025069 2207281 2320527 1393969 1122282 755608 745024 899915 894683 937503 950913 973081 978070 1102088 1106525 5468195 5683897 40.25 71.8 1
14:47:11 2024-01-29 713899 715307 221120 216478 360961 365282 387921 384967 231630 231452 288432 292622 330380 339057 4762889 5138724 7103134 6865593 1171039 1231385 318052 279890 300630 298598 353884 345254 335696 336578 227767 230338 719599 693840 1578493 1512358 467247 464583 682030 691835 867143 839381 885093 897264 937567 945073 915166 1021997 2204441 2297185 1313366 1138014 757680 738539 906607 901268 930329 945731 973928 985941 1106039 1100103 5442330 5674518 40.25 71.8 1
14:47:12 2024-01-29 722594 713540 220926 217048 359838 367485 386686 385274 231630 230697 288396 294688 332931 335921 4748507 5062835 7069084 6874971 1191468 1226678 317092 281369 299328 300904 354420 345581 333843 334591 227961 229941 730718 684956 1548692 1525904 466852 465241 682786 685758 866502 844962 886392 886632 934142 946637 916695 1015351 2198008 2308045 1324459 1133165 757989 738794 897361 902455 940870 945027 967441 982334 1112057 1109229 5494791 5666427 40.25 71.8 1
14:47:13 2024-01-29 717081 715061 220467 217828 359874 368742 387560 385551 231976 230091 288667 294260 331816 337091 4754360 5068059 7042501 6848339 1187227 1230166 318509 280386 299957 298146 352148 342559 335732 334287 228511 230263 725159 688881 1538630 1528074 467211 459872 685067 689838 860399 841171 889252 890480 929038 947078 922365 1022726 2211720 2315596 1358569 1121411 753683 740303 899804 893679 935000 946592 974469 978070 1098824 1103363 5423525 5674518 40.25 71.8 1
14:47:14 2024-01-29 713394 715114 221373 216909 360668 367969 387740 385131 232769 231112 288482 295202 332031 338119 4748627 5134015 7145373 6865593 1175225 1230166 320504 280004 299999 298979 351893 344534 335732 336071 227379 230657 711672 692081 1534541 1512358 464788 463891 678888 687776 865299 841197 885761 892148 935540 946565 912461 1018323 2201136 2312960 1277045 1143264 755645 741791 901438 899955 934336 945731 970311 987345 1107979 1105743 5510511 5692367 40.25 71.8 1
14:47:15 2024-01-29 727669 715559 220361 217316 360527 369560 387087 383374 231688 230500 288391 292587 330876 332892 4746029 5047609 7037319 6865593 1196068 1229894 316614 281439 297212 298389 353737 342451 334309 336071 227414 230495 720989 681061 1567169 1537834 467909 459836 682786 687252 862165 846197 889146 889403 930357 946565 919679 1022726 2204145 2323822 1399726 1127885 755832 746155 896539 896701 938204 946664 972387 979539 1102906 1106525 5489709 5688169 40.25 71.8 1
14:47:16 2024-01-29 719633 715536 221289 216340 360808 367155 387691 382937 230759 231848 288297 292622 332103 335684 4740790 5141597 7102900 6846835 1168547 1227772 318052 282720 301170 299523 354384 345300 333843 336578 227414 230460 719599 691844 1546212 1515394 467946 464912 681818 691835 867143 838191 883797 898008 937567 943037 913182 1020151 2207281 2296162 1354803 1136395 751282 740960 906607 898644 930989 947069 976739 987845 1107003 1100312 5449070 5678737 40.25 71.8 1
14:47:17 2024-01-29 724392 713544 221120 217455 358790 369276 387087 385545 231114 230768 288581 293166 332427 333505 4739262 5037488 7093745 6865593 1191468 1229293 317128 280897 297284 298598 351677 345581 336206 334591 228121 230299 713900 684956 1539285 1521578 465122 465241 683542 686766 865913 844962 886392 891663 932125 950958 916966 1013112 2201136 2308045 1320761 1130677 757449 740144 897435 898733 940296 947306 969246 982222 1111549 1108768 5474032 5661099 40.25 71.8 1
14:47:18 2024-01-29 718103 715534 220431 217455 359327 365246 387849 382830 231114 229981 288649 293506 335560 337511 4739262 5068096 7028138 6840225 1186382 1230166 317092 279960 300745 300055 352183 342523 335732 337621 228156 229262 718013 687897 1561348 1528627 469113 462510 685588 690328 859654 841171 890744 894719 929038 947078 922365 1021997 2207281 2313956 1364219 1119364 755158 744769 902441 894424 936293 951096 972931 979252 1100725 1104924 5421302 5674518 40.25 71.8 1
14:47:19 2024-01-29 714387 713540 221218 216909 360417 365282 387849 384391 231079 230768 287693 293471 331170 338301 4748627 5111557 7134362 6865593 1177746 1226678 319794 280457 297608 299331 351893 342523 335732 335565 227379 231340 711260 688389 1568238 1517482 465119 463563 678888 683747 867143 842462 883797 891479 939655 946565 911814 1016836 2195062 2315824 1291569 1144523 758305 742170 900850 901702 936958 945586 970274 987345 1106411 1106718 5521455 5679566 40.25 71.8 1
14:47:20 2024-01-29 724658 715070 220462 216931 360666 368628 387849 381489 231469 230732 288455 293506 330911 333126 4746066 5046190 7008140 6865593 1199233 1230166 316171 281707 297248 298146 354020 342127 335732 336071 227767 230692 720989 682518 1577221 1534878 467578 459836 682786 685758 861518 845598 889815 889550 928726 946674 923666 1023538 2207410 2330430 1362336 1127811 760272 746537 898600 894683 940966 946664 971288 981391 1103651 1108093 5493238 5679843 40.25 71.8 1
14:47:21 2024-01-29 719711 715066 221696 216444 360417 369014 387921 383241 231079 231848 288134 296573 330380 335428 4748627 5128101 7117317 6856214 1172711 1226678 318768 279729 299497 298633 351893 345057 335732 336071 227897 231178 718210 690386 1556701 1512358 465122 464912 682301 690854 867143 839381 885870 898185 938320 946968 913035 1021118 2208707 2299973 1272321 1138014 754756 739621 905320 903629 931650 945731 976008 985202 1106824 1100953 5442322 5674518 40.25 71.8 1
14:47:22 2024-01-29 721753 714290 220277 217117 359865 366932 385491 384391 232044 229337 288613 293238 332246 333505 4739262 5016831 7013244 6859236 1190581 1226678 317092 280043 297608 297729 351893 344497 335732 334556 228121 229941 722125 684329 1542176 1521578 466777 465241 684727 688460 866502 846569 886280 890545 934327 953531 918764 1015482 2201136 2311320 1345386 1131836 755645 741937 897361 902023 940966 945731 967478 982334 1111438 1106065 5482034 5665139 40.25 71.7 1
14:47:23 2024-01-29 718614 714551 220467 217455 358502 365282 387575 382668 231114 230409 288577 292368 335996 337273 4739262 5064454 7014445 6835327 1184693 1229293 316579 279925 300284 297729 352183 342451 333843 334591 228121 229227 726238 684956 1557519 1532230 469447 462820 686676 688641 862848 842965 890116 894354 931607 948418 922365 1022726 2204441 2314602 1405483 1119364 751171 742769 898850 894683 934115 946701 972387 976642 1097269 1103399 5430680 5666427 40.25 71.8 1
14:47:24 2024-01-29 714203 713544 220502 216444 359910 365317 387885 383277 230759 231289 287657 293471 335960 336998 4748627 5122912 7107179 6846439 1171874 1226641 319051 279074 300112 298633 351893 342559 333843 335600 229524 230373 719599 692340 1540817 1510270 466777 465131 684241 689654 867106 839271 883760 894719 936903 946644 917118 1020502 2204145 2299465 1358569 1136395 751328 740144 904777 898681 929669 947069 973928 984953 1105255 1098586 5436805 5670471 40.25 71.7 1
14:47:25 2024-01-29 722535 713535 220467 216478 358781 367226 386686 384391 231114 230768 288577 293549 330380 333505 4742644 5046853 7059759 6865593 1189607 1226678 317092 280867 299364 298668 353703 347355 336609 337621 228051 229799 719383 684329 1545073 1527481 466777 465973 684241 685794 864686 843766 887137 892295 933518 946637 918339 1016245 2198008 2308045 1320761 1131555 757989 740144 897435 901305 939628 945731 967478 982334 1109659 1106644 5489899 5670471 40.25 71.7 1
14:47:26 2024-01-29 719435 714560 220431 217117 358215 365282 387539 382096 231148 230571 288617 293549 335524 336998 4732508 5060890 7003807 6840225 1190586 1231385 319033 282920 300417 300267 355387 342379 335696 337657 229904 229086 720523 686295 1551345 1530797 467983 462279 685177 690423 861518 840007 888288 892148 931678 947078 921711 1021268 2204145 2313919 1393969 1119023 752849 740449 899275 894683 935439 946628 972020 976642 1098083 1103399 5440059 5666427 40.25 71.8 1
14:47:27 2024-01-29 712385 713565 221156 216263 359901 365317 387921 383277 230908 231289 287738 293506 335996 336962 4746029 5104300 7103204 6837540 1169998 1226531 317946 280673 301061 297658 354634 344839 333807 338374 227379 230495 719599 692798 1548940 1518962 468114 464583 680851 690854 868991 838191 883797 897264 935576 942769 911554 1020151 2204145 2294533 1356686 1134778 752611 738503 904036 898681 929011 945731 973928 984465 1102999 1096964 5435277 5666427 40.25 71.8 1
14:47:28 2024-01-29 723145 711528 220431 216483 358526 366417 385527 384121 231114 230768 288373 293280 335996 333505 4739262 5039577 7065361 6876637 1188863 1226531 316987 281172 299183 298598 351893 345020 333843 334556 228459 230015 722125 683979 1538398 1524671 467443 465605 682786 685758 864686 843766 885761 889513 932821 946674 916317 1015351 2198008 2305382 1320761 1131555 755832 740364 897361 901814 938870 944625 967478 982334 1109695 1108093 5489899 5661099 40.25 71.7 1
14:47:29 2024-01-29 719435 713540 220431 216780 357676 365282 387267 381833 231114 230768 288373 292932 335524 336212 4726525 5056924 6996970 6838907 1198296 1228421 315183 280933 297216 297729 355889 342415 335732 335565 227414 230334 723248 682371 1555880 1534061 466550 459800 682786 685236 859654 843132 887216 888846 928762 946601 918339 1019813 2198008 2324513 1393969 1124679 755832 745098 897361 894793 938204 946664 968893 979539 1100528 1106525 5482034 5662388 40.25 71.8 1
14:47:31 2024-01-29 717631 713044 220502 215139 359869 365317 387885 380954 230370 231127 286813 293506 331636 333541 4740313 5131701 7052252 6828078 1176715 1227809 318569 279925 297608 297764 353241 342199 333663 336507 226709 230657 716820 686915 1542887 1520227 466513 459764 679887 687289 864686 839381 886392 894719 932858 945073 916317 1024626 2201136 2311320 1347269 1131555 752886 742915 902718 893790 932317 948408 973891 981632 1097604 1100175 5455616 5666427 40.25 71.7 1
14:47:32 2024-01-29 723071 713540 220502 215104 359910 367520 385527 382096 230759 231848 287413 293052 332967 332915 4741536 5084538 7079909 6866415 1187165 1226641 316136 283521 297216 300370 353884 342487 333807 336578 229362 229941 720989 682518 1564862 1521578 465450 463259 679850 685529 867143 843692 881175 889912 937567 946601 913109 1013795 2196446 2305382 1293385 1138014 759071 740019 899275 901268 936995 937615 966294 983029 1106824 1105743 5512049 5665139 40.25 71.7 1
14:47:33 2024-01-29 721753 714294 220431 216448 357604 366345 387596 384968 231688 230772 287954 292310 332571 335247 4735574 5040611 7027632 6860013 1202567 1226641 317128 280351 296380 300370 353884 341344 336206 334521 227414 230460 719599 682860 1563244 1530797 464788 459764 684241 684994 860399 844925 887846 888018 930357 951834 920883 1013795 2198008 2333042 1287938 1127885 759612 745024 894779 897227 940202 948408 965793 978767 1102105 1107627 5487751 5658486 40.25 71.8 1
14:47:34 2024-01-29 716541 713544 220842 216201 360632 368752 387051 382796 230977 231274 286633 294939 331027 333289 4736650 5138509 7071745 6818699 1175225 1226641 317128 279925 297608 299632 353206 342415 333555 336542 226709 230460 715430 686915 1546520 1520332 466513 459728 678888 686729 864037 839381 886392 894085 932784 943001 917118 1025081 2204270 2308045 1272321 1131910 751134 741754 899915 894683 931650 948408 975861 982334 1097604 1096964 5450102 5673394 40.25 71.8 1
14:47:35 2024-01-29 722729 713426 220255 215035 360273 368448 386627 384460 230942 231238 286504 294168 332103 332856 4736373 5068059 7078410 6840225 1185470 1225735 316579 280583 297897 298146 351893 342415 333807 336578 225973 229980 718210 681061 1539876 1518814 465450 462510 679579 685529 867143 842462 881175 886522 937567 948418 911131 1013795 2190369 2305382 1291569 1138014 759071 738018 897139 898280 935665 937615 967441 985903 1106824 1103363 5524498 5669304 40.25 71.8 1
14:47:36 2024-01-29 724838 714180 220440 216305 359649 367894 386614 382833 230725 229698 287450 293506 332103 332351 4724736 5011681 7023797 6856616 1201729 1225735 317128 280122 298131 299051 351893 342149 335732 334521 227026 229905 719599 681061 1589209 1525904 464128 459764 682786 684556 860899 844925 888922 885596 930357 952029 919371 1013074 2196446 2329734 1282491 1127885 759071 741950 891950 893046 940870 948408 965104 978033 1105392 1112666 5486908 5659872 40.25 71.8 1
14:47:37 2024-01-29 716571 715563 220207 216409 360956 366632 387725 382833 231079 230697 286624 292622 331350 333361 4736650 5115140 7062733 6840225 1181246 1226678 318768 279521 299328 299946 353884 341344 336681 334556 227026 230657 717000 688881 1550026 1520498 466445 459800 682786 689765 860399 838786 888073 894719 929038 944369 918303 1020151 2207007 2320527 1322610 1127083 751282 746081 903999 889219 932982 953719 977840 981353 1094347 1104402 5409511 5665139 40.25 71.7 1
14:47:38 2024-01-29 717291 711492 220220 216309 360889 366345 384914 382632 231585 230449 286781 292656 331170 335444 4736650 5091011 7112246 6846835 1182810 1224865 317092 280351 297464 299280 351893 342451 333807 336578 225973 230460 715430 683005 1561035 1516658 464788 462510 678888 685529 867143 841768 881175 889550 936912 948418 910448 1013833 2193410 2308045 1246724 1140449 756723 742125 898229 899669 935627 942846 970632 986511 1106441 1106755 5512049 5673232 40.25 71.8 1
14:47:39 2024-01-29 723293 713540 220242 216529 358634 367520 387231 383103 231114 230697 287950 292932 329850 332351 4727271 5034337 6985156 6830435 1197439 1226678 316101 280779 297219 299523 354670 341344 335495 334556 227379 229941 718210 679448 1543199 1534061 465450 459692 682786 684556 860399 843458 887846 888018 929038 946565 918200 1016798 2198008 2328435 1352919 1128707 758544 744877 896050 893864 939628 951059 968554 978729 1098824 1106525 5490097 5655760 40.25 71.8 1
14:47:40 2024-01-29 717916 713044 220471 215108 359874 365282 387231 382292 230370 231254 286302 293755 331170 335161 4729897 5126572 7059759 6820777 1177746 1226641 317163 280097 297176 297659 354921 341861 333807 336071 226008 230299 715430 686915 1543199 1517482 465450 459534 678888 685758 862129 838786 886392 894447 930076 944369 915816 1024693 2204441 2311937 1322610 1131910 755078 742425 900973 894498 930989 947738 972020 981353 1097604 1100496 5442330 5655760 40.25 71.7 1
14:47:41 2024-01-29 722780 710413 220436 215074 359584 366968 384337 381489 230405 231777 286777 293755 331869 332351 4727271 5072466 7062471 6841952 1185470 1223093 315659 280351 297464 300267 353616 342379 333337 336071 226675 229227 720989 679448 1541171 1520498 465450 459872 678888 684556 867143 843058 880512 889928 938320 953053 912681 1014757 2191905 2304284 1293385 1141262 758884 738503 898951 898148 937017 937507 968819 983029 1106824 1106939 5505675 5651727 40.25 71.8 1
14:47:42 2024-01-29 723808 711533 220053 216065 358392 368038 385527 382292 230885 230338 286777 293343 332103 331848 4720531 5028811 6994481 6839945 1200734 1226641 317092 280351 297009 300692 353884 341861 333843 335810 227061 229905 719599 679448 1570758 1530797 464091 459764 682786 684556 860863 846569 891035 890101 928965 953127 921695 1017628 2201230 2329734 1287938 1125480 757564 747015 894779 894683 940202 948408 966482 978033 1100491 1109663 5479918 5655760 40.25 71.7 1
14:47:43 2024-01-29 718339 712535 220396 215104 360381 366088 387539 382921 230725 231452 286831 294168 331170 333397 4727271 5126113 7077761 6818699 1170322 1223093 317163 279995 299787 296759 354670 342487 333807 335565 226675 230263 713386 687897 1564542 1519420 469447 462184 681271 692394 865803 836820 883648 897190 935320 943297 915444 1022726 2198008 2293649 1409321 1131481 750776 738794 905015 899252 929011 945731 973853 985291 1100454 1097384 5411623 5665139 40.25 71.8 1
14:47:44 2024-01-29 722780 711313 220467 216108 357671 366639 385455 383241 230176 230768 287428 292274 331869 333126 4727271 5035667 7041108 6835327 1185470 1224865 315845 280386 297536 297729 351893 342199 333337 335565 227061 229192 716642 681395 1551228 1523309 466113 459692 680332 685529 867032 844164 883343 889280 935540 946601 914303 1016095 2191850 2298851 1272321 1135144 755645 737921 896724 899632 937686 937615 964581 983774 1108800 1103363 5502643 5661099 40.25 71.7 1
14:47:45 2024-01-29 718614 711524 219745 216039 357676 364990 386686 380954 230725 230016 287778 292006 331170 335428 4727271 5054795 6981550 6828078 1187092 1226641 315148 279712 299328 297766 354420 342102 333699 337621 229579 228945 717818 683349 1545391 1529160 468110 459390 684690 688460 861623 839381 887656 891701 930076 946409 919679 1019775 2201230 2311320 1371752 1119364 754756 742879 897361 893414 934336 948408 971288 973756 1097604 1101731 5438438 5655760 40.25 71.8 1
14:47:46 2024-01-29 712507 711269 220242 215108 358790 364698 386378 382096 230666 230571 286338 293549 331170 335428 4736650 5108308 7078410 6828078 1167704 1223093 318017 281217 300066 302549 351569 342343 333807 337144 228713 229764 708416 691565 1554078 1508856 466113 463891 680851 689567 867736 838155 881138 894719 935540 944597 913182 1016836 2198008 2296162 1291569 1134778 753003 737944 903999 898644 929011 942992 973081 983774 1105255 1102240 5427399 5657062 40.25 71.8 1
14:47:47 2024-01-29 719707 710414 219556 216197 358462 365317 383188 383205 230725 229267 287455 292133 331170 333433 4727271 5007559 7013132 6835100 1192231 1229320 319033 279820 299632 298075 351713 342379 335428 336430 227786 229086 725159 683005 1540578 1521578 466697 464912 682786 683747 862202 843095 884944 884017 930113 946565 918423 1012625 2198008 2305382 1272321 1128689 754495 737095 894558 897005 935476 944360 966715 980935 1106448 1106525 5465021 5644972 40.25 71.7 1
14:47:48 2024-01-29 719439 711528 220242 216108 356636 364990 387583 380919 230405 230338 288342 290802 331170 336310 4717893 5050519 6975830 6838907 1189769 1227883 317684 281723 300429 297311 354634 341861 333807 334556 226709 228650 717460 683349 1538288 1528627 467211 459800 682712 688460 859654 841171 888288 890360 930357 946409 918990 1019775 2199768 2312960 1397807 1119364 754756 740376 894595 889219 935665 946520 970311 978033 1097269 1102547 5461358 5655760 40.25 71.8 1
14:47:49 2024-01-29 711305 711264 220935 215738 358786 365282 386686 382328 229698 230905 286857 293755 331170 333469 4730833 5124261 7074794 6820042 1179438 1227010 316951 279912 297572 297730 352183 342487 333555 337657 226675 229905 716820 684956 1584647 1519420 467578 459800 678888 689802 865913 838191 883834 894719 932821 937624 913182 1022367 2201136 2297222 1309159 1131518 751848 740705 901438 897227 931378 945731 975276 983774 1097604 1098938 5427742 5661099 40.25 71.7 1
14:47:50 2024-01-29 722724 711497 220493 215139 358502 366932 384878 380919 229664 230768 286813 292042 331623 332387 4736650 5070728 7062621 6846835 1185470 1223093 315877 282520 297176 299487 351893 342523 333807 334591 227274 229227 722125 679448 1536032 1521578 466113 462474 679850 684556 866528 843692 881304 888018 935576 946601 913145 1013112 2188736 2298851 1317064 1134778 757784 737921 894816 899892 935476 937615 965754 982334 1108837 1103399 5496331 5655760 40.25 71.8 1
14:47:51 2024-01-29 717118 711528 219745 215139 357389 364698 385527 380919 230885 230338 287657 290802 329920 335211 4732111 5040497 6996970 6832580 1196584 1223093 315148 280779 297464 299256 354776 341861 333843 334556 226709 229941 718210 679448 1555880 1530797 466183 459764 681818 683478 860399 841270 888922 889280 929038 948418 917002 1019049 2198008 2322174 1358569 1122282 754533 744496 894816 893414 938204 946592 967441 978070 1099368 1104961 5474427 5655760 40.25 71.7 1
14:47:53 2024-01-29 716578 711528 220462 215861 358826 365317 386686 382562 230714 231167 286526 292401 331565 333289 4726062 5127636 7062621 6820663 1179563 1226736 317163 279499 297216 297486 353884 340828 335938 334591 226008 230657 717000 688881 1536722 1519420 465781 459045 681818 687812 860399 839381 888922 894719 929038 943037 918423 1021997 2198008 2317238 1297016 1128689 751171 745024 902718 892111 930989 946628 974469 982334 1093682 1097000 5416321 5650372 40.25 71.8 1
14:47:54 2024-01-29 713345 710980 220246 216258 360672 367114 386355 385005 230782 230394 286669 294581 330063 335571 4735612 5100283 7103091 6835327 1166042 1223093 316614 279222 300247 297244 351893 342451 333807 334556 226516 229754 715271 688881 1539410 1507412 466183 463891 679850 689802 866528 837004 881249 893864 934179 937660 912498 1019775 2198198 2289657 1272321 1133971 751853 738794 904036 899892 928316 943028 972433 983066 1102906 1097384 5429574 5647697 40.25 71.8 1
14:47:55 2024-01-29 721937 710413 220617 216874 358036 367969 384771 383099 230942 230045 287554 292515 330992 333361 4711225 5041064 7043863 6837456 1185470 1221324 315183 279925 297500 297486 351893 342487 333807 334018 227061 229227 722379 679448 1540875 1519420 465450 463952 680851 685529 865269 842498 883131 888018 932821 946601 915816 1013833 2191850 2302113 1344680 1128689 755070 737423 894816 898681 937933 937651 964655 980935 1108015 1108093 5470519 5669332 40.25 71.8 1
14:47:56 2024-01-29 721716 712166 219947 216309 356494 366783 386198 383103 230336 229981 286777 291155 331386 333181 4720531 5032404 6967099 6801101 1194018 1224865 315753 279925 297500 296794 353884 341380 333843 334521 226675 229262 718210 679448 1559002 1530797 466513 459764 682301 685529 859789 840638 888922 888217 929038 947747 916317 1019049 2197735 2317238 1393969 1123879 753422 743969 894816 892148 937540 946556 969546 976642 1097269 1104328 5469999 5657162 40.25 71.7 1
14:47:57 2024-01-29 717433 711314 220330 215935 359549 365282 386686 382833 229698 231167 287247 292578 330705 333126 4735764 5104253 7041108 6796204 1175293 1223130 317092 279074 297536 299523 351893 340828 333807 335600 225973 229941 712650 687619 1550327 1516658 465450 459045 680369 687812 860909 838191 886392 894719 929419 943001 915816 1022367 2198008 2311320 1272321 1128689 750637 742879 901438 892744 929011 948408 972020 984203 1097704 1102837 5392313 5659872 40.25 71.8 1
14:47:58 2024-01-29 717832 710491 219745 215104 359586 368491 383152 380919 230405 229981 285904 294924 331027 332387 4723900 5068096 7084226 6830435 1171762 1223093 318569 279074 297500 298146 351893 342415 333663 334521 226709 230692 715415 686915 1573740 1512358 464128 462546 678407 685529 865913 839197 882541 886595 935576 948418 910485 1016074 2191850 2305382 1294878 1141649 757449 737132 897213 896783 935682 947035 969434 987253 1106750 1105186 5498704 5646382 40.25 71.8 1
14:47:59 2024-01-29 723756 711945 219521 216039 358786 367520 385532 382110 231011 230016 286875 292684 330241 330844 4714528 5008675 6994481 6840225 1190618 1223130 316579 279925 297536 298633 351326 341104 335732 335754 227220 229658 719599 683979 1533301 1521578 464128 459800 682786 682615 859789 843729 888922 885730 929697 946674 918990 1010878 2191933 2326432 1294878 1127083 760155 745300 895727 894424 939665 948336 964992 981504 1103858 1107591 5466951 5637003 40.25 71.8 1
14:48:00 2024-01-29 712322 711524 219859 215969 360417 364698 384337 379069 230919 229662 285900 293755 330170 333433 4711874 5046557 7013132 6818699 1179563 1221324 318088 279074 297176 297244 351893 340313 335732 334521 226008 230299 717000 688881 1541325 1516475 465450 459800 681818 687776 858448 837004 888288 894719 928380 937696 915361 1021268 2198008 2315824 1324459 1128985 752923 744386 903121 893045 931539 951096 974469 979539 1092907 1100175 5389777 5642111 40.25 71.7 1
14:48:01 2024-01-29 713460 710487 219745 215139 359584 366288 383152 381792 230370 230016 286575 292587 329707 333469 4720531 5083079 7087735 6860660 1172598 1221324 318321 279222 297536 297764 351857 342415 333807 334053 226709 230657 721719 686915 1563637 1512358 464128 459908 677927 685529 864686 841171 881933 889550 935576 947747 911378 1017585 2194754 2305965 1289331 1140449 754921 741071 899878 894461 931650 943028 968893 984991 1106039 1102547 5485965 5638331 40.25 71.7 1
14:48:02 2024-01-29 721753 710725 219097 215143 358498 366417 383223 381214 230405 229337 286575 291724 330205 330844 4714565 4982897 6995115 6835327 1191468 1221324 316136 279074 297536 300087 351290 341104 333843 335754 226043 229227 718210 682729 1547347 1525904 463798 459081 682786 684556 857960 843729 888922 888200 929695 952379 921039 1016208 2198098 2327790 1313366 1125765 757989 740376 890687 895052 940202 947738 963211 976679 1102216 1109847 5474427 5638331 40.25 71.8 1
14:48:03 2024-01-29 712619 710989 219745 215104 359874 364734 384914 381214 230725 230016 285980 293755 330205 333433 4715363 5068319 6999334 6801064 1177820 1224902 317092 283971 299328 297946 351893 341380 335495 333830 227414 229262 716820 687897 1550028 1517482 465195 461323 682094 689313 858448 839658 891349 893304 929591 942892 921695 1022651 2205940 2312960 1320761 1119364 752993 741986 899915 891479 931650 949605 973700 975910 1096048 1100139 5382085 5634312 40.25 71.8 1
14:48:04 2024-01-29 711734 708373 219710 215143 358467 365890 383188 382060 230370 229373 286374 292578 329209 333505 4713804 5081738 7087735 6827708 1177708 1219558 317198 279074 296492 297729 351893 341861 333807 334556 225973 230692 711363 684467 1553421 1515806 465119 459620 680301 686430 865306 841768 881101 890545 933996 946968 907835 1015351 2188736 2306525 1284307 1138014 755079 738539 899641 897227 931687 937723 968893 987215 1105255 1103363 5491673 5639648 40.25 71.8 1
14:48:05 2024-01-29 719449 711533 219802 215173 358755 366932 384373 382022 230759 229337 286338 292932 332103 331310 4714528 5022998 6994481 6835327 1196457 1222656 316614 279995 296311 300158 351857 343145 333843 336466 226675 229192 712529 680908 1590929 1524671 464128 459584 684204 683996 860325 845366 888810 888018 929038 946674 919371 1015294 2193410 2323822 1300424 1128179 757299 744042 893511 894793 940870 947069 963729 976605 1100454 1109865 5462688 5637003 40.25 71.8 1
14:48:06 2024-01-29 713252 710957 219031 215104 359549 366521 384878 381214 231045 229981 285869 294168 330170 333397 4717893 5093084 7033149 6801026 1177746 1223525 319484 279039 297500 296759 351893 341399 335623 337071 228496 230177 705701 688881 1538648 1518169 466113 459512 682749 689441 857923 836374 888922 894991 930357 937624 917118 1021231 2201230 2314602 1320761 1125480 752465 744496 901438 891406 929011 948408 975165 979501 1091287 1099717 5397483 5635447 40.25 71.7 1
14:48:07 2024-01-29 712507 710114 220053 215742 359296 365631 382007 380919 232200 229945 286539 294374 329902 333361 4728938 5103661 7072954 6801177 1165174 1221287 316800 281217 300278 299523 351339 342163 333699 336668 228228 229086 718731 689257 1543398 1508856 466777 463855 678888 687776 867119 836043 880475 894719 934142 943187 913145 1019049 2194971 2285126 1390131 1128689 750240 737921 902718 895591 926308 944360 973853 985178 1100491 1097384 5416321 5646382 40.25 71.8 1
14:48:08 2024-01-29 719707 708337 220088 215738 358578 365246 384337 382632 229664 229945 287216 292219 330938 332856 4712101 5055422 7037483 6827801 1186164 1224674 317612 282121 297320 299523 351785 342307 332652 337388 228228 229016 720754 679448 1537612 1518814 465450 463840 679850 684556 864686 842462 883343 888018 934841 946601 913145 1013795 2188736 2296162 1291569 1130677 755832 737407 894779 899892 935439 940778 966482 983736 1106824 1103326 5493238 5646382 40.25 71.7 1
14:48:09 2024-01-29 720389 709415 219710 215104 356529 364663 385527 382921 230336 229981 286817 291119 331170 333397 4717893 5038290 6972318 6835327 1194800 1224907 317684 280591 297284 297311 354598 341681 333807 336704 226481 229192 708588 680177 1539738 1530247 466445 459045 681818 685492 857960 841233 888922 888018 929695 948418 916966 1016798 2194971 2320527 1352919 1122558 755832 742189 894415 893525 936802 948408 965991 976605 1097269 1104961 5442746 5637003 40.25 71.8 1
14:48:10 2024-01-29 713357 711196 220396 214854 358755 365246 386070 381752 230370 230697 286226 292932 330170 332351 4705131 5103725 7057226 6810609 1176715 1224321 316987 281326 297536 296759 351893 340002 333807 337621 228067 230228 730048 686915 1572981 1518169 465450 458327 680332 685721 860399 837920 886392 894719 931017 943001 916950 1022726 2198008 2311320 1295201 1128689 752923 744042 901438 892258 929011 948408 973081 982334 1091323 1099717 5405205 5646382 40.25 71.8 1
14:48:11 2024-01-29 717592 709406 219710 215070 359838 366345 383152 380884 230336 229302 285026 293755 330205 333431 4717893 5074645 7082629 6820042 1169998 1220920 318088 279527 297248 300370 350723 342343 333807 334018 226675 230141 712529 687897 1541182 1507412 464128 462635 677927 685529 863388 839381 883131 892148 934106 947078 910485 1015314 2191850 2302113 1300424 1138014 753348 740195 898637 898502 931650 937651 967441 983029 1105255 1101731 5471232 5637003 40.25 71.8 1
14:48:12 2024-01-29 722511 709370 219368 216078 358215 366345 382543 381214 230759 229302 286338 291724 330205 331310 4727447 5000193 6992324 6832580 1190180 1224395 317503 279039 297464 297451 349379 341200 333843 333830 227026 229192 711158 682371 1538737 1517736 464128 463891 684241 686505 860638 839381 886392 886924 929419 950007 917118 1010423 2188736 2305382 1272321 1125480 754495 738503 894816 896590 935439 945731 963174 979464 1106039 1106525 5438438 5627624 40.25 71.7 1
14:48:13 2024-01-29 712001 710186 219026 216409 358197 366149 384302 382292 230885 228789 286562 292401 329657 333253 4701652 5043202 6952398 6819387 1187092 1223093 317344 282520 297572 296552 353884 341308 333807 334287 226481 229192 715271 679448 1537130 1527543 467776 459728 681818 686017 859789 841171 887137 888846 929038 947078 916966 1016836 2196446 2312960 1366102 1122245 755078 742989 894816 893525 935476 948408 969999 976605 1097269 1103326 5442784 5637003 40.25 71.8 1
14:48:14 2024-01-29 714404 710182 220396 215070 358174 367114 386979 382957 231875 230449 286231 292791 330063 333253 4707197 5100283 7022262 6802278 1175225 1219558 317092 279222 297536 297838 353884 340277 333807 335530 225973 230263 712650 687619 1532990 1515582 466113 459009 678888 688386 860399 838191 886392 890517 929382 943001 916467 1022367 2198008 2311320 1295201 1128689 753683 742989 901438 893253 930329 948408 973081 982334 1094494 1100496 5410768 5638331 40.25 71.8 1
14:48:16 2024-01-29 719711 712443 219960 214932 359586 366789 384987 382833 230622 230555 285685 292755 330759 333778 4714528 5058620 7085605 6828078 1178550 1222656 319033 279039 296102 297694 351573 341344 333555 334591 227423 230460 712650 683005 1567463 1511007 464128 459872 676968 684556 864686 839381 881175 889513 935540 947078 910191 1015039 2188736 2302113 1304122 1138353 755070 738430 894595 897227 931650 942992 967441 983029 1106824 1103290 5482254 5646328 40.25 71.8 1
14:48:17 2024-01-29 720319 709265 219179 216275 358071 367188 384442 381913 230977 229161 286741 292897 330241 332657 4714528 4991729 6984881 6835327 1188037 1220920 315845 279039 296946 297694 351326 340828 333843 333830 226675 229192 718210 682518 1558248 1521578 463469 459764 682712 682615 857923 842498 886392 885596 928767 946637 917002 1013460 2188736 2323822 1296726 1125480 757989 739816 889119 891743 936802 945731 963729 979757 1098897 1108093 5472534 5642225 40.25 71.8 1
14:48:18 2024-01-29 710413 710268 218816 216120 358571 366113 383152 381214 231079 229232 286494 293293 329671 333361 4711166 5044871 7003807 6804464 1178722 1220920 317092 283571 297536 296759 351893 340839 333843 333830 226709 229227 715430 688389 1531821 1515394 466113 459800 682786 687739 855970 835781 888922 889219 925679 937660 916732 1021231 2201136 2311320 1320761 1119364 750776 740376 898488 885932 931650 946592 973081 976605 1097704 1103906 5426267 5641007 40.25 71.8 1
14:48:19 2024-01-29 716408 710422 220053 215070 358215 366149 387725 382687 229630 230338 285900 293039 329671 334967 4688295 5109556 7022196 6790563 1171837 1220920 316871 284156 297464 296552 353884 341825 332868 334591 228228 229905 712650 683979 1567598 1513161 466477 459534 677927 685721 862165 838191 884426 893813 930113 937624 915166 1020188 2198008 2298851 1272321 1128689 750776 741142 899915 894793 929669 947306 976484 981353 1092724 1102056 5417264 5637003 40.25 71.7 1
14:48:20 2024-01-29 718940 711528 219995 215031 358755 366345 382883 382292 232343 230555 285231 293656 331170 331346 4711874 5070399 7078410 6821533 1176027 1220920 317128 279613 296555 297694 351857 341308 333807 334521 225938 230263 714182 684329 1561035 1509555 464128 459872 676968 684556 864686 839381 881212 888217 934179 948418 909803 1015314 2188736 2300498 1304122 1138014 755832 739383 899878 899959 934312 944625 969246 986548 1106215 1103619 5442746 5633990 40.25 71.7 1
14:48:21 2024-01-29 717592 709411 219026 215738 357121 367114 381703 381214 230725 229267 286338 292417 330205 332387 4688295 4989014 6990756 6827801 1187999 1220920 316101 279039 297464 297694 349738 340349 333843 335961 226709 229192 719599 683005 1531102 1519420 463469 459800 682786 682615 857923 842498 887656 885500 929038 946674 916966 1014065 2188736 2322174 1289331 1128985 758950 742732 895089 894572 938292 945744 963579 978552 1100418 1108878 5442784 5627624 40.25 71.8 1
14:48:22 2024-01-29 712050 712433 218686 215095 359874 366149 383223 378709 231079 229302 285062 292578 329938 333126 4701801 5044741 7005093 6801064 1178722 1220920 317128 283948 297608 296517 351893 340828 333843 333830 227061 229227 705674 687897 1548846 1516658 466445 459800 682786 687776 856706 837004 888922 893451 926359 944369 918303 1021231 2204441 2315824 1302463 1119326 750856 742732 899528 893045 931576 946556 972387 973793 1097704 1103619 5400869 5638331 40.25 71.8 1
14:48:23 2024-01-29 709560 708373 219706 216846 357676 365115 384373 381792 229664 229302 285936 292451 329671 333505 4705156 5081738 7046572 6790563 1171001 1220648 316136 284385 297500 295897 353920 341861 333541 334556 225973 229192 718210 683979 1569563 1512358 466513 459045 677927 685758 860909 839381 883797 894719 930076 943224 916296 1022539 2199663 2296162 1320761 1131910 750776 741071 899915 894793 930329 944588 975503 982334 1096048 1096607 5418097 5631412 40.25 71.8 1
14:48:24 2024-01-29 718650 708110 219026 214361 358746 365282 385496 381752 229698 230338 285026 292417 330205 330844 4701765 5053921 7050434 6818699 1177708 1220920 316392 279222 295650 297209 351609 342931 333807 334556 227263 230112 711260 682032 1544943 1510213 463798 459836 676968 684556 864686 839381 883268 891260 936986 947005 911740 1015482 2188775 2302691 1277045 1138014 755832 740888 900216 895014 933019 937687 967441 986121 1105255 1103363 5448428 5632983 40.25 71.8 1
14:48:25 2024-01-29 721179 708369 219705 215070 357640 366345 382579 379069 230370 228950 286338 292932 330170 330344 4696276 4991915 6975830 6823208 1193123 1220920 316136 279039 296102 297729 351326 339250 333843 335754 226043 229032 716820 679087 1558902 1516658 463469 459764 682749 682357 860786 845366 888214 885426 930283 952452 920765 1013235 2188736 2323822 1278238 1128985 757839 742842 894816 894683 940296 947069 963729 976642 1100491 1108410 5450102 5628966 40.25 71.8 1
14:48:26 2024-01-29 710487 709447 218646 215139 358755 364436 383762 381214 231114 229267 285663 293059 328889 333397 4705156 5044727 6972091 6799942 1181250 1225771 314928 279222 297608 295897 351893 341344 333807 335754 227190 228127 719171 681883 1547649 1525308 468110 462635 684727 687971 860362 839345 886205 892447 928891 945740 919679 1019049 2199490 2305382 1399726 1116181 752385 742135 897361 893525 931687 948408 970311 973756 1096048 1100139 5396169 5632983 40.25 71.8 1
14:48:27 2024-01-29 710487 709179 219745 215104 358210 365115 385491 380919 231612 230016 285904 291865 329938 333433 4701801 5093039 7037221 6783532 1171039 1220920 316171 284156 297464 296794 353435 340313 332868 334556 225973 229658 708416 685583 1571736 1514931 466777 458901 678814 687482 862811 838081 885093 892148 930113 945740 916950 1022330 2198008 2306525 1320761 1128689 753683 741937 900161 894326 929011 946400 972387 982334 1094494 1098938 5406902 5625961 40.25 71.8 1
14:48:28 2024-01-29 714364 707338 219368 215104 359044 364954 382007 382292 229698 229302 284991 294481 329209 331346 4701765 5063193 7079163 6800861 1164994 1220920 317128 279743 297176 296552 349774 341609 333049 336875 228228 229086 707045 688881 1526876 1501607 465450 463018 680778 687739 864073 836410 880939 895629 934142 943001 910485 1017585 2194886 2286942 1287938 1133165 751576 737397 901438 898502 927658 937615 972387 982372 1100491 1097384 5406902 5625961 40.25 71.8 1
14:48:29 2024-01-29 720389 707338 219062 215104 356029 364151 382883 383192 229664 229267 286302 291155 330205 332118 4695100 5033256 7013132 6809320 1180329 1220920 317388 281886 296340 297514 351569 341717 331718 337657 227906 228855 719599 679448 1554673 1516658 465450 459836 677927 682357 867143 841768 878563 888018 936283 949614 910509 1010915 2185627 2297222 1272321 1134778 755832 737397 893961 897336 934336 937543 963896 983774 1104983 1102547 5474303 5628966 40.25 71.8 1
14:48:30 2024-01-29 719702 708373 219062 215915 357424 366381 384337 380945 230370 229302 285887 291190 330241 331077 4701801 4968681 6980469 6811308 1188755 1224674 318133 281326 297356 299420 349594 341717 333447 333794 228875 228660 715430 681061 1539795 1518169 466113 462256 682786 685529 860299 841454 885870 888018 929419 946565 918423 1013183 2193327 2302113 1289754 1125690 751208 737423 892061 897227 936330 945731 964581 979501 1106824 1103399 5446210 5623611 40.25 71.8 1
14:48:31 2024-01-29 712507 708874 219407 215923 356315 365115 384032 381752 230370 228911 286813 290873 329209 333469 4699135 5018054 6942241 6815168 1193985 1224395 315897 282739 297054 297069 351785 340792 333807 335754 226008 229227 715271 677739 1542781 1528627 465450 459404 682440 684556 857923 841233 888922 885500 927722 946565 917002 1016836 2188806 2320527 1320761 1121448 755832 742915 893621 892074 937540 948408 965104 978070 1097269 1106525 5447937 5619601 40.25 71.8 1
14:48:32 2024-01-29 712837 709411 219771 214702 358755 365115 383188 378997 229698 230374 284991 292932 329173 332387 4701801 5059871 7027632 6781501 1177320 1220846 316987 279743 297464 296552 351893 341958 335623 336193 225938 229227 712772 686915 1535313 1516009 466113 459800 681818 687289 857923 834598 888288 894195 926409 937660 917002 1021268 2198008 2311320 1272321 1119364 750781 742915 899989 889513 931654 946556 973081 977337 1092907 1100656 5361560 5623611 40.25 71.8 1
14:48:33 2024-01-29 711734 703322 219062 215065 358502 365115 382007 382833 229698 229302 285067 293755 328216 332892 4701801 5085822 7068475 6791744 1159238 1217458 315880 283985 297356 297268 351573 341861 332868 334018 228228 229086 718210 687897 1534911 1508073 466513 463586 677927 687812 864073 834561 881212 894830 932858 937588 910448 1021268 2194886 2283700 1366102 1128689 749958 736879 901911 894683 926308 943028 974805 983774 1098897 1095832 5399182 5628966 40.25 71.8 1
14:48:34 2024-01-29 719707 710150 220088 215108 356065 364990 383152 380919 229471 229337 286137 290916 330205 333741 4688068 5040611 7053925 6801290 1176602 1220054 318467 284257 295507 297279 351303 343419 333572 334521 226942 229298 715591 682518 1559998 1505967 463469 459908 676968 684070 862202 839381 881212 888217 934179 947747 907871 1013870 2188736 2298862 1304122 1138014 755944 736382 897361 898148 931650 937651 966752 982330 1103688 1100175 5446210 5621933 40.25 71.8 1
14:48:35 2024-01-29 714441 707333 218686 215139 356342 364151 381971 381752 230370 228985 286526 291759 329422 334253 4700473 4989517 6985156 6827801 1187165 1219594 315113 284057 296340 297838 349456 341344 333843 333600 226709 229032 714040 681024 1531893 1515582 464128 463563 682786 685529 860399 839381 885131 888018 930357 948418 915816 1009684 2188736 2298851 1317064 1125480 754868 737423 893511 894683 934115 941844 963933 978070 1105255 1103363 5438438 5617908 40.25 71.8 1
14:48:36 2024-01-29 714113 707374 219062 215104 355494 364932 386627 381550 230714 229161 286669 291014 329297 333325 4703834 5010899 6948422 6796317 1189769 1220920 313288 279109 296591 297730 351893 340313 333807 335754 225973 229192 716820 677509 1549701 1526461 466113 459404 680851 682615 857923 840638 886392 887387 927714 945197 917002 1016836 2188736 2317238 1326308 1121448 755294 742879 890797 890811 935512 948408 963933 975216 1097036 1103399 5451721 5623611 40.25 71.8 1
14:48:38 2024-01-29 712503 710422 219806 216738 358216 366149 384464 378889 229630 230358 284884 292274 329031 332243 4692435 5074326 7008767 6790563 1175330 1219324 317163 283985 296798 297730 351893 339286 333577 335754 226008 229941 714182 686915 1550309 1512358 465450 459764 680851 687289 857923 837004 888922 893451 926409 937660 918423 1019813 2196446 2308045 1293385 1122282 750240 742915 900161 888846 929011 946592 973081 978070 1091323 1097000 5361560 5625267 40.25 71.8 1
14:48:39 2024-01-29 710300 708561 219569 215001 357492 365005 385312 383374 229562 229232 285895 291865 328145 333397 4705848 5072466 7042501 6781184 1166042 1220920 316066 278226 297464 295621 351893 341825 332292 334521 227906 229362 716820 683349 1584276 1512358 466843 459800 677927 687776 862165 834524 883094 891743 930040 939302 911777 1022726 2195062 2287089 1347853 1128689 749705 739591 897176 891743 928974 942992 974469 983736 1097604 1094210 5409012 5631574 40.25 71.8 1
14:48:40 2024-01-29 716061 708405 219323 214932 359364 365211 383898 382022 229664 229267 284520 293059 329138 330308 4696493 5061113 7057396 6799942 1163567 1220920 318017 279743 297428 296552 349702 343419 333337 335718 227584 228836 719599 686915 1531726 1503138 463469 459836 677927 685529 861482 838786 881175 886559 931429 945740 912461 1013795 2188736 2296162 1285633 1134778 751171 737921 899915 897227 931650 937615 968129 984908 1103747 1103906 5401772 5631574 40.25 71.7 1
14:48:41 2024-01-29 720156 706405 218991 215104 356029 366668 386079 384188 229630 229196 286539 291401 330170 332208 4688257 5027545 7014445 6799942 1179431 1220920 314199 279074 295507 296794 351326 340792 331825 334556 228228 228836 718210 677509 1535345 1512358 464788 459570 677927 682615 864686 840638 880825 887387 935503 948418 912471 1013347 2185672 2296162 1313366 1134778 755832 737397 896724 898502 932982 941807 967962 984953 1103504 1103619 5474298 5627624 40.25 71.7 1
14:48:42 2024-01-29 721241 708253 219429 214902 356565 365282 381971 378997 232343 229091 285828 292006 329600 329345 4692435 4980192 6981411 6818699 1187165 1220920 315183 284185 297009 297766 349151 340277 333807 333830 226640 228836 708416 681395 1546025 1515582 462705 459764 682786 682615 857923 842462 886392 885504 928380 950922 918423 1011865 2188736 2314602 1270843 1123879 757449 743182 895731 895802 936958 944882 963616 978552 1102290 1106343 5427399 5616578 40.25 71.8 1
14:48:43 2024-01-29 709406 703286 218350 215139 358939 364859 383116 381214 230336 227813 285864 292897 328641 333397 4686412 5021825 6948981 6771529 1181212 1220920 314638 283971 297500 297239 351857 340277 333337 335306 226833 228092 715114 681395 1532018 1521578 466941 459728 682786 686505 857923 839381 886117 889513 927722 944369 916966 1020086 2191850 2306525 1393969 1118780 754800 741598 895727 893050 934225 947629 969246 974954 1096789 1100103 5423637 5623611 40.25 71.8 1
14:48:44 2024-01-29 713270 709369 219745 214741 356565 365115 384032 382292 229278 229267 284955 291971 329138 332351 4688332 5072466 7023131 6771805 1169998 1217458 315880 284372 296555 297464 351893 339727 332328 336229 226942 229192 714040 683979 1537181 1511285 465450 458327 676968 686017 860399 837004 883760 891479 930357 937660 913145 1023500 2195062 2309245 1272321 1128985 752923 742125 899878 893045 928937 945695 970274 979464 1094238 1098938 5359807 5608867 40.25 71.8 1
14:48:45 2024-01-29 710215 706396 219026 215035 358467 364857 383356 381752 229664 229071 285026 292578 327915 331381 4695784 5049996 7028848 6762164 1159238 1220920 315183 279743 297536 297946 349738 341344 332509 335518 227584 228481 716820 687897 1550256 1501681 466113 462510 678888 687216 863425 832966 880825 894085 933553 941817 912681 1021757 2198161 2284199 1304279 1131660 750311 737397 899915 894683 926405 944588 973081 982334 1098860 1095795 5389777 5618246 40.25 71.8 1
14:48:46 2024-01-29 717594 703025 219062 215070 355441 364116 382543 383103 229630 229071 286338 289919 329938 332082 4681522 5021825 6994481 6781577 1178588 1217458 314199 279039 296699 297946 351821 341308 331556 334556 225973 228519 718210 677509 1558243 1512358 464128 461323 677657 682615 864686 842854 880638 888833 935356 948381 912794 1014720 2185587 2296706 1286123 1134778 754533 736352 897643 898502 931650 939292 965793 987026 1102869 1100139 5470871 5614239 40.25 71.7 1
14:48:47 2024-01-29 719707 703322 218838 215070 356525 364954 383152 378997 229664 229232 284991 290395 330205 330272 4689756 4961782 6957180 6809320 1184429 1217458 315148 284385 297009 297244 349702 342444 333807 333830 226008 228836 718210 679448 1529013 1515582 463469 462931 682675 684017 860285 843564 886243 885606 928891 951068 921002 1011715 2188736 2317238 1280087 1125765 755033 740668 893511 894317 939536 945731 963042 975179 1099639 1106718 5427399 5608867 40.25 71.7 1
14:48:48 2024-01-29 710492 707297 218350 216073 356601 363684 383188 381214 230370 227848 285663 292451 328145 333361 4689756 5011795 6939629 6790563 1193170 1220920 315148 279666 295127 297766 351893 339727 333807 333830 225973 228836 716820 676542 1557104 1528356 465450 462362 682265 682504 857886 842965 886243 885080 929038 949760 918423 1015670 2195062 2320527 1272321 1119364 757241 744612 890870 889513 936995 945731 962588 973756 1097306 1108093 5427399 5609985 40.25 71.8 1
14:48:49 2024-01-29 709213 707719 218158 215738 356565 364857 382579 381214 230336 227848 284991 290873 328180 332892 4686412 5016094 6942203 6776348 1184693 1220920 315452 279039 297009 298604 351375 339763 333572 333830 228228 228200 708588 679201 1546828 1525308 466777 459548 680778 685455 857886 841768 886392 888018 927722 948168 919968 1014517 2188736 2318518 1298832 1119364 754756 740705 891910 889476 935439 947069 963729 975179 1097604 1103399 5436805 5593769 40.25 71.8 1
14:48:50 2024-01-29 709480 707306 218651 215039 357676 364857 382007 378658 230370 229267 284991 293549 328555 332118 4686412 5026104 6986389 6781184 1178722 1222656 318546 279743 297216 297448 351569 342444 333591 333541 228551 228341 707045 686295 1553868 1516009 466777 459620 682786 687216 855492 836374 888697 893097 924988 943037 918303 1021081 2197735 2305382 1300647 1116181 749705 738503 897361 887961 930989 948408 970274 975800 1094458 1099717 5361560 5604866 40.25 71.8 1
14:48:51 2024-01-29 707397 703061 219062 214698 356020 364599 383223 382022 231287 229302 285076 291049 328676 333361 4688445 5072466 7028138 6754845 1168327 1217226 318133 279635 296818 297838 351785 340134 332185 336668 227584 229016 712650 684103 1555876 1512358 465450 458005 677927 686393 860399 836967 883760 887888 930099 943037 913182 1022726 2191850 2303777 1291569 1127885 752064 737095 899804 889183 928316 945731 970311 979501 1091509 1097384 5349176 5609872 40.25 71.8 1
14:48:52 2024-01-29 706359 706396 219026 214702 358578 364084 382007 382833 229471 228911 285026 291190 328180 333433 4681484 5068431 7013132 6773538 1169162 1223233 317684 279743 297176 297838 351677 341681 331646 336181 227584 228801 715430 683349 1572768 1514589 467834 459764 677927 687739 862165 834892 883523 894719 930040 937552 910485 1019003 2193410 2283700 1346037 1127885 749429 737921 898637 894683 928316 942992 974469 982334 1097604 1094283 5408588 5617908 40.25 71.8 1
14:48:53 2024-01-29 718540 703250 219022 213740 356601 364698 382042 381214 229664 230338 284121 290802 329173 329345 4681635 5042542 7046496 6810609 1168903 1217718 316951 279671 296131 299074 350230 340277 332832 333830 225938 229658 727856 684956 1535352 1505967 463469 462635 677927 682615 864686 839381 877977 888018 934216 946409 907835 1013074 2185627 2302113 1286123 1136395 755944 737921 894595 894683 931650 937615 964618 984476 1103417 1099326 5444578 5593807 40.25 71.8 1
14:48:54 2024-01-29 714535 703286 218651 214897 356565 365115 383085 379069 230370 228556 285026 290395 328216 331346 4686412 4973438 7001573 6782312 1179393 1220772 314199 279039 295686 295897 350795 342931 333207 336704 227584 227773 697532 677026 1531514 1511007 464128 459800 676931 682615 864073 839658 878943 885500 934179 947747 912330 1013183 2182565 2292906 1287938 1132216 753385 735830 893327 897227 931650 937579 965104 981634 1103651 1100103 5474427 5618246 40.25 71.7 1
14:48:55 2024-01-29 717631 703061 218651 215039 356025 364698 383223 378961 229664 228911 284991 289681 329173 331999 4683434 4975971 6969119 6809320 1184581 1217458 315825 279599 296910 295862 348648 340277 333337 333541 228228 228127 711158 679448 1567814 1512358 464128 459872 682786 684556 857960 839381 883131 885504 929038 945740 915816 1009703 2187181 2296162 1289754 1123879 752923 737397 889476 894683 933636 937615 965104 978804 1105255 1101768 5431201 5609872 40.25 71.8 1
14:48:56 2024-01-29 712507 703327 218838 215035 354419 365115 383188 379069 229630 228556 285900 289320 328658 335205 4691054 4990025 6957180 6783343 1191393 1217421 315148 284149 293703 296447 351290 340842 333337 333830 225973 228446 716820 675577 1544242 1521306 463469 458005 680851 682615 855492 838820 886392 884964 925679 948418 917002 1014945 2185627 2315523 1289754 1119364 755832 738175 888057 886559 937017 945731 963042 973756 1097604 1105743 5436805 5599488 40.25 71.8 1
14:48:57 2024-01-29 709289 707301 218346 215035 357640 364857 382007 378961 230874 228629 285413 292365 328038 333023 4678900 5009571 6934684 6777036 1187227 1220846 315452 279563 296131 295415 351893 339250 332832 333830 225973 227738 715430 677509 1547245 1521578 466445 458722 679887 684556 857314 839381 886392 888833 926372 945740 915816 1015314 2188736 2308045 1367986 1119364 752385 740434 892245 889476 935665 947069 964618 973520 1096825 1101768 5436805 5593769 40.25 71.8 1
14:48:58 2024-01-29 712328 703318 219451 214190 357390 366003 385496 378673 229562 230010 284848 292105 328038 334401 4685127 5037575 6985156 6776348 1175330 1219675 316835 279743 296973 297658 350795 338263 333807 333830 225973 228836 715591 686424 1535464 1512358 465450 459764 680851 686243 855970 833934 886392 892185 926409 937624 918149 1019775 2196446 2309682 1320761 1119364 750240 741718 898637 889243 930329 948408 972387 975910 1091323 1099362 5354981 5609985 40.25 71.8 1
14:48:59 2024-01-29 709018 708336 219499 216536 356422 364419 385259 383103 229562 229126 285485 290696 329138 333397 4705927 5068133 7013132 6742825 1169162 1217458 315183 279743 296591 295415 351893 339763 331825 334018 227637 229032 712650 682518 1535464 1511081 465159 458779 676968 685529 859618 837004 883131 890848 928726 937624 913145 1022726 2191850 2298851 1293385 1125480 750856 737981 898637 892074 927658 944360 971982 979501 1091287 1097384 5389777 5617908 40.25 71.8 1
14:49:00 2024-01-29 713990 707881 218921 214633 357784 366668 383319 381069 229630 228521 284085 292487 328907 332212 4674838 5042591 7022234 6781184 1163332 1217421 319123 279743 296699 295897 349509 340313 332598 333830 225781 228446 708416 685934 1543694 1506753 463469 459836 676968 684556 860909 837004 879262 886961 930113 945740 909803 1013074 2188736 2291798 1298575 1128689 750776 736875 900161 896868 926271 937507 968893 980935 1098860 1097535 5387032 5618124 40.25 71.7 1
14:49:01 2024-01-29 716571 707397 218891 215001 355939 365890 382042 380350 229471 228629 286759 291401 329173 331077 4681522 5014685 6985156 6780907 1178588 1217458 315897 283948 295507 295897 350513 341104 330822 336327 227423 227773 711158 677509 1539902 1512358 464845 459764 676968 682615 863461 839381 878365 885500 932858 947747 910444 1009646 2179463 2289657 1284307 1130677 755557 735309 893511 897227 931650 939292 962588 984203 1105429 1103619 5470379 5603277 40.25 71.8 1
14:49:03 2024-01-29 718465 703286 218346 215035 356565 366299 382814 378925 229664 228361 285071 290731 329031 329310 4675064 4954632 6952172 6781614 1180404 1217458 313288 279743 295686 297766 350513 341344 331323 333830 225973 227773 709704 677232 1532484 1512358 464128 459872 678888 683798 862202 839381 879570 885509 930113 948418 912498 1012625 2179463 2291281 1315215 1127083 751282 735830 892988 898148 934188 939110 965346 980823 1106750 1102056 5467989 5593807 40.25 71.7 1
14:49:04 2024-01-29 719711 708327 218698 214851 355494 364734 381971 378370 231549 228556 284555 291119 329209 332035 4673705 4962812 6947854 6790563 1182895 1220920 314708 279743 295650 296552 348648 339250 332509 333830 226008 228481 718210 679448 1526673 1511007 462811 459728 681818 682131 856706 841171 885761 884244 927722 946565 917770 1011626 2185627 2313919 1285633 1122784 757784 742125 893403 894969 936958 945622 960799 977118 1100725 1106379 5427399 5599488 40.25 71.8 1
14:49:05 2024-01-29 708157 703250 217672 215005 356601 364084 382042 379033 229664 227813 285076 292042 327685 332387 4673705 4990101 6907481 6766976 1188074 1217458 315008 283985 295650 295415 351857 339214 332832 333830 227423 228286 713386 675577 1553374 1521578 465524 458005 678888 682615 856706 839381 886392 885767 928380 945740 916467 1015314 2185627 2312258 1362336 1119579 753999 741081 893180 890508 935627 945549 966482 973756 1096825 1100139 5419353 5598962 40.25 71.8 1
14:49:06 2024-01-29 710487 703066 218838 214029 356632 364599 381971 377823 228960 229267 284764 292628 327915 331077 4661433 5038869 6975830 6762150 1171080 1217458 316136 279546 295507 295656 350266 338227 333807 333830 226942 229192 714182 684956 1531201 1509942 464017 458399 679887 685721 855492 833970 886392 892111 926409 937588 916950 1019116 2198161 2307604 1293385 1121483 751020 742125 899238 889206 922246 947069 970311 977741 1088347 1098938 5329878 5598962 40.25 71.8 1
14:49:07 2024-01-29 705822 705405 218721 214072 356020 364084 384109 381214 228768 228911 284121 289954 327950 334179 4667044 5042862 7004454 6723597 1165826 1215695 315183 279743 296102 297527 351893 339799 330822 335754 226942 228490 711260 681061 1554147 1507412 465159 458005 675019 685529 860399 834561 880586 890434 930136 939156 914023 1022651 2191934 2293445 1272321 1127374 749776 737921 897361 892074 928846 943028 972387 979264 1092907 1093291 5397038 5600870 40.25 71.8 1
14:49:08 2024-01-29 712328 704412 218833 214404 356672 365115 382814 379069 228960 228521 283687 292522 327685 332072 4673954 5035376 7041108 6786724 1160415 1217458 316649 279349 295507 295897 348684 340085 331861 333830 227423 228481 715430 684956 1536040 1502072 463139 459836 675055 684556 860749 839658 883268 889192 931678 944891 910170 1016208 2188786 2296162 1294878 1133971 753683 737736 897435 894683 930989 937579 967862 983774 1100528 1100139 5408588 5604866 40.25 71.7 1
14:49:09 2024-01-29 711073 703205 217706 215104 355530 365475 382274 379069 229698 228326 284955 291119 328216 330844 4661358 4961196 6947854 6801290 1181246 1217458 313980 283748 295507 295450 349210 340313 332868 333830 228605 228127 716642 677509 1531006 1512358 464128 463332 681707 683885 862198 840574 884605 885426 931641 947638 913035 1010423 2187181 2290700 1293385 1124679 753794 736875 889352 894314 934336 937579 962588 978070 1106824 1101768 5438438 5600870 40.25 71.8 1
14:49:10 2024-01-29 715563 707490 218686 214706 354996 364187 382883 379033 228994 228911 284658 289795 329209 330344 4651393 4954408 6952172 6795092 1182089 1217458 314708 283571 295547 295897 348362 339250 333807 333830 225973 228516 715271 679689 1540834 1516009 463687 459656 682265 681984 857886 842965 886243 884060 928380 948235 915631 1010423 2185627 2314749 1274540 1122245 755158 738576 892245 888590 935665 943064 960986 973793 1097306 1105743 5417994 5595494 40.25 71.8 1
14:49:11 2024-01-29 708437 703255 217667 215104 356561 363827 382007 379069 229698 227654 284791 292006 327685 332387 4671036 5007559 6919878 6762150 1183007 1217458 315008 283948 295923 294968 351893 339250 332868 333397 227906 227528 709620 678713 1569548 1520975 467834 460559 681297 685492 857886 838191 886392 887387 927714 945740 917118 1015351 2185627 2301475 1395888 1117771 752611 738539 892245 886851 931687 945731 964655 975987 1096048 1098586 5411923 5589772 40.25 71.7 1
14:49:12 2024-01-29 711313 703214 218838 213740 356350 364857 383152 378961 228926 229267 284085 291119 327879 332175 4670999 5046190 6990756 6753048 1172711 1217421 315880 279743 296102 297514 350508 340879 332545 335718 226942 229051 715591 685030 1527369 1511702 465450 458327 678888 685451 857314 836043 884907 890774 926409 937516 915444 1016836 2188736 2303747 1315215 1122208 749705 740108 898637 889243 927723 945731 970311 978033 1090207 1097384 5352155 5599488 40.25 71.8 1
14:49:13 2024-01-29 710220 705405 218337 214817 356601 364084 382814 381214 229278 228556 284613 292932 327191 330308 4681748 5044649 7009929 6737983 1160999 1220714 317612 279599 297248 297108 350652 341200 332263 335718 227584 228305 709787 685803 1514656 1506710 465159 459872 678850 687702 862129 832091 878600 894572 930076 939302 910191 1020954 2191850 2280463 1311541 1127083 748183 736357 899915 894048 925090 942992 973081 981634 1097604 1092628 5376530 5608867 40.25 71.8 1
14:49:14 2024-01-29 716270 706405 219013 214374 354428 366149 383356 379033 233264 229302 284991 289355 329173 330308 4677040 5011989 7031783 6797408 1172260 1218585 316508 279671 297066 297838 349277 340134 332382 333830 227263 229227 710037 682518 1552113 1510307 462589 459764 676885 682615 864076 839381 879570 888022 933909 945740 907119 1014945 2179463 2296162 1298575 1134778 754756 737921 894849 894683 931650 937543 964581 981353 1100491 1098550 5434896 5599488 40.25 71.7 1
14:49:15 2024-01-29 716571 706405 217706 214702 355165 365631 382274 378961 230176 228521 284755 291084 327915 329345 4661395 4951924 6951945 6772879 1179393 1218585 315861 279707 295507 298604 349702 340828 330518 333830 228067 227881 716642 676542 1535313 1512358 465361 459692 678407 682615 862202 840898 880197 885596 930113 948418 911629 1013347 2179463 2287998 1287938 1128414 751328 734875 889352 894388 934299 939292 963729 978070 1106824 1100103 5434971 5609985 40.25 71.7 1
14:49:16 2024-01-29 717594 706405 218651 214702 354956 364187 382847 378961 229312 228556 284755 289075 328180 332175 4670999 4948912 6969951 6791744 1186202 1217458 314673 279743 295507 297838 348118 340879 333301 333830 225973 228222 718210 679448 1535624 1512358 463469 462510 681818 684556 857923 838191 883797 887567 929038 948418 915816 1007547 2184125 2296162 1289754 1122245 753683 737921 892245 893377 933056 937651 963042 977758 1102869 1103326 5413788 5585703 40.25 71.7 1
14:49:17 2024-01-29 711313 703210 218833 215070 354428 363791 382007 379033 228926 228204 285026 290236 327650 332351 4673748 4980781 6931319 6762202 1190423 1218006 315825 279743 293779 297946 350759 341084 331574 333758 227263 228127 715430 675577 1553477 1519420 462811 458327 680851 681647 855492 841171 886392 884470 925024 945197 916966 1013347 2185627 2314602 1284307 1119364 752277 738539 890642 889476 935516 943028 960948 975912 1096825 1103788 5427399 5590109 40.25 71.7 1
14:49:18 2024-01-29 708171 703219 217632 214404 356601 363791 383356 378356 229664 228556 284090 291618 327137 333942 4675556 5012156 6930277 6765727 1188037 1217421 313288 279563 295399 297766 351573 338227 331825 333830 227423 228446 715430 675577 1540824 1521578 465450 458327 678888 682615 856706 839381 886392 886303 925024 945740 917118 1015314 2188736 2308045 1326308 1118567 753683 740434 888686 883981 935665 945731 963729 973520 1097604 1101731 5417994 5593958 40.25 71.7 1
14:49:19 2024-01-29 709978 703246 218991 213740 356601 364857 381668 378068 231549 229020 286403 291511 327773 332359 4678900 5034062 6942739 6762427 1177606 1217311 314199 279546 296340 295003 350513 338976 331825 333360 226008 227385 711158 682860 1540790 1512358 466113 459404 681818 685721 856706 837004 886392 888254 923679 937696 916966 1016836 2188736 2298851 1383654 1114594 748637 737921 894816 889476 930057 945731 967441 973020 1091323 1097000 5355651 5593731 40.25 71.8 1
14:49:20 2024-01-29 706322 705639 219026 216536 358582 364602 385532 382256 229369 229126 284848 290978 328218 332208 4661358 5068862 7013155 6753048 1166659 1216558 315789 279743 296425 296576 351893 339214 330786 333830 226942 228481 717000 681395 1534052 1507412 466113 457682 676452 685529 860399 836374 881895 889513 930357 937624 913182 1021997 2188462 2295594 1291569 1125480 749921 737921 898637 888590 926308 937687 973081 978070 1091323 1094283 5397483 5598962 40.25 71.7 1
14:49:21 2024-01-29 713879 706024 218781 215321 356454 366149 383085 378817 229528 229126 283943 290978 327879 331418 4677341 5035376 7031783 6780881 1163294 1212143 316136 278956 295118 297766 348648 339250 331825 333830 226942 229192 721719 684191 1552113 1503138 462811 459764 674982 684283 862165 838191 878637 888018 932125 945073 909150 1012354 2182487 2296162 1294878 1134778 753683 737921 894816 894683 930329 937579 964618 983774 1102598 1096964 5404274 5638866 40.25 71.7 1
14:49:22 2024-01-29 715515 706396 217567 214966 355851 364747 381553 378961 229664 227813 284618 290677 327402 332957 4675064 4961782 6966505 6762202 1176064 1217458 315452 279743 295407 297946 349774 340349 329501 333830 225973 227773 716642 677509 1568435 1511007 464128 462510 678407 682615 860945 839381 879570 885500 930113 948418 913145 1014668 2179463 2287998 1289754 1125480 751171 734788 888094 894683 934336 937579 963729 978070 1106824 1103509 5433502 5603277 40.25 71.7 1
14:49:23 2024-01-29 717312 707397 218851 215001 354392 365890 382579 378961 231549 228770 284555 289320 328676 330308 4670373 4950085 6948422 6781878 1185395 1215695 314673 279743 294677 295897 348684 338227 333807 333830 225781 228127 706531 677509 1564329 1520498 462811 458005 680301 681647 855492 841171 886392 884872 927722 948418 917118 1013347 2182487 2314330 1307819 1119364 754756 740144 892355 889476 936330 945064 962588 975575 1100577 1103217 5420691 5577300 40.25 71.7 1
14:49:24 2024-01-29 706286 706139 217672 215104 358070 364048 383356 378961 230336 227778 285636 291830 327191 332118 4682426 4993654 6910553 6753287 1183007 1216558 315008 283948 296490 299998 351573 339012 331825 333830 227423 227738 707045 677509 1540165 1521306 466076 458363 679850 684556 857314 839381 886392 888115 926372 944369 916950 1015351 2185627 2302113 1367986 1118292 751848 735982 888057 890499 934300 948651 966482 975029 1095937 1100459 5418229 5593958 40.25 71.7 1
14:49:26 2024-01-29 711313 705712 218651 213745 356025 364599 382310 377643 233334 229267 284085 289954 327685 333157 4667044 5026251 6972066 6797109 1171874 1215695 316136 278956 295686 294968 349702 338227 333807 333830 227584 228967 712650 684956 1527927 1508073 465119 459764 681334 685758 854886 833307 886392 891738 923643 937588 917118 1019775 2191933 2305382 1291569 1116181 749927 743182 899565 889248 929704 948336 970087 977577 1093031 1098938 5347191 5599488 40.25 71.7 1
14:49:27 2024-01-29 709289 705905 219460 214633 355530 364599 383188 379033 233299 229106 284613 291119 327685 330344 4671726 5055569 6985156 6743669 1167229 1213899 314708 279546 295534 297419 351573 341128 331359 335754 225666 228481 709870 682518 1530118 1507412 464128 457039 676968 684556 857960 833970 883169 886595 928380 937624 913219 1021268 2188736 2306525 1291569 1125765 751853 740642 897065 890601 929006 944215 968707 978767 1089742 1095905 5376907 5599273 40.25 71.7 1
14:49:28 2024-01-29 714262 705396 218315 214339 356601 363720 382274 379069 228960 228521 283258 290873 327156 329310 4667044 5031798 7017235 6752523 1161673 1213936 316136 278956 296555 297736 348403 339250 331861 333830 227584 227773 707045 684467 1531068 1499656 462811 461917 677927 684556 859691 835781 878637 884054 930076 943001 911666 1013122 2188809 2287447 1285633 1131910 752385 735817 894447 891743 926308 939292 964879 981353 1097604 1097384 5376907 5591505 40.25 71.8 1
14:49:29 2024-01-29 712507 704879 217667 215104 354423 364599 381734 379069 229471 227813 284591 289479 327191 330308 4670999 4959884 6957180 6762164 1176064 1213973 315897 279743 295650 297736 349151 339799 330822 333830 225938 227420 716642 676542 1552337 1511285 464128 462510 678888 682615 859654 839381 878600 886303 930832 948843 915897 1010348 2179473 2289073 1248477 1128689 754756 733711 890077 894683 935682 937820 963729 978070 1105255 1100496 5434971 5595494 40.25 71.8 1
14:49:30 2024-01-29 715527 705905 217667 214369 354454 365631 381971 377787 229278 228556 284050 290236 328216 331183 4648041 4943024 6932291 6781184 1182089 1213936 314890 279743 295199 294968 347319 338263 332832 333360 227423 227773 719599 678478 1532752 1510213 462700 459908 680851 682615 858448 839658 885278 888200 928965 948345 913035 1007361 2182579 2296162 1287938 1122282 752923 737856 892637 889183 931650 937615 963228 975910 1102088 1101768 5400869 5593958 40.25 71.7 1
14:49:31 2024-01-29 709983 705391 218158 215039 354140 363827 382007 378997 229312 228237 284991 289075 327685 332387 4664339 4973438 6919878 6769134 1188863 1215695 314199 279743 293850 295897 349738 337681 332832 333830 225815 228481 715430 675797 1545573 1518343 462811 460996 681670 682409 857800 841768 886280 884060 925533 950835 916838 1013347 2182524 2317238 1280676 1120959 755294 738576 890642 892373 934777 943028 960986 975950 1097704 1104961 5410262 5590109 40.25 71.7 1
14:49:32 2024-01-29 708279 705432 217632 215070 356052 363534 381436 378997 229471 227107 284635 290837 326241 333792 4661756 4983010 6902556 6747955 1187227 1213973 313254 283584 293890 297000 350795 338227 331825 333564 226942 227773 705674 675577 1562755 1525308 465480 460547 679813 681984 856025 839345 885575 885366 926372 945740 917118 1015519 2188736 2309682 1272321 1117771 753999 737095 891091 888181 934336 944552 963042 972336 1096048 1100175 5403870 5586122 40.25 71.7 1
14:49:33 2024-01-29 709289 705405 218311 213740 356601 364084 383085 376331 229312 228911 283254 291190 327191 330308 4648041 5005399 6957180 6762539 1171117 1213039 315183 278956 295299 295158 349738 337717 333337 333360 227584 228235 715591 686295 1529339 1509193 465450 459620 680295 686505 855399 832717 886392 890848 922347 940485 915816 1016798 2188736 2302691 1272321 1116181 748637 738576 894595 887350 926308 945731 970274 973793 1087088 1097384 5333344 5577728 40.25 71.7 1
14:49:34 2024-01-29 705286 704403 218158 216280 355494 360943 382274 379069 228926 228556 284316 291084 326170 331381 4664339 5037488 6990756 6743420 1156716 1213665 314234 279546 296380 295420 349487 342444 331274 333613 227263 227668 714040 685311 1522060 1504568 466777 459656 676931 685758 860299 832128 879383 892111 930113 936196 907835 1016686 2185627 2274181 1349668 1125480 746506 735927 894632 889183 924960 937579 970311 979539 1094494 1091085 5370966 5593493 40.25 71.7 1
14:49:35 2024-01-29 714983 704934 219031 217744 354961 365115 382903 379033 233334 229337 284085 289075 328216 331565 4664339 5014685 7003807 6752485 1169998 1215049 318358 279563 294948 297802 348541 341473 331682 333794 226942 229577 712772 681395 1540435 1503138 463139 461397 675924 684505 860362 837004 876072 888249 933664 943001 908893 1013347 2182528 2292906 1294878 1134778 753003 737397 894779 894683 930329 939292 965104 984476 1100418 1099717 5383449 5580731 40.25 71.7 1
14:49:36 2024-01-29 713014 704403 217388 214851 354388 364084 381734 379033 229596 227583 284520 291401 327156 330272 4648004 4957671 6952285 6764332 1177244 1216195 314829 279707 295263 296641 348996 343308 329644 333722 227423 227350 715271 675577 1536225 1511007 464054 459728 677927 682615 860872 841134 879570 885097 930113 947747 912461 1010423 2179463 2286942 1289754 1127083 753683 733936 890642 894683 935665 937965 962356 976605 1105255 1100656 5439163 5590109 40.25 71.7 1
14:49:37 2024-01-29 716534 705400 218158 214339 354357 365890 382007 377715 229278 228521 284170 289285 327650 331888 4661733 4950085 6933307 6791744 1181964 1215123 315861 279405 295887 297838 347528 340506 332796 333288 227584 227528 707045 679448 1535313 1508782 462811 461953 681781 682615 857923 838191 881212 885237 927722 948418 913182 1007473 2182565 2296162 1287938 1121759 753999 737649 892415 892074 931650 937615 961175 975179 1103688 1098514 5406902 5561711 40.25 71.7 1
14:49:38 2024-01-29 712239 705193 217632 214335 353294 362985 381971 378925 228926 228166 284955 288846 327120 331310 4654974 4973817 6931319 6763447 1189607 1216852 315897 279313 293082 295621 349134 339803 332652 333794 226942 227738 711260 675095 1548073 1516658 462811 457646 680332 680089 854849 839381 885056 882917 925024 948660 917118 1010423 2179463 2312960 1280676 1119364 751171 738503 889377 889875 935665 942992 960948 975104 1096825 1102510 5410768 5580731 40.25 71.7 1
14:49:39 2024-01-29 706286 705400 217563 214335 356565 363498 382814 376654 229664 228166 283687 292006 326170 330844 4661136 5004511 6913518 6758126 1181250 1218006 314751 279527 295449 295843 350477 338227 331287 333505 227263 227033 712289 677509 1543537 1519420 466777 458327 679850 682615 856099 837004 886355 887387 926335 942335 917118 1013833 2184038 2302113 1395888 1116181 751848 737921 891910 889243 931650 944360 964307 974408 1094494 1098938 5399182 5580731 40.25 71.7 1
14:49:40 2024-01-29 709983 705634 218311 213710 355459 364599 382007 377787 233229 229071 283736 289989 325888 332212 4665550 5029627 6951983 6753048 1169998 1215622 315113 278492 296102 297239 349031 338191 332868 332315 227423 227773 711260 684679 1529029 1507412 464017 459368 680851 685451 853034 832091 886392 889360 920997 939302 917118 1016836 2188736 2302113 1324459 1114594 748104 740632 894504 885463 926308 945731 970274 975104 1090477 1097384 5323938 5573671 40.25 71.7 1
14:49:41 2024-01-29 704252 704407 218651 213736 355205 362985 381971 381214 230471 228594 286292 291049 327366 332208 4666131 5073978 6981550 6743509 1171039 1215329 315739 279349 296282 294968 348648 339542 330500 333830 225666 228481 714182 683979 1533459 1505967 464128 456967 677927 684556 856706 833307 883760 889550 926248 939302 913145 1019011 2188736 2298851 1289754 1122558 749251 738539 897998 887981 926405 946598 969546 976605 1088384 1097384 5331550 5569693 40.25 71.7 1
14:49:42 2024-01-29 705016 704407 218276 213740 354916 362658 383210 380924 230865 228380 284413 290740 326029 332208 4660035 5031798 6995741 6735150 1163332 1213397 314164 279546 295363 294976 350759 339250 329822 333830 226942 227738 712650 680908 1569522 1507412 466445 459368 675887 686505 860399 832522 880825 890811 930085 937975 907798 1019775 2185627 2277722 1363285 1125480 746506 735830 898637 889366 925090 937579 972387 980498 1094458 1091012 5359807 5590109 40.25 71.7 1
14:49:43 2024-01-29 714875 704147 219275 215624 357568 365042 382742 378817 230254 229161 284529 289822 327738 330999 4658408 4990138 7017189 6753048 1160717 1213002 315880 278688 295650 294968 347563 339214 331287 333830 226942 227773 714040 684956 1527679 1502189 462626 462343 677927 685529 860399 832091 878943 891031 928726 937552 908928 1012317 2182487 2277722 1296726 1128414 749705 735309 897435 894683 923656 939292 966715 979464 1097604 1094247 5352155 5597501 40.25 71.7 1
14:49:44 2024-01-29 716534 703265 217563 214603 356053 363902 383012 381032 230901 227548 284720 289998 326205 330813 4658990 4980918 6957180 6753048 1174348 1212664 315008 279527 293850 296785 349175 339214 329520 333830 225666 227579 707045 674614 1532605 1507412 463469 460669 674946 680608 860909 839381 877067 885500 930113 945740 909150 1010423 2176368 2285320 1286123 1128689 752923 734418 891612 894683 930989 936641 960948 976642 1100454 1097384 5451844 5584412 40.25 71.7 1
14:49:45 2024-01-29 716566 705332 218136 214599 355317 365890 383356 377751 228926 228166 286292 289743 327614 330406 4642190 4926611 6912449 6762427 1180970 1213899 315897 279546 295163 294968 347040 338227 331861 332819 225973 227385 705646 678478 1533459 1507412 462811 459836 680851 682615 857651 838191 881175 885500 929038 944451 913219 1007510 2179463 2292906 1289754 1121759 752385 736884 891612 894159 931650 937579 963729 975575 1103784 1101909 5401772 5574980 40.25 71.7 1
14:49:46 2024-01-29 710339 706134 218158 214702 353821 362985 384296 378961 228926 227813 284991 290587 327159 331938 4649027 4975703 6901227 6762694 1188863 1213899 315487 279546 293703 295621 349420 337918 332562 333830 226942 227544 715430 674614 1554069 1516658 462383 457003 679850 680608 855492 839381 885795 882407 924988 948418 915816 1011865 2179190 2311320 1282491 1117771 752398 736018 889470 889340 935682 944588 962588 976140 1097530 1105186 5400038 5571352 40.25 71.7 1
14:49:47 2024-01-29 705249 705326 217388 216231 354921 360907 382814 378961 231612 227478 284085 291049 326170 330844 4652241 4986761 6897303 6734290 1183775 1213936 313252 279743 295865 295635 351060 337918 331556 333830 225666 227385 714040 674614 1532372 1516658 465450 459365 678407 682615 855492 838191 883797 885500 925024 945740 915816 1013074 2182565 2303777 1364219 1116181 751029 739908 892507 889914 935015 944215 965755 975029 1094585 1103619 5404727 5584013 40.25 71.7 1
14:49:48 2024-01-29 706286 705905 217632 213706 358066 363902 382814 376618 228960 227848 283254 290837 326241 330308 4652241 4989517 6932253 6743669 1168584 1212535 314199 278920 296591 300173 348648 338263 331825 332495 225973 227738 708416 683349 1526520 1510213 465548 459045 681818 683747 853034 833343 886392 888846 921033 937624 918423 1016836 2188736 2298851 1322610 1114720 749927 739908 895727 890513 930366 945513 968554 972833 1090477 1096607 5353054 5557706 40.25 71.7 1
14:49:49 2024-01-29 709289 705368 218311 213672 355174 364048 381971 378622 233299 229071 284085 290200 327156 330618 4652241 5036811 6966505 6729487 1164994 1213002 314199 278956 295614 297239 350759 339542 330786 333830 225666 227773 709870 680786 1526186 1503138 464128 456967 674982 685256 856706 832091 881212 889912 926409 937516 911814 1019775 2188809 2299936 1270537 1122558 750781 737921 897324 889838 927027 937651 966715 975910 1087858 1096756 5359807 5580731 40.25 71.7 1
14:49:51 2024-01-29 710220 703909 217667 213740 356029 364857 381159 378961 233427 227654 282937 291155 326205 330443 4652256 5016831 7000469 6748335 1156716 1213899 314164 278492 296555 297108 347599 339250 329858 333830 226942 227385 714040 684956 1564535 1495282 464788 462311 676968 686505 859654 832522 878943 889513 931682 939083 910003 1017585 2185672 2278187 1302463 1127374 748317 734604 899989 892074 931092 940439 972020 979501 1097604 1091049 5361560 5590109 40.25 71.7 1
14:49:52 2024-01-29 715572 702417 218991 214037 353860 365115 382814 378767 229752 228521 284085 289083 327156 331418 4634738 4996114 6985156 6762539 1169998 1210390 313288 279743 293850 295380 348684 338191 330822 335754 225666 227738 710739 675577 1568853 1501681 462811 459728 675481 680644 861555 838191 877705 888200 935618 944927 909113 1010274 2179457 2290427 1278860 1131910 754868 735309 893363 896244 930329 937965 963729 979501 1100725 1097384 5427399 5561748 40.25 71.7 1
14:49:53 2024-01-29 714535 704133 217632 214369 354423 365115 381734 377220 228960 227813 284492 290236 326205 329939 4652241 4938135 6929204 6771805 1178722 1212143 313254 279546 295163 294968 346518 338263 331825 332819 227423 227385 709787 677509 1525827 1510213 463469 459872 680369 682394 858448 839383 882083 885490 927575 944224 915406 1009722 2182565 2289657 1287938 1121137 753130 735918 890735 889183 931650 941287 963042 973756 1100491 1098550 5389777 5577991 40.25 71.7 1
14:49:54 2024-01-29 709480 703904 217637 214404 352302 360871 383356 378925 233370 227813 284555 288268 326170 333941 4651655 4954520 6901227 6753048 1188863 1213899 316041 279349 293644 294968 348648 339542 331825 333595 226942 227941 704303 674614 1553915 1515671 463357 460016 681271 679460 855399 839345 883648 883783 925081 946968 915816 1010423 2179413 2314602 1282491 1117771 753683 738503 889340 887981 934336 937651 959581 974408 1094494 1100175 5400401 5561711 40.25 71.7 1
14:49:55 2024-01-29 705114 704398 217777 213740 355494 362985 382274 376690 228960 227532 283219 291119 326170 329381 4648843 4989517 6910553 6734290 1173350 1213899 316041 278101 295534 295742 349175 340849 330554 331847 225973 227033 711158 683311 1545191 1514753 466113 458901 681781 686505 853539 834892 884907 888115 920997 937588 918237 1016095 2188736 2296162 1293385 1113206 748104 738018 891914 884017 930329 944360 964618 972289 1090514 1095868 5336893 5580731 40.25 71.7 1
14:49:56 2024-01-29 704055 703407 218311 213706 354428 360582 383356 378997 233193 228201 283254 289075 326170 330844 4645609 5041143 6986389 6724912 1162502 1210427 313945 278920 294713 296771 350795 341157 331755 335573 226652 227881 709870 680908 1532823 1506710 466113 460071 676441 684556 857923 833343 878600 889132 929038 938638 909803 1019775 2190344 2286414 1287938 1122245 746586 736875 894816 889476 926405 937615 970556 976642 1091287 1091085 5369226 5576750 40.25 71.7 1
14:49:57 2024-01-29 712507 703881 217637 217827 355530 365115 381734 378961 228768 228876 283020 290200 327156 330443 4634850 5004625 7013132 6748232 1156604 1210390 317716 277814 295507 297275 348134 341473 331144 333685 226942 227598 712650 684329 1531327 1497411 462818 459800 675019 682615 860288 835744 879570 887387 930357 944224 907155 1010878 2179463 2285163 1294878 1127885 749705 734788 897361 895591 925090 938629 966028 979501 1096825 1094210 5352155 5577690 40.25 71.7 1
14:49:58 2024-01-29 712507 702417 217672 214037 355971 363827 382274 379069 228926 227460 284121 289320 326205 331183 4652241 4979890 6947854 6752771 1175835 1216195 314721 279671 294570 296432 348541 341473 329377 333528 226942 227210 716642 674614 1526503 1507412 464091 463478 676416 681647 861623 838786 879219 884207 930076 945740 909803 1009646 2173278 2283700 1287938 1125480 753408 733711 890642 894683 931650 936641 960986 976642 1105255 1096964 5423525 5580731 40.25 71.7 1
14:49:59 2024-01-29 715403 704407 217632 213706 352342 364857 383356 376295 233334 227813 283745 288881 326241 330443 4639213 4924267 6907481 6773818 1179431 1210887 315897 279169 294570 297320 346898 340989 331825 332855 226942 227385 716642 678713 1547335 1507412 461498 459800 680369 683761 856706 837004 881212 885500 926409 947078 913182 1007510 2179463 2294533 1289754 1119364 750748 736884 890642 892258 931650 937579 960986 973756 1100257 1100103 5385929 5571352 40.25 71.7 1
14:50:00 2024-01-29 708171 703904 217667 214702 353330 360871 382814 377787 233299 227107 284125 291060 325679 331077 4639077 4962812 6913984 6754014 1187903 1215488 315861 279438 292675 294968 349210 339542 330268 332567 226942 227385 714040 673653 1554131 1519649 462811 458567 678888 680125 853071 839381 885131 883028 922310 945740 915816 1012625 2177915 2309682 1286123 1116975 753683 735982 888207 888078 934336 943215 960264 973714 1094494 1100139 5400869 5563409 40.25 71.7 1
14:50:01 2024-01-29 706056 704407 216957 213706 355494 362948 382004 376389 228926 227618 282786 289919 325679 329345 4648923 4991479 6903417 6735150 1175367 1210427 314087 278956 296131 295177 350230 340024 330822 333360 226942 226086 715959 677509 1561311 1514240 465450 458363 680851 682615 856099 834561 881175 885500 926359 937624 917118 1013074 2179463 2297222 1356686 1109777 748637 737921 891471 887981 929011 943028 963896 970213 1090551 1097384 5370575 5553781 40.25 71.7 1
14:50:02 2024-01-29 708437 704142 218311 215364 354419 363021 381703 378356 233229 228521 285407 290200 325679 329274 4654468 5037376 6945112 6743669 1168537 1215488 314893 278492 295199 296166 348648 339505 332172 331847 226942 227773 705701 682518 1520246 1507412 464128 458399 678888 685043 852998 829977 885093 888144 921033 938638 915166 1016074 2185627 2297222 1286123 1113351 746506 738794 893511 885463 926344 947069 967403 972982 1090514 1096607 5323938 5561711 40.25 71.7 1
14:50:03 2024-01-29 703256 703411 217706 217871 354423 363570 383356 378961 233193 228361 285886 290642 325959 333230 4653100 5046920 6975555 6724912 1163332 1212143 313254 278384 295386 295012 349774 338191 329324 333830 225666 227579 708481 679448 1547857 1503138 465045 456967 674713 684070 857923 832754 878600 888846 928380 936650 911726 1019049 2185627 2283103 1287938 1122282 746506 735830 894816 889476 926405 937579 970311 978767 1089706 1091049 5354867 5572774 40.25 71.7 1
14:50:04 2024-01-29 708401 702412 217632 217898 355490 364084 378691 378068 230704 228275 282914 290493 326064 330333 4656705 5013266 7016357 6743669 1158183 1210814 315183 278065 295199 297736 346553 340879 329858 333360 225666 227738 714040 683005 1518730 1497993 462044 459764 673956 682615 857960 834598 879570 885596 930357 937660 907586 1011903 2176368 2286942 1291180 1131518 750781 735401 890650 889183 929011 937965 963729 979539 1097306 1097498 5388064 5568801 40.25 71.7 1
14:50:05 2024-01-29 712234 703196 217458 215932 356810 363539 378835 378514 229562 227320 283979 289075 326029 331814 4645609 4938295 6938529 6752785 1171837 1208677 314565 279546 294713 299926 347634 339250 329787 332855 226906 227033 715271 674614 1529526 1505967 463798 462279 676968 681647 857960 837597 877067 884604 929038 945740 910485 1010423 2176368 2282081 1286123 1122282 750776 733477 889377 894048 931650 937965 962588 976642 1103688 1098161 5423525 5574533 40.25 71.7 1
14:50:06 2024-01-29 716566 704151 217563 213637 354286 365078 383319 377040 231043 227672 283943 289320 327191 329705 4646734 4914888 6912561 6738021 1177569 1211674 315452 278956 294713 299962 347756 339250 330822 332585 227423 227033 688794 675577 1527642 1508073 463798 459908 677927 682615 859789 837004 878943 882991 929038 945740 911851 1007547 2176368 2285320 1287938 1120651 750776 733752 890010 895268 931650 937965 960986 973793 1103688 1099907 5417264 5585854 40.25 71.7 1
14:50:07 2024-01-29 712507 705364 218171 215633 355550 363902 381971 377751 233405 227848 284121 288426 328851 332322 4642386 4952408 6919878 6752785 1178610 1212535 314793 278956 293601 295003 347076 339542 331861 332855 226995 227385 714040 676542 1534260 1512358 462811 457003 678888 680608 854280 839381 883834 882255 923679 947078 915816 1010423 2179190 2308045 1291180 1117771 752923 737921 888746 888212 934299 937651 960948 972982 1097704 1105112 5396174 5565547 40.25 71.7 1
14:50:08 2024-01-29 706266 705364 216922 214369 354419 360871 382274 378334 231180 226369 284085 289681 325644 330808 4652241 4961541 6883051 6734518 1183737 1213397 314565 279743 293850 296791 350494 339542 330786 333324 225666 227385 714040 673863 1541872 1518814 465119 457003 678888 682131 855492 839381 885093 884244 923679 945740 915816 1013460 2179463 2303777 1291569 1116181 750776 737387 888746 888796 931650 945928 964655 976140 1094311 1103619 5409511 5561786 40.25 71.7 1
14:50:09 2024-01-29 704215 704398 216922 215628 357698 362948 382544 376618 229312 227813 283112 291084 326135 329345 4652241 4975858 6872990 6734290 1177820 1213862 314051 279349 295614 296166 349702 338156 330822 333036 226942 226365 716293 675577 1531190 1516658 464926 458005 678888 682615 855492 834598 883760 888018 925024 937624 915816 1013074 2179463 2295558 1367986 1113010 750776 737921 893143 887800 932982 945964 966444 972140 1093808 1100422 5401342 5555574 40.25 71.7 1
14:50:10 2024-01-29 707495 704407 217584 218030 355454 362985 382019 375910 233229 228166 282949 290200 325907 330815 4648923 4985966 6944030 6743669 1166659 1211674 314673 278528 294717 296785 347634 339302 331861 332819 225666 227773 712772 682729 1527005 1503138 464128 457646 678888 686231 852998 831931 883797 889476 922989 939302 913219 1016798 2185627 2298851 1287938 1117981 749390 741561 897324 885352 926368 945586 969938 975687 1088001 1094210 5320530 5572774 40.25 71.7 1
14:50:11 2024-01-29 704113 702371 218206 218097 353860 360907 383356 378925 233158 228166 283219 290382 325644 330308 4642863 5033415 6962720 6724912 1165137 1211833 313945 278920 294677 296166 349420 339062 330786 333830 225666 227738 717000 679448 1548513 1501681 464128 458279 674946 682615 855492 831466 880549 886924 926409 939302 910485 1019775 2184125 2297226 1291569 1122558 748637 737921 897324 887907 925016 944794 967403 973756 1087612 1096683 5314533 5574980 40.25 71.7 1
14:50:12 2024-01-29 704076 701884 217672 213706 354392 360835 383085 378298 233193 227848 283241 289795 325679 331310 4648153 5028224 6966505 6715533 1163332 1213397 315897 278956 294677 295901 349738 338227 329751 333830 225666 227385 702933 679448 1565916 1501681 465450 456967 675002 684556 857923 832128 878600 888846 929034 937975 911629 1019116 2188786 2286905 1289754 1124160 747571 735729 895727 892258 926405 937579 971288 979501 1090979 1091049 5361560 5571352 40.25 71.7 1
14:50:13 2024-01-29 711905 701884 217667 214277 354961 364857 381196 378622 233229 228556 282355 290790 326205 329939 4639072 5003376 6989902 6743669 1157253 1212179 315148 278065 295163 295915 346518 337918 330500 333360 225666 227544 712650 683005 1520848 1496615 461498 459728 673956 682615 857960 834780 878943 888833 929439 944597 910303 1013033 2182579 2287447 1289331 1130849 750776 735830 893327 889256 927686 939292 965104 979539 1099267 1094247 5342749 5553781 40.25 71.7 1
14:50:15 2024-01-29 710487 702153 217481 214369 352302 363534 381734 379033 233299 227107 284187 288881 326170 331418 4645342 4968719 6957485 6734290 1169998 1208238 315008 279349 294199 297108 347599 338156 328791 333830 225666 227033 715430 674614 1534052 1503138 463139 458327 675444 680613 862774 839658 877705 883783 931406 944224 907448 1009835 2173254 2282081 1289754 1128689 754075 732853 892905 894683 929011 936496 960227 976968 1097269 1097384 5427399 5553856 40.25 71.7 1
14:50:16 2024-01-29 714535 702412 217411 213706 354379 364857 381734 376618 233264 227618 283183 289320 326205 328468 4642863 4920734 6915994 6753048 1175225 1211674 315008 278956 293815 295391 345996 338191 330786 331776 226942 226330 708416 675577 1537577 1506069 464030 459548 680786 683042 856596 835634 880788 884023 925496 944634 912890 1004571 2176368 2287927 1287938 1122283 749921 732218 890730 889183 931650 936641 960986 975950 1100491 1098938 5391477 5574009 40.25 71.7 1
14:50:17 2024-01-29 710487 702408 217632 213523 354042 362985 382814 376654 233229 227460 283651 287465 325679 331594 4633484 4920320 6912674 6748232 1175255 1211674 315008 278136 293815 295427 345476 339542 331287 331310 225666 227199 714040 677739 1515965 1505780 461461 460016 678851 678461 854753 839271 883974 881124 923679 945740 914340 1009646 2176305 2305529 1266151 1119326 753147 737921 888115 889243 932355 937579 957423 972744 1094494 1100139 5392977 5561973 40.25 71.7 1
14:50:18 2024-01-29 704613 702371 217170 214404 353294 360799 382274 377486 233299 226369 283745 289355 325188 330076 4646009 4954520 6863172 6734290 1183675 1211674 315008 279546 292920 296166 349175 339322 330500 333904 226942 227334 712650 673380 1535703 1518814 464361 458060 678368 679423 852998 838786 883834 882954 926396 945704 917118 1012625 2176305 2301475 1291569 1114594 750776 736866 888115 885463 932982 937687 960986 973020 1094458 1097461 5399182 5567378 40.25 71.7 1
14:50:19 2024-01-29 705827 703411 217259 217796 354428 360871 381196 375489 233264 228166 282355 290236 325679 331183 4639551 4979741 6930277 6729487 1169370 1211674 313945 278459 295399 295628 347385 339840 331413 331399 227423 227439 707091 683349 1522597 1505967 465119 459462 678888 685529 851754 833595 885056 887947 920273 939302 915705 1015351 2187181 2294533 1304122 1110038 746506 737154 891429 885463 925615 945064 966294 972289 1088127 1094247 5316340 5562086 40.25 71.7 1
14:50:20 2024-01-29 702762 701875 217667 218133 353896 362985 383356 378961 233158 227813 282985 288671 325679 330272 4642863 5035376 6961604 6720115 1166949 1213865 315753 278205 294813 296511 350228 338436 331682 332639 225666 227598 712772 682371 1522937 1501681 463798 460016 679333 684556 854615 831931 883834 890545 923679 938638 913182 1016836 2182524 2296162 1287938 1116181 747571 737459 894816 885463 925090 944360 967441 973064 1086841 1093978 5301340 5563409 40.25 71.7 1
14:50:21 2024-01-29 702189 702380 217667 217836 353330 360871 383085 378925 233193 227848 283219 289075 325663 330308 4639551 5026104 6952172 6727029 1170580 1211600 315681 277957 294677 296058 347456 338399 331144 332819 225400 227773 709954 681395 1524594 1504894 464128 456325 677447 684556 854790 831931 881249 889280 923679 937975 913145 1015314 2182291 2294533 1287938 1117771 746506 737423 894816 885693 924433 943028 968856 973756 1085301 1094247 5306948 5562109 40.25 71.7 1
14:50:22 2024-01-29 703256 702153 217667 213379 353330 360799 382274 378925 232867 227654 282355 288671 325153 330808 4642297 5018964 6951983 6722089 1168327 1208091 315861 277921 295092 296166 347599 338582 330786 332855 225558 227846 711363 682371 1528344 1501681 464091 458714 675974 684017 854886 830162 881249 888217 923716 939033 910305 1013833 2179463 2294533 1287938 1119364 748637 736902 894816 887350 924396 943028 966752 973793 1085239 1093437 5301340 5558006 40.25 71.7 1
14:50:23 2024-01-29 703261 702153 217667 217800 355743 360799 382004 378997 232867 227654 282786 288671 324210 330344 4642900 5023847 6952096 6721922 1165558 1208238 315897 278101 293850 296166 348888 339542 329787 333311 225666 227579 707091 681395 1522704 1501681 463854 458065 674982 682615 855492 829704 880939 886961 926372 937975 909195 1016975 2179463 2291281 1286123 1119364 748361 737397 894816 885463 924433 937651 966028 973793 1087612 1091049 5307177 5542504 40.25 71.7 1
14:50:24 2024-01-29 703261 701124 217632 217836 353321 360763 379015 378356 232867 227460 282786 289075 324210 330308 4645515 5023241 6952059 6715533 1161673 1207455 315717 278956 293815 295901 349210 337954 328791 333685 225666 227033 712650 677509 1571074 1501007 465450 458363 673566 684556 857923 830162 878943 889513 927677 936650 907859 1016873 2179463 2274493 1383052 1121759 745444 733734 894816 890994 922430 939292 970311 976642 1093411 1090555 5333344 5555480 40.25 71.7 1
14:50:25 2024-01-29 712507 701388 218315 215217 352333 364084 379015 376618 232669 228521 283462 287460 325923 329916 4637329 4980539 6980469 6726838 1153353 1208238 315675 277212 295686 296690 346518 337717 329501 332855 225666 226330 711260 683005 1537452 1492356 463469 459836 674946 684556 859789 830162 877067 888883 930357 939302 907598 1010605 2179463 2271269 1307819 1124888 746581 733192 893961 892111 922430 937965 964655 976605 1094494 1091049 5330030 5561973 40.25 71.7 1
14:50:26 2024-01-29 712001 700316 217702 213710 354793 363021 381196 378068 229434 227567 285444 287360 326029 330296 4637575 4971160 6966230 6738860 1169998 1208128 313254 278956 295111 295671 346553 339542 329822 333830 225348 227385 709870 675577 1550225 1501007 462044 458399 673492 678645 860399 834561 876442 884872 929150 937660 906570 1007547 2170191 2280463 1285633 1128689 751848 734788 891973 887961 928352 936641 963042 979876 1097604 1095832 5408588 5553856 40.25 71.7 1
14:50:27 2024-01-29 713345 701921 216957 215321 355980 363793 378655 375274 230254 227320 283077 288741 325048 328286 4642863 4901742 6902556 6734054 1172711 1208238 314087 278528 293815 294976 347076 338227 329288 331812 225666 226330 705646 673653 1544233 1502866 462260 459800 676931 680644 857314 836410 877067 882954 927722 943037 910943 1007547 2173279 2280463 1286123 1119088 750245 732636 889377 893525 930329 936641 959581 975950 1100491 1098938 5391477 5555480 40.25 71.7 1
14:50:28 2024-01-29 710035 703682 217458 215330 353974 362803 382237 376210 230416 227672 283947 287290 326135 331359 4630179 4935885 6901227 6738860 1175330 1208238 315008 278101 293815 296899 345476 339062 330786 331812 225666 227234 714040 676542 1519355 1506080 461384 457003 678888 678645 852394 838191 881212 881161 920997 945740 913219 1007473 2173202 2304738 1303953 1117771 752923 738018 888207 883981 931654 937615 956742 972744 1094494 1099362 5394761 5565054 40.25 71.7 1
14:50:29 2024-01-29 704762 702271 217080 215325 355317 360654 381553 376510 229278 227274 282391 289681 324664 331976 4632716 4971160 6878612 6715533 1177882 1208314 313098 278760 293850 295749 347634 337419 329822 332585 225666 226365 702948 674614 1564782 1512358 465119 457003 677927 682131 853464 834561 881212 885500 923026 937624 915543 1010878 2176368 2292906 1358569 1112219 746506 736060 889377 885463 930329 937687 963729 970213 1089742 1095905 5379318 5561570 40.25 71.7 1
14:50:30 2024-01-29 708279 701970 218171 215018 353856 360546 382814 376618 229289 228310 283464 288881 324629 330443 4643959 5018054 6947204 6720115 1165137 1211674 314199 277248 293850 296166 347076 337589 329537 332819 225558 227738 709954 681061 1549128 1502072 463469 456774 676452 682615 852998 830162 881249 884017 922989 937975 910522 1013833 2179463 2289657 1286123 1117771 746506 738018 893290 885559 922430 937687 966332 975612 1087631 1095905 5291751 5556115 40.25 71.7 1
14:50:31 2024-01-29 703261 701124 217597 218066 353325 360438 378655 378889 229611 227072 282751 289973 324978 330308 4633484 5016831 6952492 6706154 1160566 1211674 314441 278029 293815 294733 350494 339542 328755 333794 225666 226998 708481 678478 1544277 1503138 465119 458714 673566 682615 856706 832522 879570 889280 926372 937975 909150 1016798 2179463 2281874 1287938 1120959 748637 735922 891877 888162 926330 941807 966332 977156 1088273 1093613 5306913 5552594 40.25 71.7 1
14:50:32 2024-01-29 703261 701193 217462 213341 355797 360472 378907 378320 230254 227390 282320 290165 324105 331418 4636243 5007559 6958898 6715734 1152308 1208238 315452 277638 295507 295714 346518 340506 329253 332459 225666 226998 711260 682371 1541524 1488698 465838 459728 675481 685043 857923 830162 878943 888846 929038 936650 908504 1012317 2179463 2268502 1358569 1121759 746506 734941 898283 890397 922849 939219 970632 979952 1094585 1089637 5350388 5574009 40.25 71.7 1
14:50:33 2024-01-29 712507 701306 217597 214118 356049 364084 378979 376618 233123 228486 282284 288268 326135 329166 4636243 4981084 6966505 6734290 1165558 1208238 315897 278492 292643 296540 346482 338216 329751 333559 225507 227738 712772 677232 1551007 1502465 461498 459009 673566 682094 857923 833897 877067 885500 930357 937588 904977 1010423 2170191 2287927 1283785 1128985 751002 733564 895089 893054 926368 936459 963579 979427 1097604 1094210 5359807 5561973 40.25 71.7 1
14:50:34 2024-01-29 710732 700325 216922 213523 355048 360871 378835 377751 233299 226404 282985 290734 325153 330912 4636243 4924107 6934684 6726871 1169998 1206843 314751 278956 292884 296722 346518 339542 328791 333564 225348 226998 711260 673653 1553173 1500296 461498 458327 673566 678608 860399 835744 875121 882917 928689 942964 904940 1008812 2173202 2281874 1277045 1130298 752645 733528 891910 891775 929006 937303 960986 978033 1100834 1096534 5352155 5545792 40.25 71.7 1
14:50:35 2024-01-29 709293 700316 216887 213706 355048 360799 378835 376618 233427 226879 283183 288443 324664 330443 4633484 4920608 6919878 6724912 1169998 1208238 314015 278920 293331 296519 347040 338191 328525 333288 225666 226295 712529 673653 1525162 1503138 462700 458686 675002 680336 857923 837004 876405 882540 930357 946644 908668 1009646 2173254 2281428 1284307 1128985 752928 732853 890642 894159 926308 936784 960762 977996 1097269 1096607 5414637 5545754 40.25 71.7 1
14:50:36 2024-01-29 714535 701343 216887 218133 355048 362948 378835 375453 233427 227072 282985 288846 325153 328432 4633484 4912543 6901227 6724912 1172711 1209211 314015 278065 293331 296273 347040 338191 329253 331812 225666 226295 713900 673653 1524439 1501681 463469 459800 675938 680089 857923 837270 877705 885005 930357 942856 911453 1010274 2173254 2281428 1287938 1125480 750776 731526 890200 894969 928974 935347 960227 980690 1097604 1097384 5416321 5537855 40.25 71.7 1
14:50:37 2024-01-29 714597 702371 217411 218102 354798 364599 378943 377987 233264 227425 282755 288443 325118 327432 4636243 4920734 6906648 6734290 1172673 1210814 314051 278492 293779 295901 345512 338191 329787 331274 225666 226295 709787 673653 1524331 1503138 463469 459800 678850 683042 858411 837270 879495 883783 926832 944634 912756 1008242 2174826 2280463 1266970 1121180 750320 732563 888341 889476 931633 937965 959544 972982 1098590 1097384 5370966 5552594 40.25 71.7 1
14:50:38 2024-01-29 708391 700316 217259 215289 352055 360799 382004 376618 233158 227107 283219 287064 324664 331418 4630179 4943024 6900075 6724912 1182810 1208238 315008 277638 291993 295635 347040 337516 329537 331507 225666 226681 702933 671735 1541991 1513816 461277 459328 679333 680129 852326 837121 883974 881273 922421 945704 913182 1010147 2174753 2305382 1282491 1113351 752385 737995 887577 888078 931650 937543 955309 970213 1091323 1099717 5389777 5552594 40.25 71.7 1
14:50:40 2024-01-29 702993 701884 216253 213528 353825 360472 378943 376017 233264 226369 282320 289075 324929 331183 4636243 4958055 6878612 6720115 1178722 1211674 313062 278724 293850 295298 348368 339302 329787 331812 225666 226086 705160 675313 1528361 1514589 465450 459365 677404 681426 854753 836080 881138 885500 923679 937588 915444 1013347 2177915 2294262 1366102 1111355 748104 736875 890642 885463 928974 937615 963729 970176 1089706 1094247 5370966 5548723 40.25 71.7 1
14:50:41 2024-01-29 704252 701074 217597 217729 353325 360835 382274 375981 229289 227813 282688 289425 324210 330443 4633484 5023149 6925339 6715533 1165212 1208238 314199 277212 295034 295957 347284 339045 331269 330522 225594 227245 698820 682371 1548820 1504294 464030 460342 679333 684556 851153 830162 883760 889764 922458 937975 914340 1013833 2185672 2292906 1298832 1112931 746576 737921 894779 884170 923656 942992 965991 972982 1085276 1092628 5305127 5555574 40.25 71.7 1
14:50:42 2024-01-29 701267 700289 217632 218035 352297 360799 382276 376654 228969 227425 282320 288408 324664 330815 4633484 5016831 6947854 6696776 1159980 1208238 315008 277814 293601 294312 348888 339469 328153 332639 225666 226987 708481 677739 1551650 1502072 465450 456610 673566 682615 858411 830162 879570 888833 926372 935843 908504 1016798 2180970 2276107 1329393 1119364 745444 734788 892877 887985 924384 938629 967441 976330 1089669 1089012 5339641 5561973 40.25 71.7 1
14:50:43 2024-01-29 707664 700289 217423 214415 354392 360907 378871 376317 232832 227390 283813 288671 325153 327981 4630179 4986828 6981411 6716898 1155242 1212734 315753 277069 294570 296058 347301 340175 328613 331632 225666 226858 711260 681395 1510103 1488462 464091 462306 674523 684556 857923 829573 876256 888018 929038 936650 909150 1011903 2179463 2266893 1328157 1121759 744914 731009 894816 889243 921030 937965 967441 976605 1092871 1089012 5329536 5561973 40.25 71.7 1
14:50:44 2024-01-29 713345 698277 217667 217995 354047 360907 378943 376654 228969 227813 282949 287534 325153 329705 4630179 4966827 6972066 6726876 1157742 1210437 315897 277634 293636 295771 347792 339950 328720 331812 225666 226330 709870 683349 1524387 1492097 461498 460559 673956 682468 857923 832055 877067 885500 927722 937588 906570 1010423 2176368 2277722 1283785 1127885 748642 734418 892245 891626 925053 935943 960986 978033 1096048 1093437 5342749 5552594 40.25 71.7 1
14:50:45 2024-01-29 709716 700325 216253 218142 354047 360871 377697 376654 233229 226814 282755 288063 325153 330443 4636243 4924107 6942739 6726914 1169960 1209286 313872 278509 292849 296273 346518 339062 327799 333541 225399 226330 714040 673653 1528197 1500500 461498 459254 673088 678091 860899 835781 874461 882255 930357 937660 904940 1007473 2168649 2277722 1259167 1127083 750856 731009 889377 891406 927387 928673 959544 976605 1096825 1097384 5408588 5552594 40.25 71.7 1
14:50:46 2024-01-29 713005 700325 216922 218066 354798 364846 378943 374364 233158 227037 281495 288207 327909 328163 4633484 4914754 6899183 6725717 1174386 1207345 314051 278065 295383 294312 344921 339542 329787 330773 227156 226753 707045 675095 1520553 1508903 461498 459498 678407 681610 854886 833934 879570 882917 923716 943001 910485 1003782 2173279 2280463 1284307 1117771 750240 733711 888115 889243 929011 938629 959005 973020 1097306 1097384 5374408 5548634 40.25 71.7 1
14:50:47 2024-01-29 706359 701161 217255 218106 352055 360835 381734 375489 233158 227107 283219 287064 324140 331418 4642190 4933619 6903183 6729487 1182810 1210971 314972 277567 292616 296166 348742 337775 330643 330773 225666 226330 712650 675577 1537559 1508117 461498 456289 677927 678091 852123 838191 882503 880345 921033 945937 913182 1007473 2173279 2303747 1273413 1114594 750776 737921 885596 885463 930989 937543 956742 970213 1091323 1098550 5380371 5543216 40.25 71.7 1
14:50:48 2024-01-29 702762 701884 216244 218106 353891 360726 378943 374364 233299 226404 284325 290642 324907 330691 4625121 4966565 6874165 6715734 1175367 1208238 313823 277921 295034 295441 347599 338582 329288 331776 225666 225788 712994 673863 1540723 1510213 465082 456967 678407 681610 852998 832091 880638 885500 921033 937552 915129 1013347 2173278 2289657 1362336 1110038 747782 735830 889377 885725 926344 937615 964828 968758 1088384 1095832 5370966 5548634 40.25 71.7 1
14:50:49 2024-01-29 704261 702139 217264 214123 353852 360835 380869 376383 229888 227921 283831 288741 324070 329326 4628428 4985055 6895577 6697925 1171039 1208238 313831 277212 293850 294398 347040 338582 329253 329809 225666 225945 708416 676767 1516280 1503138 464017 457003 678888 682615 851758 831931 881175 885134 918288 937552 915166 1010878 2179463 2285275 1333703 1108458 746758 735830 888746 886266 926308 937543 963729 968721 1087321 1092664 5361560 5554043 40.25 71.7 1
14:50:50 2024-01-29 705286 700352 217462 214796 354571 360546 382201 376210 229415 227707 284673 288768 324750 330260 4630179 5017561 6919878 6712339 1166042 1208238 315631 276363 294506 295441 347040 339062 330786 329452 226942 226330 711260 679448 1514163 1503138 464751 457682 678888 684556 851153 830162 884568 888018 918324 938638 912890 1013833 2182565 2292906 1291569 1110038 745646 737397 892245 885463 926405 942992 964307 970176 1088384 1092628 5333087 5555574 40.25 71.7 1
14:50:51 2024-01-29 704650 701198 217493 214419 355546 360654 382471 377306 229540 227637 284636 288408 324105 330406 4629870 5023971 6947854 6691999 1160018 1208238 315452 277638 293899 295427 349175 338253 328791 333595 225666 226840 708481 679170 1528640 1500612 464128 458065 673566 682615 855492 832522 876072 886757 926372 937975 907798 1016836 2179463 2287089 1286123 1119364 745975 735830 893511 887350 922430 937543 966678 973756 1088384 1089472 5314838 5556115 40.25 71.7 1
14:50:52 2024-01-29 703465 700696 216848 215027 356053 360039 378691 377184 229611 227072 282320 290101 325109 329879 4633484 5004001 6942203 6688439 1156716 1209211 314123 277638 293850 294398 347634 339542 327799 332855 225666 226365 709870 677509 1575310 1500612 465119 456967 673566 684070 856706 830162 877067 888181 926372 935328 907715 1016873 2179463 2271269 1325826 1119364 744388 733748 892245 889875 924433 938112 964581 973756 1086841 1091181 5324253 5556115 40.25 71.7 1
14:50:53 2024-01-29 703929 701198 217493 214419 355048 359676 378871 376654 229470 227072 281495 289285 323653 330443 4636243 4998286 6958333 6706154 1150039 1208238 314087 277018 295163 294613 345512 339542 328525 331812 225666 226365 712650 681395 1530209 1491800 464128 459764 673566 684070 857923 828985 876442 889770 929034 936650 906570 1010915 2177915 2268502 1354803 1119364 744384 732636 894779 887981 921122 936641 969170 977741 1094238 1088132 5345015 5556115 40.25 71.7 1
14:50:54 2024-01-29 708327 699785 217259 217756 356017 360726 378835 376582 229289 226879 287452 289479 324786 328468 4626878 4989014 6967104 6706154 1150039 1208238 315008 276328 294713 295334 344957 339542 328791 331812 225666 226330 712650 681883 1529649 1484513 462811 460632 673956 682615 857923 830162 875781 888018 929038 937975 907859 1010878 2176368 2266893 1298832 1122245 744384 729460 894816 889095 922342 939535 969170 977854 1093031 1091291 5345015 5554043 40.25 71.7 1
14:50:55 2024-01-29 706309 701184 216585 217846 354357 360835 378302 375802 229575 227107 287381 289795 324175 328200 4630179 4990355 6977037 6710743 1150002 1208238 314787 276363 294470 295070 344957 339062 328259 331543 225666 226330 711260 682518 1526857 1484440 462811 459764 673956 682615 857923 829573 875818 888018 929695 936650 906951 1011144 2176368 2268502 1250229 1121759 745007 732853 897643 890434 922379 937194 968554 977854 1094312 1088132 5329536 5577991 40.25 71.7 1
14:50:56 2024-01-29 710487 699296 217632 214241 354511 363791 378907 376053 228969 227848 281530 287064 324891 328468 4626878 4970469 6961604 6720115 1159736 1208678 313288 277212 292028 296166 344957 338822 329501 331812 225507 227385 715218 677509 1548729 1501007 461498 458363 673088 678608 857923 834818 874498 882954 929038 937624 904940 1007473 2168649 2278628 1289331 1129230 750776 733036 892544 890508 927027 936496 960837 979464 1096048 1094247 5342749 5548644 40.25 71.7 1
14:50:57 2024-01-29 707752 702148 216283 213375 352271 360835 377733 374400 233193 226369 282751 287360 324210 329939 4620284 4914834 6910278 6720115 1169162 1205983 313098 278065 293440 295749 345996 339542 327534 332585 225666 226138 702941 671735 1522397 1503934 462705 457682 674946 677611 857960 835818 874498 880464 929038 943037 907859 1006727 2170105 2279807 1278860 1127045 750856 732332 890373 893277 928279 933927 960264 979093 1099267 1094247 5349214 5544767 40.25 71.7 1
14:50:58 2024-01-29 706359 700089 216283 213706 354042 360871 377697 376654 232902 226369 282957 287813 324245 329939 4620807 4910131 6919878 6715533 1168327 1207381 313574 278528 294207 295749 345996 339302 327764 333324 225507 225980 704303 671735 1532569 1501800 461203 458327 673566 678645 857960 836410 874498 880382 928817 945974 909871 1009684 2167074 2281613 1273413 1131635 752064 733564 890642 889733 926308 938112 960837 979464 1096825 1094283 5337792 5546094 40.25 71.7 1
14:50:59 2024-01-29 709983 699291 216620 217903 352051 360835 378353 377787 233158 226177 282751 287813 324210 329436 4617512 4940375 6927342 6715533 1166659 1208238 314123 278101 291926 295957 345476 339062 328791 333324 225031 226788 709870 673653 1564535 1498166 462157 458005 673294 677611 857960 833970 876451 885042 930172 941963 903815 1009873 2169910 2281428 1281936 1125480 748104 731526 893143 892379 922430 935980 960986 977741 1094458 1091085 5322398 5544692 40.25 71.7 1
14:51:00 2024-01-29 709480 694304 216957 217980 354042 360835 378943 377787 232832 226404 282355 287264 323914 329472 4620284 4942651 6933590 6715533 1165826 1206956 313134 277869 291993 295334 345996 338014 327269 332819 225031 226295 708416 671735 1531976 1498608 461498 458005 673566 681098 859641 837270 873728 882527 930980 943965 907748 1009722 2170191 2273972 1278860 1127374 752977 729423 890010 892258 927652 934133 960986 978070 1094096 1094283 5388064 5544781 40.25 71.7 1
14:51:01 2024-01-29 710339 700321 216283 217822 352302 360835 377733 374101 233229 226404 282786 287325 324175 328140 4626878 4898409 6891902 6715324 1169295 1206525 313098 278101 292920 296065 346275 337681 327764 331847 225666 226530 707045 671735 1524949 1501681 463357 461323 675924 678461 859752 835634 874387 881994 928928 944634 908893 1007473 2166926 2278628 1280676 1125480 750776 729460 890010 892111 926344 933927 958861 978070 1097604 1094210 5404274 5548634 40.25 71.7 1
14:51:02 2024-01-29 712328 700357 217388 217836 352271 363057 378979 373768 232867 226914 281530 287604 325188 327396 4626878 4898608 6891902 6724689 1171001 1206843 314087 277869 292920 295334 344957 338769 328791 330808 225666 225630 709787 674829 1522089 1506436 462705 459656 678368 680461 856007 836675 878831 881722 925061 937696 911666 1006793 2170191 2277233 1284307 1117733 748637 731682 885689 884017 930329 936641 958179 973020 1097306 1096607 5363301 5539262 40.25 71.7 1
14:51:04 2024-01-29 708242 700321 216926 217765 352055 360508 381196 374400 232832 226439 282985 286664 324175 331801 4617512 4905025 6892981 6724689 1174386 1208238 314087 276696 292884 294976 343405 337589 329573 330290 225594 226121 712650 675313 1535196 1505930 461388 457699 678368 679161 851153 837004 880549 881161 923679 945036 913182 1006039 2173254 2302113 1273413 1116181 750776 737036 885596 885463 930989 939292 955346 970213 1091360 1097000 5376530 5536879 40.25 71.7 1
14:51:05 2024-01-29 700995 699822 216249 217791 353330 359676 378907 374364 233229 226369 287381 289320 323201 330443 4626878 4951924 6845275 6696593 1177606 1208238 312148 277778 295383 295441 347385 338289 328684 331166 225666 225526 701562 673863 1522439 1513507 464128 458389 674909 680089 854442 833595 882083 882881 920273 939119 913109 1011865 2170191 2287998 1362336 1110038 746581 735309 888115 884170 926271 939292 962356 967306 1088127 1093941 5368566 5543216 40.25 71.7 1
14:51:06 2024-01-29 702210 699758 216922 214415 353294 360569 378907 373137 229450 227425 283066 288443 324965 329436 4624105 4961541 6874165 6688439 1172598 1210141 312776 277511 293708 294184 347177 338399 329110 331095 225147 225422 705617 672898 1528079 1509555 464128 460071 678888 681537 852961 829704 880825 884060 920997 939302 913145 1011865 2176373 2287998 1360452 1109248 746576 735835 888115 884798 927064 937543 962588 970176 1089669 1094247 5361560 5533837 40.25 71.7 1
14:51:07 2024-01-29 704252 700585 216922 214123 353294 360726 378871 373172 228969 227390 284014 288264 324140 329436 4620807 4962812 6873027 6697840 1172434 1208091 313395 277264 294534 295441 346898 338363 328649 330737 225666 225561 706999 674829 1519314 1507412 464788 456610 678888 683042 853302 832522 880825 885500 919623 939453 910485 1011865 2173279 2289657 1362336 1112413 746506 735835 888119 884207 927621 937543 960948 967343 1088127 1093941 5359807 5543216 40.25 71.7 1
14:51:08 2024-01-29 704762 699794 217224 214273 355048 360799 381159 373768 228969 227583 283667 287569 326536 330443 4624105 4972230 6895577 6707601 1165930 1211008 313872 276998 294984 294363 347004 338822 329253 329773 227477 225945 708416 678478 1536361 1503138 465450 459690 678407 682615 851153 832522 881175 885500 921150 939302 913182 1014908 2179190 2286942 1293385 1108458 744454 735309 890642 885463 925053 937579 965104 968032 1087612 1092628 5352155 5533837 40.25 71.7 1
14:51:09 2024-01-29 704252 700894 217597 214424 354793 360835 381734 375453 228969 227778 281495 287290 324175 329939 4624105 4996311 6917981 6702756 1165826 1211674 313765 276328 293529 295441 348559 338399 330351 330505 225666 224898 709787 675313 1526901 1503138 464128 456931 678888 682615 850243 831931 879850 884872 921150 938787 912461 1011144 2170191 2286377 1315172 1110038 746506 735830 888115 882881 927723 937543 963042 967306 1088384 1093978 5361560 5533837 40.25 71.7 1
14:51:10 2024-01-29 703261 700325 216887 214123 355048 360183 378907 373172 228969 227072 283066 288408 324699 329399 4626555 4971500 6885301 6696776 1162652 1209541 313585 276328 293779 294363 345996 338545 329751 329631 226675 226103 708481 679448 1542488 1501007 463469 456967 678407 682615 848703 830162 881212 885500 919844 937975 913145 1010878 2179190 2286942 1289754 1109248 744384 735839 890642 882881 922430 937579 966482 967343 1087612 1091012 5337792 5543216 40.25 71.7 1
14:51:11 2024-01-29 705263 700898 217294 214118 354042 360726 381159 374328 228295 227072 284014 287962 324965 329143 4625121 4995151 6892607 6707754 1164994 1208165 314751 276328 293850 294256 348248 338269 329953 329773 225666 224898 708416 675577 1524472 1503138 464128 458714 678407 682615 850880 830162 881138 885500 918324 938750 913109 1010423 2170191 2285320 1362336 1110038 746506 734875 888207 884285 927064 937543 962356 967306 1088384 1096301 5361560 5543216 40.25 71.7 1
14:51:12 2024-01-29 703261 700093 216922 214123 352271 360726 378871 373172 229078 227532 283685 288198 324718 329289 4622305 4961916 6902818 6696776 1164345 1210291 314685 276363 293712 293594 345996 337589 329787 329773 225666 225596 711260 679448 1523092 1500296 463798 456967 678407 682615 848703 830162 881175 885504 919844 937975 913182 1012354 2179190 2286942 1289754 1108458 744384 735830 890647 882881 924396 937615 963896 968721 1087612 1091049 5318136 5533837 40.25 71.7 1
14:51:13 2024-01-29 701267 700052 217259 214118 354611 360474 380869 376331 228838 226932 284233 288067 324035 331234 4624105 5007559 6942241 6702946 1162502 1206489 315452 277212 293644 294434 345977 336490 329751 331310 225507 226330 698752 677739 1515924 1497337 462811 457417 674946 682615 852363 830162 879887 888018 920960 937975 907835 1013347 2177915 2291798 1284307 1110038 744384 737397 892245 883672 922430 937615 964581 970176 1082155 1091049 5295721 5543216 40.25 71.7 1
14:51:14 2024-01-29 702577 701202 217423 214796 355044 360582 381014 376439 228828 227637 283795 289021 324000 330370 4614727 5007559 6912444 6687397 1160566 1204742 314529 276982 293438 295298 347040 336966 328755 332495 225031 226330 705701 677509 1517456 1497374 463854 457417 673566 681610 852357 830162 878600 885500 922989 936650 909659 1015277 2173279 2283700 1284307 1117771 746506 735830 892245 884170 921776 939292 965104 974371 1085264 1089783 5276722 5550068 40.25 71.7 1
14:51:15 2024-01-29 701119 700204 216822 214424 354002 359171 378122 376174 229184 226335 287452 287465 322941 331418 4624105 4999297 6944030 6688552 1156427 1204742 314529 277212 293026 295298 347319 337552 327764 332819 225031 226330 707091 678478 1520860 1496272 463798 457417 673088 682555 854244 830162 877067 885500 925024 937706 907798 1015277 2176368 2283700 1286123 1118567 745444 733748 892245 885191 922227 937965 965104 974371 1087612 1089783 5305331 5552144 40.25 71.7 1
14:51:16 2024-01-29 701156 699211 217124 214415 355506 359062 377396 375489 228969 226335 284124 288873 322196 330209 4617075 4998286 6922323 6687120 1150077 1208678 314051 277177 293779 293466 346239 339542 327499 332554 225666 226261 712650 678963 1543518 1497102 464128 458327 673088 684070 856706 827810 876167 888018 926409 928646 906570 1015519 2173279 2258835 1325826 1119364 744109 733155 890642 885467 922430 936641 966028 974841 1089955 1091410 5288258 5537250 40.25 71.7 1
14:51:17 2024-01-29 699814 694232 216887 214419 354793 358557 377446 376210 228969 226335 287248 288408 323131 329573 4626878 4989014 6934684 6696776 1155070 1206452 314051 277177 293850 293146 346553 339062 327463 331812 225348 225945 711260 678200 1562804 1497374 464788 457969 673088 685529 856706 827810 875781 888018 926372 933936 906570 1013833 2176373 2266893 1284307 1119364 744384 732883 892245 885467 922999 939444 965605 976140 1085154 1091291 5295834 5543216 40.25 71.7 1
14:51:18 2024-01-29 700273 694304 217388 215023 354042 358557 377733 376618 229289 226932 287692 287805 322230 331183 4624105 4994735 6942354 6678018 1157253 1208238 314087 277212 292920 292254 347076 338822 327269 331776 225507 226295 700191 675577 1573047 1496346 464128 457882 673088 682615 855492 828397 877067 888018 924933 933972 906570 1015314 2174826 2268502 1305971 1117771 745444 733835 893263 888162 923656 938667 966444 972870 1085313 1090445 5295721 5542124 40.25 71.7 1
14:51:19 2024-01-29 702651 694232 216736 214419 354042 360056 378871 376389 228969 226335 287285 287534 322230 330948 4626878 4991187 6929744 6679103 1157253 1204742 314087 277212 292884 295055 347563 337552 329413 332315 225348 226330 709349 677026 1554351 1498166 463469 457417 673088 680644 855492 830162 877067 885500 926372 936650 907598 1015314 2176368 2280192 1284307 1121180 745646 735988 894452 885357 922356 937157 965680 972833 1086841 1089783 5290108 5538986 40.25 71.7 1
14:51:20 2024-01-29 701267 699138 216818 214424 355044 359098 376564 375489 228969 226404 282490 289320 322906 329472 4610932 4975930 6940167 6678866 1157253 1204742 314051 277177 292438 294612 346553 338582 327269 331776 225348 226295 708481 675577 1558619 1498166 464128 456289 672611 682615 854886 828713 877067 888018 925716 933936 907733 1013833 2176305 2272562 1286123 1119364 745646 733601 892549 885320 923036 938519 966482 974408 1085301 1091410 5282265 5531094 40.25 71.7 1
14:51:21 2024-01-29 699244 694268 216585 214123 354042 358018 378014 376053 228969 226914 287692 287465 322906 331183 4624105 4991187 6932253 6682627 1155744 1206956 314123 277212 292884 293914 347563 338306 327534 331812 225348 226017 709870 675577 1569221 1498166 464128 457741 672816 682615 854886 828985 877067 888018 925024 928682 906764 1016095 2177923 2268502 1261619 1119579 747782 734604 893180 885467 921122 937965 965346 976422 1082119 1090242 5282682 5543216 40.25 71.7 1
14:51:22 2024-01-29 701267 694313 216957 214123 354038 359387 379015 376317 228809 226404 287452 287534 323653 330443 4620807 5012674 6929204 6678018 1157253 1206452 314051 276363 293026 293950 347076 336163 326776 331812 225348 226330 707091 675577 1542219 1497100 464128 457417 672611 682131 854244 830162 877067 887567 926359 935466 908818 1016208 2173254 2284199 1284307 1119014 746712 734788 892245 885005 922430 939292 963729 974408 1083660 1091475 5272880 5536614 40.25 71.7 1
14:51:23 2024-01-29 701267 694304 216922 214419 354042 358593 378641 375525 228969 226439 284014 288373 322230 329609 4617512 4989014 6919878 6669311 1156427 1204742 314087 277212 292884 293594 347319 338306 327269 331704 225031 226121 707091 676542 1519631 1498166 464128 457417 673294 680644 855970 829977 877705 885389 927899 933791 908393 1017661 2174571 2283700 1275229 1117771 745646 734614 889316 884927 922430 939292 966482 973756 1084495 1090555 5269117 5533837 40.25 71.7 1
14:51:24 2024-01-29 700273 694277 218050 214114 354042 358557 377733 376053 229289 226369 287655 287534 323166 331183 4620284 4991187 6929204 6678018 1149489 1206452 314087 277177 294677 293914 345512 339322 327764 331776 225348 226330 709870 679448 1541269 1490888 465450 461323 673492 684371 857241 827663 875595 890139 927575 935466 908393 1013795 2173279 2270945 1286123 1118567 745444 733826 889352 885435 922342 937965 965104 974408 1085301 1089783 5276685 5533837 40.25 71.7 1
14:51:25 2024-01-29 699963 694264 216736 214273 354798 358557 377697 375489 229289 226369 287488 290587 322941 329879 4620807 4980539 6919878 6669274 1157253 1206489 314087 276982 292643 295234 347040 337003 327764 332315 225031 226882 707091 677739 1549944 1501681 463687 458065 673529 681500 853539 830088 876955 885486 923643 936650 907598 1013122 2176305 2280463 1282491 1118567 746576 733748 892245 884835 920946 937965 963729 972063 1084532 1088242 5276810 5529890 40.25 71.7 1
14:51:26 2024-01-29 699963 694313 217050 217689 354047 359098 377697 375189 228969 226404 287248 288408 322230 329829 4614727 4981927 6910553 6669274 1156085 1205596 313831 276363 292438 294192 347076 337224 327269 332027 225168 226788 707091 677739 1534379 1497893 464128 458065 673529 680424 856007 830162 877067 885500 923679 935466 909150 1013833 2170191 2285320 1282491 1116181 745975 733748 891612 884212 921030 937965 963729 972982 1083727 1088242 5284568 5533837 40.25 71.7 1
14:51:27 2024-01-29 699465 694237 216922 217693 352055 358557 377697 376053 228809 226404 287381 287569 323166 330926 4611435 4990030 6922360 6678979 1161673 1204705 315008 276399 293026 294113 348248 336236 329537 330522 225666 227094 709954 679448 1524594 1500296 463798 458714 675938 682615 850549 829573 883268 887618 921150 933972 909803 1013310 2176305 2286942 1284307 1110038 744384 736875 892245 881593 922430 937579 963211 973020 1082119 1089472 5286317 5543216 40.25 71.7 1
14:51:28 2024-01-29 700770 694304 216709 213818 354042 359712 379015 375489 228649 226914 287381 287534 323688 330480 4620807 5004001 6929204 6678018 1157742 1208678 314278 276962 295383 293935 347456 337910 327622 331704 225435 226191 708481 677253 1522436 1498166 464128 457307 672611 682555 853034 830162 877067 885500 926396 933972 907564 1013870 2174822 2277233 1284307 1118567 744384 733192 892245 885472 922430 937965 964618 974408 1086841 1088278 5286316 5535313 40.25 71.7 1
14:51:30 2024-01-29 699963 694268 216288 214118 354047 358018 378302 376618 228969 226369 287248 287465 322230 329118 4617512 5004338 6929204 6683764 1157742 1207492 313944 276783 293438 294705 347456 337334 328383 331668 224887 226330 707091 677509 1529771 1494948 463469 457417 672611 680644 852998 830125 877067 887387 922337 935989 907859 1015314 2173241 2280463 1284307 1117771 745975 735988 892245 884835 921122 939292 963729 974408 1084495 1089783 5286316 5525947 40.25 71.7 1
14:51:31 2024-01-29 700961 694304 216980 214123 352055 358557 377166 376053 228969 226758 287655 287465 322230 330480 4610897 4985469 6923874 6678304 1158183 1205850 314607 276185 292564 293693 346375 335652 328560 331776 225031 226365 704311 677509 1527620 1496830 462482 457093 673566 680681 851754 829573 879570 885500 920997 936650 907835 1013833 2170191 2282081 1305971 1116181 745444 735830 892245 882881 922342 936187 964416 973020 1083690 1089783 5276910 5525947 40.25 71.7 1
14:51:32 2024-01-29 699963 694268 216585 214114 354047 358557 378302 376618 228969 226369 283175 287334 322230 329082 4604297 4981031 6933307 6688363 1160566 1205850 314829 276098 292884 294363 344921 336527 329573 329773 225666 226740 711363 678963 1514987 1499582 462811 457003 676489 682615 848703 828985 879887 886303 919844 935328 910485 1013460 2174753 2283700 1309668 1110038 743924 736097 891612 881630 921776 937615 964416 969938 1082155 1087935 5284452 5525947 40.25 71.7 1
14:51:33 2024-01-29 701961 694268 217166 213668 352055 359712 378943 375189 228330 226404 283175 287134 323201 329939 4601410 4983262 6893804 6698144 1163479 1206489 313574 276363 294677 293729 345441 336675 327799 328778 225666 225998 708416 677509 1542488 1501406 463798 456646 677447 682615 848740 830162 881175 884244 919193 937975 913219 1013347 2173278 2283700 1291569 1106882 743325 734788 890010 885463 925010 937579 963729 967343 1086841 1091085 5338935 5529890 40.25 71.7 1
14:51:34 2024-01-29 704576 698273 216957 213814 354047 360219 379015 374364 228649 227107 286974 287569 322941 329705 4612486 4953555 6861588 6687397 1166042 1205797 312842 276363 293573 292325 345512 337407 327799 329311 225666 225374 702941 675058 1533789 1503138 464128 455648 677927 682131 849310 830162 879570 883746 919844 937975 913219 1010423 2170105 2280463 1330006 1106095 744384 733748 889377 884207 924001 939292 960986 968483 1086841 1091085 5343359 5525947 40.25 71.7 1
14:51:35 2024-01-29 702462 694336 216744 213823 352271 360183 378302 372649 229289 226439 283284 288636 324965 330508 4609576 4943024 6863926 6687397 1164919 1207381 312842 276926 293672 292941 345476 337224 328295 329275 225666 225596 707045 676542 1522938 1503138 463798 456646 677927 682615 850549 830162 880549 884470 919193 937975 915166 1011903 2176368 2280463 1297016 1106882 743854 733711 889377 884835 924960 939292 960986 965930 1085301 1092961 5357733 5527424 40.25 71.7 1
14:51:36 2024-01-29 702963 699328 216283 213668 354047 359676 378619 375318 228918 227338 282993 288303 323548 329056 4612873 4933485 6859937 6678866 1174419 1206489 311639 277638 292028 294612 346518 337277 327799 330540 225507 225723 709870 670016 1514656 1510213 463798 458065 674469 678645 850512 831503 878637 883080 919623 937552 912982 1010423 2170191 2286414 1306094 1110038 746586 734941 885596 882917 927658 937543 960264 968483 1085017 1091085 5345339 5525947 40.25 71.7 1
14:51:37 2024-01-29 701461 698282 218871 213972 355441 360220 378727 374258 229219 226932 282993 288303 323548 329253 4610935 4935897 6835950 6687397 1169998 1204742 311202 276399 292438 293502 346032 336711 327799 329845 225031 224898 712994 671936 1531950 1507139 464128 457417 676452 680125 851153 829704 877977 882954 918324 937975 913145 1010423 2170191 2283176 1364219 1108458 746050 734788 885596 883216 926257 939292 960986 967343 1087612 1093473 5352155 5529443 40.25 71.7 1
14:51:38 2024-01-29 702579 701166 216567 214233 355012 359496 378655 375318 229505 226230 282884 288811 323096 329669 4609676 4928658 6850576 6696950 1179431 1206415 312148 277212 297192 294363 346204 337241 328489 329809 225666 225829 711260 670016 1528408 1510270 461498 458065 675481 676543 848703 834524 879850 879481 921150 937588 910485 1007473 2166926 2296162 1263403 1110038 748637 735830 884304 882881 929759 939292 955309 969901 1088384 1097384 5366652 5537250 40.25 71.7 1
14:51:39 2024-01-29 699851 699216 218014 215018 353902 358378 378655 376383 229611 224903 284014 288067 323943 330150 4611435 4945169 6855461 6687397 1175835 1204668 312112 277833 296986 294327 346239 336163 327764 329773 225348 225596 709870 670016 1527547 1510355 462811 457417 675002 676579 851153 833307 880825 880646 921150 941297 912461 1010423 2168649 2292906 1272321 1110038 748637 735830 885559 882881 927612 939292 957386 969448 1088384 1097461 5373394 5533293 40.25 71.7 1
14:51:40 2024-01-29 701924 700208 215775 214229 355048 359351 377661 371500 229239 226793 283029 288373 322680 329669 4611964 4938248 6846109 6683764 1173657 1206452 311166 276819 292616 293466 346518 337479 327499 329773 225031 225212 700191 670016 1529827 1509555 463798 457741 675002 678608 851153 832522 879570 882378 921803 939302 910448 1010423 2170191 2286942 1326308 1110038 744384 734941 885596 882844 926405 939292 962550 971643 1091509 1097237 5370565 5518385 40.25 71.7 1
14:51:41 2024-01-29 699963 698232 216557 214419 354047 361080 378799 374293 229611 225635 283066 289004 325109 329939 4608008 4926611 6855461 6688439 1179431 1204705 313574 276292 296812 295857 344403 335106 328755 329738 225666 225945 709870 669537 1535353 1502866 460844 458065 674946 677232 848703 834488 880825 878771 919844 937624 913109 1004497 2163993 2296162 1275229 1111621 748717 735830 883051 884134 931595 940110 957255 970027 1096186 1095979 5371619 5533837 40.25 71.7 1
14:51:42 2024-01-29 704252 700668 216818 213814 351947 359387 378871 373208 228864 226335 281495 285875 323131 329609 4605348 4910132 6853336 6706342 1175951 1203521 313538 276328 297096 295298 344403 335469 328525 329506 225348 226073 702933 669788 1558223 1501362 460154 458065 674982 677232 848703 834524 879570 879481 921150 937660 911131 1006271 2165381 2296162 1291180 1111318 749705 737036 886364 886266 930366 937820 956383 971680 1094585 1096756 5352866 5540256 40.25 71.7 1
14:51:43 2024-01-29 706286 694268 216253 213968 351798 359676 378907 373208 228809 226335 287692 285866 323166 329129 4608147 4891321 6878612 6706154 1173350 1204705 313062 276292 292001 295298 343405 335143 329217 329738 225666 225596 709870 671735 1565800 1507139 461497 457417 674946 676101 848740 834524 878600 878771 920497 937624 913145 1006718 2167108 2297226 1261619 1113351 751002 735162 885770 885278 928939 937820 955626 971959 1092834 1097384 5345377 5524458 40.25 71.7 1
14:51:44 2024-01-29 705401 699216 216550 214114 351947 358557 378835 373137 228969 225984 281495 286664 322196 329843 4605348 4904770 6869267 6707606 1171039 1203371 312184 276328 291886 294363 344819 338545 327499 330406 225666 225859 714040 671936 1530021 1498166 461498 459368 674677 678091 853034 831466 876405 879026 923643 937552 908893 1005553 2169772 2273748 1278860 1124160 748637 730254 886401 890508 927686 928529 955309 973756 1096849 1094247 5380371 5533837 40.25 71.7 1
14:51:45 2024-01-29 710413 698237 215913 214114 352051 360799 376528 372091 228969 225984 283777 287064 323653 326400 4608147 4887017 6869267 6687397 1165826 1206956 312112 276328 292438 293914 343405 337151 327499 329738 225666 225212 708416 671936 1544406 1500023 462482 459045 674909 678571 854280 833307 876405 879026 923643 943187 911591 1005215 2160478 2272155 1280676 1124686 750240 728664 885559 888773 922172 928529 956953 977306 1094494 1091085 5380371 5524458 40.25 71.7 1
14:51:46 2024-01-29 709946 694273 215879 214123 352046 360763 376300 372056 229289 225984 283066 287064 322906 324239 4598782 4887017 6854600 6687397 1166659 1204705 312112 276363 293026 294398 344439 338582 327234 329773 225666 225410 709787 671455 1518068 1497337 461498 459045 675002 678091 854886 832091 877705 881881 927055 943297 909113 1005365 2166668 2272155 1280676 1122558 748637 728701 885684 890508 925053 931493 957423 975179 1096143 1090242 5322131 5524458 40.25 71.7 1
14:51:47 2024-01-29 705249 697237 215578 214415 352015 359676 376564 374364 228969 225443 281270 287412 322906 328432 4605348 4917112 6906648 6687397 1163294 1202962 312148 277212 296849 295234 344403 336728 325791 331776 224714 225630 714040 670016 1514289 1498166 461498 456610 671658 677121 858411 834581 873875 881273 928891 941963 905974 1006046 2163929 2268502 1271598 1127083 749927 731773 888115 887350 922430 934060 958824 973756 1091323 1091328 5323938 5520025 40.25 71.7 1
14:51:48 2024-01-29 708401 697232 216214 214273 351979 360219 377978 376053 228330 225984 283978 285866 323166 328163 4602063 4933379 6910553 6687397 1160566 1202428 314015 276328 296388 294434 343405 336490 327499 331274 224363 226051 711363 673173 1541308 1488735 461384 460016 672192 679124 856007 831894 874575 882527 926189 939192 904482 1004534 2162172 2270387 1252702 1121759 745118 728420 892354 889968 919128 928601 960986 974744 1090477 1089783 5305127 5529890 40.25 71.7 1
14:51:49 2024-01-29 708401 694241 216214 214118 351943 360472 377697 375453 228809 226335 287655 287012 323166 327931 4605348 4934776 6919878 6688439 1152158 1200767 315008 275482 291957 294398 345587 337552 327764 329809 225348 225630 709870 680666 1515663 1490232 462705 460669 673566 681984 857227 828529 876451 885352 926372 936650 904977 1009646 2170191 2260436 1287938 1119364 743517 728701 889389 887990 917140 928637 965104 975800 1091287 1086703 5295721 5531094 40.25 71.7 1
14:51:50 2024-01-29 708401 693286 216926 213224 352051 360763 377978 374030 228260 227266 283066 287012 323166 327164 4598782 4943915 6948422 6688439 1149734 1202428 315008 275446 291980 295441 343370 337552 327534 330487 225485 227521 705701 679448 1529296 1488117 461384 460669 673257 681098 856007 830162 876405 883046 927017 939265 903926 1007473 2166926 2271269 1283785 1125480 746506 729528 889470 888078 922430 928637 959544 976605 1092871 1090242 5314838 5520518 40.25 71.7 1
14:51:51 2024-01-29 704252 694196 215879 214415 352015 359676 376564 375189 228809 225600 287394 286429 323131 328432 4602063 4933677 6943041 6687397 1163257 1201222 312148 276363 296639 293899 346773 337224 330150 330665 224219 226226 700141 675577 1526434 1488319 460725 460016 671621 677574 854886 832109 875818 880441 926372 939302 903615 1006840 2165533 2274493 1293029 1126808 748637 731119 888207 888078 923693 933927 958179 973793 1094494 1091012 5322398 5521608 40.25 71.7 1
14:51:52 2024-01-29 706359 694232 216214 214273 351979 359640 378605 375489 228809 225669 287728 285615 322230 326534 4598782 4928836 6901227 6688439 1156352 1205124 314721 276078 294092 296273 345794 337370 327622 329666 225594 227557 711329 679448 1513524 1484698 460191 456967 671386 681098 852961 830162 875781 880382 926396 938638 902330 1006718 2166926 2274493 1264335 1125480 746586 729423 889377 888612 922430 928637 959544 976605 1092907 1090242 5309136 5524458 40.25 71.7 1
14:51:53 2024-01-29 705286 694241 215913 214415 352015 359676 376564 375189 228969 225443 287655 286195 322230 327895 4605348 4922873 6901227 6678601 1161028 1205124 313908 276221 293504 294912 346283 336821 329449 329631 224887 226261 711287 676542 1520080 1492081 462194 456967 671145 677574 855492 832522 873839 880382 926372 939302 904259 1006002 2163993 2274493 1271598 1125480 746586 730972 888115 887355 923656 928637 958142 973756 1094458 1090242 5318550 5524458 40.25 71.7 1
14:51:54 2024-01-29 705114 697219 215913 214424 352019 359387 375999 374364 228969 225443 283813 286091 322230 328664 4591923 4938324 6923874 6716285 1160490 1202354 312919 276185 293297 295857 346773 336966 327499 329809 225031 226847 715919 676542 1537181 1487863 460843 458604 673529 678608 853034 830162 874498 882452 924333 939302 903962 1007510 2166926 2268502 1285633 1119364 743325 728320 891612 889243 919128 928637 960986 973756 1090514 1089783 5299622 5524458 40.25 71.7 1
14:51:56 2024-01-29 707360 694201 218050 214114 351979 360219 377697 375525 228295 225984 287381 285762 323131 327432 4605348 4919239 6942852 6698068 1151133 1204063 314865 275446 292616 294398 345343 337552 329916 330630 225348 225910 708481 679448 1525305 1488112 461498 460743 673566 682615 855492 827539 873218 885500 926409 933972 904977 1007510 2168649 2259282 1282491 1119364 741397 728393 889352 887447 917140 928673 963896 975950 1089706 1085167 5303293 5521608 40.25 71.7 1
14:51:57 2024-01-29 705286 697219 215913 213224 352042 360763 377109 373768 228809 227072 282230 286664 322906 326400 4598782 4961782 6946177 6669122 1150666 1202962 313098 276328 294199 292276 344886 338269 326776 330505 225031 225894 705674 677509 1511554 1492858 464128 457003 672339 682615 855492 825393 873218 885500 925061 928610 903615 1013347 2166926 2257680 1346037 1116181 741397 729423 889377 885472 922430 935980 964581 973756 1086841 1088242 5292128 5516582 40.25 71.7 1
14:51:58 2024-01-29 701267 694237 216214 213814 354543 359640 375999 373208 228649 226177 282230 288846 321971 327432 4613770 4961707 6913156 6669449 1152271 1203222 313795 276292 292616 294156 345996 336748 328518 331274 225031 225596 705701 675577 1520279 1492810 462556 457417 672611 679644 853034 830162 877067 884244 923679 933972 908893 1013833 2170191 2277722 1280676 1117496 743854 732636 890642 884835 919598 936641 965104 972982 1084499 1088242 5284455 5517654 40.25 71.7 1
14:51:59 2024-01-29 699207 697237 216249 213818 352051 357407 377145 374400 228330 225984 282811 288618 324435 330186 4603440 5005297 6912674 6668639 1153953 1202428 313574 276042 291971 293146 345476 335469 326776 330808 224398 226595 704311 676542 1522081 1493918 461498 457093 672816 680125 850512 827810 877067 885500 920997 935328 907859 1013074 2166926 2280463 1282491 1116181 744384 732673 890642 882255 919817 937965 963042 973714 1082258 1087472 5259592 5515080 40.25 71.7 1
14:52:00 2024-01-29 699207 694196 216214 213823 352046 357982 376313 376917 228368 226160 282811 286959 324051 329829 4603440 4976203 6905009 6663883 1157253 1201259 313169 275904 292616 292573 345476 336163 325756 329845 224714 225596 708481 674614 1574775 1492736 464128 457741 671658 682131 852998 827810 875818 885500 922989 928610 906570 1010878 2170191 2262076 1280676 1115906 744384 731563 890642 884170 919720 936641 963729 972289 1082155 1088242 5275036 5515080 40.25 71.7 1
14:52:01 2024-01-29 699739 697228 216823 213976 353820 360056 376614 374221 228509 226037 282957 287430 324051 328997 4608147 4990214 6922548 6668639 1153953 1203852 313098 275904 291993 292325 345512 335283 325791 330808 224714 225829 705701 675577 1551893 1493918 463798 457417 671658 678645 852998 830162 876442 883202 922989 928682 906570 1010915 2166926 2274493 1280676 1116181 742269 731563 890642 884835 921122 935319 965104 974408 1085301 1088242 5271080 5521608 40.25 71.7 1
14:52:02 2024-01-29 699963 698097 216114 214273 351934 357874 376457 375011 228828 226230 282957 286925 321642 330443 4598116 4981927 6920405 6650220 1160018 1201222 314051 275482 292028 293502 343440 333185 327799 329809 224398 225630 709954 677509 1513461 1493646 462154 456125 673566 680644 848703 827810 879570 885500 921150 933972 909542 1011903 2170191 2280463 1282491 1114594 744454 734788 889719 880308 921030 939292 963042 970213 1078986 1089783 5267303 5529340 40.25 71.7 1
14:52:03 2024-01-29 698967 697223 216145 214388 351907 357300 378425 375346 228649 226212 282866 286629 322996 329893 4602063 4987442 6901227 6668639 1157253 1201259 313610 275904 291957 294612 344921 335469 327269 330773 224398 226530 711363 677509 1532843 1493918 461498 456770 673566 680644 851153 828397 878943 885672 920960 933972 907598 1013347 2170105 2280463 1282491 1115387 744454 734788 890642 880345 919598 938629 963729 972744 1080587 1091410 5287909 5523867 40.25 71.7 1
14:52:04 2024-01-29 699096 699207 216783 213747 352046 358269 378907 374364 228295 226827 282630 286629 322161 329399 4599706 4975895 6892682 6677862 1159154 1203521 314787 275482 291993 293914 343405 333510 328295 329809 224714 226295 700141 678478 1526236 1493646 462044 459191 673566 680644 848703 827810 877977 885500 919844 933972 907637 1010423 2170191 2283700 1278860 1112931 743854 733748 890981 880331 919598 939292 962588 969072 1084468 1091410 5320312 5515206 40.25 71.7 1
14:52:05 2024-01-29 701267 694277 215913 213514 354042 359388 379312 373202 228969 226369 282230 287948 322126 328163 4598782 4931114 6841231 6669274 1166042 1201259 310224 276328 292622 292609 344957 335979 327269 329506 225031 224204 704282 670016 1517095 1503138 463798 455648 676662 678645 851153 830162 878943 880382 918973 937975 910485 1009703 2165381 2278847 1282491 1106095 744454 733192 885596 880345 926330 939444 959080 969403 1088310 1094137 5345015 5511146 40.25 71.7 1
14:52:06 2024-01-29 701267 694011 216819 217915 350881 357982 377733 372091 228809 225880 283853 285797 322196 329436 4595969 4902969 6845275 6687397 1177746 1200988 313134 276363 292675 293629 344921 333546 327534 328778 225031 225247 709870 669059 1524240 1507412 460068 457093 674469 676751 848703 834291 879570 878148 919844 937660 908891 1004534 2162458 2292906 1278860 1110038 748637 736512 883881 883746 929667 938556 956383 969185 1091442 1097535 5333572 5521608 40.25 71.7 1
14:52:07 2024-01-29 705286 697978 215913 213814 350912 359785 377410 372127 228809 225827 282630 284898 322230 327931 4586145 4853160 6845000 6698144 1165826 1203852 310811 276134 294546 294398 343405 338103 326776 328778 225348 224898 709787 670016 1515618 1497639 461498 459045 675444 677648 853034 831503 874498 877782 923446 937588 909150 1001606 2162458 2269660 1282491 1117981 747782 730699 885559 889243 927686 934133 957103 974296 1093645 1090278 5377532 5524182 40.25 71.7 1
14:52:08 2024-01-29 708784 699216 215578 213868 352055 360219 375435 372056 228969 225635 283066 286664 322196 324528 4598782 4877744 6857847 6678018 1163332 1204742 311202 276399 291957 293182 343440 337552 328482 329275 225031 224898 701589 670016 1529771 1497411 461498 458399 673566 676616 854886 832411 873876 878771 925061 937624 907859 1004297 2165381 2272562 1280676 1122558 749171 728701 885624 889968 927686 928601 955346 973020 1096825 1094315 5380371 5525947 40.25 71.7 1
14:52:09 2024-01-29 708437 698015 215913 213814 352055 360799 377697 372056 228809 225669 283066 286664 323201 324492 4598505 4864822 6845000 6696776 1169370 1201259 312148 275517 294902 294156 344855 338067 325826 328778 225031 224898 709787 670016 1522081 1497102 461498 458399 673529 676616 853071 832091 873218 878771 923446 939156 909542 1006689 2163929 2268928 1278860 1120959 748637 728701 885684 883981 926405 928565 956953 973027 1091287 1087935 5380371 5520518 40.25 71.7 1
14:52:10 2024-01-29 708474 694052 214975 213818 352051 360799 376564 370979 228809 225635 287111 286230 322196 324492 4592228 4872768 6845275 6696776 1168327 1202428 311893 275904 291753 292290 342854 337552 327534 328512 225507 224898 707045 670016 1514987 1498166 461498 458722 674946 677611 852394 830646 876451 880535 924313 939156 909504 1003931 2163929 2273301 1282491 1119364 746506 728701 883170 889871 926271 928565 953952 970213 1097567 1093473 5365029 5520518 40.25 71.7 1
14:52:11 2024-01-29 706359 694232 214979 213215 350912 359676 378641 372056 228330 225669 282630 285468 323201 326110 4592228 4860226 6845696 6696950 1168327 1204138 311893 275869 297137 292290 344819 337552 326740 328742 225507 225639 700236 670016 1514087 1497583 461714 459009 674729 679087 855970 833595 875162 880021 925081 941963 906764 1006802 2165381 2268502 1277045 1119364 749390 728701 884304 889875 926405 932006 957103 976839 1093682 1089436 5333966 5515117 40.25 71.7 1
14:52:12 2024-01-29 705263 693980 214945 214264 351983 359098 374310 373172 228969 225600 281235 286195 322161 327396 4586590 4891552 6853336 6678979 1162390 1202428 311319 276328 297196 294398 343370 336490 325791 331274 223976 225596 709870 670016 1517200 1493009 461384 459653 671945 678604 856596 834618 872704 881273 928196 940594 904680 1005403 2160918 2269330 1285633 1127885 748637 729423 888115 887944 922430 928637 958104 973756 1092871 1090242 5314533 5517654 40.25 71.7 1
14:52:13 2024-01-29 705786 696976 215883 214118 351695 358593 378237 374364 228969 225669 283576 285762 322196 327128 4595969 4924107 6912397 6687557 1160566 1199018 313098 276328 291492 293182 343370 336490 326776 330773 224133 225945 712772 673380 1553761 1492356 461384 458714 673051 678196 857227 830088 874575 881273 926372 938638 902570 1006652 2160918 2271269 1269782 1125728 748852 729423 885329 885463 922430 928601 958142 977653 1094458 1089472 5348610 5518431 40.25 71.7 1
14:52:14 2024-01-29 703761 696734 214945 214123 352051 358593 375100 372911 228969 225286 283708 286464 321901 327396 4595969 4894120 6873251 6678018 1163294 1203282 311202 276328 297018 293708 343405 337241 327129 330522 224779 225195 705674 670016 1537056 1494786 461384 459365 672574 677232 857227 833114 871903 878771 927714 941963 904940 1005553 2159383 2267979 1278860 1119088 746506 728701 884304 889243 925010 928529 955739 974408 1091287 1089472 5374804 5524458 40.25 71.7 1
14:52:15 2024-01-29 709443 694196 215578 213823 352046 360763 376300 371500 228649 225635 282866 286195 322161 324167 4598782 4873043 6850576 6678866 1165930 1202428 311166 276328 292001 293665 346211 336711 328018 330630 224729 226915 702933 670016 1522436 1497411 461388 456967 672339 677232 855492 832374 871246 878771 926409 937588 904977 1003782 2157547 2270172 1293029 1124679 746586 729387 887846 885463 922430 928601 956742 976140 1091323 1091328 5291864 5515080 40.25 71.7 1
14:52:16 2024-01-29 704261 696743 214910 214114 351699 358557 375136 373208 228969 224937 283066 287012 322196 327396 4598782 4892810 6873251 6674313 1160566 1201696 311863 276078 293394 293935 345794 335834 328518 329666 224183 226191 701498 674829 1518687 1488920 460068 456967 670989 679161 853576 829890 874498 880354 924841 937975 902330 1004534 2160918 2271269 1276389 1125205 746721 729423 887489 885472 922430 928601 957423 975950 1091323 1087899 5322131 5521608 40.25 71.7 1
14:52:17 2024-01-29 705822 693241 215883 214273 351447 359098 377410 374364 228809 225477 283066 286812 322196 327396 4595969 4919239 6887733 6698144 1154861 1203409 314643 276221 293557 294291 345794 336345 328518 329559 224887 225910 708481 677509 1513490 1490321 460068 456931 671863 676616 851754 830125 875781 880345 925679 939302 902441 1006002 2160918 2268502 1281936 1119364 745444 728320 890014 887981 919817 928601 960264 973793 1088127 1089783 5292015 5515080 40.25 71.7 1
14:52:18 2024-01-29 706359 696246 215879 214273 351447 358557 376564 374364 228295 225669 283066 285866 322230 327164 4598782 4931114 6918927 6688439 1154394 1204063 314865 276149 293712 293693 345794 336454 325791 329275 225031 225596 708481 679448 1517008 1486534 460068 457003 671474 678091 852998 830162 874498 881630 923643 937975 903615 1006002 2165533 2268502 1287482 1119088 744588 728420 886801 888078 918477 928565 960948 974408 1089706 1089012 5295721 5524458 40.25 71.7 1
14:52:19 2024-01-29 705286 696250 215866 213814 351447 359098 377145 374400 228295 225635 283813 286612 322196 327432 4595969 4933677 6923403 6687987 1151058 1199726 314607 275446 296639 294156 344855 336527 329216 329631 225031 224864 708481 677509 1516999 1484698 460068 457003 671386 677611 851754 828985 873839 879800 923643 937975 901291 1004571 2162172 2257113 1278860 1118567 741397 728701 891341 885472 917103 928565 962356 971921 1088127 1085131 5286316 5524458 40.25 71.7 1
14:52:20 2024-01-29 707360 695768 216244 213224 350917 359640 376264 374328 227394 225669 286979 286213 322196 326400 4592691 4930457 6922210 6688552 1146537 1202428 311792 274639 295498 292290 344819 337003 325756 329239 224363 225491 698820 677993 1520334 1489686 463469 459365 672611 682615 854886 826915 871283 885500 925024 928610 903727 1010423 2168649 2252260 1351257 1116181 741397 728420 890102 884299 917140 933927 965104 973020 1086841 1085131 5287767 5514476 40.25 71.7 1
14:52:22 2024-01-29 698940 695757 215613 213673 354047 357443 375136 373208 228330 225669 282829 287569 321159 327396 4602750 4975971 6913518 6650371 1156427 1203409 313098 275025 297178 293466 344403 333366 329129 329773 224011 225404 703790 675577 1513168 1488772 461498 456125 671658 678091 850549 826600 876442 882917 920960 928646 906570 1014945 2165569 2275835 1278860 1114594 743325 731526 890835 880308 919128 935980 960986 970213 1080587 1087472 5261857 5515080 40.25 71.7 1
14:52:23 2024-01-29 697191 696250 214979 213682 352019 356405 375136 373768 228295 225984 282574 288067 322996 327908 4603440 4970867 6895577 6659261 1153093 1201259 312842 275655 295208 292290 345199 333546 328482 329809 224011 225596 707091 675577 1530318 1492356 461498 456770 671658 678608 851758 827810 875781 882954 920997 933972 906570 1012837 2168649 2277722 1280676 1113351 743854 733835 890102 879763 919128 939292 960986 970213 1079022 1086703 5258099 5515080 40.25 71.7 1
14:52:24 2024-01-29 696925 695256 214945 213518 352019 356405 377968 376646 228014 226125 282574 286525 323140 328322 4603440 4970469 6889191 6640607 1159699 1203409 313538 275253 291753 293225 344403 333474 325862 329738 224363 225561 698377 675577 1514087 1488735 461498 456125 671658 678645 851153 827223 877067 882991 920997 928646 904977 1013347 2164031 2277450 1280676 1113010 743924 731581 890835 880574 918477 935980 960986 970213 1078986 1087472 5258099 5507216 40.25 71.7 1
14:52:25 2024-01-29 697154 695265 216828 213691 351731 359546 377433 373661 228154 225880 282520 287360 323595 328250 4595969 4966351 6886144 6654511 1153130 1201659 312878 275482 297096 293261 344921 333546 327287 329773 224011 224933 705701 674133 1528542 1492356 462487 456125 671658 678608 851153 827810 874498 881722 920997 928682 905926 1016118 2167108 2274493 1280676 1114594 742456 729464 888746 882917 919817 936641 963729 970213 1082155 1085131 5275036 5505780 40.25 71.7 1
14:52:26 2024-01-29 698952 696021 216823 213747 351839 357336 375856 373923 228154 226195 282484 286664 321159 328970 4594824 4970469 6887733 6649882 1155602 1201659 313354 275482 296959 292290 344403 333510 325826 329738 224011 225596 705180 675577 1524064 1493158 461498 456125 671658 678645 848740 827223 876442 882954 920960 928682 906570 1013460 2167108 2277450 1280676 1113010 743854 731604 890200 880308 918477 935319 960986 970176 1078986 1085131 5254029 5515277 40.25 71.7 1
14:52:27 2024-01-29 697968 696702 215513 213798 351875 359546 375292 373887 228260 225669 282230 286629 321194 328177 4598782 4979639 6886144 6645139 1153953 1203409 312842 275482 297169 293225 344403 333546 328018 329773 223661 225247 705701 675577 1524375 1492356 461384 456125 671182 678608 850549 827810 875818 883051 919623 933936 905926 1010642 2167108 2274493 1256269 1113351 742456 733453 889377 879984 917140 937965 960986 970176 1078986 1085158 5265478 5506566 40.25 71.7 1
14:52:28 2024-01-29 698544 696159 215809 213082 351767 356369 376600 376112 228295 225933 282085 285762 321677 328933 4590301 4968869 6887733 6669425 1156679 1202428 313831 275060 292001 293275 344855 333546 328295 327715 224714 225247 707091 677509 1511910 1493918 461498 458065 674982 680644 846298 825393 879570 884872 917100 928610 907835 1011903 2170191 2280463 1282491 1106882 741397 734788 889377 877746 919817 938629 963042 969072 1081849 1091410 5306988 5518385 40.25 71.7 1
14:52:29 2024-01-29 702956 694196 216253 213219 352055 358847 378547 371760 227906 226369 282430 286290 325145 327931 4592228 4971160 6864173 6650220 1160018 1201659 312184 274675 292028 293786 343370 333546 327269 326762 225189 224898 708481 677509 1528648 1493918 461498 457417 674982 680644 846298 825430 878600 884244 917241 928682 909159 1011903 2170191 2280463 1280676 1105308 741397 733748 885859 877746 922999 941543 962588 966383 1082009 1091328 5329745 5516582 40.25 71.7 1
14:52:30 2024-01-29 699688 694196 216855 213447 354047 357515 376600 372421 228049 226230 281362 286664 321229 326934 4589640 4925330 6817299 6663883 1166042 1201259 310224 275482 296748 292687 343405 333546 325826 328778 224714 223512 708351 670016 1509963 1502376 462811 457417 674946 679336 848703 828985 877067 881667 918541 935989 909803 1007547 2167108 2277722 1304279 1103737 742456 732853 888298 883746 923693 936532 959395 964968 1085040 1091291 5325732 5513705 40.25 71.7 1
14:52:31 2024-01-29 700995 697228 215913 213074 352055 358414 375999 372938 228330 226177 281398 286429 321677 326934 4592691 4920744 6835950 6659261 1161825 1203409 310695 275482 291993 292333 343370 335505 325826 327821 225031 223546 711158 671936 1499681 1499544 462811 455833 675019 680125 848703 828985 877067 880501 917241 935989 910485 1010423 2167108 2271269 1250229 1105392 745646 734418 885140 881235 924396 937965 957103 967764 1087612 1093437 5343359 5497851 40.25 71.7 1
14:52:32 2024-01-29 699963 697081 214876 214123 351983 356405 375999 372056 228649 224746 282630 286664 320712 328432 4589416 4910238 6807973 6650220 1176064 1200722 312148 276134 291642 293360 343440 333510 325826 327786 224398 224898 708481 667826 1537090 1503138 460844 456125 673566 674362 847500 831931 877067 876280 917241 937552 907835 1004571 2163836 2293960 1287938 1107595 746511 732489 882624 881235 927686 936496 955739 964521 1087612 1096719 5330030 5507216 40.25 71.7 1
14:52:33 2024-01-29 699963 696250 214945 217419 350921 356405 376600 371795 228330 224555 283066 286234 326409 328468 4582876 4896264 6817299 6650182 1172636 1200767 312148 275904 291848 294612 343370 333438 325826 328281 224398 224707 708481 667150 1545784 1503138 459502 456125 673566 675310 847500 831503 877067 876280 919193 937588 910041 1008166 2163929 2293445 1265186 1108589 748637 733269 882624 882218 926308 934023 953155 969877 1091323 1091049 5327514 5507216 40.25 71.7 1
14:52:34 2024-01-29 700438 696250 215913 213818 350921 357479 377432 372091 228295 224937 283066 285528 321229 328468 4589416 4886938 6826222 6668497 1172673 1203521 311675 276328 292054 293402 343405 333510 326776 328281 224873 224933 702933 667150 1522253 1503138 460191 455153 673566 674362 847500 829741 877067 876095 920403 941187 911092 1006840 2163929 2293445 1289754 1108589 747571 733748 880551 880345 927686 935283 953017 964521 1087321 1096607 5335125 5505701 40.25 71.7 1
14:52:35 2024-01-29 697936 695265 219113 213814 352019 357192 376564 371795 228969 224937 282230 286664 321194 327931 4589416 4920930 6810685 6673255 1175225 1202428 311237 276363 292168 293055 343440 333510 326776 328281 224398 224898 708481 667150 1530866 1503822 461498 456125 673566 676270 849123 832411 878681 878697 918932 939229 910228 1009684 2163929 2286942 1272321 1108458 745444 735464 882624 881235 926405 939444 954264 964447 1088384 1094174 5322398 5505701 40.25 71.7 1
14:52:36 2024-01-29 703465 696241 214949 213823 349827 357156 376564 372021 227906 225286 283066 285126 321194 328359 4583319 4895023 6826624 6688439 1172511 1202428 312112 275446 292054 294006 344819 333510 327234 327256 225031 224864 709870 673377 1526643 1498166 458778 457271 676404 676847 849086 834299 878168 876132 918358 943297 910041 1003931 2160918 2291186 1277587 1112413 748637 731490 883051 885005 925053 933927 951660 967306 1092871 1091012 5323091 5505701 40.25 71.7 1
14:52:37 2024-01-29 703761 696739 214945 213224 349787 357479 377396 372021 227906 225443 283029 285040 321642 327396 4586590 4878430 6850576 6708439 1166659 1201622 312112 275253 297196 293878 342879 335433 326740 327984 225031 224516 698820 671936 1530385 1498751 461384 460669 676441 679161 851116 830051 876451 880609 921803 939302 907859 1000209 2163993 2271233 1278860 1110038 747247 729606 883051 882881 923740 931558 955739 968721 1095234 1090242 5359807 5505701 40.25 71.7 1
14:52:38 2024-01-29 705114 696739 214915 213518 349859 358557 377130 373729 228260 225443 282194 283934 322161 327128 4586590 4853160 6841231 6683650 1165826 1201574 310877 275904 296885 291880 344855 336966 326667 330370 224585 225004 702941 671084 1520851 1490703 460697 458714 670559 677547 856007 833706 872082 876280 925024 939848 901428 1003931 2154708 2269856 1287482 1124679 746506 728434 885684 887447 921776 928565 956705 975104 1091509 1088242 5284229 5517541 40.25 71.7 1
14:52:39 2024-01-29 704215 695980 214979 214123 351330 358522 375963 373768 228100 225251 283066 285295 322126 326897 4595969 4919591 6882577 6678866 1151133 1199018 314051 275446 296602 294120 344855 335926 328482 330728 224076 225457 698820 677509 1523873 1487054 461459 459365 670596 677232 852363 829573 875121 882527 923606 937975 900973 1004497 2165533 2268502 1292653 1119364 745646 728701 889377 885472 917140 928529 958549 974371 1088384 1085094 5292128 5515080 40.25 71.7 1
14:52:40 2024-01-29 704215 695985 215578 213215 349818 358522 375399 373768 227368 225635 282630 284038 321901 324528 4589416 4898223 6892682 6678979 1149489 1198982 314087 274776 293740 293629 344407 336071 328286 328600 224183 224760 707091 679448 1521787 1483885 461498 459365 672611 680608 855970 825357 870590 882917 923679 935146 902607 1006002 2160918 2254240 1278860 1117771 741397 727668 890735 886266 917146 928529 963042 972289 1088384 1081158 5261526 5515080 40.25 71.7 1
14:52:41 2024-01-29 705263 695247 215544 211926 351983 359640 375399 372021 228100 226369 281362 285416 324663 324419 4592691 4915778 6920925 6650106 1144462 1198762 311827 275197 292778 291854 344819 336309 327555 329097 224334 224760 707091 674829 1526702 1492858 463469 459382 671145 680571 852357 824152 872591 885509 920997 930186 903926 1012625 2165532 2265286 1275229 1112973 742987 730740 888341 880272 917103 933963 959727 968721 1079164 1085131 5246779 5496322 40.25 71.7 1
14:52:42 2024-01-29 696925 695256 214945 213224 351699 356048 375435 373768 227588 225635 281995 285693 323283 328432 4595969 4961196 6893014 6650492 1156976 1197984 312006 275340 293504 292396 346773 333257 328518 328706 223625 225404 700141 675577 1519908 1488735 461171 455802 671658 679124 848431 824736 875781 882917 919844 928574 904940 1010423 2165533 2277722 1275229 1113206 742987 731563 888115 878734 917103 936641 960948 968758 1079164 1084862 5248694 5505701 40.25 71.7 1
14:52:43 2024-01-29 696478 694769 214945 213219 351947 357180 374275 372911 227906 225443 282194 285727 322662 328432 4589416 4961196 6886144 6630937 1151133 1200841 311970 275304 293504 292502 344403 333510 326667 329738 223560 224794 688464 673653 1514393 1492858 463320 456088 669720 677611 851153 827810 874461 882255 920273 928574 904259 1013347 2163994 2268650 1278860 1112973 743517 731568 889377 879649 917140 936641 962550 968758 1079164 1087472 5248694 5496322 40.25 71.7 1
14:52:44 2024-01-29 695655 695256 214979 213219 351947 356083 376528 373172 227906 225635 281995 285866 321194 328432 4583319 4964316 6894259 6650257 1158555 1199875 313062 274675 296675 291845 345722 333293 327764 327185 224363 224864 704311 677739 1514262 1493918 462044 458065 673956 680644 848703 824189 878943 884322 917204 928610 910191 1010423 2168649 2277722 1280676 1106882 741397 733807 888207 878734 918440 939292 960986 966618 1075901 1087972 5252583 5505701 40.25 71.7 1
14:52:45 2024-01-29 697694 696250 215578 213215 351699 358329 377130 372649 227394 225635 281959 285693 322996 328127 4585351 4967796 6840300 6650371 1160962 1202428 310882 275340 292206 292093 345831 333510 325756 330406 224219 223512 705617 670016 1542413 1503864 462811 458119 673566 676579 848703 828985 875781 879415 919844 935952 910444 1007473 2160918 2276107 1304279 1103737 743325 731293 884557 880609 922430 936641 956916 965893 1085301 1091049 5330030 5496322 40.25 71.7 1
14:52:46 2024-01-29 698940 695921 219341 213523 352019 356405 375399 372938 228809 224937 281326 286290 322996 327372 4596864 4912517 6810057 6649882 1176436 1199018 311603 275904 292054 293225 345794 333474 326776 327521 224363 224864 708481 668104 1534400 1493009 458815 457093 673566 674831 848101 832522 877067 876280 918541 937552 907835 1002500 2157849 2286942 1269782 1108458 746506 732636 881370 880308 926405 933927 951660 964484 1088384 1093401 5314533 5507216 40.25 71.7 1
14:52:47 2024-01-29 703465 696246 214910 213224 349827 357215 376564 373202 227747 225426 282811 286839 323691 328018 4589715 4857781 6830198 6674200 1161673 1199018 309976 275340 292168 292573 344855 333510 324830 329773 223976 224169 708481 668104 1528724 1488735 460191 458444 669720 675310 854886 831931 870218 876008 923679 939302 901291 1002537 2154748 2265286 1271598 1120959 746506 727078 884424 885555 922430 929519 955309 972982 1091287 1089783 5291864 5505701 40.25 71.7 1
14:52:49 2024-01-29 703261 695426 214910 213818 350881 360056 376365 375318 228528 225391 282284 285524 324051 326752 4589949 4910238 6873027 6659979 1154152 1198131 313098 274639 292054 293261 342879 333546 325756 328246 224169 224864 697449 675577 1513489 1484698 460181 456253 669246 674631 851484 828985 871940 877810 922300 935356 902607 1003782 2160918 2259282 1269782 1117771 741397 727668 889377 885463 917146 930176 962356 972289 1088384 1083525 5261526 5505701 40.25 71.7 1
14:52:50 2024-01-29 705263 695256 216819 212940 351686 359629 374730 374258 227960 226739 281181 285580 324520 324275 4586590 4919537 6911067 6650106 1140767 1199018 311675 274639 291993 290630 344819 336217 326522 329275 224076 224516 697449 673863 1554734 1491800 462626 456703 669720 681127 851754 824152 871903 885504 920997 930186 903962 1013460 2165533 2266893 1278860 1112973 742987 731257 888115 879984 917140 933963 959690 967343 1079164 1085131 5239288 5489737 40.25 71.7 1
14:52:51 2024-01-29 699959 696556 216823 213082 351839 357874 376987 375318 227413 225845 281813 286325 323774 327895 4590064 4952497 6855035 6650371 1158916 1199912 312112 274604 292206 290516 342854 333546 327234 326727 225031 224707 702933 677509 1507951 1493046 461498 457344 675481 680608 846298 825393 879570 882954 915869 928646 907835 1010423 2168649 2277722 1284307 1103700 740340 732641 885596 877709 919817 937965 960948 966421 1082119 1087972 5309136 5505703 40.25 71.7 1
14:52:52 2024-01-29 700174 697228 215809 212893 351839 358654 375784 372566 227518 225669 281362 285797 322925 326643 4586590 4912517 6831885 6649882 1159275 1199022 310224 275025 297169 290516 345587 333474 327518 328246 224076 223546 711158 669059 1562598 1503138 462482 457147 673566 676064 848703 828985 876442 880021 919193 935989 907598 1006002 2160918 2277722 1358569 1103737 743395 729724 883051 879984 922430 936641 956953 964484 1085301 1092961 5337677 5491664 40.25 71.7 1
14:52:53 2024-01-29 699195 696172 216518 214233 350885 356333 375399 371464 228100 225787 281651 285866 322232 327432 4578026 4869031 6831885 6650182 1166659 1203894 310948 274604 292675 293176 342879 333510 325791 326762 224714 223546 702933 670016 1528849 1493918 460838 456967 673566 677232 849086 830162 874498 878148 919844 937975 906297 998222 2159383 2268502 1277045 1112145 744388 727668 881370 885463 926405 930176 953697 971921 1092883 1091527 5282582 5529942 40.25 71.7 1
14:52:54 2024-01-29 705263 694278 214910 213523 349300 358018 377165 373208 227553 224903 282230 284038 321229 327923 4580051 4904732 6932818 6668639 1151133 1199018 313098 274639 292168 293502 342879 333510 325756 328246 224363 225096 707091 675577 1533639 1479075 458815 458065 669246 676064 851153 828985 871940 879481 920997 936650 898704 1003782 2160629 2259282 1273413 1117771 741397 727668 889470 885559 917146 929994 962588 975721 1082233 1086772 5238996 5496322 40.25 71.7 1
14:52:55 2024-01-29 695073 695000 214910 212971 351551 356333 374275 372911 227941 225775 282179 285295 322232 328468 4582867 4957398 6882577 6640503 1156427 1198132 311792 274639 297022 292573 345587 333402 327269 327485 224169 224933 708544 676542 1538627 1492858 463195 457093 673566 679644 846298 826330 878317 883253 917241 928610 907603 1010423 2168649 2275801 1280676 1106882 741397 733711 888931 879836 921686 939256 960837 966383 1083771 1086520 5291850 5489890 40.25 71.7 1
14:52:56 2024-01-29 701685 697232 215844 212890 352019 358018 376421 372077 227941 225984 281362 285866 321194 324564 4585869 4905302 6836357 6654511 1158451 1199018 310259 274639 291620 291436 343370 333546 325791 327256 225348 223546 698377 672898 1548512 1499230 462811 457417 674982 680125 847500 828985 878317 880382 918541 933972 909803 1007473 2165569 2270998 1272321 1103919 744580 732853 886401 880609 922393 935834 959840 968455 1085313 1091049 5323938 5496045 40.25 71.7 1
14:52:57 2024-01-29 696131 696250 216675 213128 352019 356405 375399 373202 228969 224903 281362 286429 322232 326897 4583319 4914914 6791820 6650371 1174311 1201574 311202 275446 291751 293502 345343 333402 326776 327750 224714 224551 708481 669825 1528249 1501681 459828 456125 673566 675310 846298 832522 877067 876280 917470 936855 909542 1003068 2157849 2291186 1274540 1112556 745646 730773 883881 883746 924359 935535 955664 968721 1094494 1089472 5342749 5489737 40.25 71.7 1
14:52:58 2024-01-29 706812 696250 214945 213215 350921 359387 375435 372421 227941 224937 281362 284107 321677 324155 4572950 4848840 6835950 6645392 1158908 1199018 309754 275482 292054 293360 344819 333546 325265 329809 222962 224898 705701 670505 1552815 1488920 459412 457417 668772 675088 853034 829573 870218 878771 925716 936650 899978 1006146 2157547 2270541 1276389 1119326 743517 728664 888078 885103 918450 930176 959581 970213 1088256 1081122 5261601 5511146 40.25 71.7 1
14:52:59 2024-01-29 704252 693296 215917 212552 350557 358557 374275 371500 226884 226019 281796 284279 321642 324455 4580051 4914834 6942731 6659261 1140767 1199018 311639 273765 291993 291436 342879 336253 326667 329902 224363 224516 697449 677026 1502480 1487863 462663 456646 669720 680608 852394 822950 871272 884336 922347 930040 902032 1014065 2163929 2257075 1278860 1114795 742987 729405 888115 880345 917177 936784 962588 967269 1078399 1088242 5250595 5496322 40.25 71.7 1
14:53:00 2024-01-29 695110 695980 214945 213065 350921 356369 376299 372091 227050 225635 281796 286213 321159 328468 4582876 4961894 6873251 6645139 1155893 1196430 311792 274219 296922 292128 343145 333438 327269 327256 224011 224898 701531 675577 1517504 1491800 461384 457417 673566 678645 846298 824809 879383 885672 918441 934804 910153 1009554 2173254 2283256 1270537 1103068 743325 729460 883717 881161 922430 936641 956742 966571 1084542 1087632 5323938 5496322 40.25 71.7 1
14:53:01 2024-01-29 696661 696473 214906 213219 352046 356405 375399 370056 228135 224972 279743 286265 321679 324564 4573524 4907920 6798648 6649919 1168537 1199018 309002 275482 296849 291436 343440 333510 325791 327786 224363 223546 705701 668104 1522498 1503138 462811 455547 672611 678604 849123 830332 876917 880021 917094 936505 909039 1009000 2163720 2278847 1331854 1107008 745646 731641 881370 879359 925090 936532 954630 964484 1084495 1091049 5322398 5496322 40.25 71.7 1
14:53:02 2024-01-29 695105 694996 218997 213224 352019 356405 375435 370979 228710 223585 279743 286412 322232 326436 4580051 4902097 6798648 6641005 1172711 1199018 310224 275482 292054 293420 343405 333510 325791 327786 224011 224204 707091 666761 1535034 1502072 460838 456949 675444 676270 846188 833114 876992 876132 917057 941963 909150 1001606 2157849 2290015 1287004 1110038 746506 731563 883881 881087 925090 933963 951660 964558 1089706 1091085 5308757 5501774 40.25 71.7 1
14:53:03 2024-01-29 701267 695265 214945 213070 349581 356405 376564 373202 227588 224937 282630 289606 326991 327164 4576786 4867994 6841231 6669311 1164994 1194693 311885 275060 296602 292254 342879 335469 325791 326798 224873 224204 711260 671936 1521857 1497523 461384 460016 675481 678196 851116 830088 877174 878771 921150 937975 906305 1000251 2159383 2266475 1277045 1114758 745514 727668 881800 885693 925090 927875 955739 970176 1094494 1087935 5361560 5502634 40.25 71.7 1
14:53:04 2024-01-29 707126 695980 214910 213224 350921 359676 375136 372149 228295 224937 281362 285330 321229 323435 4582876 4849927 6826624 6650492 1159943 1196689 309285 275253 292054 292333 342879 333546 324830 329257 223918 224690 708481 668198 1531086 1484596 459355 458389 669646 676270 854753 830162 866852 878771 927714 937516 898667 1004119 2151646 2264862 1289331 1122245 745444 728701 885684 885005 919817 930176 957423 972289 1087612 1083561 5267505 5501774 40.25 71.7 1
14:53:05 2024-01-29 705822 693292 214975 213224 349863 358593 374310 372091 226849 224972 281362 289472 321229 324492 4580051 4910387 6901227 6659261 1144575 1200098 312513 273765 296885 293431 342663 335215 327786 328529 224219 225142 707091 678478 1506144 1483978 462811 460016 671658 680162 853034 824189 872704 884872 922337 928610 904323 1007361 2160645 2247824 1297016 1114594 740340 728701 889377 882917 917146 928601 963211 972982 1085301 1081995 5286316 5497851 40.25 71.7 1
14:53:06 2024-01-29 702963 694991 214910 213224 352055 358593 373714 371500 228071 225286 279707 285797 321159 324419 4577212 4933677 6878612 6631519 1150666 1196170 311644 275004 293233 291436 346810 333329 327360 329631 223447 225457 707135 674472 1520620 1491800 461171 455802 671658 680613 848703 825357 875818 882329 919734 928682 903999 1010423 2163993 2275875 1278860 1108458 741397 732636 888115 876941 917140 936641 960986 966655 1078399 1085167 5244947 5492402 40.25 71.7 1
14:53:07 2024-01-29 695879 694773 214966 212881 351452 356119 376299 372649 226919 225477 281362 285071 326409 328432 4570686 4963409 6863172 6640974 1157742 1202552 312691 274497 293407 292191 345306 333257 327392 327608 223990 224864 708544 676542 1515963 1490232 462044 456874 673566 678645 846298 825619 877705 882954 917241 928610 907859 1007547 2167108 2275801 1280676 1103700 740340 731714 885689 878111 919817 937965 960986 966571 1080587 1085167 5276760 5496322 40.25 71.7 1
14:53:08 2024-01-29 699244 694996 215913 212556 351695 357479 376636 373202 226919 225635 279779 285615 326567 324528 4580051 4943024 6835950 6660126 1157253 1198908 311497 274270 293712 291401 345550 333474 325721 325848 224873 223512 707045 672050 1519654 1501644 462811 456125 673863 678196 847500 828985 876405 878771 917204 936614 909150 1004534 2160918 2274181 1270537 1106882 744384 731490 881370 879444 924396 935943 955057 966421 1085264 1091012 5314705 5489890 40.25 71.7 1
14:53:09 2024-01-29 701267 695256 214880 213188 349260 356298 375399 372938 227518 224937 282194 283977 320456 327359 4573398 4856164 6820980 6659690 1160528 1195357 309794 275075 292675 291684 344819 335433 326667 329488 224226 223512 702933 666199 1515312 1492356 460007 457795 669720 675310 852357 830162 870218 876280 923643 937975 899618 1002500 2151646 2259282 1269782 1119364 746506 727668 883677 885463 921776 928862 957941 972982 1088384 1084291 5267505 5496322 40.25 71.7 1
14:53:10 2024-01-29 702748 693292 214915 213206 349264 357982 374310 373172 227359 224937 282230 284003 322686 324492 4570008 4910993 6917981 6640825 1144537 1199245 311166 274376 291957 290445 342699 335288 326667 328281 223661 224169 705701 673863 1519804 1484477 462811 458065 669720 680089 853370 823276 870627 884207 922370 930186 902570 1010423 2165533 2262076 1259836 1111621 742456 729473 887572 880609 919635 933891 959544 968721 1079164 1087673 5237360 5492402 40.25 71.7 1
14:53:11 2024-01-29 695805 695256 214915 212705 350885 355263 375100 372614 227359 224937 281326 285295 322232 328163 4579156 4973940 6875895 6649882 1153953 1199987 312776 276653 297196 292298 342879 333438 325791 328505 224923 224360 705701 675577 1520704 1493918 461498 457490 675481 678608 845063 825357 879570 882917 915869 928610 907798 1009703 2168649 2274493 1282491 1102879 740340 732816 885596 878734 919780 937303 959544 965732 1082082 1087472 5280621 5486943 40.25 71.7 1
14:53:12 2024-01-29 699926 695261 214945 212521 350885 356369 376528 373202 226849 225950 281362 285295 322961 324239 4586423 4910132 6827405 6641005 1163219 1199018 310188 274184 291513 291534 345550 333402 325756 327750 223976 223477 705617 669059 1539728 1502072 461498 454401 673566 676064 848481 827810 875781 879396 917241 933936 909150 1006002 2157776 2271269 1354096 1102096 742456 729405 883051 879984 922158 935943 956742 963630 1080551 1087899 5307504 5486943 40.25 71.7 1
14:53:13 2024-01-29 695110 695261 214876 212890 351979 359546 374310 372149 227785 225426 279419 288088 323140 324347 4576602 4909272 6801252 6664465 1169998 1199987 311568 275197 291660 292290 342879 333402 325826 327220 224363 224135 702933 670016 1543739 1493918 458417 455080 673566 673395 846298 830162 877067 876280 917241 937516 908893 1001071 2157849 2286942 1266151 1108458 746576 732816 880118 879612 925090 928637 951623 966421 1088384 1090555 5314899 5491525 40.25 71.7 1
14:53:14 2024-01-29 704215 695261 214876 213224 349787 360056 378505 372684 227785 227439 281181 285748 323595 324311 4570633 4839294 6827405 6650492 1159402 1197282 309683 275253 292054 292093 342879 333185 324830 329506 223590 224516 708481 668104 1543794 1497621 460191 457417 669720 675310 852998 830162 870218 876280 924988 938638 902570 1001785 2151646 2259282 1271598 1121759 745975 728701 884304 882881 922342 930176 954630 972982 1087285 1088242 5276722 5496322 40.25 71.7 1
14:53:15 2024-01-29 703256 694991 216823 213609 350315 359546 376098 375053 227925 224799 282012 285866 323104 326484 4569676 4904176 6891902 6650144 1144575 1193808 312148 273729 296639 292538 342843 335196 327129 330049 223661 225639 697449 677509 1535340 1480492 462260 456967 670874 678645 852969 822913 870218 882954 922337 928502 899692 1005286 2157547 2249654 1318692 1113010 739812 728701 885596 882844 917140 928601 963729 972982 1082119 1083525 5273150 5489890 40.25 71.7 1
14:53:17 2024-01-29 698693 694472 214807 213082 351236 358020 375832 374258 227378 225147 281144 286360 322006 326400 4584575 4957671 6887957 6612104 1153130 1199018 312112 274568 292882 292093 345831 332896 326776 327750 224011 225212 705726 675577 1519354 1492858 461498 456125 672611 678608 846298 823882 877067 882292 917204 928574 907598 1009703 2165533 2277722 1278860 1109763 741397 733192 889377 878734 916940 936641 960986 967306 1077567 1087472 5248289 5505665 40.25 71.7 1
14:53:18 2024-01-29 701161 695151 215814 212708 351767 357803 377784 373729 226849 225635 281362 285866 322996 327731 4580051 4971160 6869267 6650257 1156679 1199018 312112 274184 291513 291436 344819 333474 327591 326762 225031 225639 704303 673380 1520035 1497102 462374 457093 674713 679607 846298 827186 877067 879777 915869 933900 910191 1007510 2167074 2271269 1287938 1102282 742987 729387 883677 879984 921776 935980 957386 966609 1082119 1091410 5337858 5497770 40.25 71.7 1
14:53:19 2024-01-29 698069 695151 216823 214047 350813 356083 375399 373202 227941 225787 282194 285866 322686 327396 4584575 4877373 6835950 6669311 1165930 1196392 311166 274639 292054 293225 342879 333474 325791 326727 224398 223512 700191 670016 1516888 1493918 458778 456967 675481 676101 848703 829890 874461 878148 919844 939302 906951 998185 2154708 2268502 1277045 1112973 744384 728701 881800 884839 922430 930176 954377 971921 1093697 1091410 5291675 5505665 40.25 71.7 1
14:53:20 2024-01-29 705263 694769 214910 213523 349823 359291 377165 373696 227553 224746 282230 284020 322996 324383 4572670 4910405 6892682 6650488 1146209 1199018 313062 272928 296776 292538 342879 335433 326522 327750 224133 224360 696935 677509 1508369 1480492 462811 457003 671182 680608 852357 822950 869317 884207 924988 928538 901291 1006756 2160918 2250978 1300647 1112973 739285 727668 888931 883032 915435 934060 964655 970457 1078855 1085232 5248469 5501774 40.25 71.7 1
14:53:21 2024-01-29 693109 695265 216828 212900 350849 355263 375399 372056 226884 225496 281796 285468 323319 328432 4577212 4961196 6867280 6631124 1153130 1199018 312112 274376 296767 291684 344855 332356 328482 327485 223661 224829 708544 675577 1504635 1487263 463195 456125 673088 678608 846298 822950 877067 881924 917204 928574 906570 1009428 2160918 2274493 1278860 1106882 740340 731568 890200 879444 918376 937856 960078 968455 1075923 1088315 5252588 5481835 40.25 71.7 1
14:53:22 2024-01-29 701294 695261 214945 212516 350921 356405 375820 371592 226849 225635 279707 285295 322232 324528 4570686 4926611 6835950 6645139 1156716 1200098 310695 274604 291336 291867 344819 333474 325493 327750 224169 223443 702948 670016 1551916 1501681 462811 457093 673566 676579 848101 827810 876442 880021 918404 933972 910308 1006002 2159383 2272880 1300647 1105392 745646 732853 881370 879984 925053 935137 957066 966346 1088317 1091012 5320635 5486943 40.25 71.7 1
14:53:23 2024-01-29 696889 694764 216218 213523 350849 356083 374346 373202 227906 223516 281362 285727 322232 327895 4573524 4891640 6798648 6640607 1169998 1202428 310695 274604 291157 291916 344819 332896 326776 326762 224169 223546 708481 668836 1525537 1488735 458778 455833 673566 675310 847500 830162 876442 875037 918541 937552 909150 1002537 2156008 2270387 1278860 1113351 745646 727594 882624 885417 925053 930236 954377 972289 1088127 1088242 5354213 5497770 40.25 71.7 1
14:53:24 2024-01-29 702851 695261 214543 213070 350638 356405 372822 372149 228260 224590 281362 285295 326495 324419 4583319 4856829 6826624 6649882 1160754 1199245 310224 275482 292054 291472 342879 333438 326667 330416 222962 224204 700141 670016 1512542 1484440 459502 457417 668772 674609 852998 829573 870218 876280 922989 936382 900230 1004592 2156008 2265707 1274540 1119326 744580 728664 887567 885426 918450 928862 958142 971883 1088335 1081886 5271080 5499403 40.25 71.7 1
14:53:25 2024-01-29 704261 693296 214910 211882 350261 358557 373977 372938 227394 225984 279707 284072 321229 323435 4570686 4898223 6882827 6631506 1139919 1197282 311412 274184 292206 290798 342879 333546 324830 328742 223625 224169 705701 672898 1550473 1488920 462297 457417 669720 679607 851153 821749 871272 882954 922273 930003 904977 1011790 2163653 2270537 1277045 1113206 742987 729387 887484 878734 917798 935421 963042 967306 1077634 1084327 5235548 5486943 40.25 71.7 1
14:53:26 2024-01-29 695002 692745 214910 212885 350351 355263 374310 372056 226884 224903 279707 284072 322006 327432 4576786 4947572 6878724 6631036 1153279 1198131 312112 273765 292168 291648 342663 332932 328482 325778 223976 224482 702921 675577 1515963 1488920 463195 457417 673566 678608 844792 824959 876805 885042 918441 931567 910444 1007361 2168559 2275389 1286123 1100713 742987 729432 883844 878697 922430 933963 954630 964931 1082155 1089513 5314533 5483030 40.25 71.7 1
14:53:27 2024-01-29 694582 693301 214543 212885 351983 356142 374310 370056 227906 224903 279671 285831 321982 324492 4573947 4887797 6789323 6635767 1166042 1198169 308349 275253 292168 290798 343334 333474 327360 327485 223582 223546 702941 667627 1541202 1501681 461498 456125 672611 677121 847877 830332 875632 878734 916408 935466 907486 1006046 2159383 2283700 1278860 1107008 747136 731627 880118 879984 926330 935283 953155 965043 1085301 1089436 5299378 5492402 40.25 71.7 1
14:53:28 2024-01-29 700995 694928 214880 213070 348773 356369 375399 372675 227588 224937 282230 289568 322232 326897 4573524 4863593 6817299 6663883 1164825 1200098 311166 274604 292054 292573 341519 333438 325756 325848 224398 223546 705701 670016 1510603 1492449 460068 460016 675444 677232 850843 827699 875200 878734 919697 938528 907063 998185 2154708 2267145 1275229 1110038 744384 727668 882624 884207 922430 928529 954377 966618 1092907 1087668 5342749 5496322 40.25 71.7 1
14:53:29 2024-01-29 701957 694764 214876 213219 349264 357479 375399 372149 227906 224903 279743 289428 320972 324492 4570686 4839407 6807973 6668639 1163332 1203037 310411 274604 292300 290621 342879 335505 327360 325848 224714 223512 707045 669639 1520620 1495549 460697 458714 671621 677232 853539 831894 871422 876280 920997 937975 902293 1004592 2151372 2260473 1275229 1119364 745449 726122 880551 885463 922430 927551 954630 970213 1086552 1086703 5337792 5483661 40.25 71.7 1
14:53:30 2024-01-29 701461 693032 219350 213219 349827 356405 372560 370979 227791 223620 281362 284279 326531 324492 4570686 4863900 6854600 6649882 1155564 1195548 309435 274639 291642 291436 344552 333438 327056 330172 222713 225195 710037 672898 1519914 1483890 459740 458065 669082 676751 851758 827773 869391 878771 925007 936875 899655 1001606 2157849 2259282 1266151 1116181 741397 726636 888115 884212 915844 928862 960948 970176 1085301 1078603 5263744 5492402 40.25 71.7 1
14:53:31 2024-01-29 704261 693296 214910 211708 350881 358269 373119 372938 226884 225635 279707 289606 320972 323435 4564575 4914834 6891902 6640503 1138066 1193781 310411 272999 297169 291436 342663 333293 326558 327679 223955 224412 705701 675313 1510258 1491037 462705 458714 669246 678645 851153 820757 869354 883046 920997 929528 899692 1009554 2160645 2257680 1277045 1110038 741397 727314 885596 879359 915844 928565 960948 967306 1079164 1081958 5239288 5486943 40.25 71.7 1
14:53:32 2024-01-29 693073 694017 214876 212583 351411 355833 372822 370979 227050 224555 279707 287012 321328 324528 4570686 4933491 6864038 6631389 1147848 1196467 310953 274356 291968 291401 346015 332248 327360 328139 222784 224760 698752 674829 1507966 1488920 460068 454728 669720 678678 848101 822950 873218 880386 919771 928610 903962 1010423 2159383 2273094 1277045 1108458 740340 731641 885689 876941 915844 936641 960264 966618 1076107 1083561 5235548 5486943 40.25 71.7 1
14:53:33 2024-01-29 694015 693032 214876 212556 350629 355263 374346 371795 226884 224746 279743 283865 321328 327931 4573947 4948405 6873251 6640974 1154394 1199950 312441 274270 292845 291330 342807 332752 328518 328541 223675 224516 708544 675577 1509493 1490232 461534 457093 673566 678608 845100 825619 877067 881667 915869 928538 907859 1007510 2163720 2271269 1256269 1106095 740340 731563 885601 876243 917146 935980 960986 964484 1076107 1084327 5241203 5492402 40.25 71.7 1
14:53:34 2024-01-29 693073 692704 214945 212916 350634 355299 375471 372056 226535 224903 279707 284072 326495 327396 4570686 4947572 6867280 6650257 1154431 1196578 311899 274270 293393 291366 344529 333438 328213 325778 224011 224516 705701 675577 1519345 1491800 461498 457093 675444 678645 843633 822986 877067 880382 914574 931567 907835 1007510 2160918 2271269 1278860 1100713 740340 728835 884304 878734 919817 933963 955346 962944 1079022 1087203 5310739 5492402 40.25 71.7 1
14:53:35 2024-01-29 696656 694769 214876 211962 350957 356369 374275 370056 226884 224937 279671 285330 322434 324492 4570686 4903262 6801026 6645505 1166659 1196318 308244 275253 292164 290762 344855 332392 327555 329939 223704 223512 707091 665723 1522290 1504568 460844 455856 671658 673395 845699 830162 876442 875658 915906 936650 906951 1001643 2157849 2278847 1289754 1103737 743325 729423 880118 876243 922430 935319 953155 965043 1082155 1089472 5318587 5474175 40.25 71.7 1
14:53:36 2024-01-29 699009 693941 214543 213219 348773 355299 374310 372149 226919 223551 281398 289437 322232 326436 4564172 4866888 6837906 6659690 1166381 1198168 310259 273800 292164 293225 342181 333438 327129 325778 224169 223477 688464 670016 1510294 1487678 458815 456325 673566 676270 848431 827810 871940 876280 919193 936650 903999 998185 2151646 2265286 1277045 1110038 742987 726636 880118 883032 922430 929519 951660 968758 1091287 1087972 5342749 5492402 40.25 71.7 1
14:53:37 2024-01-29 705189 693296 219068 212565 350356 358053 375399 370020 226919 224590 279743 284038 321455 323399 4575878 4839294 6828153 6645139 1157253 1195579 311872 274604 291751 291648 342879 333474 326595 329133 223076 223581 697449 667627 1525388 1488920 459502 457417 668772 673395 852998 829573 867741 876280 923026 936650 897994 1001109 2150117 2256079 1289331 1119364 745444 728184 883170 880487 919817 929519 955886 968721 1085301 1081158 5263744 5486943 40.25 71.7 1
14:53:38 2024-01-29 702226 691973 214945 212543 348765 358018 373714 373202 226182 224937 281398 285561 322996 324203 4578026 4910239 6892724 6645731 1142666 1197245 310730 272964 291766 290621 342879 333510 324830 327786 223661 223546 700191 674829 1500907 1484832 462044 455612 669246 678645 851520 820588 866889 882397 920997 929528 899692 1010423 2160918 2249690 1277045 1110566 740340 727291 885596 879026 916454 928637 960986 968795 1079022 1084327 5239288 5483030 40.25 71.7 1
14:53:39 2024-01-29 696661 693037 214876 212916 351452 356106 372857 372938 226640 224764 279455 286820 321839 324383 4571873 4962961 6863926 6621670 1152308 1194545 311675 272999 292054 290621 344855 332392 328104 327256 223375 224707 704316 675577 1509799 1490089 460725 455856 671658 677648 845699 822986 876442 880501 916555 928538 903999 1007510 2160918 2271269 1278860 1110038 740868 731664 885689 876243 915844 935319 959803 963798 1076870 1085167 5233727 5479120 40.25 71.7 1
14:53:40 2024-01-29 693141 691973 214910 211962 350387 359036 376277 374185 226779 225496 279563 284795 322650 327250 4571873 4939499 6846109 6636079 1154796 1194693 311675 273765 296352 290798 342879 333438 324811 325778 224398 223477 701562 671936 1504641 1493918 461498 456125 673992 678645 846298 826600 877067 879063 913854 928682 907835 1007510 2160918 2271269 1287257 1100713 740868 728962 882544 878734 919546 928673 955383 962258 1078986 1088242 5288167 5483030 40.25 71.7 1
14:53:41 2024-01-29 695902 693041 216828 212273 351695 358654 374168 369803 226779 225496 279527 285623 322161 324347 4564172 4903124 6798648 6612287 1159349 1199018 308349 273956 296602 290559 342879 333402 324811 326798 222998 223477 708481 666199 1546559 1499544 461498 456501 671658 675790 846298 827223 874535 877875 917241 933972 907859 1004571 2157849 2271269 1307910 1103737 741397 729159 881370 876243 921122 933927 955886 965732 1082119 1090555 5312712 5489215 40.25 71.7 1
14:53:42 2024-01-29 698195 693150 216061 213566 349684 358020 376365 373129 227696 223849 279707 285261 321328 326400 4563236 4878580 6807973 6640607 1169124 1194656 310188 274184 291230 292609 342879 332860 325791 325778 223661 223512 708481 669537 1535564 1493918 458056 454401 673566 673395 846069 830162 877067 873760 915869 938638 907598 1001071 2151646 2283700 1253816 1106095 745514 730972 878868 878734 924817 928565 950194 963630 1085301 1091373 5330030 5491664 40.25 71.7 1
14:53:43 2024-01-29 704972 693150 216518 212826 348559 357803 375364 372149 226919 224711 279707 284961 322877 324419 4564575 4839407 6813195 6659261 1161673 1196355 309754 274707 292054 291684 342602 335469 324830 327220 224327 223477 698884 667150 1528234 1491037 460191 458787 671658 675310 851153 830162 871460 878771 920309 937975 902293 1001071 2154708 2259282 1275229 1114594 744384 726675 880744 885467 922430 930495 951660 972013 1088384 1088315 5272727 5497732 40.25 71.7 1
14:53:44 2024-01-29 705263 693078 215474 212516 348693 357479 373977 373729 226570 224903 279671 285468 322686 324383 4570686 4896289 6873027 6649882 1144575 1196689 312148 272928 292468 292093 342361 333510 326667 326762 223625 223512 705701 675577 1527313 1475294 460068 456289 669720 677611 851153 821786 870218 880345 920960 928538 908122 1003068 2157849 2248466 1280676 1115906 739285 726122 888119 882881 913210 930176 962588 971921 1082085 1085232 5238717 5490028 40.25 71.7 1
14:53:46 2024-01-29 693518 693264 214876 213224 349827 357983 376365 372021 226884 224937 279671 286508 321982 327359 4573671 4944890 6863651 6631124 1152308 1195548 312112 273765 291763 290621 342879 331888 325826 325778 223661 224516 698230 675577 1505231 1490089 460725 457093 673088 678091 843866 822331 877067 881749 917204 930186 908245 1007510 2164031 2275835 1278860 1104070 739285 728701 885103 879984 921030 936784 958358 965657 1085313 1091291 5320443 5483030 40.25 71.7 1
14:53:47 2024-01-29 696359 694928 216487 213039 351380 355798 373679 370056 228154 224903 279671 285762 321328 324492 4563464 4886938 6779997 6612142 1170964 1197491 310259 275025 291194 292765 344855 332392 325791 326762 223976 223512 707091 666199 1536706 1493918 458870 456125 673566 673395 845063 830162 876442 873760 916518 939302 907859 1002537 2154708 2281879 1263447 1106882 745449 731775 881333 881124 925632 934207 951474 967764 1093031 1089637 5353168 5485803 40.25 71.7 1
14:53:48 2024-01-29 705476 693264 219278 212583 349827 358414 373119 370020 227394 224711 279707 284038 322232 324963 4567427 4845146 6801252 6631519 1158908 1194664 309285 274604 291751 291648 342879 333131 324830 328512 222543 223512 697449 667240 1520747 1482593 458758 457417 667826 673395 851153 827223 870218 876280 920997 936650 899238 1002537 2151646 2261640 1280087 1121982 744580 728516 886401 884478 918413 928717 959155 971264 1085886 1081394 5245406 5486943 40.25 71.7 1
14:53:49 2024-01-29 697973 694504 216666 212890 351407 356405 372003 372938 226884 224555 279635 285797 320937 323435 4564575 4914834 6835950 6593231 1147848 1204201 310411 274184 292054 290762 345343 333131 326667 328246 223397 224169 694707 671936 1508883 1487863 461498 455480 668772 674631 848703 825357 871940 879063 921150 928538 903926 1010423 2157271 2272118 1258052 1110174 740340 732853 885679 876095 917761 936784 960002 962258 1075901 1085167 5303293 5482191 40.25 71.7 1
14:53:50 2024-01-29 696921 693941 219273 211957 350921 356369 373714 370020 227588 224711 279635 285866 322006 324528 4570686 4891640 6791650 6621746 1171598 1195505 308349 274675 291642 291790 344855 332392 325230 326762 223661 223546 707091 666199 1520199 1501007 458815 455802 672611 673395 847500 830162 877067 875037 915869 937975 907598 1006146 2159176 2284199 1258052 1107008 745646 732853 880081 881235 925053 928637 950946 965043 1087501 1091328 5292053 5486981 40.25 71.7 1
14:53:51 2024-01-29 701961 693296 219618 212890 348738 357215 375435 372149 227394 224903 281832 289428 322471 326400 4564172 4858616 6801252 6640607 1159980 1196433 309250 274184 292054 290630 342879 333546 324830 327291 223661 223443 697532 667150 1510409 1487678 460181 458062 669720 675310 851754 830162 870218 876008 924313 940120 902330 1003140 2154603 2261275 1271598 1121759 745646 728429 884304 882881 921122 929300 955271 972982 1088127 1087472 5286316 5488486 40.25 71.7 1
14:53:52 2024-01-29 701267 693296 219269 213224 349818 356405 372003 373202 227588 223551 279779 284038 322232 324455 4573947 4873147 6854600 6649882 1156976 1192923 310730 274604 291194 292128 342879 333402 326667 326762 222998 224898 715919 671735 1550608 1484808 459412 457417 668772 675310 852764 829151 870031 879248 926359 936209 898868 1003931 2157675 2267864 1275229 1116181 741397 726636 888931 883405 917146 928862 958179 970027 1085301 1081958 5265617 5492402 40.25 71.7 1
14:53:53 2024-01-29 705263 693292 214979 211856 349295 358329 373154 372149 226113 225635 279707 284279 322698 323435 4570686 4905562 6906648 6649882 1140501 1195511 310224 272928 296885 290621 342879 333510 324613 327521 223689 223546 705701 675540 1497558 1484808 462044 456739 669720 681098 853502 823750 871460 883783 922458 930113 899507 1009516 2160918 2249690 1277045 1113351 742987 731257 887484 878734 915844 935457 960986 964521 1076107 1085131 5231811 5483030 40.25 71.7 1
14:53:54 2024-01-29 694015 692770 214910 212556 349863 355299 375136 372056 226849 224937 279707 284072 322232 327164 4570686 4976751 6863926 6635767 1153677 1196430 312112 273765 292468 290833 342879 333167 325791 325515 224205 223546 696078 675577 1510160 1488920 461277 457271 675444 680613 846411 824447 876955 883783 916485 932821 909542 1007510 2160918 2274953 1346563 1100713 741397 729423 882624 878734 924433 935319 953952 963668 1082155 1091410 5307102 5474175 40.25 71.7 1
14:53:55 2024-01-29 698221 693296 214726 213215 349300 355263 374310 372675 226919 223551 281796 284072 322232 326436 4563577 4838618 6798648 6640645 1163332 1197282 310224 274148 292054 290621 341843 333149 327959 325778 224205 225373 705674 669158 1518501 1492356 461384 458714 671621 676270 852326 830088 871422 875474 919623 936650 902293 1000251 2151237 2257680 1267967 1119364 747247 726636 883051 884212 919817 927551 955739 971883 1087612 1082759 5258099 5492402 40.25 71.7 1
14:53:56 2024-01-29 703261 691253 214876 212890 348484 356405 374275 372091 226884 224590 281398 289329 322232 324383 4564575 4887017 6873251 6640607 1144537 1194664 312184 272964 291848 292368 342879 333474 326667 327256 223882 224656 697449 677739 1522408 1481504 459412 458714 671145 677232 851116 825357 869354 877782 920346 935146 900973 1001606 2154748 2260680 1283785 1115906 740868 726636 885596 884212 916399 928862 960986 970213 1085301 1078871 5259988 5493148 40.25 71.7 1
14:53:57 2024-01-29 700199 692698 214876 211918 351452 357479 375227 372675 226884 224937 279402 285814 322232 322454 4570686 4933677 6887957 6626395 1144128 1192960 310224 273765 296825 290524 342699 333185 326595 328033 223325 224065 704311 672898 1559997 1488920 462738 456052 669449 677574 848740 822986 873875 883155 919844 928871 902607 1010311 2157849 2263592 1277045 1110038 741397 729423 887212 876243 915844 933963 959581 967614 1077634 1083561 5226149 5479120 40.25 71.7 1
14:53:58 2024-01-29 693522 693032 219377 212556 349818 354730 373714 370944 226884 224590 279707 284279 321328 326934 4564172 4939140 6863926 6607464 1153953 1197282 311644 273936 291872 291436 342699 331314 328518 326621 223518 224760 707135 675797 1521967 1491037 460725 456125 672611 679161 846298 822716 877067 880492 915761 928610 907598 1007473 2160918 2271269 1277045 1106608 740340 731141 885689 876243 915844 935319 959581 964484 1076107 1083561 5224348 5475813 40.25 71.7 1
14:53:59 2024-01-29 697223 693292 214910 211962 349863 356083 377965 372149 226182 224937 279671 284072 322232 324455 4563577 4896264 6817299 6631441 1157253 1196318 312204 272858 293557 290657 342807 333257 327092 327114 223832 225004 700279 669059 1519772 1493918 462663 457600 675481 676101 847500 827223 877078 878771 917241 928682 908893 1006002 2157849 2268052 1298832 1100713 742456 729564 880391 876243 922430 933927 955739 962489 1082192 1091049 5314894 5478844 40.25 71.7 1
14:54:00 2024-01-29 697950 693301 219345 213215 349264 355263 374310 372149 226919 223551 281962 284072 321328 327396 4554820 4869358 6793808 6650447 1169885 1196578 310588 273658 290250 292609 342735 332248 325756 325743 223976 223512 697449 670120 1511637 1491800 459412 456325 673566 677232 848703 828713 873218 876280 919844 937975 905015 998147 2151646 2266972 1275229 1110038 742339 726636 880744 882917 922430 929519 951660 968795 1091287 1085167 5337511 5486943 40.25 71.7 1
14:54:01 2024-01-29 704972 693296 219350 212583 349863 358557 375264 370056 227588 224243 279707 289843 322232 321929 4554820 4840654 6824669 6650177 1158870 1196578 309144 274497 291384 290621 342879 333402 324830 328778 222677 224204 707091 668104 1514648 1487863 460068 457417 669082 673395 853034 828985 867741 876280 923409 936650 897994 1001071 2148590 2257680 1276389 1119364 744454 727668 884304 882255 918514 928862 953915 970213 1085301 1081195 5250595 5488209 40.25 71.7 1
14:54:02 2024-01-29 703261 691755 214726 211962 347715 356369 373119 370979 226498 223620 281167 289294 322006 323435 4555203 4887890 6885301 6612527 1137954 1189158 309900 272928 297022 289844 342591 333149 324528 327220 222891 223443 704311 670120 1541851 1488920 461498 455444 667789 676270 848703 824736 871460 878771 919844 929528 903839 1007473 2156241 2266893 1271598 1107082 739285 729473 885679 875584 916495 935675 958104 963630 1076107 1081922 5241203 5474175 40.25 71.7 2
14:54:03 2024-01-29 698445 692249 214683 211668 349792 355798 374239 369754 226113 224937 279169 284003 321257 324119 4556932 4895538 6782014 6631276 1168327 1192886 310441 274391 290118 291113 342879 331350 327129 325480 223304 225639 705701 664774 1525913 1493918 458019 453083 673088 673123 843830 830162 876442 875000 917081 938638 907560 1002500 2154708 2286942 1277045 1108458 746581 733674 881370 880272 927723 936641 955739 965893 1089399 1097384 5333344 5505701 40.25 71.7 2
14:54:04 2024-01-29 699969 698221 214949 214419 353294 360472 378943 375489 233193 226335 282284 290165 323914 330889 4613770 4938348 6869451 6715533 1195689 1223056 315183 280748 297536 298598 355889 342451 334569 337594 227961 230981 722379 679448 1542149 1528569 470384 464942 688055 691835 871501 854748 899720 902621 941926 955651 936302 1038203 2228998 2344820 1370680 1130677 768984 755687 916950 913122 955163 974378 993848 1001038 1124466 1129041 5410262 5673232 40.25 71.7 2
14:54:05 2024-01-29 722780 722426 225202 220594 369961 375283 400091 397025 235017 234801 296811 302819 338833 345394 4760388 5141246 7212530 6951983 1224803 1276286 331403 290520 312517 314203 373629 363103 351835 356440 236143 238708 749543 703713 1600757 1558457 482673 482154 712466 714322 905038 884858 926841 933585 973626 993998 959208 1060321 2306558 2443681 1350796 1164331 793133 781528 945043 943457 986969 1000237 1022103 1028361 1155424 1160519 5573906 5824577 40.25 71.7 2
14:54:06 2024-01-29 747367 746697 229210 225530 385578 390643 414637 414799 242208 239754 306496 313471 352006 355525 4896088 5254323 7352055 7165712 1298336 1328056 337486 301116 326911 324370 390142 376022 366137 367520 243693 245161 768617 730806 1633594 1598738 492645 485292 723729 732346 926438 901323 948140 956431 993124 1002405 971256 1086788 2383457 2489780 1391017 1202435 811784 795446 972711 974782 1009739 1015473 1038545 1047291 1192132 1191329 5788944 6014912 40.25 71.7 2
14:54:07 2024-01-29 777746 774432 235905 232142 396790 406156 435909 432614 247825 246337 319457 324237 367402 372439 5055527 5435046 7598204 7394390 1330250 1379084 350818 307040 335625 335662 399702 387339 378501 382119 248716 250691 790482 745476 1676513 1636858 503720 495855 737833 743505 948775 919565 958114 967032 1008845 1018278 981933 1088186 2439092 2580148 1389612 1215212 829944 813497 986979 983233 1018237 1036156 1053979 1061805 1193238 1204073 5926284 6140928 40.25 71.7 2
14:54:09 2024-01-29 802325 792265 237992 234753 402859 413026 443045 437589 251242 249717 324595 330406 375466 377738 5158693 5527471 7749434 7514064 1360285 1405843 351952 311324 338236 342424 404261 394196 382673 381623 251108 252091 804381 747612 1682952 1667328 505296 499558 740924 747155 940902 917035 965113 968479 999678 1010800 977685 1094591 2457363 2572760 1403959 1234783 829351 807017 987536 988845 1022764 1029590 1041474 1057038 1198876 1206030 5962623 6180406 40.25 71.7 2
14:54:10 2024-01-29 802612 800246 237983 233245 403314 412228 444322 440216 251242 251409 324559 331967 377449 378055 5196208 5561795 7762606 7512462 1353081 1409965 349832 309661 339551 338855 404261 396230 378501 380774 249522 250726 800211 746408 1688418 1669096 500862 495385 733375 735697 931682 913141 951632 950039 984201 1002405 972674 1077146 2457666 2581699 1413203 1216352 816427 805886 979655 976040 998948 1013653 1034041 1048032 1184762 1180579 5986323 6171590 40.25 71.6 2
14:54:11 2024-01-29 802686 802611 236454 232903 400424 410367 441895 438070 249709 249892 324259 330441 376317 378357 5211246 5593040 7712536 7522103 1362228 1415089 348742 312402 339551 336439 400933 392066 375368 378790 246422 250308 801467 748469 1681765 1658609 497635 494684 724727 730787 931682 907187 936977 942256 983311 998226 958235 1056969 2444797 2585491 1403768 1209132 818177 802460 967534 964987 995917 1009688 1028459 1034986 1164666 1174251 5963652 6179645 40.25 71.7 2
14:54:12 2024-01-29 815347 804968 235490 233226 401365 411276 439064 438166 249709 248142 324523 331986 377449 377185 5243101 5671143 7874830 7599154 1392392 1420260 345569 308520 339551 336475 402168 390887 378234 378185 247530 251969 794514 754988 1675396 1663765 499928 492297 724759 734955 927718 899234 932795 946180 971991 984882 944469 1056430 2448288 2569004 1416952 1225431 815263 796627 967852 970923 996189 1000638 1016938 1030856 1180583 1176437 6019137 6237241 40.25 71.7 2
14:54:13 2024-01-29 814215 809331 236050 232894 401018 413026 441967 438965 249709 249928 324631 331007 378309 380643 5284447 5682403 7857802 7618128 1377832 1429443 348706 308076 339551 338570 402168 395375 378587 378538 249273 252680 801601 749756 1693789 1683389 499647 492443 728848 731826 922462 901646 935682 940878 968930 984882 954834 1053801 2457637 2570710 1432838 1217222 810052 795519 975207 968442 992630 1001688 1018388 1037707 1176593 1175605 6063861 6284135 40.25 71.6 2
14:54:14 2024-01-29 815102 816458 237545 232924 403462 412150 447168 446627 249778 249928 329541 334004 380043 386196 5336888 5702706 7900964 7675047 1380244 1442700 351380 311221 341482 341798 405795 398487 378731 380933 251495 252267 807161 755664 1713364 1686987 498230 492297 728885 730787 924421 909071 935442 935352 967184 984882 950025 1054062 2472178 2591199 1411354 1220596 815845 801891 977759 968442 989776 1003105 1021020 1035454 1173797 1173930 6114004 6331029 40.25 71.6 2
14:54:15 2024-01-29 825517 820816 239427 234365 406029 412844 450836 447513 251661 251409 329377 336562 384690 387443 5389038 5748230 7948264 7734991 1382666 1453123 352015 313481 340322 341375 410622 399723 382944 381629 252707 253891 809940 757938 1711780 1696756 501931 495035 731997 734655 928348 906491 937686 940819 966504 984882 954155 1056907 2479706 2598575 1445201 1227767 815845 802460 979880 974091 994777 1000638 1019841 1038446 1180588 1172534 6161032 6387301 40.25 71.6 2
14:54:16 2024-01-29 827260 827248 240583 235886 409931 418517 452264 450890 253597 250800 331413 339381 387075 387407 5451300 5848586 8112898 7834826 1420608 1461320 352311 315503 345408 343466 412300 399941 384306 383987 254136 256673 805789 771565 1709326 1692335 503362 495783 730958 740033 935508 903921 931482 943814 975007 982426 944896 1053536 2476182 2605939 1418750 1229516 823453 807017 972711 973268 1002561 1009688 1020216 1029094 1177059 1179660 6211955 6434195 40.25 71.6 2
14:54:17 2024-01-29 847063 836530 241912 237743 414254 424595 459452 450746 255089 251850 333501 340532 391688 396714 5496327 5895919 8048250 7850359 1399177 1471326 360929 315798 347427 347697 414809 404539 383121 387912 254382 257135 811138 768268 1715965 1705212 501218 495783 735456 736865 931682 915087 940966 940819 966540 982692 950062 1054100 2509347 2633560 1424296 1233515 824628 810529 985467 977662 994740 1009363 1025183 1040708 1182090 1182168 6270035 6499361 40.25 71.6 2
14:54:18 2024-01-29 841014 841282 243869 239290 414718 423393 461484 457142 255980 253152 337616 342518 393306 396286 5539267 5935301 8248910 7944146 1445804 1489058 360965 316306 349709 348466 419109 404863 386646 391210 255130 259457 808492 781608 1715782 1704000 502646 501705 732952 741085 939568 912869 935045 943494 975007 982728 944295 1050243 2503999 2624353 1426145 1237066 830435 813410 977065 975510 1004424 1016417 1027070 1032978 1180509 1186364 6323450 6546739 40.25 71.6 2
14:54:20 2024-01-29 856113 845693 245595 240904 417391 423786 465400 459184 257312 253755 338289 343823 396515 400255 5585708 5961225 8194629 7978619 1438216 1491827 360965 318259 347881 351384 418517 404119 390084 391210 256776 259457 823839 777102 1749296 1724416 505333 500216 737059 742782 937028 910554 939590 946566 974316 981408 946240 1058729 2520432 2635735 1422602 1258434 830538 813410 983330 986034 1007622 1015052 1019728 1035104 1189914 1186180 6320343 6583859 40.25 71.6 2
14:54:21 2024-01-29 862895 850640 243630 242181 419272 428890 465035 464761 256265 253965 339826 345933 397719 399372 5632987 6046650 8244084 8019176 1423903 1500864 363034 320749 348161 351920 419383 410298 391223 391807 257966 261325 826619 775990 1766636 1733636 506841 500216 738430 744964 935697 911587 942344 947452 968930 985487 949878 1060039 2527619 2633781 1435389 1253487 829351 813410 985579 987401 1003969 1010754 1019841 1035491 1195436 1185339 6385018 6631148 40.25 71.5 2
14:54:22 2024-01-29 866537 855506 245148 246271 418808 431362 467822 465742 256656 255566 341924 347498 400133 403675 5674523 6100494 8281385 8066070 1434107 1510767 362137 321723 350835 351155 419973 410335 391412 391709 260000 260584 829398 780693 1755428 1744141 508412 501413 742311 748858 936991 915751 942195 948200 965991 982102 947260 1057183 2538451 2646247 1431691 1255664 834589 816184 986707 986882 1005409 1012221 1021296 1035454 1189545 1189644 6368553 6659284 40.25 71.5 2
14:54:23 2024-01-29 867820 861376 245729 242068 421424 431367 467401 466737 258328 256784 342514 348090 403771 405469 5717336 6138249 8351782 8122342 1462405 1518953 363224 322211 351258 355917 423606 410043 394000 393088 261064 261693 816214 788832 1762716 1743514 507201 500960 738197 746058 942340 914112 936810 944520 970762 978421 940842 1056271 2544705 2655122 1422447 1266765 836377 813767 983367 985446 1006151 1015473 1016938 1033697 1185518 1192395 6442776 6696799 40.25 71.6 2
14:54:24 2024-01-29 879612 866387 246770 242271 424049 432849 474516 467162 258293 257215 345120 349528 404945 409641 5744731 6140213 8389003 8218204 1471799 1528708 365340 324030 351222 353621 426365 413396 393208 392020 260036 263179 826929 796048 1755551 1741037 509139 503656 738105 747155 944639 915737 933019 944836 973626 984186 938066 1047925 2539029 2665070 1431691 1252060 837573 820318 981970 980442 1005409 1015550 1022469 1028819 1183184 1182712 6518442 6724935 40.25 71.5 2
14:54:25 2024-01-29 874862 871452 246700 243421 427771 432728 474480 466141 259909 257215 345364 352602 404076 408701 5792574 6226393 8552889 8239370 1490702 1535252 367098 323718 355182 353869 429619 414864 391412 396502 261684 263206 833568 799781 1764272 1738528 503830 503126 738234 740207 944675 922361 933019 938080 966577 984882 943554 1040741 2546120 2684991 1452029 1249644 835184 820900 989822 977662 998259 1016980 1026263 1032398 1177202 1180440 6612498 6762187 40.25 71.5 2
14:54:26 2024-01-29 872578 873036 248299 243600 427503 432764 475268 474279 259666 259101 346623 354471 405209 408917 5839093 6312168 8570472 8244265 1455129 1535289 368535 324812 354107 355503 428212 414416 394387 394410 261720 263461 836348 790376 1793072 1766304 509041 501705 743062 746979 935508 915737 939590 942256 960210 973642 943554 1047831 2559634 2670387 1458604 1259244 832212 818575 989822 986882 1002561 1009363 1017689 1032398 1195590 1185371 6574470 6829498 40.25 71.6 2
14:54:27 2024-01-29 904199 877952 248179 245166 428230 437128 475751 474199 260703 258406 348811 352637 408701 409605 5861910 6258389 8561147 8309980 1491587 1539884 366289 324812 356802 354934 429461 416265 396479 396817 261684 264305 839613 801497 1813165 1752076 507598 504553 738105 742452 944675 918372 930292 938080 966577 980715 934308 1038479 2553462 2693524 1462151 1259244 839760 822908 983367 983233 1000480 1020133 1022604 1028516 1182160 1183006 6622061 6840248 40.25 71.5 2
14:54:29 2024-01-29 882685 884235 250247 243805 427514 438006 477913 474425 259909 260738 348811 354476 410207 417854 5904776 6384938 8612286 8338053 1488573 1549339 369979 326382 355145 357398 427636 417459 393208 396187 264424 264269 844687 799210 1766399 1775550 506086 501350 744116 744633 936871 915737 936977 939448 957424 973606 940842 1042508 2560607 2693243 1437238 1266446 832638 817231 992602 988845 1001154 1008799 1016140 1031664 1188116 1182639 6631309 6884374 40.25 71.6 2
14:54:30 2024-01-29 894410 881690 249098 245411 427823 440259 475683 474534 261571 259640 349985 355329 413669 412806 5929855 6305703 8610708 8397710 1517557 1553781 369979 324812 357380 356324 429688 414416 392896 396853 263201 264340 846659 806879 1787210 1761296 504544 503126 739905 742746 945067 919382 928864 934926 965019 979916 934861 1032030 2570408 2704773 1467801 1258348 835306 820547 986979 977662 994777 1013099 1021296 1028819 1173797 1172571 6725364 6912510 40.25 71.5 2
14:54:31 2024-01-29 889635 888497 249906 245376 430307 440644 477469 478509 261571 260372 348811 356971 412735 415302 5974642 6402800 8612286 8382914 1505258 1558596 368276 324812 355182 356574 430239 414416 395292 395593 264693 265426 848069 811316 1779085 1776378 507487 501559 738068 746072 944992 911846 926330 940819 961643 971449 927483 1035486 2565258 2701839 1458384 1270378 837573 818575 983367 982316 1002561 1009693 1012653 1020155 1179746 1183116 6734981 6931267 40.25 71.5 2
14:54:32 2024-01-29 891571 893067 250468 245003 431333 439906 481405 475542 261571 261105 349985 356971 413352 416793 5977631 6499893 8719679 8443464 1484537 1564449 368427 327573 356692 356503 428818 417608 396687 396637 264693 265896 841907 799210 1799100 1790768 508412 501705 738466 744106 934368 913610 935015 935388 952489 964629 931659 1035524 2572562 2679995 1484751 1268570 832805 817995 986279 986145 996189 1000710 1010489 1023136 1186230 1181331 6645350 6952044 40.25 71.6 2
14:54:33 2024-01-29 910266 894664 250644 246133 430316 441741 483596 475068 261606 260738 349057 354511 412542 419041 6029199 6508264 8816443 8492036 1510457 1566630 369943 324812 359812 358176 428574 418121 395921 400300 264656 265462 841386 802071 1782789 1779477 503362 502770 742274 740033 935508 919059 927575 926221 953641 974387 930888 1028394 2574393 2701839 1467801 1259244 832212 820900 987016 981836 986969 1000674 1014694 1024594 1179746 1173838 6716143 6992034 40.25 71.6 2
14:54:34 2024-01-29 911599 894738 251422 246548 429036 440081 483254 480454 261571 260372 353696 356114 414921 419455 6072544 6471534 8788162 8544385 1543183 1574689 369979 324812 356026 357685 432836 416870 394110 399171 264132 265931 850887 816258 1793250 1774326 504079 501705 736014 741085 942340 915700 920993 926221 956035 971638 925062 1023169 2578179 2721766 1462151 1259244 833994 820900 985579 975235 989813 1006444 1013376 1022806 1169703 1171347 6814552 7034427 40.25 71.6 2
14:54:35 2024-01-29 904788 902639 251673 246024 432944 443035 482694 477859 261979 261105 348741 356971 414093 416865 6103955 6517841 8803719 8572521 1539822 1574726 367722 324812 357063 357972 430868 414452 395328 399171 264132 265931 850887 816162 1842531 1779735 506239 502415 736102 741695 939568 911846 923036 930278 953912 964593 917002 1023131 2568907 2695653 1458384 1268570 838565 820900 977796 976969 993367 1008651 1009049 1013127 1172095 1174625 6821236 7063266 40.25 71.5 2
14:54:36 2024-01-29 904105 902888 251825 246647 433566 440530 485346 482249 261571 264887 350252 357014 414093 416865 6134080 6537218 8816688 8581899 1524069 1580397 368866 325597 357380 357147 432190 418121 396903 396817 263945 267383 850114 816258 1795272 1779514 505728 501705 733494 738152 938237 912493 919646 926132 952525 965284 917118 1022914 2578179 2695257 1472651 1271884 839970 824405 979655 976735 994713 1008799 1010397 1013277 1169666 1173007 6859894 7091442 40.25 71.5 2
14:54:38 2024-01-29 905996 907453 252167 246686 432885 441495 483268 483650 262302 259432 351172 358117 414093 418080 6162216 6584021 8863990 8628793 1547259 1586021 367686 326419 357099 357649 433090 416833 395571 399171 264505 266714 850887 818505 1859020 1784500 505157 501705 735977 742139 938200 912310 920804 930203 954174 963507 915557 1019626 2574246 2707598 1458384 1270378 837573 820965 977971 976040 992630 1000638 1006717 1011832 1167971 1170518 6859894 7100084 40.25 71.5 2
14:54:39 2024-01-29 910551 910481 252517 246894 433057 439700 486378 483650 262704 260191 351172 357832 415907 419337 6180974 6607230 8914446 8666308 1554506 1590276 369314 326649 357601 358440 432836 416833 396802 399735 265406 266875 852297 823218 1814078 1793699 502646 500778 734082 739885 941706 912869 916978 925002 951068 965703 914191 1013795 2583685 2729498 1475726 1271284 835184 820900 981970 971986 986697 1000674 1007575 1013315 1160496 1169654 6952280 7128220 40.25 71.6 2
14:54:40 2024-01-29 919677 910606 252882 246098 432998 444385 486378 482894 262739 261057 351226 357975 417838 421566 6210763 6612550 8953718 8671143 1537207 1594819 369907 327537 358829 356431 431331 421089 395391 396673 264693 267571 863203 816258 1819941 1807733 505242 501668 738105 737958 933014 912836 919335 919521 944707 963921 918423 1009646 2581848 2716422 1467801 1264963 829351 820900 983367 976895 982659 997343 1006067 1013800 1171363 1164670 6876391 7156357 40.25 71.5 2
14:54:41 2024-01-29 926215 914588 251825 248039 435927 441525 485690 482176 263948 261473 351528 359887 419155 422835 6246625 6741324 9010954 8700496 1510345 1594160 369727 328036 357850 358692 431510 421905 396479 396601 265255 266750 855115 810344 1836954 1816615 504798 498203 737059 740033 930361 907830 923499 922107 939192 956181 916966 1016761 2594823 2703378 1479761 1276985 829351 813154 983367 977662 986969 993286 995300 1010846 1173860 1167102 6869741 7184493 40.25 71.5 2
14:54:42 2024-01-29 927797 919211 252158 247661 432245 441453 486891 482931 263299 261806 353335 358804 418318 424300 6305906 6800012 9000358 8734091 1518660 1595294 367686 327342 358648 358981 430832 419341 396831 396853 265255 266750 864408 815578 1841886 1817248 504079 495855 734935 742255 929043 904291 918265 925002 939192 952065 911777 1016798 2587451 2704731 1481594 1287221 833994 811431 977759 980442 989776 997343 992398 1007240 1171363 1170518 6961562 7215946 40.25 71.6 2
14:54:43 2024-01-29 925021 923098 251632 248107 437278 444927 489144 483199 264723 260156 351492 359188 418790 424190 6293242 6791608 9005882 8769474 1559719 1602287 367686 327342 358141 357649 432935 418749 396831 399735 264693 267160 871065 820935 1858937 1805928 502646 499826 731782 740033 935697 907780 912822 921725 941963 956857 904940 1009666 2583685 2711058 1480327 1276077 836975 819736 974095 972577 986969 1001759 1000317 1006151 1161761 1164633 7052494 7250144 40.25 71.5 2
14:54:44 2024-01-29 920960 923586 252878 248423 437875 441886 485341 486396 263764 260805 351528 360300 421626 423172 6331033 6732531 9065045 8797610 1545087 1604658 369979 327111 358176 358692 432118 421607 395014 399735 264319 267160 865837 816258 1820754 1816343 500506 498733 736014 733610 927653 910517 920586 913629 936903 957534 913145 1001606 2592667 2728856 1467095 1266446 829351 819552 981933 973923 979646 993989 1001137 1009670 1166112 1156314 6984071 7259523 40.25 71.5 2
14:54:46 2024-01-29 935285 925771 252167 248498 435520 446321 487413 485021 264608 260191 351564 358652 422255 424485 6380850 6868466 9109295 8826081 1542271 1604566 368529 325072 358903 359811 432154 419045 396795 396623 264693 265896 867267 820935 1830100 1821338 502288 493513 731960 740209 931024 902139 911907 920979 937420 948308 906385 1012958 2594823 2720278 1461136 1292568 834589 811680 974095 975235 985346 995395 988925 1001038 1162143 1165681 7074751 7278280 40.25 71.5 2
14:54:47 2024-01-29 926409 926432 252878 248289 436825 441886 486963 486873 263579 261022 351600 360264 420998 422872 6377927 6787871 9176432 8853882 1550071 1609258 369943 324812 357637 358477 433742 421015 395041 400082 265442 266163 863571 819092 1841316 1826966 500434 495819 734414 732503 926438 910328 915284 910462 930113 954156 907598 1000922 2591134 2720278 1478408 1277895 828167 813767 980576 973268 974943 991183 993200 1005969 1162143 1158022 7026969 7295606 40.25 71.5 2
14:54:48 2024-01-29 940911 930375 252910 248249 432994 445739 491943 485021 263948 261022 351564 357049 420998 423426 6396684 6917685 9116976 8883371 1556180 1613726 369206 328500 357703 357362 432908 421272 396831 396781 264656 268171 873501 830368 1847729 1816615 502608 499619 730439 740033 931682 900010 904138 919421 938232 943001 901274 1001643 2596724 2727562 1476489 1277895 832805 814956 968576 968442 982743 993989 991785 995240 1155461 1158059 7178509 7334552 40.25 71.5 2
14:54:49 2024-01-29 939474 932216 257425 246964 437570 449427 486927 484713 264019 262257 351564 357832 423230 427089 6446683 6905005 9202912 8910458 1532106 1613839 369943 328036 356473 358799 432495 422577 396831 396781 265255 267347 867267 820935 1846752 1835055 501931 494280 731792 737935 925085 900648 911694 918198 928726 943001 904487 1001606 2600419 2711058 1470732 1287221 830435 812347 974095 974782 982659 988279 988183 1000325 1164629 1160555 7093616 7343039 40.25 71.5 2
14:54:50 2024-01-29 934391 934308 252774 248005 439193 446272 491761 485708 264617 262117 351420 360159 423971 428038 6448444 6873023 9215964 8936768 1564384 1618504 369979 326649 358903 358499 432800 422577 395292 396817 264319 268395 869072 825637 1842447 1833630 499795 495819 734567 732867 925665 906491 908921 907169 929114 946601 900973 993881 2596724 2729498 1478408 1274262 825806 816282 977065 970506 972702 982647 993200 1002467 1158851 1152854 7096397 7386013 40.25 71.5 2
14:54:51 2024-01-29 949718 938250 256922 248842 436512 446794 493221 486396 264353 261022 354662 357083 423230 427811 6490472 6997319 9215964 8975806 1585027 1623098 369979 324812 356026 358764 436697 420342 394110 396925 264693 267160 867267 834537 1843035 1825835 498378 493897 727852 732867 929702 904935 898109 907537 935576 945740 893400 993172 2596724 2747938 1476489 1275825 830538 815651 974095 964688 974048 990464 990185 999978 1147919 1151420 7154036 7409446 40.25 71.5 2
14:54:53 2024-01-29 950168 938255 252522 248833 437470 446018 486927 483959 264864 260805 354698 359224 422871 426495 6499850 7063313 9224294 8994563 1571494 1623111 367098 326649 357063 357649 433039 420305 396831 396889 264693 267571 861549 830090 1891161 1825835 500506 495747 728885 735734 928348 899725 904670 913629 932860 941963 894558 996684 2596593 2732329 1501156 1283560 830435 813988 970330 966273 980567 991183 985675 998502 1152923 1153867 7253780 7436847 40.25 71.5 2
14:54:54 2024-01-29 943808 937920 252285 247661 437479 446721 491176 489163 263799 262694 354698 358151 422244 425857 6532703 7052659 9281991 8987896 1569938 1627755 369646 327755 356802 358224 437665 421272 394423 394714 265819 267286 876865 838195 1843001 1841470 501931 495385 726710 738515 927718 894701 902581 913159 930357 937044 890760 998185 2604122 2736776 1468813 1286304 830435 811680 969602 965625 980530 989747 982433 991724 1152923 1153867 7291698 7437718 40.25 71.5 2
14:54:55 2024-01-29 947693 942059 252315 248253 437483 447743 491943 486981 263211 262257 354985 358687 422836 425893 6546782 7066815 9286796 9050608 1575154 1630054 369242 327573 356619 357506 435470 421125 395571 395279 264693 267606 866716 838735 1852791 1836239 500506 495385 727379 737374 926303 894775 894222 911181 929038 935292 888167 993783 2604122 2734835 1468813 1283560 828167 811680 964822 964002 977056 982719 982433 987382 1151289 1150606 7319996 7478438 40.25 71.5 2
14:54:56 2024-01-29 950131 944098 251898 249653 436866 448109 490482 489808 264794 260623 355775 359761 422871 426371 6584114 7103200 9332273 9039331 1574154 1631224 369386 325299 356549 357148 435869 420974 395607 394410 264693 267571 877914 837403 1843397 1840273 498378 495385 726269 733651 926438 894701 898274 909209 926372 935989 889340 991013 2596724 2729498 1495288 1281543 829844 813410 964137 961267 973525 982611 982433 984465 1145212 1147247 7315350 7493991 40.25 71.5 2
14:54:57 2024-01-29 954262 946617 252878 249868 437833 447463 491233 490554 265834 261842 355666 360194 426514 426904 6593638 7143678 9300856 9064931 1578069 1632281 365482 324812 358903 356610 432872 419414 395607 396817 264319 267160 871065 833940 1876938 1835055 495413 494684 724727 731826 922462 896046 895717 905066 925024 935393 885559 987415 2596724 2723419 1493332 1283560 825806 810529 962084 963044 974943 984873 979637 983066 1146293 1145554 7348013 7508636 40.25 71.5 2
14:54:58 2024-01-29 954465 947206 254663 248427 436952 448426 491212 489555 263071 262257 355200 358652 422941 427134 6612333 7136740 9363131 9090942 1575996 1632384 367134 326649 357887 356288 433003 420383 396200 396187 263945 267571 871065 836806 1886112 1840273 494675 494334 724727 731306 922462 894701 895717 903939 921033 928682 885523 983061 2596724 2723419 1464975 1282648 830538 811533 963747 961876 972665 984067 979413 984363 1144645 1145523 7345101 7540608 40.25 71.5 2
14:55:00 2024-01-29 959595 948968 257031 249680 437165 447901 489754 487053 264829 260623 355848 360300 422981 427089 6612133 7204195 9352447 9125866 1601845 1632097 369979 324775 357887 357398 436389 421314 392069 396781 264693 266750 878315 839800 1875767 1849519 496504 494684 724727 728715 924466 897060 896570 898095 925007 937902 885338 981518 2607790 2745051 1497599 1271284 822280 811680 972406 959075 967156 979286 983835 988715 1142497 1139790 7281282 7512486 40.25 71.5 2
14:55:01 2024-01-29 963743 952046 251547 249263 437479 446238 494144 486945 264794 261057 356893 360839 422950 429132 6640635 7122065 9448582 9144623 1574872 1635835 368830 324246 356026 358224 432459 422306 392069 396889 265442 265648 867799 830398 1859098 1864056 496166 490214 726710 727725 916868 898521 897130 897264 915761 935328 888175 982367 2605996 2742612 1491375 1285389 822280 808234 970640 962818 963442 975757 975314 988864 1146330 1143093 7186236 7555911 40.25 71.5 2
14:55:02 2024-01-29 956979 955550 251513 248284 436709 447086 494144 485467 264071 261822 353662 360300 422941 431105 6678046 7072705 9475035 9142792 1555066 1637034 367026 324703 355575 356431 431448 422795 394387 393784 264505 265931 878315 830398 1864004 1861408 495413 491126 724727 731641 912970 886723 898274 902658 910556 924878 887447 983807 2604122 2714094 1475334 1287221 819932 802315 964822 963317 967156 972315 970274 983029 1153497 1141477 7300120 7569021 40.25 71.5 2
14:55:03 2024-01-29 947684 952764 256990 248498 439028 444422 489790 487017 263983 261057 354448 361485 424163 423462 6688367 7185116 9453015 9182138 1582725 1641656 366582 324739 354680 357399 435791 421672 392932 392919 264693 265710 885565 839800 1899301 1853495 496892 491893 719665 730787 919578 887466 889949 901024 917204 919596 880081 985324 2604145 2731193 1506842 1296546 825217 802460 959319 961267 968530 973633 964655 979501 1140911 1144712 7366053 7591462 40.25 71.5 2
14:55:04 2024-01-29 959388 952801 257026 248210 436216 446831 492420 490283 263878 260952 355666 359656 426514 426941 6705986 7298670 9429629 9163155 1601845 1640230 368866 324246 356549 355539 432985 421038 392331 395001 263945 265710 875415 839800 1886780 1853495 494401 492589 722641 724447 915876 894701 889146 894085 914537 930246 876340 973053 2602270 2750084 1466894 1277895 821110 807017 963452 952669 959310 973633 973161 980935 1133679 1133951 7337546 7602960 40.25 71.5 2
14:55:05 2024-01-29 967701 959558 252910 248494 437788 449379 492036 488816 264256 261022 354735 358151 422981 430959 6734319 7215385 9559283 9209997 1579356 1644104 367134 323227 357887 356574 431510 419414 391758 396502 263945 264375 875843 832747 1868837 1868012 493347 486805 722677 723348 911115 894701 894443 892148 910651 930246 880331 970246 2600419 2736776 1487463 1288879 821105 808181 967571 959075 959236 972128 971545 983661 1143432 1134860 7256755 7612697 40.25 71.5 2
14:55:07 2024-01-29 963817 960343 252882 248066 436673 446418 494144 485431 264604 261057 353625 360335 424198 432403 6743697 7140224 9512337 9229032 1585027 1641433 365518 323754 355721 356610 432656 418749 391448 392954 264505 264269 871555 839940 1851923 1861408 495413 489204 717627 729282 913279 886285 888735 898919 913238 920113 875497 981537 2602222 2729498 1502852 1293780 821110 802314 956909 956431 963442 973002 964142 975910 1140463 1138985 7375472 7634672 40.25 71.6 2
14:55:08 2024-01-29 959314 957324 251903 246929 436757 448426 491979 487053 263176 261857 354161 358151 424286 428150 6757632 7350323 9469397 9247789 1604335 1645013 367758 323718 355469 354401 435813 420712 393127 394123 263800 265648 888213 841751 1879921 1864056 493347 490214 721675 725656 913242 891608 886392 891789 910577 919669 871200 967338 2604145 2740153 1488004 1272191 816427 807053 962375 950002 956592 971629 972387 976679 1131270 1127410 7385169 7653429 40.25 71.6 2
14:55:09 2024-01-29 968907 960306 251812 248873 438193 444458 492675 488469 264864 260225 354198 361450 422941 427811 6757369 7185638 9596265 9281916 1573544 1648678 363918 324030 355000 355041 429644 416906 391448 392056 263201 264093 874872 835135 1874717 1862715 493347 486907 718645 724410 909365 884226 885329 891927 908073 917821 875060 973053 2596724 2716150 1514784 1296546 818762 799053 955550 956431 962075 964692 960302 974827 1137162 1134860 7403729 7672186 40.25 71.5 2
14:55:10 2024-01-29 959351 960338 257058 246734 435865 447159 490921 487017 262774 261857 354161 358117 424163 427848 6792571 7376628 9534370 9282091 1604335 1643806 367399 323203 354931 354188 432872 420044 391776 392020 263201 265081 873965 839800 1908572 1862715 491945 486877 719393 722567 910655 884355 884464 888018 908073 919560 869585 965076 2598347 2745989 1483550 1277895 816427 802276 957959 946566 952828 964728 964655 972336 1125264 1124194 7413148 7665584 40.25 71.5 2
14:55:11 2024-01-29 974169 964822 252738 248965 436570 441741 492566 486801 264432 261842 354553 361274 426514 429020 6804492 7221667 9633567 9294683 1582372 1646184 364096 322737 354376 355503 431546 414452 392331 392056 263759 263605 881560 839800 1852917 1868012 493347 486071 714546 722289 910010 880437 883797 893179 905432 910619 869585 970246 2596724 2729498 1490883 1296546 819941 797885 950136 952704 958629 964620 955346 967651 1131638 1134414 7527388 7700323 40.25 71.5 2
14:55:12 2024-01-29 968608 962412 251807 248210 436005 446382 486963 487053 264203 259467 355091 358973 424167 423462 6809005 7320977 9626143 9304061 1585375 1650721 364351 320749 354680 354437 430134 417495 387889 392020 263015 263241 877272 835016 1859518 1877258 492371 484843 717118 719495 904022 885481 886392 884872 904272 918469 869894 960920 2600419 2746496 1477682 1285204 814682 801212 958272 949855 950315 965694 965104 972982 1129594 1124323 7327319 7703569 40.25 71.5 2
14:55:14 2024-01-29 965995 965836 252526 246103 437479 441525 494844 485395 263141 261604 351528 358965 422871 430385 6831348 7248822 9588762 9317352 1592144 1650928 366088 320785 351366 354117 431510 414452 391187 392171 263201 263425 873965 846809 1892490 1868012 491945 486217 714456 724513 910139 880002 879532 892544 904996 909234 866478 970789 2600419 2732078 1567687 1298129 817593 794884 948752 948764 958225 965006 954377 965893 1132875 1127374 7457920 7728912 40.25 71.5 2
14:55:15 2024-01-29 964206 964464 252522 245350 435520 445073 489754 486873 262739 261057 351528 358983 422871 427171 6845657 7449629 9637389 9313440 1593616 1650928 364060 320749 353245 354589 431215 418458 391740 393150 260697 264128 890935 838735 1881324 1874676 486245 486217 717590 715279 905411 886285 879850 879685 900008 917057 867676 956948 2596724 2729498 1495288 1272191 810513 801323 952838 943457 948743 965275 960948 965893 1117133 1119110 7461483 7730107 40.25 71.5 2
14:55:16 2024-01-29 968341 967202 250609 247047 437788 441777 491212 486396 264388 260191 353295 360335 423078 427775 6860004 7251494 9678155 9355808 1581943 1655594 361054 321426 351438 352280 427636 417524 391041 392317 261648 262218 883799 838134 1860238 1871935 489158 482790 712466 719495 902465 878753 877940 885592 896557 909379 864516 960883 2594823 2711058 1494873 1292461 813521 795483 950099 950002 955163 955606 953697 963761 1132875 1125121 7470915 7728760 40.25 71.6 2
14:55:17 2024-01-29 964892 965827 251989 245332 435556 445073 489754 486151 263141 261822 351420 358983 427419 429341 6886097 7479502 9634243 9341576 1601318 1657843 364316 320453 351474 350139 427903 416870 390084 392353 260036 264049 898159 839800 1899299 1873055 485484 485873 715559 715242 901144 880483 878943 877920 894650 910547 861996 953631 2594823 2729498 1479608 1268570 808201 796646 950099 939412 946268 963912 958104 962258 1112882 1117226 7480348 7762193 40.25 71.6 2
14:55:18 2024-01-29 983928 968576 251585 246783 432746 443035 492457 488469 263001 261324 353553 359153 422836 427134 6884378 7292671 9700906 9366921 1588431 1655852 361054 320228 351366 352315 428911 416857 390084 391763 261720 260983 885565 842207 1877735 1871997 489158 482072 708433 718948 904022 873779 874461 883580 895583 901533 857900 960125 2592977 2720278 1559206 1292859 813521 792678 944262 945994 950090 957857 951756 965246 1127625 1121212 7457891 7745415 40.25 71.6 2
14:55:19 2024-01-29 963817 969448 250966 246063 436507 440827 486855 486729 262337 260191 351172 359224 423016 423390 6893757 7423608 9600040 9379091 1613511 1655740 363224 318777 350835 351920 428946 416833 387508 391210 260000 262585 882328 842207 1913812 1871935 486245 484843 712466 714322 900148 878753 871940 876280 893612 910540 855322 950294 2594519 2738995 1544364 1281505 811673 797760 942354 940911 950090 955642 947457 956817 1119217 1120693 7634402 7767644 40.25 71.5 2
14:55:21 2024-01-29 978741 966663 249619 246103 432926 442476 486783 486052 262957 260372 351456 357049 424220 425893 6903136 7409211 9696747 9366530 1592182 1657843 363224 320391 349249 351155 429461 414380 387199 390106 260840 260983 886925 839200 1891674 1884022 488902 480349 714456 716357 894434 874871 875200 878697 888595 906477 857863 951558 2594823 2729247 1477682 1281543 807048 796627 948752 943457 940870 956848 955739 959446 1110159 1110834 7503279 7775076 40.25 71.6 2
14:55:22 2024-01-29 973203 968387 249870 245345 435520 441705 489754 484678 262372 261473 350395 358117 422836 429740 6922501 7329466 9661063 9393329 1599642 1650766 363375 320464 351663 351740 431252 416376 387673 387659 259856 262043 876443 847047 1860212 1870667 486282 483473 709247 716801 899790 869926 868978 883155 893308 902199 853515 955710 2591134 2720278 1482904 1287221 810629 789836 940879 943185 947398 954111 944655 956608 1125264 1117248 7526176 7784731 40.25 71.5 2
14:55:23 2024-01-29 974164 970583 251418 244964 431717 441777 486927 486873 261501 259432 351456 357975 422871 423462 6931272 7480647 9765827 9393456 1593042 1651265 359974 316819 351149 351776 428212 413980 385496 390933 260517 261657 885565 838323 1891716 1886504 486282 477828 710445 713307 894802 873123 871283 875037 888022 902199 855322 946008 2587451 2720278 1490883 1281543 802459 792116 947407 939412 938204 952056 951660 955211 1106375 1108093 7512705 7794110 40.25 71.6 2
14:55:24 2024-01-29 974977 972270 249834 243840 433156 441705 491176 484751 262119 261734 352543 360430 423935 429594 6942518 7386143 9689119 9424595 1596994 1655489 360965 318777 349213 351654 428854 415233 387889 387876 258435 261565 887389 846204 1905648 1868012 483360 481355 707230 713307 897162 869926 867123 876280 889100 898685 848680 946008 2587451 2720351 1514784 1284474 808201 786934 937005 940782 943582 948408 940919 958718 1116044 1109229 7518077 7812672 40.25 71.6 2
14:55:25 2024-01-29 970400 972124 249696 244819 432845 443035 488797 484677 261536 260738 349303 358117 423971 426978 6952342 7538153 9674851 9425985 1593800 1654523 360965 316854 349213 350329 426365 415233 386618 390106 257966 260584 886456 838601 1873189 1877258 481987 477828 709167 707149 892267 874398 869598 867060 884532 901533 852303 939479 2585120 2725628 1504847 1266765 802459 789498 940879 935556 939628 953756 946298 950386 1109971 1112813 7648623 7812680 40.25 71.6 2
14:55:26 2024-01-29 984841 972266 249063 244552 430208 441777 491931 483650 262119 260372 350359 355863 423518 428114 6952238 7467429 9791991 9425985 1598172 1654314 360965 316819 350058 351920 428818 413433 386618 387804 259781 260957 884115 843413 1882911 1877258 485428 476304 702294 712295 894802 867041 867123 874410 884569 896180 851486 947509 2589099 2698688 1512749 1287040 802240 788145 942922 938043 934336 947978 946298 955640 1109622 1103326 7453672 7812867 40.25 71.6 2
14:55:28 2024-01-29 972503 975021 249865 243840 432585 440283 491233 483995 260738 259828 349831 358479 423518 425893 6952049 7491580 9708170 9463500 1622949 1659021 360965 316306 350555 350611 427607 412774 384882 387876 258183 260152 890935 851924 1862041 1874697 482673 479423 701189 708065 897347 871982 862710 867503 889034 900289 842466 940888 2581247 2707215 1512749 1281543 804749 787257 935674 934211 939536 947069 936838 948471 1116044 1108093 7569260 7841004 40.25 71.6 2
14:55:29 2024-01-29 972780 972261 249870 243013 430316 441214 489107 485708 260522 259432 349303 356399 424115 423426 6978165 7520395 9763694 9435364 1593320 1658103 360785 319384 348859 351281 426858 415085 385117 386153 258984 261181 882328 839800 1912280 1892096 484048 474857 706391 709231 889039 867634 866506 867653 882443 892555 848680 940854 2585524 2712572 1512749 1277895 799951 790433 940212 929545 931650 946556 942335 945939 1097306 1102547 7554433 7812642 40.25 71.6 2
14:55:30 2024-01-29 985267 975030 248299 244587 429639 440530 489487 485021 261319 259605 350395 357014 423518 428492 6987544 7393196 9740072 9472878 1599314 1655740 359698 316819 348189 349836 428212 413396 385317 384869 258364 259860 886456 846809 1878029 1877258 483704 479423 700728 710275 893534 860808 857632 872252 883246 889941 841201 942270 2585524 2703174 1529522 1294701 802459 785692 936339 934211 933636 942992 938158 948745 1106039 1099717 7440186 7826857 40.25 71.6 2
14:55:31 2024-01-29 972780 974335 248888 243426 429973 439284 486855 486286 260495 260121 351755 356828 421482 426297 7008719 7517871 9707823 9477131 1604298 1658215 360965 315654 348719 348782 427305 414056 383121 386025 257352 260957 874972 843792 1899932 1877258 480961 477490 703220 704005 889857 867041 860252 862083 881827 892555 841847 932944 2578179 2721766 1535504 1274262 799951 787528 929020 926395 935512 947069 935006 942237 1103688 1105743 7679580 7867069 40.25 71.6 2
14:55:32 2024-01-29 984354 974957 247352 243700 431417 440273 485690 483650 261102 258805 352292 356471 423518 423846 7006302 7508579 9847890 9444742 1571097 1650953 357393 318294 348719 349273 422558 414644 385496 384833 258489 260774 873789 835016 1879214 1886504 481303 476712 702294 708189 883189 860771 865199 867060 873009 886965 846165 938106 2587451 2698008 1482246 1280629 796218 783663 939637 932893 927686 943288 941873 948980 1095900 1097237 7588425 7869140 40.25 71.5 2
14:55:33 2024-01-29 976939 976865 248568 242310 430316 440245 486891 482212 259943 260372 347202 356649 421662 427171 7025059 7501695 9717496 9501015 1626369 1657843 359589 315798 348719 347733 426365 410298 381708 386641 256741 260224 886456 849233 1879519 1871935 479666 475701 697223 701055 889669 865812 855018 862003 882223 894798 836195 931435 2572413 2698688 1537581 1278560 801094 784020 929020 929542 935015 943638 931645 944253 1109369 1098550 7584105 7857561 40.25 71.6 2
14:55:35 2024-01-29 972780 975021 247493 241899 431992 438893 486378 482931 259943 260738 349948 355863 422922 425766 7025059 7613120 9819642 9484866 1597031 1657843 358712 315726 348226 348747 422558 411534 381976 385774 256561 259278 880857 838735 1895612 1890653 478395 473541 700691 700907 883904 864438 860108 859668 873875 894844 844243 930215 2574393 2714094 1475726 1263127 793133 784083 931659 922342 928352 944588 935673 936666 1096825 1097384 7647108 7887897 40.25 71.6 2
14:55:36 2024-01-29 989623 975747 246797 243017 428713 438663 486476 482249 259909 259605 349303 356708 421033 426371 7029985 7418398 9794360 9502262 1602147 1659211 356498 315690 345408 347590 423750 409790 384300 383072 257172 259457 889442 847216 1877052 1880048 479938 474357 695252 706518 884447 856477 855292 865830 875549 880573 836971 938191 2574393 2692619 1554966 1283136 796532 778961 930998 926184 925090 936373 931682 942237 1096493 1087935 7473739 7872899 40.25 71.6 2
14:55:37 2024-01-29 976245 975747 246770 242306 427836 437902 486034 484678 259512 259640 347202 357724 421698 423246 7043817 7579880 9752378 9510393 1608487 1660470 357644 315762 347450 346367 423786 412482 382528 383143 255951 260224 884963 843190 1891061 1881155 477864 475701 699239 701055 883074 861831 855292 857840 872873 888685 834529 927614 2570211 2720278 1561327 1271915 795397 783464 925099 921688 931654 937615 927491 935336 1096825 1098938 7733394 7901016 40.25 71.5 2
14:55:38 2024-01-29 987052 975747 246695 242267 430087 441670 487842 481205 260495 258698 350559 355721 423410 427511 7053878 7558575 9918703 9503981 1582372 1660470 355534 315762 346678 346651 420967 409972 382548 382803 255200 259457 884963 837533 1880379 1885165 477114 471575 697223 703048 879603 856605 858416 862046 871402 879407 840977 932243 2574393 2693636 1473850 1277895 790878 776686 931696 924965 920851 935980 935006 939483 1087612 1088315 7620775 7904799 40.25 71.6 2
14:55:39 2024-01-29 986229 977800 246179 243056 427725 437351 484659 482249 260858 257614 348215 356971 420998 425427 7042192 7507373 9773173 9517652 1601601 1658103 354432 314802 348226 345054 422558 410007 382548 383143 254382 259457 890706 844394 1948903 1871935 475655 473322 694723 701055 885756 855391 848412 859535 872836 879367 832328 928857 2568907 2699922 1602226 1288879 798503 776341 924877 927598 927027 932152 928267 942313 1094585 1091328 7490243 7902750 40.25 71.6 2
14:55:40 2024-01-29 976939 981434 246770 246001 427169 437970 485413 482967 258362 259605 348847 354760 420406 423426 7061870 7555770 9745197 9550471 1622949 1659669 357680 314287 346115 345574 423894 409031 381055 383107 254951 258729 883470 848626 1879189 1881263 475692 474357 694723 696980 883101 857637 848904 855887 873691 887112 830056 920769 2564920 2711815 1469048 1274262 796532 781245 923045 920998 928316 935980 920291 932762 1094169 1090817 7631942 7906655 40.25 71.6 2
14:55:42 2024-01-29 986315 977201 245557 242271 427771 438130 483632 483650 259478 257611 347202 354263 421033 421602 7052299 7565277 9861998 9490096 1572899 1659021 356641 313451 342496 345609 421299 410298 378876 382821 257027 258046 886456 839800 1911239 1895914 477643 468706 697113 700373 876363 855391 850899 856624 868067 882959 833785 923619 2571828 2695443 1559206 1268570 789417 779587 927732 916852 917140 936641 927565 930220 1085301 1086703 7654091 7910388 40.25 71.6 2
14:55:43 2024-01-29 987043 977648 245183 241938 428678 436008 485690 480816 259478 256784 348847 354760 419155 424522 7062349 7474033 9819755 9553399 1603892 1660470 354326 315545 342352 344877 423009 407769 381863 381849 254382 258729 892221 849233 1883629 1881155 477462 472690 692006 701055 880680 849774 847882 857840 872637 872901 827814 926109 2568907 2695555 1487739 1287221 793133 774800 922476 922070 920338 928529 923684 935299 1088200 1080431 7506025 7925135 40.25 71.6 2
14:55:44 2024-01-29 977061 981434 245971 245889 428982 432872 484513 483309 259160 258406 348847 353732 419120 422909 7091311 7613490 9771177 9549288 1618266 1660470 356319 312315 344775 343537 423534 409031 378876 380857 255577 258295 895252 847047 1898312 1881155 474749 472647 692006 695629 879374 857213 846639 851033 871402 881018 825361 918020 2563277 2703277 1552845 1271284 793133 776856 917222 915645 925090 928637 915425 930185 1096048 1088242 7639204 7925412 40.25 71.5 2
14:55:45 2024-01-29 989193 978357 244934 243711 427516 437369 481867 481690 259735 256967 348664 352496 419825 420415 7090710 7609952 9941623 9558634 1588050 1658103 352275 313261 342496 344465 420927 405331 382133 382660 255577 257069 881977 839337 1864819 1885165 474749 466622 691515 696907 875120 850410 850907 856587 865004 871601 830240 922850 2566926 2683127 1491375 1276077 786045 772021 927732 918243 913210 929519 928304 932173 1079164 1083702 7646621 7936775 40.25 71.6 2
14:55:46 2024-01-29 991873 979971 245148 241498 427094 435668 485814 481992 258259 256353 348811 353661 418941 424448 7082582 7469885 9812550 9552155 1603892 1660201 351712 312428 342460 345225 421263 405367 378876 378898 255577 257104 893737 848020 1898147 1881263 475764 468778 689031 697932 876363 847398 842886 855373 868828 871749 824525 923544 2565101 2687393 1485662 1288879 792808 773592 922114 918325 918413 927603 922662 932857 1085264 1076015 7642903 7921723 40.25 71.5 2
14:55:47 2024-01-29 982040 981434 245144 241832 428674 435416 485690 476443 258259 257937 346133 352672 419120 426334 7100839 7606582 9819755 9572372 1627530 1660470 353299 311363 342496 342401 418759 405009 378876 383237 254855 256638 878991 848871 1865511 1873328 472057 468010 687082 691835 879603 854614 843176 848509 868682 879296 823244 915133 2555595 2687616 1546485 1271284 789003 774800 917534 917021 921122 926216 919737 928751 1088384 1080395 7642903 7934791 40.25 71.6 2
14:55:49 2024-01-29 975950 978585 244942 241662 428678 437711 481745 479943 258293 257937 346133 353696 420370 421901 7118846 7678027 9904215 9538598 1580858 1657843 353334 312821 341353 345761 418723 409489 377378 380788 255938 255385 886456 839800 1896863 1895914 475764 468877 692530 694789 870680 850410 848194 848509 862161 873189 827154 915397 2563277 2687430 1550725 1264926 783808 774800 922167 910317 913210 930176 922295 921931 1079164 1078834 7728926 7944170 40.25 71.6 2
14:55:50 2024-01-29 994702 981434 244771 241841 423876 432845 485346 477701 258259 257144 348527 350180 417838 424522 7118570 7515463 9819642 9583755 1603613 1660320 351771 311658 342316 342906 419642 404688 378839 378826 254746 256891 895082 848020 1876285 1874697 474000 468706 687785 695777 875120 844925 840962 852243 864681 865550 820946 916813 2560832 2690709 1525282 1283523 788291 767684 915853 915719 915844 919515 916969 927394 1080551 1072832 7534585 7934791 40.25 71.5 2
14:55:51 2024-01-29 977482 980702 245109 241158 424020 432741 485003 477967 256690 257144 346170 351546 416561 423172 7134338 7650283 9791991 9568376 1599562 1655441 354298 310855 341942 342906 420332 405367 378234 378898 254136 257069 896301 839800 1889169 1881155 470718 468046 690045 691835 870063 848601 841616 846551 859723 874253 821020 908918 2557106 2711122 1529522 1266765 786045 774338 910228 908407 916417 927551 908687 920574 1083727 1079100 7668997 7953548 40.25 71.6 2
14:55:52 2024-01-29 986242 981970 245974 241988 423660 432692 482622 477859 258155 256177 347568 351089 418282 419191 7138824 7641137 9969680 9566666 1591845 1660201 351952 310637 341353 341375 418221 406013 378876 378898 252707 255017 890706 839800 1912214 1885165 470718 464985 685588 693310 867143 843692 841653 848348 857184 865514 823355 914294 2560945 2664701 1488888 1272191 781139 765581 924045 913122 906942 921060 919401 925562 1072802 1076119 7675911 7961505 40.25 71.5 2
14:55:53 2024-01-29 989855 981434 243400 242181 423768 433815 482853 477859 258259 255138 346696 352461 416597 421901 7123358 7529013 9848103 9586099 1604132 1658337 351952 310855 343428 342906 418723 406013 378234 377652 254136 255526 898159 848020 1872660 1879927 472728 466622 684098 694789 872605 841233 838570 849002 862234 866373 816157 914294 2560832 2686118 1429315 1283136 787729 768627 914377 912941 914368 920987 913929 925287 1079164 1069958 7626584 7953637 40.25 71.6 2
14:55:54 2024-01-29 977754 981434 243639 240415 423980 432750 483231 477967 256690 257144 345608 351546 416597 424485 7137604 7657502 9819718 9576044 1602988 1659286 351221 309914 341088 342424 418723 405295 376461 378826 252707 254984 889190 844394 1899017 1881155 470384 467809 688143 690423 870771 848983 838384 844479 858325 872220 818752 904595 2557069 2701839 1427280 1270068 787167 772606 907896 906473 917109 919587 907617 918121 1082119 1075971 7687862 7964910 40.25 71.6 2
14:55:56 2024-01-29 988146 981438 243643 241162 422612 432728 481890 478003 256690 255601 346696 349412 417838 421571 7143939 7662967 9979405 9576044 1583506 1660470 350890 309661 340286 342690 414664 407635 377910 377509 252599 254744 889190 836333 1882415 1893348 470608 467280 687082 691835 862202 841620 841616 847145 853066 865149 825970 911582 2559634 2684991 1538003 1270378 778357 765273 913256 907775 907887 920409 914733 918158 1066120 1073139 7687862 7964910 40.25 71.6 2
14:55:57 2024-01-29 989887 984219 242111 241162 423948 430365 481781 477118 258045 254746 345328 352320 415942 420635 7138710 7595925 9857372 9612052 1611872 1664931 350427 312030 341870 341906 419109 406013 378659 378451 252635 255491 902715 846204 1886223 1871935 467946 466559 682786 690854 869645 841768 834850 843711 857221 865149 814108 908918 2557627 2683399 1525282 1277895 783375 763412 909187 908867 909941 910646 909020 922854 1076107 1066899 7544750 7939906 40.25 71.6 2
14:55:58 2024-01-29 980645 981434 243574 240384 423908 431142 481781 477931 256265 255601 342586 350459 415325 422642 7169071 7668983 9855127 9604181 1601243 1660201 351952 309183 341353 340837 417926 404083 375368 378754 252116 255491 894714 839800 1895087 1886504 467578 466559 686110 687252 864686 843729 837303 839400 854276 865478 814965 904968 2550088 2699922 1523161 1262839 783375 767514 906607 902621 912562 919479 904758 915364 1077634 1072074 7697294 7978643 40.25 71.6 2
14:55:59 2024-01-29 991432 983367 245239 240810 421245 433631 479924 477751 257335 255390 345707 351007 416597 416829 7171702 7652520 9970562 9604181 1583506 1659398 349832 309400 339223 342183 414881 406013 376497 376483 252152 253891 889190 835016 1892655 1890375 469015 464912 685588 690817 860399 839381 839765 843674 848105 861491 819782 907553 2560945 2689902 1533763 1268570 777272 765581 911924 904917 904617 917812 910819 917027 1066731 1071400 7713027 8000442 40.25 71.5 2
14:56:00 2024-01-29 992714 985616 243824 241020 423840 430495 480689 475032 258939 254892 345644 350459 418594 420635 7179373 7629880 9894863 9613297 1631023 1659286 351952 307540 339772 341389 417926 403643 376232 378790 251852 253856 895082 844622 1855926 1877258 466977 464583 678888 686017 867143 840602 834887 839400 854881 865149 813531 903643 2551552 2686118 1531642 1270068 781139 762146 906570 910167 911083 913118 905033 918158 1075966 1069958 7610123 7979809 40.25 71.5 2
14:56:01 2024-01-29 977828 984219 242111 239626 423876 431974 478454 476479 256477 255566 342550 351265 415325 417749 7184497 7789296 9970562 9594802 1579732 1660201 350890 308976 337690 340909 414917 404539 373385 377086 252707 252901 892221 839200 1901169 1894798 470453 459620 685664 687896 862198 841768 836559 838026 851112 865040 816389 904894 2548328 2676040 1533763 1258434 774483 765851 910228 897971 903990 919515 908912 911550 1068427 1069958 7827584 8000442 40.25 71.6 2
14:56:03 2024-01-29 998101 985616 247680 239706 420098 431439 480689 474206 256656 255138 342623 348111 415651 423209 7173070 7594575 9922919 9606515 1603892 1658103 349581 311147 340090 340072 418262 402852 374137 374123 252526 253326 886159 848263 1876870 1889186 469015 464583 678888 689129 865913 836600 830440 841252 854166 856465 809390 907668 2550362 2664774 1443559 1281543 778912 762871 907896 906473 903349 910502 907617 917562 1068427 1060816 7653448 7962702 40.25 71.5 2
14:56:04 2024-01-29 980645 984224 242111 238523 421384 431974 480689 475032 261147 255531 342514 349168 414128 421901 7175156 7690372 9876020 9621485 1607571 1662842 350890 309392 337927 338570 418112 405150 375653 376483 251675 253042 884644 843190 1899228 1886504 465159 464912 681818 684556 863461 840964 830440 834543 853066 865149 806968 899518 2538806 2694184 1437897 1264688 780582 765581 901270 900630 908384 910646 899711 912923 1074546 1066899 7725592 8013480 40.25 71.6 2
14:56:05 2024-01-29 991304 984224 247572 239671 420098 431180 478830 476108 255876 254568 345376 349913 418630 419753 7201651 7695530 10008437 9629292 1589568 1660306 348778 307540 337690 340358 413243 403643 375932 374266 251108 252866 898159 836806 1890875 1890375 466147 459872 681818 685758 857800 834598 836112 839400 846294 856465 813543 899442 2557294 2679995 1530847 1268570 772285 761214 907635 901628 900838 910538 904054 911874 1060724 1065183 7735024 8016590 40.25 71.5 2
14:56:06 2024-01-29 994712 987016 242769 239865 421874 430947 479703 476516 257156 253718 342357 349935 414128 419373 7203255 7689391 9913054 9660453 1622949 1664735 351952 307040 337690 339606 414809 400571 372826 376519 251108 252337 895082 849233 1891740 1879927 465450 459872 676931 681647 865913 839381 828004 832110 852462 861455 804065 897662 2541089 2672648 1523161 1264963 776693 760639 901911 901268 907701 911762 900718 914112 1069907 1066844 7694054 8008594 40.25 71.5 2
14:56:07 2024-01-29 981504 985616 243436 237743 422648 431515 478528 475879 260852 255810 341443 348403 415978 418117 7193876 7761764 10000403 9604007 1574674 1659286 348742 308006 339071 339845 414809 404863 374099 373634 251144 251916 901236 836806 1913733 1898445 466513 459728 682301 685529 855492 835781 832216 834543 845095 857075 811761 899294 2551958 2681140 1529522 1264641 773943 763265 907859 895591 896715 910610 905993 906172 1059972 1060816 7790089 8002720 40.25 71.5 2
14:56:08 2024-01-29 996950 984868 243183 238190 419866 430752 477877 474534 260669 254000 342550 348792 412830 420301 7193876 7576345 9904215 9664898 1608487 1659978 346611 306784 337690 337763 414480 402107 374244 373110 249522 252337 894902 846204 1898257 1880048 465028 462365 678368 684556 861586 834299 828172 837289 848068 855187 804862 894106 2549901 2677695 1423059 1274262 777829 756004 900800 904110 901429 901596 898396 914136 1063532 1056252 7592109 8009821 40.25 71.5 2
14:56:10 2024-01-29 983437 985462 243183 238142 418883 428927 477913 475032 260781 254782 342201 347848 413768 418117 7193876 7775399 9956281 9648053 1605913 1664142 348492 306532 339478 338677 414970 402889 374628 376040 249344 251776 888432 835185 1895618 1889186 464092 459045 679850 680092 854886 839381 832660 829591 842668 861224 808207 889076 2542758 2680069 1544364 1252060 772280 760019 899878 893046 899794 910502 898381 903238 1062019 1063778 7804903 8008443 40.25 71.5 2
14:56:11 2024-01-29 995922 987033 242495 238155 419767 430154 475683 473864 257959 253753 342201 347328 414163 418080 7203255 7670660 9980373 9660453 1603855 1659978 348211 309830 337250 338511 414845 400579 374099 373527 251108 250761 887675 846532 1875691 1886504 466113 458005 673566 682615 857923 830162 826827 834543 845463 852426 802324 901075 2541089 2655739 1445594 1268570 772280 754526 908122 898644 894885 901632 903214 908886 1060452 1054499 7728888 7997116 40.25 71.6 2
14:56:12 2024-01-29 984836 987498 243174 237384 419803 430142 477913 474534 256952 255284 344158 349877 415101 420228 7216234 7728846 9857115 9641695 1603119 1659978 347692 306784 339071 336204 414225 403035 372779 373110 249522 251881 895082 842914 1898144 1889186 463798 459800 677927 680125 856706 834598 825578 830180 844262 855223 802580 889072 2537480 2685793 1427280 1259244 774483 759526 895727 889183 901112 909370 891891 900597 1065094 1060816 7737983 8048907 40.25 71.5 2
14:56:13 2024-01-29 991878 986320 243688 237611 421055 431325 477210 475879 255836 253965 342442 347773 415101 416829 7215951 7742934 10065375 9643100 1584989 1655740 345569 306568 337598 337479 409523 400616 374099 371959 249312 250726 893543 835016 1885460 1890375 463469 456325 675974 682615 851153 828397 829258 831485 838989 847523 807026 895643 2536964 2660651 1485662 1264963 766248 755824 904777 895591 893133 901488 900831 906797 1049866 1056152 7742813 8028578 40.25 71.5 2
14:56:14 2024-01-29 988235 984900 241497 237637 420129 428854 475719 472187 260416 253965 340376 348368 412830 416865 7191750 7706614 9857078 9668760 1613661 1659978 347728 306748 337598 337254 414225 398777 371990 373074 249101 250726 893543 848020 1896301 1886504 462811 459045 674729 676616 856706 833970 822871 826813 843642 857111 801294 888772 2533334 2661599 1485662 1261901 774483 755629 894595 891743 896271 908050 894489 904600 1065365 1056106 7742813 8028578 40.25 71.5 2
14:56:15 2024-01-29 992440 984904 243183 237375 419866 430752 476990 474329 255836 253965 342478 347778 412900 416829 7211716 7753953 10034961 9669832 1603892 1659941 346647 306784 337048 338820 409881 398777 373043 371994 249101 252200 886159 843567 1883372 1891873 463812 457088 673529 679460 853539 830088 825578 829417 839025 850471 806580 893657 2541089 2654045 1546485 1264963 767341 753683 902718 897227 889637 900853 900681 903238 1051504 1051674 7751092 8026114 40.25 71.5 2
14:56:17 2024-01-29 987048 989195 241774 236686 420129 428927 475683 471715 260598 253930 340412 347848 415101 418440 7233372 7745576 9857115 9669017 1629820 1662804 347585 306568 337416 336569 411831 396281 371918 373634 248716 250377 893543 849233 1878184 1882601 461498 457418 671182 678196 856706 829741 819946 825375 845095 854234 797293 888214 2524261 2661180 1449664 1259244 769533 755288 894182 894048 897352 901524 891340 904935 1060724 1053199 7733394 8037957 40.25 71.5 2
14:56:18 2024-01-29 989859 984895 242490 235882 419569 429886 476535 474199 255658 254000 340412 347534 412865 414448 7212409 7795753 9999053 9654949 1575519 1660583 344567 306784 335988 335956 410963 400935 371990 373065 249010 251614 880097 835016 1913398 1895750 462260 455612 676968 680162 847500 828985 824446 828415 834116 847559 802580 889741 2546106 2664701 1423059 1259244 768976 755629 898525 883981 886755 901668 893899 894074 1050462 1045725 7797597 8031502 40.25 71.5 2
14:56:19 2024-01-29 998428 987732 241783 237778 419254 427316 478491 473573 256592 252272 341816 347951 414799 419492 7231391 7654152 9923132 9661625 1607337 1660470 344769 306316 337562 334724 412010 396533 371990 369884 248367 249959 882773 846809 1877356 1881155 463854 457039 671658 678608 854280 824225 821114 830180 842071 846345 795529 891715 2527961 2661180 1448280 1274262 770908 753150 894816 893414 892235 901553 893124 903610 1054689 1047149 7675081 8008368 40.25 71.5 2
14:56:20 2024-01-29 986698 989822 242109 236581 419866 426292 476990 473871 255733 253718 340304 348058 413934 416829 7237494 7803259 9969680 9654647 1594459 1660470 346611 304846 335478 336711 410622 399340 371954 373669 247913 251261 896620 837403 1882370 1894798 459791 456125 673566 674831 847500 832522 824331 823295 834731 854837 802543 884352 2531817 2657221 1546485 1246638 768311 756176 894671 887907 891904 907954 890741 899336 1054058 1054651 7763362 8049439 40.25 71.5 2
14:56:21 2024-01-29 998040 987690 240543 237349 419597 427534 473402 472418 256769 252341 340340 347438 415101 415265 7235255 7751012 10025792 9668501 1603892 1660470 345569 305777 333447 336711 411035 396389 371954 373593 249276 251084 889442 843413 1876342 1891873 462811 456125 669720 676064 851153 830434 823271 830351 839478 850544 800012 891386 2542471 2650695 1477355 1266765 765157 751398 898229 894011 888105 900280 898265 904068 1048489 1053871 7763322 8047336 40.25 71.5 2
14:56:22 2024-01-29 986736 989163 241747 236327 419866 428175 475683 473791 255230 253965 339313 348022 413934 418080 7240770 7768484 9960328 9669832 1599314 1663516 346611 304810 333519 336204 410622 398740 369609 375145 248048 251081 884644 837533 1878245 1896989 459412 456086 673529 673395 846298 830162 820753 823369 834731 852354 802580 881064 2531817 2680626 1546485 1246365 765157 755288 890642 887350 894885 901524 888913 898166 1050780 1051288 7773225 8068223 40.25 71.5 2
14:56:24 2024-01-29 996226 987722 240206 236616 418680 428175 474397 468954 256769 252341 340076 347498 415101 416483 7250149 7724389 10006812 9706377 1608449 1663905 343356 306064 333338 336494 411649 399547 369862 369848 248258 251117 888927 847047 1881034 1886504 462705 457417 668772 676616 852998 820942 817504 827828 836511 843326 795051 890153 2522432 2646519 1439490 1266765 765157 749810 894816 891406 885550 897704 894396 900931 1050013 1053121 7763322 8040047 40.25 71.5 2
14:56:25 2024-01-29 986243 986992 240953 235194 418385 423750 476535 473828 255622 252929 339277 347498 413316 414412 7267151 7779864 10000403 9668496 1599314 1660470 343392 302995 333555 334384 409426 396389 369826 373556 246387 251084 890466 836806 1892765 1891873 457371 455480 673088 672440 845699 830162 822285 819796 833513 852426 797256 882195 2524224 2664701 1496046 1249919 764510 754218 888115 885463 893502 902828 886383 895610 1054207 1051674 7772754 8067946 40.25 71.5 2
14:56:26 2024-01-29 999101 991729 239966 236397 418385 428369 473591 468809 256380 252237 341612 347600 414665 416335 7238277 7762126 10008291 9697968 1603892 1659978 343462 306208 332401 334150 412000 396317 369862 369884 247913 249816 880097 845997 1878349 1890529 462157 455480 667789 677574 848740 820942 817504 826582 836507 838546 796747 886280 2531817 2646519 1395520 1264026 763525 746919 893253 886559 884410 893457 894475 894074 1046586 1045342 7769947 8055719 40.25 71.5 2
14:56:27 2024-01-29 991055 990331 240242 235124 419350 426147 476535 468185 255658 253117 340386 347737 413607 417749 7259527 7790769 9944171 9668534 1604132 1659941 343497 304382 333447 333640 409846 396425 368678 371977 246387 250872 888927 841989 1902178 1889186 458758 457417 669720 673395 848703 825393 815109 820378 836772 844995 793323 879532 2522642 2667467 1417075 1258826 768436 751398 890162 887907 890596 899850 884898 898166 1052780 1048265 7774315 8054536 40.25 71.5 2
14:56:28 2024-01-29 985560 988422 240007 234202 418385 427571 474108 468990 255265 253718 340644 345968 413934 416520 7254280 7809667 10085274 9676725 1594127 1657843 342122 303883 333447 334428 408236 395166 369862 369884 246387 249816 887581 835135 1885460 1890375 458417 453389 669886 675605 844266 823276 821002 825638 831756 842594 799585 887213 2528554 2656770 1441524 1263368 763418 750909 894507 883147 883834 899009 889137 891645 1040512 1042576 7808746 8066093 40.25 71.5 2
14:56:29 2024-01-29 996128 990601 238686 235678 419272 423750 474480 470055 256051 251359 338289 348058 412699 416816 7268906 7835780 9908785 9696311 1618266 1660470 343497 302959 333158 335709 412295 397491 367980 372430 246281 250272 886812 849481 1888173 1889308 457452 455480 668029 669477 849123 826794 814106 817401 835914 846725 789845 878242 2520432 2646519 1437455 1255664 764510 747619 885596 885463 888105 892582 883122 896424 1051135 1042576 7763322 8056714 40.25 71.5 2
14:56:31 2024-01-29 994555 987690 240007 235194 414935 423858 474480 473122 254447 251569 339313 343859 412699 416187 7274861 7783590 10085492 9715268 1593756 1662526 342938 302995 332892 332646 405939 399622 369682 369480 246352 249816 887388 833985 1893053 1890375 458431 453482 669720 674831 839520 819778 820530 823369 825015 837811 794929 883686 2532696 2664959 1439490 1259244 757839 751880 890010 884839 883042 892546 888279 895302 1035253 1041365 7784382 8056714 40.25 71.5 2
14:56:32 2024-01-29 993289 990601 238695 235150 418680 423678 473816 466797 256051 251359 340161 347534 412699 416261 7282261 7785603 9927915 9668609 1617113 1660470 343497 302959 332905 332611 409810 396793 367275 369884 246179 249970 888927 847414 1906573 1889186 457452 454795 666809 669477 846298 823023 811789 818598 834731 845747 788095 875707 2522637 2646519 1437455 1255664 766814 748481 885596 884170 885550 892510 882457 892317 1052819 1044009 7763322 8061198 40.25 71.5 2
14:56:33 2024-01-29 993247 989785 240108 234622 414790 423678 472922 472606 254059 252202 339277 343823 412699 416247 7253850 7792889 10084065 9707347 1603892 1660201 341883 303883 330357 332147 410622 396793 367606 369812 248821 249045 895082 843413 1871701 1889186 459412 450787 664346 673395 843830 818036 811678 820378 828664 838437 792162 880438 2522642 2637299 1552845 1259244 758326 745024 890981 885463 878235 892231 891340 896461 1038951 1040738 7818483 8056714 40.25 71.5 2
14:56:34 2024-01-29 991873 993340 239025 234167 417427 426408 474516 466982 254269 252166 339403 346454 412047 414448 7253888 7784497 9913566 9668968 1601978 1659604 342432 302498 332131 333893 410622 395130 366430 369812 248116 249466 884311 844394 1899317 1886504 456151 454480 665762 668493 845100 821749 811060 813214 834140 844553 786370 877667 2523318 2652326 1435420 1257068 763418 744312 883881 885583 885550 889932 879877 896230 1047256 1039551 7665251 8054536 40.25 71.5 2
14:56:35 2024-01-29 985303 990601 239100 234395 417391 424559 468900 468990 254234 251569 339680 347011 412047 412806 7285283 7827776 10046684 9683645 1575594 1656921 342455 302498 331359 331613 408849 396002 366466 367556 245628 249081 887388 835016 1916536 1901461 459792 451919 670035 672219 839446 818506 816432 818691 827833 840807 789845 876992 2520752 2655813 1437455 1249029 757024 750294 887484 876243 880510 892582 883122 886285 1035987 1042215 7872841 8075472 40.25 71.5 2
14:56:36 2024-01-29 1001981 989900 238721 234167 413333 422117 472740 467527 254057 250800 338289 342792 411144 414340 7268906 7753249 9970562 9707347 1618266 1663905 345293 303396 332149 333821 408740 394961 367426 371601 246984 248903 884311 847047 1880304 1880048 454855 452103 662427 667485 845699 820359 810634 817527 831084 838509 786943 878868 2520752 2655739 1433385 1258788 762982 742879 881800 885463 884322 889932 879914 894298 1042455 1034598 7654091 8066093 40.25 71.5 2
14:56:38 2024-01-29 983163 990601 238695 234202 418412 423380 468900 468918 254412 251534 339162 346915 412083 412806 7276638 7863481 10064375 9678080 1575594 1658103 342697 302142 331144 332576 408272 396793 365331 368664 247860 248135 890466 839800 1905160 1903644 457452 450080 665830 668930 839483 820942 811570 815593 826734 837847 791002 871866 2520845 2652185 1445594 1247252 755832 744693 885596 879984 880505 895793 881203 890233 1040807 1042506 7902936 8084850 40.25 71.5 2
14:56:39 2024-01-29 998376 990606 237992 234869 412461 422450 474108 467126 254057 252828 340460 343541 410858 417668 7291693 7740508 9988384 9735483 1622986 1664735 342397 302433 331395 333658 408236 394512 365366 369812 246460 248870 898027 847047 1873506 1886231 454855 450397 662464 667011 843232 820942 807070 811740 829836 838509 784140 871829 2513272 2646519 1433385 1254771 758958 745024 881370 880345 884023 889932 877057 890341 1042063 1039243 7776294 8089368 40.25 71.5 2
14:56:40 2024-01-29 987643 991229 237851 233505 414863 423642 468755 467491 254057 251534 338892 344894 411796 414602 7276638 7846810 10111826 9724272 1596565 1660583 342697 301544 331090 332954 405545 396572 367570 367004 246460 248276 884311 833940 1892382 1890375 455827 450080 664853 669477 836740 813808 811570 818017 820793 834297 791039 875707 2526153 2655739 1434656 1255664 756909 746155 886401 878817 878317 894789 884596 886135 1036002 1035954 7814328 8075472 40.25 71.5 2
14:56:41 2024-01-29 994707 992001 237491 234191 417427 421191 468972 464725 254482 252490 338406 345655 410207 414676 7274747 7782777 9922654 9697691 1603892 1660201 342938 302470 330321 332954 409426 395108 364527 368664 246460 248241 896465 846809 1904851 1886504 454855 452214 662464 666064 841309 819778 806459 811740 829522 842951 786022 871385 2516501 2645208 1431350 1253449 760267 742842 880118 879836 882429 888176 876396 887740 1042395 1038291 7776626 8075472 40.25 71.5 2
14:56:42 2024-01-29 994117 988967 239096 233318 412425 422450 468936 468551 252645 250800 339162 341800 411468 414015 7290463 7802188 10064886 9716725 1606146 1659941 342455 303045 328825 331613 408004 394512 366466 367592 246460 246748 889442 842435 1877322 1891873 455503 449546 660515 669863 838182 815767 811211 815016 824979 834297 788497 876992 2522544 2639022 1561327 1255664 753683 741937 887484 877778 875088 889728 883788 888852 1033064 1030106 7773225 8075472 40.25 71.5 2
14:56:43 2024-01-29 992714 992438 237746 233284 415007 422117 471661 467398 254057 251359 338406 344894 410242 416483 7287663 7815224 10007088 9695149 1603297 1663746 341758 302684 331718 330978 405759 396719 367055 367520 246286 249045 876779 839800 1898408 1891873 454024 452103 664346 665879 839483 816262 807070 810589 826734 834759 784140 867704 2513272 2663171 1456140 1249919 760080 745024 881370 876243 879186 888640 877057 886285 1042063 1033547 7782187 8075472 40.25 71.5 2
14:56:45 2024-01-29 996128 989900 237790 233669 412095 421227 468936 468724 253455 255533 339680 342518 410207 412186 7274747 7795524 10092366 9726104 1603297 1660470 341385 300173 329359 332954 404438 393917 366209 366453 245765 247684 896465 836333 1881095 1890375 454967 447775 661994 665552 834699 811722 811789 813826 820757 829496 786423 874424 2521518 2652066 1456587 1255664 752385 738216 882544 876243 875709 886956 877967 888218 1030138 1033391 7791619 8054536 40.25 71.5 2
14:56:46 2024-01-29 995220 993418 236454 232950 414971 422683 472529 467288 254557 252117 337470 345271 409741 413905 7295725 7795719 9970562 9719167 1613511 1659021 342938 299298 330629 331982 405831 391826 364236 367556 245072 247263 894902 846809 1893824 1881155 451342 448076 658182 663234 839520 816262 802313 810545 827320 836657 779559 871572 2511486 2644642 1425245 1255664 757989 739871 876376 877746 880469 882181 873209 887467 1040807 1033391 7703680 8077659 40.25 71.5 2
14:56:47 2024-01-29 988072 992677 237448 233249 414279 422194 468131 467491 253211 255533 338131 344823 409883 411566 7285482 7861270 10043884 9684141 1573344 1655740 339840 300629 328364 331946 405795 395669 363109 364258 245765 246967 899590 836208 1912735 1899594 454855 449510 664346 665479 833481 811472 808255 811740 820757 834297 784140 867667 2513272 2646519 1460741 1244135 754075 745589 881333 873204 876330 891080 876908 884535 1033152 1038526 7916599 8082996 40.25 71.5 2
14:56:48 2024-01-29 1002397 993413 237222 232950 411810 423082 471697 466407 252856 255604 337689 341491 409919 414074 7286638 7709199 9979032 9744861 1627618 1660015 342938 299947 330393 331444 405867 393009 365402 367556 245692 247511 891777 843413 1893601 1882601 451810 450933 660084 666064 838293 811537 805790 816291 825306 831084 781556 873653 2518293 2637529 1448951 1266765 758111 737095 881333 878111 875709 882217 878934 886173 1036500 1027453 7739918 8075509 40.25 71.5 2
14:56:49 2024-01-29 989892 992705 237213 232243 412461 421924 468972 467491 252117 255533 337653 342792 410845 411566 7290388 7891562 10035144 9710240 1597031 1660470 342938 298356 329323 332449 403373 394512 365980 367305 245345 246537 894902 835135 1889414 1894566 453407 447313 662897 662073 832070 816226 810634 805835 819874 836657 784140 865162 2518293 2649448 1431350 1246365 755370 742915 873857 871177 877906 886956 866880 878494 1035253 1033391 7799327 8094229 40.25 71.5 2
14:56:50 2024-01-29 998301 990601 236450 232277 412100 422194 467859 465418 253279 251409 337616 342278 410242 410294 7295725 7755964 9999161 9752188 1603892 1660583 339697 301006 329769 330799 405687 392103 363725 365126 245765 246259 884311 843413 1871063 1889400 456324 448275 655786 666064 834735 808849 802313 811740 820757 828151 779559 869280 2509702 2620634 1419140 1254838 749705 736875 882052 876243 869613 880940 878934 883062 1024171 1027453 7795477 8069712 40.25 71.5 2
14:56:52 2024-01-29 989619 993450 237016 236680 411810 422194 471697 464689 251311 250033 336353 342533 407805 415302 7297855 7805141 9979405 9696127 1596994 1659286 340318 299122 329323 328875 405473 394475 364467 365282 243693 246748 878391 839800 1894808 1891873 452278 449045 661489 663197 833444 813808 804754 804648 822537 834261 778229 862519 2507563 2637299 1421175 1249919 754219 737921 873857 875621 876330 884080 871450 883653 1036280 1026328 7784382 8092783 40.25 71.5 2
14:56:53 2024-01-29 991262 992001 237706 233232 413956 424559 470704 467398 252294 252828 336884 341555 409382 412550 7312685 7841238 10092479 9739997 1603892 1659632 340833 300617 329916 331874 404261 392030 363144 365282 245072 245196 886456 838735 1867628 1891873 452278 445105 656714 664175 832805 809422 804060 811164 817717 829909 783868 870180 2516848 2635429 1529274 1255275 749705 738466 878868 872413 873192 883971 875772 879780 1024896 1030078 7817985 8093449 40.25 71.5 2
14:56:54 2024-01-29 998828 993413 235646 232169 412425 421340 468863 464688 253632 251232 336280 343577 408701 412770 7307466 7835369 9965177 9730605 1599314 1659398 340593 301079 329021 329373 405795 395397 364725 365282 244899 246713 890215 839800 1922999 1891873 452278 448004 660552 662257 834392 813452 802463 804648 823155 834225 777124 861906 2507563 2639491 1421175 1253046 755719 737847 874582 874816 876257 881917 870096 883616 1034777 1030580 7784497 8094229 40.25 71.5 2
14:56:55 2024-01-29 989152 990597 236445 232898 411774 423393 467036 466737 252047 252526 335569 341730 409596 411529 7311387 7876662 10138016 9738102 1594127 1659286 338780 298983 330150 329640 402734 394475 363945 363096 245072 245918 891777 835016 1901906 1898445 450740 446049 660552 665369 830435 809374 809361 808646 816285 830148 782669 866994 2514710 2645396 1425245 1245406 750821 742989 878868 867615 869995 889728 873209 876959 1028642 1028310 7912355 8103697 40.25 71.5 2
14:56:56 2024-01-29 1003138 992714 236254 232920 409899 419774 468863 466407 252434 249964 337580 341730 407734 412770 7306421 7807080 9970562 9735483 1612360 1660201 340869 299769 329586 329622 405934 390320 364910 365211 243693 245813 890215 847216 1920419 1885280 450457 447009 655126 659550 834699 813882 799538 805787 819874 829158 779150 865125 2511133 2642767 1437897 1257452 753683 733711 872097 875971 874467 874519 869588 883653 1034083 1025791 7687862 8096122 40.25 71.5 2
14:56:57 2024-01-29 985537 993413 236015 233230 412457 422194 467087 465418 252320 251409 333609 343032 408341 410221 7315800 7865381 10121179 9752188 1588772 1657990 337309 298739 329413 329408 402734 393287 364910 364602 243693 245161 893340 834739 1918445 1899594 451342 447009 660552 664175 827911 809422 804754 804684 815827 827019 779522 862057 2511133 2637299 1431350 1240594 748637 738018 875097 869488 870031 879249 870618 876959 1030101 1028615 7919597 8094229 40.25 71.5 2
14:56:59 2024-01-29 1006267 993409 236210 233226 408715 422194 468863 465418 252082 251232 336554 339381 408341 415302 7329423 7728808 10016440 9757103 1622135 1660201 338269 297418 328790 328591 403373 392066 363654 364747 243693 246333 877256 844017 1906126 1881263 449647 446790 655750 663234 832854 805842 799538 810589 820854 820518 774920 867667 2511133 2628079 1421283 1261939 750781 736884 877076 872413 867110 879720 871893 879780 1029871 1022878 7773263 8090922 40.25 71.5 2
14:57:00 2024-01-29 991864 995467 237307 233230 413081 420891 468719 466664 251138 251868 335351 341281 407092 414052 7327315 7914279 10081904 9737642 1595010 1659021 340905 302798 329216 330643 400933 391476 363952 365317 243693 244784 886812 833940 1889701 1898445 446635 445396 658822 656399 826738 811722 802350 801382 813132 829424 779522 858341 2507563 2646519 1452434 1240594 750776 737921 870586 867023 873848 883347 867023 876969 1032612 1030069 7807893 8112987 40.25 71.5 2
14:57:01 2024-01-29 1002654 992644 235576 232898 409576 422194 467711 463705 252577 250560 335532 340707 408628 410874 7306073 7746209 10006247 9745085 1604095 1655740 336199 298321 328445 327883 404261 390299 363952 363975 243693 244955 888066 844017 1898953 1889186 452389 445420 655126 663234 832661 802502 797760 805824 816395 820554 776572 862593 2512146 2620840 1429315 1255275 745646 733896 877935 871963 865274 874519 871931 877596 1020332 1022874 7789779 8084850 40.25 71.5 2
14:57:02 2024-01-29 995532 993413 235646 232249 410871 419774 467401 462651 251276 251409 333537 341218 407127 414015 7315523 7852182 10026039 9716725 1597031 1660583 338815 297410 328067 328379 400299 390923 363695 363641 242936 244951 888652 833940 1895625 1891873 448765 445456 658859 658613 828111 810460 802389 804628 816249 829250 774883 858304 2502317 2648816 1415027 1245910 752923 735922 872097 867023 870849 874195 866460 876959 1033064 1024249 7801051 8084850 40.25 71.5 2
14:57:03 2024-01-29 996840 992006 235690 232898 410750 421000 469261 466737 251311 249964 336554 339381 407448 409678 7315800 7843101 10056748 9716725 1601845 1655740 336494 300903 328154 327671 403229 390154 363659 363682 243585 244780 887090 845833 1898787 1889186 449317 446740 653123 663234 832661 802502 796024 805525 818639 820518 774920 862556 2509347 2618859 1431350 1252593 744491 731659 876340 869488 864654 873507 871998 876959 1017981 1021318 7810484 8084850 40.25 71.5 2
14:57:04 2024-01-29 991294 993409 235646 232249 409935 419774 468131 459652 250892 251409 333573 340672 407127 414015 7325178 7917996 10063551 9743647 1594459 1660201 340354 297879 328190 329124 400580 390850 362926 364187 243427 244303 893340 833940 1882720 1893060 448127 441881 655286 656818 824289 810571 804695 800247 811641 827019 777124 858341 2503726 2653934 1439973 1244135 751848 737397 867120 864530 871338 880854 862347 873074 1031696 1024447 7819916 8103711 40.25 71.5 2
14:57:06 2024-01-29 1001940 993413 234588 232903 408679 419811 466389 464761 252047 249717 336026 342983 410212 410435 7329423 7807841 10058830 9735483 1603892 1660470 336209 297834 328482 326895 402734 387484 362890 363500 243693 244955 882403 844622 1897671 1886504 450997 445383 653270 662257 832070 802502 793130 805861 816395 819219 773785 863228 2503999 2617002 1444127 1255275 745444 731600 876340 869488 862133 876238 871274 876959 1017944 1019921 7818138 8112586 40.25 71.5 2
14:57:07 2024-01-29 995844 996231 234850 232703 413081 418963 468706 459832 252012 250455 333537 341730 406522 411237 7326145 7865372 9997736 9716725 1598172 1657843 337759 297771 329449 325945 400335 391163 360848 362834 242181 245161 869321 837403 1923706 1889400 445301 446377 654824 656399 826738 805879 797797 800247 815203 826982 770355 855552 2500055 2637299 1439973 1245479 750776 733835 867156 867023 869465 878619 865785 874243 1029678 1021209 7795600 8101969 40.25 71.5 2
14:57:08 2024-01-29 991225 993413 234954 231594 411185 421079 467711 464105 251276 251409 333501 339618 407127 409641 7325178 7848683 10099837 9733645 1601601 1658103 336742 297771 326947 328645 401506 387411 362890 363975 242765 242908 887090 837533 1905438 1892096 449194 440755 652345 657830 824910 802356 801892 803473 806886 820647 778044 861832 2516129 2643054 1442050 1249324 745646 736801 873857 860680 862133 874303 870021 871390 1017944 1021355 7846158 8113099 40.25 71.5 2
14:57:09 2024-01-29 1000290 993418 234764 236644 410750 417264 466051 464761 251661 249156 335532 340960 405314 411202 7334557 7835562 9960328 9726104 1599562 1660583 337250 297446 327482 325945 403373 389712 360330 362044 242972 243691 887090 844622 1923092 1893348 450042 446268 655126 658687 828111 807074 797674 800093 817553 827567 769405 858764 2501834 2628079 1442050 1250086 749217 729387 865890 869488 869613 873009 860099 876959 1027149 1018367 7706793 8094229 40.25 71.5 2
14:57:10 2024-01-29 986974 993413 234954 231697 409935 419811 466719 463704 250892 250703 335349 340434 407127 409352 7325178 7861685 10150594 9749389 1603297 1655366 336600 297698 327300 327777 401186 387267 363402 363902 242756 244167 887090 835135 1878081 1893348 446283 440863 653270 657866 822682 802465 800182 804231 808945 818030 776851 860828 2511133 2642767 1414307 1249029 744384 735922 871384 860716 861899 874159 868969 870148 1017944 1020005 7865260 8103608 40.25 71.5 2
14:57:12 2024-01-29 1000285 994823 233869 232903 410750 414881 468042 463377 251311 248387 333537 340434 405314 410257 7325178 7834898 9970486 9754240 1611210 1660315 337474 297734 327409 326895 400580 388840 360740 362552 242217 243622 885527 845833 1880097 1881155 446852 441484 650923 654955 830300 805916 793138 797872 815817 820554 768103 857082 2494727 2628079 1439973 1249029 749705 728356 865890 869488 868996 870547 860099 876335 1024171 1017712 7697398 8097828 40.25 71.5 2
14:57:13 2024-01-29 986274 992006 236680 232245 409612 418517 465400 463777 251034 249678 333212 341590 406380 407655 7338856 7891294 10150481 9738216 1578069 1660958 334415 297518 324541 328336 399422 390291 360848 360871 242972 243247 890215 834420 1913891 1899594 446671 441809 655126 656399 824326 802502 796627 797872 806886 820482 774371 852035 2498277 2633560 1425245 1234783 742987 731700 867156 861326 864654 871592 862008 871539 1020944 1024249 7912090 8112313 40.25 71.5 2
14:57:14 2024-01-29 1005961 993340 234457 232138 409156 420703 466707 460012 250892 249870 333284 340099 406486 411165 7334557 7739111 10025904 9751907 1603297 1660615 334684 297518 326450 324929 400969 387411 360848 360871 242181 243691 896301 844394 1885531 1886504 448974 444453 650462 658332 827911 799095 793138 802520 811641 819183 770355 858341 2502220 2611515 1448280 1249919 741397 728516 874545 868145 860219 872863 869514 874504 1014551 1017678 7810484 8094229 40.25 71.5 2
14:57:15 2024-01-29 992709 993413 234893 231919 408666 418480 467072 462687 249778 250703 332491 339653 405314 412806 7334557 7927388 10079916 9726104 1589232 1657843 337759 296991 324541 327389 401091 387411 360848 362009 242558 242874 887388 833985 1881878 1899594 446857 442097 653270 654986 821043 804739 797834 798956 811745 825453 772257 853872 2499643 2648698 1451809 1245910 748717 733192 864663 864530 866469 875480 860136 870521 1027250 1020875 7810484 8089262 40.25 71.5 2
14:57:16 2024-01-29 1001270 992635 234230 232245 409301 418553 465071 464761 250824 249156 333645 338366 405350 405506 7334557 7835181 10072552 9744861 1603892 1659286 335729 297771 324469 325910 400933 386758 360848 362912 243026 245044 891777 843284 1871923 1890653 449406 440755 649586 657247 825135 800081 793093 801382 807227 818222 774459 858341 2503999 2639300 1411000 1248140 742269 731563 869622 860716 860367 874243 865227 870148 1016504 1009886 7835618 8103608 40.25 71.5 2
14:57:17 2024-01-29 999138 994828 233316 232249 410459 414809 466719 460048 251101 248352 333537 339722 404996 409678 7334557 7848683 9956281 9740508 1603892 1658947 336364 297879 326268 328227 403785 389504 359545 362912 241430 242874 899475 844622 1892054 1889186 446296 441917 651437 654053 827324 802356 790883 797343 810483 819219 768103 855826 2500443 2629828 1431666 1249919 746506 727668 865246 866408 863429 865546 857660 871796 1021397 1012239 7675557 8091364 40.25 71.5 2
14:57:19 2024-01-29 991299 994561 234235 231229 409590 414736 466719 465089 249709 249192 332491 338637 403759 409027 7343936 7951433 10101998 9714671 1575594 1658178 335729 297879 324469 326387 400902 387339 358678 362912 242181 242094 887388 832747 1894235 1899795 445301 440458 652365 654027 819879 802320 794857 793300 807172 820482 770428 850825 2500443 2646519 1437897 1235974 746506 733228 862104 857803 866495 873180 857185 867634 1023141 1017735 7816470 8113099 40.25 71.5 2
14:57:20 2024-01-29 1001986 993413 233479 232240 408435 417599 463359 465161 251034 248245 333356 340578 406088 405362 7345034 7848252 10063626 9733645 1599314 1657843 334684 297673 324204 326880 400336 385906 360848 360871 241430 241757 889190 839200 1874319 1890375 446535 439113 648627 656351 821043 799095 795459 800247 806598 816168 772688 855826 2503999 2637299 1435820 1245406 741397 732673 869607 857803 857927 873216 863960 865092 1011820 1009724 7888018 8115942 40.25 71.5 2
14:57:21 2024-01-29 1004836 995529 234882 232504 406029 414700 467380 461503 250650 248104 333501 340099 404076 410294 7334557 7820506 9987932 9743131 1620576 1659978 336235 297464 324613 327373 400939 385021 360848 363425 240681 242874 893127 843413 1867744 1879927 444318 441426 646646 653063 823123 801364 793138 797343 810458 818476 765700 855863 2503999 2627807 1427513 1255664 747782 726416 867750 865609 862816 868819 860819 872596 1020406 1011305 7701220 8083774 40.25 71.5 2
14:57:22 2024-01-29 989051 996235 233509 231431 410169 414736 462633 462815 249743 249121 332491 339687 404076 405398 7348295 7909838 10158828 9744861 1594459 1658764 333678 296861 324505 324929 399207 387375 360848 360835 240716 242128 884942 830368 1891649 1895750 445662 440422 653270 656818 817557 796632 796425 797783 808046 820793 772257 848867 2499643 2633781 1423210 1231268 740340 728908 866241 860126 860877 873009 858406 866924 1016540 1017725 7918011 8103711 40.25 71.5 2
14:57:23 2024-01-29 1008347 993409 238061 230879 406029 417300 467380 459976 249778 249156 333465 338669 405279 411529 7329049 7764993 10018760 9763619 1622986 1664735 336199 295955 325892 324632 400939 385057 360848 360618 240431 245044 891291 839800 1931643 1882601 445266 442097 649586 656818 824289 795561 789721 800247 810520 811324 765700 854572 2494727 2609639 1431666 1249919 739812 726636 867156 862046 855460 865614 863960 871177 1011033 1012239 7810484 8094229 40.25 71.5 2
14:57:24 2024-01-29 991730 994021 234239 230445 409301 414845 466463 460048 248947 249717 332221 337660 404076 410330 7334557 7933050 10084065 9733645 1579374 1660164 335622 296681 324024 325506 400263 386722 358355 360871 241224 240715 884311 834537 1909475 1899594 446852 441357 650462 653100 818717 800228 794835 793300 803733 820410 769846 847808 2494727 2639022 1450357 1235307 742269 729569 860376 857194 864041 873091 853825 863825 1020944 1009706 7838781 8122365 40.25 71.5 2
14:57:26 2024-01-29 1003114 993282 237953 231598 406101 417228 463577 460048 249778 248352 332419 340099 405209 408544 7337694 7846309 10088185 9766186 1603892 1660583 334145 296272 323269 325612 400902 387573 359725 360835 241594 240646 892004 839800 1896234 1891873 446852 438388 647283 654955 819879 797289 794835 797872 802488 811468 770318 855752 2509347 2637299 1433743 1248140 741397 728958 866505 857803 857890 873086 862658 862561 1011750 1013672 7857764 8115184 40.25 71.5 2
14:57:27 2024-01-29 999101 996235 234217 231603 409336 417469 465036 459040 251103 248175 332545 341537 405691 410876 7343936 7846233 9970562 9753917 1608914 1660201 337167 295919 324433 323917 400902 387023 357528 360871 240441 242094 894714 844622 1884200 1886504 444998 438898 645906 650110 824289 801933 788251 795556 807227 817321 765664 853284 2501834 2626215 1451072 1255275 745975 727668 862825 860853 860367 865433 858406 867634 1014956 1006317 7726464 8118338 40.25 71.5 2
14:57:28 2024-01-29 990975 995382 234135 230642 408399 413462 466463 459760 249293 249085 331449 340099 405822 410148 7343936 7939826 10105657 9724158 1579732 1655702 334684 296825 322468 324929 399207 386142 357277 360605 240681 240681 882773 832747 1891431 1901461 446217 438388 649542 652065 818717 797927 793138 792176 801354 819183 768066 848081 2494727 2637299 1397126 1238234 743517 731775 860339 855152 862779 873572 855768 865068 1017908 1015107 7810484 8111456 40.25 71.5 2
14:57:29 2024-01-29 1003398 995529 238084 230843 408744 417228 463250 457822 249743 248352 332185 339849 404642 407274 7334557 7780024 10025904 9768174 1620264 1658103 332607 294695 324505 322908 400902 385563 359725 359387 240236 242466 869321 843413 1877134 1882601 444950 441079 646610 654955 823267 797765 789384 797820 805295 811360 765590 855425 2499643 2609639 1411090 1248140 738322 727594 865890 860242 855460 865330 859981 866325 1005851 1008524 7819916 8094229 40.25 71.5 2
14:57:30 2024-01-29 994707 993948 237989 230087 408399 414700 466389 457822 249293 249121 330411 340099 406088 405434 7343936 7857609 9970562 9739997 1594753 1659021 333678 295919 324397 322873 400720 389467 358884 360474 240360 243666 891540 839800 1920708 1893348 444950 441557 649469 651141 820461 800228 790550 792738 809519 819634 760568 849370 2490762 2618859 1427513 1245634 742456 723994 857937 861465 859622 865140 853349 870148 1017981 1009272 7773439 8111581 40.25 71.5 2
14:57:31 2024-01-29 991304 994828 237917 229764 409590 414809 462596 459868 249674 248387 330911 338602 404677 405362 7353418 7908146 10121255 9766072 1589189 1662489 333888 297459 326306 323847 396925 386178 359689 359424 240360 241351 896301 830368 1894545 1899691 444950 438424 650462 654027 814747 793282 792009 793300 801318 818476 767037 845249 2492535 2628079 1427280 1230993 738758 727668 860376 855299 858378 870510 855854 862487 1013905 1016545 7913774 8101747 40.25 71.5 2
14:57:33 2024-01-29 1004121 993984 237881 230480 405989 417228 466389 458144 249674 248352 332694 338634 404076 407764 7337503 7787135 10034919 9752074 1600457 1655165 333924 296616 323185 322908 400336 387298 358355 358341 240441 241351 889953 843413 1897225 1889186 445583 438281 645448 653026 818775 793282 788562 793222 801318 811396 768066 850751 2501834 2628079 1429590 1245441 737181 727668 862825 856550 855938 865505 858406 861224 1008777 1008524 7833180 8105791 40.25 71.5 2
14:57:34 2024-01-29 996128 996120 234407 230363 409336 415376 464524 458893 249640 248175 333448 340781 405372 409559 7343044 7835106 9970283 9744861 1608914 1660201 334181 295182 323940 323395 399771 384705 356489 360799 239660 241351 893127 844622 1893519 1886504 442744 438281 645448 647247 823491 799095 783873 792738 804872 811468 763186 851476 2494727 2618859 1419206 1253487 742456 724580 860376 857803 859756 865752 855891 865055 1016182 1008194 7711461 8100870 40.25 71.5 2
14:57:35 2024-01-29 994834 994828 238120 229408 405741 414125 464998 460012 248739 248352 330911 339002 404945 409641 7353591 7951546 10091256 9710240 1573749 1654523 333643 295883 321907 323621 396925 387352 356168 360255 240441 242810 882773 835135 1937844 1899594 445266 439133 649046 651105 816400 794961 789684 789859 798984 818476 767878 841542 2488991 2637612 1427280 1234208 740340 728664 857814 854633 861553 870666 852682 861410 1014625 1015107 7904809 8106938 40.25 71.5 2
14:57:36 2024-01-29 1004121 993984 237620 229925 405953 414881 462596 457178 249674 247771 331413 339145 404041 406082 7343936 7810673 10044496 9753978 1607909 1660615 333924 293832 324168 324422 399771 387023 358067 357515 239121 241890 883430 843413 1879355 1881155 444318 439077 645869 654986 821110 793134 788376 795556 801461 811641 767804 851364 2501834 2628079 1429590 1246038 738232 727668 862179 852165 854721 865541 858406 860796 1005851 1009272 7834918 8113099 40.25 71.5 2
14:57:37 2024-01-29 998339 996873 233786 230642 406065 412228 463977 457178 249709 246506 330911 340099 404945 405470 7362693 7867280 9986149 9723878 1603450 1660470 333643 293868 323652 324771 400720 387153 358648 359568 239757 243323 893127 844622 1903147 1894566 443058 440350 647104 649190 818775 799661 786050 788741 807227 816285 760680 846527 2488991 2618859 1427513 1244135 740868 721874 856683 860242 859756 862699 848403 867016 1014275 1008256 7725592 8103711 40.25 71.5 2
14:57:38 2024-01-29 989623 994823 234190 229412 408399 414736 461521 458538 248947 248126 329412 340099 405516 406984 7353329 7906237 10114502 9738216 1575557 1660583 333924 294695 321907 322908 396925 387352 357887 358305 239864 242639 896301 836208 1909185 1899594 444950 437893 647634 650147 815135 793240 788220 788741 799758 818602 765700 841542 2485454 2630165 1397126 1229516 737181 727152 856683 852021 857890 865591 851504 860796 1013905 1010468 7902878 8112987 40.25 71.5 2
14:57:40 2024-01-29 1001981 994818 233861 230122 405595 414809 462596 456107 248947 247551 330411 338634 405802 407853 7367153 7784844 10044496 9763319 1617731 1658103 333924 293939 323940 323965 398917 386475 358643 357515 239121 241351 881616 842207 1924012 1881263 443058 437665 644990 652192 818137 792157 785618 793300 799758 811818 765700 849016 2494727 2628470 1427513 1244135 737181 724580 861599 852603 850480 864828 858406 860182 1002972 1006050 7852031 8089538 40.25 71.5 2
14:57:41 2024-01-29 1000294 999031 232917 229298 408217 415376 462451 458243 249605 247409 332392 340542 404945 405398 7352531 7857590 9981266 9744861 1603119 1656058 332642 293832 322468 321973 399771 385927 355383 359423 239157 242298 891540 844017 1892378 1890529 442947 438424 644990 647572 820461 796724 783813 791016 802525 811495 758961 849053 2494727 2618969 1419206 1253487 740868 724543 857937 857031 855460 863919 853386 865648 1014014 1005064 7720934 8115184 40.25 71.5 2
14:57:42 2024-01-29 995542 993938 234030 229121 405885 413612 459958 459904 248532 248068 331036 339145 403771 405398 7343936 7946928 10093724 9726104 1579299 1658103 333454 295467 322169 325059 396299 385021 356168 357515 239157 242298 894714 832747 1915630 1899594 444318 437993 647634 653122 814169 793282 788562 785808 799191 817898 764578 843411 2495181 2649258 1429590 1237427 741397 728701 855375 855040 860330 868819 849081 859532 1014275 1010854 7819916 8106938 40.25 71.5 2
14:57:43 2024-01-29 1004836 995463 233532 230122 405953 413462 459130 457106 249327 246823 330911 338159 405516 405469 7334557 7817114 10055886 9754240 1603613 1659021 332985 295017 322468 323965 400068 386475 357277 356476 239121 240646 870908 843567 1917059 1881155 443058 441003 644880 652898 817611 793282 788295 793227 797876 811641 765516 847584 2494727 2628079 1427513 1242362 736656 726122 860376 852058 850517 865555 855928 858309 1005405 1006677 7857759 8103331 40.25 71.5 2
14:57:44 2024-01-29 1000437 998313 232717 230131 405993 411577 459994 456464 249502 246408 332355 339622 403771 405434 7343936 7846271 9961129 9735483 1604023 1655740 333410 293832 322670 324699 398686 384469 355241 359568 238812 242639 877256 847047 1898858 1891873 442042 438923 644076 647299 819941 794973 784930 791921 802525 808705 758632 849016 2490762 2609639 1458306 1254381 737181 720344 859765 856587 851121 860838 855928 862524 1009885 1003123 7758292 8097931 40.25 71.5 2
14:57:45 2024-01-29 994834 995858 234030 229173 404743 413026 459958 459904 248153 247586 329448 338123 403771 405470 7362806 7917541 10085492 9766186 1602338 1660583 334379 293009 322432 324398 395629 385634 355882 359676 238715 241957 897888 830398 1892248 1895750 440131 437274 645906 646653 811609 793282 783813 786400 802561 811468 757966 842775 2483236 2609639 1421283 1240594 737181 719217 853048 856587 856674 856528 849081 862598 1013905 1005965 7735024 8101420 40.25 71.5 2
14:57:47 2024-01-29 989878 993711 233532 228666 406029 414736 459886 457178 248705 247760 329145 338634 405231 405861 7366048 7925286 10160930 9752618 1593718 1655489 333689 293456 322432 324206 394445 387794 357564 356476 238381 241957 889953 830368 1890333 1898445 442499 437893 645733 650183 809523 789914 787368 788741 797899 811468 763458 839690 2485454 2624353 1421175 1227767 736132 724580 854258 848583 855460 862963 849081 858309 1011033 1006353 7891335 8120980 40.25 71.5 2
14:57:48 2024-01-29 1005520 998763 233465 229267 405491 414628 459814 458893 248775 247409 332392 338088 405516 405326 7354426 7784778 10037339 9757103 1603892 1657843 332445 295790 322432 322696 396961 385344 356454 356440 238416 242298 870908 844017 1878935 1886504 443063 438823 642216 650183 816363 788796 783317 791053 797332 807103 764578 846527 2498277 2628079 1423359 1240594 735085 726122 860376 848583 848707 864905 858830 858731 1005220 1008818 7874300 8122365 40.25 71.5 2
14:57:49 2024-01-29 1004086 996203 233157 230082 405278 410999 459958 457142 249467 246267 330911 339145 403771 405398 7353352 7846309 9981266 9743131 1611210 1655489 333375 293044 321943 323714 396817 383602 355882 359170 238381 241957 877256 844622 1871485 1881155 440479 437893 640400 645735 815171 791035 782697 792738 800187 807103 756780 845287 2493402 2604089 1390650 1247689 733588 719481 861562 855849 848597 856492 855891 860002 1002556 1003873 7805103 8112987 40.25 71.5 2
14:57:50 2024-01-29 999105 996869 233536 227948 405921 411902 463322 457595 248119 248352 329412 338123 404661 405434 7357442 7880270 10056029 9733645 1594753 1655815 333454 292046 322922 322434 395629 386475 355383 357264 237443 240646 867734 837403 1897660 1890375 440367 439371 645869 647424 816486 795538 780842 787428 801424 811641 759673 844011 2488991 2620840 1419206 1248140 737181 719481 854863 855849 852965 856492 849081 863405 1008850 1000182 7706878 8103608 40.25 71.5 2
14:57:51 2024-01-29 989635 994021 233368 228666 405957 413026 458090 457178 247981 246823 329412 339145 403452 406119 7341457 7946928 10150594 9738102 1573344 1655489 331655 294381 323731 324145 395971 386675 355867 355762 238812 241581 889953 832747 1931459 1899594 442430 436656 645906 647424 811247 793282 785618 784080 797899 811677 758093 839728 2485454 2628079 1425821 1237066 738758 722421 853048 850320 853002 862699 849081 858346 1014625 1005253 7816318 8101157 40.25 71.5 2
14:57:52 2024-01-29 999101 993715 233865 228307 402855 412880 459886 458574 247522 246858 330143 335116 404661 405326 7353314 7891600 10149778 9753539 1603613 1658215 333924 292803 320517 324650 396580 382731 356489 357264 237679 241617 877256 834856 1864726 1894404 441490 435389 643620 647320 809523 788759 786772 788741 796930 806696 760073 839690 2485454 2618859 1431666 1229516 732018 721910 855469 848583 850480 863309 851504 857087 1005924 1006353 7946289 8101120 40.25 71.5 2
14:57:53 2024-01-29 1007627 996901 232876 228466 402258 411613 462633 458207 247981 246858 330911 336091 404373 410727 7376586 7803536 10027156 9781453 1629858 1659978 332142 292188 321943 322732 396853 384762 357528 358053 237276 241957 883229 839800 1959139 1881155 439925 438823 642216 648731 815785 787569 782697 788146 798060 807103 760110 845287 2490762 2615146 1461874 1243248 731496 720344 856683 850996 848707 861482 850927 858309 1002556 1003123 7837641 8124608 40.25 71.5 2
14:57:55 2024-01-29 1002659 1000489 232013 228556 405777 413026 459706 457235 249571 246612 329377 338871 403204 405362 7351859 7895177 10016440 9733645 1599562 1657843 333689 292117 320482 322732 396889 385381 354281 357550 237679 241617 877256 843190 1906074 1890375 440516 437893 641308 645277 816363 793282 782697 788777 800187 802527 755925 845888 2491183 2609639 1424038 1254771 736656 719217 854730 851561 848707 856492 852570 860571 1008633 999650 7770142 8101232 40.25 71.5 2
14:57:56 2024-01-29 992704 999031 232917 227922 403462 411567 459850 460522 248050 246858 329377 337141 402566 405434 7346693 7956201 10090511 9744861 1580109 1657033 331439 293009 320221 323055 395629 385381 354317 355370 237679 240939 890945 830368 1908383 1899594 441803 436348 645241 647320 807232 788796 783813 784080 795497 810254 760073 838700 2491624 2626306 1417105 1228931 735161 723580 852673 847834 852965 863919 845990 854540 1010378 1005965 7852809 8112762 40.25 71.5 2
14:57:57 2024-01-29 1006957 998350 232187 227984 403498 413498 459490 457376 248187 246788 329412 337105 404945 405506 7383861 7812914 10063663 9782376 1603892 1657843 330938 293222 321419 322076 396817 383873 354850 355085 237478 241957 893693 842810 1884976 1888053 441583 437747 643053 649415 811823 788649 783738 790794 794984 802311 761223 842775 2494727 2627807 1423359 1240594 732018 722458 857900 846179 847467 863919 852136 852645 999682 1003123 7884098 8135316 40.25 71.5 2
14:57:58 2024-01-29 1004086 994011 232191 229403 404423 412442 459922 456913 248739 245271 329448 338159 403452 405398 7372072 7874674 9997736 9754240 1604298 1662955 333708 293420 322600 323330 396673 383419 355867 357910 237503 241546 891291 845833 1890708 1891873 439819 437893 643511 644746 815906 792157 782697 790195 799549 802419 755907 845851 2492535 2609639 1453974 1255275 735161 719481 857019 852165 848671 856420 852099 861192 1005405 1000182 7780489 8115184 40.25 71.5 2
14:57:59 2024-01-29 996950 998286 233354 228631 403498 411859 459850 459184 248119 246788 329377 337070 403132 405434 7371795 7965473 10154118 9762566 1573344 1656883 331977 293313 322777 323186 394929 384689 355113 355869 238381 241228 891540 836333 1925676 1903644 441803 432543 644039 645277 807195 793282 785490 783724 797495 809386 755808 838458 2476424 2628079 1436649 1237066 737181 720307 852340 848583 851121 856492 846555 863032 1010997 1001596 7838781 8101232 40.25 71.5 2
14:58:00 2024-01-29 998026 993975 232876 228436 401939 413026 459630 457142 248084 246028 332281 334834 403449 407015 7367153 7902828 10096292 9768277 1603892 1658103 332481 293349 321216 323019 396781 382950 354317 355905 238381 241148 893127 839800 1872144 1891873 441803 435062 638518 645735 808950 786382 785490 788437 793409 807067 758041 839690 2483506 2609639 1448951 1234783 730454 722421 855469 844870 848069 863919 850898 852645 1002556 1003123 7918011 8135857 40.25 71.5 2
14:58:02 2024-01-29 1010582 999068 232666 227808 403914 412953 463381 458207 248395 246545 330375 335045 403736 409485 7383861 7841178 9997736 9754343 1604298 1655913 333689 291814 320446 322005 395593 382103 355615 357515 237407 241354 877256 844622 1876902 1889186 437847 437624 638555 643376 814169 791035 779215 788741 799191 801782 753122 843411 2490762 2600419 1458306 1252593 732018 719481 856683 850284 847845 857066 853178 860033 1001861 999650 7815664 8100794 40.25 71.5 2
14:58:03 2024-01-29 994445 996837 233168 227181 403462 411577 464077 457142 246643 246788 328879 336562 403416 407764 7383861 7970739 10063663 9754329 1589077 1653307 333924 292704 318958 323510 393195 384145 353998 357550 237609 240641 899475 833940 1886280 1901146 437774 432471 642216 641974 809523 791035 780361 783724 800325 810530 755270 839899 2482383 2613378 1440470 1241851 736213 717296 850489 852128 851722 856037 844076 861799 1005814 998698 7706538 8136300 40.25 71.5 2
14:58:04 2024-01-29 991026 994016 232849 227922 404707 413905 458691 457449 247362 246408 330512 338123 403736 405469 7372072 7957407 10155453 9775150 1594459 1657843 331672 292294 319477 321743 391435 384145 355348 354765 236874 240904 877256 830368 1923442 1898752 440682 436896 643090 648492 809513 789652 783663 783970 793379 811677 756112 838495 2492911 2637299 1423359 1233903 736213 724560 848078 845506 852965 861446 841009 852372 1008099 1003123 7838781 8147933 40.25 71.5 2
14:58:05 2024-01-29 1006238 996123 232080 227913 402824 413026 458147 457595 248153 245614 329110 336562 403416 403345 7362693 7826386 10063200 9791652 1606754 1667712 329653 294909 320339 320887 396043 382841 355867 355853 237266 240797 880004 844017 1889476 1886504 441941 437019 638518 647572 810672 785826 783143 786687 789907 801217 758388 842124 2492535 2618859 1446831 1240594 730975 721094 855469 843674 843834 861446 851504 850756 996709 1000182 7880008 8111456 40.25 71.5 2
14:58:06 2024-01-29 1003852 998322 231745 228666 403143 411276 460030 457198 248119 245201 328879 337070 401330 405096 7362693 7866629 10003052 9772728 1602988 1659021 332391 292640 319441 321707 396187 381797 354862 356262 239607 240904 874082 844017 1913122 1890529 438016 436656 638518 641974 811860 789914 778108 784080 798060 800054 751347 840907 2485454 2607814 1451809 1252593 732018 717443 853553 850392 845667 856037 849398 855794 1001100 996823 7769380 8101747 40.25 71.5 2
14:58:07 2024-01-29 994829 996873 232084 227728 402285 409714 460177 457142 246677 246506 331266 336314 401080 408106 7367153 7985858 10119312 9752188 1573749 1658215 331942 292598 320307 322493 393819 382950 353861 354801 237609 240228 877256 835135 1915130 1902293 442163 432831 642216 643869 804840 791035 782399 781859 793445 807103 756481 834776 2485454 2628079 1434483 1237066 735161 719725 848717 847380 848671 856456 845990 852645 1008813 1000182 7838781 8150043 40.25 71.5 2
14:58:09 2024-01-29 1003273 996240 231977 228486 403628 413341 459851 456428 247362 245271 330723 335010 405584 407126 7362017 7902911 10121481 9791652 1603892 1659398 332122 291983 318965 323019 394096 381527 353998 355050 237609 239484 891777 838735 1876285 1890375 439783 432723 636686 645277 804922 784062 783280 784069 793372 802491 755813 835964 2483236 2609639 1444711 1230392 729933 719217 852340 847756 849053 862078 846444 855058 999499 1002904 7971236 8147985 40.25 71.5 2
14:58:10 2024-01-29 1010948 998318 231917 227530 402771 413026 459886 456302 247362 245993 329377 333770 403771 405434 7362693 7824286 10035144 9820057 1622890 1659021 333689 290520 319925 321065 393819 381797 355099 357251 236508 240735 874082 839800 1882323 1880048 437553 435352 636686 645277 811860 784062 776378 786310 793445 805939 756222 841263 2490317 2604112 1427280 1241851 729413 717332 852946 848583 846266 857066 848290 853214 994772 997289 7848214 8122365 40.25 71.5 2
14:58:11 2024-01-29 999138 999774 232151 226513 403462 411859 459814 454978 247362 246788 330007 337070 403132 406082 7351859 7907872 10034919 9749389 1597031 1659021 332409 290485 320482 321030 392020 382987 354862 355606 235743 240566 886454 834584 1883175 1896264 436931 432723 642143 642737 809413 790213 777252 781232 795766 802491 753159 839937 2483236 2615146 1440470 1244135 733588 713279 848078 850996 848671 852417 842877 857050 1003267 994007 7695454 8112987 40.25 71.5 2
14:58:12 2024-01-29 989892 993975 232116 227208 405635 411859 458875 454472 246643 246408 330512 337614 401330 403675 7362693 7937656 10175424 9751959 1592575 1656659 329795 292117 321216 320887 394302 383419 355867 355853 238692 240193 882017 830368 1889465 1901656 439740 432795 641762 645735 805409 787335 781547 778433 788756 808243 756481 833736 2483236 2628079 1421283 1231268 732018 719481 845676 842407 851121 857029 839756 851444 1002972 1000182 7848214 8131744 40.25 71.5 2
14:58:13 2024-01-29 1005451 996132 231236 227560 403914 411859 458225 455658 247740 245271 330278 335081 401365 402994 7351859 7835144 10094786 9777453 1599525 1660278 329938 291975 321216 320544 394445 381797 355867 354885 236839 240228 884841 842207 1882497 1889400 439161 435352 636686 645277 807232 784062 781547 786310 790010 802383 755371 837228 2485454 2611440 1415052 1231268 727856 718672 852340 841750 843834 858315 846630 848983 996745 1000182 7912355 8131744 40.25 71.5 2
14:58:14 2024-01-29 1003952 999774 231425 228311 403877 410368 459850 458510 249079 244991 331538 335950 401223 407779 7376586 7846271 10009302 9728494 1604298 1655740 331977 290520 318475 321030 394096 380647 353861 356142 236143 240193 888066 844622 1885215 1889400 436502 432831 636686 639596 810672 786419 774727 784080 795730 800296 751634 839899 2485454 2600419 1417147 1249919 729933 715375 852946 848583 843072 852910 849081 854540 996745 996118 7817380 8131178 40.25 71.5 2
14:58:16 2024-01-29 995537 999068 231973 227394 404589 410332 458448 457773 251924 246028 330255 334940 401330 405362 7390829 7974746 10128664 9780593 1573344 1654560 329902 292054 320761 320223 392092 381833 351871 353206 236674 239484 878843 836208 1909392 1904176 438576 432114 640400 640538 802640 788759 781584 779609 792251 802491 752056 835463 2479706 2628079 1430152 1233515 733588 718461 849100 846551 849053 856472 843956 853230 1008264 999613 7842606 8131744 40.25 71.5 2
14:58:17 2024-01-29 1004836 996864 231470 227813 402662 411859 457088 455787 246643 245236 328879 334506 402530 406082 7341382 7895177 10093411 9761587 1601808 1655740 329938 292019 319366 320662 393231 378434 354611 353737 237241 239484 889953 839800 1894993 1892096 438572 432078 635783 642920 804922 783506 781584 783859 790947 804798 756998 834637 2480992 2615236 1423359 1228931 727337 718461 848717 842407 846639 857798 844076 851444 996709 1002487 7936863 8159966 40.25 71.5 2
14:58:18 2024-01-29 1008375 998350 231398 226513 402429 410695 459814 456302 251713 245614 335439 333969 402248 405362 7341419 7815111 10015908 9756468 1618266 1658103 332481 290335 318511 319703 392056 378434 354862 355334 235943 239572 900863 844781 1862097 1884095 436310 432615 635747 641790 809376 782877 774487 784080 791096 797769 755382 837389 2483688 2592388 1405106 1240594 725786 715412 848717 844907 843798 854828 845352 850756 993363 995414 7838781 8101120 40.25 71.5 2
14:58:19 2024-01-29 998391 998359 231025 226128 404764 410695 458448 453659 251678 246028 328573 336091 401365 406082 7372072 7872378 10053848 9752618 1597557 1657990 330795 291229 322127 319361 392776 382841 354325 354007 236073 240735 871366 837403 1917510 1894798 437553 432867 639947 641966 811786 787606 774487 781305 793409 800054 749289 838458 2485454 2609639 1429869 1248140 732018 715412 848115 846142 845068 852874 841644 852002 999682 991128 7706538 8122365 40.25 71.5 2
14:58:20 2024-01-29 994829 996910 231394 226548 403554 409752 456410 455787 251607 245271 330007 335081 401294 406082 7381451 8000489 10130214 9744861 1574674 1655489 330902 291370 319402 321030 394581 381687 351835 353737 236674 238708 885527 832747 1895976 1904996 437847 431474 638555 639596 802640 787261 780436 778984 791096 802419 750266 834153 2479706 2624353 1402305 1234783 732018 718461 846275 843674 846266 856582 842152 848306 1002936 996823 7848318 8124425 40.25 71.5 2
14:58:21 2024-01-29 1004126 994021 231398 227208 402356 411859 458801 458820 248520 245026 330907 335859 401223 405934 7376586 7880008 10121835 9772998 1601601 1659021 330670 290520 319366 321030 392056 378470 354862 353737 236143 238005 899590 837533 1874680 1890747 437553 430150 634882 641974 802603 781841 780436 782414 784319 800090 753159 832884 2476182 2609639 1440470 1227767 725786 717443 848717 841215 843834 855368 841644 848983 993893 997289 7944474 8140611 40.25 71.5 2
14:58:23 2024-01-29 1012015 999068 231058 226374 400811 410695 459166 455014 251607 245782 330402 332466 402566 405326 7351934 7833762 10020962 9772998 1618266 1659978 331942 290449 320761 319539 392056 378362 353861 354836 235379 239484 886454 844017 1892960 1884074 435691 432384 634432 640085 807232 782950 774487 784080 791060 799166 749819 834927 2479706 2589362 1444711 1240594 725786 714308 853515 847756 839451 853599 846481 853192 991883 994703 7829349 8131744 40.25 71.5 2
14:58:24 2024-01-29 995537 998167 231754 225774 403877 410695 459886 455658 251219 246028 329541 335045 402530 405326 7357180 7963124 10078302 9749511 1594459 1658103 333454 289453 320307 320366 389720 380683 353861 355370 235344 239449 877256 830368 1895471 1894798 435072 431130 638518 638204 804840 784087 774263 779238 796766 804193 751518 835235 2480992 2613378 1438350 1240594 730975 710652 845077 848964 846266 847950 842152 852645 1000438 991128 7745917 8112724 40.25 71.5 2
14:58:25 2024-01-29 991873 996901 230710 226509 405060 410695 457901 456302 251607 245306 329308 336598 401294 403639 7394418 7980082 10180580 9742561 1585027 1659286 329404 290555 320307 319290 391470 382987 354862 354452 238354 239236 888066 830398 1900051 1901461 438177 431898 640314 643229 803743 784062 778699 774990 788892 804762 750350 832884 2476182 2633560 1398438 1234783 732018 717952 843844 842443 847467 854762 839756 848983 1005405 999089 7827584 8112724 40.25 71.5 2
14:58:26 2024-01-29 1004434 996910 230701 227212 401214 410695 457577 454437 251713 244482 329774 334225 402566 404858 7383861 7872489 10093411 9780021 1603892 1660552 328800 291637 319935 319881 393088 378290 353861 353884 236143 239281 875669 843567 1880147 1890375 437501 432186 635747 641974 804922 782590 779252 784080 788333 797769 750955 834191 2479706 2609639 1444711 1229516 725786 717443 848717 839363 842604 855819 841644 848379 993856 991643 7931193 8112724 40.25 71.5 2
14:58:27 2024-01-29 1008384 999771 230679 227212 400204 409137 458448 455980 251642 244482 330512 334039 400731 406984 7383861 7863473 10049386 9791652 1625300 1660583 331439 290149 324689 319657 390850 378434 354862 354574 237009 239484 883229 839800 1847709 1882731 435072 432114 633085 641028 807232 779591 772835 782969 784319 800296 750266 834927 2485454 2596733 1429590 1238828 724754 711228 848717 843040 840680 852947 841644 850231 989776 992566 7837106 8136300 40.25 71.5 2
14:58:28 2024-01-29 999138 999765 231029 225774 404773 410440 460720 454786 248520 245887 328354 334940 401187 405285 7391995 7917844 10072552 9736132 1597031 1656058 329902 294396 319252 318949 389684 381258 351835 353206 236507 239856 881616 834420 1903853 1893348 434763 432454 638067 638204 806053 784062 772285 775026 788756 799455 747002 833736 2476182 2609639 1436230 1240594 729933 710689 845676 846142 843200 847986 839756 850756 996745 988224 7716142 8121746 40.25 71.5 2
14:58:30 2024-01-29 994089 999064 230856 226431 403914 409463 456284 456120 248346 245201 329308 335116 401330 403675 7362468 7946928 10155490 9772998 1600324 1659286 329404 290203 319402 319091 391246 378542 354862 352148 235379 239114 874082 830368 1892655 1899594 436310 431130 637616 642010 802640 783705 774764 775026 787775 802455 751370 834191 2479706 2624353 1440470 1231566 732018 717259 843643 841750 848634 857153 836512 846948 1002446 998235 7841548 8147985 40.25 71.5 2
14:58:31 2024-01-29 1009857 999066 230303 227181 400197 410695 456248 455658 247362 244482 330044 334295 401365 403353 7362506 7931665 10090511 9791652 1604132 1665708 327685 290555 319402 318832 392127 378470 353861 351857 235743 238743 872495 842207 1878288 1890375 436538 432114 634192 641519 802640 782961 780029 783724 788627 800259 751518 834637 2480992 2613537 1440470 1231268 724754 717443 849100 839363 841875 855819 841644 846346 994772 991643 7927350 8147957 40.25 71.5 2
14:58:32 2024-01-29 1005525 999769 231038 227058 400161 409426 458412 455014 251395 243765 330278 334763 400133 407274 7362581 7861738 9969281 9747297 1604298 1668089 329974 290149 319854 319091 393266 378470 351654 355853 237344 239201 872495 844622 1899742 1894566 436310 432579 636649 639233 807195 783878 774487 779276 793268 793405 744739 838458 2480992 2591199 1449643 1245406 726820 711118 850526 846105 838855 847514 844113 852051 990478 989620 7816408 8124688 40.25 71.5 2
14:58:33 2024-01-29 996231 999765 231160 225774 399791 408776 460177 456948 247237 245236 328500 333744 400098 407274 7383190 7997276 10115022 9773195 1580503 1660583 329760 290555 318174 319845 392390 378326 351546 353206 237344 237723 885527 832747 1893094 1904996 437242 432128 636234 638325 800329 783855 774653 776672 791131 800054 743647 827892 2473937 2600419 1436230 1235663 727856 711155 843081 843003 845031 847442 837293 851444 999609 992493 7819916 8136300 40.25 71.5 2
14:58:34 2024-01-29 1001981 996837 231917 226200 401066 411567 456695 457595 247237 245271 329234 332466 402176 404821 7379874 7931284 10172303 9747413 1584640 1655740 327879 292864 319074 319056 390231 381797 353594 354347 237009 238673 874082 829182 1927388 1899594 437553 430204 638030 640048 800329 783506 777048 774860 788892 801427 749385 829737 2473937 2618859 1436649 1234783 729413 715375 843081 841152 843671 847550 839756 848341 1002556 994007 7838781 8141123 40.25 71.5 2
14:58:35 2024-01-29 1004836 996837 230626 227844 401131 410403 458042 457559 248243 244889 329029 332861 401116 404674 7381451 7915735 10063663 9784549 1602746 1659927 329404 290485 317385 319056 392020 378362 351835 354885 236108 238506 877256 839800 1904366 1890103 437553 428835 633049 638167 801465 779554 776930 781822 788333 801427 750229 829109 2473937 2609639 1438350 1226028 723672 714326 846275 839363 841277 852381 839756 846458 993363 996823 7970801 8131178 40.25 71.5 2
14:58:37 2024-01-29 1012020 1002607 230608 226635 400500 411567 460793 453296 248278 244995 328869 331932 402212 407163 7372072 7809548 10037297 9796350 1622587 1659941 328906 289286 321216 318503 390850 378398 354862 353848 236674 239449 886115 842207 1884872 1886231 435381 432723 634882 642920 804803 778415 774487 780715 785995 793477 753122 832296 2485454 2617002 1438350 1241574 726781 718386 848680 839216 839377 854683 846369 845666 991883 993195 7891018 8131178 40.25 71.5 2
14:58:38 2024-01-29 1004613 999765 230482 227311 401634 405867 457052 454942 248594 243696 329408 334237 400098 406082 7383861 7871063 9997736 9754343 1599562 1658103 329404 289568 319366 318573 392056 378398 351835 354885 236674 238708 884841 843413 1911802 1894404 435691 432078 635783 638325 808778 783705 773087 783166 792816 795693 747968 833848 2480992 2589322 1434374 1240594 724189 712170 849100 843601 837340 846809 845690 851444 987567 982593 7838781 8122365 40.25 71.5 2
14:58:39 2024-01-29 996199 999774 230644 225037 399791 409390 458618 456302 247237 245271 329271 333001 401012 407853 7381451 7925599 10072276 9754240 1594459 1659398 329938 294450 320307 319020 390694 381950 351618 355816 236638 238461 886454 834537 1907970 1898614 433765 432128 638497 638325 803640 784062 769396 776327 790570 793441 746483 834109 2480992 2600419 1453974 1249029 727856 711191 845077 841178 839728 847406 841552 848983 995478 987681 7752232 8120980 40.25 71.5 2
14:58:40 2024-01-29 994124 998322 230276 225871 401634 405831 456284 455585 247931 245030 328636 334506 398871 403639 7362468 7974746 10187568 9772404 1589189 1660583 327702 290555 318922 319020 391799 380357 353825 353848 237344 238795 870908 830368 1930717 1901146 436310 429474 636607 640048 801317 784062 774653 774860 787775 800861 748080 826715 2473937 2617060 1443718 1233903 729413 712738 843081 841750 842923 847478 837293 847738 998121 992566 7829349 8130379 40.25 71.5 2
14:58:41 2024-01-29 1001981 998322 230639 226089 400500 410042 457252 455974 247237 244824 329971 332733 401330 404821 7379874 7917996 10137740 9793948 1603892 1655815 329119 292041 317421 319763 390541 380435 351835 354384 237009 237567 884311 838735 1869929 1890375 435691 429991 633049 638204 799039 777277 776144 777064 784329 800054 751370 826678 2476182 2618859 1425436 1224242 726820 714832 841884 838768 844197 853622 834841 842780 995263 993970 7895376 8131744 40.25 71.5 2
14:58:42 2024-01-29 1007589 999769 229841 226226 402340 412222 457438 450854 248627 245061 329125 333594 401116 402205 7372072 7835659 10034606 9786958 1620264 1660201 327843 289532 320307 317132 390541 381050 351835 351857 236340 239449 870329 842207 1883316 1881155 435072 431434 633983 641482 804775 777277 773936 778396 784293 793405 753548 832772 2483236 2615146 1436230 1236149 724706 715412 847476 836948 838855 854225 843354 841472 989003 994666 7896874 8131178 40.25 71.5 2
14:58:44 2024-01-29 1010582 999769 229927 226505 400500 405579 458545 454214 247931 243491 329541 333036 399640 406082 7381451 7903291 9978606 9754517 1608914 1660201 329902 294432 319366 318538 390815 379894 351835 353171 236674 237970 870908 844622 1897178 1886504 433838 429803 632601 636515 804787 779591 769980 781268 790570 793477 749385 832772 2476182 2589362 1415052 1241851 722640 710261 847891 841713 836962 850535 843317 846309 986965 988381 7829349 8143360 40.25 71.5 2
14:58:45 2024-01-29 999128 999765 230281 225046 399827 409390 458412 450998 247237 245236 328268 334004 400098 404821 7372985 7902797 10062924 9754343 1594753 1655702 328640 294640 320307 317097 391522 381321 351835 353848 234679 238708 868716 835016 1890192 1895750 433531 430262 636686 636515 806435 783841 771739 777064 789900 795693 745803 835114 2482259 2598568 1438815 1249919 725742 710150 846275 841178 836744 847533 843204 848983 990478 989080 7782631 8124688 40.25 71.5 2
14:58:46 2024-01-29 995537 998313 230281 225076 401057 405795 456029 455658 247237 244482 328304 333036 398906 406082 7381451 8008717 10111826 9752188 1578606 1658215 329404 290149 317385 319020 391653 381098 351015 355277 237344 237426 880840 834537 1906863 1906562 437242 431211 634882 636515 799608 784062 777618 773858 790570 801427 745421 828059 2470420 2600419 1436230 1233515 727856 709757 839497 842407 843560 846934 833581 848983 996709 988224 7762126 8122365 40.25 71.5 2
14:58:47 2024-01-29 992709 999061 229919 225080 400424 410695 456284 455014 247931 244482 328268 334542 400731 401214 7390829 7951696 10150202 9766072 1582372 1659136 327472 290308 318210 318538 392113 381593 351835 351857 237344 237970 886454 830368 1919011 1905386 437242 427720 636686 638325 797830 783506 776144 774860 788892 800296 744286 825503 2470420 2600419 1431989 1233627 725786 709074 841286 841750 842162 847533 834841 848983 993856 989620 7829071 8131744 40.25 71.5 2
14:58:48 2024-01-29 1000407 999774 231038 225076 400217 410695 457253 455980 247237 245236 329737 332002 401012 403639 7399964 7930937 10147092 9800945 1606424 1658103 328693 294640 315564 319539 392113 379049 351835 353848 236340 236502 888927 837533 1892960 1894404 434763 428777 632153 639687 797830 777277 773385 774399 783702 798892 750799 824880 2474423 2618859 1421283 1227767 725786 713279 838864 834506 843560 852381 832360 841509 996004 991829 7848214 8183346 40.25 71.5 2
14:58:49 2024-01-29 1010267 999031 229636 226230 400884 410040 455813 450854 248627 244342 329088 333361 399920 400959 7362431 7835659 10085223 9782376 1608487 1660201 325906 289568 319104 316840 390576 380509 351835 351821 236007 237970 875166 843413 1893995 1886504 435381 430150 632153 638204 800177 777277 774487 778396 781417 793513 750367 827930 2473937 2605939 1438350 1226857 722640 713279 844280 835726 838533 847550 838561 842780 990478 996116 7957760 8131178 40.25 71.5 2
[truncated: 163,986 more chars]
