# Supplementary material for: Methods for Estimating the Detection and Quantification Limits of Key Substances in Beer Maturation with Electronic Noses
Source: Sensors (Basel). 2024 May 30;24(11):3520. doi: 10.3390/s24113520 (PMC11175341; doi:10.3390/s24113520)
Supplement: Supplementary file 1 [file sensors-24-03520-s001.zip › Data/Acetaldehyde/raw data/Day 5/12000ppm6.txt]

Time Date R01 R02 R03 R04 R05 R06 R07 R08 R09 R10 R11 R12 R13 R14 R15 R16 R17 R18 R19 R20 R21 R22 R23 R24 R25 R26 R27 R28 R29 R30 R31 R32 R33 R34 R35 R36 R37 R38 R39 R40 R41 R42 R43 R44 R45 R46 R47 R48 R49 R50 R51 R52 R53 R54 R55 R56 R57 R58 R59 R60 R61 R62 T01 H01 Phase
10:02:00 2024-01-29 666891 665807 180642 180320 288518 295128 316973 315757 199309 196564 239488 243382 276229 282998 4380340 4608954 6406707 6192957 1065738 1106819 259941 229821 240623 239863 293760 281398 270366 270583 188546 190174 658712 626893 1428553 1420158 389984 386600 554084 557612 681813 668157 698888 698619 728566 739165 705717 786125 1868155 1958680 1193654 993880 605331 598153 711419 708774 740618 747801 755827 765327 873909 868691 4909879 5122259 39.15 70.9 1
10:02:01 2024-01-29 668178 664794 180543 176223 288010 296145 316530 314570 200284 196427 238377 244713 276286 282598 4374013 4625277 6379005 6195741 1056527 1106819 259545 229821 241747 244351 290259 281583 269606 270583 188546 189347 649221 625533 1466660 1418145 387718 386057 553266 558708 682297 665725 698391 696606 721260 739395 708332 783762 1868155 1949486 1197942 997148 606626 597703 715531 709277 737545 747801 752235 765055 872841 871228 4933891 5124323 39.15 70.9 1
10:02:02 2024-01-29 669330 665264 180547 176787 290821 295995 317079 314570 199748 196598 238904 245362 275496 281890 4376944 4642905 6379005 6209082 1060166 1106819 259510 229073 241953 239295 290224 283006 269986 270325 188546 189347 649221 624638 1453585 1417140 389948 384865 550045 558313 680847 663737 697894 697099 721228 739467 709877 783762 1866829 1952253 1180336 995954 604901 595974 715531 707770 736193 746187 754179 765092 874111 870456 4930341 5114904 39.15 70.9 1
10:02:03 2024-01-29 670076 665766 180534 176627 288960 294699 318450 314791 199482 197043 237675 245051 276268 282126 4367780 4662370 6379005 6204653 1061680 1106819 260338 229073 240659 240029 288904 282800 269842 270325 188945 189312 652121 622854 1466080 1416135 387754 385135 550575 557881 679846 661792 697620 698125 721224 743651 712401 786102 1862549 1949486 1195649 1000280 604041 596622 715531 707269 733858 745626 755603 767149 872877 870456 4944713 5133742 39.15 70.9 1
10:02:04 2024-01-29 671983 663855 180447 178607 288960 294086 318343 315974 199309 197214 238377 245244 278325 281871 4367961 4669661 6369680 6200229 1062439 1106819 262056 229073 240623 240398 289343 282399 270557 269759 188812 189312 652121 622854 1453448 1416135 389948 384865 550575 557487 679846 663732 696902 698844 721224 739467 710661 783836 1864145 1953099 1215642 1001029 604470 594216 717599 707770 733858 747238 756681 765092 874111 871722 4930341 5134783 39.15 70.9 1
10:02:05 2024-01-29 677334 665616 180676 177639 289726 294950 318642 317761 198824 197385 238711 244201 276614 281691 4380077 4681527 6388056 6200229 1074019 1106819 259545 230179 239842 240767 290189 281469 270366 269759 188546 189312 644286 627787 1440564 1414951 392062 387835 550575 557217 681813 661756 697845 701602 726437 742257 711200 783775 1861552 1958680 1203432 998823 605899 594124 713508 709277 735669 748364 761855 767847 868833 865609 4975707 5117978 39.15 70.9 1
10:02:06 2024-01-29 676335 666207 180568 176227 288955 295637 317743 317494 199136 197385 238975 243756 275393 283635 4383278 4681780 6369928 6204659 1072639 1106819 258754 230214 239842 240363 290665 281469 270366 271375 188281 190375 643421 626446 1433009 1405944 389948 387907 551747 559573 685314 663737 699386 702098 721296 737171 710159 785554 1862821 1965086 1211572 1004320 608357 594545 716546 711177 735941 748134 762977 765092 867568 872995 4980502 5119502 39.15 70.9 1
10:02:07 2024-01-29 674867 664886 180219 176783 289050 296830 318417 315938 199448 197111 238772 245156 275393 282126 4380265 4717935 6345309 6209595 1081037 1109179 259149 229821 240587 240064 289580 285748 270366 269759 188945 189312 653571 620223 1446532 1410666 389671 387799 550575 557918 686069 661525 694355 700043 721260 733959 712784 790497 1868155 1970667 1193654 998823 610010 595387 715025 712761 733858 746247 761618 764520 863750 871759 4954370 5113872 39.15 70.9 1
10:02:08 2024-01-29 678657 665698 180219 176998 289514 295472 318867 315902 199483 197763 238271 244027 277034 279423 4361313 4748027 6406982 6204653 1085106 1107741 259149 229179 239099 240767 290189 281433 272012 269314 189078 189278 647144 618714 1439395 1417753 387682 387181 550575 552953 683054 661792 693296 702171 729669 738858 710159 791935 1870811 1986261 1213607 991058 608357 594545 709914 712761 738068 745745 762977 769873 863425 866382 4924229 5097232 39.15 70.9 1
10:02:09 2024-01-29 671428 667648 180538 178262 290466 297349 317743 315938 199344 196359 239549 243617 276896 281113 4367780 4688375 6388331 6200229 1079036 1108391 262784 230179 240623 244386 291622 281398 268882 269759 188546 189312 653571 621076 1446692 1420158 388841 387490 553302 555410 686069 668667 691784 699115 729674 733959 706253 793101 1877401 1979873 1188161 986771 608357 596856 710418 709134 737532 739458 755028 767577 868796 865379 4877514 5108261 39.15 70.9 1
10:02:10 2024-01-29 666272 665948 179899 177269 288369 295659 319544 314426 199483 196495 238807 243652 276658 279423 4377134 4676438 6388331 6191393 1069737 1107974 259545 229278 241371 239995 290665 281544 268882 269689 187706 188718 650003 617101 1446197 1427352 388841 385135 550117 552917 682054 665725 691747 697136 729683 737523 706253 792499 1872078 1975667 1197644 985295 604901 595938 709411 708272 738068 741821 754025 769910 871370 865158 4853661 5097232 39.15 70.9 1
10:02:11 2024-01-29 667753 665948 180106 178021 290594 293979 319544 315277 199205 196495 238975 244062 277386 278977 4374037 4661475 6444283 6179810 1066359 1106407 260338 229143 240418 240064 290189 281433 269772 268869 188945 188980 666620 620047 1456376 1429378 390571 385478 550045 549770 680847 665218 693862 698125 732847 743053 709877 788488 1872041 1969269 1197644 985996 605874 597500 709411 708272 737796 743982 754025 769873 872605 865158 4846734 5104506 39.15 70.9 1
10:02:12 2024-01-29 669214 667102 180106 180461 288360 294635 319544 315564 199413 197111 238975 243108 276965 279459 4374041 4668509 6453674 6181219 1066241 1109618 260771 229821 240623 239995 290392 281398 269772 269314 188945 189312 645124 620492 1440508 1429378 389984 385442 550081 552880 681058 665725 694849 698125 732034 741891 709605 788451 1873472 1967874 1197644 987126 607110 597076 709411 708272 740510 744801 755132 769910 873224 865770 4839256 5104506 39.15 70.9 1
10:02:13 2024-01-29 668703 666622 180421 180395 288956 294265 319544 315721 199379 197042 238904 242566 277000 279459 4370912 4655016 6452251 6185909 1064869 1109967 260373 229143 240623 240029 289783 286207 269772 268904 188546 189312 657921 621830 1467859 1429378 391196 385478 550045 552917 680847 667987 695380 698619 731810 743053 707830 789271 1870811 1966479 1193654 985996 604159 596231 709914 707269 738722 745065 755641 769873 873843 865770 4847561 5097045 39.15 70.9 1
10:02:14 2024-01-29 668740 665482 180174 180316 288557 294265 317009 315085 199344 197042 240875 242800 276930 281546 4370912 4628333 6444283 6190324 1066731 1106819 261815 229002 240250 244150 290595 285955 269703 270734 188546 189312 653571 624681 1445824 1427352 392174 385478 550081 552953 680810 668667 696902 699115 731810 739467 706290 787294 1872041 1965086 1195649 987401 604901 596231 709914 708272 742084 745626 756241 769873 870411 866382 4853661 5106584 39.15 70.9 1
10:02:15 2024-01-29 669724 665478 180425 180324 289576 293809 316530 315751 199031 197042 239611 242427 278716 281636 4354908 4622613 6434958 6190324 1061793 1106819 259579 229706 240107 239662 290595 282729 268951 269724 188414 189278 653571 625533 1438195 1425329 391160 386057 553302 553770 680328 669140 697894 699115 729706 742527 706253 783836 1868155 1962033 1193654 988104 605012 596231 710418 707770 740888 746223 756241 768743 872605 866382 4863066 5097232 39.15 70.9 1
10:02:16 2024-01-29 667285 665482 180395 180355 290039 294807 316787 315974 199343 197043 239152 243139 278325 282473 4364671 4603897 6416307 6190699 1063462 1106819 259545 229143 240338 239961 290595 286300 268917 269759 188546 189909 634730 626446 1451599 1423310 391160 386364 553302 554589 680847 668667 698888 699115 729706 739467 706217 785544 1870811 1965086 1217677 986771 604901 596231 710418 707770 741818 747310 756278 767651 873224 866382 4868993 5127202 39.15 70.9 1
10:02:17 2024-01-29 664784 665482 180399 180351 288544 294265 316530 315085 198997 196598 239152 242670 278325 282506 4361163 4603897 6415489 6181840 1068645 1106819 259510 229143 240250 239828 292228 282929 270366 269759 188546 189909 650671 627340 1457705 1420158 390571 386636 554120 555803 680576 668667 698888 699115 728889 742527 705217 785625 1868155 1962304 1217677 992194 605012 597500 711419 708272 738758 748134 754062 765364 872605 865442 4881877 5082389 39.15 70.9 1
10:02:18 2024-01-29 665502 664037 180106 180391 293976 293979 316053 315085 199435 195373 238782 244166 275427 282306 4380142 4599770 6406110 6185909 1065163 1109967 259579 229821 240250 244115 291410 283420 270366 270548 188414 190174 647771 626893 1447008 1419886 390847 386672 554511 557881 681813 669344 699386 698125 727537 739467 705217 783527 1868155 1958680 1193654 992468 605919 594897 711419 708272 741034 748400 755328 765401 871370 865505 4886714 5082352 39.15 70.9 1
10:02:19 2024-01-29 664129 664037 180258 180355 293566 293979 316530 314606 199621 195408 238412 244577 275393 282199 4376944 4599094 6403916 6185909 1061875 1106819 261815 229715 240214 239995 292031 286359 268917 272611 188546 189347 652121 626446 1434011 1420158 391794 386636 554120 555803 680847 668667 697634 699115 729154 741891 706253 783799 1868155 1962304 1209537 991058 604901 595974 710418 708272 739804 747274 755678 766392 872605 866382 4874020 5111907 39.15 70.9 1
10:02:20 2024-01-29 664203 664037 180110 180417 290943 295522 316530 315529 198997 195985 239152 243452 275496 282598 4361223 4602105 6406342 6197499 1063198 1106819 259149 229670 240338 239662 291587 282929 270366 269794 188414 189966 647771 626893 1427031 1418145 390571 386636 554120 556269 680847 668667 696820 698125 728625 739467 705717 783206 1868155 1959454 1193654 992468 604901 597316 711419 708272 737423 747837 754491 765401 871370 869020 4877514 5106584 39.15 70.9 1
10:02:21 2024-01-29 664129 664037 180144 180355 293976 294015 316053 315529 199343 195408 238746 243826 275496 282606 4364668 4602577 6392169 6193070 1059536 1106819 258788 229108 239929 240921 290630 281539 269796 270359 188281 189347 644327 625867 1441210 1417140 389984 386636 554120 557918 681813 667684 697894 696643 727023 738838 706217 786162 1868155 1950335 1217677 992468 605331 596856 713508 708272 738453 747310 751166 764205 871370 865451 4893695 5104506 39.15 70.9 1
10:02:22 2024-01-29 665802 665482 179985 180125 293490 295164 316752 313835 199656 195950 237710 244236 275393 281963 4361313 4626132 6378246 6193254 1057862 1106709 259329 229143 241371 244008 289580 284939 269950 270325 188546 189312 649221 622286 1430607 1416135 387754 385442 550117 557918 680847 664748 697894 696113 721224 739431 709374 783799 1866829 1949487 1176423 995021 605762 594861 715025 708272 736499 746187 753492 764444 872963 870520 4921871 5096970 39.15 70.9 1
10:02:23 2024-01-29 670366 664032 180140 180395 293490 293155 317114 315085 198409 196598 237640 243996 275427 279676 4358428 4654829 6387611 6188066 1065799 1106709 260849 229073 240250 240064 288939 282293 270521 269724 188945 189312 652121 621964 1442075 1416962 389984 384865 550186 556305 678883 658033 695911 699115 721345 739467 711200 783836 1861552 1949486 1209537 998114 603182 594966 714519 706267 733858 747250 756278 765241 870343 870492 4924229 5115936 39.15 70.9 1
10:02:24 2024-01-29 675039 664318 180711 180355 289097 294229 316053 315974 198409 197405 237710 243996 275432 279676 4361223 4678447 6385265 6197612 1066128 1109105 261066 228967 240214 240398 288834 282329 270330 272266 188945 189278 663177 622854 1455290 1415132 390738 384900 550186 556269 678883 662321 697398 699115 721386 739467 711237 783799 1862821 1952253 1211572 998860 603182 594545 714013 707269 733338 747837 756315 765092 873843 870492 4914850 5106584 39.15 70.9 1
10:02:25 2024-01-29 673598 663522 180711 177612 289097 294265 315797 315974 198409 196598 237710 243979 275393 279640 4364668 4672454 6386520 6198621 1066203 1106672 261743 228967 239903 240663 288904 281469 269986 269536 187453 189140 645715 624638 1466443 1414129 391785 386048 550539 556269 679846 662321 698888 700043 724964 739467 711237 781542 1861552 1953136 1209537 998860 603182 592155 715531 707269 732819 748364 758539 766878 871370 870456 4928905 5097045 39.15 70.9 1
10:02:26 2024-01-29 673607 664748 180585 180002 289127 294300 315100 315974 198444 196632 237710 243486 276621 282162 4355349 4674439 6377101 6203595 1071405 1105924 259260 229754 239531 240294 290083 281455 270366 269536 188281 190044 644286 628228 1425171 1410938 391785 387835 551439 557918 680057 658069 696893 702134 726242 738676 710661 783775 1858909 1958680 1207502 1000317 603855 593439 714519 710012 733977 748400 762437 763085 868833 870225 4971123 5102945 39.15 70.9 1
10:02:27 2024-01-29 673607 663054 179981 180355 293481 296103 315956 315974 198409 196427 237710 243452 275358 282510 4355322 4664478 6321340 6205900 1075673 1106745 260162 230073 239699 241707 289642 283731 269227 270548 188281 189347 646942 624998 1430012 1401719 389118 387835 551356 558452 686105 661792 695911 700080 721188 733995 709621 786139 1862821 1966479 1191659 1000317 608948 592500 715531 711214 733068 743982 760112 763966 861278 870497 4961744 5089971 39.15 70.9 1
10:02:28 2024-01-29 673570 664037 179542 176294 292995 295164 315956 315529 198444 196598 237604 244201 275427 279531 4355058 4743701 6379005 6191283 1084955 1106709 259045 229038 239771 240663 288763 283731 270748 268869 189078 188718 650003 616501 1451061 1416135 389948 387181 549796 549806 684686 662321 691747 702134 728720 735064 711237 790808 1868155 1984854 1193258 991763 606551 592829 709411 711214 736065 743642 763414 769326 862202 866382 4921871 5095141 39.15 70.9 1
10:02:29 2024-01-29 671987 665482 179572 180391 293283 295615 315956 315751 198950 195985 238782 243078 275427 279676 4361613 4673750 6379005 6186877 1075441 1109967 259979 229038 240516 241028 290595 282929 270330 270770 188812 188980 644286 615783 1450672 1423020 388841 385442 550153 554198 683091 665616 691257 697136 728602 738858 707328 793101 1872078 1975667 1203628 983195 605762 594861 708405 708272 736564 745226 752920 769910 870100 863937 4859595 5082352 39.15 70.9 1
10:02:30 2024-01-29 666512 665007 179856 180395 293490 293567 317044 314606 198444 196019 237710 243452 276229 279102 4355322 4665805 6425828 6177418 1066203 1109819 260597 228807 240312 241707 290560 283731 270603 270734 189078 189105 680758 618863 1440644 1428365 391616 385028 552922 553536 680847 664748 695223 697136 731384 739431 709374 790246 1872041 1967874 1195649 983195 604470 594559 708405 707269 737545 744515 754025 769674 871370 865158 4837342 5078734 39.15 70.9 1
10:02:31 2024-01-29 665793 665012 180140 176084 288518 293979 317044 315085 198478 196291 237675 242670 276264 279531 4352220 4638698 6407101 6163062 1064400 1108575 260704 228861 240480 239961 290153 282929 270748 270734 188546 189105 655899 621076 1429827 1425329 390535 385406 552922 553536 680328 665688 694849 699005 731901 739431 708368 787257 1870841 1966479 1193654 985295 602541 596231 709139 706267 738127 745745 755641 769873 873572 863937 4834850 5082352 39.15 70.9 1
10:02:32 2024-01-29 668694 664028 179895 180285 288815 293773 317009 315307 198409 196257 237710 241891 276363 279603 4358428 4627388 6439526 6179923 1061680 1109364 261815 229844 240169 241707 290083 282893 270748 270770 188546 189516 647144 624638 1426929 1424197 390847 385478 550081 555899 679846 667611 697398 699115 729514 741891 706253 786139 1868155 1965086 1195649 985996 604041 593572 709411 706998 738722 746151 755668 768743 872605 865158 4844255 5082352 39.15 70.9 1
10:02:33 2024-01-29 667249 664028 180076 180037 288115 293979 316053 315085 198375 195985 238746 242263 275358 281929 4355283 4593037 6406982 6176537 1061680 1106819 261815 229574 240169 241841 292377 282693 270748 269620 188546 189209 650671 626430 1438043 1424197 391123 386600 554084 554553 681666 668630 698888 700107 729281 741891 706107 783799 1868155 1962304 1193654 989577 604901 596231 710418 708272 740618 747801 756278 767614 873224 866382 4863066 5095249 39.15 70.9 1
10:02:34 2024-01-29 665761 665688 180097 180320 288076 293979 316053 315085 198409 196291 238782 242601 275393 282126 4358428 4596302 6397656 6167321 1060166 1106819 259149 229143 240338 242011 291783 282783 270366 270408 188546 189243 643750 626430 1431399 1420997 390978 386600 554903 556232 680576 669890 699884 699115 728711 740805 706625 784911 1868155 1962304 1213607 992194 604901 597923 711383 707770 738758 748098 755132 765401 872605 865379 4881877 5097232 39.15 70.9 1
10:02:35 2024-01-29 664387 663546 180144 180386 293814 294265 316053 315049 199309 195339 237710 243791 275358 282162 4358428 4595068 6369680 6190362 1053792 1106819 259510 229143 240659 240850 290454 284205 269463 270443 188546 189209 655769 625085 1432706 1418978 391059 386457 553229 557881 681055 668667 698665 697063 721224 738676 707292 785512 1866829 1946725 1201854 995295 606276 594861 715025 709277 737632 747274 755827 765204 873843 865451 4904190 5097232 39.15 70.9 1
10:02:36 2024-01-29 667224 662055 179572 180360 293490 294265 317044 313614 198444 196564 237640 244201 275358 281294 4358503 4639594 6355827 6170765 1059410 1106819 259545 228398 240623 239662 291701 284535 270294 272266 188812 189174 652121 622854 1439860 1414951 391059 384686 551319 556269 678883 658033 697620 698800 721188 739467 709120 783836 1865241 1949524 1189664 998077 603182 595960 714519 706267 733858 744018 755132 764817 871572 870456 4912479 5111907 39.15 70.9 1
10:02:37 2024-01-29 673607 663027 180391 176084 288943 292766 316088 315751 198375 196598 237640 243417 275505 279676 4358428 4663129 6360355 6161686 1065479 1106034 260082 229108 239134 240029 288904 283621 270294 272266 188546 189105 642856 626430 1452283 1414951 391567 386421 550539 556050 680328 662321 698888 699513 727732 739467 711164 783775 1861489 1955905 1197328 998133 602113 590682 713238 707269 733338 748364 760075 765092 870483 865523 4954791 5095141 39.15 70.9 1
10:02:38 2024-01-29 674867 662091 180395 180316 290522 294885 315703 315974 198409 196427 237675 243078 275393 282598 4336362 4658150 6357926 6181499 1069545 1105250 259149 229539 238693 239828 288904 281539 269606 270734 188546 189710 642856 626769 1454136 1410938 391014 387310 550539 556690 681776 662321 698888 700574 725376 739612 711164 783180 1857589 1955501 1207502 998133 604041 589812 713508 709005 733338 747274 761198 766916 866305 865487 4966527 5091509 39.15 70.9 1
10:02:39 2024-01-29 673905 658295 179576 180320 288562 294842 315956 315529 198375 196257 237640 243417 280204 283566 4345678 4654829 6327871 6190864 1072676 1105250 262784 229143 239099 244043 289378 280969 269002 270548 188510 189667 650804 624069 1435640 1404423 389948 387691 551710 558130 686184 664203 695911 701070 721152 733959 710160 786102 1864200 1962267 1191659 1001696 608357 594545 715531 711214 733615 743982 760772 763315 861242 870583 4972381 5087983 39.15 70.9 1
10:02:40 2024-01-29 671483 662055 179537 176294 288147 293979 315956 315529 198375 196291 236905 244236 275393 279531 4364648 4738657 6351029 6177092 1078531 1106034 258000 229143 239673 240398 288028 280969 270366 268086 188812 189071 645124 618021 1434758 1416962 389948 386492 549759 555110 684723 663261 693518 702061 729117 736445 711237 792888 1866853 1980639 1191223 993045 606588 592792 709411 711177 735941 742934 762977 768743 863425 864806 4912479 5087880 39.15 70.9 1
10:02:41 2024-01-29 671026 663522 179981 180386 293490 295787 315956 315974 198375 195408 238412 243043 275496 279640 4355283 4667112 6369680 6172133 1071749 1106819 257931 229108 240623 243972 290189 281201 269986 269314 188546 189146 649221 618271 1445766 1420997 388841 385913 553707 556690 684674 666521 693518 696953 727596 735064 707128 793063 1876138 1974267 1197644 983643 604491 594825 707903 708272 738156 743642 755827 769910 870100 865158 4839860 5085776 39.15 70.9 1
10:02:42 2024-01-29 665804 664051 179847 180360 293810 293603 316530 314092 198409 196174 237675 243078 275427 278673 4351678 4659168 6416307 6162768 1062972 1106547 259976 228913 240046 244043 288939 286778 269480 270008 188546 188980 666620 618422 1442583 1429939 391616 385299 552922 553536 680810 666092 693641 696953 731627 741818 708871 788488 1870841 1967874 1195649 983195 602960 596304 708368 706267 738156 746247 756438 769326 871370 863937 4825444 5080032 39.15 70.9 1
10:02:43 2024-01-29 665798 663991 179981 180072 293594 293333 316053 314128 198375 195985 237640 241219 275427 279603 4339724 4611556 6416307 6162768 1056809 1105250 259329 229073 239842 244144 289580 282131 268694 270662 188281 188980 647144 622854 1440449 1426062 392174 385769 553670 555110 680328 667501 695726 699005 729523 740659 705181 783836 1868155 1964245 1193654 987401 602066 595387 709263 706084 736236 746187 755704 767651 872605 865770 4832688 5089404 39.15 70.9 1
10:02:44 2024-01-29 664821 663054 180106 180033 290286 293781 316053 314827 198444 196257 238412 242298 275414 281258 4352178 4583778 6393102 6167733 1059941 1105250 259510 229313 239842 244079 290736 282529 269986 269724 188017 189278 649221 624638 1434055 1418145 392174 385769 555281 557482 680810 667538 699349 700033 728420 741745 705034 785452 1862821 1959490 1191659 991021 602923 598112 710418 707067 740255 747274 755939 765401 871370 866382 4872472 5095141 39.15 70.9 1
10:02:45 2024-01-29 664387 662082 179981 180320 293805 293809 315956 314128 198409 195069 238377 243247 280204 282729 4349076 4581026 6379240 6172133 1053913 1106034 259149 228913 239842 243630 290736 280969 269227 269759 188017 189312 644327 624638 1443337 1415132 387754 386349 555281 559071 681666 667538 699386 696459 727806 738530 705534 783663 1864200 1943968 1193654 994463 604571 597923 713508 708272 734893 747130 753678 764205 871370 865415 4881126 5087880 39.15 70.9 1
10:02:46 2024-01-29 664387 662051 180106 180072 293220 294229 315761 313614 199031 195373 237640 243826 279944 281963 4352178 4592733 6355827 6167321 1050842 1103647 258000 228948 240659 241002 288939 281433 269038 269724 188281 189278 647771 622854 1426444 1410938 387754 384900 553707 559071 681431 667039 697857 695966 726259 740099 708185 783795 1869482 1949486 1205623 995021 604529 598089 714519 706267 736065 745958 755939 764510 872841 865523 4903087 5097232 39.15 70.9 1
10:02:47 2024-01-29 667987 662082 179572 180355 293485 293092 317974 314606 198168 196564 237438 243656 275358 279603 4358428 4648382 6360355 6162001 1061279 1103647 260373 228398 239842 240029 288702 284096 269606 269536 188414 189146 652121 622392 1444068 1410666 389984 384288 549018 557879 678700 663857 697100 700070 726774 739323 713414 785662 1862861 1952253 1205467 995991 602909 591863 713414 706231 731924 747274 758715 766710 871370 865560 4925386 5097232 39.15 70.9 1
10:02:48 2024-01-29 673905 658331 180293 179871 287949 294229 315956 315974 198375 196291 237640 243043 275505 281691 4352220 4665530 6362809 6157568 1069507 1102100 258788 229143 238729 239329 288352 281398 269986 269467 188281 189015 639998 625533 1432605 1409938 392107 387181 549407 554981 680663 662174 701493 703058 727806 738567 713414 783626 1862861 1955275 1205467 997423 604041 590792 713921 709277 732819 747837 761892 766833 867069 865451 4961444 5095178 39.15 70.9 1
10:02:49 2024-01-29 671704 658295 179537 180426 288147 295164 315956 314827 198065 195985 237438 244201 275324 279315 4349076 4727313 6341704 6172689 1076332 1105250 257966 229108 239673 244215 288168 281005 269606 268086 188812 188421 648574 615619 1436970 1408938 389394 386636 548630 552953 683091 661383 692455 703021 728765 738336 714429 790622 1868181 1979076 1191659 993754 608036 591882 710916 709097 733208 739350 762977 764756 863750 865510 4933608 5080722 39.15 71.0 1
10:02:50 2024-01-29 673011 663563 179572 180355 288960 293979 315956 315564 197584 196291 237675 242298 275393 279567 4336512 4701716 6379005 6153215 1079036 1106819 262563 229857 239134 243666 290511 282529 270366 268904 188281 189146 642856 619305 1459827 1414951 387682 387871 550117 549806 686807 665761 693862 700990 731951 729949 708844 788339 1873435 1982648 1205623 988533 609660 597500 710418 711214 738722 742480 759104 767577 863750 866382 4920282 5084255 39.15 70.9 1
10:02:51 2024-01-29 664387 663773 179572 176328 288133 296067 315956 314128 199031 195373 238377 242705 275393 279640 4352220 4664478 6369680 6163337 1073174 1105250 258754 229073 240659 243972 288939 285955 269227 268494 188812 188126 652121 615783 1441320 1424319 388841 384865 550117 552917 680094 667513 690767 697136 730912 740318 708677 792548 1873435 1973464 1201633 985959 607627 595864 709411 709780 736527 742408 753157 770678 868796 865770 4853389 5084479 39.15 70.9 1
10:02:52 2024-01-29 664387 663527 179572 180430 288553 293369 316530 313871 198444 195985 237640 242705 275496 277782 4345917 4653953 6397212 6153402 1065738 1102865 259545 228398 239877 244043 288974 286373 269986 269865 188812 188091 670970 617101 1432623 1425329 387718 384865 550045 553536 680364 664748 691821 697136 731292 741366 708037 792775 1876138 1969830 1195649 983121 605331 594948 708368 707770 737545 743642 753380 771630 871370 865158 4825294 5087894 39.15 70.9 1
10:02:53 2024-01-29 665761 665007 179572 180360 288662 292766 316088 314128 198409 195985 237640 242536 275526 278673 4346024 4628831 6421058 6163337 1062705 1103684 259579 228601 239877 244115 289378 285955 268917 268086 188414 188980 651433 619158 1470758 1425329 389984 384865 550045 553536 678883 663737 693333 697136 730780 740842 709182 789910 1870841 1964245 1191659 983084 603182 593910 708368 705813 738127 743423 753380 768780 871113 865158 4807953 5087880 39.15 70.9 1
10:02:54 2024-01-29 665798 662082 179821 180068 293697 293333 315135 314092 198409 195408 237675 241219 275496 281460 4349076 4605009 6416307 6153985 1058654 1103684 259329 228753 239505 244008 289818 282131 268694 268904 188017 188718 645715 622854 1429146 1420158 390883 385514 550153 552953 678883 667684 696902 699115 729706 739467 704718 785825 1869508 1963334 1191659 988104 604041 593649 710381 706084 741473 747274 755603 767069 871370 867037 4835572 5088790 39.15 70.9 1
10:02:55 2024-01-29 663341 658331 180140 180033 293562 293177 315956 314827 198340 195985 238412 242129 275313 281294 4345977 4577270 6388552 6153442 1059410 1105250 259149 228913 239673 244008 290736 282131 269606 269759 187489 189312 647771 624638 1427549 1416135 389984 386057 553302 555410 680576 667684 697894 697136 727555 739431 705217 785738 1865516 1960547 1193654 992061 604901 595901 712438 707623 740130 746829 753232 765327 870753 864770 4867040 5087880 39.15 71.0 1
10:02:56 2024-01-29 662395 658178 180067 180254 288955 294193 315956 315013 198065 194731 237675 243178 275289 281258 4352122 4573566 6360355 6157531 1056809 1103647 258719 229073 239806 240353 290224 282710 269191 269724 188017 189278 654298 624191 1425294 1414951 390503 386021 550153 556983 681813 667648 697894 696040 721224 738282 706217 783490 1864200 1950391 1207723 994463 606350 595864 714466 709203 738031 749975 754305 764943 873187 865415 4895038 5085776 39.15 70.9 1
10:02:57 2024-01-29 662662 663376 180396 180249 288955 293795 315631 313067 199309 195373 237869 243791 274907 279603 4349018 4596011 6348494 6148716 1054137 1105213 259079 229073 240178 240353 289818 282929 269191 272382 188017 189278 643421 624191 1425294 1414951 391059 386292 550153 557845 681813 665688 697894 695055 721476 738246 706217 783775 1864200 1946725 1201854 994463 606588 598661 714466 709203 738031 748752 753492 764520 873696 868837 4897190 5089404 39.15 70.9 1
10:02:58 2024-01-29 666452 658295 179934 177763 288815 293745 319246 312153 198375 195950 236870 243791 275324 279567 4345922 4633526 6348494 6157531 1054137 1103647 258000 228791 240659 243972 288553 281433 268813 269279 188281 189092 641427 621964 1433465 1410938 389948 384217 551747 556269 678883 663232 697398 696076 724717 741891 709374 786125 1864200 1949524 1197644 997307 605890 595827 715992 705813 735867 747159 754491 764361 873696 871301 4900689 5102416 39.15 70.9 1
10:02:59 2024-01-29 671360 662091 179951 180351 288960 291441 316053 314570 198340 196564 237237 243417 275324 280990 4349018 4642905 6348494 6153103 1057071 1102047 259545 228008 240214 244008 288430 281433 269227 269279 188546 188980 651254 620607 1433465 1410938 387682 384252 549796 556232 678883 662321 695874 697099 724717 739467 711895 783799 1858909 1946638 1189664 997423 604159 594252 715482 707067 733441 747159 757984 764520 873077 871301 4906589 5098196 39.15 70.9 1
10:03:00 2024-01-29 674680 662010 180356 179962 288080 293297 315920 315529 198030 196257 237237 243008 275324 279531 4346193 4649870 6348494 6166674 1063198 1100450 259976 228877 239099 244422 288430 281398 269227 268904 188281 188980 652121 622854 1454727 1410938 391123 385442 549018 554553 679575 662321 698888 700107 721490 739431 710931 783738 1857552 1949561 1199363 995682 603182 594611 714429 708075 734530 747954 759432 765017 869917 871301 4904579 5087880 39.15 70.9 1
10:03:01 2024-01-29 675680 662945 180071 180249 288080 294193 315667 315643 198099 196564 237640 243212 275324 279531 4345917 4659809 6351029 6157531 1067529 1102047 259149 229073 238896 239828 288869 283621 269227 269279 188546 189278 644286 625981 1422650 1410666 391713 386600 549796 555374 680328 663460 699884 701033 726437 744763 711200 784617 1853601 1953638 1203432 996713 603544 592792 713414 709056 735052 751416 762554 767259 868650 871301 4960725 5093037 39.15 70.9 1
10:03:02 2024-01-29 673340 663376 179899 180289 288960 295164 315956 315529 198237 195950 237640 243382 279972 282561 4345917 4657734 6348494 6157531 1068744 1105250 258000 229821 239063 244079 288755 280969 269606 269724 187885 189312 650671 624638 1425006 1404707 390847 387799 550575 557056 681813 662321 698105 701070 721224 737171 709120 783775 1858636 1955905 1185675 1000280 605762 593855 714519 709056 736137 749284 763959 764705 867106 871301 4966636 5085776 39.15 70.9 1
10:03:03 2024-01-29 670957 662019 179779 178077 288147 296354 315956 315049 198203 196392 237534 243417 279958 279640 4349018 4661475 6303211 6161963 1071073 1102010 259399 229143 239063 244215 289343 282929 269227 269759 187885 189312 645471 623331 1423780 1400724 389671 387799 550575 557487 683574 661792 697894 701865 724717 735028 710381 783762 1857428 1958680 1189664 1000280 604715 591918 715992 709780 733972 749975 763959 764143 868035 871301 4964278 5095141 39.15 70.9 1
10:03:04 2024-01-29 671073 658214 179533 177647 289190 295501 315956 314791 198203 195985 237604 243652 276550 279640 4339724 4661775 6304743 6176537 1066090 1100450 257717 229179 239099 244351 288939 281166 269227 269759 187489 189071 644000 623331 1435929 1399731 389948 387217 552175 557450 683054 661756 697894 700043 721188 734332 710381 784893 1858909 1960069 1187670 1000280 607886 593777 715531 711687 733972 744018 764073 764558 864465 872845 4961879 5084491 39.15 70.9 1
10:03:05 2024-01-29 668658 658290 178971 180391 287742 295293 315690 314056 198168 195373 237237 244201 276764 279298 4349076 4708556 6289393 6176537 1072325 1102828 259614 229108 239134 239575 288904 281398 268435 269724 188414 189278 651758 619305 1454384 1405704 388841 386600 549018 557612 684057 660447 691784 700107 721224 733695 711200 788451 1864200 1962304 1191659 995295 610869 592573 711419 709097 733338 742934 758465 767809 864429 871228 4942735 5086647 39.15 70.9 1
10:03:06 2024-01-29 675449 663705 179537 177843 288142 294229 315775 315600 198168 196598 237237 242466 275505 278386 4345917 4704149 6371658 6157188 1081971 1102010 257966 228717 238729 240029 288680 282529 269986 268051 188546 188683 643715 615783 1426596 1410938 389394 385478 548982 553536 682267 662321 691711 702098 729117 734332 709854 790172 1864200 1979873 1207502 988533 608469 590682 708405 711177 736985 744244 761855 766280 862774 867037 4902072 5086647 39.15 71.0 1
10:03:07 2024-01-29 669541 663109 179791 180437 288747 294265 315439 314540 198237 195916 237675 242060 275358 279531 4346020 4661662 6369680 6153985 1075441 1102828 258885 229821 239134 243972 290189 282529 269986 268647 188281 188649 652121 619602 1431255 1416135 387646 387871 550117 553734 685098 667987 693825 699019 730739 734586 706290 789797 1870811 1977068 1188161 985996 609225 596231 710418 710136 738127 739458 755603 767032 865655 867037 4899550 5076350 39.15 70.9 1
10:03:08 2024-01-29 666277 661874 179843 177763 288142 295823 315956 314128 198375 197075 237675 242228 275324 279567 4345694 4667112 6360355 6162768 1069470 1105250 259614 229108 239842 243937 289783 282729 269986 270734 188281 188980 642856 615179 1452099 1416135 388841 385442 550117 554553 682054 665725 690730 697136 727637 735028 707292 792499 1873472 1971435 1187670 982497 603855 596231 707402 708272 737109 743642 755827 769873 868833 865807 4838580 5080858 39.15 70.9 1
10:03:09 2024-01-29 664350 662841 180967 177772 288595 293262 317743 313614 198375 195373 237463 242969 276696 277747 4330372 4649870 6392654 6148431 1059941 1103647 259545 228826 239842 243972 288939 281071 270366 269250 188414 188726 657150 616501 1433450 1424197 387718 384324 551747 553536 678883 663700 693296 697136 731810 740769 708368 788451 1862858 1962267 1195649 983195 602066 596368 707903 705997 737632 744692 755939 769873 871370 863900 4826518 5086647 39.15 70.9 1
10:03:10 2024-01-29 667404 661905 179968 177763 289045 294015 317743 313579 198306 195373 237604 242021 275324 278869 4339724 4623501 6406982 6152809 1053764 1100450 259149 228398 239842 244008 288939 281931 268882 268086 188414 188683 647144 621076 1431624 1420158 390571 385442 551747 553536 678883 665688 694849 698619 729706 740769 706290 786102 1862858 1961460 1193654 984595 601174 595387 708405 706231 735968 743982 755028 768743 871370 865158 4814415 5080858 39.15 71.0 1
10:03:11 2024-01-29 667880 663376 180037 177772 289050 293603 317743 313435 198030 195373 237604 240948 275133 279315 4336552 4588041 6397656 6148375 1053764 1102828 258000 228363 239505 243937 290021 281335 269986 268869 188017 189278 649221 622854 1445599 1418145 390020 385442 550153 552953 678883 666704 697894 698125 728087 740769 704183 783762 1862821 1958680 1193654 988533 602066 596304 709914 706267 736200 746187 757068 765364 871370 866382 4853661 5087418 39.15 70.9 1
10:03:12 2024-01-29 662662 662436 180007 177514 289045 293567 315883 313912 198293 194731 237675 242635 280061 281258 4345917 4562481 6369928 6152847 1056206 1099597 257966 228753 239470 240353 290462 280941 269227 269724 188017 189278 652827 622854 1435188 1410938 387754 386057 550153 556269 680847 666704 697894 696076 725412 738639 706217 786125 1862875 1948105 1191659 991763 602960 597923 711455 708272 734087 746187 754752 764444 868869 865379 4874134 5080140 39.15 70.9 1
10:03:13 2024-01-29 664156 658150 180011 177647 288960 293979 315883 313912 198203 196794 238235 241150 275324 279676 4336351 4574519 6397656 6153402 1057146 1103647 258754 228753 239505 243937 290595 282131 269796 269279 188017 189312 650671 624191 1449649 1418145 389984 385478 550153 554553 679846 667684 698613 699115 728566 739431 705217 783762 1863926 1958812 1191659 988104 603182 596805 710418 706267 740514 746187 754025 767342 871370 866382 4844255 5077945 39.15 70.9 1
10:03:14 2024-01-29 662438 663376 180223 177898 288960 294086 315883 313912 198203 195271 238235 242531 274907 281294 4336552 4565998 6396731 6152533 1059410 1103684 261145 228913 239170 243972 290701 282131 269227 268904 188017 189146 650671 623219 1448627 1416135 389984 385442 550117 554162 678883 667175 697894 699835 727537 739395 704183 786723 1864145 1958680 1191659 988808 603182 594179 711419 706267 738163 746187 754491 765364 872605 866382 4853524 5080032 39.15 70.9 1
10:03:15 2024-01-29 664478 663381 180344 177759 288960 294002 315956 313948 198237 194967 238438 241719 277293 279459 4330372 4581996 6388331 6126772 1056355 1103684 258754 228433 239638 244008 290462 282131 269606 269279 187489 189002 650671 622854 1445110 1416135 389948 385442 554511 554162 678883 667175 697398 699115 729669 739395 704183 782651 1864200 1959490 1191659 988808 604041 596231 710418 707067 738685 746712 754025 765364 871370 864129 4863066 5078528 39.15 70.9 1
10:03:16 2024-01-29 662662 662436 179938 177772 288852 293944 317476 313948 198203 194697 238235 242497 276764 281113 4342819 4573327 6376513 6157906 1058654 1102047 259149 228717 239505 241336 288869 281732 270366 268086 188149 188683 651433 622575 1428806 1420158 390571 384865 552138 553389 678883 665725 696902 697136 729254 740318 704183 785544 1862784 1959454 1170555 985996 603182 595387 708908 706231 736200 745065 755603 767614 872605 865158 4825444 5069176 39.15 71.0 1
10:03:17 2024-01-29 664129 658331 179572 177523 289113 293979 315811 313948 198673 195882 238271 241788 277153 279495 4339729 4577771 6388331 6155367 1058654 1102047 258000 228913 239470 243972 290462 282261 269227 269501 188017 189278 649221 622854 1445110 1415132 389984 385442 550153 555374 679846 667684 697894 698619 726560 739431 704183 786162 1862875 1953136 1191659 988838 604041 597076 710418 707770 735134 747274 753183 765327 870753 866382 4863066 5076410 39.15 70.9 1
10:03:18 2024-01-29 662662 658259 179580 179997 288815 293979 317562 313841 198168 194967 238271 241822 276764 281076 4345757 4577270 6388331 6153402 1056809 1105250 259149 228753 239673 243972 290189 282131 269227 269314 188017 189312 649221 622854 1442948 1416135 389984 386057 553302 555410 679846 667212 696549 698619 726987 739395 704183 783775 1862549 1963153 1191659 988875 604041 594595 710418 706267 739991 746187 755827 765129 871370 864215 4853661 5076134 39.15 70.9 1
10:03:19 2024-01-29 662662 658223 179860 177506 293417 293013 315775 313841 198099 196522 238235 242072 276764 281113 4342551 4581026 6384909 6144140 1057900 1103853 261043 228753 239673 244008 289238 282131 268882 268681 188282 188683 642129 621964 1463757 1420158 390020 385213 552138 549770 678883 665761 695911 699115 729706 739467 705217 785544 1862821 1958680 1191659 985295 603182 594545 709226 706267 738722 745101 755641 767614 873224 865158 4827950 5076410 39.15 71.0 1
10:03:20 2024-01-29 664203 658259 179366 179967 293697 293333 315956 313805 198134 197630 237428 240978 277524 279423 4336351 4609932 6406982 6143431 1053764 1102047 259406 228753 239505 244008 288939 281931 270366 268460 188017 189105 642856 621964 1439942 1420158 390571 385478 552998 549770 678883 665761 695911 698125 729706 740769 705217 783873 1862784 1958680 1193654 985295 601174 594545 709411 708149 735680 744018 755065 765401 871370 865501 4835916 5076410 39.15 70.9 1
10:03:21 2024-01-29 663151 658259 179585 179871 293189 293333 315690 313871 198203 197353 237463 240978 277507 279423 4336351 4597347 6406707 6152824 1056393 1099634 258035 228826 239735 243972 289545 281335 269986 268869 188017 188718 645000 622854 1442983 1419151 389984 385442 550081 553466 678883 665761 695911 697136 728720 739201 704147 783243 1864200 1957292 1215642 985295 603182 595387 709411 706267 738794 745626 755603 765401 871370 865158 4834572 5067045 39.15 70.9 1
10:03:22 2024-01-29 662662 658254 179572 177164 293490 293155 315956 314820 197755 195069 238165 242393 276657 281004 4336351 4560549 6369680 6143440 1058767 1102084 258035 228557 239593 241028 290335 281335 269796 268869 188017 188980 652121 622277 1449466 1418145 389984 385171 550117 549806 680057 666704 697894 698619 729117 741476 704947 783799 1862875 1958680 1191659 987401 603294 595387 709914 706267 738722 747045 755603 765401 871370 865770 4844255 5076410 39.15 71.0 1
10:03:23 2024-01-29 662662 658223 179576 179949 288756 293333 315956 314128 197755 194765 237675 241926 276657 281004 4345757 4575479 6378246 6153985 1059003 1102010 258035 228913 239673 243630 290595 281731 269227 269759 188017 189278 646321 622854 1430630 1414129 389984 385478 553302 556232 680364 668667 697894 697136 726987 739395 705217 783527 1861552 1953242 1191659 989614 605488 597076 710418 707269 738940 746187 754025 766748 870137 866382 4858578 5069176 39.15 70.9 1
10:03:24 2024-01-29 662190 658182 180094 180159 288778 293333 315667 313650 198375 199176 238151 241254 279762 280968 4339198 4575666 6375456 6126810 1057146 1103816 259114 228717 239673 244008 289572 281478 270557 269245 188149 189146 644286 622854 1428120 1419151 391517 385478 550081 552917 678883 667684 695615 699115 729706 740842 704183 783836 1864200 1957292 1189664 985996 603182 592464 708908 706267 738685 745626 755641 764756 871370 865158 4834850 5069176 39.15 70.9 1
10:03:25 2024-01-29 662211 658223 179981 180289 288586 293092 315956 313871 198065 195373 237675 241926 279811 279640 4339331 4575479 6387353 6126810 1059410 1103684 261446 229207 239099 243937 290701 282131 269227 269655 188017 189312 649221 622854 1436742 1415132 389984 385478 552911 555410 679846 667684 697894 698619 727573 739431 705217 782651 1862821 1958409 1193654 986771 603182 596231 710418 706267 738685 746187 755827 767276 871370 866382 4849199 5069176 39.15 70.9 1
10:03:26 2024-01-29 660227 658295 179576 180028 293417 293017 315956 314128 198065 194765 237675 242298 279936 282329 4329898 4566180 6368881 6144334 1055887 1102865 258035 228861 239522 243901 289572 282529 269227 269759 188077 189209 645777 622854 1442670 1410938 387754 385478 550153 556305 680847 667212 698888 697136 726987 739395 705753 785564 1861552 1947540 1191659 989614 603182 597500 711932 707770 737642 746053 754752 764242 870137 864770 4863066 5069176 39.15 70.9 1
10:03:27 2024-01-29 662190 658254 179572 179997 288553 293781 315956 313907 198375 199280 237675 241926 280168 281258 4336552 4573566 6378508 6159562 1058617 1100450 259149 228788 239673 241465 289788 281732 270366 268869 188017 189112 645715 622854 1442134 1420158 390571 385478 550081 549806 679611 667212 695911 698125 729829 739467 706020 786139 1862858 1958680 1191659 985722 603182 594545 708405 706267 738722 745361 755169 767651 871370 865158 4811497 5069176 39.15 70.9 1
10:03:28 2024-01-29 664240 658259 179821 179907 293904 292334 316276 313614 198099 195373 237675 241150 280155 279603 4336632 4579200 6401541 6155367 1059449 1102828 258754 228948 239673 244008 290454 281767 269986 268869 188017 189312 635259 624638 1426246 1418879 390607 385478 550117 552953 678883 668870 697894 698619 729806 739467 705753 785866 1862858 1959490 1193654 985996 603767 594966 709411 706267 738758 746187 756043 767651 871370 865770 4834850 5074909 39.15 70.9 1
10:03:29 2024-01-29 664277 658290 180176 179750 293453 292950 315956 313907 198065 195373 237675 241219 279811 279640 4330372 4573566 6396977 6155367 1056813 1103853 258719 228913 239134 243972 290259 281912 269950 270770 187885 189278 639998 622854 1434933 1417970 389984 385478 550153 554589 678883 667212 696549 698619 727632 743708 705217 781542 1863926 1957292 1193654 987401 602066 596805 710418 707269 738127 746187 753491 766797 871370 866382 4850196 5078252 39.15 70.9 1
10:03:30 2024-01-29 663450 658223 179826 177511 293076 292744 315956 313138 198065 199143 237473 240965 280007 279603 4330372 4568024 6405358 6150970 1056809 1103853 260863 228577 239434 243837 290189 281335 269796 270734 187885 189243 639998 622277 1431148 1416743 391337 385442 550117 553734 678883 667684 697894 699835 728566 739467 704718 783243 1864145 1958680 1191659 988104 603182 596231 712438 706231 740514 746187 754025 768947 872605 866382 4851182 5076410 39.15 70.9 1
10:03:31 2024-01-29 662704 658178 179572 179931 288756 293709 315956 313835 198030 194765 237640 241891 276586 281221 4336552 4568973 6386224 6160389 1056809 1103853 261079 228897 239496 241028 289748 281262 269986 268869 188342 189140 645715 622854 1435116 1418145 389984 385299 555244 552917 678883 667648 697894 699115 731256 739395 704147 783762 1864200 1962851 1191659 986698 603182 592464 709411 707067 738685 745590 755566 765327 871333 866382 4825181 5072791 39.15 70.9 1
10:03:32 2024-01-29 663178 658187 179542 180174 288960 294506 317476 314056 197996 195339 237604 241891 280168 279603 4336552 4568505 6375411 6159769 1058505 1103853 261959 228897 239460 241121 289607 281931 269986 268647 188017 188946 645715 624804 1428887 1420158 389948 385406 553670 553241 678883 665725 696902 698619 729633 742417 704147 783799 1864200 1958680 1191659 985996 603182 594545 709411 706231 736173 745590 755668 767089 871370 865158 4835798 5067045 39.15 71.0 1
10:03:33 2024-01-29 663386 658146 179537 179927 293417 293297 315956 313138 197996 195373 237640 241150 280061 279603 4330372 4568505 6369680 6157848 1056530 1102285 260711 228612 239292 240957 290383 281713 269191 268869 187489 188946 647771 624154 1448627 1413946 387682 385406 550081 557482 680328 665725 697894 697136 725376 739395 704147 783775 1861552 1952253 1215642 988808 603182 597076 710418 707269 738073 746151 754752 764205 870753 866382 4859595 5069176 39.15 70.9 1
10:03:34 2024-01-29 660048 658141 179533 180214 288647 293709 315956 313614 197755 199105 237675 241150 279936 279567 4330372 4571753 6369680 6134339 1059836 1103779 261405 228577 238957 240993 289783 281117 270330 270353 188281 188615 652121 621830 1417621 1418145 391895 385370 552922 553536 678883 665688 696716 698125 729637 739395 704682 783799 1865475 1960069 1191659 985996 601258 594545 709642 706231 740510 746151 755641 765364 872334 865158 4832344 5070660 39.15 71.0 1
10:03:35 2024-01-29 662501 658218 179942 180088 288707 293297 315956 313835 198203 195069 237640 241219 274653 279640 4327186 4565259 6360355 6152809 1059836 1103742 261043 229326 239496 241028 290595 282457 269570 270770 188017 189481 641963 623172 1428292 1410938 389948 385769 553707 555766 680328 667175 697894 696989 726437 740970 705181 784893 1862875 1953099 1193654 988808 604152 596011 710418 707499 737569 746187 755289 765327 870716 866382 4856126 5074279 39.15 71.0 1
10:03:36 2024-01-29 660557 658105 179533 179962 288765 293297 315956 313835 198340 199176 237640 241150 280155 280664 4321020 4565259 6365146 6144037 1057108 1103779 261043 228861 239965 241028 290560 281786 269760 270770 187849 189140 633321 624638 1423654 1415132 389948 385442 553670 555781 679846 665688 697894 698619 727355 739201 704183 783775 1864200 1955905 1191659 987401 603182 594216 710418 706231 738722 746151 752235 764205 870100 866382 4838790 5067045 39.15 70.9 1
10:03:37 2024-01-29 660323 660094 179503 180214 288960 293297 315956 313256 197996 199245 237640 241116 279901 279603 4327186 4562481 6369680 6143431 1057146 1100413 261007 228826 239557 240886 292905 281985 269950 270770 188017 189174 647943 624191 1455981 1410938 387754 385406 550081 556690 680259 667139 698888 697136 727501 739251 705045 783775 1861552 1953099 1191659 988808 603182 597076 710418 707269 738685 746151 755827 765327 871370 866382 4853661 5070660 39.15 71.0 1
10:03:38 2024-01-29 660552 659407 179537 180249 288960 293745 315956 313614 197721 196812 237640 241150 280097 279603 4330372 4565259 6379005 6144037 1053764 1100450 258000 228791 239389 240886 290242 281442 269698 270770 188017 189174 642499 622854 1452572 1416962 389911 385406 550081 554517 679846 665579 697894 699115 727501 740245 707165 785452 1861552 1957292 1191659 987401 601685 596231 710418 706231 735125 746187 755827 765327 870716 865770 4853235 5067045 39.15 70.9 1
10:03:39 2024-01-29 660589 658150 179537 177608 289054 293056 315956 313138 198030 199072 237640 241360 280097 279567 4321020 4574519 6379005 6144037 1058654 1100413 260201 228717 239638 240921 290489 281442 269914 270770 188282 189174 663721 622854 1438715 1416962 391895 386155 550081 554125 679846 667648 698814 701101 728661 739431 705181 785788 1862784 1960069 1195649 987401 603182 596231 711932 706267 738722 747238 756204 767032 872605 865770 4841763 5069176 39.15 70.9 1
10:03:40 2024-01-29 662031 658178 179946 179962 288960 293155 315956 313579 197721 195069 237675 241185 276323 279640 4330372 4562481 6365146 6143431 1055453 1100413 257966 228717 239099 243595 290454 282311 269842 270734 188210 189704 647771 623172 1432372 1415956 392174 385299 555008 555337 679846 667648 697894 699041 729487 739395 704183 786162 1865516 1958680 1193654 988808 604041 595094 710418 708272 738685 746151 759881 765327 871370 866113 4853661 5069176 39.15 70.9 1
10:03:41 2024-01-29 660589 658069 179572 180254 288960 293155 315956 313614 198065 199351 237640 240948 275137 279603 4327186 4574519 6387825 6144037 1056355 1100450 258000 228398 239470 243937 290189 281008 270258 270734 188210 189105 650671 622277 1425641 1417970 391616 385263 553707 555232 678883 666667 697894 698619 730912 742709 704110 783762 1862875 1962111 1193654 985996 603182 594252 709411 706231 740769 746151 755668 765364 871370 865770 4841763 5063433 39.15 70.9 1
10:03:42 2024-01-29 662234 658178 179572 179805 288960 293013 315956 313256 197755 195035 237640 241185 280133 279640 4330372 4562481 6369680 6144299 1060279 1100450 258000 228717 239470 243972 292465 282131 269227 270734 187910 189071 644286 624083 1435177 1414951 391059 385263 553707 556690 681229 667139 697894 698125 726987 743053 707202 783738 1862875 1954864 1191659 989314 604152 596231 710418 706267 737605 747710 755827 767847 871333 866382 4853661 5067045 39.15 70.9 1
10:03:43 2024-01-29 660052 660149 179537 179962 288761 293297 315956 313835 198030 195088 237640 241891 279865 279640 4329579 4553208 6351029 6144037 1053529 1098819 257966 228398 239099 240016 289783 282131 268813 269279 187874 189071 643421 624069 1445185 1410938 391059 385299 553707 555621 680773 665506 697894 696076 725376 738639 707165 783267 1860230 1949561 1191659 991630 604470 597500 711419 707269 738068 746151 753678 764444 868833 865438 4853122 5059824 39.15 71.0 1
10:03:44 2024-01-29 660557 659398 179254 179997 288345 293297 315956 313102 198375 199280 237604 241891 275988 279603 4327186 4553208 6351304 6144037 1054314 1099634 257931 228363 239099 240353 289783 282529 268813 269279 187489 189278 644871 624638 1426846 1413721 391059 385334 553707 556086 680773 665543 697782 697099 726687 739359 705181 785228 1864145 1952253 1215642 989614 604375 595938 711150 708272 737084 746151 752272 764205 871063 866382 4853046 5069176 39.15 70.9 1
10:03:45 2024-01-29 660052 659626 179537 179967 288761 293177 315956 313614 198306 199280 237640 241185 276162 279567 4321020 4562481 6369680 6143431 1058617 1099597 257966 228753 239470 243972 290259 282131 269227 269279 187885 188967 649221 624184 1431720 1417753 391616 385299 556034 555264 680291 667465 698776 698968 730702 739359 704183 782651 1866807 1958680 1191659 987401 604041 597923 710418 708075 738163 747218 753491 765327 871370 864770 4844255 5067045 39.15 71.0 1
10:03:46 2024-01-29 660052 658178 179537 179962 288955 293297 317476 313614 198030 199351 237640 241116 279762 279567 4330372 4574519 6385323 6143431 1058654 1100450 259545 228398 239470 241130 288667 281931 270366 268051 188281 188615 642481 619028 1442742 1423020 391616 386466 552138 553241 678810 667039 694133 696916 729610 744070 706253 786139 1864200 1962304 1170555 983195 603182 595387 709219 706267 735161 743982 755827 768743 871370 863900 4812601 5067045 39.15 71.0 1
10:03:47 2024-01-29 665976 658178 179567 179927 293490 292334 315956 313138 197755 195339 237237 240746 274941 278673 4327186 4595762 6397864 6143468 1058378 1100450 258000 228363 239134 243937 288667 281335 268882 268051 188017 188683 644286 620633 1422355 1420158 392174 385155 552493 553462 678773 665543 695195 696953 729601 739215 706439 785470 1862875 1956892 1191659 983195 603182 595387 708405 707067 738722 743946 754025 768197 871370 863900 4816048 5064938 39.15 71.0 1
10:03:48 2024-01-29 664387 660410 179821 179675 288951 292334 315956 313138 197584 195563 237640 240746 279740 279298 4323200 4574519 6383783 6134672 1057146 1100450 257966 227690 239099 243937 289545 281335 269986 268834 188017 188980 644286 621384 1443782 1418145 389984 385191 553670 555036 678663 665579 695726 698472 729044 739215 704998 787840 1862821 1958680 1193654 985221 603182 594508 708405 706231 741182 746151 754025 767614 871370 865158 4816039 5059824 39.15 70.9 1
10:03:49 2024-01-29 663445 658178 179572 179997 288955 292334 315956 313138 197721 195373 237428 241116 279972 279603 4327186 4571753 6388331 6135281 1055453 1100413 258754 228363 239099 243937 289818 281335 269986 270734 188017 189112 641427 622277 1435116 1416135 391616 385442 553670 555036 678700 667987 696790 699041 729615 739251 705034 788220 1868155 1958680 1215642 985996 604159 594143 709411 706267 738722 747270 755454 767614 871370 865158 4825444 5059824 39.15 70.9 1
10:03:50 2024-01-29 663916 658187 179576 179993 293413 292744 315956 313138 198065 195373 237640 241116 275104 279567 4321020 4568024 6379005 6135281 1056355 1100486 258754 228631 239470 243630 289783 281732 269796 268869 187885 189412 643035 622854 1437696 1416135 390571 385442 549887 555073 678700 667987 697634 698509 729364 739251 704000 787097 1865516 1961460 1191659 985996 602754 595131 709877 707499 738127 745065 755678 768833 871370 864890 4837342 5067045 39.15 70.9 1
10:03:51 2024-01-29 663445 658214 179821 179962 293485 292744 315956 313614 197755 195373 237675 241185 280097 279315 4327186 4565259 6374464 6139049 1057108 1100450 258000 228398 239099 244008 289783 281299 269227 269279 187753 189278 650671 622409 1422401 1414129 389984 385442 550117 554553 679625 668938 697634 699390 727510 739251 705071 785938 1865516 1960584 1191659 987401 603182 596231 710344 707269 738380 746151 754062 765364 870570 865770 4841763 5059824 39.15 71.0 1
10:03:52 2024-01-29 660778 658178 179537 179967 288548 293155 315956 313835 197721 199143 237438 240948 279901 279102 4330372 4568505 6379005 6133858 1056393 1098856 259114 228753 239134 243972 289783 281335 269606 268460 188017 188980 647771 622277 1422416 1416135 389984 385478 550081 549770 678613 667513 697100 697867 730912 739251 705071 785587 1865516 1959163 1193654 987126 603182 595387 709411 707067 739022 747477 755715 765401 871370 867037 4825444 5067045 39.15 70.9 1
10:03:53 2024-01-29 662190 657678 179572 179962 293413 293297 315667 313614 197893 194765 237675 241150 279633 279603 4327186 4569159 6369928 6139049 1056413 1100450 257966 228398 239099 243595 289783 281641 269227 268904 187489 189278 646321 622277 1426885 1413674 387754 385478 550117 554589 679846 668397 696642 698894 730393 743053 705034 785699 1864188 1960561 1191659 988808 604743 596231 710418 706267 740130 747274 754216 764784 870137 866382 4844255 5059824 39.15 71.0 1
10:03:54 2024-01-29 660740 659160 179693 179871 288553 292851 315956 312882 198030 199001 237869 240983 279958 279531 4317821 4559239 6360355 6125306 1056393 1100450 258000 228008 239099 243766 289783 281299 269227 269057 187489 188980 638568 622854 1421450 1414129 390928 385442 550153 554162 678883 666704 695615 698619 728839 740659 707165 785378 1864163 1959192 1191659 988771 601955 594069 710418 706267 738722 746187 754954 764719 870716 866382 4832118 5063433 39.15 71.0 1
10:03:55 2024-01-29 659801 658693 179542 179711 288477 292405 315956 313579 197755 199072 237675 240781 279704 279531 4327186 4565259 6376143 6134672 1053727 1099634 258035 228116 239099 243901 288028 281335 269986 270008 187489 188726 636668 620633 1425072 1418145 389984 384865 551356 553144 678883 665688 695874 697136 729669 740549 707165 788183 1862801 1964952 1191659 985085 602514 595524 708871 705923 735161 743982 757017 767466 870716 863900 4805824 5059824 39.15 70.9 1
10:03:56 2024-01-29 661742 658182 179537 179711 288643 292405 315956 313138 197584 195373 237438 241150 275988 279013 4321020 4558778 6369680 6143431 1053764 1099634 258000 228717 239099 243972 289818 281335 269227 268904 187489 189278 649221 622854 1429210 1410938 389984 385442 550117 554321 678883 667212 697894 698125 727501 740572 707165 785228 1865479 1955025 1191659 988808 601881 596158 710381 706084 735968 746187 753418 765327 871223 866382 4839370 5059824 39.15 71.0 1
10:03:57 2024-01-29 660778 657188 179258 180033 288241 293297 315956 313863 198030 199036 237675 241185 279901 279567 4321020 4565259 6379005 6138214 1057108 1100450 258000 228398 239099 243666 290441 281335 269227 268904 187489 189112 643571 622854 1441092 1414129 389984 385442 550153 554589 679611 667684 697894 699115 727687 739431 705983 786423 1865479 1962851 1191659 988533 604041 596158 710381 706084 740130 746973 754528 765364 871370 866309 4825256 5069176 39.15 71.0 1
10:03:58 2024-01-29 660778 657683 179572 180002 293210 292334 316203 313614 198099 194765 237640 241219 279901 279640 4321020 4556000 6360616 6135281 1058842 1099634 258000 228398 239134 240833 290259 282311 269038 269314 187489 189278 646321 622854 1426461 1413858 387754 385478 550153 555410 679846 668397 697894 697136 727109 739431 705753 782971 1864145 1960561 1191659 988808 604626 595864 710418 706084 740130 749395 753717 764784 871370 866382 4850196 5061221 39.15 70.9 1
10:03:59 2024-01-29 660703 657224 179113 179711 288372 292334 315956 313138 198030 198965 237485 241185 276784 279603 4327186 4564986 6372235 6134672 1053801 1100413 258754 228717 239099 243972 288465 281335 269986 268647 188017 188683 642856 621076 1422369 1419151 391481 385171 551747 549734 678402 665761 696494 697136 729729 740842 706290 786139 1862784 1962467 1193654 985085 603182 592391 709374 706121 741219 747856 755454 768694 871370 865158 4805824 5059824 39.15 70.9 1
10:04:00 2024-01-29 665027 660598 179533 179706 288586 292405 315956 313614 197721 195373 237438 240746 279958 279567 4321020 4577270 6379005 6134672 1055603 1099671 257966 228601 239099 243595 289783 281299 269796 268869 187885 188718 641427 621964 1421764 1415132 389984 385478 550081 552917 678883 666704 697894 698619 729669 739467 705217 783836 1861552 1959125 1191659 986492 604159 592355 709877 706121 740389 747856 755491 769468 871370 865158 4817018 5059824 39.15 71.0 1
10:04:01 2024-01-29 661199 657224 179439 179675 288553 292259 315956 313138 197755 195204 237640 241185 279174 281460 4317941 4558778 6365146 6135281 1057146 1100450 258035 228363 239134 243630 290259 281931 269227 268869 187489 189015 648677 622854 1461357 1410938 389984 385478 550153 554589 680364 667684 697894 699115 728087 739467 706253 783799 1861552 1958680 1193654 989314 604159 594838 710418 706084 739894 747130 754342 768333 871223 866382 4825256 5064938 39.15 70.9 1
10:04:02 2024-01-29 661719 657687 179542 177270 289541 293092 315956 313614 197790 195069 237675 241219 280155 279640 4330372 4559239 6360355 6130120 1053876 1100450 258000 228203 239170 243595 290259 282131 269227 269536 187489 189278 646321 622854 1423380 1410938 387754 385478 553266 555839 680093 666704 697894 697136 727537 739395 706253 783418 1861552 1951717 1168598 989341 604163 595754 712401 707660 740167 746865 753232 767238 869917 866309 4839106 5069176 39.15 71.0 1
10:04:03 2024-01-29 660561 657188 179254 179993 288373 293416 315956 313138 197879 199036 237640 241185 280097 279603 4327286 4565259 6374464 6135370 1058880 1099634 258000 228398 239099 243801 289818 281677 269227 268904 187489 189312 649221 622854 1437696 1413858 390020 385478 550153 554162 678883 667451 697398 698619 727573 739431 704718 783564 1861552 1953136 1215642 987401 603767 596048 710381 708075 740167 747159 757709 768909 871186 866237 4853661 5061221 39.15 71.0 1
10:04:04 2024-01-29 661507 657646 179503 179871 288553 293092 315739 313471 197755 199001 237438 240781 279762 279531 4321020 4565259 6369928 6125929 1052227 1100486 258000 228363 239099 243595 289580 281335 269227 268904 187489 188815 650671 622409 1439289 1412090 389984 385478 550153 553770 678883 667175 696586 699115 728639 740842 705254 783799 1861279 1958680 1193654 985996 602066 596034 710344 707571 740246 749444 759179 768358 871296 866273 4828198 5057403 39.15 71.0 1
10:04:05 2024-01-29 662238 660566 179507 177213 293008 293649 315956 312816 197961 195069 237604 241219 280026 279603 4321020 4556000 6351304 6134395 1053764 1100450 260044 228398 239134 243630 289853 281732 269227 269314 187489 188980 647771 622409 1419693 1410938 387790 385478 550153 554589 678883 667212 698888 698844 727546 740805 705753 783342 1858837 1953168 1191659 986734 602531 596231 710916 708075 740246 749444 755641 768371 870989 866309 4840198 5059824 39.15 70.9 1
10:04:06 2024-01-29 660157 656263 179400 177519 288647 293297 315956 313174 198065 194697 237640 241254 276165 279640 4321020 4546741 6341991 6144037 1052381 1100486 257966 228433 239099 240353 289818 282529 268849 269314 187753 189105 651577 622409 1444777 1410938 387754 385514 553852 555839 679882 665761 697894 696643 728602 739721 705717 786199 1858909 1949486 1191659 989614 603549 597573 711419 708079 740246 749975 755939 767126 868723 868567 4848689 5059824 39.15 71.0 1
10:04:07 2024-01-29 658611 659160 179254 177519 288919 293297 315956 313174 198065 199001 238165 241047 275988 279531 4317821 4543936 6341429 6134052 1054062 1100413 258000 228363 239434 241207 289783 282131 269227 269279 187489 189243 642499 622854 1438819 1410938 387718 385406 550081 555963 679846 665725 698888 697099 726551 739129 705181 784855 1858909 1949486 1191659 988808 603182 596231 710418 707269 738416 749395 755028 767051 872046 866309 4854076 5065626 39.15 70.9 1
10:04:08 2024-01-29 660250 659626 179499 180179 288960 293979 315883 313221 197996 199140 237604 241185 276162 279459 4327186 4556000 6360355 6134052 1056355 1100376 258000 228363 239099 243901 292114 281931 269227 269279 187874 189243 642320 622277 1435393 1410938 387718 385442 550117 554553 679329 667175 698888 698619 727464 739395 706085 787284 1862875 1953136 1191659 988808 603182 597076 710418 707269 738940 747218 755065 768682 873287 866164 4843662 5062007 39.15 70.9 1
10:04:09 2024-01-29 660773 658826 179533 179927 288756 293262 315811 314056 198306 196812 237604 241116 275988 279279 4317821 4562481 6369680 6134052 1055565 1100450 258000 228398 239638 243937 289642 281931 269842 268904 187489 188946 624220 622854 1423058 1413946 389948 385442 550081 554125 678883 667139 697894 699115 728566 739395 705181 787284 1864200 1957292 1191659 985996 603182 593722 709411 706231 738685 746187 755566 765327 873287 867037 4834203 5067809 39.15 70.9 1
10:04:10 2024-01-29 660369 660048 179503 177129 288553 292086 315956 312816 197893 194697 237604 242008 275795 279567 4321020 4543936 6348494 6129677 1055640 1099634 260165 228327 239099 243901 289783 279644 269227 268869 188017 188946 657150 622392 1425319 1414129 387718 385178 550045 552880 678883 665725 697894 700107 728529 739395 705181 783762 1862875 1958680 1189664 985996 603182 595809 710418 706267 738685 746151 755132 765364 872605 867037 4831655 5062007 39.15 70.9 1
10:04:11 2024-01-29 660405 660525 179435 176774 288960 293262 315956 313579 197687 197075 237499 240712 276550 279262 4317540 4574519 6379005 6129677 1055402 1099939 257966 228168 239063 243901 289343 279680 269796 268834 187489 189002 648753 621964 1420171 1415132 389948 385171 552998 553536 678883 666704 697398 699115 729669 740769 705181 783799 1862875 1958680 1193654 984595 601137 595039 709411 707770 735644 743982 757556 765327 871370 866113 4827390 5067809 39.15 71.0 1
10:04:12 2024-01-29 660405 660057 179435 176774 288996 293021 315956 312188 197721 194765 237393 241986 276483 279531 4317821 4556000 6360080 6129677 1052264 1100413 257966 228168 239099 240690 289783 281931 269002 269279 187489 189112 646321 622409 1422111 1410938 387718 385442 550117 555927 679846 665725 697894 698125 726951 740499 705217 786012 1861552 1947540 1191659 988808 602494 595516 710418 707770 737045 746151 758798 765327 870100 866382 4842957 5060573 39.15 70.9 1
10:04:13 2024-01-29 659635 659626 179968 177274 289023 293013 315811 313697 198030 198965 237640 241150 276622 279567 4323986 4562481 6360355 6124673 1057146 1100450 257931 228363 239099 240690 292114 281931 269227 269279 187489 188980 654296 622409 1436143 1412943 389948 385478 550081 554589 680296 666667 697894 698125 727637 739395 706085 785452 1861552 1953136 1191659 987902 603182 595094 710418 706267 738649 746151 755827 765327 870716 866382 4833443 5061221 39.15 70.9 1
10:04:14 2024-01-29 660782 659764 179435 177274 288924 293155 315847 313435 197687 196812 237640 241150 280549 279315 4317821 4564214 6369680 6134052 1056053 1100450 257966 228363 239099 243937 290189 281732 269842 269279 187489 189278 649221 622277 1428125 1410938 387718 385442 550081 554553 678883 667139 697894 699115 727537 742001 705717 786162 1858909 1955905 1193654 987401 604152 594252 709914 706194 738127 746187 753988 765327 871370 866382 4834850 5062322 39.15 71.0 1
10:04:15 2024-01-29 666452 660547 179469 177023 288960 292906 315811 313400 198030 195271 237604 240896 279958 279531 4314607 4556000 6376181 6125306 1057108 1100413 260751 228168 239099 243937 288869 281335 269986 270008 188149 188683 647943 619717 1439608 1418145 389948 385142 550575 553536 678883 665688 695343 699115 729669 739395 705753 786102 1861552 1958680 1191659 983195 602754 594545 709914 705194 738649 743982 755827 767614 872605 865158 4804087 5061221 39.15 71.0 1
10:04:16 2024-01-29 664549 660447 179469 176774 288960 292709 315847 312924 197858 195271 237499 240914 276323 279531 4320106 4558778 6369680 6134672 1055539 1100413 257966 228168 239099 240690 289642 279680 269606 268834 187489 189036 641427 622409 1443432 1410938 389948 385135 553034 552917 678883 667175 697894 698619 729669 739395 704183 786125 1861552 1958680 1191659 985996 603182 594252 709411 707269 737642 745065 754062 765364 871370 866113 4834850 5066402 39.15 71.0 1
10:04:17 2024-01-29 665497 660451 179774 176704 289045 293155 315618 312704 197858 195271 237499 240978 276729 279495 4311668 4571753 6375525 6124673 1056318 1100450 258754 228363 239099 243710 288430 281299 270366 270008 188017 188649 650003 619305 1440624 1418145 390020 384865 550575 552917 678883 665688 695874 698125 729811 743651 707328 787257 1864200 1958680 1192906 983195 603182 595387 708405 706267 740093 743946 755132 768743 871370 863900 4813506 5057679 39.15 70.9 1
10:04:18 2024-01-29 662017 658433 179400 177204 288852 293567 315883 312959 197893 197366 237463 241012 276764 279118 4320902 4583778 6388331 6129677 1057258 1102047 258000 228363 239673 243972 288974 281299 270675 268460 187489 188849 644286 620492 1423701 1416135 389948 385135 552138 553536 678883 666667 697398 698619 729669 743053 705717 786102 1862875 1958680 1213607 983195 603294 592573 708405 705694 738722 746151 755668 767614 871370 865158 4816947 5057679 39.15 71.0 1
10:04:19 2024-01-29 662501 657637 179537 177453 288870 293049 315703 313328 197893 195271 237499 241533 276499 279351 4326804 4556000 6360355 6129429 1054137 1097599 260237 228327 239470 243901 289783 281732 269038 269279 187489 189112 644286 621830 1436740 1410938 387718 385406 550117 554553 678883 665761 697894 698844 726987 739395 704147 783775 1858800 1951717 1191659 987401 603182 596231 711932 706267 738945 746187 754752 764784 871370 866382 4838305 5050472 39.15 70.9 1
10:04:20 2024-01-29 658579 659365 178971 176779 288548 293645 315667 312597 198099 196247 237534 241047 276340 279423 4323713 4551997 6380371 6125306 1056908 1100413 259329 227690 239702 240690 288465 281732 269986 269214 188017 188518 660277 617503 1427788 1420158 387754 384288 550575 553144 678883 663737 693825 697136 731810 741855 708368 788414 1862875 1958737 1191659 981762 600711 593189 707365 705694 734051 745745 755939 768743 871370 863900 4793803 5051916 39.15 70.9 1
10:04:21 2024-01-29 663916 658693 179374 176638 288851 292405 315739 313540 197755 197075 237393 241081 276764 277675 4326804 4614255 6348343 6129677 1060279 1102285 258719 227690 239842 240353 289524 282529 269227 269214 188414 188057 666620 613308 1429826 1420158 389948 384252 551356 551968 680576 663700 691784 696606 731810 740952 709102 790771 1862821 1962851 1195649 980368 603294 595809 706363 706231 735941 743374 755289 769326 870100 862645 4806633 5051916 39.15 71.0 1
10:04:22 2024-01-29 662501 658105 179250 179836 288553 292370 315956 312188 197823 197075 237061 242055 276586 276788 4326946 4626283 6330336 6143431 1063198 1100486 260201 228062 239842 240353 288465 282131 269227 268051 188281 187501 642856 612658 1434526 1416135 387739 384252 551747 552751 680847 665545 689714 696076 729633 735064 706290 792171 1862821 1965086 1176423 977551 604159 595809 706363 708272 737026 741882 753492 768160 866305 863937 4814415 5048314 39.15 70.9 1
10:04:23 2024-01-29 660552 658698 178971 179993 287742 292370 315956 311898 197755 196522 238651 242393 275775 277300 4326946 4625164 6339538 6144037 1063462 1100413 259614 228203 239735 240353 288702 282131 269227 270245 188017 188387 643750 612545 1436611 1410938 387739 384865 550081 552953 681536 665688 689714 697099 727601 735028 706290 791935 1868155 1967874 1182292 983195 606626 596231 708908 709277 738068 739422 755827 767577 866305 866382 4821063 5057679 39.15 70.9 1
10:04:25 2024-01-29 660052 659626 178407 180320 287882 292334 315956 312153 198065 194731 236870 242224 276198 277106 4326946 4621860 6336582 6129466 1066279 1101973 258885 228566 239470 240681 291253 282131 269227 268494 188017 188518 652121 612214 1438114 1410938 387739 384288 552138 549806 680094 664712 689714 696606 728566 738336 706290 791935 1868155 1967603 1201633 981799 606737 596231 707903 708272 737549 739458 755827 767577 866341 865770 4827950 5050472 39.15 70.9 1
10:04:26 2024-01-29 660552 658173 178971 180280 287742 292977 315956 312188 198030 195035 236504 241926 275740 277267 4323385 4624147 6340124 6134672 1062876 1100536 260162 228327 239842 241002 288702 282457 269227 268460 188281 188126 634730 612107 1433836 1410938 387739 384865 550045 552953 681055 665218 689751 697136 728566 735064 706290 793063 1866829 1965086 1205623 981799 606194 594179 708405 708272 737801 739422 752807 767577 866305 865158 4811483 5048314 39.15 71.0 1
10:04:27 2024-01-29 661765 659622 178971 180280 287337 292602 315956 311867 197755 195035 236870 241219 275988 276931 4311034 4627965 6321152 6130299 1061949 1100572 260345 228168 239842 240521 291253 282131 269463 270543 188281 188126 651254 611670 1439908 1410938 387739 384288 550009 549734 682670 664748 689751 696076 728566 736135 707165 791935 1868155 1967874 1193654 981504 606194 596231 708405 709277 737549 741882 755289 767614 866305 865770 4821063 5048314 39.15 71.0 1
10:04:28 2024-01-29 660547 658150 178941 180059 287337 292440 315956 311898 198030 197089 236870 241185 275988 278441 4311034 4624147 6330732 6134672 1063523 1100450 258885 228826 239699 240184 289018 282131 269427 268051 188281 188580 641427 612251 1458438 1408427 387739 384865 552138 549770 680057 664712 689751 696113 728051 736445 706290 791935 1868155 1962304 1195649 981102 604752 596231 707903 708272 737109 739458 754752 767577 866305 865158 4818670 5048314 39.15 70.9 1
10:04:29 2024-01-29 660052 657179 178437 179997 287422 292405 315956 311898 197721 194731 236139 241185 275988 276506 4307548 4626132 6339538 6130678 1063462 1098819 259171 228203 239593 240139 288974 282529 269038 268086 187885 188443 642856 612545 1448928 1408938 387739 385442 550045 552917 683054 665688 689714 698125 728575 734475 706253 793101 1869508 1967874 1207618 983195 606626 596231 710146 709097 738940 739458 754565 765364 865388 865770 4867851 5048314 39.15 70.9 1
10:04:30 2024-01-29 659809 659160 179762 180608 286866 293297 315956 311679 198203 199176 236905 241185 275070 278637 4317821 4635743 6321152 6141551 1069551 1100413 258704 228557 239099 240353 291701 281677 269227 268425 187885 188817 644286 615783 1422079 1408938 387739 385478 550081 553734 683054 665725 689751 698125 729364 734475 706253 793063 1868155 1968608 1201633 981799 606737 595167 707903 709005 738068 739458 755827 768743 866341 865158 4821999 5055522 39.15 71.0 1
10:04:31 2024-01-29 660589 657219 178403 180033 287746 292440 315956 312153 197755 195035 236870 241891 276943 276842 4311668 4616672 6330223 6145942 1063198 1102285 257931 227655 240250 243937 288904 282547 269191 270008 188546 187796 649467 612983 1434738 1416135 387739 384865 552138 549504 680057 664712 690730 697099 729669 736942 706290 791935 1866829 1966479 1182292 981799 608428 595094 707903 708272 737796 739458 752807 768743 866305 865158 4811459 5050472 39.15 70.9 1
10:04:32 2024-01-29 660323 658114 178407 180159 287337 292405 315956 311867 197721 199247 236870 241891 275795 277818 4317821 4622084 6339425 6136516 1064567 1102285 259360 228577 239638 240353 288834 281931 269227 270507 188174 188057 650671 612214 1447584 1408427 387739 386057 550081 552953 683574 665688 689714 698125 727537 734332 706253 792499 1868155 1970039 1201633 981799 605762 596231 707903 708272 738068 741882 755289 767614 867604 865158 4821063 5044715 39.15 70.9 1
10:04:33 2024-01-29 660515 657538 178407 179997 287337 292440 315956 312188 197755 197089 237237 241961 276784 278477 4321020 4620815 6343957 6141551 1065738 1103853 259360 228772 239664 240690 289343 282131 269012 268086 188342 188580 641427 613159 1437872 1410938 388841 385299 550081 549806 682054 665688 689714 697136 728566 736482 707328 793063 1868155 1967874 1205623 983195 606119 596231 708405 709780 737632 739458 755289 767614 866305 866382 4832457 5048314 39.15 71.0 1
10:04:34 2024-01-29 659581 657683 178441 177768 287422 293092 315956 311934 197755 199387 236870 242206 275795 278673 4314743 4618115 6334532 6141551 1069545 1101503 258525 228932 238993 240246 289783 282131 269227 268086 188246 188683 642856 613431 1436791 1410938 387739 386063 552922 552953 682090 665725 689714 697806 727641 735064 706290 793101 1868155 1967874 1184248 984595 609998 596231 709766 709277 738068 740833 754025 765401 866958 865770 4832920 5050472 39.15 71.0 1
10:04:35 2024-01-29 659581 657678 178437 180391 287337 294037 315956 311934 198030 199247 236905 241219 276518 278673 4311668 4617118 6332378 6149039 1066354 1102285 259578 228257 240231 240246 289580 282021 269191 268086 188017 188649 640367 611008 1474535 1408938 387739 385442 550081 555899 682054 665725 689751 697136 727573 737814 706290 793101 1868155 1966053 1184248 983195 608036 596231 709914 710284 737605 741882 754062 765401 865656 865770 4842286 5050472 39.15 70.9 1
10:04:36 2024-01-29 660323 658693 178403 176261 286902 293013 315956 311867 198203 194765 236870 241926 280155 277587 4308722 4608509 6321302 6143478 1074137 1103069 258380 229038 239531 240824 291834 282021 269191 268647 188281 188387 644286 617057 1416913 1410938 387739 386600 550117 553770 687122 668667 691294 699115 729154 734511 708172 793101 1866829 1971435 1182292 983680 606626 595094 709411 709277 738945 741357 758798 767614 867604 866382 4821063 5048314 39.15 71.0 1
10:04:37 2024-01-29 659114 658506 178441 180360 287337 293333 315956 312153 198203 197089 237272 241891 279762 279531 4317821 4627978 6312323 6133909 1072173 1103779 258814 229038 238790 241028 289405 282021 269760 270353 188149 188353 642856 615783 1432557 1407425 390503 387763 552138 549770 684130 667039 694428 699549 729742 730093 707328 788451 1862586 1974267 1205623 983195 610869 595960 709411 710136 737642 740833 756278 767378 861278 865158 4867957 5050472 39.15 70.9 1
10:04:38 2024-01-29 659581 658693 178441 178009 286897 293080 315956 311898 198375 194765 236905 241219 276748 277392 4314865 4608657 6321739 6125929 1066386 1102995 259585 228257 239735 240655 288799 282493 269191 270734 188017 188546 658337 612658 1461623 1408938 387739 385191 550081 552917 682054 665218 690484 698770 727537 733959 705753 793063 1865441 1968645 1203628 980368 604901 594216 708405 708272 737545 739458 753380 767614 868563 863937 4801062 5050472 39.15 71.0 1
10:04:39 2024-01-29 660089 657885 178933 180037 287332 292886 315956 312153 197893 195035 236705 241219 275251 276506 4311668 4624687 6325817 6129677 1059072 1102174 260237 228152 240107 240690 288834 282257 269191 270353 188546 188644 642856 613421 1439276 1414129 388565 384865 553398 553536 682297 664748 690730 697309 731678 736135 707328 791935 1868155 1965086 1203628 980405 605762 596231 707402 709509 738068 741321 754752 767614 866341 864890 4817625 5041120 39.15 70.9 1
10:04:40 2024-01-29 659585 656922 178971 180033 287328 292405 315956 311679 197721 199247 236870 241219 276166 277496 4311668 4618115 6323053 6134672 1062731 1100046 258419 228861 239257 240139 289783 281623 269191 270353 188017 188512 642856 616943 1422716 1408938 387739 385478 550117 555626 684094 665688 690730 697136 728178 737437 706290 791935 1862858 1967215 1197644 981799 605688 596231 707903 708272 733820 739458 754752 768780 866341 865158 4825557 5048314 39.15 70.9 1
10:04:41 2024-01-29 659585 658182 178407 180324 287840 292851 315956 311925 197721 199387 236870 241219 279669 277818 4311668 4635927 6323367 6125043 1061949 1098856 258000 228471 240373 240886 291432 282493 269191 270543 188546 188284 644464 613421 1443128 1414951 387739 384324 550045 549806 683927 665761 690730 697136 729236 736653 705873 791935 1868155 1966479 1205623 982922 606194 596231 708405 708272 738068 742663 754752 768743 868833 865770 4811497 5046873 39.15 71.0 1
10:04:42 2024-01-29 660557 657957 178441 180063 287332 292334 315956 311242 197755 199247 236870 241254 276554 278477 4311668 4602000 6323367 6125929 1064831 1100486 262784 228203 240338 240512 291170 282547 269498 270353 188414 188415 641427 611520 1456878 1414951 387739 384288 550009 552989 681572 667039 692530 697099 728566 738336 706290 795327 1866829 1967874 1207618 981799 610583 596231 708405 709780 736564 741882 754528 767032 866341 866382 4835116 5050472 39.15 70.9 1
10:04:43 2024-01-29 658652 658730 178407 180320 286924 293092 315956 312153 197755 194765 236504 241219 279704 276118 4314865 4608583 6323053 6134672 1063462 1098856 262635 228398 239877 240184 290842 282347 269048 270446 188017 188580 642856 612983 1441083 1411712 387739 384686 553314 552917 681091 665725 690767 696843 728570 735028 706290 793101 1872173 1967874 1188161 983195 606626 594216 708908 709277 736564 741882 753380 765401 866305 865770 4825294 5050472 39.15 70.9 1
10:04:44 2024-01-29 659585 657219 178407 180107 287891 292440 315956 311679 197755 199211 236870 241219 275795 278209 4311668 4628668 6323053 6125306 1066241 1099158 258885 228371 239134 240353 288904 282075 269878 270698 188210 188705 641427 613421 1444336 1409705 388565 384650 553314 555505 682781 665182 689677 697136 730393 735028 706217 791935 1868155 1970395 1207618 983195 606626 596231 709914 709277 738068 740760 755827 767032 866232 866382 4827950 5048314 39.15 71.0 1
10:04:45 2024-01-29 659549 659160 178373 180320 287059 292567 315956 311643 198030 194731 236870 241219 275988 276703 4317821 4617034 6313728 6125306 1062326 1098819 259614 228008 239842 240353 288667 282131 269191 270698 188174 188739 634730 612545 1439370 1409705 388565 385299 553314 555899 684200 665652 689714 697136 727791 736191 706070 793063 1868155 1971766 1184248 983195 606551 596231 710418 709780 738156 741919 755827 765327 866268 866382 4839370 5042544 39.15 70.9 1
10:04:46 2024-01-29 658579 659617 178373 180320 286535 293297 315956 311679 198030 194731 236870 241926 275988 277782 4311668 4618115 6330487 6133820 1063486 1100413 259614 228363 239842 240353 288904 282131 269227 268460 188342 188871 643035 613421 1440560 1409705 388565 385334 553707 555899 684450 665543 691220 698125 728666 734475 708677 792020 1866792 1972065 1182292 984808 606626 596231 710418 709097 737605 741612 755132 765401 865008 865770 4845741 5048314 39.15 71.0 1
10:04:47 2024-01-29 658579 658424 178407 180386 286454 293361 315956 311679 198030 194731 237237 241891 279566 277818 4321020 4618115 6323053 6129677 1066392 1100450 258885 228363 239638 240353 289378 282131 269227 268460 188017 188683 642856 613233 1433940 1415735 388565 384686 553314 555110 682744 667465 692530 697099 728147 735064 706290 792565 1870811 1967874 1184248 982497 608081 596231 708405 709277 738068 743044 755095 767577 866341 866382 4821811 5048314 39.15 71.0 1
10:04:48 2024-01-29 659549 657678 178407 180285 287059 292950 315956 311898 198065 199211 236870 241185 275988 278673 4308456 4608620 6323053 6129677 1063486 1100829 258885 229108 238729 241207 289580 281931 269227 268051 188017 188518 644286 617946 1420653 1411712 389948 387655 552922 555110 685696 667039 695851 701101 731256 730201 707292 787853 1870841 1974267 1207618 982278 606626 597118 710418 709097 737605 741882 755603 768146 863104 865158 4867040 5041120 39.15 71.0 1
10:04:49 2024-01-29 659082 658693 178126 180324 286857 293987 315956 311643 198203 194731 236905 242137 275988 278673 4311668 4618115 6312248 6129677 1066624 1100413 258486 228398 239099 240184 288755 282131 269227 268086 188210 188091 642856 613159 1441147 1409705 388841 387255 552922 555110 682744 666565 692530 697694 727319 736581 706217 792499 1862821 1972022 1178380 983195 606626 594216 709374 709277 736527 739422 753380 765401 866307 865770 4807990 5038949 39.15 70.9 1
10:04:50 2024-01-29 658616 658227 178250 180037 286862 292822 315956 311206 197721 199351 236870 241185 279865 278637 4308456 4607213 6313728 6125306 1066241 1099634 258885 228363 239150 240184 288465 282131 269227 270008 188017 188353 634730 611307 1451729 1408427 388841 386466 553277 555110 682744 666092 692530 696423 728839 738749 706070 791935 1862821 1966168 1174467 980331 605762 596231 708405 709093 738317 740760 754752 767577 866305 865158 4807990 5041120 39.15 70.9 1
10:04:51 2024-01-29 660520 658698 178407 180249 287324 292405 315956 311425 197721 194697 236669 241185 275988 276082 4302316 4618797 6313728 6119956 1063462 1099634 258885 228363 239470 240184 288904 282131 269038 268460 188017 188518 643750 612214 1439803 1406941 387739 385769 553670 556690 685386 665543 692530 698014 728516 736627 706070 792624 1868155 1970039 1188161 983404 604752 596304 707903 708272 737540 742897 755990 768743 866305 865158 4797715 5038949 39.15 70.9 1
10:04:52 2024-01-29 658616 658428 178407 179962 287413 292405 315956 311679 197755 194765 236504 241891 276907 276701 4311668 4608843 6313728 6124673 1061355 1099634 257966 228008 239842 240353 288667 282529 269227 268086 188281 188091 650671 611670 1432546 1415132 387739 384252 552885 554642 682707 666779 691109 696953 729606 738749 707646 794119 1868118 1965086 1199638 980331 607627 597076 708405 708272 738068 743044 756695 767614 868181 865158 4824081 5038949 39.15 70.9 1
10:04:53 2024-01-29 659549 657678 178403 179997 287940 292334 315956 311643 197721 199351 236705 241219 275988 277392 4308456 4602000 6313728 6125306 1063462 1099634 258885 228363 239842 240184 288702 281732 268813 270008 187885 188649 641427 611670 1441224 1408938 387739 385442 550081 555899 684686 667987 692492 697026 727391 737705 706107 792914 1868071 1974230 1186204 983195 606626 593996 710146 710284 738068 741882 753380 768919 866000 866382 4821774 5041120 39.15 71.0 1
10:04:54 2024-01-29 658113 658689 178250 180324 286423 293092 315956 311643 197721 199316 236870 241185 275988 278673 4311668 4615513 6313728 6125306 1070979 1100450 258522 228363 239470 240184 288904 281931 269227 268051 187489 188518 647771 614032 1426951 1408938 387739 384324 553670 552917 682670 667987 693518 696843 728655 737705 706143 792020 1869510 1972631 1186204 983195 606626 596231 710344 709097 738068 741846 755827 767577 868954 867037 4821063 5040053 39.15 70.9 1
10:04:55 2024-01-29 660052 658232 178407 180360 286535 294193 315956 312153 198203 199351 236905 241150 275795 277818 4311668 4618115 6323053 6119956 1075850 1099158 262932 228753 237587 243666 288904 281335 269606 269818 188017 188091 641427 615179 1426557 1406941 389394 387799 550575 553144 683825 663232 694508 704057 733177 735587 709766 789722 1865516 1973464 1187670 984209 606626 588980 707903 710675 737958 744950 761198 768743 862202 867037 4867040 5048314 39.15 71.0 1
10:04:56 2024-01-29 664387 658428 178433 179997 287737 293795 314002 313138 197138 199036 236870 240746 275795 277782 4311668 4641993 6332378 6125306 1072363 1097599 259757 229108 237622 240868 288904 281299 269227 270008 188017 188091 645715 616174 1424193 1408938 387646 387799 551356 553536 684130 666018 693788 704094 730446 734332 709079 790324 1864200 1977671 1203432 983680 607627 592719 707903 710675 738326 743804 760150 767577 862202 865158 4869154 5041120 39.15 71.0 1
10:04:57 2024-01-29 664387 658428 178976 179836 287742 294229 314038 313138 197549 199247 236905 240948 279762 277818 4314743 4639334 6330487 6125030 1076542 1097599 257711 228398 237657 244179 288028 282131 269986 269818 188017 188387 636208 613421 1422946 1406941 389394 386600 548982 553144 681018 662321 691821 702134 731951 737450 713303 794629 1862740 1973428 1191659 988808 606626 592081 710146 709277 732819 739458 762679 765734 863446 864246 4895500 5054074 39.15 71.0 1
10:04:58 2024-01-29 668740 657426 178971 179706 287552 293297 315511 314092 197070 195408 236870 241185 275104 277782 4308596 4667112 6332378 6125306 1075850 1099634 262528 228861 237622 243595 288667 281335 269606 270008 187885 188726 642856 615179 1448872 1406941 389671 387835 550575 549734 684094 664712 693825 701070 731632 735962 709619 791605 1866853 1977671 1193654 984382 608357 592155 708368 710909 738068 744625 760735 771040 861408 865122 4860169 5051954 39.15 71.0 1
10:04:59 2024-01-29 664387 658698 178937 180249 287940 293979 314002 313614 197721 194765 237438 241185 279669 278548 4308456 4620815 6313728 6125306 1075008 1099634 257931 229108 237657 243630 288974 281931 269796 268051 188017 188091 644286 615179 1446636 1406941 387646 387835 551356 549504 684094 663737 693862 701602 729706 735356 709116 791642 1864114 1973464 1187670 983121 606626 591700 708368 712304 738671 743642 760809 768743 862774 863755 4863556 5041120 39.15 71.0 1
10:05:00 2024-01-29 664387 658227 178971 176770 287332 294193 314002 314305 197138 199247 236905 241116 279762 277818 4302316 4636660 6312248 6116577 1077348 1100450 262784 228043 237622 244043 288575 281931 269796 269629 188281 188091 648574 613421 1427425 1406941 389394 386021 549018 553144 681785 662321 691784 702134 729706 735064 708888 790808 1862816 1978248 1193258 988104 605762 589994 708368 710284 735867 744170 762977 768743 862202 865515 4868993 5044105 39.15 71.0 1
10:05:01 2024-01-29 669724 659875 178971 179841 287836 292886 315475 314092 196489 195408 236504 241150 276554 277356 4305526 4657852 6323053 6124673 1073862 1097599 262748 228203 237622 244043 288028 281732 269606 270008 188017 188057 647144 613421 1446636 1408938 389394 386328 549018 553144 681536 663114 691784 702171 731810 736482 709657 793101 1861489 1981064 1189188 988808 606758 590864 708871 710247 735442 743496 763884 768706 862202 862945 4881726 5041120 39.15 71.0 1
10:05:02 2024-01-29 667757 660094 178475 179907 288142 293155 314773 314827 197104 195204 236669 240781 276162 277818 4302316 4641993 6332378 6116577 1075083 1097599 262897 228753 237622 243801 288904 281335 269606 268051 188017 188443 644286 615179 1438139 1406941 389671 387799 551867 549734 684057 663232 691821 701638 731906 735624 710381 790808 1862875 1971472 1193654 985085 608133 594289 708368 713824 738156 743533 758317 771230 862055 866113 4860188 5038949 39.15 71.0 1
10:05:03 2024-01-29 661530 658232 179366 177523 287000 294229 315031 312153 197755 199001 236905 241150 275602 277854 4302158 4624100 6318277 6120305 1075850 1098856 257752 228913 237622 243595 288974 281335 269227 269818 188017 188387 653571 614739 1432846 1406941 389394 387835 550575 552685 684094 663737 693825 701106 729706 733180 709877 790209 1862821 1974267 1195649 985085 609225 595589 709219 712304 739894 739386 758317 771819 863278 865013 4859595 5041120 39.15 71.0 1
10:05:04 2024-01-29 660557 658693 178971 176633 286987 293979 314995 313350 197721 199036 237237 240948 275795 277818 4302316 4608620 6313728 6124673 1072713 1098042 262563 228398 237657 243630 291021 281335 269606 269818 187489 188057 644286 615179 1430430 1406941 389394 387835 550575 553536 686219 663232 691821 701106 730775 734586 710381 788488 1862821 1971472 1197644 983195 609772 595167 709300 712773 738031 743569 757816 770050 863314 863755 4859595 5040564 39.15 71.0 1
10:05:05 2024-01-29 664387 658428 178933 179746 287737 293828 313638 313614 197138 199036 236905 240948 276324 277818 4302316 4632747 6327871 6115941 1070828 1097301 258885 228753 237657 243595 288904 281335 269227 268051 187885 188091 644286 615477 1442258 1408938 389394 387799 551356 553536 684130 666055 693862 701106 731292 734586 709374 791605 1862821 1971472 1176423 982497 608791 593348 710307 713317 740130 739314 758841 767466 864613 864976 4858500 5034425 39.15 71.0 1
10:05:06 2024-01-29 664240 657683 178937 180219 287737 294265 314038 313507 197755 199072 236905 240781 276554 277818 4299397 4641993 6330487 6116577 1078079 1097228 262897 228238 237657 244079 287993 281732 269796 269829 187885 188091 639487 613421 1431524 1405944 388841 386057 549018 553144 680094 662321 691821 702171 730866 735064 709120 790808 1861463 1975667 1213607 983195 606551 592938 707402 712230 738054 743424 762437 767503 861445 865049 4872041 5041120 39.15 71.0 1
10:05:07 2024-01-29 664387 658045 178835 179836 287981 293084 313817 313871 197789 196937 236870 240781 275988 277587 4302316 4651239 6323053 6125306 1075812 1097265 262635 228883 237622 243595 288904 279716 269606 269818 187489 188091 645715 615179 1428933 1406941 389394 387799 550575 549770 684057 663232 693825 701602 729833 734586 710381 790209 1862875 1973996 1195649 982497 607923 594545 708405 710173 740232 743424 761236 769178 862092 865049 4867154 5048314 39.15 71.0 1
10:05:08 2024-01-29 661567 656837 178971 177062 287297 294842 314516 311796 197721 199001 237332 241150 279704 278640 4311668 4655793 6332378 6125306 1072788 1097265 258522 229108 238481 240353 288939 281732 269606 268086 188017 188126 635787 615783 1422993 1406941 389394 387835 550081 549770 684130 665725 694849 700043 729829 734586 708368 789610 1862858 1971472 1180336 982497 607923 596304 709411 710136 736236 739170 760262 770529 867106 865697 4858121 5040454 39.15 71.0 1
10:05:09 2024-01-29 662505 657762 178976 179871 287082 294807 314516 313138 197584 199036 236905 240943 276428 277818 4311668 4628482 6327871 6120661 1074014 1100720 258885 229073 238693 240690 289580 281931 269227 270389 187885 188353 642856 616060 1428933 1408938 389948 387835 552922 553536 685277 665652 693788 701033 731773 736252 708295 788033 1862821 1974267 1201633 982922 607923 596231 709411 711141 738068 743044 758692 769393 865042 866237 4868556 5046761 39.15 71.0 1
10:05:10 2024-01-29 660778 657757 178377 180214 286414 293979 315151 311974 197858 199349 236870 241116 275988 278386 4308456 4615179 6323053 6124673 1072363 1097599 258885 229038 238324 240690 288869 281262 269191 270008 187885 188318 642856 616060 1443012 1406941 389394 387181 551747 553536 684057 667002 693788 700007 729651 734586 708332 790437 1864200 1971435 1178380 982460 608357 595809 709411 710284 738940 739422 757797 769860 864429 867037 4857785 5040449 39.15 71.0 1
10:05:11 2024-01-29 662321 658118 178403 176779 287332 294193 314002 312888 197583 199173 238834 240746 276376 277782 4308456 4635330 6313728 6127446 1074905 1099939 259614 228363 238324 244179 287120 282529 269606 269214 188017 187892 636208 613308 1427135 1405704 388841 385442 548594 553144 682297 661852 691711 701070 729760 735028 710661 791935 1862875 1975667 1181685 985996 604715 592601 707365 710100 736060 743642 762437 768706 862774 867037 4867554 5056194 39.15 71.0 1
10:05:12 2024-01-29 667698 658620 179400 177523 287400 293021 313745 314056 197104 196937 237463 241081 276252 277747 4313926 4655205 6313728 6124673 1077595 1097599 257931 228168 237657 244215 288168 282131 269227 269593 188017 188408 645715 612470 1424397 1405704 389394 385478 549526 553536 681055 662321 691220 702098 730739 738336 710661 791935 1861552 1975667 1207502 985295 605762 591010 707365 711177 735941 744097 762397 768706 861555 866150 4876527 5052581 39.15 71.0 1
10:05:13 2024-01-29 666750 658620 178869 177274 287158 293155 313489 314056 197070 194765 237026 240943 275988 277460 4308456 4630074 6313728 6115295 1075850 1099597 257931 228363 237551 243937 288772 281696 269796 269818 188017 188057 647144 615103 1426267 1405704 389394 387181 550575 553264 683054 663732 691784 701070 730739 735875 710381 790172 1862875 1971398 1176423 983195 607923 594545 707866 710136 738416 743642 758502 767651 862202 865122 4867040 5046761 39.15 71.0 1
10:05:14 2024-01-29 661383 658657 178869 177270 286880 293979 314444 311890 197549 199069 236870 241116 275775 278601 4308596 4621787 6323053 6120305 1074137 1097599 257931 229073 237622 243937 289559 281732 269796 269818 188017 188057 645715 616060 1426117 1406941 389948 387799 550575 553536 685799 663700 693296 701070 729706 734586 710109 788451 1861552 1971435 1193654 982922 608469 595387 708908 711141 737605 743374 758502 768706 863425 865770 4857795 5051168 39.15 71.0 1
10:05:15 2024-01-29 661852 658657 179151 177274 287117 294914 314301 312010 197377 199245 237237 241116 275988 278386 4311668 4635153 6330336 6124673 1074670 1098819 257966 228877 237551 243901 288430 281299 269606 270008 188017 188057 645715 616174 1421556 1408938 389671 387763 550575 553536 683537 664018 693296 701602 730739 734586 710381 791567 1862875 1971435 1193654 983195 609225 592427 708405 710638 738068 743642 759533 767614 862202 864511 4855952 5047688 39.15 71.0 1
10:05:16 2024-01-29 666277 658657 178873 177266 287796 294015 313823 313656 197549 195035 239696 241150 275988 277782 4317821 4618797 6313728 6115295 1073862 1097599 260122 229108 237551 243972 288869 281335 269796 270209 188017 188091 647771 615179 1440146 1406941 389671 387763 550575 553536 684021 663664 693296 701106 730739 730093 709877 789610 1864200 1971435 1195649 982497 608357 595387 709411 710638 738068 742934 758502 768706 862202 865770 4859595 5042302 39.15 71.0 1
10:05:17 2024-01-29 664240 658474 178903 176779 287261 294051 313346 313656 197549 196522 237463 240914 275864 277747 4302901 4681828 6349296 6129677 1070997 1097599 259796 228327 239063 244043 288833 282529 269227 269629 188281 187783 643715 612983 1430087 1401719 388841 385442 548411 553536 681018 660447 691747 701070 729633 735028 712243 792499 1858909 1972065 1189664 988104 605762 585595 709411 709019 732782 739458 762324 765327 863750 865415 4881012 5042302 39.15 71.0 1
10:05:18 2024-01-29 669792 658013 178800 177527 286714 293155 315331 312010 197515 195882 235998 241921 276499 276859 4311392 4696513 6303057 6124673 1076255 1097599 259614 228008 238861 244008 288833 282131 269191 269214 188017 187762 645715 612708 1426668 1401719 388841 385406 547431 553536 681536 661852 691747 702061 727537 735028 711200 791935 1861552 1971435 1213606 985996 604901 585595 707365 710284 734898 739458 763414 768706 862202 866382 4874020 5048314 39.15 71.0 1
10:05:19 2024-01-29 668062 658510 179049 177763 287046 293603 314594 313948 197535 195136 237463 240978 276534 278030 4311530 4655016 6321265 6129677 1075441 1097599 263267 228203 237587 244043 286977 281876 269606 270008 188017 188091 642305 613346 1426944 1406670 389394 385442 548594 552751 681813 663460 691784 702134 729706 735064 709621 792788 1858909 1977068 1187670 983195 606350 588908 707365 710136 737022 743642 762046 768160 862165 865158 4860036 5038949 39.15 71.0 1
10:05:20 2024-01-29 664387 656961 179083 177239 287909 293730 313602 312995 197549 196522 236765 240978 275882 277603 4308456 4626093 6313728 6125306 1074632 1100413 260158 228717 237622 244250 288430 281931 269796 269250 188281 188057 647144 613421 1425006 1405944 389394 386636 548982 553536 681499 663261 693553 702134 731256 735406 710381 791334 1861279 1977068 1189664 983195 607490 592560 707866 710638 738068 744515 760772 769600 862202 865158 4863066 5042544 39.15 71.0 1
10:05:21 2024-01-29 664387 656832 178976 177258 287891 293979 313715 313292 197412 196522 237131 241012 275917 277603 4311668 4635153 6330487 6122039 1075673 1097228 259983 228168 237587 244008 287993 281335 269606 269593 188017 188057 643750 613308 1425006 1401719 389394 387181 549018 553144 681536 662321 691784 703393 730857 734511 710381 791371 1860081 1974267 1199363 985996 604901 590973 709443 709061 735941 743642 762434 767614 862202 866382 4863066 5042544 39.15 71.0 1
10:05:22 2024-01-29 665254 658227 178407 179801 287737 293611 313715 313841 197446 195136 237131 240810 275757 277675 4304875 4633366 6313728 6110933 1077872 1097599 259614 228398 237385 243972 288168 281299 269606 269818 188017 188408 644286 613346 1421556 1406941 389671 387181 551085 552751 683018 663261 691784 701070 731810 736773 710381 790734 1858909 1971435 1193654 981799 607923 594124 707866 711214 738068 744625 759618 767614 862202 865501 4859595 5029583 39.15 71.0 1
10:05:23 2024-01-29 660593 656832 178446 179927 286871 293773 313787 311939 197480 196349 237393 241012 275688 277639 4304875 4618463 6310486 6115295 1072713 1100683 259614 228877 237587 240797 288028 281262 269227 269629 187489 188057 644286 615141 1428643 1406941 389394 387526 550575 552649 683091 663700 693296 701106 729706 733695 709374 788451 1862875 1971472 1178380 981762 607923 595387 708405 710136 739721 739458 756315 767577 862202 863900 4853661 5031768 39.15 71.0 1
10:05:24 2024-01-29 659585 656832 178411 176629 286432 294229 314038 311676 198065 196522 237428 240978 275495 277639 4303484 4635278 6313728 6115295 1074138 1099939 259796 228008 237622 244008 290779 281335 269227 269250 188017 188057 639487 613421 1425869 1405944 389671 387181 549796 553144 684200 663261 691821 702098 729706 734332 710123 790771 1860230 1971728 1201398 985996 603818 592100 706363 710284 735539 744692 763527 768706 861555 865158 4853084 5038949 39.15 71.0 1
10:05:25 2024-01-29 663809 658428 178407 176774 287427 293262 313525 313614 197070 196522 237026 240943 275775 277531 4314294 4653803 6323053 6124673 1077099 1097228 259614 227409 238481 244115 287967 281732 269227 269214 188281 188057 639487 613346 1434865 1406941 388841 385442 548594 552751 682297 662101 691747 702134 729706 738336 709120 792775 1858909 1974267 1189664 983195 606588 591046 707365 710136 737022 744097 762324 768743 861555 865158 4852471 5028303 39.15 71.0 1
10:05:26 2024-01-29 665798 657771 178407 179675 287328 292405 314002 314056 197070 199387 236504 240943 276198 277496 4308134 4669964 6303136 6116278 1068432 1097599 257677 228363 238729 240850 288725 282729 268813 269250 188281 187892 645715 612545 1445435 1401719 388841 385478 547431 549770 683018 660447 691257 699739 725412 734332 711237 791898 1862928 1955950 1189664 992468 606626 592792 712967 709061 729606 744097 758502 765092 864378 865487 4923891 5041120 39.15 71.0 1
10:05:27 2024-01-29 667224 658428 178130 179958 287095 292744 314995 312153 197104 199387 236104 242670 275442 277958 4313926 4666173 6256050 6125306 1069334 1097228 258885 228327 238359 243937 289122 282893 267682 268869 187489 188705 646321 615783 1427027 1392499 388841 386636 551085 556269 684057 662321 695911 700043 725385 733959 712401 787257 1853564 1958680 1187670 995295 606626 590719 713508 711214 731746 742901 760037 764510 864037 871454 4914850 5041120 39.15 71.0 1
10:05:28 2024-01-29 667698 658428 178373 179993 287297 293297 315475 312224 197412 195339 235739 242298 275795 276895 4310840 4681489 6278583 6125306 1069545 1099263 258636 228363 238324 243817 287779 282529 267397 270734 187489 188387 644871 615783 1455107 1397748 387739 385478 548206 555963 683054 660447 691784 700604 721224 735102 711237 789610 1858909 1958680 1191659 991058 606626 589849 710418 710284 732819 739458 757835 765092 863425 865487 4902810 5038949 39.15 71.0 1
10:05:29 2024-01-29 669214 656832 178407 176629 287328 292851 314959 313827 196796 195408 236139 241150 275988 276931 4301601 4668246 6307057 6124673 1069470 1097599 262861 228612 239028 243972 286898 282529 269227 269449 188414 187927 638077 612545 1422687 1401719 388841 385478 547431 553536 683305 661383 691257 701602 727537 735064 713019 792499 1858909 1970667 1191659 986734 605762 585559 708908 709780 732819 742663 762324 765364 861278 864125 4874020 5041120 39.15 71.0 1
10:05:30 2024-01-29 667757 658428 178441 179876 287337 292405 315733 314056 196796 195373 236139 240948 276518 276931 4304466 4680570 6294041 6127090 1072528 1097599 262932 228008 239221 244250 288833 282131 269227 269214 188017 187988 642305 612983 1458804 1406941 388841 385442 547431 553144 680057 660153 691784 702134 728843 735064 711200 792775 1858909 1974267 1197328 985996 605456 585595 707402 709097 735419 743642 761779 768743 862202 865770 4869116 5041120 39.15 71.0 1
10:05:31 2024-01-29 664784 656832 178407 179967 287337 292356 313525 314092 197070 195035 238665 240914 275795 277782 4302316 4639030 6307558 6122039 1075636 1097599 262932 228363 237551 240921 290431 281732 269606 269413 188017 188091 647144 616174 1422131 1406941 389394 387490 549796 553144 682090 663732 693296 702134 731292 732892 710381 790808 1861552 1974267 1195649 982497 607923 591554 708405 710675 738068 743642 760075 768769 862202 865158 4860036 5041120 39.15 71.0 1
10:05:32 2024-01-29 660593 656832 178937 179711 287073 294229 314002 312153 197378 199105 236905 241150 275988 277551 4296026 4633676 6349296 6125895 1075636 1097489 259431 228371 237587 244115 287190 281677 270330 269593 188017 188057 642129 613421 1423848 1405944 389394 386021 548594 553144 681813 662321 691784 702098 729806 735064 708583 790771 1858909 1971472 1166642 982497 606551 592938 706363 710136 737632 743642 761892 767614 862202 865158 4849575 5038949 39.15 71.0 1
10:05:33 2024-01-29 664387 657762 178441 179997 287413 293425 313781 313102 197549 199001 236870 240948 275215 277657 4302316 4630074 6330006 6122713 1078646 1100720 259943 228222 237551 243972 288570 281335 269227 269901 187910 188057 647144 613346 1453760 1407425 387682 387799 549796 553264 683054 661792 691821 702134 731810 736504 710381 790808 1861552 1974267 1170555 982497 606626 592792 708405 710173 737894 745153 760735 768780 862202 865158 4853046 5031768 39.15 71.0 1
10:05:34 2024-01-29 662505 656832 178446 179962 287332 293567 313781 312874 197549 199001 236800 240781 275795 277782 4302316 4608620 6325106 6127090 1075673 1099865 259907 228222 237481 241028 288610 281335 269796 269629 188210 188353 644286 615179 1440719 1406941 389948 387511 550186 553536 683788 661792 691784 701602 730775 732928 707815 790771 1860230 1974267 1174467 982224 607923 594124 707903 710638 738940 743374 758539 768743 862202 865158 4839181 5031768 39.15 71.0 1
10:05:35 2024-01-29 659585 656568 178433 179711 286893 294193 314038 311679 197138 198965 236870 240948 275795 277782 4302316 4611556 6320196 6123377 1075673 1097526 259943 228932 237481 240824 290467 281732 269227 270008 187489 188091 639998 615179 1418360 1406941 389671 387799 551710 553536 684021 664092 693825 701070 729947 735624 709877 790437 1864200 1971435 1201633 981799 608357 593795 708405 710136 736564 739458 757835 767614 864037 865158 4848067 5031768 39.15 71.0 1
10:05:36 2024-01-29 658616 656832 178407 179931 286423 295314 315511 311934 198030 199001 236870 241150 276131 277818 4302316 4614255 6313728 6116278 1075673 1097562 260345 228897 237481 241028 290467 281587 269986 269818 187885 188091 645715 615619 1428933 1406941 389671 387217 549796 553536 683054 661792 691821 702171 731901 734368 710381 790808 1861489 1975667 1187670 981799 607923 592829 708134 711177 734087 745190 760195 768743 862202 865158 4853240 5038949 39.15 71.0 1
10:05:37 2024-01-29 662036 656832 178441 179871 286974 294229 313167 312188 197721 199036 237237 240781 279602 277782 4302316 4626786 6318552 6116278 1077758 1099902 259578 228257 238218 241707 288833 282021 269950 270008 188017 188485 642305 613421 1442758 1406941 389671 385442 548749 549734 682744 661852 691784 702134 731545 736689 710661 791935 1858909 1977068 1187670 983195 609998 592373 707903 710945 737022 743642 761892 768146 862202 865158 4856126 5031768 39.15 71.0 1
10:05:38 2024-01-29 664387 656832 178971 179997 287940 293745 313561 313138 197104 199211 236870 240746 275602 277922 4292964 4632747 6312210 6116278 1074404 1100829 259542 228257 238957 240766 288797 283530 268966 269972 188281 187728 651790 611670 1425772 1399731 389394 385442 547431 555036 681536 659219 691637 700043 725544 736099 711237 791935 1858909 1965086 1167865 987401 605762 589307 710418 710284 732964 745810 762434 765327 864649 865379 4886714 5041120 39.15 71.0 1
10:05:39 2024-01-29 668470 657967 178407 179715 287422 292602 314110 313805 196318 195035 236174 240412 276554 277551 4305384 4648593 6323053 6107225 1077758 1100829 259435 228062 238993 241028 288707 282457 269155 269178 188281 187954 650003 610685 1425154 1401719 388841 385227 547321 553536 680057 660447 690730 703058 727537 737814 711200 790808 1858909 1971472 1193258 985996 604901 590592 707903 708560 735419 743044 762434 768743 862202 866382 4858578 5031768 39.15 71.0 1
10:05:40 2024-01-29 663846 656072 178441 179711 287332 292744 313817 313871 197104 196812 236174 240781 275988 277356 4301160 4669731 6323053 6110933 1074137 1100829 259435 228471 238886 241028 289077 282493 268869 269783 188281 187920 644286 613539 1438748 1401719 388841 385478 547212 549770 682781 660447 691549 700080 728765 734511 711273 791935 1858636 1967874 1168598 987401 605762 590742 709914 709780 731782 741882 762977 766760 863750 865415 4878392 5025998 39.15 71.0 1
10:05:41 2024-01-29 665761 656832 178441 179848 287328 292886 314074 314092 196796 194765 236835 240412 275215 277551 4299090 4633366 6307671 6099988 1071481 1097599 260777 228152 238886 241599 288797 281859 269570 269214 188281 187920 640896 613421 1425772 1403710 388841 385478 547431 552567 682707 661383 691784 701902 730321 736336 710661 791935 1856153 1974267 1179690 984595 605762 591046 708134 710173 735941 742934 761236 768743 861932 865770 4859595 5041120 39.15 71.0 1
10:05:42 2024-01-29 664387 656832 178407 179675 287332 293297 313525 313174 197070 199176 236504 240746 275546 277356 4302316 4648593 6323053 6111581 1075673 1097599 262932 228346 238112 241465 290431 281677 269760 269972 188017 188250 638077 613421 1427292 1407703 389394 386564 548799 553144 682781 663621 691747 702098 731431 734368 712401 791567 1861552 1977068 1213607 983195 606626 592829 707903 710137 737632 743987 764233 768743 862202 865807 4860226 5026980 39.15 71.0 1
10:05:43 2024-01-29 664387 656618 178441 179962 287332 292334 313085 313871 197104 199387 236905 240781 275795 277587 4299250 4635115 6323053 6110483 1072566 1097599 259431 227690 238729 241635 289000 281949 269498 269593 188017 187954 642305 613096 1435501 1403424 389394 385299 547431 553144 680787 660447 694508 702134 728529 735064 710698 792372 1858909 1974267 1175701 984321 604901 585595 707402 709097 735419 739458 762324 768743 861592 865158 4853046 5031768 39.15 71.0 1
10:05:44 2024-01-29 660593 656832 178758 179836 286893 293781 314038 311934 197138 198930 236870 240781 275602 277818 4299250 4620815 6301749 6106576 1072788 1097699 259757 227690 237254 243972 288168 279716 269950 270242 187945 188443 636668 612357 1439286 1405704 389675 386421 548945 553536 682536 663261 693481 701602 731951 736791 710381 790808 1858909 1978248 1203432 984595 605874 585631 707402 709097 735977 743117 762977 768146 861592 865158 4849199 5031768 39.15 71.0 1
10:05:45 2024-01-29 664387 656568 178407 179580 287337 293297 313085 313871 196967 199036 236705 240412 275602 276931 4299250 4632747 6303211 6106576 1075673 1096821 259614 228138 237622 244008 288211 281335 269796 269675 188245 188443 650003 615297 1426501 1405704 389671 386457 548982 553536 682744 663732 691784 701638 729706 736518 712401 790771 1858909 1973996 1166642 981799 607923 589849 708405 711214 738068 743642 760112 768780 862202 865158 4853046 5038949 39.15 70.9 1
10:05:46 2024-01-29 662505 656832 178437 176673 287332 294564 313561 311867 197138 199001 236870 240781 275215 277554 4299250 4615527 6323053 6115941 1075441 1097265 262897 228398 237421 243595 288465 281335 269227 269629 187885 188147 647144 615179 1426944 1405704 389394 387655 550539 553536 684723 664203 691637 701070 729706 730129 709877 790622 1861552 1971472 1172511 982349 606626 594545 708405 710675 737605 741882 756315 767069 862202 863937 4846734 5022416 39.15 71.0 1
10:05:47 2024-01-29 656718 656837 178284 179967 285610 293781 314074 311206 197721 199001 236870 240983 275215 277782 4302316 4611556 6309233 6105380 1075555 1097599 259614 228327 237551 241207 289119 281262 269227 270008 188017 188057 645715 613119 1422659 1408427 389948 387037 550539 553536 686398 665619 691637 703095 730666 736252 710109 790734 1864200 1973464 1187670 983195 608469 594415 707866 710100 737545 745477 760735 769289 862202 865770 4853661 5027386 39.15 71.0 1
10:05:48 2024-01-29 662505 658428 178373 176770 287328 294193 313489 312153 197070 199069 236835 240712 275988 277747 4299090 4620815 6294153 6109016 1072211 1097599 259614 227655 237622 244008 287094 281335 269227 269214 187885 187858 645715 613421 1445421 1408427 389948 385733 548909 553536 682744 662475 694013 704595 729487 736373 712401 789309 1858909 1981213 1185118 985996 604247 585631 708871 710284 735534 743642 762977 768743 860909 866382 4860188 5036765 39.15 71.0 1
10:05:49 2024-01-29 665804 656572 178369 176908 287413 292370 313269 314056 196762 199280 236139 240914 275795 276859 4292964 4648382 6304402 6110933 1074905 1097599 259764 228327 238324 244179 287967 281732 269227 269214 188017 188023 639487 611520 1439859 1404423 389948 385191 548374 553536 682744 662284 693518 704822 729451 738749 711164 790734 1857428 1971766 1189664 988104 605762 585559 709219 710284 731746 739422 762324 765327 864972 867609 4881012 5042544 39.15 71.0 1
10:05:50 2024-01-29 668173 656832 178373 179931 287301 293162 314995 313579 196796 195373 236139 241081 276376 277320 4299090 4655016 6294116 6115295 1072566 1096821 259249 228327 239389 244144 288833 282131 269191 269214 188281 188023 660277 612545 1439222 1401719 388841 386005 548374 553425 684723 661273 693518 703594 728384 738749 714429 791749 1858872 1972274 1189188 989314 605762 589234 708405 709277 735052 742934 764064 767577 864037 867609 4868993 5038949 39.15 71.0 1
10:05:51 2024-01-29 668429 656841 178407 176779 287301 292192 314995 313733 196455 195339 236669 240746 275988 277356 4302316 4645933 6313728 6120305 1072249 1097599 259614 227973 238359 244351 288725 282131 269606 269214 188281 188057 640896 612545 1459430 1401719 389394 385442 548799 553425 684148 662607 691600 704595 729487 736300 716488 791711 1862875 1975667 1185675 985085 608357 593566 707866 710100 735941 742934 763997 769289 862202 865770 4859595 5035357 39.15 71.0 1
10:05:52 2024-01-29 665804 658172 178441 179836 287324 293297 313745 313614 197104 195088 237202 241116 275988 277782 4295007 4639334 6312435 6106576 1075673 1100448 259614 228168 237622 244179 287094 281931 270101 270008 188017 188353 636208 612983 1421556 1406423 389394 385442 548594 553536 682670 663077 694508 704595 731205 738749 713414 792312 1862861 1977068 1187670 983195 606514 592932 709374 710602 738156 744692 762437 769688 862202 865770 4874832 5033172 39.15 71.0 1
10:05:53 2024-01-29 663445 656572 178441 179782 287827 294193 313049 313067 197070 199280 236835 240746 275795 277551 4299090 4636660 6313728 6110657 1077099 1097599 257780 228363 237587 244043 288168 281335 269796 270008 188017 188091 641427 612907 1444895 1401719 389394 386600 549018 553536 681536 664055 694508 704822 731627 738858 712401 790622 1861372 1974163 1176978 987401 605762 585559 709914 710100 733858 742897 763414 767614 865421 865415 4867045 5038949 39.15 71.0 1
10:05:54 2024-01-29 668173 658433 178407 179931 287297 292183 314995 314056 196728 195339 236870 240746 276323 276931 4305229 4648593 6298642 6115295 1074905 1097599 257931 228363 237657 244008 286911 281732 269227 269818 188017 188443 640896 612658 1425841 1401719 388841 385442 549526 552751 682297 661852 694471 704558 731517 738676 713921 791786 1860212 1979076 1187153 985922 605762 589270 707365 710284 735613 743987 764064 768706 863425 868385 4863066 5038949 39.15 71.0 1
10:05:55 2024-01-29 665761 656568 178407 179801 287328 292405 314002 313835 196762 199247 236104 241116 275988 276895 4299090 4651898 6303159 6106576 1070960 1097599 259614 228327 238896 244144 288833 282131 269227 269214 188017 188023 642305 612107 1423848 1401719 388841 385442 547431 553425 681018 661383 691784 704558 730912 740842 714354 791823 1860212 1978396 1188425 987364 606626 590067 708405 709277 734530 747929 763225 767540 864649 867609 4878392 5028379 39.15 71.0 1
10:05:56 2024-01-29 667451 656568 178407 179927 287256 292744 314995 313256 196728 195170 236669 240914 275988 276931 4299090 4651898 6313728 6105916 1075560 1097599 259614 227973 237622 244008 288689 281732 269227 269214 188017 188023 650003 611520 1440038 1401719 389118 385442 548206 552751 681266 661852 691747 702134 730912 738019 713163 792775 1862861 1973464 1187153 985885 606742 591661 708368 710284 735419 739458 764506 771630 862202 866382 4864519 5029583 39.15 71.0 1
10:05:57 2024-01-29 665254 656961 178407 179675 287341 292808 313049 313614 196762 196812 236174 240948 275795 276931 4297838 4669731 6294153 6106576 1071800 1097599 259431 227690 237657 244008 292609 281732 269012 269214 188017 188057 645715 612658 1432269 1401719 388841 385442 548594 553144 682297 661852 691747 702098 729669 736482 713303 795160 1864145 1973464 1187153 987401 606194 592081 708368 710210 734898 742934 762977 769430 863167 866382 4867078 5042544 39.15 71.0 1
10:05:58 2024-01-29 665798 656832 178403 179993 287332 292405 314038 313835 196762 199387 236139 241150 275988 277320 4299090 4657852 6313728 6115295 1075403 1097599 259614 228363 237587 244008 287757 281335 269986 269629 188281 188057 647144 613421 1454335 1401719 389118 386328 548982 553144 682781 663261 691784 702098 730985 735406 709084 792775 1863964 1973464 1201146 987401 606194 591661 710109 709670 733674 746869 762977 767032 864378 867390 4865518 5037790 39.15 71.0 1
10:05:59 2024-01-29 667698 657962 178411 179958 287574 292440 314959 312153 196762 195373 236104 241185 275795 276895 4302316 4671656 6295077 6115941 1068782 1097599 259614 227655 238324 240690 288391 282131 269002 269214 188017 187762 647144 611670 1431524 1400724 388841 385442 548759 553536 682017 661383 691747 701565 728212 735925 712243 792499 1861489 1971909 1189664 988104 606626 585559 709877 709203 733001 739242 763414 767032 863104 867037 4877514 5030580 39.15 71.0 1
10:06:00 2024-01-29 668136 657967 178373 179962 286853 293297 315439 312153 197104 195373 236104 241185 275602 276701 4299090 4673750 6289631 6110483 1066128 1097599 258885 228168 238693 240353 288833 280969 268813 269818 188017 188057 644286 611670 1425884 1397748 387739 385442 547431 552917 682750 660447 691220 700604 725376 734332 713288 791666 1858909 1963864 1191659 991354 606402 590864 710418 710284 733001 739012 760550 767201 864649 865415 4902435 5028379 39.15 71.0 1
10:06:01 2024-01-29 664080 656290 178642 179962 286853 292744 314959 312153 197070 194731 235410 242263 275215 276082 4299090 4672454 6267101 6120305 1069545 1097599 258885 228363 238693 240690 292641 282929 267682 270008 188017 188057 639998 613421 1443914 1395467 387739 386021 548982 554589 683054 661062 691784 701101 721472 734332 712747 790399 1858909 1958680 1189664 994463 606411 592537 712438 711798 732480 743496 759432 764294 864539 865555 4902520 5036765 39.15 71.0 1
10:06:02 2024-01-29 666240 655655 178681 177514 287143 293297 314995 311679 197549 195001 235410 241926 275602 276895 4302158 4674880 6257775 6115941 1069545 1097599 258885 228398 238359 240353 287120 280969 268247 268051 188017 188057 641427 612545 1441207 1394477 387739 386021 548206 555410 683054 660447 691821 701101 721490 736143 712747 790172 1857428 1957292 1193654 996595 608357 594611 716227 711798 733001 746100 760550 764361 864305 872536 4912479 5040487 39.15 71.0 1
10:06:03 2024-01-29 663916 654921 178130 180245 287010 293638 314038 312153 197070 199247 236104 242263 274987 278637 4292964 4610974 6248870 6115941 1063351 1096821 258704 228363 238359 243901 287792 282131 267682 268904 187489 188649 645471 618422 1431317 1392499 387739 386328 550039 555374 683054 660447 693825 701101 724497 730165 711164 787471 1853601 1957292 1213607 992468 606253 594611 714429 712193 732480 744478 759469 764980 864539 871977 4906589 5031158 39.15 71.0 1
10:06:04 2024-01-29 664277 656828 178407 179958 286969 293702 314450 312117 197138 194731 235739 242635 275215 276931 4298814 4671041 6248450 6110933 1069545 1096821 258885 228363 238693 240353 287120 286300 267682 270008 188017 188057 634202 613421 1441207 1392499 387739 386328 549018 555410 683537 660447 693333 701101 721372 732892 711237 790771 1858909 1957292 1189664 991058 606626 592829 713414 711687 732964 743626 758354 765017 863926 871301 4900689 5029583 39.15 71.0 1
10:06:05 2024-01-29 669238 658232 178407 179927 287409 292851 313684 314168 197377 195373 236104 241150 275795 276895 4292964 4660485 6313728 6106576 1073862 1096821 262897 228168 237622 244043 287120 281405 269227 269214 188017 188091 650003 612507 1428933 1405432 388841 385406 547431 552751 681813 662990 691747 702098 729706 736445 709120 791660 1858909 1974267 1187670 983195 606350 591046 706363 712230 737884 744331 761432 771155 861445 865013 4859103 5033210 39.15 71.0 1
10:06:06 2024-01-29 663445 656081 178805 176774 287301 293987 313049 312188 197446 196247 236870 240746 275602 277320 4292964 4630074 6312435 6106576 1073370 1097599 259939 228168 237018 243937 287993 279716 269227 269250 187885 188057 644643 613383 1424462 1401719 389394 386636 549018 552751 682054 663261 693023 701602 729811 735624 710381 790209 1859957 1971472 1191659 980368 606588 593928 707866 710100 738091 745042 762437 768868 862055 864976 4848689 5029583 39.15 71.0 1
10:06:07 2024-01-29 660089 656832 178642 177515 287162 293013 313561 311898 197104 195900 238944 240377 275215 277356 4283612 4611556 6304402 6110657 1074014 1097599 259718 228398 237551 243730 288570 279680 269227 269214 187489 188091 635259 613421 1425290 1401719 389394 387217 550575 553536 683537 663232 691784 701333 729706 736252 709374 789610 1861489 1971472 1197644 980331 607923 595387 709139 710136 737605 745153 759420 770529 864954 865624 4853122 5036765 39.15 71.0 1
10:06:08 2024-01-29 658077 655904 178377 179927 286589 293979 314002 311171 197549 198930 236870 241012 275335 277356 4283612 4582362 6304402 6097873 1072788 1097599 258704 228753 237657 240353 288500 281335 269227 270008 187885 188443 642856 615179 1425399 1404707 389394 387799 549815 549770 684094 665182 693825 700043 731814 734586 707830 788451 1864200 1971435 1201633 981799 606626 595809 709411 711177 738940 739458 758991 768757 865692 866041 4848689 5030133 39.15 71.0 1
10:06:09 2024-01-29 659906 656832 178403 179675 286454 293603 313751 311684 197104 199105 236870 240781 275602 277675 4292964 4618797 6304127 6106576 1072363 1097599 259431 228717 237587 243746 288869 281299 269227 269818 187489 188057 644286 613421 1417213 1401719 389394 387799 551747 553352 684057 663737 693825 701070 731292 735406 709374 789610 1862875 1967215 1200885 981762 607923 595809 709411 710136 737958 742934 758502 774034 865692 867037 4848689 5030133 39.15 71.0 1
10:06:10 2024-01-29 664350 656723 178407 179927 287422 294229 313525 313539 197480 199105 236835 240746 275215 277356 4302316 4624873 6304402 6101561 1073739 1097599 260158 228398 237184 243766 288168 279680 269227 269214 187489 188057 644286 613308 1420079 1401719 389394 387217 550186 552751 683054 661792 691784 700574 731292 735733 710381 790808 1858909 1971435 1195649 980368 608357 594545 708405 710136 737605 743044 758502 768197 864002 867037 4839068 5033729 39.15 71.0 1
10:06:11 2024-01-29 663806 656416 178339 176770 287310 293191 313525 312188 197104 196633 236765 240712 275602 277356 4297580 4648593 6304402 6115295 1071481 1097599 259614 228008 238729 244351 288833 282131 269012 269214 188017 188057 647144 612545 1426117 1401719 388841 385478 547431 553144 681055 661383 691549 702134 729117 735925 711200 791935 1858636 1971435 1181685 983195 605762 590742 706363 709097 735941 742934 762434 768470 861592 865770 4871651 5040449 39.15 71.0 1
10:06:12 2024-01-29 667698 658360 178864 177333 287274 292405 314038 313614 196318 194765 237026 240845 275988 276931 4299090 4641993 6312435 6110657 1074905 1096043 259937 227655 237622 244008 287120 281335 269227 269214 188017 187927 636208 612545 1436706 1401719 388841 385442 547431 551968 681813 662321 691257 701865 730866 735442 709156 791680 1858837 1974649 1187153 984595 607129 589307 708908 709277 733858 739458 762977 768743 861932 865770 4852933 5033224 39.15 71.0 1
10:06:13 2024-01-29 668173 656531 178343 176770 286916 292914 314851 313102 196455 195339 236174 240746 275775 276931 4292964 4655016 6304402 6115941 1072566 1097599 259431 228168 238359 243972 287085 281335 269227 269214 187885 187762 639487 611670 1423023 1401719 389394 385442 548759 553144 680094 662321 691784 702098 730356 736445 710661 791935 1858909 1977463 1185118 984595 604901 585595 707402 709277 733858 739458 763414 767651 862202 865807 4852819 5033272 39.15 71.0 1
10:06:14 2024-01-29 668173 656500 178339 176770 287113 292673 314815 312959 196625 195339 236174 240746 275602 276931 4302158 4648593 6304402 6110483 1067982 1097599 262932 228203 238359 240353 287985 282131 268813 269214 188017 187762 647144 610797 1423235 1398739 388565 385442 547431 549734 682304 660447 691784 701070 727623 735064 713019 791935 1858909 1967874 1197644 987126 605331 589270 709914 709277 731746 742773 762977 765364 863104 865379 4867040 5032843 39.15 71.0 1
10:06:15 2024-01-29 668025 658899 178339 177274 287180 293191 314558 311974 196967 195848 235998 241150 275602 276118 4301160 4667086 6253321 6100268 1064529 1096043 258885 228398 238693 240690 287190 282131 267682 268904 187489 188353 643421 615783 1457367 1395467 387739 386328 549018 555410 683054 660592 691821 701101 721517 733959 713288 791605 1853638 1955905 1189664 989651 606626 591918 711419 709780 731192 741882 758502 764525 864649 865523 4890526 5032843 39.15 71.0 1
10:06:16 2024-01-29 662657 655613 178339 177653 286826 293013 313894 311974 197275 196522 236399 242987 274987 277818 4284397 4601735 6287403 6106576 1063198 1096043 258885 228363 237657 243595 287016 282131 268435 268904 187084 188683 647579 619305 1415217 1388554 389394 387245 549018 556269 683054 663261 697398 700954 721152 735100 709120 783799 1853609 1953136 1187670 995295 606626 590265 714519 709097 733858 744018 762324 763966 865232 871722 4921871 5031768 39.15 71.0 1
10:06:17 2024-01-29 662657 655613 178267 177768 286718 293574 314372 312046 197309 194967 236729 242869 274653 278493 4288389 4597851 6267494 6110933 1061417 1094453 258885 228238 237622 243595 287155 281732 268435 268904 187226 188980 641427 619305 1412412 1390524 389671 387217 549796 556269 680057 662321 697894 701070 724204 734332 709120 783799 1853609 1953136 1187670 995295 604752 590847 714519 710284 733706 743982 762437 762879 864649 865560 4912479 5031768 39.15 71.0 1
10:06:18 2024-01-29 663178 656961 178271 177519 286575 293496 313930 312445 197001 194967 236564 242497 274617 278493 4299090 4597753 6272340 6110933 1063315 1097599 258885 228398 237622 243559 288761 281732 268624 268904 186964 189146 639998 619158 1417604 1390524 389671 387217 549407 556269 681629 662321 697894 701106 721188 738858 710160 783799 1853601 1950335 1185675 995295 606737 591955 713508 708560 733858 744018 762434 762187 864649 870547 4915988 5022416 39.15 71.0 1
10:06:19 2024-01-29 661254 654983 177990 177643 286137 293155 314229 313095 197001 196415 236069 242159 274198 278493 4292786 4601622 6244002 6098753 1060166 1097599 258885 228043 237622 243595 287155 281931 268435 268904 186964 188980 641971 619717 1430153 1389539 389394 386636 549796 556305 681572 662321 698613 700080 721152 735064 710159 783799 1852019 1953099 1185675 995295 606194 592523 713508 708597 733858 743982 761892 764454 862495 870492 4914850 5022416 39.15 71.0 1
10:06:20 2024-01-29 662574 654942 177845 179997 287515 293496 314229 313502 197446 194967 235834 243152 275109 277444 4304875 4667710 6248450 6111581 1069432 1096043 258885 227690 238359 240353 286977 282729 267682 268086 187946 188091 641427 612214 1446097 1392499 387739 386313 549018 554626 683054 660447 693862 699886 721260 733959 713325 790209 1853638 1958680 1191659 991058 606626 592829 711419 709097 731750 742934 758502 766295 864002 865523 4896093 5031768 39.15 71.0 1
10:06:21 2024-01-29 667694 656828 178407 179836 287337 292822 314486 312852 196898 195848 236729 241081 275917 277213 4298729 4665776 6296829 6107225 1068669 1100046 258885 228008 238613 240353 288427 286300 268435 269818 188017 188057 639462 611670 1434340 1397748 387739 385478 547431 552917 682090 660447 691784 700604 725376 735406 712784 791371 1853638 1961460 1191659 986734 605613 591046 710418 710284 731860 742408 762977 765364 862495 865451 4878392 5022416 39.15 71.0 1
10:06:22 2024-01-29 665789 656368 178407 176668 287099 292476 314074 313576 196830 197075 237990 240978 275688 276788 4293938 4669661 6262639 6120305 1068782 1096821 258778 227690 238729 243559 288459 286337 268435 269629 187885 187927 644286 611196 1447782 1395467 387739 385478 547431 552953 684686 659979 691257 700107 725376 734511 714878 791935 1858909 1961460 1168598 988696 605762 589343 710418 709780 730716 742934 762434 767922 864037 865537 4877336 5022416 39.15 71.0 1
10:06:23 2024-01-29 665748 656577 178441 179671 287588 292334 314773 314092 196455 197075 238268 240978 275775 276716 4295660 4661512 6276426 6117149 1068020 1096043 259249 228043 238622 243424 291714 282529 268247 269818 188017 187927 642856 611670 1461405 1397748 387739 385478 547431 552989 682090 660122 691821 698033 725412 734511 713325 791567 1853638 1955905 1191659 986771 606194 591046 710378 708597 731192 741882 760735 766748 861278 865487 4877336 5031768 39.15 71.0 1
10:06:24 2024-01-29 665825 656832 178403 179675 286897 292183 314552 313138 196455 195204 238775 240943 275811 277531 4292594 4643874 6276165 6094268 1066015 1096821 258885 227655 238693 240512 289198 281732 268624 269034 188017 187501 647144 610797 1431801 1397748 387739 385171 547431 553536 680094 660447 689751 700116 726991 734332 711237 791935 1858909 1967874 1168598 985295 604752 589307 708405 709277 731869 739458 762977 765401 862531 865379 4867159 5031768 39.15 71.0 1
10:06:25 2024-01-29 663436 655446 178441 176633 287422 293908 313561 311832 197138 199072 236669 240746 275988 277303 4301601 4621787 6311948 6111581 1075555 1100046 259614 228133 238658 244144 288833 282131 269191 269214 188149 188057 639487 611670 1425869 1401719 388841 385985 547431 553264 681536 660447 691747 702061 729081 736870 711200 793063 1858909 1973464 1179013 985996 605762 585559 708405 709780 734627 739458 763959 767614 864649 867609 4859999 5033172 39.15 71.0 1
10:06:26 2024-01-29 666943 656832 178407 179962 286862 292086 314959 313477 196421 195305 236835 240746 275988 276895 4295007 4665805 6288259 6105916 1066015 1097599 258600 228081 238658 241028 288643 282131 268813 269034 188281 188023 648574 611670 1439791 1399731 388841 385099 547431 553536 682781 660447 691220 701565 728538 735889 712179 792499 1858909 1970667 1189664 985996 603818 589234 708405 709277 732906 739458 762977 767577 864649 867609 4867154 5027386 39.15 71.0 1
10:06:27 2024-01-29 667239 655900 178369 176774 287189 292370 314959 312745 196421 197075 236104 241185 275795 276859 4284397 4676775 6264987 6125857 1067184 1096844 258885 228717 238815 240815 287958 281262 267682 268869 187489 189002 645471 618422 1423393 1391511 387739 386292 550186 555410 683018 660447 696499 700007 721188 736664 711200 787816 1857552 1955905 1191659 992468 606626 593766 711419 710284 729833 743987 759581 768776 864037 865528 4897190 5029583 39.15 71.0 1
10:06:28 2024-01-29 667899 655332 178373 176770 286423 292370 314038 311643 197070 195373 235739 241731 275988 276082 4295850 4681678 6274808 6116278 1065977 1097599 258885 228168 238359 240690 289379 282856 268247 270008 188138 188023 647771 612545 1424932 1392499 387739 385191 547431 553734 682054 660447 691747 700604 721224 734260 712243 790771 1854927 1958409 1191659 986734 605613 592519 710418 710284 729719 739458 761348 766635 863425 865415 4881877 5023800 39.15 70.9 1
10:06:29 2024-01-29 667084 656336 178407 176774 287301 292772 314480 313614 196489 195339 236104 240746 275215 277056 4283612 4645880 6302555 6111890 1069296 1096637 259614 228133 238693 240859 287985 282311 269155 269214 188281 187892 639487 611670 1432356 1399731 388841 385442 547431 553536 681018 660447 691747 701033 727069 735028 712243 792499 1858909 1970667 1191659 987401 605762 589270 709411 710284 733324 743044 762977 765364 863714 868223 4868993 5033172 39.15 70.9 1
10:06:30 2024-01-29 667708 656832 178373 176774 287265 292334 314737 312781 196455 195339 236139 241081 275795 276931 4292964 4645933 6301331 6116278 1069296 1097699 258707 228187 238658 240353 287016 282729 268247 270698 187910 188023 641427 613096 1442815 1394131 388841 386600 550186 556196 683537 662321 695874 700538 721188 734332 711200 787220 1853601 1957292 1213607 992468 606551 592756 713508 709061 731297 744692 760735 764510 864037 870420 4906589 5029583 39.15 70.9 1
10:06:31 2024-01-29 667425 655900 178373 179931 286826 292405 314959 312117 197104 197040 236104 242670 275215 276701 4295887 4661662 6263602 6127090 1070828 1097489 259288 228541 238719 240690 287085 282729 267647 270199 188342 188278 644822 612545 1434235 1392499 387739 386149 549018 555374 683537 660447 694576 701101 721345 739250 712747 790172 1853329 1957292 1191659 989614 606626 593818 711383 709061 729606 739458 759041 766356 864649 865487 4891283 5018817 39.15 71.0 1
10:06:32 2024-01-29 666482 655872 178373 177475 286423 292744 314516 311898 197070 195305 235375 241219 275988 276118 4292786 4661662 6263602 6122039 1069409 1096139 258422 228541 238552 240583 290431 282929 267682 268051 187753 188023 639998 613421 1432593 1392499 387739 386371 549759 555374 683537 660447 693788 701070 721260 733959 713252 789573 1853601 1958680 1191659 991763 606626 590682 713508 710100 731155 743642 760037 764444 863104 865523 4893695 5029583 39.15 70.9 1
10:06:33 2024-01-29 667694 655872 178245 179927 286862 292405 314480 311679 196933 195373 236139 241150 279906 276895 4283612 4661662 6284988 6116278 1066052 1097489 258778 228222 238922 240957 288797 283293 268292 270008 188017 188408 642856 612658 1431716 1396458 388565 386021 548749 555862 684723 660447 691784 701101 727505 736664 712243 791898 1853601 1960069 1191659 986734 606626 591046 710418 711141 731709 742934 760735 766710 864649 865258 4891283 5020218 39.15 70.9 1
10:06:34 2024-01-29 667219 656828 178407 176770 286862 292370 314737 313067 196455 195339 236139 241081 275988 276998 4286667 4642632 6276128 6116278 1065864 1097489 259360 228222 238922 240752 288152 282856 268706 269557 188017 188023 644286 611234 1430087 1400433 388565 385406 547431 553466 682670 660337 691747 701101 727505 737255 713325 793063 1858909 1965086 1191659 987401 604752 592100 710418 710284 733972 739458 763527 765327 862459 865415 4878115 5022416 39.15 70.9 1
10:06:35 2024-01-29 667451 656368 178411 179892 287742 292405 314995 313328 196421 195035 236669 240948 275602 276931 4286667 4633366 6295077 6107469 1065887 1099263 258778 228222 238922 240824 288910 282856 268741 269972 188414 187954 642856 611595 1434018 1396458 389394 386600 547431 554125 683054 660447 691637 701101 726401 737814 713288 791935 1858909 1958680 1168598 988808 606737 589958 710418 710284 731746 739458 760735 766635 864649 865537 4884303 5033172 39.15 70.9 1
10:06:36 2024-01-29 667120 656373 178373 179927 287301 292334 315217 312306 196421 197630 236104 241219 275988 276701 4299090 4661587 6280510 6115332 1069258 1100046 259399 228666 238957 240619 288797 283530 268292 270734 188281 188546 650671 613539 1467662 1392499 387739 386893 550575 556196 684057 660447 695601 701101 725376 734511 713288 790771 1858636 1957292 1191659 992468 607923 594275 712967 709097 731709 743987 760158 767747 864649 865523 4891283 5029583 39.15 71.0 1
10:06:37 2024-01-29 667952 656832 178373 179927 287301 293297 314737 310886 197104 195985 236104 241899 275988 276895 4295850 4667112 6276165 6106576 1073332 1100046 259399 228116 238851 241028 288797 282058 269191 269783 188103 187920 648574 611670 1426392 1399731 388565 385155 548368 553425 682781 660447 691711 700880 728420 735064 713325 791935 1858909 1967874 1191659 987401 606194 590139 710418 710284 732782 742934 762977 765327 865232 865379 4865518 5033172 39.15 71.0 1
10:06:38 2024-01-29 668168 656837 178407 176668 286862 293013 314995 311796 196762 195408 236139 241116 275988 276895 4288351 4668321 6261819 6110933 1068782 1096821 259800 228436 238851 240681 288725 283330 268966 269972 188281 187920 634730 612107 1428600 1398444 388841 385442 547431 552917 685659 661383 691711 700604 725490 738749 713325 792499 1858909 1961460 1191659 986734 606626 591046 711932 710284 731974 743062 760735 765290 864649 865451 4881877 5029583 39.15 70.9 1
10:06:39 2024-01-29 667694 656832 178403 176598 287422 292851 314737 314784 196489 195373 236139 240746 275988 276895 4289725 4630074 6285487 6101561 1072566 1095229 258885 227409 238683 241430 289959 281876 269191 269178 188414 187954 638077 612983 1447722 1403424 389394 385406 547431 552751 681822 661163 691711 702098 729765 736135 714081 792499 1857589 1971435 1181685 982922 604247 592100 707365 710284 736060 747394 763527 769289 862202 866382 4839256 5029583 39.15 71.0 1
10:06:40 2024-01-29 664383 656837 178441 179892 287189 292851 311743 313102 197274 199140 236174 240746 275795 276895 4283414 4624100 6295077 6097210 1079066 1097599 258885 227655 237587 241599 288901 281442 269878 270353 188017 187988 639487 612357 1426117 1405704 389948 385841 548982 553144 681813 662137 694508 703626 731773 738858 710661 795160 1861552 1974267 1191659 981762 607923 591882 707866 710638 738068 745153 764064 769326 862202 865770 4846734 5020218 39.15 70.9 1
10:06:41 2024-01-29 663441 655868 179006 176774 287337 293155 313049 312188 197104 198965 236504 240377 275602 277551 4283612 4602037 6291899 6097210 1075824 1097662 258885 227655 238157 244008 288725 281912 269463 269635 188210 188250 640896 613101 1425399 1402426 390229 385263 548520 553536 681055 661852 693481 705096 729528 737523 711237 793063 1862861 1975667 1183680 983195 606194 592044 708405 710136 735941 743642 762324 769318 862202 866382 4839106 5020218 39.15 70.9 1
10:06:42 2024-01-29 663911 654942 178373 176770 287301 293056 312135 313138 197070 199036 236504 240412 275795 276895 4283612 4635265 6295077 6101561 1070676 1097599 258885 227690 237587 243972 287993 281299 269878 269865 188210 188443 639487 613421 1442439 1401719 389948 387564 548909 553536 682781 663261 691821 702134 732992 737528 710123 792499 1858909 1973193 1191223 984595 603818 592100 708405 710284 735539 746606 764619 769873 862202 866382 4853661 5023800 39.15 70.9 1
10:06:43 2024-01-29 664383 656368 178407 176774 287413 292942 313781 313835 196762 194765 236835 240377 275215 277092 4292964 4615216 6304402 6105916 1074905 1097599 258885 227690 237219 243801 288028 281299 269227 269413 187874 188443 648038 613383 1435442 1401719 389948 386457 549723 553536 684200 664203 691784 702134 731901 735962 712253 791935 1858909 1971472 1191659 981065 606551 592792 707903 710638 738156 744692 760195 769326 862202 865770 4839370 5022416 39.15 71.0 1
10:06:44 2024-01-29 660291 655904 178407 179675 287216 293987 313049 311640 196933 199069 236669 240746 275215 277356 4289725 4611556 6295077 6101561 1072603 1097599 259431 228168 237219 243595 290431 279680 269227 269629 188281 188408 636668 613157 1443045 1405704 389948 387619 550539 553536 684501 664203 693111 701033 731256 734586 709582 792737 1858909 1968608 1193654 981297 610601 594545 708405 709097 737605 742408 757927 768743 863425 865158 4844255 5020218 39.15 71.0 1
10:06:45 2024-01-29 656677 655094 178399 176774 286423 293567 314038 311679 197412 196259 236870 240746 275215 277782 4286667 4602037 6304402 6097210 1072024 1097599 258522 228363 237587 240353 288220 279680 269463 269214 187489 187927 642856 614739 1424531 1404423 389948 387655 552138 553536 685696 666092 693641 702596 731219 734586 709374 790172 1865479 1970667 1191659 979635 606626 591445 707903 710136 738073 743642 760075 768743 862202 865158 4835610 5022416 39.15 70.9 1
10:06:46 2024-01-29 659581 655891 178411 179761 286862 293177 313781 311934 197549 198965 236870 240746 275215 277782 4283612 4611556 6304402 6101285 1072325 1096043 257711 228327 237587 240690 288465 279680 269227 269818 187885 188091 644286 613421 1432693 1406423 389948 387511 552138 553536 685696 664203 693641 704322 731114 734151 710381 791935 1861489 1977068 1195649 980294 607923 594545 710072 711177 738073 742934 760150 768743 864378 866382 4839821 5029583 39.15 70.9 1
10:06:47 2024-01-29 658611 655909 178976 179962 286101 294229 314038 311679 197687 198965 236870 240948 279696 277782 4283612 4605009 6312435 6106576 1074137 1096821 259757 228717 237587 243595 288816 281335 269227 269629 187489 188451 644286 613421 1436884 1401719 389948 387547 552613 554642 684723 666092 693677 704094 731490 736627 710270 790734 1861552 1974574 1187670 981028 606626 592337 708405 713513 738068 743642 760809 769873 862202 866113 4850196 5029583 39.15 70.9 1
10:06:48 2024-01-29 662501 656837 178441 179675 287337 293155 313525 312882 197104 199140 236835 240412 275795 277229 4286667 4605272 6309233 6105916 1073370 1097599 259431 227690 237385 243937 287792 279716 269227 269629 188017 188091 645715 612983 1418040 1401719 389394 386929 549650 554800 684686 664203 691674 703095 729542 738480 712364 791749 1858909 1971472 1191659 983680 608474 592756 708405 710638 740102 746137 760772 768743 862202 865158 4867571 5022416 39.15 71.0 1
10:06:49 2024-01-29 661765 655900 178411 176770 287337 293987 313781 311649 197138 198930 236870 240781 275602 277782 4292964 4624873 6289669 6106576 1072326 1096043 259614 228363 237385 243559 287993 279716 269227 269629 187489 188091 645715 613534 1425110 1401719 389394 387217 550039 553425 685659 664129 691674 704094 731119 737184 710307 791185 1860212 1971472 1195649 979635 608170 592469 708405 710136 738073 743642 759962 769289 863425 865770 4839143 5022416 39.15 70.9 1
10:06:50 2024-01-29 658611 655900 178407 176770 286423 293745 314002 312153 197138 196224 236669 240412 275602 277392 4283612 4618797 6304402 6092189 1071557 1097599 258885 228398 237587 240353 288211 279680 269084 269818 187489 187927 642856 613421 1423663 1401719 389394 387799 550575 553536 686634 666092 695997 703095 731119 730021 710270 790023 1862861 1973612 1187670 980368 606551 592938 709219 710638 738156 743642 762437 769725 862202 865770 4840797 5020218 39.15 70.9 1
10:06:51 2024-01-29 661562 654942 178441 176770 287422 293745 313049 312882 197104 198965 236870 240746 275215 277587 4292823 4623501 6304402 6097598 1074784 1096043 257746 228008 237219 243937 288168 279716 269227 269629 187489 187762 652121 613383 1446739 1401719 389394 387253 549018 552751 683018 664092 694508 704822 731004 737814 711895 791222 1861410 1978511 1187153 984595 604901 585595 709411 709596 735419 743642 763414 768743 863545 865415 4853084 5029583 39.15 71.0 1
10:06:52 2024-01-29 665497 656364 178441 179675 287337 292183 314038 313614 196455 194765 236835 240412 275513 277320 4289905 4630074 6276202 6105916 1072603 1096821 258885 227690 237587 244115 287155 279716 269796 269250 187489 187886 639487 613096 1423023 1401719 388841 386021 549526 552751 682297 663261 694508 705096 733155 739758 713414 792387 1860212 1979076 1193258 984483 604901 590176 707903 710137 737186 742865 764064 769289 862202 865122 4849199 5029583 39.15 71.0 1
10:06:53 2024-01-29 664670 656368 178441 179801 287337 292851 313085 313614 196762 199247 236139 240781 275795 276931 4280746 4641993 6303159 6106576 1070997 1097599 258885 227690 238394 244215 292573 282131 269227 269214 188017 188057 643362 610797 1423039 1401719 388841 385514 548206 552649 681055 661852 691821 704057 731951 740572 715408 792989 1862861 1973464 1181048 985922 606194 591010 708405 709277 734898 739170 764543 768706 861278 865379 4858301 5022416 39.15 71.0 1
10:06:54 2024-01-29 668597 656373 178441 179836 287099 292334 314516 312888 196489 195339 236174 240746 276131 277356 4283612 4632747 6295077 6097210 1072481 1097599 258885 227655 237622 244179 287364 281335 269227 269214 188017 188057 648574 610685 1430692 1401719 388841 385478 547431 552751 681813 662321 691821 702134 729706 740952 714391 792840 1860212 1973464 1185118 985221 606742 592081 708871 709277 733858 739458 762137 771159 863425 864891 4852970 5020218 39.15 70.9 1
10:06:55 2024-01-29 665291 656828 178407 179671 287135 292440 313817 314092 196762 197089 236139 241150 275602 276931 4292964 4651239 6304402 6092864 1075673 1097327 259614 227655 237622 244008 287792 281335 269613 269250 187945 187762 639487 611670 1438326 1399102 388841 385442 547431 553144 682054 660447 691512 702098 728607 736135 715445 792238 1861489 1975585 1193654 985959 606194 591388 709374 710247 732782 742408 762977 767342 865729 868223 4865518 5029583 39.15 71.0 1
10:06:56 2024-01-29 666982 656832 178403 179777 286897 292405 314074 313138 196318 195069 235939 240412 275602 276931 4283612 4648495 6295077 6101285 1069910 1096043 257711 227690 237657 244008 292537 281335 269191 269214 188017 188057 639487 611234 1417182 1400724 388841 385478 547431 552751 680057 661383 691784 703927 729706 737560 711237 792802 1858639 1964291 1168598 985996 606626 591661 712438 710247 733001 743642 762977 765401 863519 869958 4877514 5033939 39.15 71.0 1
10:06:57 2024-01-29 666745 655909 178407 179836 287337 292744 314773 312188 196489 195408 236104 240948 275900 276931 4292964 4654544 6294191 6106576 1071595 1096043 258885 227655 237622 244008 287155 281335 269227 269250 187885 188189 640191 611670 1437187 1401719 388841 385478 548749 552751 680057 662321 691821 702171 732154 737207 710698 792499 1861489 1979656 1189188 985959 605762 589994 708368 712304 735309 745222 762977 768780 862202 864504 4859595 5032843 39.15 71.0 1
10:06:58 2024-01-29 667694 655436 178446 179797 287337 292440 314995 313102 196455 195339 236174 240948 275602 276931 4292964 4648382 6304127 6107225 1072603 1096043 259614 228203 238764 244043 287120 282131 269227 269250 187885 187892 647144 610797 1451460 1401719 388841 385478 547431 549540 680094 661852 691821 703201 729706 738017 711237 793101 1858909 1975437 1176978 986492 606194 585559 709374 710284 735908 743533 764430 769873 861278 865415 4859686 5031768 39.15 71.0 1
10:06:59 2024-01-29 666970 655577 178441 179832 287337 292440 314773 312888 196455 195069 236669 240983 275602 277782 4289725 4636039 6294153 6097210 1072566 1096821 258885 227690 237657 244008 286977 281732 269227 269214 188017 188057 639487 612545 1426846 1401719 389118 385442 547431 552751 681813 662321 691821 702171 731810 737207 712216 793101 1858909 1975400 1192839 986492 606588 590447 708368 710284 735387 742824 763952 768595 864037 865415 4871689 5031768 39.15 71.0 1
10:07:00 2024-01-29 664383 655909 178373 179836 287337 292440 314038 314128 196489 197089 236139 240948 275602 276118 4289905 4660485 6313728 6097873 1072325 1097327 258885 227690 237622 244008 287792 281299 269613 269214 188256 187762 638077 611670 1422751 1399102 389394 385478 547431 553536 682054 660447 691549 702098 728711 736135 712784 793101 1857589 1971435 1193258 985085 604024 592081 708368 710284 736005 743533 762828 769688 862055 865343 4860681 5029583 39.15 71.0 1
10:07:01 2024-01-29 664383 655441 178122 176704 287117 292405 313120 313614 196796 199178 236139 240746 275215 276701 4283612 4641993 6295077 6097598 1071762 1096043 259135 227690 237692 244008 288512 281335 269227 269024 187885 187762 639487 609776 1419398 1399731 388841 385478 547431 552751 681055 661852 691784 702134 729669 736653 711237 791935 1856191 1974267 1181685 983195 606626 592923 708944 712230 735945 743569 762865 769141 862055 866273 4850196 5032843 39.15 71.0 1
10:07:02 2024-01-29 666277 655904 178437 179675 286539 293049 313787 313614 196489 194765 236174 240446 279406 276931 4290071 4635115 6313728 6107225 1075673 1097599 259792 228081 237657 244043 286911 281732 269227 269214 187885 188485 639487 611234 1454335 1401719 389118 385478 548324 553144 680094 662321 691821 702134 731540 737243 711200 792499 1857589 1974267 1183680 983195 606742 592923 708714 713006 737397 744656 762865 769130 862055 866309 4853661 5029583 39.15 71.0 1
10:07:03 2024-01-29 664235 656832 178407 179675 287337 293056 313274 313364 196796 199072 236705 240815 279762 277496 4292964 4632747 6294153 6097873 1074905 1097599 259431 227690 237657 244008 287155 281732 269606 269250 188017 188091 642856 611783 1425689 1401719 389394 385478 548206 553499 680057 662321 691821 702134 731292 738838 711237 793101 1858909 1974267 1185675 983195 606626 589017 709219 712267 737995 744511 762211 769725 862092 866273 4838714 5031768 39.15 71.0 1
10:07:04 2024-01-29 664111 656072 179220 179801 287337 293333 312829 312852 197001 199036 236504 240377 275795 277392 4280746 4635265 6304743 6097210 1072325 1097599 259431 227690 237219 244008 287016 281335 269227 269250 187885 188057 647144 611670 1423023 1401719 389394 385478 548594 552751 680094 657997 691821 702207 731292 737560 710698 792536 1858909 1974267 1187670 981799 606626 592337 707903 710675 737958 744895 762174 769725 862092 865661 4848689 5031768 39.15 71.0 1
10:07:05 2024-01-29 662505 655094 178800 177235 287301 293262 313085 312260 197104 196259 236765 240412 275215 277587 4292964 4630074 6304402 6096537 1075673 1097599 259614 227973 237587 244008 287818 281299 269806 269214 188017 188023 648574 612545 1429032 1401719 389394 386528 548594 553144 682781 663261 691784 702098 731883 736135 711164 793063 1861552 1971435 1187670 981762 606835 591882 707866 710638 738156 745000 762642 771630 862055 865624 4850601 5027386 39.15 71.0 1
10:07:06 2024-01-29 663441 656837 178937 179675 287122 293013 313453 312847 197104 199280 236634 240978 275988 277320 4289725 4630074 6304052 6099988 1069395 1097599 257746 228168 238693 244144 288391 282131 269002 269214 188017 188023 644286 610797 1420986 1399731 388841 385442 547431 553536 682017 661852 691784 702098 728570 736099 712747 793063 1860162 1972065 1187670 985996 605762 585559 710146 710284 732782 739458 763197 769318 866686 870684 4877747 5037329 39.15 71.0 1
10:07:07 2024-01-29 667108 654724 178220 176770 286938 292851 314737 313723 197412 195339 235340 241150 275215 278371 4292786 4670429 6276165 6105916 1065977 1096043 259431 227655 238861 243937 288674 281931 269191 269214 188017 187892 646886 610797 1421843 1399731 388841 385442 547431 553264 681536 661852 691784 702134 728566 737255 713288 793063 1861552 1973649 1191659 985996 604715 589307 709411 710284 733702 743642 764064 767577 865692 868654 4877628 5025938 39.15 70.9 1
10:07:08 2024-01-29 667862 655686 178339 180210 286790 292334 314038 310851 197104 197630 237595 242432 275215 277320 4296759 4630222 6239125 6105916 1065350 1094453 258850 228168 238359 240690 287155 282131 267647 268869 187358 188353 649885 616615 1453428 1392499 387739 386021 548982 555803 684057 661383 694849 700043 721278 734992 713252 790172 1853564 1957292 1191659 991763 606626 591554 712930 710136 731709 744692 760112 765092 864649 871228 4923253 5039552 39.15 71.0 1
10:07:09 2024-01-29 664797 654719 178331 177519 286517 293297 314038 311613 197104 197075 236694 243173 274304 277747 4289725 4617555 6239125 6105916 1062972 1097599 258486 228363 238324 243937 287993 281931 267326 269279 187489 188484 649885 617101 1428337 1388554 388841 386636 550575 556232 684021 663732 697620 701565 721206 734296 710123 787257 1854927 1955905 1191659 994587 606514 592669 714519 710100 732933 745042 762437 764235 864649 871722 4933447 5032357 39.15 71.0 1
10:07:10 2024-01-29 663602 654760 178309 177257 286647 293567 315403 311862 197412 194731 235375 242635 275318 276082 4292964 4667710 6248450 6099988 1064718 1095229 259168 228363 238324 240353 287155 281931 267682 269279 187489 188518 639071 615783 1422871 1388554 388565 386600 550575 556269 683537 663732 696902 700043 724717 733959 712586 787257 1856103 1955135 1185675 995295 606737 591010 715261 710284 734898 745626 762977 763315 864129 870538 4919068 5044205 39.15 71.0 1
10:07:11 2024-01-29 667904 652845 178869 176774 287800 294506 313310 313400 197035 195170 236139 241150 274635 279279 4289725 4594867 6276426 6101561 1055398 1094453 257966 227620 237657 244244 287120 282131 268435 269818 187489 188057 649221 620190 1444173 1400724 389984 385406 548374 553734 678883 661383 699386 700043 727695 741855 712243 783342 1849663 1946688 1175701 992468 599396 590556 711932 705194 731865 748328 760735 763085 868833 869885 4856710 5034776 39.15 71.0 1
10:07:12 2024-01-29 666180 654760 178339 176770 288445 291516 314815 311974 196659 195271 236069 241150 275215 277782 4284135 4558496 6267213 6073363 1041699 1093641 259614 227620 238693 239476 288667 281732 268435 268869 187358 188484 643421 618863 1417274 1401719 387646 385135 552922 556232 680539 665218 698888 696569 725376 739685 708332 785587 1857589 1940292 1207723 988533 602923 596231 712967 708272 737632 747571 755289 767463 872605 865451 4839370 5018627 39.15 71.0 1
10:07:13 2024-01-29 656960 655098 179087 176531 287800 292228 314594 311465 197583 196522 237096 240574 275795 278173 4283612 4537481 6330073 6077780 1051022 1096821 257966 227655 239063 240833 287155 281299 269986 269593 187489 188023 647144 615292 1413582 1410938 387718 384558 550575 553144 678883 667002 695380 699115 731810 739467 709374 790399 1858909 1955905 1193654 979483 602434 594545 708405 706231 738685 743982 755641 769873 872605 865158 4758046 5018817 39.15 71.0 1
10:07:14 2024-01-29 657853 655577 178792 177239 287459 292129 315811 310811 197583 196522 236729 241047 275038 276752 4289725 4591308 6295077 6099988 1063523 1097599 258085 228363 239063 240184 288869 281335 269227 268051 187489 188091 642856 613534 1424427 1404707 387739 385442 550045 552917 682054 665688 690693 698125 729117 736099 707793 794231 1865479 1966479 1184248 982497 606626 594179 710146 710284 738127 739422 755028 767577 866036 866382 4797603 5020218 39.15 71.0 1
10:07:15 2024-01-29 656564 655868 178237 177768 286571 293603 315589 311029 197583 196247 236729 241012 275404 277639 4286471 4583778 6285752 6097210 1063160 1097599 258088 228008 238896 240016 288667 281299 269002 270008 187489 187783 641427 611670 1449931 1401719 387739 384288 549815 552917 681536 665218 690693 697136 731292 737171 708332 794798 1862821 1966479 1180336 979672 606626 596231 709411 709061 738068 741846 755827 768221 866305 865118 4802306 5020218 39.15 71.0 1
10:07:16 2024-01-29 655167 655904 178369 177488 286571 293049 315409 310922 197583 196522 236729 241081 275003 277639 4286037 4587545 6321861 6098753 1069414 1096043 258088 228753 238324 240418 288974 279680 269002 270008 187489 188091 641427 614862 1437461 1401719 389394 387799 552138 553352 684057 665688 694812 700043 731810 740269 708368 790771 1861552 1967874 1193654 977514 608036 594545 708405 710136 735134 742934 759618 768706 863425 865158 4837342 5018931 39.15 71.0 1
10:07:17 2024-01-29 662662 655909 178407 179675 287332 293730 313203 312816 197274 196522 236765 240810 275495 277408 4292206 4623501 6278555 6105916 1071519 1096821 258885 227655 238693 243972 288630 282131 269191 269629 188017 187728 640896 609926 1425841 1397748 388841 385442 547431 553536 681536 661383 691821 702098 727637 736135 713288 792499 1858909 1970667 1197644 985996 605762 585631 709411 709780 733338 743044 762977 767577 862495 864770 4856126 5023800 39.15 71.0 1
10:07:18 2024-01-29 666277 655645 178407 176770 287090 292334 314038 313292 196659 197222 237449 241047 275460 276788 4292388 4661587 6267101 6110933 1068020 1097699 258636 227655 238693 240353 292609 282529 267326 270008 187885 187927 639998 612658 1430706 1392499 387739 386021 549018 555410 683537 660447 695107 699513 725376 734511 713325 790808 1857317 1957292 1187670 991058 606626 594275 711455 709097 731746 743987 760735 767596 864037 865523 4886714 5013064 39.15 71.0 1
10:07:19 2024-01-29 666277 656104 178411 180060 286857 292440 314516 312153 197309 197630 237785 242393 274932 276752 4295456 4669510 6248450 6115018 1066128 1096821 260367 228257 238693 240353 287120 286157 268247 268086 187885 188057 639998 611670 1427722 1392499 387739 386021 549018 555410 684057 660447 693825 699245 721260 734332 713288 790808 1856153 1958680 1191659 989614 606551 594197 713238 709097 731837 743154 761348 764205 863482 865717 4897190 5023800 39.15 71.0 1
10:07:20 2024-01-29 667224 655904 178446 179836 286530 292851 314516 312153 197104 195950 238159 240978 275900 277070 4295456 4669128 6276426 6111852 1068782 1097599 258885 228203 238851 240477 292609 283111 268247 270008 188017 188748 641427 611670 1431035 1392499 387739 385478 548749 555374 683537 661383 693825 700007 726274 735406 714335 791935 1857589 1958680 1191659 988875 606626 591918 711932 710406 729606 744097 760195 764168 864037 865258 4887791 5015223 39.15 71.0 1
10:07:21 2024-01-29 665804 654905 178250 179675 286418 292334 314995 311679 197104 195339 235739 242021 274896 277680 4289323 4679131 6266697 6105916 1066166 1096043 258885 227690 238324 240353 288503 282729 268435 269818 188017 187796 639998 609814 1444613 1394477 387739 385478 547431 554285 683054 660447 691784 701101 727501 734799 714335 792499 1858909 1958680 1191659 988104 608843 591046 711419 708560 733095 742934 761855 766635 862495 865532 4877336 5022416 39.15 71.0 1
10:07:22 2024-01-29 666277 654946 178407 179711 287297 292334 314995 313571 196318 195339 236139 240712 275215 276875 4290553 4661550 6269462 6097210 1066460 1097699 258885 227973 238693 240353 288532 283220 267997 270008 187489 188091 637139 611670 1433447 1391511 387739 386021 549018 555410 684686 660447 693862 699549 721260 735406 715458 790771 1853601 1958680 1191659 991976 606626 592829 711455 709097 731192 744515 760735 765092 864649 870492 4886714 5022416 39.15 71.0 1
10:07:23 2024-01-29 667698 656568 178407 179680 286893 292356 314516 311206 197104 195408 235774 241185 275215 276047 4295007 4662257 6256050 6100268 1064718 1094453 258600 228116 238324 240353 287155 282131 267682 270734 187358 188057 643421 615783 1423530 1391511 388565 386600 550186 555839 683054 662321 695911 700043 721305 733959 711164 788108 1853601 1953136 1174467 992468 606626 592792 713508 709097 731782 745745 760772 764510 864037 870456 4916754 5022416 39.15 71.0 1
10:07:24 2024-01-29 661530 654678 177531 180100 286418 292950 314038 311425 197104 199316 236139 242432 274374 277818 4285547 4589758 6284187 6098753 1053717 1096043 260604 227461 238851 240993 288833 281732 268435 270008 187753 188250 648931 616943 1449571 1399731 389984 384871 547431 553734 678402 660447 697894 701070 725508 739467 712784 783775 1849663 1943046 1197328 990317 601898 590556 713003 706231 732300 748364 760772 764205 871370 865523 4863066 5025998 39.15 71.0 1
10:07:25 2024-01-29 664383 653945 179379 176280 288553 291516 313561 312188 196489 194731 236139 241150 274670 277782 4280360 4586389 6284187 6098753 1047376 1094416 257966 226915 239099 240886 288797 282529 268435 270008 187489 188091 639998 616615 1435730 1399731 389671 383103 548799 554589 677922 661852 695911 698125 724497 739467 710159 786909 1853609 1940292 1189664 991058 601470 591918 711455 704160 731746 745626 756241 764520 872605 869885 4839821 5021107 39.15 71.0 1
10:07:26 2024-01-29 659569 653945 178407 179675 287413 290665 315956 310228 196796 195035 235739 241219 274374 277356 4283336 4563180 6284187 6087654 1047794 1097699 259614 227461 238359 239679 288500 279392 269191 268647 187226 188518 641971 619272 1412340 1401719 387646 384865 550045 554589 679575 665725 697894 697136 726987 739395 705717 786268 1854927 1938917 1193654 985722 603182 596231 711383 706267 738068 745922 753678 766710 870100 865379 4821999 5013064 39.15 71.0 1
10:07:27 2024-01-29 654900 652986 178407 176523 287099 292165 314038 309976 197845 198930 236174 241116 274410 278673 4280360 4506846 6339061 6098753 1050890 1096139 260345 227480 239063 240353 287792 281335 269227 269034 188017 187433 657150 611783 1427446 1410938 390503 383139 550575 551968 678883 664092 693788 697136 732847 739467 710381 792171 1861552 1955950 1195649 976698 602434 592500 706363 705731 738068 744515 755103 769910 871370 863937 4758046 5018855 39.15 71.0 1
10:07:28 2024-01-29 654983 654974 178250 179997 286418 292334 315956 310228 197138 199036 236104 240781 274830 276967 4274260 4587036 6296829 6098472 1068020 1096139 258992 228222 237481 240246 287993 279716 269227 269593 188017 188443 636668 612432 1418680 1401719 389394 387511 551356 553536 684094 664712 694355 701902 731810 730165 710381 790964 1860162 1973281 1189664 980368 606588 592792 709411 710675 738156 743642 764996 768743 863154 865770 4853273 5020218 39.15 71.0 1
10:07:29 2024-01-29 659622 655904 178407 179675 287427 293333 313525 312153 197104 198965 236870 240746 275249 276931 4280360 4611556 6291899 6104565 1074099 1094581 258814 227868 237481 241028 288797 281299 269227 268835 187489 187783 638077 612918 1418680 1400724 388841 385442 549149 553499 680057 662321 691784 702171 732471 736689 710159 792499 1858909 1974267 1179690 980368 609712 591046 707402 712193 737545 745218 761779 769326 862202 866382 4832193 5016639 39.15 71.0 1
10:07:30 2024-01-29 662036 655904 178446 179711 287332 293987 311778 312188 196967 199001 236504 240412 275215 276118 4283336 4611556 6276202 6098715 1072059 1095896 259360 227515 238253 241028 288797 281551 269191 269214 188017 187762 639487 610951 1422993 1400806 388841 385442 547431 553536 684237 661383 691747 701565 727655 735064 713325 793101 1858909 1967874 1197644 985722 605762 589307 709914 710284 733338 746579 763414 765401 863787 865415 4868993 5022416 39.15 71.0 1
10:07:31 2024-01-29 666277 655645 178250 179711 287337 292334 314773 312188 196884 195339 236174 240781 275215 276118 4280560 4638698 6285752 6107469 1068914 1097699 258778 228062 238790 240655 288797 282565 267504 270353 187885 188057 638568 612214 1428589 1389777 389394 386600 550186 556269 683574 664129 697671 701106 721224 735406 709657 789610 1854927 1953136 1189664 992468 607923 592351 713508 709097 732933 742901 764996 764547 864037 872374 4914473 5022416 39.15 71.0 1
10:07:32 2024-01-29 662501 653022 179496 179715 286526 293297 314038 311643 197104 199316 238159 241219 274794 278477 4280560 4594225 6239982 6105916 1062876 1097699 258671 228471 237516 241028 288797 281623 268741 270291 186857 188974 639998 619305 1411546 1391511 387718 386893 550149 555374 681813 662321 698391 704595 721260 738282 711200 783799 1852292 1949486 1185675 994587 604901 585667 713508 709277 733858 745101 762324 762879 863787 870492 4893695 5022416 39.15 71.0 1
10:07:33 2024-01-29 662501 654443 178092 179675 287064 293297 314038 312153 196796 199176 235939 241150 274374 278673 4274260 4584777 6253321 6097210 1061680 1094544 259435 228425 237410 241028 288833 282021 268777 269972 187454 188546 639998 620190 1410934 1392499 387754 386328 548630 556690 680810 661852 696856 701602 727806 738676 711237 786162 1849663 1949486 1207502 992468 602531 591046 713508 708272 733972 746223 762434 764547 866305 865560 4893695 5022416 39.15 71.0 1
10:07:34 2024-01-29 662505 653022 178130 179671 285584 293013 313525 311898 197104 199351 235774 241150 273572 279013 4280560 4584777 6258206 6087845 1060166 1094453 258671 228471 238112 240548 288797 282021 268777 270770 187119 189105 627000 619305 1424873 1392499 389948 387217 549018 556000 682744 663261 698391 701106 721323 738152 711237 783836 1852292 1949486 1185675 993880 605762 591046 713508 709780 734627 745626 762434 763966 863750 870456 4896093 5020218 39.15 71.0 1
10:07:35 2024-01-29 662234 653022 177875 179675 285668 292808 313781 311832 197104 199316 236139 241891 273572 278245 4283612 4581996 6248870 6097210 1061793 1096043 258522 228043 238112 240477 288545 281677 268175 270770 187454 188580 645471 618271 1425472 1390172 390781 387181 549018 555839 680847 663151 698702 702098 721260 738282 710196 785825 1849663 1949486 1187670 993880 604470 588980 713508 709277 733858 746223 762324 764444 865656 870456 4903087 5022416 39.15 71.0 1
10:07:36 2024-01-29 662746 654443 178245 179675 286226 293539 314002 312153 196933 196487 236139 241150 274374 279531 4283612 4588041 6240429 6097210 1061680 1096821 258704 228203 237657 240886 288797 281478 268859 270734 186857 189174 638568 619721 1413534 1390172 391616 386457 549018 555337 680847 661852 699534 702171 725376 740281 711237 786199 1853329 1946725 1183680 992468 602066 591686 713508 708272 733453 746748 762434 766469 866305 865560 4896093 5029583 39.15 71.0 1
10:07:37 2024-01-29 662748 654942 178403 179711 286423 293369 313561 310958 196830 199247 236104 241731 274374 279531 4274260 4584777 6267606 6087845 1059372 1094490 258885 228043 237622 243559 287120 281045 269048 270734 186834 189071 644107 620190 1425983 1390172 391616 387564 548945 555899 680328 661383 696856 701106 728839 743420 711200 782651 1849663 1949286 1183680 992468 603182 589307 711455 708272 732847 747274 762977 764444 866305 865618 4897190 5022416 39.15 71.0 1
10:07:38 2024-01-29 661782 653063 178441 179801 286459 294300 313120 311715 196933 199316 236139 241185 273607 279374 4271420 4588998 6276807 6090781 1056053 1094490 257931 227690 237587 243595 292609 282131 268435 270281 187910 188312 642856 620633 1431439 1399438 389875 386149 548945 555626 679772 661383 696820 700080 726987 741963 711237 786162 1849663 1946750 1199363 989577 602754 590176 711419 706267 733587 747274 762434 764444 866378 865487 4893695 5018837 39.15 71.0 1
10:07:39 2024-01-29 664115 653022 178122 176651 286897 292669 313085 311939 196796 199072 235939 241150 274794 279102 4274260 4581996 6271958 6087845 1053727 1094490 259792 228363 237587 244008 288725 281335 268435 269629 187347 188477 641427 620492 1430248 1395467 391059 386492 548982 556690 681229 662284 699386 701142 721260 738644 714767 783799 1849663 1948105 1195293 994463 602960 590629 713508 709277 733453 746187 762977 765092 865693 865560 4886714 5013064 39.15 71.0 1
10:07:40 2024-01-29 662501 653027 178407 179914 286459 293333 313561 312188 196796 196673 235939 241185 274445 279531 4271214 4581026 6272070 6079169 1060166 1094490 258885 228043 237587 243559 287016 281335 268634 268681 186964 188683 644107 620492 1446739 1393140 391616 385913 548982 555110 680810 662248 700606 702098 725376 743420 712820 783514 1852019 1946638 1177695 991021 603145 592104 711419 707770 733366 747873 762977 764444 866378 865560 4893695 5022416 39.15 71.0 1
10:07:41 2024-01-29 663911 653063 178441 179742 287337 293155 314038 312188 196796 199036 235939 241150 275023 279531 4283612 4586273 6258245 6092189 1054545 1094453 260751 227620 237622 241207 286655 282131 268247 270008 187489 188023 641427 619602 1441732 1401097 391059 383846 548520 556295 678773 661742 697212 701064 727806 742906 712747 783799 1854780 1938881 1193654 989577 601470 595458 715315 704124 733821 743283 756167 765055 874531 865487 4844255 5019049 39.15 71.0 1
10:07:42 2024-01-29 658900 652990 178373 176655 287301 293000 315956 310193 197104 194697 235375 241891 274759 277320 4274260 4538704 6267213 6087845 1044816 1094416 258885 227620 239557 239441 287094 281732 267682 268460 187489 188353 635174 620543 1417242 1402426 390503 385155 553277 555657 680810 666092 697745 695893 726223 741891 709300 783799 1854927 1942598 1188161 987401 602923 596231 713471 705011 735941 744402 755289 765055 873843 865695 4834850 5018007 39.15 71.0 1
10:07:43 2024-01-29 658905 652990 178407 176770 287063 292129 315956 309723 197104 194731 235739 241891 274759 277747 4274260 4549118 6271958 6081798 1050787 1094453 259614 228008 238693 239679 289524 279680 268435 268460 187226 188615 643421 618714 1430111 1401719 391059 385191 553670 557482 681988 665543 698814 696953 728839 743053 707877 787134 1853601 1942486 1168598 987902 604582 596231 712438 706267 737921 747535 754752 766710 870063 867609 4813506 5015337 39.15 71.0 1
10:07:44 2024-01-29 653981 652986 178929 176655 287301 292183 314038 311171 196795 195422 236669 240176 274794 278405 4274042 4506846 6348984 6090205 1055752 1096043 257966 227267 239099 240353 287967 281732 269002 268835 188017 187399 650761 609664 1424341 1410938 389394 383139 552493 552567 680144 666264 691637 696953 732961 743053 710233 792586 1864200 1958680 1197644 976698 604159 592282 707365 705694 735941 744692 755641 769873 871370 863900 4759605 5011747 39.15 71.0 1
10:07:45 2024-01-29 657030 654905 178126 176779 287288 290551 314995 310228 197070 199105 236104 241116 275215 275817 4270994 4575479 6276426 6087158 1053876 1096821 258885 227620 239063 239679 287993 281335 268435 269793 187489 188057 641427 608002 1431630 1401719 387739 384288 552138 555073 682707 667513 692455 696953 728420 737378 707609 792914 1865516 1962851 1182292 977514 604757 596011 708332 709277 738156 739422 753157 771040 866305 865158 4790381 5011634 39.15 71.0 1
10:07:46 2024-01-29 655167 653981 177658 180214 285601 292334 314480 310228 197104 198894 236104 240746 274374 276895 4274260 4581026 6267271 6076941 1068142 1096043 258124 228401 237587 240016 287923 279644 268813 269214 187489 188189 642856 613534 1430182 1400724 389671 387181 551867 553536 684686 667987 695997 703021 731394 734332 709226 790585 1865516 1973428 1195649 979483 607490 594088 708405 714058 738068 742934 759581 768706 863314 866113 4830442 5004464 39.15 71.0 1
10:07:47 2024-01-29 660557 654646 178373 179645 287400 292851 312099 312188 196762 199105 236139 240176 275215 276895 4274260 4618872 6294802 6092189 1072603 1096043 258885 227620 237551 243937 287967 279644 269227 269214 187885 188057 647144 611520 1417500 1401719 389394 386600 548982 549468 682054 663261 695997 705096 731481 738480 712401 792387 1860212 1975437 1187670 985085 605331 591010 707903 710284 737388 743642 762977 769289 862202 866309 4840520 5016639 39.15 71.0 1
10:07:48 2024-01-29 666277 656693 178250 176567 286973 292405 314516 312153 196455 195339 235904 240377 275602 276082 4283414 4645933 6276426 6092189 1066241 1096043 259431 228008 238526 243937 287985 281732 268813 269214 188017 188057 639487 609926 1415751 1399731 388841 385406 547431 553144 681018 660592 691747 702134 730912 738676 715408 794728 1858851 1969830 1174712 985085 605762 591661 709411 709780 732819 743044 763803 768833 863104 864336 4865676 5020218 39.15 71.0 1
10:07:49 2024-01-29 664387 656568 178126 179994 286853 292334 315253 312847 196455 195339 236104 240377 275215 276082 4289725 4648593 6285752 6096934 1070251 1094416 259937 227620 238693 244008 288102 281299 268813 269024 188017 187762 648574 608832 1421513 1397748 388841 385442 547431 553144 681018 661383 691747 701829 729633 737450 714391 792802 1858639 1957766 1176423 987401 606626 592178 712438 710284 731155 739458 761742 767922 865421 865379 4874024 5020218 39.15 71.0 1
10:07:50 2024-01-29 666277 656104 178377 179766 286857 292129 314038 311171 196933 195339 235410 241116 275180 276047 4267950 4648593 6257775 6097210 1064904 1094453 258885 227655 238324 240353 287814 281931 268435 269214 187489 187597 645715 609926 1433829 1395467 387739 385406 547589 553536 682017 660447 691747 700043 727659 735925 713288 792802 1861489 1964328 1191659 987401 606626 591661 710381 710247 732746 742371 762977 765327 864429 869502 4856126 5015266 39.15 71.0 1
10:07:51 2024-01-29 664314 654646 178373 179680 286485 292405 314038 311679 197070 195035 234684 241150 274759 275817 4280360 4655205 6248450 6100268 1066354 1095266 258885 227655 238324 240353 287364 282131 267647 268051 187489 188091 639998 613421 1426476 1388554 387739 385478 550186 555803 683825 661383 695343 700043 721494 737814 712982 788451 1857162 1956892 1189664 995258 607923 590537 714466 712304 733711 747587 762248 765092 861242 871722 4910094 5018931 39.15 71.0 1
10:07:52 2024-01-29 663445 655145 178245 179841 286454 293177 313745 312153 197070 199245 235939 241116 273466 279102 4277308 4580093 6262639 6086421 1058580 1092829 259614 227690 237622 240690 287120 281732 268435 270008 187489 188091 639998 620190 1409053 1397748 387754 385478 548206 554553 680328 661533 698888 701033 725480 739323 711200 785025 1849663 1947619 1183680 993754 603727 590901 713451 708162 733711 750460 762791 765055 867568 865731 4881357 5022416 39.15 71.0 1
10:07:53 2024-01-29 664383 652836 178475 176531 287337 292334 313525 312882 196762 199280 237785 241150 274987 277782 4283612 4580093 6258319 6090781 1049177 1094453 258000 227302 238359 243901 288391 281732 268247 269818 187489 188023 641427 616615 1449882 1397748 387718 383947 547431 554125 678402 661383 697894 699115 725376 739467 711237 783836 1852292 1938347 1197328 993045 602865 590901 712438 704014 733001 749284 760150 767809 871370 865487 4845519 5022416 39.15 71.0 1
10:07:54 2024-01-29 664383 653027 179151 176523 288238 290595 314074 312153 196455 194765 235939 241150 274759 277320 4280360 4582918 6276426 6090857 1047682 1091282 258719 227339 238359 240353 288427 282131 267682 270008 187489 188396 634378 615179 1418393 1397748 389394 383103 548594 554589 677922 661383 695911 698125 721323 742943 711200 786139 1849663 1938917 1191659 993045 602434 593998 713958 704778 732636 747856 759608 764943 871223 870420 4844255 5028303 39.15 71.0 1
10:07:55 2024-01-29 659569 652986 178407 176774 286920 290630 315956 310699 196967 199351 235739 241891 274759 277531 4274260 4534326 6271958 6082140 1050038 1093641 259614 227655 238324 240016 288667 279608 268435 268460 186964 188353 646865 618863 1414134 1401719 387682 384558 550045 555963 678883 665725 697894 698125 727655 739201 706253 783799 1854927 1941181 1191659 984595 604159 596011 711895 708075 741219 747856 755790 768333 869917 868150 4802924 5013924 39.15 71.0 1
10:07:56 2024-01-29 658209 654407 178933 176276 287944 290454 314594 311679 196762 198930 235739 239642 275215 276082 4274260 4555542 6332378 6078480 1049766 1094453 257966 227655 238729 240353 286977 279608 269227 270008 187489 188057 642856 616060 1424105 1408938 387718 384288 550575 553536 678402 665725 696902 698619 731810 739467 707292 787257 1853601 1952253 1189664 979483 600785 594124 709263 707067 741182 747159 759066 773714 871223 865624 4775830 5010853 39.15 71.0 1
10:07:57 2024-01-29 659838 654664 178937 176285 288034 291481 314995 312841 197309 196487 236139 240377 275215 276082 4274260 4570126 6276426 6086421 1057352 1097599 258885 227302 239063 239679 286977 281299 268435 270008 187489 187927 641427 609057 1449282 1401719 387739 385135 552138 552917 681572 665725 691512 697136 728566 736653 708332 793101 1862512 1962267 1182292 980368 606626 595960 709411 710137 740093 742151 755566 768868 868954 866309 4801527 5014428 39.15 71.0 1
10:07:58 2024-01-29 654909 654978 178237 177315 286387 292370 315475 309976 197138 196522 236729 240948 274794 276895 4280560 4581026 6276426 6087845 1060439 1096043 257804 227690 238896 239679 288028 279680 268813 270008 187489 188057 641427 609926 1429772 1405704 387739 384288 551747 553536 682781 664675 690730 697854 729706 737523 708332 792737 1861489 1964478 1180336 978089 603553 595809 709411 708272 739656 739170 755571 772734 869647 865661 4782662 5018817 39.15 71.0 1
10:07:59 2024-01-29 655201 653981 177816 177204 286097 293631 314002 310735 197104 198930 236705 241047 274704 276931 4274260 4593037 6267196 6082064 1071481 1094453 258885 227690 237184 241207 287993 279680 269227 269214 187489 187892 644286 611557 1446166 1400724 388841 386636 548799 552751 683054 658033 693788 702134 731951 734368 709621 791935 1853601 1971766 1181685 982497 604752 590556 707402 709598 736582 743642 762137 771630 865381 865660 4829824 5015148 39.15 71.0 1
10:08:00 2024-01-29 664387 654942 178250 176646 286853 292744 314038 313102 196455 199072 235774 240412 274932 276645 4274260 4635115 6267101 6090895 1065738 1091319 258704 227620 237622 240353 288364 282529 268435 269629 188017 187762 639998 610039 1440935 1392499 387739 385442 547431 549806 682786 660447 691747 701101 727187 734332 714065 791935 1854927 1961460 1191659 987126 606194 590176 710418 710284 731782 742663 762977 768909 865729 869958 4867040 5011520 39.15 71.0 1
10:08:01 2024-01-29 664553 654501 178369 179715 286526 292405 314038 311867 196830 199245 236104 242263 274374 276931 4280360 4614769 6225364 6099706 1060166 1094453 258704 228363 238324 240353 287094 281732 268247 268904 187226 188683 641058 617541 1417101 1388554 389394 387217 549796 556305 682572 661089 697894 702134 721152 736135 710159 785751 1849663 1949486 1209537 993880 606626 589849 714519 709061 734898 744018 762324 764547 865692 873774 4915155 5020714 39.15 71.0 1
10:08:02 2024-01-29 664267 653247 178869 176497 287265 293056 313049 312153 196489 196522 235739 241696 274339 278637 4276088 4582918 6276426 6079169 1053792 1094453 258035 227302 238359 243937 292641 281931 268435 269818 187706 188057 639998 616943 1453192 1397748 389948 386192 547431 554553 678883 661852 698888 700107 725376 739467 712784 782651 1849663 1938036 1201398 989614 602325 590592 710378 705194 732833 748364 760772 767847 870100 865591 4845519 5044563 39.15 71.0 1
10:08:03 2024-01-29 664361 652805 178335 176774 288003 293014 314038 311898 196625 195373 237822 241649 274567 277518 4270994 4570202 6257775 6092189 1043297 1093641 259614 226950 239134 240353 292537 282131 267682 268051 187489 188091 638568 615179 1420444 1397748 389394 383103 549018 555374 677922 662321 695911 697136 721224 742943 710661 786139 1852292 1934801 1193654 991058 599396 594618 713508 704197 733182 744018 758097 765092 873224 865523 4838580 5018779 39.15 71.0 1
10:08:04 2024-01-29 659569 652845 178373 176779 286884 292334 315553 311767 197104 199316 235774 242298 274092 277818 4274260 4517454 6258282 6087158 1050118 1096043 259757 227655 238359 239679 288352 281299 268247 268647 187226 188649 648413 618422 1444385 1401719 387682 385442 550081 556232 679846 665725 698391 697136 727501 739431 708172 783799 1853601 1941217 1191659 985996 604041 596231 711455 707269 736564 747274 755289 769289 871370 865451 4810120 5023383 39.15 71.0 1
10:08:05 2024-01-29 656296 653054 179156 176770 287270 292228 313859 311537 196967 195913 236504 240377 274794 278209 4270994 4505170 6332378 6072591 1050792 1096821 258000 227690 239099 240353 287155 279680 269652 269024 187489 188057 648574 613421 1424381 1410938 387718 383983 550575 551968 678402 663700 695638 698619 731810 739467 709374 788451 1857317 1953099 1193654 978089 599507 592159 706363 704695 738685 743459 755566 769674 871370 863937 4753594 5017513 39.15 71.0 1
10:08:06 2024-01-29 659857 654765 178343 177023 286835 291783 314815 311029 196967 196522 236033 241696 274794 275853 4268950 4577771 6276426 6088521 1061949 1096043 257907 228008 239099 239679 288028 279680 268624 270008 187742 188091 638568 610797 1422970 1401719 387739 386466 552138 549806 681055 665218 690730 697806 728602 738858 708332 793101 1862875 1961460 1182292 977551 606737 596231 708405 709277 736527 739458 753418 767614 866305 866382 4783548 5018931 39.15 71.0 1
10:08:07 2024-01-29 653262 655103 178796 176651 286271 293425 313382 310846 197412 195834 236729 240978 274952 277231 4274260 4599570 6291899 6078480 1069545 1096043 258885 228363 237587 240353 288028 279644 269002 269629 187489 188057 642856 612983 1421374 1400724 389394 387799 550575 549504 684094 664712 694355 701602 731901 734247 709877 790808 1861552 1967874 1187670 977514 607490 592337 708405 710173 736236 745755 761892 769947 862202 865158 4827673 5003712 39.15 71.0 1
10:08:08 2024-01-29 660778 655103 178792 176386 287046 293567 312906 312731 197001 195971 236564 240609 275038 276788 4269683 4626042 6271697 6092226 1069470 1096043 258885 227655 237657 243766 288689 279716 269227 269214 187489 187762 643715 611346 1418572 1397748 388565 385442 547431 552751 681666 661852 691821 702171 731810 737207 714354 793101 1858909 1971435 1205467 982203 606194 585595 707402 710136 737022 742934 762324 769873 862202 865770 4825256 5013064 39.15 71.0 1
10:08:09 2024-01-29 662036 655098 178305 176699 287010 293496 311992 312046 197001 194446 236399 240574 274845 277213 4275801 4620326 6290596 6088521 1066052 1094219 258885 227655 237421 243972 287120 281136 269721 269214 187885 187762 644286 611670 1424187 1400396 388841 386057 549018 553536 681055 662321 691821 702171 731810 737523 709120 791935 1853638 1968608 1189664 979635 606626 592792 707903 710675 738068 744515 761892 769873 862202 865770 4837342 5009492 39.15 71.0 1
10:08:10 2024-01-29 660557 654443 178407 176708 287046 293944 312799 311903 196967 195971 236599 240309 275038 276788 4276618 4632747 6285752 6089735 1063462 1094490 259135 227655 238359 240353 288427 281931 268435 269214 188017 187762 645715 609926 1422961 1396757 388565 385478 547431 549770 682090 660447 691784 701829 727501 735962 713830 793101 1854780 1953136 1191659 988912 606626 592865 712401 708560 731192 742934 759618 764205 863787 865523 4877336 5004464 39.15 71.0 1
10:08:11 2024-01-29 664314 654220 177811 179706 286213 293013 313787 311649 197172 195271 237668 241081 274845 275940 4279918 4657852 6260023 6097210 1062897 1091319 258885 227655 238359 240353 288427 282529 268247 269214 188017 187927 642856 609926 1423992 1392499 387739 385514 547139 552953 682090 660447 691821 700604 726627 734332 713325 791935 1853601 1955950 1191659 987401 605651 591082 710378 708560 731846 739458 760772 764784 861278 870924 4877628 5011634 39.15 71.0 1
10:08:12 2024-01-29 660447 654683 177811 179671 286414 292334 313274 311394 196864 196522 237486 242328 273431 277249 4279918 4614769 6233708 6073363 1053727 1094306 258885 228008 237587 240353 287534 281335 267682 270008 186964 188649 639998 619305 1431010 1391511 387754 386636 549018 555410 680787 662321 696856 702134 721260 738676 711004 783762 1848350 1948105 1185675 995295 602960 590067 713508 709277 733972 747607 762977 765092 865656 870456 4893695 5020218 39.15 71.0 1
10:08:13 2024-01-29 662505 653722 178126 177334 286222 292886 313561 311679 196864 196522 237990 240978 273325 278958 4279918 4578069 6271958 6086421 1050712 1093678 258000 227550 237622 243595 288021 281335 268435 269629 187489 188091 642678 617503 1455844 1397748 389984 384288 547431 553770 678402 660592 698391 700604 725376 739467 711237 783418 1849663 1938565 1177695 989614 601470 585595 710418 706267 732819 747837 760112 763663 868833 865523 4849537 5022416 39.15 71.0 1
10:08:14 2024-01-29 663911 649308 179413 175788 288147 291960 313120 312188 196455 199176 237486 241012 274511 277567 4286075 4581342 6276538 6081532 1043553 1094490 259536 227496 240169 240139 292627 282131 267682 268051 187489 188057 647771 616060 1414039 1397748 389394 383139 550575 555839 678883 661828 697894 697136 721503 739467 708583 786139 1856103 1934801 1201854 985996 603182 595094 714754 707269 737022 746223 753380 763085 871956 865690 4811422 5013924 39.15 71.0 1
10:08:15 2024-01-29 654900 653022 178441 176523 287337 291925 314038 309794 197138 198580 236539 241150 274422 278850 4277092 4507499 6321702 6078480 1051882 1096043 259614 227302 238359 240184 290545 279356 269227 269629 187489 187851 641427 616501 1432434 1405944 387754 384288 552885 552751 678883 665725 697398 699115 732847 739467 706327 786176 1853638 1951717 1191659 980368 599622 594545 709411 706565 740510 746223 756315 767069 871370 865492 4778416 5013064 39.15 71.0 1
10:08:16 2024-01-29 654760 653027 178971 176527 287337 291925 314766 310699 196796 198616 236209 240009 274830 278190 4284512 4562932 6331080 6079169 1049237 1097699 262897 227302 238896 240139 287190 281732 268400 269214 188017 187467 644107 610797 1420902 1408938 388841 383139 550575 551968 680364 663737 691821 697136 731901 740842 709374 793101 1861552 1957292 1195649 976698 603182 595387 706363 706267 737022 746579 754062 769947 870137 863937 4771597 5005923 39.15 71.0 1
10:08:17 2024-01-29 656882 654942 178407 176523 287337 290701 315733 310735 197227 198965 236139 240781 274759 275202 4273304 4576721 6288259 6098981 1066241 1094416 258885 228631 238076 240353 288395 279608 268813 269214 187849 188023 635435 613421 1424462 1401719 389394 387490 552138 553536 684021 666055 694812 701033 731865 730129 709877 792737 1861552 1967874 1191659 979483 607627 592756 708405 710638 738068 744692 760150 768706 863425 865770 4830853 5018007 39.15 71.0 1
10:08:18 2024-01-29 657575 654905 178411 176651 286378 293155 313013 310917 196762 195422 236104 240343 275180 276895 4274260 4605390 6284187 6094344 1071762 1096043 258885 227426 237375 240886 288833 279644 269191 269214 187489 187817 639487 611234 1423911 1400724 388841 385406 548982 552751 682297 663261 691747 702098 731516 736099 710625 793063 1856153 1973464 1193258 983195 602969 590103 708134 710284 735941 742934 763414 769289 861932 866382 4825218 5023800 39.15 71.0 1
10:08:19 2024-01-29 663445 654407 178373 176531 286826 292129 312793 312847 196421 199245 235739 239642 274405 276047 4280360 4639030 6293163 6099247 1066354 1094380 258850 227620 238693 240690 288337 281840 268624 269214 188017 187728 645715 611032 1434279 1397748 388841 385406 548368 553536 681499 661383 691784 702098 728692 736977 713288 793063 1858872 1968063 1191659 985295 606737 589270 710418 709780 733338 739458 764064 765327 863714 868885 4863066 5019134 39.15 71.0 1
10:08:20 2024-01-29 665767 654143 178250 179887 286181 292183 314516 311171 197070 195170 235375 241150 275180 276047 4283612 4658372 6265429 6097196 1063619 1096139 258490 228327 237622 240353 289066 281931 267433 270734 187489 188484 646942 615783 1433962 1389777 388841 386600 550575 556232 683788 663732 697894 701033 721291 735028 710895 787294 1854927 1953638 1189664 994313 606626 591882 714013 709097 732819 746531 761855 765055 864649 871686 4923891 5020218 39.15 71.0 1
10:08:21 2024-01-29 660557 652723 178092 179797 286383 292950 314002 311643 196933 199105 236104 241081 274304 278209 4274260 4572993 6282467 6081257 1053389 1092989 260895 227480 238719 240690 288833 281931 268549 270008 187874 188546 638077 616060 1435940 1399102 389948 383947 548982 555374 678402 662321 696902 698125 721260 744106 711164 787257 1852292 1932698 1193654 989577 602437 592829 712967 704124 733338 745590 756241 764444 873843 870510 4837342 5018931 39.15 71.0 1
10:08:22 2024-01-29 657696 649272 178373 176770 287265 291774 315956 309976 197070 199316 236104 241926 274339 277782 4280360 4517757 6291899 6081015 1050377 1096139 259768 227480 238754 240211 288797 279608 269606 269214 188017 188057 638077 614990 1411942 1410938 387754 385142 551319 553144 678883 665652 695874 700107 731810 739467 707793 787816 1853601 1955135 1191659 978785 599507 591554 707706 706231 738685 743982 755603 769289 873843 865770 4759605 5018007 39.15 71.0 1
10:08:23 2024-01-29 659590 654407 178411 176285 287944 291366 314480 311171 196455 198965 235904 239642 275215 276931 4270994 4556000 6323053 6081143 1056809 1096139 259506 227515 239897 240042 288915 281081 268435 269972 187753 187728 639998 607075 1432633 1405704 387739 384252 552138 553425 681536 664675 691711 697136 729920 738858 709374 793101 1862875 1964552 1180336 978089 605874 595809 707903 709277 738326 739458 755827 769836 868796 866382 4790381 5015351 39.15 71.0 1
10:08:24 2024-01-29 655201 653945 178373 176770 285543 293297 314002 310228 197104 198894 236139 240343 275180 276859 4280360 4593037 6285752 6081779 1075584 1097452 259542 228027 237481 241028 290491 279464 269155 269937 187489 188023 645715 611083 1424093 1403424 389948 387145 549407 553144 683752 663584 693788 702134 731810 738336 709891 792499 1858909 1971435 1193654 981489 607923 592756 708405 710638 738068 745477 761855 769873 863425 866382 4825256 5010853 39.15 71.0 1
10:08:25 2024-01-29 658579 654438 178407 176779 286821 293361 312793 312117 196761 198859 236139 240377 274794 276082 4274260 4606371 6285752 6081114 1072287 1097662 258636 227515 238587 240788 287949 281985 268741 269142 188281 187920 638077 609926 1439184 1397748 389671 385733 547431 553536 682017 660592 691600 701070 727787 736482 713830 792775 1857589 1967874 1191659 985996 604715 590139 710418 710284 732883 739458 764064 765364 863750 865627 4869154 5011634 39.15 71.0 1
10:08:26 2024-01-29 664350 654434 178092 179801 286383 292129 314038 310917 196898 195170 235375 241150 274987 275817 4274260 4657852 6267101 6087845 1068990 1099263 258600 228081 238552 240246 288499 282457 268364 269972 188281 187920 641427 609626 1420166 1392499 387739 385442 548759 555110 682781 660447 691747 699886 728765 735028 713325 792499 1857428 1955905 1189664 988838 606626 590646 713238 709061 731192 743642 760075 765092 864378 865713 4893695 5020218 39.15 71.0 1
10:08:27 2024-01-29 660557 652764 177841 179931 286105 293092 313049 311425 196898 199140 235939 241185 273537 277782 4280360 4576721 6267101 6089429 1056809 1091245 259614 228116 238112 240646 288527 281008 268328 270353 187454 187988 641427 619602 1423037 1398444 390811 385985 548206 553734 680539 661631 699884 701033 726987 739395 716190 783762 1849663 1945364 1177695 991021 602754 589234 710418 707269 733338 748098 761855 769289 866305 865451 4881877 5013064 39.15 71.0 1
10:08:28 2024-01-29 663916 652691 178369 176655 287095 292183 313049 311862 196796 199069 235410 240746 274339 278601 4277130 4581996 6267101 6090895 1055299 1094453 257966 227232 237622 240886 288689 281442 268185 269865 187418 187988 638077 618714 1445415 1400433 391616 385227 548206 553698 678883 661533 699698 701101 726528 739467 712747 786902 1849663 1943895 1182184 989577 599553 589234 711932 706267 732782 747274 760772 764205 867568 865663 4829979 5020218 39.15 71.0 1
10:08:29 2024-01-29 664373 652990 179254 176161 288147 291925 313525 312188 196455 199107 237413 241150 274759 277320 4264908 4564214 6266697 6076941 1044700 1091282 260488 226247 238896 240353 288427 282311 268185 269829 187311 188381 639998 616174 1413753 1421502 389948 382996 551710 556690 678883 661756 697894 696814 726664 742134 710381 783836 1854780 1934801 1197942 985996 603182 596231 714249 707269 736463 746151 754752 764407 873572 865596 4821999 5004464 39.15 71.1 1
10:08:30 2024-01-29 654436 649236 178407 176523 286862 292689 314038 310193 197138 198719 236504 240746 273795 278209 4264908 4500444 6313728 6072591 1052298 1094453 257931 226950 238693 240353 287155 281335 269227 269034 187910 188408 643715 613359 1427789 1410938 390781 384074 552287 552714 678773 661756 694849 698125 732992 743996 710233 790399 1858909 1953168 1195649 976698 601211 594545 706363 705231 737569 746210 755132 769910 871370 864544 4750200 5005744 39.15 71.0 1
10:08:31 2024-01-29 657073 653945 178411 179953 286186 291366 315439 310228 197104 199105 236104 240746 274602 276118 4274260 4577771 6267101 6082064 1063462 1096043 257295 227690 238693 240016 288430 279716 268435 269818 187489 188443 642856 617436 1432850 1403424 387739 385299 552922 555110 684413 667513 693518 698619 729947 736445 708172 795299 1864200 1962304 1178380 982703 606551 596231 709914 710284 734051 739192 755028 767577 866268 866382 4811802 4990167 39.15 71.0 1
10:08:32 2024-01-29 654946 652986 178250 179801 285508 293155 312727 309758 197412 198894 236069 240579 274339 276118 4274260 4583778 6285752 6077712 1069296 1093641 259431 227690 237184 240353 287757 279608 268813 269214 187489 187892 641427 613534 1416066 1403424 389948 387037 550539 553536 684686 665789 693604 704094 731773 732892 710381 792775 1858639 1973464 1187153 983195 602983 590402 707402 709277 735013 743642 762977 768706 862202 868369 4839407 5011634 39.15 71.0 1
10:08:33 2024-01-29 664387 653022 178250 176770 286414 292334 314038 311643 195842 194731 235739 240343 275215 276047 4264908 4630074 6267385 6087158 1066241 1094453 258885 227655 237622 240353 288102 281299 268435 268835 187489 187433 650003 609304 1423806 1399102 388841 385191 547321 553536 684200 660337 693518 701101 728839 736300 712747 792499 1857428 1960749 1191659 988808 606194 592373 713141 710136 730638 743163 759581 764520 864378 865487 4887791 5018007 39.15 71.0 1
10:08:34 2024-01-29 664387 652986 178373 179805 286418 292370 313781 310699 196489 195339 234719 240377 274248 275624 4274260 4648593 6267217 6095900 1062176 1094490 258704 227655 238324 240184 288188 282529 267647 269250 187489 187467 641427 609926 1447902 1391511 388841 385733 549894 556690 684723 660373 691674 701101 727851 735744 716464 791898 1853601 1955950 1189664 988733 606514 592938 710418 708560 733001 743642 760262 768010 864649 868654 4877336 5015223 39.15 71.0 1
10:08:35 2024-01-29 664314 653031 177841 179680 286088 292405 313781 310953 196762 195035 234684 241116 275180 275588 4273984 4655205 6239125 6092189 1064718 1092829 258885 227620 238324 240184 287985 282529 268247 269214 187489 187762 641427 610075 1445265 1392499 387739 385155 547212 555899 684686 660337 691637 701101 728839 738227 716464 792914 1854927 1955905 1191659 987902 606588 591010 710418 709097 732377 743250 761855 765327 864649 865415 4872472 5013064 39.15 71.0 1
10:08:36 2024-01-29 664387 653018 178254 176770 286414 292129 314002 310264 196933 195339 235375 241116 274794 275588 4274260 4648593 6243710 6090781 1063425 1094453 258486 227655 237622 240353 287155 281862 267459 268460 187489 187927 641971 615292 1422090 1388554 387739 385478 548594 557482 684686 660190 693677 701101 726774 735889 715445 790585 1856191 1955025 1191659 986771 606626 594709 712438 710284 731746 743642 759233 765364 864037 865487 4897737 5015223 39.15 71.0 1
10:08:37 2024-01-29 660520 652764 178250 179962 285575 292851 313561 311171 196489 196259 235774 242094 273310 277782 4274260 4581517 6239125 6076941 1057071 1092866 258885 227655 237587 240353 288716 281299 267361 268051 186832 188518 639998 618714 1434270 1390524 387718 386636 548982 555374 681666 662137 699422 704595 726774 738174 713921 785938 1850913 1943720 1183680 994587 604470 590778 715482 708125 733885 745527 762977 764166 865656 865609 4893695 5013064 39.15 71.1 1
10:08:38 2024-01-29 660557 652723 178126 179742 285575 292950 312135 311171 196762 199105 236104 240948 273537 278673 4274260 4575940 6253729 6081785 1056809 1091282 259207 227655 237385 240353 292609 279716 267682 269593 187358 188057 639998 619305 1414810 1392499 387718 385478 547431 554125 679846 660190 699200 704822 728285 738658 713921 785378 1846565 1942092 1197328 989577 599359 589846 710344 706565 733453 747238 761892 766841 868869 869921 4844255 5004464 39.15 71.0 1
10:08:39 2024-01-29 662464 649313 178407 176527 287944 292745 314002 311643 195910 199316 234684 241150 274339 276895 4263268 4531087 6258182 6068245 1047756 1092866 258885 227461 238324 239679 288667 279644 268247 270389 187226 188091 637496 618422 1409150 1401719 387718 385135 550045 555142 678883 665725 698888 697831 730393 738913 708677 787097 1854890 1944853 1191659 985085 603071 596231 710418 706267 738416 749321 755827 765327 870100 866382 4797228 5003712 39.15 71.1 1
10:08:40 2024-01-29 654436 653022 178407 176531 287301 292129 314038 309980 197070 195286 236174 240377 273572 277854 4264908 4494378 6303211 6068245 1050493 1094453 257931 227302 238693 240184 292609 279716 269038 268458 187885 187467 646533 609926 1419208 1409938 389671 383139 550575 551968 678883 661792 693296 697136 730963 741635 710160 792775 1860212 1955025 1170555 976623 602514 595882 706363 705121 737632 744692 758097 772141 871370 863937 4756059 5003712 39.15 71.0 1
10:08:41 2024-01-29 657073 653022 177816 179671 285548 291516 314995 309976 197104 196224 235739 240746 274374 276931 4274260 4576797 6308308 6073363 1069545 1094453 258885 228363 237385 240184 287792 279608 269038 269214 187489 188057 635963 612545 1450179 1400724 389394 387526 550575 553536 684094 663737 695638 701106 731901 732928 710160 792775 1861213 1969196 1187670 979483 607490 592341 708332 712304 738068 743642 761855 770769 864002 866382 4834850 5013064 39.15 71.0 1
10:08:42 2024-01-29 660089 653022 178403 176943 286857 293155 312135 311679 196762 198894 236104 240176 274794 276082 4264908 4582362 6276426 6082064 1068632 1094490 258564 227655 238324 244008 288427 281931 269038 269214 188149 187762 643715 608869 1415520 1397748 388841 385756 547431 552751 682297 660447 691784 704197 729669 736653 713325 792840 1858837 1971909 1189664 984520 605762 590402 710381 709203 734044 742371 764996 767614 863787 868691 4850196 5011295 39.15 71.0 1
10:08:43 2024-01-29 664387 653022 178126 176527 286526 291516 313085 310953 196489 195035 234719 240412 274056 275237 4274260 4648593 6248450 6087178 1066354 1092866 258704 227655 237657 240184 288106 282529 267682 269629 187489 187892 639998 609851 1423445 1390524 387739 385406 549149 554589 683054 660447 691821 701101 724497 736773 713325 790808 1854505 1956762 1187670 993045 606626 590120 713958 710284 733001 745708 759967 764510 862202 865731 4900689 5015361 39.15 71.0 1
10:08:44 2024-01-29 660410 652714 177816 179675 285615 292183 313781 311206 196489 198965 235774 241185 273537 277782 4274260 4581517 6239558 6082064 1057108 1091282 258885 227655 237587 240353 286863 279716 268435 268051 186832 188649 639998 619305 1424721 1390524 387754 386636 548594 555410 681541 661383 698888 701602 721354 738838 712011 782651 1848350 1950391 1187171 995607 604159 590411 713451 707660 733711 748645 761669 763817 864972 865487 4877324 5013064 39.15 71.1 1
10:08:45 2024-01-29 662505 653907 178305 176276 287359 292334 312135 311679 196455 198965 234719 240781 273537 277782 4274260 4569875 6267101 6086534 1049177 1090473 257966 227302 237657 243595 288025 281335 267682 269818 187226 187927 639998 617057 1445982 1397748 387718 383139 547431 552953 677922 660592 697894 700107 725412 739467 712784 786864 1848350 1937544 1179690 991630 602004 592081 712438 704014 731600 747657 760150 766710 869917 865487 4835798 5023800 39.15 71.1 1
10:08:46 2024-01-29 663916 653722 178441 176131 288556 290630 313525 311934 196489 199351 235375 241185 274374 276701 4271214 4567875 6262639 6077780 1044662 1094453 260237 226915 238359 240184 288431 281335 267682 269629 187489 188057 639998 613421 1421638 1397748 389671 383103 547431 554589 677922 661383 695911 699835 721381 743651 711273 786139 1849498 1935520 1176423 988173 603295 594252 715315 704014 733784 747327 755827 764331 875667 871301 4827950 5011596 39.15 71.0 1
10:08:47 2024-01-29 655172 649236 178407 176527 287071 294408 314887 309289 197070 198930 235410 241150 273537 277782 4263268 4494378 6304402 6063904 1050787 1092866 257966 227302 238896 240016 287120 279680 269227 268835 187489 187762 650003 613912 1434502 1408938 387682 384288 550186 552480 677922 662727 693825 697136 731810 739201 709374 788451 1857589 1951717 1193654 976698 601898 592245 708714 706565 740909 746799 755454 769725 871223 863719 4750200 5000922 39.15 71.0 1
10:08:48 2024-01-29 658127 654298 178215 176523 287337 290595 314995 311657 196659 198930 235410 240377 274759 274745 4268172 4566622 6267124 6078480 1053862 1094453 258885 226950 239099 239679 287155 279680 268435 269024 187489 186880 645179 609057 1425399 1406941 387739 383139 550575 551968 680847 663773 690767 696606 731384 738282 707866 792499 1858909 1955905 1197644 975309 603182 594545 706363 708075 737397 739170 755790 769178 868954 862463 4763797 4994360 39.15 71.0 1
10:08:49 2024-01-29 655167 655098 177709 176527 285548 291481 314038 309289 196522 195806 235410 240377 274374 276082 4264908 4563620 6262910 6072591 1068782 1096821 258522 228363 237587 240016 287190 279608 268435 269214 187226 187762 644822 612545 1423663 1397748 389118 387253 550575 552751 683574 663737 694613 700043 729833 734586 708368 790209 1858636 1965086 1191659 978089 606626 592523 707903 709134 740130 744511 761779 771353 860799 863755 4820392 5001487 39.15 71.1 1
10:08:50 2024-01-29 661719 653022 178130 176201 286173 292192 311809 312153 196318 198930 237990 240286 274374 275624 4264908 4605009 6249310 6079169 1068707 1094490 258202 227267 236853 243595 292537 279680 269227 269024 187753 187467 642481 609926 1428900 1397748 387739 385756 547431 551968 681813 661852 691784 703699 731292 735064 709156 791935 1853609 1967874 1197328 981799 604041 585919 708210 709277 734898 742188 767188 771080 861945 865697 4829824 5011295 39.15 71.1 1
10:08:51 2024-01-29 664387 653022 177845 176531 286539 292157 313638 312117 195808 199176 234684 240412 274268 275624 4264908 4639334 6248450 6078480 1064831 1090473 258704 227302 237657 240184 287899 281732 268247 268835 187489 186914 644286 608907 1422748 1393791 387739 385171 547589 553144 681055 660447 691257 700043 727695 738336 713325 792499 1853609 1958812 1189664 984595 606306 589270 709411 709277 731746 739458 762977 768757 865692 868737 4858121 5018954 39.15 71.0 1
10:08:52 2024-01-29 664553 649277 177811 179711 286217 291774 313495 312172 196728 199316 239979 241926 273572 276681 4268172 4626920 6220934 6073363 1058654 1088893 258088 227655 237657 240184 286898 279716 267682 268681 186964 188126 645471 615783 1430798 1387570 387739 385514 549796 555410 683305 660447 695417 699549 721224 734332 711237 787471 1852292 1951717 1187670 990785 606588 592792 711455 709061 731333 744424 760195 765092 863816 872536 4901061 5011558 39.15 71.0 1
10:08:53 2024-01-29 661719 652578 177735 176655 285842 292334 312829 310953 196864 196522 235375 241081 273501 277818 4274260 4566180 6244002 6072591 1056280 1091282 258885 227655 237219 240353 292609 279716 267682 269250 186832 188091 639998 618828 1410959 1392499 387718 386057 547431 554589 679846 660592 696326 701106 721296 738282 710698 785738 1844381 1943968 1185675 992468 603182 589343 713508 707770 733338 746187 762434 764520 865045 871228 4877324 5019365 39.15 71.1 1
10:08:54 2024-01-29 664314 652546 179151 176237 287913 291516 312829 311934 196318 199036 237449 240983 274339 276895 4256690 4561362 6257775 6073363 1041841 1091282 258885 226791 239134 239679 291786 281335 267459 269818 187084 187762 647943 615292 1427471 1393791 388841 385647 550186 555410 677922 658033 695911 696814 721260 739467 710381 783873 1850936 1934801 1199638 985998 602325 594545 711455 703662 733858 744018 755827 764520 873287 865523 4829094 5013546 39.15 71.1 1
10:08:55 2024-01-29 654629 649132 178335 176334 286812 293845 314959 310450 197104 198930 235739 240983 273290 277980 4264908 4485723 6281646 6046579 1047794 1092903 262897 226950 237657 239679 292609 279572 268849 269024 187489 187632 642856 615292 1412573 1406941 387718 384288 550575 552872 678402 665725 695911 698125 730775 739201 706327 786139 1853601 1949486 1191659 976698 601470 592792 706400 704197 738489 744054 755704 767614 871370 863937 4756135 4989865 39.15 71.0 1
10:08:56 2024-01-29 657965 652809 178305 176554 286884 291925 314779 310731 197035 199138 235375 240343 274304 274325 4269378 4571753 6258208 6072591 1063122 1094453 257259 227620 237587 239609 290431 279608 268435 269214 187489 187858 641427 612107 1443833 1399731 387739 385370 552138 553536 682670 665182 689714 698125 728566 736664 708172 793063 1858909 1961460 1195649 979895 606194 595809 709411 709780 738068 740760 755827 769580 863750 865770 4802306 5011634 39.15 71.0 1
10:08:57 2024-01-29 657073 653017 178305 176779 286244 293567 311957 310739 196761 195872 235739 239608 274304 276665 4270994 4590298 6284988 6072591 1069432 1096043 258885 227232 237184 240690 288630 279608 268751 268835 187489 187433 636668 610039 1416325 1397748 388841 384865 547431 552751 681813 662321 691512 702098 731256 736099 710123 791898 1854654 1967874 1187153 982460 604901 589835 706363 709277 733858 743172 762977 769563 862202 866382 4864049 5011634 39.15 71.0 1
10:08:58 2024-01-29 666452 655094 178271 177049 286588 292192 313382 311939 196250 196522 237150 240793 274339 275553 4277092 4645933 6233157 6086421 1062439 1092829 257836 227655 237587 240016 288833 281262 267235 268834 187574 188091 639071 616174 1424718 1383279 389394 386313 548982 556196 682781 662321 698888 702061 724717 737523 710661 783799 1849663 1949215 1185675 992468 604715 590556 713508 709780 733972 744018 762397 763966 864649 870420 4895191 5011634 39.15 71.1 1
10:08:59 2024-01-29 664553 654371 178271 176347 286768 294262 312650 311755 196352 196522 237486 240978 274162 278192 4267950 4573555 6257775 6081295 1044802 1091282 259614 226880 238729 240016 287985 281931 267647 269629 187358 188023 637139 613421 1433391 1396458 389118 383067 548982 554285 677443 661383 695911 697136 721224 742672 710625 786102 1849663 1935211 1189664 989577 599322 592155 711419 704124 733702 743982 755132 765092 872605 865523 4835912 5011875 39.15 71.1 1
10:09:00 2024-01-29 658159 649277 178267 176633 287014 292334 315151 311325 196932 196384 237668 241047 273360 277603 4267714 4492845 6249310 6063904 1046016 1094453 258885 226915 237622 240184 287993 279572 268435 269593 187226 188057 647771 617541 1415695 1401719 387682 384252 552138 553536 678883 665688 697894 699115 729117 741855 706253 783799 1854927 1948105 1191659 980331 599396 595387 709411 705694 736164 746187 754596 765364 871370 866382 4778416 5004464 39.15 71.1 1
10:09:01 2024-01-29 657848 649313 178407 176161 287657 293960 313495 310668 196761 195971 235305 239505 275038 276522 4273304 4570878 6276128 6071846 1053876 1096064 257295 227267 238324 239441 287155 279608 267682 269214 187489 187728 638568 609057 1429769 1401719 387464 384252 551747 553536 681813 663700 691854 696076 729081 736445 707793 793063 1862875 1957292 1182292 976698 602960 594216 706363 708272 737109 739422 755289 768731 866268 864547 4774170 4990091 39.15 71.1 1
10:09:02 2024-01-29 655201 649272 177688 176523 285298 292440 313203 309945 197309 195692 236033 240274 274198 276558 4270512 4599570 6277977 6082817 1069187 1094581 258885 227181 237385 240353 287985 279680 268813 268835 187489 187990 641427 609491 1426838 1397748 388841 385099 547162 551968 681813 660447 691784 702061 731114 735064 710661 791935 1854927 1970667 1171711 982497 604470 589234 706363 709509 733858 743044 762977 767614 862202 866113 4834850 5003712 39.15 71.1 1
10:09:03 2024-01-29 663445 652950 178092 176527 286691 291925 312099 311359 196488 196349 237449 240505 274810 277791 4273304 4653534 6238849 6096537 1063388 1091209 258600 227515 237622 239679 287176 281931 267682 269024 187489 186880 633849 608068 1419073 1392499 387739 385135 546657 552649 682017 660447 691747 700604 725376 735834 712747 792499 1853609 1958680 1191659 983195 604901 589270 709411 709277 732782 741846 761855 767922 864649 865384 4848923 5003712 39.15 71.1 1
10:09:04 2024-01-29 664387 649240 177811 176316 286383 291925 313049 310944 195876 197075 236706 240943 274056 275797 4272121 4622347 6220474 6076870 1058580 1091245 257295 227620 237481 239679 288689 279644 267647 268460 186964 188091 644000 615783 1420270 1383279 388565 386600 549018 555803 682670 662321 697398 700043 721188 734332 710123 786065 1849663 1952253 1211572 991555 606626 588980 713508 710284 733338 742865 761742 763966 864037 870420 4886714 5010853 39.15 71.1 1
10:09:05 2024-01-29 664387 652723 178446 176303 287297 292334 312099 311643 195876 198930 234684 240781 273537 277070 4263871 4563620 6269462 6076941 1041804 1094470 258885 227232 237657 239273 288168 279392 268185 268051 187012 188057 640521 616943 1430111 1397748 389394 387014 552138 554553 679846 664712 697894 695786 725376 739395 707292 783799 1854927 1935520 1178380 984595 602754 596231 711383 706267 737545 746151 754752 766885 870734 864851 4803202 5005056 39.15 71.1 1
10:09:06 2024-01-29 653045 649240 178373 176276 287301 291374 313049 310264 196421 195149 236104 239642 273537 278084 4266628 4535055 6312435 6063904 1053040 1092866 259800 227374 238288 239609 292641 279644 268435 268207 188017 186880 636208 608832 1428241 1409938 389394 383103 550575 552480 678883 661756 691784 697099 731810 739201 709877 790771 1858909 1953099 1193654 975309 602325 594545 706363 704695 738068 743642 755827 769873 870753 862645 4740517 4994360 39.15 71.1 1
10:09:07 2024-01-29 654711 652990 177811 176153 286423 290595 314038 310482 196455 198894 235375 240377 273537 274360 4266628 4565753 6274808 6072515 1071073 1091245 258704 227655 237340 239874 287085 279378 268435 269024 187226 187851 642856 611670 1426099 1397748 388841 386600 550575 552751 684057 663195 693825 701070 731297 735624 709877 790172 1858909 1965086 1189664 979483 606626 588980 706363 709097 738068 743642 760075 767614 861592 864547 4804450 5001487 39.15 71.1 1
10:09:08 2024-01-29 661719 649277 178096 176285 286383 291925 311590 310851 195842 196175 235375 239676 274182 275817 4261869 4630222 6274808 6081219 1066203 1094416 258885 227461 237622 241002 287900 281008 268435 268835 187753 187433 645715 609281 1417931 1395467 387739 385135 547044 552751 681536 660447 693516 702098 728566 735064 713288 793101 1853366 1964245 1191659 983195 604901 590324 709411 709277 731769 739422 762977 768470 863750 865447 4850196 5001211 39.15 71.1 1
10:09:09 2024-01-29 663335 649277 177845 176598 286454 291925 313049 310228 196455 199316 239906 242137 273501 276047 4269378 4573145 6265862 6072477 1056771 1092989 260345 226915 237622 240353 287985 281299 267397 269639 186941 187728 639998 617062 1444120 1396458 387718 385372 547431 552953 678402 660447 697894 700604 725376 739467 712243 786125 1848313 1940021 1197328 986734 601470 590139 710418 705194 732782 747274 759618 766167 868833 865487 4834850 5013064 39.15 71.1 1
10:09:10 2024-01-29 664387 652728 178971 175473 287733 293429 313049 310891 195876 199140 234684 240746 273537 276667 4264707 4558496 6268552 6081257 1042338 1094581 258743 227515 238182 238867 287993 279644 267647 270389 186977 188546 651356 617062 1428914 1397748 389948 385135 552138 555963 679846 664712 698391 695092 725376 739165 707793 783799 1853609 1934801 1184789 984595 603182 595809 711383 706267 737801 745590 754752 764525 871370 865379 4806633 5001487 39.15 71.1 1
10:09:11 2024-01-29 654725 649240 178373 176276 286543 291481 313049 311325 196455 194876 236139 239642 273501 277320 4259892 4521793 6320196 6072553 1053477 1093803 258707 226775 238922 239467 289446 279608 267682 268835 187885 186880 639998 608102 1427482 1406941 387739 383103 550539 551968 680328 663737 690730 696076 731810 738603 709374 791935 1858909 1955905 1197644 973923 601174 594545 705863 706231 736065 745521 754752 769289 866305 861428 4771597 4990129 39.15 71.1 1
10:09:12 2024-01-29 655167 649277 177816 176774 285548 290701 314038 309289 196489 195913 235375 240142 273501 275853 4261629 4562481 6257775 6072411 1063462 1094581 258344 228222 237446 239502 288797 279428 268435 269214 187226 187728 641427 612545 1434782 1399731 388841 387181 550575 552959 684057 663737 694082 700043 731256 730129 708332 789610 1858636 1965086 1189664 976698 606082 592523 706363 710284 737632 743642 758502 769600 862202 865158 4825557 4990167 39.15 71.1 1
10:09:13 2024-01-29 660778 649313 178250 176378 286423 292334 311590 311425 195876 198580 235410 239756 274339 276047 4264908 4582399 6267101 6076761 1067457 1094581 258380 227286 237516 239538 287724 281985 267916 269142 188031 187433 646321 609057 1425978 1391758 387739 385969 548594 554553 683054 661310 693788 699849 721309 733959 711237 789610 1849663 1949486 1189664 988808 605762 590265 710418 710284 729606 743044 759041 765092 864037 865492 4874911 5004464 39.15 71.1 1
10:09:14 2024-01-29 662190 649240 177811 176426 285539 293475 312573 309945 196318 199034 234684 241891 273275 276437 4264908 4618748 6211148 6046391 1059799 1092878 257839 227515 237481 239538 288797 279500 267504 270353 186786 188512 639998 617541 1415805 1387570 389948 386893 548982 555890 681813 661852 699200 702098 721188 738371 710698 783762 1848350 1943968 1185675 992468 602960 590139 713508 709277 733706 745626 762582 763966 865008 870456 4888133 5011634 39.15 71.1 1
10:09:15 2024-01-29 663445 648979 178441 175837 287328 292334 312135 312619 195876 199140 235375 240781 274339 276082 4266321 4561362 6262751 6072591 1042896 1094507 258636 227445 239593 239131 288581 281154 267316 270353 187418 188346 642142 616943 1434757 1397748 389394 384288 552885 556232 680296 663268 697894 695055 726112 739395 709182 783799 1854927 1933358 1188161 985295 603182 595387 711419 705231 735941 743982 754752 765092 873843 865451 4811684 5001487 39.15 71.1 1
10:09:16 2024-01-29 653311 649272 177850 176276 286454 291481 313525 309289 197104 196086 235774 240412 273537 277747 4258591 4488301 6295077 6046579 1049289 1094453 260018 227409 238648 239935 288761 279500 269570 268953 187489 187886 642856 612545 1416589 1410938 389948 383983 550575 551968 679329 663664 695601 698125 731901 743542 709374 788451 1857317 1950869 1191659 976698 601898 594275 706363 705194 737605 742901 754062 770806 871370 863900 4736655 5001211 39.15 71.1 1
10:09:17 2024-01-29 656413 653058 178250 176347 287108 290595 314002 309758 196455 198894 234719 240620 273537 274745 4264908 4560549 6262737 6072591 1053913 1091319 258124 226915 238886 239396 288797 279392 268364 269593 187503 187954 639998 609057 1441983 1400433 387739 386466 552138 549734 681536 667513 692530 697806 728602 735925 708172 795290 1858909 1958680 1182292 978785 604752 595387 708405 708774 734087 739422 753988 765401 866268 865158 4792040 4990091 39.15 71.1 1
10:09:18 2024-01-29 654946 649277 177281 176779 284641 293475 312793 308389 196489 195422 235410 240009 273537 277518 4264908 4581026 6271958 6072591 1069545 1094490 258704 227655 236817 239679 288797 279320 268634 269070 187454 187954 644286 613101 1430973 1400433 389394 387037 550575 553264 683054 662727 694508 703594 731256 733695 710381 790771 1858909 1967874 1185675 979483 606194 585667 706363 710284 737796 742934 761779 768743 862202 865158 4818558 4994360 39.15 71.1 1
10:09:19 2024-01-29 662662 649281 178250 176281 286535 291960 311626 313350 195842 198930 235410 240009 274410 275202 4263268 4635078 6248450 6090781 1064718 1091319 258053 226985 237622 239679 287805 281912 267174 269675 187910 187851 642856 609352 1461577 1391160 387739 385334 550149 556014 682536 661852 695911 700043 725561 734332 710086 788414 1849663 1953136 1191659 989614 605613 591918 711455 710284 730802 743642 764996 765092 863425 870456 4884303 5003712 39.15 71.1 1
10:09:20 2024-01-29 663372 654629 178092 179680 285543 291960 313049 310264 196455 194514 239870 240781 273537 275202 4266628 4636285 6220474 6083505 1063388 1092595 257727 227302 237622 239679 292573 281931 267419 269901 187347 188312 616565 611670 1418705 1388346 387739 385877 549759 556690 682744 662321 695911 700043 721188 736518 711858 786102 1849663 1947875 1187670 991058 608409 590103 711455 710284 729665 745226 760735 763860 862202 865627 4886714 5003712 39.15 71.1 1
10:09:21 2024-01-29 662190 649277 177688 176523 285503 291925 313049 310011 196318 199069 239870 241185 273501 275624 4262095 4624147 6216046 6068245 1058654 1091245 257826 227302 237385 239644 288427 279644 266861 268086 186964 187886 637621 615179 1418206 1383279 389671 385334 548982 556690 682744 662284 698888 700801 724717 736482 711747 786065 1848049 1938347 1181685 991630 602754 589307 713508 706267 732819 745101 761892 762879 864776 865451 4867040 5007281 39.15 71.1 1
10:09:22 2024-01-29 662505 648943 178130 176030 286414 292334 311626 310735 195876 198859 239906 240377 273290 277782 4255556 4566180 6257775 6063904 1050566 1091245 262897 226950 237421 240353 288017 279680 267682 269214 187226 187467 639998 616943 1442428 1397111 389948 382960 549149 555505 676780 660337 695689 697978 724497 742943 711200 786788 1849663 1934764 1179690 986771 600796 592081 710418 703626 731315 745101 759179 765092 870753 868654 4821063 5002160 39.15 71.1 1
10:09:23 2024-01-29 658900 649240 178377 176523 286423 290294 314516 309723 196318 199245 239943 241150 273537 276931 4264908 4517454 6258280 6071808 1047103 1091319 258704 226950 237622 239679 288028 279644 267682 270008 186797 188057 643421 617541 1412441 1402426 389948 386740 552922 555899 679538 664602 698814 696953 727319 740805 706253 783342 1853601 1943869 1191659 984321 600711 595974 710418 706267 734087 747009 755939 764242 868869 865379 4797228 5004464 39.15 71.1 1
10:09:24 2024-01-29 654440 649272 178284 176153 287337 291516 311814 310228 196522 195149 236104 239275 273572 276931 4264908 4503301 6304402 6063904 1050792 1093678 262932 226247 237657 239679 288427 279680 268849 268458 187489 187728 642305 613912 1433073 1408938 390503 385918 550502 551784 677812 663982 693714 696953 731664 739287 709226 789610 1857589 1949524 1187670 976003 602486 592829 706363 706062 738685 741821 755641 769326 871370 863937 4748047 4990167 39.15 71.1 1
10:09:25 2024-01-29 655020 653027 177777 176280 286423 290701 314516 309758 196455 198894 235410 240377 274410 274816 4264908 4573566 6257775 6063904 1057389 1093678 257295 226950 238359 239308 287055 279644 267682 269214 187226 187467 641427 609057 1426060 1400724 387189 385918 552101 553462 682707 666092 692530 696989 729451 738749 707646 792952 1864200 1958680 1182292 977977 604715 592464 707402 707770 737545 742934 752845 768844 866341 865158 4776728 4994360 39.15 71.1 1
10:09:26 2024-01-29 653336 649277 177837 176655 284783 293092 312829 309723 196933 198580 235939 239676 273795 276118 4264908 4577771 6276426 6078480 1066354 1093678 257330 227655 237421 239679 287967 279572 268435 269214 187358 187851 649221 612507 1412610 1399731 388841 386636 549815 553425 686147 667039 693714 701101 732773 736773 708148 790585 1864188 1966479 1193654 978089 607607 592500 707365 710675 738068 739458 758354 767651 862202 864890 4821999 5004578 39.15 71.1 1
10:09:27 2024-01-29 658616 649277 177850 176285 286253 292183 311305 310264 196455 198616 235774 239676 274374 276082 4270868 4593037 6276426 6069817 1066052 1094490 258704 227302 236652 240184 292573 279608 268624 268835 187489 187762 642856 610951 1412877 1397748 388565 386636 548594 551968 684200 663584 694508 703095 730592 730021 710344 790585 1856191 1967874 1183680 978785 604752 589307 708210 710284 736060 739458 764996 770529 862202 863937 4812027 5004464 39.15 71.1 1
10:09:28 2024-01-29 662505 649308 177845 176276 286414 291516 311407 311715 195842 198616 234719 239642 273572 275237 4258833 4602074 6267348 6073363 1065738 1091282 258704 227302 237622 240184 287453 281663 267682 268835 187489 186914 645715 609604 1422473 1392499 387739 384865 546657 552751 680057 659219 693518 703021 728839 738227 714429 792424 1856191 1966350 1191659 983195 604470 585631 708405 708051 732964 740760 762977 769655 864649 868186 4839821 4994360 39.15 71.1 1
10:09:29 2024-01-29 664387 652764 177684 176531 285441 291960 312170 309838 196318 196937 239906 241185 273537 275237 4274260 4633526 6225364 6072591 1061680 1094453 257330 227620 237587 239679 292609 279680 266825 268086 187226 188057 640521 614032 1414559 1388554 387739 385171 547431 554162 682090 660447 693553 701027 727732 737075 713720 790660 1854654 1954976 1170555 988808 606626 592523 710378 707061 730884 742750 758502 766469 863425 865591 4867957 5003712 39.15 71.1 1
10:09:30 2024-01-29 664387 649087 177845 179330 285575 291516 313085 310953 195842 194765 239979 239676 274374 275202 4264908 4632747 6257775 6073084 1063462 1093678 258622 227302 237622 239679 287176 281335 267682 269214 187489 187467 641427 609491 1436562 1390524 387739 384900 546657 549806 682572 660447 691784 698751 728802 737596 716464 792699 1854742 1955088 1189664 990924 606626 592191 713508 709134 730675 743987 760587 765092 863104 870492 4877336 5003712 39.15 71.1 1
10:09:31 2024-01-29 664387 653718 177692 179671 285615 291366 313085 310228 195876 199176 239870 241185 273607 275166 4264908 4639475 6220474 6081295 1063198 1091245 257656 227426 237815 239644 288838 281262 266602 270008 187226 187728 633744 613085 1441125 1388554 387739 385135 547431 553734 682017 660447 691747 700604 721224 734042 715917 792737 1856191 1954976 1189664 988067 604566 590828 711390 710284 729660 739458 759581 766446 864649 865379 4874200 4990129 39.15 71.1 1
10:09:32 2024-01-29 658542 652687 177658 176765 285472 292334 312793 310228 196455 198894 235375 241185 273048 276082 4266321 4564214 6239125 6063904 1056912 1088379 259614 226915 237184 240353 288175 279680 267647 269214 187358 187762 639998 618384 1433045 1392499 387682 384829 547431 549770 678809 660447 698888 701101 725453 739359 713773 783477 1852137 1932513 1179690 988808 600716 592081 711895 705059 733001 746115 756278 764444 868833 870574 4825444 5011747 39.15 71.1 1
10:09:33 2024-01-29 660250 649132 177811 176276 286826 289894 314002 310228 195842 196104 239870 241116 273501 276047 4255556 4530360 6254169 6046579 1046781 1091504 258885 226915 237622 240016 287993 279303 267682 267795 186964 188023 637139 617541 1436307 1401719 389680 384252 552138 553734 678883 665652 697596 698125 728566 741366 706217 783762 1858837 1947619 1189664 982278 602439 593617 710381 704975 739605 747856 752770 767313 868796 866382 4788670 4992687 39.15 71.1 1
10:09:34 2024-01-29 655164 649281 178407 176285 288382 290560 313049 309723 196421 195422 235340 239608 274339 275817 4259892 4563372 6275636 6063904 1054137 1094416 258486 227216 238693 239441 288833 279608 267682 269214 187358 187804 641427 608189 1441872 1400724 387464 383139 551356 553536 681813 663737 690693 697099 729633 737523 708332 793101 1864200 1960674 1176423 978674 605762 593722 708332 707890 738031 741699 755753 769799 866268 865770 4790381 5001487 39.15 71.1 1
10:09:35 2024-01-29 654734 649137 177811 176527 284636 292334 312135 309758 196762 195422 236104 240343 273537 276047 4261629 4568505 6266826 6063904 1069545 1092829 258885 227620 236817 243674 292573 279536 268813 268835 187226 187433 638077 611234 1412896 1397748 388841 386600 548982 552530 682017 663261 691821 702098 731810 735028 710381 791935 1854927 1969269 1180937 981504 606588 592081 707328 712304 737148 743877 762791 769104 862019 865770 4825444 4999250 39.15 71.1 1
10:09:36 2024-01-29 664387 649281 178271 176673 286942 291481 312099 311323 195842 199069 235375 240176 274339 275588 4261629 4626786 6261819 6082817 1066081 1093641 258668 227267 237622 240353 287288 279644 268247 268458 187489 186880 639487 607494 1433102 1396458 387739 384829 547431 552751 682297 660447 691747 702098 729117 736977 712243 793063 1854927 1967874 1167721 984382 604159 590402 709219 709203 732924 739278 762828 769936 864539 866273 4835685 4990497 39.15 71.1 1
10:09:37 2024-01-29 664387 652723 177807 176527 285896 292268 313049 310228 196421 197089 239834 240948 274339 275166 4261629 4643259 6229799 6081295 1063351 1094416 257691 227461 237622 240184 288838 281299 266505 270008 187358 187892 645471 612214 1442514 1388554 387739 385442 547431 553734 682536 660447 691784 701101 725376 734332 713325 790771 1854927 1955209 1166642 985996 604715 593493 712401 710137 732480 742934 759432 766925 863278 868801 4867154 4995095 39.15 71.1 1
10:09:38 2024-01-29 660520 652687 177816 176939 285508 291925 312870 310193 196455 199034 234719 241636 273048 276047 4264908 4577254 6211148 6063904 1057071 1089664 258088 227655 237551 240184 288643 279680 267682 270008 186417 188353 634280 617057 1425216 1383279 387682 386005 547431 554125 679846 660447 698888 700917 721224 738603 711200 785452 1844344 1943046 1183680 991021 601137 588818 713921 708579 735052 749408 761706 764943 867106 871301 4881126 5004464 39.15 71.1 1
10:09:39 2024-01-29 663441 652244 179220 175784 287944 293429 312099 311171 196318 198930 239943 240746 273501 277056 4255556 4553936 6248450 6063904 1041892 1091245 258885 226247 239063 239609 287985 281299 266825 269214 187226 187433 637139 613421 1412610 1392499 388841 382763 548982 554285 676963 662321 695874 696076 724717 742672 710381 783799 1849663 1933839 1197644 988808 598934 591663 712438 702061 734778 746654 755641 763854 871223 870068 4824743 4990129 39.15 71.1 1
10:09:40 2024-01-29 654900 649204 178271 176629 286387 290701 314038 309497 196455 195829 237427 241150 272667 276895 4261629 4495805 6262737 6046579 1046059 1091282 258885 226722 237622 239644 287792 278678 267682 269593 186964 188023 638568 616661 1416654 1401719 389948 384252 551356 553536 677922 665182 697894 698619 727501 740769 705717 783762 1852292 1948105 1191659 982497 599396 595387 708405 705194 734087 747783 754230 767636 872046 866273 4777446 4989978 39.15 71.1 1
10:09:41 2024-01-29 654946 649240 178096 175779 286777 293544 313233 310193 195876 196050 235375 241104 273396 276082 4258591 4528222 6313728 6046579 1053792 1094453 260158 226915 237657 239644 288679 279680 268149 268458 187489 186880 647943 610039 1411911 1407939 388841 383067 550186 551968 678883 661756 693553 697099 731810 739467 709374 789610 1858636 1953099 1193654 973923 601470 594275 705863 704695 736985 743987 755603 773051 873287 865807 4742494 4986059 39.15 71.1 1
10:09:42 2024-01-29 654091 649245 177264 176589 285081 290701 313751 309148 196421 195422 235410 240862 273537 276645 4247941 4562481 6257775 6046579 1065328 1091282 258124 227620 236817 239679 287155 279572 268435 269024 187048 187433 641427 611670 1415753 1397748 388841 386893 550575 552751 683054 663195 693825 700917 731256 730129 709877 790172 1858909 1967874 1189664 978089 606082 591046 706363 709061 738156 743987 759618 768780 862774 865807 4810959 4986337 39.15 71.1 1
10:09:43 2024-01-29 664203 653907 177739 176567 285477 291445 312135 310944 195876 199316 236539 240943 273501 275131 4256652 4586235 6230246 6063904 1053689 1091245 258522 227655 237184 240184 287805 279680 267682 269214 186121 188057 641413 618422 1430298 1388554 387682 386292 547431 554553 680296 660447 698888 700080 721188 738045 710160 785452 1844381 1943895 1205467 992468 602066 585703 712462 708272 733453 746151 762434 763966 865008 865487 4895153 5004351 39.15 71.1 1
10:09:44 2024-01-29 663551 651389 178339 175894 287158 291925 311957 310744 195842 196175 234719 240746 273219 275833 4261629 4568025 6248450 6046579 1044387 1089664 259614 226213 238324 239679 287580 279680 267271 269214 187226 187467 638568 613534 1412896 1392499 388841 382494 547431 553734 676963 661383 696628 697136 721260 739467 711164 786139 1844109 1933839 1185675 986734 601043 592560 711383 703589 732782 743982 756084 764468 871370 865451 4819607 5011354 39.15 71.1 1
10:09:45 2024-01-29 657654 652317 177782 176250 285494 290242 314558 309113 196761 199173 234684 240943 273084 276082 4259892 4476621 6258245 6046579 1047066 1089664 258885 227116 237622 239679 288833 279339 269002 269024 187226 187693 642856 613421 1425070 1405944 387682 383983 550575 552359 677922 664712 695911 697136 731810 742943 707292 787257 1853564 1950597 1168598 976698 599359 592756 706363 704124 736164 743982 755132 769326 871370 863900 4740794 4989827 39.15 71.1 1
10:09:46 2024-01-29 658444 653242 178181 176655 286293 290489 313823 309581 196591 195971 235634 240712 273501 276731 4284893 4566366 6257775 6063904 1063462 1091282 257079 227620 237622 239308 287155 279608 268435 269024 187358 187728 639998 612107 1417674 1399731 387189 384865 552138 553264 682054 665688 690767 698125 729669 735102 707830 793101 1861552 1962304 1184248 978089 605613 595387 709411 709780 735932 739386 755095 766488 863750 865158 4802306 4992687 39.15 71.1 1
10:09:47 2024-01-29 655020 654634 178275 176210 285405 293155 312906 310802 196932 195387 235998 240240 273501 276047 4257169 4590298 6265429 6063904 1062897 1091245 258885 227302 237622 240353 287769 279680 268624 268835 187489 187467 639487 609057 1418199 1392499 387739 384865 547431 552751 680626 660447 691747 702098 729669 737002 712722 793063 1853601 1967874 1195293 982497 602960 589270 707903 708272 732911 742408 762977 767577 864037 866382 4839370 4990167 39.15 71.1 1
10:09:48 2024-01-29 664553 653262 178117 177235 285294 292263 312906 311771 196318 195997 237668 242125 273325 276752 4261869 4590254 6239982 6072591 1056053 1091289 262968 227267 237587 240353 288106 281299 267682 269214 186964 187892 641784 615141 1445001 1392499 387754 383983 547431 552917 677922 660447 697596 700107 725376 742527 712280 785564 1844418 1935445 1177695 988808 601581 591661 710418 704160 732782 746712 760158 764756 868218 865528 4834850 5004578 39.15 71.1 1
10:09:49 2024-01-29 661452 649240 178271 176382 287050 292186 313751 310993 195774 196384 237259 242463 273325 275976 4261629 4549621 6248450 6063838 1043339 1090473 258704 227361 237622 238938 287364 279608 267235 268051 186964 187796 640521 616943 1408551 1396757 389394 384288 552138 555374 678883 664712 697894 695584 725376 740952 707292 783206 1852292 1932462 1182870 983195 603294 595809 711419 706267 737022 745626 754752 764444 871370 865465 4802306 4990280 39.15 71.1 1
10:09:50 2024-01-29 653967 649209 178407 176285 286813 293222 313239 310451 196795 195078 236033 239539 273396 279922 4267199 4521793 6313728 6063904 1053806 1091245 259975 226915 238359 239476 292627 279644 268247 268458 187489 186880 647943 607889 1420661 1408938 388841 383103 550186 553144 678883 661792 691747 697099 731810 742527 709374 789610 1853601 1952253 1192906 973923 601581 592829 705364 704160 737186 743642 755827 769873 870100 861428 4736655 4990280 39.15 71.1 1
10:09:51 2024-01-29 655201 649277 178746 176779 285076 291481 313751 309511 197261 195555 237449 240643 273360 275940 4270250 4571753 6268552 6063904 1068990 1093803 258885 226950 237219 243559 288224 279283 268813 268835 187489 186914 639487 608869 1424093 1397748 388841 384288 547431 552359 681813 663261 691784 702134 731292 737207 711200 792826 1853601 1967874 1187153 981799 605488 585956 707402 709277 733858 742408 765153 768743 862202 864774 4830442 5001487 39.15 71.1 1
10:09:52 2024-01-29 664387 649313 178156 176523 285677 291481 313049 310882 196386 197075 236743 240943 274092 275482 4266000 4612637 6207007 6072591 1053764 1088123 258522 227550 237219 240353 288431 279680 267682 268612 186702 188484 638568 617541 1422515 1387570 390789 386057 548594 554589 680810 661852 698888 701602 721224 738045 711200 783206 1849663 1943968 1183680 991763 602494 591264 712967 708272 733972 746187 763527 764444 865656 870456 4891283 5010853 39.15 71.1 1
10:09:53 2024-01-29 661530 648993 177845 176646 285575 292440 312135 310735 196455 198965 237449 240909 273255 278421 4270512 4563468 6257775 6046391 1044625 1091245 259614 226922 238851 240246 288021 281732 267682 269250 187226 187728 647943 613421 1423419 1392499 388841 382798 548206 554589 676963 660447 696902 697136 721224 743651 710123 787257 1849663 1934330 1176423 986771 599765 592829 711419 703626 733066 743423 756241 765092 873224 865560 4825444 5010853 39.15 71.1 1
10:09:54 2024-01-29 658891 649281 177845 176280 286387 289942 314516 310011 196455 199069 239906 241150 273255 279101 4270512 4493298 6279705 6046579 1047301 1091245 258885 226282 237622 239679 290431 279392 268435 269214 186964 187762 637139 616060 1426415 1401719 387682 384288 551356 549504 678402 665688 697398 698619 729706 743383 706290 785544 1854927 1949561 1189664 978089 601470 592829 708405 704695 740327 745626 756241 767614 871370 865158 4749922 4992122 39.15 71.1 1
10:09:55 2024-01-29 657543 649277 178407 175788 287422 290595 313561 310228 196284 198894 234719 239441 274374 277150 4259740 4562127 6260569 6064136 1066498 1091326 258419 227585 236086 239679 292641 281031 269048 268953 187226 187467 644286 609776 1415182 1396757 388565 386328 549018 552359 682054 663261 691784 701638 731292 732892 710381 790808 1853609 1966479 1185675 977514 604901 589307 706363 709097 735973 743117 761892 768146 860336 863937 4821063 5001487 39.15 71.1 1
10:09:56 2024-01-29 662505 649240 177811 176280 285543 291481 311880 311679 195503 195692 234684 239642 273572 275202 4263871 4646776 6227914 6087158 1063957 1092903 258486 227409 237657 240016 287782 281732 267647 269024 187489 187467 644643 608944 1440066 1390524 387739 385442 547044 552953 682054 659979 693060 701101 725499 735064 713325 791935 1853336 1953099 1189664 987401 605762 591650 710418 710284 731192 739458 763687 765055 864037 865456 4867957 5004464 39.15 71.1 1
10:09:57 2024-01-29 662395 649277 177290 176943 285543 291925 312135 310228 196489 199280 239906 241254 273537 276047 4264908 4626132 6227914 6081295 1060166 1090473 256975 227461 237587 240104 288829 281064 267647 268494 187226 188091 651254 615783 1415217 1383279 387682 387533 548594 555374 680847 661852 696820 704197 721296 738603 711237 783799 1844418 1943968 1183680 991763 602960 591264 713921 708272 733972 745527 763527 764547 866307 865560 4877336 5007281 39.15 71.1 1
10:09:58 2024-01-29 659585 649168 177811 176523 285303 292405 312099 310264 195876 198930 235410 240412 273310 277818 4264908 4569375 6270333 6072515 1047301 1091282 257966 226950 238220 240833 288247 281442 268247 269214 187226 187762 647771 615619 1459132 1392499 387718 383139 547431 552953 677922 661383 697894 700107 725412 743651 712747 782651 1844381 1934570 1203432 989614 601470 585559 711427 704160 731746 747274 757835 766878 870100 865731 4811422 5003712 39.15 71.1 1
10:09:59 2024-01-29 662505 649056 178403 175793 287588 289568 313085 310735 195842 199140 239943 241150 273572 276931 4264908 4537455 6287882 6063790 1047376 1093803 259324 227321 238288 239679 290164 279142 268435 269865 186821 188023 639998 617101 1422580 1404423 387718 384288 551747 553144 679329 665725 697894 699115 729710 739467 708368 785544 1852292 1949524 1191659 979895 601470 592829 708405 705194 738722 747182 756278 767614 871370 865158 4759605 4994360 39.15 71.1 1
10:10:00 2024-01-29 656376 654165 178126 175433 287422 290595 313085 309289 196489 198651 235211 239676 274374 275202 4257169 4562481 6273492 6072553 1057146 1094307 256757 227480 238182 239441 287016 279680 268598 269250 187311 187851 639998 611670 1413163 1398106 387464 386349 551747 549770 683091 665218 691586 700107 729706 734332 708332 792499 1861552 1965086 1172511 978089 606082 596034 708405 709097 734124 741882 759720 768507 863425 865158 4811684 4990129 39.15 71.1 1
10:10:01 2024-01-29 658826 649277 177841 176448 286423 292334 311844 310299 196284 195422 235739 239642 273607 275660 4261629 4586609 6260023 6081295 1062897 1093803 257765 227127 237516 239538 288620 282131 267647 269250 187646 187467 635963 611670 1426498 1388554 387739 385978 548836 555446 683091 660447 693825 700420 721377 734511 713325 790209 1852292 1950299 1191659 986734 606194 592337 711419 708560 731192 743642 763142 765092 862774 865523 4874911 4990167 39.15 71.1 1
10:10:02 2024-01-29 659838 649240 177286 179645 285339 293625 312135 310264 196318 198651 234719 241926 273084 276701 4257169 4560353 6253321 6072401 1053389 1093026 260345 226143 238182 240078 288052 281154 267504 269214 187489 187762 638568 613346 1435730 1396757 389948 383103 547431 554285 677812 660447 697398 699115 721296 743383 712280 783836 1848350 1932735 1185675 986771 599765 591046 711455 704160 732576 746187 757927 764444 871370 865609 4821063 5001487 39.15 71.1 1
10:10:03 2024-01-29 657030 649204 178126 176065 286454 290595 314995 310691 196455 198965 239979 241219 273537 276931 4263343 4486096 6281646 6046278 1051882 1094544 259614 226810 238218 239573 289041 279500 269191 268315 187454 187433 647943 611783 1422424 1408938 390781 383103 550575 551968 677922 664129 693641 697136 732589 739467 709182 789647 1853638 1947503 1193654 975309 601470 593704 705863 704197 738068 744515 754025 769947 871370 863937 4736655 4992122 39.15 71.1 1
10:10:04 2024-01-29 655163 649313 178122 176280 286548 290630 314074 310046 196455 195913 234719 240377 273572 274360 4255556 4556975 6262639 6063904 1066241 1096918 258671 227957 237280 240078 288833 279464 268966 269178 187454 187920 642856 611670 1419543 1397748 388841 386929 551319 553144 683574 662763 695107 704094 731810 734332 710381 790808 1858636 1967874 1185675 977551 605651 592104 706400 709097 736065 743642 761892 771466 862202 865158 4825557 4989888 39.15 71.1 1
10:10:05 2024-01-29 664392 652986 178130 176629 286459 291516 312135 312153 195876 199001 235375 240251 274147 275237 4257169 4645933 6229799 6079169 1062631 1092915 258419 227922 238445 239935 288797 281587 267093 269972 187467 187954 637139 612545 1422620 1383279 387739 386313 549018 557482 683018 662791 697894 701602 724534 736445 710159 786102 1849663 1949215 1187670 992468 605762 591046 713508 708560 733858 744018 762324 764547 864037 870492 4893695 5004464 39.15 71.1 1
10:10:06 2024-01-29 660233 649240 177845 176316 285584 294300 312829 309945 196318 198930 235410 240412 273119 278408 4261869 4571753 6253729 6063904 1055299 1088123 258885 227409 237410 240139 288486 279536 267611 269214 187454 187954 642129 618390 1412858 1392499 389948 385478 547431 552917 678663 661852 699386 700080 726474 739467 711127 782651 1844418 1940292 1201398 988104 601898 589307 710418 706267 732549 746259 760809 766824 866341 865487 4841763 5000147 39.15 71.1 1
10:10:07 2024-01-29 663445 649204 178933 175788 287328 290665 312099 311416 195876 199001 239979 240983 273537 276118 4252770 4558111 6248870 6063904 1043956 1091282 259431 226247 238851 239431 288207 281641 267397 269972 187251 187920 637139 613233 1419182 1397111 389948 384074 551747 555374 680781 662727 697634 696533 721188 739431 712408 788220 1853609 1935211 1205623 985085 603182 592427 712426 705194 736230 745454 752770 765055 873224 865420 4812699 4999250 39.15 71.1 1
10:10:08 2024-01-29 653275 651283 178373 176285 286812 291374 313489 308354 197070 195567 236104 240712 273466 277515 4253795 4498750 6317891 6046579 1054100 1096821 259614 226880 238693 239644 288730 279356 268149 268207 188174 187331 643715 610043 1414851 1409705 389394 385372 550539 551968 678883 663195 691512 698800 731356 739359 709374 791935 1862587 1955209 1195649 973923 602325 595539 705863 706194 736985 742934 755827 771829 870716 863254 4750200 4986036 39.15 71.1 1
10:10:09 2024-01-29 654238 652954 177531 176567 285650 290630 314002 309254 196455 195422 235375 240655 273501 275166 4253795 4553208 6248450 6063904 1067258 1091245 258088 227620 237350 240016 287120 279572 268598 268999 187791 187851 644286 613539 1420444 1399438 389394 388942 551710 553499 685172 663700 693825 700880 731814 736482 709337 790734 1861552 1969830 1191659 978089 606626 592756 707365 709097 738068 743987 759618 769836 862737 865158 4809166 4992122 39.15 71.1 1
10:10:10 2024-01-29 661259 649277 177850 176523 286512 291606 311590 312117 196421 198894 235375 240009 274339 276345 4256842 4621750 6243129 6076941 1063425 1091282 258451 227267 237587 239679 288630 282131 267423 269214 187742 187817 642856 611788 1432487 1391160 388565 386149 550539 558202 684686 662248 695837 700007 724717 735889 714317 789536 1852292 1952253 1163952 992338 605613 592337 713471 709061 732964 742343 760735 764510 864037 870420 4877336 4999250 39.15 71.1 1
10:10:11 2024-01-29 661407 649204 177535 176770 285379 292370 312135 310228 196455 198930 235340 240914 272667 276895 4253795 4566622 6239125 6046579 1056053 1091474 257966 226915 237622 240353 287985 281541 267682 269214 187358 187858 639998 616943 1441211 1398106 389671 384826 548520 555899 676744 661976 695689 696916 721309 743651 711164 786947 1852292 1932468 1191659 988808 603074 592756 712438 703589 731984 743946 755932 764510 872605 865451 4816039 5001487 39.15 71.1 1
10:10:12 2024-01-29 656564 649168 177811 176527 285588 290560 314959 308354 196455 199069 234684 241116 273084 276047 4261629 4492845 6268552 6063904 1047756 1091504 259614 226915 237622 239679 288919 279536 269227 269328 187226 187467 644286 613308 1413364 1408427 391620 386192 550539 552678 677776 666092 696381 698931 731590 743071 707292 787816 1857589 1955126 1168598 978089 602441 591627 707830 704659 738649 743982 755132 768108 871370 863900 4728791 5019614 39.15 71.1 1
10:10:13 2024-01-29 655167 649277 178088 176527 287073 290560 314002 309723 196455 195697 234684 240343 273466 274325 4261629 4562481 6257775 6063904 1058772 1092829 257259 227504 238324 239644 287967 279608 268435 269214 187489 187433 639998 608002 1445713 1399102 387665 385191 553277 555110 684723 666565 693518 699005 729487 738858 707609 793063 1858909 1966168 1184248 979483 606742 595809 709411 710100 735134 739422 756204 766995 863714 865158 4812601 4990280 39.15 71.1 1
10:10:14 2024-01-29 655167 649020 177841 176408 285072 293049 312099 310228 196898 195422 235739 239975 273537 276381 4255556 4581026 6257775 6063904 1069507 1092829 258704 226915 236817 240353 288833 279572 269002 269214 187358 187433 636668 609926 1437749 1397748 388841 385733 548374 553117 682670 663261 691637 704595 731723 738480 713414 792312 1854927 1970667 1199363 985085 602811 589234 706363 710284 736713 745153 762977 769873 862202 866382 4831398 5001487 39.15 71.1 1
10:10:15 2024-01-29 664115 652990 177841 176280 286208 291445 313013 311613 195638 199140 240039 240377 274339 275202 4264908 4646081 6243129 6081295 1061973 1090436 258088 227620 237587 240016 288427 282131 267235 269818 187358 187563 643421 609926 1419973 1387212 387739 386021 549018 557879 684686 664092 697286 703095 725708 738227 712364 790512 1853549 1953638 1187670 992468 606588 593766 713471 710284 732819 742901 761706 763860 864037 870420 4891283 4990129 39.15 71.1 1
10:10:16 2024-01-29 660254 649168 177286 176779 285076 292334 312099 310264 196284 195519 234684 240712 273048 277356 4261629 4560549 6234683 6063904 1057071 1091504 259614 227267 237551 240353 287985 279644 267682 269214 187226 187728 644871 616943 1427456 1392499 389716 384252 547431 552880 680296 660190 701455 702485 728839 742637 714429 785340 1846865 1935594 1207502 988808 599507 585631 713414 705059 731709 746151 756278 764444 870570 865487 4818558 5003712 39.15 71.1 1
10:10:17 2024-01-29 664392 649204 178377 176285 287301 290701 313525 310228 195808 199105 239870 241116 273501 276082 4261629 4552871 6239125 6046579 1043423 1091245 258885 227151 237622 238903 287757 279680 267271 270008 187226 188057 641971 617541 1410647 1396458 389671 384288 550045 555374 680364 665688 699200 698800 728765 741708 707145 787097 1854869 1932587 1182870 985085 601137 596231 712438 707269 738087 746115 754752 763085 870716 868837 4797228 4990383 39.15 71.1 1
10:10:18 2024-01-29 654238 652986 177811 176827 285508 291560 314074 310437 196762 198616 235375 240343 273501 276082 4253795 4562481 6257775 6063904 1066090 1091282 258885 227690 236853 240353 288689 279644 268813 269214 187489 187762 644286 611670 1426506 1397748 388841 387181 549407 551968 682634 663261 693296 702134 731810 735115 712108 792775 1857530 1972631 1181685 981578 604673 592081 707793 710284 736065 743642 763414 772147 862165 865770 4821292 4990129 39.15 71.1 1
10:10:19 2024-01-29 663916 652902 178092 176276 286181 291516 312135 312153 195808 196224 234684 240176 273537 275166 4261629 4628408 6252474 6072591 1064718 1094416 258486 227267 237622 240016 287580 282131 267361 269214 187489 187303 641427 610039 1426494 1388554 387739 385442 547431 553734 682054 660447 694539 699513 725376 735028 717484 791637 1858562 1955025 1189664 988104 606626 591468 712438 710284 731673 743149 759618 767567 864429 865487 4868993 5008628 39.15 71.1 1
10:10:20 2024-01-29 658584 649204 177565 176978 285624 291988 312099 310264 196455 198894 235410 241636 273084 276931 4259892 4569875 6257775 6063904 1053792 1091282 259431 227620 237587 240353 288643 279680 268435 269629 187610 187728 639998 617942 1415319 1392499 387754 384891 547431 552917 678883 661383 699386 700917 725376 739467 711237 783477 1852137 1938347 1179690 988808 600796 589994 712438 703977 733001 748292 758428 766086 871370 871228 4832457 5004313 39.15 71.1 1
10:10:21 2024-01-29 658632 649204 177845 176531 286387 290497 314074 309976 196455 199316 239906 241150 273501 277231 4255556 4511603 6248870 6063904 1047892 1089664 258885 227267 237657 239679 288028 279608 268435 270008 186964 188057 635710 617541 1414553 1400724 389948 384288 550045 555105 678883 665725 698888 699115 728566 742672 707292 783799 1854780 1953168 1190911 979895 602434 592646 708368 704975 741402 747270 759066 767577 871370 864511 4747573 4992122 39.15 71.1 1
10:10:22 2024-01-29 657238 653247 178407 176153 287337 290560 314002 310228 196455 198894 235211 240176 274374 274938 4255556 4557303 6276148 6059566 1053918 1090473 258704 226247 238693 239441 288630 281031 267682 269214 187489 186914 639998 608189 1427219 1401719 387464 383139 551356 553144 681813 664712 691220 697136 729669 738045 708332 793101 1861552 1956892 1180336 977940 603595 594143 708368 708162 738147 739242 755753 770567 866268 865770 4792141 4990091 39.15 71.1 1
10:10:23 2024-01-29 653311 649204 177222 176770 284832 291969 313489 310190 196762 195829 235410 240176 273537 276047 4261629 4565259 6257775 6046579 1068020 1094453 258486 227620 236817 239679 287120 279536 268435 269024 187358 187433 633849 612220 1438235 1397748 388841 386636 550186 552751 683537 663700 695070 701602 731810 733959 710381 790808 1858636 1967874 1185675 979371 607923 593493 708714 711798 738031 744478 760550 772494 861408 864976 4818558 5004780 39.15 71.1 1
10:10:24 2024-01-29 660557 649204 177845 176629 285530 291481 311590 311679 195672 195422 239870 239883 274339 275202 4253795 4631667 6229799 6073363 1063198 1090473 258088 226950 237622 240184 288021 281931 267647 269214 187574 186914 639998 610039 1427811 1383279 387739 385733 549796 555410 683054 662321 695911 700574 721224 735370 710625 788451 1849663 1952829 1187670 991021 606082 593344 714466 710173 731691 745745 760587 764980 863890 873774 4884303 4998590 39.15 71.1 1
10:10:25 2024-01-29 659764 648911 177688 176673 285633 292977 312650 311771 196318 198930 235375 240914 272667 277554 4256842 4560962 6248450 6059566 1053792 1091245 262932 226915 237551 240353 288427 281299 268435 269250 187358 187467 639998 617057 1426290 1392499 389948 384252 547431 553894 678883 660447 696856 699019 725412 743383 712784 783206 1844381 1938917 1197328 986734 601470 589234 712401 707067 734815 750349 760009 767809 869954 871301 4828198 5003712 39.15 71.1 1
10:10:26 2024-01-29 663174 653242 178937 175793 287742 290348 313049 311832 196318 199280 234684 241150 273572 276118 4255556 4549118 6248450 6059566 1041567 1091282 258486 226915 239099 239273 292573 281299 267682 268086 187226 187892 640521 616060 1425640 1395467 389118 384288 551747 555410 679846 663700 697894 695092 721264 739359 708834 783799 1852292 1931099 1190117 984595 603182 592427 711419 706267 736838 748878 753120 764980 872495 868837 4805824 4994360 39.15 71.1 1
10:10:27 2024-01-29 653045 649168 178092 176382 287331 291445 313013 309289 196796 194593 236033 240176 273119 277356 4246204 4511715 6282467 6046579 1050879 1091504 258486 226915 238693 239644 292609 279680 268435 267830 187226 187762 639998 607322 1428246 1397748 387393 383139 551747 549734 680057 664712 690730 697136 729117 736445 708332 793101 1862875 1962267 1184248 978089 604715 595387 708405 708272 738156 742934 756755 770492 868880 866309 4788670 4989940 39.15 71.1 1
10:10:28 2024-01-29 655201 649204 177850 176280 285272 293013 313520 309940 196421 195286 235739 239608 273937 275817 4252524 4581174 6257775 6063904 1066052 1092866 258522 226915 236817 240353 288427 279644 268435 268458 187358 187633 645715 609491 1431044 1395768 388565 385135 547162 551968 681813 661383 691784 702171 731540 737002 710698 793063 1853601 1969269 1165726 981799 602955 585919 706363 709509 733972 739458 762977 771630 865381 867770 4820392 4989940 39.15 71.1 1
10:10:29 2024-01-29 663261 649209 177816 176642 285575 291516 312135 311501 195706 199140 239798 240377 273501 274781 4264908 4628370 6220199 6068245 1063198 1089664 258088 227302 237587 243468 292537 281732 266825 269629 187358 187467 643421 611346 1459222 1383279 387739 386636 549018 557879 682054 662321 696902 701070 724717 737560 709120 786102 1849663 1949486 1189664 991058 605613 591046 713508 709097 732933 742901 761892 763966 863816 873774 4909233 4989978 39.15 71.1 1
10:10:30 2024-01-29 662041 651393 178181 176276 285976 292334 312099 310953 196522 196211 234684 240377 273501 277782 4262095 4560549 6248450 6046579 1052251 1091245 262932 226950 237587 240459 287985 281335 267682 269214 187226 187467 639998 616615 1434799 1392499 387754 384252 547431 552953 677922 660447 698888 700604 726437 743651 712784 783799 1849663 1938917 1199363 988808 601470 585631 710418 704695 732819 747837 759618 766786 870100 865523 4826518 5018615 39.15 71.1 1
10:10:31 2024-01-29 660308 652518 178301 176779 286777 290083 314038 310264 196489 196175 237114 240943 273466 276859 4253795 4489398 6264073 6046579 1047845 1091504 260158 226950 237657 239679 288833 279608 269227 268985 187358 187467 642856 613421 1434517 1406941 389716 383174 549796 551968 678402 664675 696494 698619 731901 742943 708871 788488 1857589 1952253 1191659 976698 601470 591627 706363 704197 737605 743982 756241 769280 871370 863937 4734227 5011747 39.15 71.1 1
10:10:32 2024-01-29 654895 653242 178028 176765 286893 290247 313859 311069 196489 198859 234719 240211 273310 277150 4261629 4550456 6248450 6046579 1063532 1090473 257295 228116 237421 239679 287967 279572 267682 268835 187226 187804 638568 610647 1417818 1393791 387739 386600 551356 553144 683054 664712 694355 699019 729706 736271 708368 790771 1858909 1965086 1193654 976698 606924 591627 707402 709868 737605 739458 759078 768743 862202 865158 4811684 5008161 39.15 71.1 1
10:10:33 2024-01-29 659894 652779 178024 176651 286043 291988 311957 312046 196148 195971 235739 239676 273607 275202 4264670 4608695 6238965 6077817 1064836 1089701 258522 227302 237657 240010 287292 281931 267682 269214 187489 187303 641427 608630 1435196 1388554 387739 385442 547431 554999 682536 660447 691784 699549 726437 741317 713830 791935 1853609 1951717 1191659 985996 606737 591046 710418 710284 731434 739458 759618 766086 864649 865587 4865518 4995019 39.15 71.1 1
10:10:34 2024-01-29 660838 652743 178054 176779 285174 292299 313520 310122 196692 195971 237595 240377 273084 277818 4254439 4553714 6248450 6063904 1043641 1089664 257931 226213 237692 239679 287207 281732 267682 269250 187226 187467 638568 613421 1427471 1395467 388841 382834 548594 554589 677443 661163 696902 698125 721296 743996 711200 789309 1849663 1935705 1189664 986771 600716 592865 713003 703662 733338 744018 755641 765092 873224 865762 4810120 4990167 39.15 71.1 1
10:10:35 2024-01-29 655201 652980 178275 176197 286275 291925 312686 308283 197001 195387 235834 240609 272908 277551 4255556 4485112 6271697 6046579 1047892 1091282 259614 226950 238359 240016 292609 279680 269227 268458 187610 187467 630996 611670 1448413 1407939 387682 385921 550575 551968 678402 662763 694849 698302 732847 742943 710381 790246 1858909 1950299 1193654 973923 599359 594618 706363 705194 738156 742901 757556 769947 872046 863937 4734029 4990091 39.15 71.1 1
10:10:36 2024-01-29 654703 653247 178271 176347 286575 293527 314372 311032 196659 195971 235305 240609 273360 275219 4252770 4550456 6257775 6068245 1064643 1092903 257114 228203 237622 239679 287792 279608 268435 269214 187489 187728 641427 611670 1418713 1395768 388841 386636 551356 549468 684094 665688 695911 701106 731810 734028 709374 790808 1858909 1965086 1172511 977393 606551 593777 707402 709134 735968 743642 760262 769873 862202 863937 4809166 4979404 39.15 71.1 1
10:10:38 2024-01-29 660323 649240 177692 176505 286137 292744 311814 312799 196352 195697 235669 239539 273431 275904 4261107 4614255 6248450 6072553 1064289 1091319 258486 226950 237622 239679 287782 282131 267682 269214 187489 187337 642856 609057 1421043 1388554 387739 385171 547431 552953 682054 659979 691821 699055 725412 735370 713325 791935 1852292 1953136 1189664 985996 604752 592100 710418 710284 729765 739458 761348 764784 864037 865451 4858578 4990129 39.15 71.1 1
10:10:39 2024-01-29 658826 649240 177290 176527 285548 292950 312763 310922 196830 196010 235305 241081 272943 276788 4261107 4563620 6260138 6063904 1043641 1091467 258704 226282 239134 239679 288021 281335 267682 269629 187226 187762 646321 613421 1415156 1392499 387416 383139 550575 555803 678402 661792 696642 697136 721287 743651 710381 785544 1853601 1933394 1199638 985996 603182 593795 712967 705231 735941 744054 753380 764482 870343 865487 4802409 4994360 39.15 71.0 1
10:10:40 2024-01-29 651942 649168 178407 176038 286965 291481 313085 310016 196864 195108 236694 240171 272943 277249 4256766 4526123 6271660 6068245 1049446 1090509 258636 229053 238394 239476 292537 279644 267682 268835 187489 187051 639998 606458 1426612 1401719 387464 383103 550575 551968 680847 663737 691747 697136 731810 738639 708368 793101 1858909 1958680 1189664 973923 602531 592733 706363 708001 737632 739458 753491 769910 866341 863937 4764791 4986525 39.15 71.0 1
10:10:41 2024-01-29 653307 649277 177252 179711 285076 291560 313561 308354 196762 195900 237486 240206 273290 278544 4267464 4572684 6258280 6063838 1066052 1091282 258885 227461 237078 240353 292609 279608 268849 268835 187358 187501 638568 610797 1432770 1396757 388841 386057 549018 553264 683054 663261 693862 702171 731810 736250 709120 791935 1853638 1968645 1181685 976698 606626 592792 707903 710173 738416 745718 760195 769910 862202 865158 4816039 4994360 39.15 71.1 1
10:10:42 2024-01-29 662238 649277 177841 176527 286119 291516 311407 311029 195910 198894 235375 240171 274092 275833 4272121 4628296 6239125 6091123 1064063 1091245 258522 227302 237657 239679 287841 281931 267682 269214 187489 187467 632440 610039 1435261 1386587 387739 385478 547431 554198 683054 660447 691821 700080 721260 735028 713325 790808 1852292 1947540 1189664 985996 606626 591955 711419 709097 731192 743140 759618 766777 863425 865523 4864485 4997922 39.15 71.0 1
10:10:43 2024-01-29 662124 650781 177811 176770 285584 291551 312829 310735 196489 196259 239943 241219 273310 276450 4263871 4560201 6256050 6063904 1054451 1091355 260345 226915 237587 240184 288021 281335 268364 269629 187226 187762 639998 613421 1469126 1392499 387718 383139 547431 553734 677922 661383 697634 699611 725412 743651 713325 783873 1849663 1937544 1185675 986771 598509 592502 711419 704160 731897 747310 757872 764793 871370 870456 4825562 4990167 39.15 71.1 1
10:10:44 2024-01-29 657073 649204 178092 176285 286459 291516 314516 308354 196762 198894 235410 241185 273119 276931 4254439 4482490 6293565 6046579 1047803 1091319 262897 227552 238112 239679 288512 279680 269038 268646 187454 188265 638077 609701 1424291 1405944 387682 383174 549796 551968 677922 663232 694849 698125 731810 743071 708368 788488 1853638 1952253 1168598 973923 601581 590792 706363 704924 738163 743982 756278 769910 872605 863937 4727276 4990280 39.15 71.0 1
10:10:45 2024-01-29 655167 649245 178250 176038 286893 289488 314074 309758 196489 198651 234719 240412 273537 276647 4245006 4556320 6265153 6063790 1066498 1093678 257330 227690 237446 239877 287155 279572 268435 269214 187226 187817 641427 611234 1419002 1395768 388841 386672 550575 553315 683574 664712 694849 700043 731810 734511 709374 790209 1858909 1965086 1192906 976698 606626 590646 707365 709097 737958 743642 760075 769836 862202 865158 4816142 4989871 39.15 71.1 1
10:10:46 2024-01-29 660515 649209 178092 176280 286423 292129 311590 310922 195876 195422 235375 239608 273501 275202 4255556 4601622 6264987 6046428 1066076 1090399 258415 226950 237587 240353 287459 279356 268435 268458 187489 187433 648574 608408 1417480 1392499 387739 384288 546657 551968 681813 660447 691220 702098 729126 738858 712747 793063 1854927 1966479 1181685 981762 605012 585631 708405 709277 733618 739458 764064 767577 864649 866382 4834850 4990280 39.15 71.1 1
10:10:47 2024-01-29 662197 649204 177811 176523 285512 291268 313049 310193 195876 196487 239834 241116 273466 275166 4261629 4626132 6221307 6068184 1056771 1091429 258707 227620 237516 240353 288630 279644 268185 270281 186928 188023 639998 617161 1416921 1391160 390891 384829 547431 552917 678883 661383 698665 700043 726437 742417 713252 783206 1848350 1938458 1173706 987401 601470 585631 710418 706231 732782 747801 760772 767932 866305 865735 4851182 5005056 39.15 71.1 1
10:10:48 2024-01-29 662662 649204 178092 176157 288179 290560 313561 310917 195808 199280 234719 240948 273537 276047 4256842 4511603 6264073 6046428 1047376 1093803 259506 227321 238182 239644 287818 279536 268435 269629 187013 189318 638568 615103 1442862 1401719 387682 384109 551867 553144 678402 665688 697894 699115 731114 739467 707292 786102 1853564 1949486 1191659 978785 599433 594088 709411 705997 738685 746187 756241 767614 871370 866113 4756992 4994360 39.15 71.0 1
10:10:49 2024-01-29 657030 649240 178092 175784 287332 290560 313525 310228 196455 198894 235375 239441 274374 275588 4253908 4554060 6259890 6076903 1060166 1094581 257153 228027 237481 239590 288797 279536 268435 269214 187226 187467 635259 613421 1423953 1396458 387739 386636 550465 553425 683091 664712 694849 698033 731297 734405 708368 791935 1858909 1965086 1174467 976698 606626 592009 708405 709097 738068 739458 758954 768743 863425 865158 4816142 4988563 39.15 71.1 1
10:10:50 2024-01-29 657844 649168 177811 176280 286423 292405 311590 310699 196421 195422 235739 239642 273537 275624 4255556 4590298 6267101 6063639 1069296 1093803 258344 227162 237481 240211 287472 282152 268292 269024 187489 186914 644286 608189 1415707 1391160 387739 385135 547431 553770 684723 660176 693788 699513 725340 735028 713830 791935 1853609 1953099 1166642 985996 606194 591882 710418 710284 729856 742934 759884 766162 864037 865487 4867957 4994360 39.15 71.1 1
10:10:51 2024-01-29 662391 649204 177286 176531 285548 292279 313049 310228 196455 199069 234684 241185 273084 275853 4261869 4614769 6211997 6046315 1056700 1092260 258778 227321 237446 240246 288797 280883 267504 270087 187084 187728 639998 618390 1401923 1392499 391862 385442 547431 549770 678883 660447 699884 700043 726951 739431 711237 786162 1844418 1949897 1177695 987401 602325 585667 710418 706267 732819 747274 762977 766748 866268 865451 4863066 4994360 39.15 71.0 1
10:10:52 2024-01-29 662662 649132 178411 175788 287976 290630 312099 310699 195842 198930 239943 240377 273084 276047 4247709 4536501 6239125 6063904 1045880 1092102 258600 227374 237516 239538 288797 279428 267540 270353 186821 188644 646321 616022 1413949 1397748 389671 386466 553398 553698 678883 665761 698888 699041 728967 739431 707292 783799 1853609 1943968 1191659 980331 602325 595387 709914 706998 737605 746187 755289 765327 870100 868714 4778416 4994360 39.15 71.0 1
10:10:53 2024-01-29 653311 649204 178241 176161 286897 290630 312135 310011 195876 195149 235739 239241 273501 276082 4255556 4509704 6293877 6046579 1050890 1094507 258636 227057 238815 239965 288797 279536 268328 269178 188281 187331 639998 608920 1423374 1405704 387739 383103 550575 553654 680291 663700 691747 697136 732992 742153 709374 793101 1858909 1953136 1197644 973923 602754 594545 706363 706267 737022 743044 755827 769947 868833 863937 4759605 4985008 39.15 71.1 1
10:10:54 2024-01-29 653336 652728 178741 176646 284632 291677 313781 308389 196885 195422 235375 240044 273537 276082 4252524 4553208 6248450 6063904 1069545 1092866 258522 228152 237340 239732 290431 281753 268777 269214 187418 187789 640191 611670 1407176 1397451 389394 386636 550575 552751 685172 666092 693788 701070 731901 733923 709766 790808 1858909 1965086 1189914 976698 606194 591010 707365 709097 738068 745153 760772 769243 862202 866382 4811684 4985008 39.15 71.0 1
10:10:55 2024-01-29 660740 649132 177850 176527 285548 292086 312135 310699 196284 198930 235211 240377 273084 277818 4255556 4556881 6244002 6046579 1055299 1091282 258704 227628 237587 240353 288247 279428 268221 269675 187311 187954 638077 618271 1415191 1391160 391059 384109 548133 553698 677922 660447 698888 700420 727405 744652 713325 783799 1846865 1934801 1187670 988104 601043 590229 711419 704924 732819 744018 755603 764444 871370 865487 4816142 4994360 39.15 71.0 1
10:10:56 2024-01-29 655201 649168 178096 176280 286503 290630 314193 308354 196796 195422 235410 241116 272667 276931 4247430 4475563 6289669 6046579 1049387 1089701 259614 226247 237622 239679 288427 279644 269038 268207 187311 187851 643715 610513 1431917 1407703 389948 382996 550539 551894 677776 662691 693825 697136 732847 742723 710381 790172 1853638 1953168 1193654 973923 599359 594197 706363 705194 738156 742865 757556 769873 871370 863900 4731389 4975773 39.15 71.0 1
10:10:57 2024-01-29 654238 649020 177688 176153 286651 290701 314038 309758 196455 198719 235375 240377 273501 274132 4255556 4550402 6248450 6046579 1057352 1094453 257691 227302 238359 239308 287055 279644 268435 269250 187347 187886 642856 608328 1440482 1402426 387739 383840 552138 553536 682744 665870 691220 697136 731292 738081 709079 793056 1861552 1958680 1178380 976698 604159 593795 707903 707770 738068 739458 755603 769873 868796 866382 4781661 4990129 39.15 71.0 1
10:10:58 2024-01-29 653311 648979 181391 179801 285303 291516 313525 308389 196796 195422 237413 240211 273537 276047 4255556 4559239 6253321 6046579 1066354 1093678 258124 227655 237587 239679 288168 279608 268849 269214 187358 187728 642856 611032 1443475 1399102 389394 386457 548982 553536 684200 664203 693641 704822 732589 735064 710159 792775 1858601 1965262 1159742 982497 604159 590402 709411 709277 733858 742934 764064 768780 862873 865663 4825256 4992122 39.15 71.1 1
10:10:59 2024-01-29 663911 649204 177811 176527 285677 291960 313561 310264 195876 199247 239834 241150 273184 274745 4247709 4602105 6202310 6059566 1057146 1090473 257727 227655 237362 240016 288427 279680 267682 268869 186964 188057 645471 614907 1411419 1384839 391059 386313 549149 555657 682260 663261 699884 704094 727806 739685 712784 783836 1848350 1945624 1185675 991763 602960 591264 714466 708272 733972 747310 764619 765092 866305 870669 4874911 4990167 39.15 71.0 1
10:11:00 2024-01-29 662234 649168 178250 176153 286575 292405 312099 311679 195876 198930 234684 240412 273501 277320 4247709 4555395 6248450 6046579 1041156 1088893 258885 226950 239099 239679 286863 281732 267682 268051 187226 188057 646321 613421 1408318 1393140 389948 385191 553277 557879 682260 665072 699884 696953 728839 739251 709458 783799 1852292 1934570 1179032 985996 603182 596231 711419 707067 738612 748364 753418 763122 871370 865632 4799774 4990167 39.15 71.1 1
10:11:01 2024-01-29 651479 648984 178407 176038 286888 290630 313120 310228 196455 198616 235774 239241 273572 276082 4243444 4512547 6304402 6046806 1051776 1094453 257931 226915 238729 239679 288833 279680 268435 268458 187489 186914 652347 607061 1414116 1408938 389394 385372 551673 551784 678700 663945 691674 696989 733398 743163 710307 792699 1858909 1953136 1195649 975706 602650 594545 706363 706267 737545 744656 754025 771043 871370 863937 4750200 4992122 39.15 71.0 1
10:11:02 2024-01-29 653311 649204 178126 176531 285615 290595 314516 309289 196489 198651 235410 240412 273501 275202 4253908 4562932 6248450 6046301 1066498 1090473 258480 227690 236853 239679 287120 279608 268624 269024 187226 187467 634906 610797 1425983 1395768 388841 386636 550575 553425 685659 666092 694701 703821 731256 736664 710307 790622 1861410 1971055 1179690 980368 604041 592081 708405 710284 735451 743642 762100 771706 861932 866382 4808065 5019310 39.15 71.0 1
10:11:03 2024-01-29 662501 649204 177319 176285 286222 291481 313085 311898 195672 199140 239906 240412 274056 274781 4258591 4635265 6229799 6064140 1063442 1089701 258522 227461 237622 240353 288427 282131 267271 269818 187489 187467 638568 609057 1421465 1383279 387739 385514 548836 555839 684686 663621 697138 704057 727963 738227 712401 790492 1850913 1954976 1185675 989651 606626 591918 715482 710173 732847 743459 762434 763908 864613 872463 4886714 4995005 39.15 71.0 1
10:11:04 2024-01-29 658145 649168 177841 176527 285312 292228 312829 310299 195910 198616 234719 240412 272702 277356 4253908 4556881 6248450 6058019 1050750 1089664 257931 227302 237421 240353 288021 281732 267682 269629 187226 188057 643392 617026 1470510 1392499 387754 384288 547431 552953 678613 661383 699772 700990 728839 743578 713179 785478 1850913 1942092 1197328 989304 599433 590176 710418 705731 734007 748098 760735 765327 870137 873302 4816039 4994360 39.15 71.0 1
10:11:05 2024-01-29 660250 649200 177845 176276 287099 290118 314516 310264 196611 199036 239943 241150 273501 276082 4253908 4492845 6257775 6046542 1047794 1091282 258885 227267 237657 239679 288168 279142 268435 269629 186964 187892 637139 616501 1430781 1401719 387682 384288 552138 549770 678402 667987 698888 699960 729414 739215 707034 787958 1854927 1946563 1193654 979483 602434 594508 709411 705231 738940 749975 757257 766958 871370 866382 4745106 4992122 39.15 71.0 1
10:11:06 2024-01-29 654734 649277 177816 176280 286535 290630 314074 309289 196318 198651 235375 240377 273537 274360 4255556 4556975 6257775 6046301 1063462 1091319 257623 227655 237421 239512 287190 279644 268435 269024 187226 187762 641427 611783 1431967 1395768 388841 386672 551356 553536 684057 664748 693862 700874 731810 736518 709116 792208 1862740 1969830 1177695 979483 604603 592081 709182 710100 736065 745190 762434 772771 864802 865770 4810959 4990167 39.15 71.1 1
10:11:07 2024-01-29 662505 649204 177807 176280 285579 291925 312099 311679 195537 198965 239979 240044 273572 274973 4252524 4630064 6239125 6063904 1063388 1091282 258885 227302 238422 240184 287782 282131 267682 269214 187489 187173 640891 609169 1417386 1387570 387739 385442 547431 552953 682090 660447 691821 699549 726474 735064 716464 792238 1856191 1955013 1191659 985996 606626 588980 712438 710284 731155 742934 760195 765055 864429 865487 4858578 4994360 39.15 71.1 1
10:11:08 2024-01-29 657965 648911 177281 176531 285437 291960 312135 310299 196318 198651 235410 241185 272702 276118 4256842 4557303 6244424 6046579 1053792 1090509 258885 227302 237254 240353 288423 281335 267682 269250 187226 187728 638988 617057 1410580 1391511 387754 385442 547431 552917 678663 660447 697881 700080 727537 739467 714915 782651 1849498 1938347 1179690 989314 600796 590030 712438 703977 733001 747601 762813 764784 871370 866150 4816039 4989978 39.15 71.0 1
10:11:09 2024-01-29 658856 649209 177845 176157 286897 290294 314773 311325 195876 196522 239906 240781 273537 276082 4252524 4517757 6239558 6046579 1047103 1091504 258885 226950 237622 240016 287993 279608 268435 269250 186832 188091 638568 616060 1418560 1401719 387488 384288 552138 553536 678883 665761 697671 699611 731384 739467 707866 786139 1857589 1952687 1191659 979371 602434 593729 709374 705584 740130 749395 759066 768731 872605 866382 4742417 4990280 39.15 71.1 1
10:11:10 2024-01-29 655668 649240 177688 176285 287073 290595 314038 308424 196455 198651 235375 240211 273572 274781 4255556 4557030 6244002 6046579 1060283 1091282 257295 227857 238324 239679 288168 279644 268247 269250 187226 187927 639998 609926 1431154 1396757 387189 384288 551747 549770 681572 665254 691784 698619 729190 736617 709337 795364 1861552 1967937 1159841 979895 606588 596158 710381 710284 740130 744097 755566 770567 867495 866382 4810965 4989871 39.15 71.0 1
10:11:11 2024-01-29 654734 649209 178181 176620 286369 292086 311809 310228 196455 195422 235375 239642 273501 276381 4252264 4605568 6257359 6063904 1064836 1091245 258885 227620 238122 240353 287288 281696 268435 269024 187489 187433 644286 606197 1416841 1391511 387739 384829 547431 553264 682781 660447 691784 701033 728015 738589 714335 793063 1852292 1957916 1189664 985085 606737 592081 710344 710247 733404 739278 762791 767619 865803 870031 4839143 5008213 39.15 71.0 1
10:11:12 2024-01-29 660778 649173 177811 176532 285263 292183 313049 311416 196728 198930 239943 241185 273048 275624 4253795 4557713 6229799 6046579 1055313 1091245 258486 227620 237350 240353 288175 279644 268435 269214 186964 188023 639998 616943 1428592 1388554 387682 386564 548206 554945 681266 662321 699884 702098 721260 742001 713192 787284 1845655 1941031 1183680 989540 603298 592081 714429 709084 733711 748914 762828 764294 867106 871301 4859984 4996264 39.15 71.0 1
10:11:13 2024-01-29 664549 651393 178937 175793 287944 290454 312763 313686 195842 196259 234684 240377 273501 276082 4249232 4530360 6239125 6046579 1042582 1093641 258885 227267 238288 238903 287155 279608 267647 270008 186964 188023 639071 615179 1408609 1392499 389394 384252 552138 555374 679846 665688 696549 697099 726437 739467 708332 783799 1854654 1933839 1186709 983195 603182 595704 713414 709084 737958 749408 752659 767416 871150 868801 4796365 4988287 39.15 71.1 1
10:11:14 2024-01-29 652545 651315 178305 176161 286387 291869 313013 310228 196318 194876 235939 241104 272632 276665 4242898 4522175 6295077 6046542 1050132 1090473 258885 225956 237622 239238 287985 279608 268247 267669 187489 186812 646533 607755 1416974 1404707 388565 382494 550186 551968 678883 661792 691747 697099 732847 739395 709877 790771 1853601 1952792 1170555 972503 599507 592009 705364 705194 736279 739170 753120 769725 867999 861246 4739608 4979371 39.15 71.0 1
10:11:15 2024-01-29 652871 649132 177252 176479 284987 292334 312749 308354 196455 195286 235834 239608 273048 275624 4246204 4581026 6257083 6046542 1062100 1088123 258668 226722 237219 240178 287176 279608 268435 268458 187226 186880 638077 608780 1419999 1392499 387739 384252 546657 550076 680847 660447 691220 702098 729633 737560 711200 792499 1853609 1967874 1201146 979598 602923 590430 707365 708272 733439 744515 764619 770492 863167 868150 4834203 4986337 39.15 71.0 2
10:11:16 2024-01-29 664080 649204 177811 176770 286414 293155 314002 311135 196884 195170 235375 240746 274617 276011 4259892 4633526 6229799 6081333 1065927 1097599 259431 228753 239842 239662 288834 281667 269227 270961 188546 189312 644871 616943 1422781 1392499 387682 387871 550081 561162 691020 670367 702536 709314 732847 744701 719601 797686 1872141 1974267 1201633 998114 615512 599511 720535 719748 741937 752909 771503 777549 876215 885476 4924149 5065626 39.15 71.0 2
10:11:17 2024-01-29 676372 663959 181601 178407 290590 298431 321665 319056 200562 198798 241425 247229 280223 282888 4330372 4711916 6385749 6220501 1094727 1128805 264424 232985 245571 247670 295836 296767 278154 279193 192030 194150 676770 626000 1459220 1426340 396677 393743 562129 568741 705387 682159 715982 722444 749515 756248 732645 811422 1918197 2038004 1221747 1011013 624831 610251 732828 735945 761361 766463 786241 794869 889590 893512 4971311 5182529 39.15 71.1 2
10:11:18 2024-01-29 687169 681790 185460 181641 300005 306933 328556 328627 203740 200467 247491 251653 290357 288545 4414540 4728981 6499413 6302869 1110089 1152919 267955 235620 252434 250917 305962 296371 282762 283329 195161 194490 712897 635916 1479335 1462104 401500 395589 569718 571165 707388 691008 719370 723504 755875 765788 729396 811459 1938157 2041424 1227566 1016784 626614 618244 740176 736898 768313 775405 783245 792950 904468 897386 4992848 5207113 39.15 71.0 2
10:11:19 2024-01-29 692116 690018 185905 181761 301357 309542 335872 329943 204059 201730 248747 255725 287038 293225 4461483 4755450 6537537 6363978 1125817 1162139 267886 237081 252720 253093 305437 300275 282762 286736 194817 195335 685192 636828 1499034 1457038 398976 396849 565663 571976 710866 687950 717512 727728 753932 757386 729523 811714 1947652 2056876 1213602 1016784 629209 614566 737123 740691 763522 770835 783937 795481 890051 891794 5051771 5235411 39.15 71.1 2
10:11:20 2024-01-29 697787 694627 185319 182058 301095 308186 333983 331946 203460 201485 250291 255221 288820 293393 4486398 4803565 6640116 6377899 1111332 1167967 269129 235585 254150 251686 306861 297239 281940 285423 193588 194692 689383 641719 1473692 1461181 399221 393190 564827 571976 700729 685931 716492 717231 742001 757423 720316 798895 1939068 2028784 1217592 1023192 621727 611024 737806 728724 754328 770835 774644 782590 891702 889233 5069613 5254276 39.15 71.0 2
10:11:21 2024-01-29 709289 697237 185029 180295 301064 308669 333640 332990 201744 201450 249482 254438 288347 293084 4508060 4860112 6537537 6392094 1147848 1171359 266941 234496 250062 251476 306393 295290 282762 282748 193047 195003 696848 638062 1485802 1465218 396959 394915 561332 562017 702289 681675 707193 716403 741061 745227 713288 792982 1936580 2052072 1235992 1007317 623055 603911 726793 729419 753766 757486 771178 779146 874531 877258 5056203 5248684 39.15 70.9 2
10:11:22 2024-01-29 700852 700208 182910 179627 297685 305030 333405 328414 205581 199979 247944 252812 286724 288631 4515056 4784284 6640946 6396902 1112465 1168004 264459 233178 250661 249386 302009 294668 278383 280959 190788 193890 665171 638062 1481106 1457038 394714 390102 556547 558784 691020 674291 703035 704160 726401 744561 707292 782623 1918140 2013843 1223782 1013893 612828 603687 726793 718484 740035 757341 762977 767577 875544 875330 5076792 5259947 39.15 70.9 2
10:11:23 2024-01-29 709295 698711 182783 179915 297680 305997 329586 329675 201473 199145 247696 252812 285891 293393 4537526 4893210 6556188 6403845 1144462 1172888 264054 237073 248310 250533 302716 292946 280153 279788 191222 193472 698341 635006 1473899 1463141 394155 391205 555244 558708 693173 671805 698888 709314 730912 736482 706290 783309 1927028 2053528 1219712 1005174 616705 601908 721172 725149 745134 752706 764339 773278 865008 871191 5105683 5269070 39.15 70.9 2
10:11:24 2024-01-29 703992 704288 182620 180162 299659 306861 333717 328911 205329 199145 248847 253908 288785 292114 4559873 4852297 6686743 6443598 1125780 1179741 267762 233344 251578 251476 302857 296122 280118 281923 192333 195139 693302 641719 1499089 1466258 395834 390929 556153 558784 689122 673778 702998 705731 725376 743651 708332 779215 1937002 2029904 1213607 1020285 615903 605399 727824 720330 743025 757486 764302 769873 875553 872838 5222931 5337668 39.15 70.9 2
10:11:25 2024-01-29 716920 709406 184145 180801 301250 309051 335872 334001 201364 200467 250853 257952 291093 294735 4620008 4985469 6733095 6509286 1141889 1192091 268552 234928 252720 253305 307255 296748 283870 285387 193759 194962 711411 651151 1488739 1475935 396959 391944 563559 565385 697219 682399 708200 707305 731810 744822 702084 782623 1957911 2041424 1223373 1022464 621285 613697 733347 727691 754464 762349 762977 773278 884501 879521 5202617 5394751 39.15 70.9 2
10:11:26 2024-01-29 725870 714482 187527 181954 306910 311002 337165 336746 202336 202365 252486 258930 293411 299278 4657794 5046409 6817024 6579535 1155602 1201259 269886 237483 256278 255685 308292 301587 287522 286835 196264 196218 715861 653017 1499497 1497411 396696 393190 564864 565385 700227 687950 707025 710173 737669 747283 708368 788451 1972663 2070642 1246167 1024649 623055 616311 733867 728821 756954 765276 767748 779146 888410 882081 5219025 5442320 39.15 70.9 2
10:11:27 2024-01-29 728977 720430 186468 184311 309592 313629 342564 338273 204264 203999 254814 259692 296809 300828 4711594 5104152 6835675 6640401 1168584 1213936 271088 240108 257297 258093 311769 301799 288572 286942 197509 197862 705246 650686 1523843 1512358 398937 394405 567266 568741 705387 689903 707696 710675 737378 747283 710381 793019 1988355 2086394 1227566 1025379 625276 616428 734907 732659 761361 766355 771141 783743 894242 886280 5245464 5491664 39.15 70.9 2
10:11:28 2024-01-29 734123 726793 187971 186369 311348 315874 346855 341665 204968 204681 257280 261493 299800 303689 4759601 5155918 6922360 6677862 1172711 1223130 274494 241980 258342 262788 315394 302754 289523 289748 198345 200044 725835 663425 1519324 1510213 401492 396813 571127 572293 706386 693073 716492 716994 742111 752715 710381 790771 1994014 2081149 1231198 1038830 631000 622851 745180 734734 760283 772470 772276 781440 897528 896479 5322246 5537250 39.15 70.9 2
10:11:29 2024-01-29 741927 732760 189153 185783 311162 320052 344966 343466 206327 206013 256736 263975 303077 302714 4804820 5155863 7003152 6738021 1179431 1230166 276445 241977 259140 260741 315838 306577 290643 291995 200045 201339 731990 668104 1535253 1503138 401456 400876 571335 577909 715048 692021 716492 722481 736627 748373 717525 794798 1998109 2105781 1254307 1047358 636413 622851 748890 745047 756917 770835 779317 783743 894876 898731 5411232 5574980 39.15 70.9 2
10:11:30 2024-01-29 737999 737582 190421 187608 314806 320896 350275 347647 207797 204464 259594 264855 303669 304600 4844732 5155056 6961546 6799612 1213686 1237145 277489 243539 260013 262009 316778 308420 294528 294037 199722 202644 725522 662410 1567266 1530797 402060 399730 574779 576202 715554 698601 715473 719541 743506 752715 714372 801247 2020121 2122663 1260412 1041818 634602 625225 745783 742339 769402 775369 778136 792464 905001 897352 5382853 5614111 39.15 70.9 2
10:11:31 2024-01-29 754570 742024 192699 187608 316132 323830 350517 349550 208253 206026 261644 266429 304375 311042 4883224 5231754 7087735 6856214 1204281 1245118 276162 245043 263215 263215 318735 310144 293141 295780 200665 203390 722228 664774 1561981 1530797 405028 400893 573930 577909 718378 698106 718023 727728 747205 752715 718210 801247 2029661 2136492 1253499 1047324 642096 631076 748817 748736 770529 772477 782252 791604 901144 899155 5390565 5650215 39.15 70.9 2
10:11:32 2024-01-29 751091 746883 193319 189420 320268 327188 353745 350611 209091 207384 261788 266800 307466 312734 4917204 5287484 7185196 6898184 1198296 1254338 278684 246629 263959 265581 319996 311087 295872 297811 202001 203756 732406 676265 1561852 1530797 405028 400964 574779 582863 722636 698106 718350 726696 743506 752725 723527 802389 2033141 2157883 1277986 1052586 643927 627335 750039 753562 771974 779605 789976 797035 898054 901425 5433502 5686408 39.15 71.0 2
10:11:33 2024-01-29 751065 751174 195051 190386 320535 328186 356747 351992 214281 207638 264418 269386 309838 312539 4933150 5351179 7171664 6921865 1196629 1259942 280267 247144 265546 266126 321942 313567 296080 297390 202672 203791 720736 679448 1546296 1538925 408493 404256 578079 585307 721578 700098 726824 728493 739287 757423 724589 797723 2037478 2142285 1268552 1063411 647148 632006 758093 755626 768960 779646 788286 792354 903214 909260 5553124 5722620 39.15 71.0 2
10:11:34 2024-01-29 760056 760971 196056 190686 322198 327450 356556 355450 211391 207418 264750 269797 312196 315514 4983156 5393203 7181702 6927154 1210226 1264105 281550 248996 266176 266945 324852 314523 297579 301058 203953 205028 731583 679448 1590719 1549237 408690 403368 578079 585307 720558 702116 727286 728894 747938 761780 725653 797119 2043559 2145597 1268552 1069686 648998 634065 762995 758461 770091 784320 788404 792354 903985 910492 5571528 5747740 39.15 70.9 2
10:11:35 2024-01-29 761063 760316 196170 192398 323177 329061 359540 354437 214722 209078 265635 269386 311598 317408 5011638 5382059 7236941 6976962 1216130 1272778 282877 249767 267183 267579 324888 315554 297789 299479 204454 205736 733099 681061 1619111 1554042 409340 404613 579719 585758 723724 702153 727520 729724 749515 761780 727314 797723 2049649 2154804 1270587 1075798 651321 636428 762413 759613 769292 784065 789526 792956 906556 911963 5610033 5773610 39.15 71.0 2
10:11:36 2024-01-29 766603 763377 197545 192931 325014 329738 360916 356574 210140 209113 266452 271033 313043 318051 5038953 5461909 7293714 7034410 1217967 1274638 285552 249803 266969 268146 324852 317448 298515 301619 205893 206412 715535 688881 1579999 1549237 407913 405826 581330 588743 727614 703717 725274 730551 747279 756817 727787 802239 2058921 2188703 1294600 1065427 652323 636502 756517 762207 778220 784320 791558 801214 905001 907996 5538768 5806908 39.15 71.0 2
10:11:37 2024-01-29 773464 765668 195925 194388 325406 331225 363066 361006 211047 210277 267272 273180 314496 321878 5067049 5482861 7302219 7098053 1245962 1281998 284681 255119 268680 269409 323891 319168 301170 301193 206909 206446 721971 684467 1591495 1567677 408800 405469 585837 587909 727505 710730 723692 727314 748229 757495 719807 808793 2076585 2179431 1274657 1069612 648535 641915 761911 757996 781144 788965 783901 798668 914542 913136 5661215 5836055 39.15 71.0 2
10:11:38 2024-01-29 783134 770790 196547 194951 325937 335863 361024 361042 212572 210459 268958 274436 316470 320821 5087885 5435197 7283568 7079834 1240131 1287523 287032 255767 270150 269409 327821 318419 301775 302221 207054 208678 751155 692836 1616856 1572430 410572 405183 583482 585608 727847 707788 727557 729482 749404 768268 728599 803346 2069201 2167083 1296677 1087974 653252 639219 769007 761201 775149 787389 792521 796279 909973 915707 5678746 5845131 39.15 71.0 2
10:11:39 2024-01-29 775026 774616 197806 195220 327945 333974 363175 361042 213413 211450 269409 275002 317427 320504 5128948 5510557 7451425 7156333 1247703 1291218 286190 253864 270603 270714 327592 319503 301883 303213 207638 208352 721719 685934 1602656 1580259 409955 410109 588496 589694 733890 713899 726489 736048 755827 761278 722284 808168 2086450 2198124 1284831 1068730 653252 643436 760250 760662 781547 784491 787358 804833 918409 910674 5663809 5913370 39.15 71.1 2
10:11:40 2024-01-29 787595 776987 197849 199209 327684 336542 363246 363084 212572 213148 269860 275802 319388 322106 5141204 5466765 7336767 7164861 1251752 1299244 291254 251413 272664 270679 329880 318537 303638 303249 207313 208387 726069 690855 1598949 1590817 413049 408231 589749 590533 727596 717256 733592 732913 753678 766097 722673 802170 2086352 2167083 1286866 1083614 651321 643436 769547 763006 777382 790079 792237 796923 919739 915779 5740786 5912576 39.15 71.1 2
10:11:41 2024-01-29 779701 781579 197810 195167 329702 337289 367084 362177 213447 212850 272370 273755 320878 323435 5181405 5585100 7534397 7191759 1257119 1300438 287032 252254 272279 272182 330612 320508 301281 305030 206059 209109 732270 688389 1596943 1586117 411808 408550 589712 590591 736375 715343 729418 735959 754626 757278 723344 809436 2094522 2202670 1292971 1072424 656989 643622 762990 761274 781356 788820 789712 801601 918292 910520 5700160 5938913 39.15 71.1 2
10:11:42 2024-01-29 795718 784443 199045 195141 330737 339447 365106 363299 214143 213148 272755 275557 321007 322980 5200109 5554634 7460751 7226205 1241903 1305988 288120 252783 272279 273277 330380 320508 303688 305926 207382 210385 734172 701709 1613673 1584951 411998 410435 586794 591422 737017 711817 729938 736005 752569 761671 727264 806996 2089523 2222835 1309137 1078985 658817 645515 765700 765604 784168 784527 790540 802207 918292 911963 5752484 5952507 39.15 71.1 2
10:11:43 2024-01-29 799687 787521 199088 196091 332009 338615 368262 367727 214143 213148 274096 275600 320300 324455 5226260 5586343 7488727 7238818 1240645 1309658 288023 252994 272699 273052 331919 323176 304115 306825 207382 211128 735665 704339 1613500 1590627 414185 411708 588459 595754 734857 712670 733859 738211 750469 762761 728821 802165 2093034 2200838 1280762 1089834 658817 642070 766115 765874 777419 788965 797258 802207 909238 915194 5718971 5985673 39.15 71.1 2
10:11:44 2024-01-29 800109 788356 200441 196053 332045 340931 368226 366622 214808 214198 272755 278042 322196 323963 5246869 5590156 7404798 7267880 1261990 1314377 288120 254197 271832 274149 333902 322244 304793 306500 209700 212123 742191 703330 1604296 1602148 415399 410544 588042 592259 732002 712312 734815 735111 753030 766364 727301 801247 2095387 2197719 1304984 1094465 660224 640001 768359 765910 777419 788965 797627 804871 911885 917109 5774430 6007639 39.15 71.1 2
10:11:45 2024-01-29 797697 791815 201361 196355 333558 341807 368817 367727 215141 217277 273177 279041 322265 324564 5265573 5604913 7432775 7295582 1266498 1315068 289637 254342 275182 275673 333649 322279 306766 306789 209084 212562 742191 707746 1605793 1604427 414222 409386 588171 596245 731956 714800 731849 733807 751685 766508 728193 802276 2096011 2201384 1307061 1099929 660694 643658 770538 769278 777419 790079 797825 802393 914578 919055 5794461 6020627 39.15 71.1 2
10:11:46 2024-01-29 797714 793559 201045 196731 334211 341218 370002 370020 215475 217995 272752 279547 322230 329975 5301183 5619541 7448538 7323795 1271771 1322761 290343 255161 273812 275426 333866 323368 306622 306753 209704 212229 746738 707746 1609125 1604557 414222 409204 591218 597090 732029 715453 732728 732549 752221 766436 725580 803570 2099308 2206876 1323854 1103854 658349 645722 774957 768117 781356 793396 796581 797691 914469 923035 5869460 6046565 39.15 71.1 2
10:11:47 2024-01-29 796585 795821 201493 197626 334644 340667 373975 370056 215440 218148 272752 279473 323949 331418 5318131 5638179 7498052 7360925 1274318 1326392 290405 255231 274232 276007 335754 324316 306766 306789 209991 212668 738651 709266 1629904 1612553 414810 409964 592701 595878 734562 717484 732964 731586 752221 766436 724552 803570 2103788 2208949 1321734 1103700 660694 645479 773859 771062 779108 791020 795413 802356 914505 921012 5840176 6063927 39.15 71.1 2
10:11:48 2024-01-29 804964 799631 202313 197287 334141 342915 372131 370056 215509 213603 273552 281911 325663 329202 5333082 5705527 7558579 7367125 1271860 1331118 290617 256627 275459 275762 334627 326441 306392 307720 209815 213565 748253 707746 1672177 1618366 417172 409734 589841 597624 735451 715453 736137 737981 748229 766364 728821 799805 2105284 2211613 1304984 1100713 663596 646464 772725 771497 779108 791196 799946 802393 917172 918442 5841243 6101584 39.15 71.1 2
10:11:49 2024-01-29 811906 802356 202627 198035 335918 345415 373711 372149 215868 214932 274356 280164 327156 329436 5365025 5745218 7651090 7385990 1261615 1331874 290828 255407 275811 277069 335646 327936 306766 307720 210026 213451 739584 714877 1612725 1604557 413635 410995 591808 596760 740883 715453 732927 737981 751537 761780 727751 803986 2114556 2244626 1296677 1094465 662578 647415 769992 774274 786560 790638 793129 802207 920277 915476 5907082 6117804 39.15 71.1 2
10:11:50 2024-01-29 817694 804968 202946 198906 338509 346638 373711 372149 217491 213603 275269 281250 327685 329975 5368408 5802538 7767727 7460506 1288931 1336818 290476 256984 275180 276359 335791 326648 309192 306327 210719 213600 746116 707746 1646523 1627875 413049 409160 594691 592368 738101 720312 727520 733771 755839 761917 720353 809369 2122319 2226879 1311214 1097629 658817 653086 774957 765837 784168 796775 792000 799431 926377 921079 5935299 6143454 39.15 71.1 2
10:11:51 2024-01-29 810502 806108 203906 198941 336737 345903 375435 372670 216886 214966 275233 282376 327932 332212 5416317 5781230 7628608 7461775 1283423 1337317 290674 257454 275866 277848 336684 324532 307268 308186 210838 212836 753530 715131 1638790 1623084 417172 410544 589488 595915 735451 716468 735613 737709 752221 766472 728821 801818 2117010 2222402 1307061 1110038 665417 648900 772762 772629 779697 791196 798960 802207 911849 918406 5919757 6162212 39.15 71.1 2
10:11:52 2024-01-29 818726 807008 202624 199878 336737 346883 374275 376383 217586 214828 277563 282024 329796 333068 5412027 5784332 7706581 7466342 1286864 1341231 290793 258609 275215 276551 335636 328473 306305 310095 210061 214201 749769 707746 1639061 1631085 415399 412259 591228 593736 738608 719522 728627 742033 756944 757206 727787 806996 2130071 2240510 1282673 1091387 662578 653086 770538 765874 788599 793396 793129 802244 924992 919777 6005148 6157554 39.15 71.1 2
10:11:53 2024-01-29 811634 811126 203342 199631 338561 346164 376313 375053 218556 214232 277280 283963 329262 333253 5442892 5839136 7731187 7501737 1294715 1346537 293910 257597 276944 276359 336684 328509 310031 307255 212376 212280 754315 717178 1626526 1632237 415399 409160 593850 599636 735973 718206 735090 733771 752221 766472 724589 802426 2120812 2231622 1328095 1114594 664071 648864 777464 774824 784168 793468 798767 801214 918509 919533 5964397 6205237 39.15 71.1 2
10:11:54 2024-01-29 821193 815039 205408 199735 337648 348852 375820 374186 218511 215796 276819 284548 331170 330844 5470298 5841013 7766420 7501714 1283188 1343601 292604 258645 276060 277729 337157 329440 307268 310932 211049 216016 753530 714621 1673017 1631958 415399 411644 585883 594540 740920 718502 728664 740167 754771 763652 728821 806996 2133101 2245949 1315356 1097583 666367 654477 770100 769823 786524 792207 792564 806353 927681 917721 6040848 6233218 39.15 71.2 2
10:11:55 2024-01-29 818854 817571 204121 201068 340721 347619 378835 374328 218578 214966 279169 283883 332246 335428 5498575 5861675 7787140 7534020 1301898 1349408 293462 258211 278687 277304 338401 329440 309597 308257 212780 212870 749102 717178 1655339 1639037 417172 411030 597260 599451 738448 722535 736661 733734 748265 765249 720280 801818 2127047 2228458 1332335 1112973 661635 650316 779706 774824 783775 793504 797825 800038 918409 926198 5999450 6244685 39.15 71.1 2
10:11:56 2024-01-29 823425 817534 205340 199909 338811 347528 377733 375802 218883 216792 277654 289423 329920 334804 5497856 5888442 7841183 7568997 1302053 1350616 292604 259190 277832 278536 336649 330374 310286 309157 213079 212904 739993 714111 1660470 1648445 414222 410706 596414 597937 742120 722499 727520 735460 754202 763934 720280 808633 2136293 2243688 1317445 1106095 664071 654107 778051 769241 788039 800205 792905 802288 929591 924997 6045018 6251537 39.15 71.2 2
10:11:57 2024-01-29 817530 819351 204978 200402 339827 346447 381196 377486 218380 216619 278777 289428 330380 336724 5516586 5871518 7762606 7555774 1279817 1352286 295472 258609 279581 278501 337701 329350 308200 310789 212710 215712 757346 724537 1651310 1632217 415399 413529 594801 600853 740591 718242 735090 738598 751688 762898 724589 802426 2133101 2257570 1317445 1106882 666367 650981 773957 778058 788718 794559 796528 806370 922263 919559 6038229 6265378 39.15 71.2 2
10:11:58 2024-01-29 832712 822046 205196 201772 338597 349630 382004 376353 219565 216340 279599 284468 332672 333505 5533842 5921048 7846464 7606512 1305923 1355757 294287 258680 279545 278605 339508 328817 309170 309157 214121 213565 747609 723367 1654074 1647365 417172 411644 596414 601193 738158 722499 736661 733771 751537 765988 720316 801247 2133407 2244626 1323854 1116387 665417 651164 781037 777579 785452 793324 797788 802356 918509 919569 6024472 6290495 39.15 71.1 2
10:11:59 2024-01-29 834639 822664 205489 201237 340421 350836 378979 378356 218918 217385 279205 289428 331906 333505 5554160 5950878 7927020 7634648 1315268 1359104 293945 260246 278491 279810 338686 328355 311332 310095 213749 213599 760377 717178 1664799 1659876 415399 410417 597260 597937 740883 725168 728627 733899 756981 765951 722562 811454 2148477 2247214 1319521 1113206 666091 656804 779373 768624 783813 798029 796415 801975 926340 919569 6063823 6298411 39.15 71.1 2
10:12:00 2024-01-29 823537 823830 209018 201554 343042 346969 379015 379033 219565 216827 279671 284898 330645 338614 5563413 5955927 7880118 7633128 1309612 1359612 293050 260980 279115 279507 340535 329119 308270 313480 212760 214594 760377 717178 1668769 1655599 417172 414538 598031 595878 746261 724652 733592 743771 759608 761671 723893 807015 2151046 2262883 1317391 1102282 668089 654605 773587 773259 788828 793432 793129 805780 928896 920428 6127785 6312361 39.15 71.1 2
10:12:01 2024-01-29 825503 827338 206566 201202 343042 349139 382274 377256 219873 217537 279635 285364 332672 337309 5573713 5951712 7790475 7634648 1291917 1363005 295365 260246 281308 279480 339782 331117 308270 312055 213785 214744 758861 726611 1657973 1641369 417172 414516 595350 602719 742691 722081 736624 742186 751463 763898 724406 802389 2142373 2275875 1311133 1113351 667319 652161 774408 777259 788718 793468 793157 804562 921001 921079 6117144 6322345 39.15 71.1 2
10:12:02 2024-01-29 838339 828723 209200 202184 340609 350759 383356 378392 220026 217048 279743 289166 333942 337548 5585783 5994959 7927020 7681579 1309528 1364977 296722 260246 279617 279810 340811 331004 312068 311510 214121 214927 769905 730259 1669879 1660213 417766 412875 596065 602624 738179 722594 736025 736412 752221 766472 724589 802128 2142373 2250210 1313291 1124123 670186 653086 776878 774953 783019 794449 801312 804562 917209 921079 6126005 6350098 39.15 71.1 2
10:12:03 2024-01-29 839246 829700 209347 202506 343042 350723 381196 379033 223782 217013 281995 285364 333942 337548 5619329 6033888 7954997 7698686 1318062 1370805 296197 260246 281741 280050 341279 333198 311274 312490 215184 214640 756567 726611 1679513 1664791 418658 413059 599806 601740 742641 724621 736727 735524 748265 765249 719226 800070 2151125 2252882 1338696 1122245 664943 653086 781593 774953 785968 798029 797825 800075 919812 924880 6104598 6373374 39.15 71.2 2
10:12:04 2024-01-29 843150 833307 209419 203175 343042 351821 381436 380919 220656 217083 283066 284933 334714 339094 5621937 6072851 8020274 7726782 1328103 1371266 293930 260879 281921 280139 342771 331010 311416 312825 214429 214604 757279 724405 1659805 1669096 417731 412295 599769 599414 738717 726678 736661 737457 755729 766436 719601 801818 2151646 2243417 1325752 1122245 664469 653086 783264 774824 784168 800287 798998 800038 921001 926187 6115327 6396717 39.15 71.1 2
10:12:05 2024-01-29 843802 831804 209602 203179 343033 351893 381739 380919 223364 217724 287111 286213 335054 339130 5635566 6094672 8038925 7750789 1342660 1372755 294643 261860 279473 281179 342807 330974 311416 312493 214156 214962 761892 720137 1676319 1677126 418394 412259 598181 599216 737867 726678 734044 735890 757017 766206 718718 802426 2154785 2241433 1338212 1121448 663996 653086 779706 774274 784168 797760 798998 800075 921001 926161 6152239 6406290 39.15 71.1 2
10:12:06 2024-01-29 844350 832389 205079 203184 343033 351929 381703 382292 223364 218437 282630 285468 336536 339130 5662572 6105986 8089306 7784349 1344032 1372755 295186 260034 279581 281240 342879 331157 311818 311805 214608 214962 761892 721441 1704059 1685482 417142 411644 597260 595878 737346 724621 732964 734848 758687 766400 720280 801670 2157849 2246872 1336135 1124679 663996 653086 781365 774274 784168 799816 797862 798863 920965 924844 6152945 6413350 39.15 71.2 2
10:12:08 2024-01-29 844350 834749 206330 202825 343028 353956 384369 382292 223747 218813 282230 287012 336536 338577 5670475 6111924 8075523 7795828 1345364 1375180 295680 261680 281308 280271 342879 330884 312032 313194 214509 214996 761892 722471 1683867 1678316 418358 412295 599455 599636 737309 726678 735862 735890 754808 766400 718581 801247 2157849 2244626 1325752 1123879 664469 653086 781919 774824 784168 797760 799946 799431 919627 926151 6152239 6434195 39.15 71.2 2
10:12:09 2024-01-29 848786 835784 205723 203784 343037 351965 382883 381757 223593 218285 287248 285866 337043 339872 5702961 6134693 8087741 7801018 1333899 1378105 296197 261644 282756 280733 342879 332428 312104 313993 214795 214927 763164 726611 1682475 1678316 418394 413919 599642 601341 737309 727193 736137 737981 754808 766400 719601 801247 2157547 2246224 1342366 1123879 664469 652650 780540 774824 784168 797760 798998 800075 922957 926841 6189808 6448073 39.15 71.1 2
10:12:10 2024-01-29 848786 836598 206365 203789 343213 354493 383223 385551 221416 218873 284563 287064 337954 341058 5716471 6130622 8076227 7804451 1324573 1378105 295892 265508 282284 281555 342879 332428 313750 312090 215435 215965 758293 734992 1670097 1673843 417105 411970 597113 603127 740546 724108 736137 734939 750469 766436 720353 799501 2148638 2265286 1295390 1133971 670947 654642 779706 779573 783612 793468 800172 804833 918941 919267 6236276 6462483 39.15 71.1 2
10:12:11 2024-01-29 854026 841916 207522 203537 346937 355853 384230 382833 219782 218297 283831 288010 337883 339464 5728485 6136063 8048250 7786785 1322770 1379084 294964 265581 281940 280306 344855 332428 311122 315358 214795 216301 768916 732355 1702879 1669096 419022 414804 594691 601776 743058 720385 735646 740984 748265 761953 724076 795385 2154785 2271269 1322896 1119364 668089 652687 774957 778396 791665 792279 792521 802244 922241 920428 6254334 6470686 39.15 71.2 2
10:12:12 2024-01-29 841492 843242 206118 203078 345979 351785 384771 382796 219816 218778 283175 288268 337278 342477 5741355 6134742 8038925 7818643 1326603 1379424 294765 260865 281741 282306 342879 332919 311594 315802 214156 216150 764923 727688 1701521 1678316 417766 414876 594435 599636 746790 723559 730810 740204 755912 757495 720353 802202 2170191 2283700 1351418 1115387 665417 659471 781365 774824 788864 799217 791436 800075 929423 926198 6244694 6478867 39.15 71.1 2
10:12:13 2024-01-29 841208 840752 206365 203789 346390 351929 384074 385551 220392 218743 281495 289075 337587 342477 5742525 6155744 8169481 7857897 1348980 1383145 295329 264905 282938 281227 344855 331422 313742 314029 215133 216150 763408 726611 1680955 1692335 418394 413529 599471 599488 740920 727525 735090 736934 752606 765285 717562 799234 2160918 2259282 1349298 1128689 666091 654013 783621 775026 786536 800105 799946 799283 921118 924735 6224748 6495310 39.15 71.1 2
10:12:14 2024-01-29 856017 844285 206360 204361 343493 354493 383223 385551 220426 217794 282355 287465 338096 340309 5751877 6171061 8154498 7852295 1328354 1382399 297496 260467 282539 282138 343475 333203 312068 315358 215133 216301 768916 733942 1732087 1678316 420150 413529 594691 601230 740956 720385 734568 736925 752755 764208 724039 795348 2164031 2271269 1351418 1127374 671625 656804 777676 779426 788754 793324 796528 806706 919702 921079 6273898 6499475 39.15 71.1 2
10:12:15 2024-01-29 848786 845482 205936 207874 345565 351929 386722 383277 220528 217794 281566 289355 337824 341616 5770581 6154056 8055086 7857576 1329399 1384532 294999 263568 281940 283331 342915 333438 313529 315580 214830 217009 776155 731850 1702007 1683089 417766 415223 595570 599636 742764 721988 728664 740764 754416 761780 722467 802165 2176305 2287927 1346519 1116143 669707 658318 778266 773066 792153 798029 790800 801601 927419 923582 6265387 6517983 39.15 71.1 2
10:12:16 2024-01-29 842608 844499 206399 204213 345596 353993 385527 384462 220189 219154 282355 289830 338096 342447 5788182 6219520 8178806 7895358 1343224 1388581 297978 265544 281310 282019 342915 333438 313053 313480 216347 215965 767954 736043 1676569 1685144 417142 411680 597836 603591 738790 724108 734829 735524 750630 768268 721647 796405 2163929 2274953 1319521 1138014 671903 654642 779706 779238 784168 792801 798998 802393 918289 920860 6306618 6528040 39.15 71.2 2
10:12:17 2024-01-29 858187 846966 206360 204244 343528 355496 387957 382703 220155 219154 283289 287604 339154 342411 5797547 6153484 8066640 7882248 1328412 1386507 294999 260900 282140 284481 342915 333546 313053 315358 215133 217346 777717 734992 1724852 1686339 417766 414552 595699 599488 744872 722353 728516 741131 759862 757314 721647 802426 2174822 2287927 1338212 1116387 666367 656604 777161 773259 792009 798029 789976 801785 926377 919461 6297616 6537405 39.15 71.1 2
10:12:18 2024-01-29 845854 845729 206395 204066 347461 354743 384373 384427 219850 219189 281566 290648 338607 340344 5798637 6274803 8200940 7916047 1337426 1388618 297978 265581 286787 282055 342915 332968 314892 313004 216043 217103 760377 742422 1684234 1687879 418956 411826 598019 602867 740283 722316 734044 732732 749563 764220 721499 798889 2157858 2271269 1320819 1136766 671903 652687 776328 775026 784265 792279 797862 802244 917209 918479 6330331 6546793 39.15 71.1 2
10:12:19 2024-01-29 852970 850412 205719 207905 346678 354994 387921 384462 221243 218437 283020 289075 339606 342483 5825643 6197570 8132179 7919736 1343444 1390626 295033 260865 282792 283299 342375 335999 313415 315286 216347 216197 770985 732355 1711418 1694741 416580 414148 599769 602307 746519 727525 727557 735369 750900 757495 718232 802239 2173278 2274009 1342366 1128269 667615 656604 781365 772629 782872 800287 795450 800075 923684 919533 6321029 6570180 39.15 71.1 2
10:12:20 2024-01-29 862626 848273 206434 208047 345358 354788 386450 386776 220528 219154 284361 288478 339786 341376 5835009 6240907 8174148 7902575 1339911 1395263 297126 261716 282938 281883 346810 333064 312803 315766 215292 216939 776609 739210 1710514 1688189 420150 414696 592646 601740 743325 722594 736137 737981 751003 763395 721388 794798 2168649 2280463 1349298 1128689 669993 654569 776609 779499 790543 793130 793129 802393 921771 918406 6348802 6555650 39.15 71.1 2
10:12:21 2024-01-29 853622 853085 206330 204361 347683 355496 387885 383241 221857 219460 282786 290360 340108 344995 5848647 6251160 8168960 7951938 1344583 1394989 296715 263750 282938 282934 345343 335979 311805 315586 215819 216266 767954 731850 1701334 1697152 416580 414804 599806 601341 744909 728226 728073 735890 753177 757350 715385 802114 2176368 2289657 1348596 1127885 667615 660405 781919 772629 784265 798029 792000 797691 929006 919533 6330068 6584254 39.15 71.1 2
10:12:22 2024-01-29 860177 851877 207686 204352 345565 355228 387849 385581 219816 220489 283219 288881 339557 342098 5844201 6269123 8237333 7955494 1339783 1395873 297978 263568 281372 282881 344957 333474 312762 315658 215220 216602 776155 739210 1723841 1691134 418653 414732 595112 601776 743058 720348 736137 738922 748996 761780 719189 793101 2170191 2286942 1349298 1127885 670186 654569 777161 779164 788864 791056 792803 802356 918256 917757 6376749 6579558 39.15 71.1 2
10:12:24 2024-01-29 852809 854299 207009 204218 347759 355999 387885 382937 220834 219802 282751 289954 340587 342230 5877937 6287118 8206782 7991040 1347288 1395606 297676 263011 282140 284414 342879 333203 314892 313957 216043 216335 778148 735517 1711692 1705976 418956 411644 596194 599746 740883 724621 728590 731627 753633 763395 716980 797723 2177915 2265286 1333671 1131518 667141 657738 779706 772629 783019 799157 793120 800075 920241 921079 6346953 6612390 39.15 71.1 2
10:12:25 2024-01-29 864654 853548 206395 204935 345600 355999 387560 387614 221038 219556 284848 289075 341546 342303 5876823 6277886 8206894 7962904 1330069 1396597 297689 260608 281477 282881 342879 335979 312982 315802 215435 216974 775531 745476 1704295 1683089 416580 414610 595277 603091 746261 720348 732369 738004 745681 756817 719601 793019 2165381 2308045 1336576 1125480 671903 659471 774957 774824 788864 791056 788553 802170 926377 915743 6424154 6617046 39.15 71.1 2
10:12:26 2024-01-29 855371 855359 207482 204824 347545 354848 387704 387485 221072 220158 283979 290704 340587 345504 5878948 6340119 8298689 7985524 1356527 1399796 297978 261608 281548 282846 343370 333510 314892 313957 216043 216788 775071 744943 1695406 1696756 417766 413461 592683 601314 738717 720348 731886 732876 746772 761917 719601 796649 2170191 2277196 1347177 1134778 671425 654013 775786 777222 785840 791056 793157 802393 914505 917757 6403229 6631084 39.15 71.1 2
10:12:27 2024-01-29 862099 857328 208722 205502 347510 355926 387957 385617 221209 218778 284706 290837 341066 344980 5891475 6284182 8207067 8008646 1348251 1396597 295858 260865 282938 283781 342879 335979 313494 313993 216043 216023 772500 736043 1700296 1704000 415399 411644 598531 597606 743058 725649 727860 731586 751537 759656 713288 800070 2177915 2278576 1337741 1131518 667141 656531 781000 772081 781910 798029 795205 800991 924974 920823 6367316 6640527 39.15 71.2 2
10:12:28 2024-01-29 867152 854519 207004 204926 348413 357513 387957 388047 220494 219873 284514 289180 339557 342447 5883158 6305391 8197457 7985340 1323630 1397812 297239 265472 283320 283313 342879 335505 313714 315580 215435 216974 774494 745476 1691345 1687536 416284 413529 593952 599982 745167 719522 726453 735890 752019 755112 719601 796516 2173278 2298851 1340289 1124679 669993 660550 775601 774086 788636 795684 788367 802282 925501 917140 6405827 6649905 39.15 71.1 2
10:12:29 2024-01-29 854730 856033 207358 204148 348314 355999 387885 387939 221021 219837 283886 291190 340108 344493 5904776 6385052 8290711 8008457 1347058 1397775 296582 260069 281557 283737 343405 332932 314892 314914 215739 217312 776155 745476 1700869 1700373 418358 412259 591773 601452 738717 718206 732964 735369 748983 761780 719601 790771 2174753 2284675 1345057 1138014 671425 654013 774920 778790 784131 793436 794826 802356 913212 918406 6421820 6649790 39.15 71.1 2
10:12:30 2024-01-29 864659 857317 206425 208561 347165 355496 387993 386468 221209 218472 284560 290101 341209 345296 5912580 6307352 8215884 8020306 1348966 1401820 296816 260865 281372 283764 342879 336253 313494 313378 216043 216266 777047 739117 1704534 1704766 415399 411644 598107 599636 743168 724621 726824 732913 750210 760740 714354 797575 2181026 2295778 1349298 1135144 668273 656422 779706 770405 781547 797884 792000 795353 919627 921702 6406068 6663907 39.15 71.1 2
10:12:31 2024-01-29 867746 857312 206399 208051 348637 354730 387885 387975 221209 219154 284591 290033 339592 342483 5919297 6351819 8239558 8008533 1330350 1397589 294964 260865 282539 283746 343129 333546 312762 315838 214795 216939 771993 736043 1709846 1704766 417172 414188 597573 599654 744124 723925 729418 735817 751010 755242 715445 796462 2184075 2295594 1350623 1125765 665417 659397 779706 772629 787765 798029 783937 792987 926377 919777 6414981 6673279 39.15 71.1 2
10:12:32 2024-01-29 869692 859814 207651 204647 346121 355299 387993 388011 220341 220370 284627 289355 339626 342483 5946506 6342793 8216108 8019176 1330350 1399796 297270 260648 282140 283781 342889 333546 313458 315802 214795 217441 780842 742422 1721177 1706424 417172 414004 594581 598874 745093 723108 727860 736934 750469 753525 716464 796462 2182565 2296162 1352743 1122558 664469 656568 777161 771497 787441 793468 782715 792987 925029 917073 6414735 6669335 39.15 71.1 2
10:12:33 2024-01-29 865353 859810 207655 203784 347719 356369 387957 387321 220528 221248 283254 290236 339626 342411 5946506 6342793 8256853 8028555 1328354 1401857 297978 261608 282792 283462 344674 335215 312619 315250 215667 216870 772500 748819 1722153 1697152 415399 412259 592137 599636 744426 719522 726824 733734 745681 752954 718433 793056 2173278 2297222 1333280 1125480 668089 656568 772725 770405 787711 791092 786241 799431 921001 910484 6433515 6668369 39.15 71.1 2
10:12:34 2024-01-29 860446 859819 206425 204356 349295 355999 387885 387357 221021 219802 282786 292077 339285 341616 5947393 6347552 8310447 8042984 1346472 1403563 295838 261716 283740 281414 346259 333366 311854 315802 215284 216301 775071 743348 1734492 1701581 417766 413529 591773 600005 741779 719522 730773 734848 739287 755184 715421 787257 2170191 2298851 1334051 1128689 669516 652687 773859 774406 787711 788965 783901 796484 917172 913900 6498866 6683787 39.15 71.1 2
10:12:35 2024-01-29 860441 861647 207293 204218 347444 355999 391917 385617 220494 220370 283219 290271 339369 345540 5956758 6375799 8373928 8074560 1352836 1404562 297484 260034 281210 282055 343145 332915 314007 313957 215435 216974 774592 747612 1699035 1705976 418658 410706 592100 599636 737665 717484 730773 731586 743506 757423 715421 786102 2173279 2280463 1346382 1131555 668089 652161 772725 774953 784265 790638 787955 797691 911849 911963 6452326 6687420 39.15 71.1 2
10:12:36 2024-01-29 861664 861642 206434 204074 347724 355999 391364 384427 220494 220370 283325 290712 340115 344493 5958943 6385246 8421794 8094206 1364138 1407842 296816 265472 281407 282055 346259 333257 311854 313480 216043 214996 772500 744411 1700270 1705976 416580 409806 594435 599958 737577 719803 728627 728244 743163 757386 710123 787853 2167108 2278847 1337901 1140827 669516 653086 774957 774274 779697 788965 793129 796484 910524 910484 6470971 6687251 39.15 71.1 2
10:12:38 2024-01-29 864659 864087 205719 204791 347759 355747 390260 386468 221277 219154 286403 293039 341690 344969 5965587 6418992 8319880 8101396 1366272 1404845 295008 260865 281308 282881 346773 333167 312660 313957 215435 216266 775071 736043 1748080 1722519 417766 410706 596414 597937 737054 723559 726453 727933 748996 757423 709877 790209 2176368 2265286 1357779 1136395 662578 652623 778566 770442 779327 793432 791436 791902 914505 918406 6377359 6696799 39.15 71.1 2
10:12:39 2024-01-29 873413 862248 206009 204819 347195 358234 387632 385438 221140 219662 283979 290095 341751 343674 5979753 6350448 8291582 8066070 1350939 1399796 295008 260069 282339 282041 344855 333546 311086 315358 215133 215630 781225 736043 1715011 1705976 414516 412295 596414 597937 744639 722462 724759 729574 746808 748481 710381 793063 2176368 2292906 1342937 1128414 663996 655568 777161 765874 780802 791056 783803 791902 919591 915743 6457214 6721593 39.15 71.1 2
10:12:40 2024-01-29 876418 863475 207219 204356 345458 356751 387813 387831 220392 219802 284121 290181 339592 342447 5984854 6398247 8262734 8054626 1328103 1401857 295892 265436 281940 283287 342879 333510 312068 313993 215133 215630 773532 747403 1711830 1700373 414810 409841 589524 594120 741215 716468 722627 732915 742842 752715 714354 793101 2176368 2292906 1357682 1120651 665417 654107 770538 766078 784229 789679 783866 792950 919812 913136 6442776 6722113 39.15 71.1 2
10:12:41 2024-01-29 862714 864695 206365 204356 348773 355999 386398 387069 220494 219460 282786 292042 340826 341965 5984854 6407858 8367042 8069689 1341829 1405843 296722 264653 281548 281757 342915 333257 311122 313670 214795 216116 771993 748683 1693334 1696756 415399 411680 592701 599085 737309 717993 727520 731622 740952 752715 710159 783170 2170191 2303747 1341360 1130599 669040 653645 772762 774361 784020 788773 785331 795294 913205 910492 6546172 6717206 39.15 71.1 2
10:12:42 2024-01-29 864626 866433 206365 203784 347755 355999 392203 384860 220528 220524 283241 290271 339557 345599 5993399 6425264 8389335 8112963 1352550 1405843 295651 265400 282738 282019 344855 332428 314007 313040 215284 216116 780842 749219 1705461 1710554 416580 408550 585847 599636 734930 716468 727860 728761 742001 756853 711273 783799 2168649 2285275 1338696 1141986 669707 650667 772688 771897 779364 787437 790688 795257 909062 911963 6507882 6715347 39.15 71.1 2
10:12:43 2024-01-29 869618 865881 205723 204787 347435 354994 387704 386776 221243 218437 284174 291155 338576 342555 5977631 6434709 8431118 8125921 1375114 1405570 295781 264689 286419 281126 342889 333203 312068 312090 215435 214962 782764 744943 1696431 1712493 415399 410544 593011 598611 734004 716924 726824 725667 740952 756872 708037 783514 2170161 2277722 1360851 1141649 669228 652550 772725 772629 775113 786506 790540 792882 911115 911963 6518344 6724712 39.15 71.1 2
10:12:44 2024-01-29 872167 865784 206399 204643 345631 354493 389934 386196 220528 218437 283922 289075 340970 345540 5990496 6452825 8361134 8120127 1374487 1404573 293999 265581 282140 281555 343370 332932 312032 313480 214192 214996 785530 739210 1718761 1715196 416284 409482 595992 599026 736311 723349 728786 725520 743016 755279 706160 783388 2173254 2276107 1377328 1143264 666367 652161 776609 772629 774948 787620 787724 788418 908041 910520 6490221 6729511 39.15 71.1 2
10:12:45 2024-01-29 876446 865816 206187 204356 345041 354233 389934 385310 220528 219154 283886 287360 339592 345540 5990580 6434242 8337338 8112738 1367215 1404573 295888 265436 279653 281752 342889 332158 312032 312529 214644 214962 785530 739210 1723876 1725491 416580 411708 593449 596061 733780 722321 726713 727617 743053 754245 702121 783500 2174826 2271269 1352188 1138014 662646 649396 776058 770368 776869 790451 786204 786107 910618 910520 6424387 6734078 39.15 71.1 2
10:12:46 2024-01-29 878938 865959 205403 204070 346395 355869 387596 384427 220494 219154 283338 289355 339626 342375 5994768 6370610 8328012 8125921 1354770 1406698 294144 261527 282140 282634 342591 333185 311818 311805 215025 214858 766439 742394 1736196 1720584 414111 410544 593011 590587 735451 717974 722129 724566 742796 748481 705217 790197 2176368 2268052 1350673 1134778 661635 651238 772762 764719 774948 788797 786204 788455 911764 911963 6434003 6738883 39.15 71.1 2
10:12:47 2024-01-29 873852 865779 205723 204070 346359 354268 387560 385310 221209 219118 283254 289075 339320 340273 6003360 6370610 8346663 8130557 1360857 1408292 294451 260944 282067 281843 341735 333366 311416 312570 215141 214927 772500 741228 1707525 1714944 412427 410544 593011 594449 737577 720710 718860 724639 742527 747719 703151 788214 2173278 2283176 1338696 1133971 662578 653086 774408 765604 774948 790451 782688 786665 915004 911963 6480557 6723733 39.15 71.1 2
10:12:48 2024-01-29 878938 865779 205757 204356 345591 355747 387015 387975 220528 218437 283289 290587 339083 342447 6011969 6426499 8376474 8144196 1358907 1407768 294287 261532 281940 281590 342879 333546 309891 313230 214652 214744 785841 739210 1709359 1717864 412136 409482 591809 592478 736523 717974 717332 726181 743053 746196 702121 787853 2173278 2289657 1338696 1130599 662106 648943 774408 764518 775186 788773 778136 783841 914972 911963 6509037 6762563 39.15 71.1 2
10:12:49 2024-01-29 876446 865209 206356 203784 343559 355496 387632 388047 220341 218813 283922 288478 338576 342447 6020595 6458798 8331254 8125921 1337869 1405250 295240 260980 279617 281555 342879 332428 310838 311948 213414 215965 780444 744411 1732848 1712764 413635 409160 588913 590587 737577 716197 718387 728393 741184 748409 708368 785866 2176368 2289657 1347177 1119364 660224 651238 770538 765061 780802 788965 776406 787858 913025 906715 6490226 6733319 39.15 71.1 2
10:12:50 2024-01-29 872167 866433 206395 202532 345072 354233 387596 385617 219816 219873 282355 289075 341955 343526 6029124 6444080 8353409 8120127 1328103 1408569 295946 259845 281308 281590 342397 333203 310615 312784 213970 214927 783967 750607 1720157 1705976 412428 408550 587338 595511 737577 712546 717296 726696 738968 744063 709374 785271 2168649 2289657 1364140 1122282 662578 652161 765737 764566 779697 784418 778136 790176 913030 902847 6480632 6723733 39.15 71.1 2
10:12:52 2024-01-29 864622 865163 205546 203214 347434 355816 388791 385366 220426 218978 283868 291401 340001 341472 6029236 6471907 8430592 8101134 1333555 1407006 296305 258680 281940 280698 341879 332464 309205 312055 213785 214560 783967 750682 1721759 1702350 411808 410544 587246 595328 737054 711000 718350 726696 736071 744447 708368 785886 2168649 2297185 1347177 1124679 664469 652623 765737 763435 775186 781888 774754 791902 911726 902847 6560783 6764147 39.15 71.1 2
10:12:53 2024-01-29 866585 867161 205932 203069 347297 354921 388828 386632 220392 218978 282320 291155 340108 342447 6046570 6499484 8449280 8129492 1350550 1405570 294287 260246 282140 279419 342879 332428 309674 313040 213264 214927 793141 747077 1759548 1705976 414222 408873 588913 596245 733890 714134 723729 727728 734477 747846 706290 777761 2168649 2294533 1352985 1128269 663996 649359 767915 768153 779145 781818 780463 789614 904687 902628 6555337 6777489 39.15 71.1 2
10:12:54 2024-01-29 869313 868769 206222 202971 345636 354994 390812 386645 222038 220180 281530 289390 339049 342555 6046329 6546786 8433909 8148223 1351005 1405701 293249 259845 279689 279845 342915 331422 310180 313004 213115 214927 783619 747612 1709130 1705976 414516 408586 588079 596245 733890 713124 723729 726696 734441 746196 706290 776620 2167108 2292906 1355198 1128689 662578 649359 765737 767707 779327 781372 781693 788307 903985 902810 6531778 6761889 39.15 71.1 2
10:12:55 2024-01-29 867820 870590 205719 202502 345636 354493 387704 384860 219175 219495 281566 289770 340108 342411 6037933 6500380 8424590 8148223 1354958 1405843 295122 259080 279689 280040 342879 329421 310868 311800 212780 214778 782031 749208 1710420 1712764 414810 409386 587338 592696 731778 711000 723140 725667 735551 747760 705753 774381 2164031 2277008 1360851 1135144 664469 645722 765700 765604 772716 782033 783729 790592 902427 901470 6536534 6762174 39.15 71.1 2
10:12:56 2024-01-29 871035 870118 209089 203219 345565 351929 387957 385039 220528 217759 281878 288873 339154 342483 6046292 6499991 8461480 8157312 1371962 1408768 292321 259044 281741 279419 342879 330884 309954 311109 212780 213268 771497 743348 1709731 1715196 413049 409097 590847 595364 731814 716468 721564 719031 730273 749404 699872 778528 2165533 2276569 1347857 1143707 662106 646319 772178 765874 770529 781590 781135 783841 903825 901614 6555451 6771539 39.15 71.1 2
10:12:57 2024-01-29 878670 870192 209526 203184 343458 353993 387993 384462 219816 218472 283254 287369 339869 342519 6046608 6480745 8387315 8176319 1376490 1408040 292195 260246 279617 279845 342879 330384 310540 310855 213449 214227 782405 738152 1729275 1724416 414222 408231 590847 593321 730916 718316 722644 722613 735671 748193 697927 780028 2171707 2264098 1336576 1136395 658543 647521 769007 763398 770492 784418 781003 783743 905327 906642 6462009 6771829 39.15 71.1 2
10:12:58 2024-01-29 882360 868951 209673 203148 344492 355999 386686 383277 220155 218402 282320 288268 340587 339246 6063932 6425740 8417246 8169236 1358751 1411040 292285 259226 279581 280275 340775 331386 311900 310095 213414 213565 778148 743460 1737890 1725491 411704 408050 590812 592113 732668 716273 714234 721075 738154 743396 700167 783305 2173254 2277722 1360851 1133971 660475 651091 770538 760087 772168 783206 776685 783147 910618 901506 6536610 6790586 39.15 71.1 2
10:12:59 2024-01-29 881430 868961 209678 203148 343528 354493 386106 386740 219816 217724 283183 287460 340587 341821 6072619 6491047 8407894 8147368 1356707 1409002 293817 259408 279545 280490 342073 333909 311043 312463 212603 214124 785530 740269 1735653 1720584 410353 410544 590586 590951 735973 715875 718348 723641 736373 739431 700167 780399 2176368 2289620 1363016 1125480 658543 651238 769992 761201 772680 783242 773927 780328 910618 901506 6537182 6796454 39.15 71.1 2
10:13:00 2024-01-29 881171 868951 209678 202829 343458 354743 387267 386740 223938 217794 282751 287534 340587 341580 6072619 6476081 8346663 8163409 1348587 1412588 292321 259666 278935 279783 342181 331207 311790 311876 211867 214790 774016 743348 1742674 1715196 412585 410508 587466 590416 734004 712211 716380 724603 736591 740769 701161 779842 2173279 2286942 1356519 1120959 658076 649323 767915 761237 774948 783242 772551 781440 910618 902847 6536800 6799965 39.15 71.1 2
10:13:01 2024-01-29 876132 868961 205546 201840 343458 354994 386686 385545 223676 219118 281495 286664 340587 340309 6072619 6491104 8385907 8182665 1337988 1408567 293078 258466 278419 279970 340811 330348 310896 310789 212461 214525 797626 745476 1748481 1714944 410389 408231 585135 589694 729637 709614 714419 724566 729949 739467 699993 780436 2170191 2283700 1336576 1117771 656712 647415 762450 758401 774948 781554 774203 783767 908041 898655 6536686 6790270 39.15 71.1 2
10:13:02 2024-01-29 870655 870192 209312 202329 345565 351893 385220 385003 223974 218215 283066 291197 338571 341064 6063932 6518722 8472136 8135975 1343234 1407006 292589 257635 279581 278754 340260 331386 310067 310459 212044 213530 768916 751369 1714478 1704766 408653 408231 585801 591750 733370 708093 716492 720366 730739 739359 701161 777353 2160918 2295558 1336576 1123879 661831 648864 760902 761201 772716 775477 773101 783767 902696 901846 6612498 6801314 39.15 71.1 2
10:13:03 2024-01-29 868075 870192 209383 201910 344527 351821 385491 385581 223974 217759 287358 289285 338797 345144 6098781 6574327 8461367 8178614 1348251 1408567 292285 257813 279653 278566 341326 330849 309812 311073 212079 213530 774016 749756 1707649 1709613 410572 409097 585549 590587 730670 709799 717259 722444 729783 739467 701161 770925 2160918 2292906 1366263 1127083 662578 646464 763568 764518 773812 775405 773237 783743 900786 897650 6640858 6799965 39.15 71.1 2
10:13:04 2024-01-29 871026 870182 209566 201805 345568 353630 387704 386097 220691 218638 282993 287499 338940 341953 6099582 6556165 8449242 8187716 1352512 1407842 292604 258211 279545 278078 342879 329386 308010 311327 211380 213530 785206 745476 1768484 1713979 412720 408808 583895 590951 728881 706956 718314 721933 731810 743651 701161 773985 2160918 2277722 1358685 1127885 658543 644806 761370 765604 771699 775513 776685 786092 895588 892528 6564861 6797432 39.15 71.1 2
10:13:06 2024-01-29 872507 873086 206062 201554 345216 351713 387087 384733 221416 218262 283029 288846 338845 341340 6087187 6527913 8477218 8182551 1358463 1409002 294643 257597 278883 278793 341326 328817 311777 308222 212376 213348 788380 749756 1716167 1715196 411772 404577 583895 590416 724722 707086 716492 717502 729934 743991 701161 773872 2157849 2268502 1354354 1136395 661360 642980 764110 762894 765728 774823 776096 780884 897528 900262 6622524 6781487 39.15 71.1 2
10:13:07 2024-01-29 878554 871351 206067 202785 343042 351821 387885 383857 220727 217759 281495 286091 339154 342375 6087873 6546786 8523393 8200897 1365762 1411077 291489 256804 279581 278272 340811 329350 310456 308222 212745 214201 776609 745476 1704214 1715196 409919 404577 586831 588921 725750 709111 716492 715435 728698 744701 695041 771663 2157849 2268665 1350022 1140790 659950 643892 765737 763435 765581 779605 778000 778696 897310 902063 6565146 6801314 39.15 71.1 2
10:13:08 2024-01-29 882899 872097 206067 201479 343042 354493 386722 384698 220727 217724 283175 286699 339631 339210 6087187 6480707 8401013 8210269 1366126 1406969 290864 258211 276944 278636 340846 328355 310286 308257 211415 212870 780842 739117 1749858 1730416 410572 405147 585549 587040 724722 710191 714419 715472 734926 743996 693005 773861 2164031 2252882 1342937 1135144 654123 645648 765700 756384 765691 780893 770990 778846 906556 898584 6564965 6820800 39.15 71.1 2
10:13:09 2024-01-29 883009 870689 205484 202329 343042 351893 386414 385653 223520 217724 287381 285831 339118 340273 6092217 6518030 8353442 8159452 1335959 1405843 291467 257813 277175 279154 338793 331981 307268 311188 211415 213565 787586 746339 1735367 1715196 408077 405826 582594 587909 728881 706286 715794 720330 733885 740428 698844 776473 2174753 2277722 1365182 1118529 655117 647098 760169 757868 770492 775441 767748 783309 905001 894025 6612221 6809001 39.15 71.1 2
10:13:10 2024-01-29 869677 871425 205480 201519 344768 351821 384302 383277 223711 217572 282666 288916 338571 340034 6101589 6505072 8425175 8159414 1330069 1405843 293256 256409 277832 278501 338484 329314 307268 309161 211345 212870 781033 750677 1712990 1705976 408220 405826 581280 588743 731436 706081 714029 718300 729487 738749 700056 776586 2163929 2287126 1347177 1119023 656947 645611 759047 756685 769402 774241 767711 783593 899827 893391 6621918 6801200 39.15 71.1 2
10:13:11 2024-01-29 867820 871425 205480 201207 343458 350441 384373 384427 223399 217724 283066 288881 338061 341304 6097238 6509697 8452546 8159414 1333899 1405843 294230 256230 277832 278536 338448 329386 306804 309550 211380 212870 779280 752291 1712352 1709273 409074 405502 581366 588633 730397 703996 713266 718410 728420 735028 699175 774450 2163560 2283700 1349298 1120614 656910 645722 758003 756150 768313 773116 765498 783147 901144 893391 6626575 6813859 39.15 71.1 2
10:13:12 2024-01-29 870297 871425 205484 201198 344527 351785 384337 382703 223520 217537 282230 288303 338061 339246 6099544 6537391 8461865 8159414 1330032 1405843 292604 256194 277832 278501 337926 331745 309374 309117 211133 214201 789967 750831 1752929 1708852 408493 405003 581366 587040 727432 703183 709878 717245 728529 741081 699175 774450 2162113 2283700 1347177 1120651 656520 644568 758003 755616 768277 772536 766678 781477 899864 892088 6631427 6823231 39.15 71.1 2
10:13:13 2024-01-29 872172 871416 205475 200887 343528 351821 384032 383277 223434 217385 282031 288478 338061 339759 6097238 6518631 8461865 8176940 1334967 1409904 291397 255302 278971 277656 337594 331312 308538 309692 210873 214165 789967 751908 1697666 1704000 407913 405538 581690 590702 727596 702189 712989 718521 725376 734332 696556 771038 2157576 2289657 1358685 1120614 658349 643622 755846 755652 768277 771992 766057 781440 898475 892125 6631309 6813859 39.15 71.1 2
10:13:14 2024-01-29 870021 871425 205200 200602 343493 350759 383188 385551 220356 217083 282031 288478 337824 339246 6101589 6509074 8489664 8187750 1345552 1407244 290175 256627 278935 277008 338793 328852 306802 309869 210950 214051 789967 749219 1728358 1705976 410825 405898 581727 590416 726779 705249 716492 718521 721260 738858 695078 765359 2157576 2285320 1348559 1125480 656989 641615 756923 761237 766033 771992 773376 779183 891598 893731 6579558 6801314 39.15 71.1 2
10:13:15 2024-01-29 872161 871709 205340 200393 343182 350723 386106 380617 223364 217724 282230 287134 338061 340309 6103917 6527141 8519621 8206298 1356410 1409002 291503 256306 277796 277712 338757 329687 307949 309178 211274 214051 777717 751369 1714866 1715196 408041 402128 580500 589161 720558 704215 713875 713339 721224 741891 695041 767647 2154708 2260473 1350022 1136395 656947 641161 760791 758975 761361 770835 770045 774547 893607 897352 6603115 6801163 39.15 71.1 2
10:13:16 2024-01-29 877109 871425 204299 201541 343042 349702 386686 382060 219873 216711 287285 285797 338061 344504 6122741 6565436 8533171 8218066 1368085 1405843 290043 255443 278259 276744 338793 330140 306305 310040 210719 212967 772500 744943 1704882 1715196 408493 403332 583895 589579 722673 706286 714419 709134 721260 738246 691941 764237 2151372 2260473 1370689 1138014 655117 640218 762958 756721 763522 775405 772826 773278 893313 898664 6490087 6809001 39.15 71.1 2
10:13:17 2024-01-29 898022 873279 204764 200637 343042 351893 387175 383265 220383 217293 282121 286664 338940 339501 6127118 6495448 8431155 8239561 1362228 1405843 289910 256194 275215 277656 338722 329207 307303 309397 210719 213600 791554 740172 1748232 1729319 408422 402730 582210 583644 720521 706286 709060 711214 731384 739395 691941 769906 2159383 2244626 1351418 1128689 650469 643621 761370 751347 763522 773152 765153 774142 901786 892492 6574489 6830458 39.15 71.1 2
10:13:18 2024-01-29 883876 872201 204659 200437 342575 351393 385077 384248 218921 217211 282720 285866 338536 339246 6107497 6522811 8393015 8185684 1337869 1401857 289986 256159 275251 276779 337701 329907 306802 308222 209370 214051 800903 744411 1759984 1715196 408493 404577 577158 583544 726779 704215 708200 717502 729669 734586 690976 769943 2164031 2273972 1358685 1116181 650932 643892 755981 753026 767733 771992 764339 779183 898873 883551 6612298 6838930 39.15 71.1 2
10:13:20 2024-01-29 868959 872019 204627 200402 344910 348577 384067 382972 219565 216804 281976 286464 335994 341893 6125335 6551290 8495869 8185684 1330069 1405843 291982 255194 276096 277234 336684 328090 306802 307290 210026 213002 776155 750677 1738473 1705976 406031 403332 579309 584443 725750 700098 707193 714892 725412 734586 694513 771624 2157849 2277233 1342937 1117771 653252 643708 755445 756384 765492 771529 764355 778244 897273 890397 6660121 6832603 39.15 71.1 2
10:13:21 2024-01-29 869692 872093 205157 200332 344982 348577 384373 383277 219565 217445 282121 286464 336500 341376 6115323 6537292 8486544 8182153 1333899 1405843 293370 255372 276132 276848 337429 328355 306802 307755 210790 213600 785206 750687 1747700 1705976 406179 403368 579719 585307 726264 700061 707193 715435 721260 734586 695041 771076 2157849 2274009 1371679 1121180 656052 645160 755846 755822 765691 770727 764468 778320 897310 890360 6645350 6837097 39.15 71.1 2
10:13:22 2024-01-29 870310 871829 204801 200218 343042 348052 384067 383277 219565 216862 282031 285866 335054 341376 6115969 6565403 8514047 8191525 1332001 1405843 290564 254802 276132 276848 337192 329907 306802 307255 210179 213002 776155 750677 1735081 1705976 406179 403332 578079 583580 724722 700585 706690 713339 721431 730454 693005 771663 2160753 2277685 1330215 1119364 653252 643783 755408 755201 765728 766463 763414 777320 894692 888011 6650120 6820687 39.15 71.1 2
10:13:23 2024-01-29 868458 871425 204621 199939 343037 348296 384985 382972 219412 216374 281398 286612 337043 341340 6124701 6602175 8495869 8191525 1328141 1405843 290687 254553 276096 276848 336649 329440 306802 307005 210214 213002 781033 750682 1717994 1705976 406179 402730 578079 582683 724722 701009 705890 715894 726259 730309 695389 771226 2157776 2276569 1328095 1119364 653252 642070 756444 756384 766874 766463 764064 773839 893607 883515 6669048 6825570 39.15 71.1 2
10:13:24 2024-01-29 870928 871425 204334 199905 342482 349139 386142 381524 219259 216862 279743 286812 336536 339759 6125335 6631459 8505195 8197409 1345364 1401857 288654 253807 277405 277458 336649 329440 305903 309024 209557 212967 774592 749756 1700140 1704411 405780 405428 581366 586583 724612 701083 709172 714368 720407 730165 691941 765125 2151646 2287447 1323854 1118567 653252 641495 755846 756384 765728 766463 763219 773877 889076 883551 6650102 6827731 39.15 71.1 2
10:13:25 2024-01-29 869692 872097 204303 199279 342997 349175 385256 381524 219259 216676 279779 285693 337043 340273 6120333 6611421 8489938 8182191 1332001 1404845 290511 253772 275637 281761 335671 329724 306586 309178 209780 212789 785206 751908 1712086 1704463 406179 403153 580542 586090 724722 700089 708200 713317 720298 730382 691941 764515 2151401 2285320 1341360 1119818 654184 639674 754374 755652 765185 766499 765461 775539 884573 883515 6612560 6820800 39.15 71.1 2
10:13:26 2024-01-29 872167 870465 204621 199318 343037 349702 384950 381752 219259 216862 279743 286812 336029 338258 6125335 6612437 8477218 8204415 1349906 1408567 288645 255161 275953 276573 340333 329097 306766 308045 210918 212931 782031 745476 1745285 1712764 408203 404566 579235 585270 719939 700089 709684 715111 723692 734586 688954 760670 2150117 2266893 1347857 1125480 652323 634594 754374 755311 759135 766463 769461 773866 889815 888622 6612498 6820687 39.15 71.1 2
10:13:27 2024-01-29 872578 872818 203012 199322 343033 347563 383259 380919 223208 215001 281435 285797 335994 340034 6129705 6574946 8527096 8241987 1356373 1409844 289488 254057 275953 277777 337157 328473 306340 305154 210032 213458 782031 750831 1715559 1715196 407623 402281 578079 583708 717622 700089 707563 710321 722157 735100 691450 763455 2148590 2256079 1347857 1131555 653252 637398 756999 755711 755811 766499 764339 768780 886489 892468 6621953 6818001 39.15 71.1 2
10:13:28 2024-01-29 875787 872651 203021 200083 342760 347563 384373 380350 219259 215035 282230 286013 335994 340344 6125335 6584206 8575562 8238453 1360098 1409039 289031 253597 275918 277458 337157 328509 306802 306825 210214 212421 781819 749756 1711256 1715196 406179 399102 578898 584893 717585 701083 705988 707536 720553 737814 688967 762369 2145539 2256079 1339194 1134778 652787 637398 758644 758895 756917 770835 765534 767032 881604 891456 6588984 6820687 39.15 71.1 2
10:13:29 2024-01-29 883083 872352 203056 199283 340417 349666 384373 382022 218953 216004 279743 289468 337079 339611 6144004 6584314 8461367 8238385 1377512 1405843 291531 254947 275144 276680 337701 327509 306802 305403 209522 212371 786793 739117 1718378 1724416 407045 400295 582174 583580 718640 704288 707062 708037 724204 730165 682850 760202 2150117 2252882 1341360 1129910 647148 630952 755981 748773 756361 770907 765153 769363 891598 889913 6509234 6830572 39.15 71.1 2
10:13:30 2024-01-29 880501 871425 202976 199322 341452 348613 380901 384460 219355 215462 281505 284003 336394 340260 6141579 6491222 8449242 8232511 1356373 1405843 288574 253807 273954 281267 334697 327509 306802 306825 209557 211777 788380 742817 1732646 1724416 405891 399102 579719 580784 717622 701124 703072 707034 721296 730454 685899 767918 2154785 2247936 1329905 1125480 648622 641161 756999 749932 760283 771925 758954 765438 893689 893907 6574876 6827353 39.15 71.1 2
10:13:31 2024-01-29 885210 873742 203369 200297 341308 349277 384714 382561 218931 215866 281614 285748 336359 339611 6116307 6546406 8402615 8206788 1347288 1405843 287430 254980 274373 277992 336684 328509 305939 307290 209996 212668 780444 741228 1729818 1720073 406179 402694 579719 580111 723696 701620 705184 713106 721260 727707 686981 766911 2157547 2269660 1352188 1113010 647701 638409 750451 749288 762441 766463 760195 774028 892010 881131 6626809 6847627 39.15 71.1 2
10:13:33 2024-01-29 875735 873898 203479 199114 342934 347563 383356 380954 218953 216119 279419 286855 335019 339611 6141579 6518701 8452546 8206336 1329301 1405843 288777 253807 274409 281195 334697 328509 304721 305368 209452 212371 785206 749612 1723787 1710827 404741 400330 576000 581196 720558 697118 702572 710981 722668 729317 690470 763700 2149868 2277196 1354354 1117771 651395 640671 753771 753026 762441 764091 763414 773332 889289 884724 6674213 6840248 39.15 71.1 2
10:13:34 2024-01-29 871898 873279 203946 199318 341129 348261 384878 380919 218238 216548 279563 285295 335994 339210 6144154 6648784 8514222 8200897 1333899 1404845 288085 252783 275251 276680 334591 328509 305688 305829 209996 211777 783619 751369 1704651 1705976 403882 400893 576407 582647 722636 697118 704108 710443 717867 724722 689455 763461 2148169 2283700 1366263 1119364 654123 640128 753161 755711 762908 767715 764619 771955 882927 883807 6631154 6846859 39.15 71.1 2
10:13:35 2024-01-29 873233 873889 203971 198976 341933 347563 384337 382292 218273 216340 279671 284072 335054 340370 6144154 6631643 8495869 8210269 1348251 1404845 287247 253418 275866 275797 335636 328473 305043 306078 210024 211706 783619 748683 1724859 1710827 406179 400929 577224 583544 719661 699096 708200 710406 717903 730345 687955 757005 2149287 2259373 1341360 1126244 651395 635112 754264 751736 756471 763554 764506 768706 883215 886975 6621953 6832603 39.15 71.1 2
10:13:36 2024-01-29 872312 873894 202804 198625 343006 346482 382579 382022 219565 214781 279671 285468 334445 338258 6143459 6574610 8533171 8234887 1352666 1405843 287011 252959 274373 276414 334697 324604 306118 306357 210442 211706 800903 749756 1729421 1715196 406179 400295 574779 580111 715554 697787 705890 707817 720641 730345 687771 757042 2144906 2252634 1368476 1133971 651395 634521 756517 753418 754724 766355 764064 766841 882154 888585 6598410 6828139 39.15 71.1 2
10:13:37 2024-01-29 878665 873894 202950 199283 339836 346969 383188 381214 218273 215714 279743 288852 335019 339246 6139077 6603059 8564014 8244265 1364789 1406969 287212 252219 274987 275797 335600 326974 304435 305926 209599 211044 780842 747612 1706760 1719837 405455 400433 578788 584508 715444 700089 706039 704741 719109 730273 682813 756653 2142049 2257457 1332697 1134778 647701 634249 755697 749159 755911 766499 765153 764444 881604 886238 6509037 6837097 39.15 71.1 2
10:13:38 2024-01-29 888542 874243 202773 198035 340936 349666 381436 379069 219259 215414 279635 284279 335019 337511 6152838 6518971 8455320 8248034 1362228 1407842 286742 253560 272629 276680 335636 324568 306658 306608 210442 211459 785206 739210 1741598 1733009 406179 401428 578042 579402 715554 700585 701004 706033 724497 729913 681813 762371 2148169 2244626 1317493 1125480 647610 638336 756245 745318 756954 766499 755603 763627 892231 883407 6593696 6851347 39.15 71.1 2
10:13:39 2024-01-29 885005 871416 202339 198971 338882 347528 382007 381524 218203 215714 279707 289294 334984 339094 6135571 6546747 8467321 8223146 1357776 1408567 288883 253562 274161 276272 335754 328327 304542 306789 210890 210721 780842 741862 1714712 1720073 402345 400295 579646 580151 719661 699037 696856 704998 719862 725009 681753 763998 2148169 2265286 1343525 1117771 645765 636425 750868 747274 761361 766499 757872 767614 889705 882081 6556065 6846859 39.15 71.1 2
10:13:40 2024-01-29 881171 871425 203047 198004 338882 348577 382274 381752 218238 216850 278741 289414 334984 337548 6152838 6537218 8401429 8241784 1337030 1403563 288856 253374 274987 276466 336704 326441 305043 306357 207382 212371 822990 745476 1750387 1715196 403882 399436 574190 578728 717585 696131 698339 709134 720553 723633 683925 760670 2146599 2267010 1328095 1116181 649083 636461 750178 748736 759171 762847 755132 765364 881372 874177 6688586 6846186 39.15 71.1 2
10:13:41 2024-01-29 869696 873889 202348 198004 340349 345370 380901 382833 217899 215506 279402 289533 333977 339210 6144079 6631106 8547273 8206222 1345364 1401857 291808 251962 274794 275513 333586 327169 304115 306789 207816 210763 783222 750831 1691559 1703557 402382 400313 575592 580111 719661 695110 701041 709172 712210 725526 683852 756176 2142373 2277233 1341360 1116181 650469 635939 749769 751500 760283 763386 760075 767651 880538 879557 6669155 6837097 39.15 71.1 2
10:13:42 2024-01-29 872619 871731 202304 198039 340385 347248 383223 382292 217712 216084 279402 284279 334714 340092 6162936 6645821 8542083 8217088 1350906 1404845 291603 252607 274232 274498 334662 326441 304151 305403 209404 211375 778857 745476 1744267 1712764 405603 399436 574373 580188 715554 695602 706187 709134 716348 727635 685899 755261 2138790 2249690 1341360 1127083 649545 632902 751245 749266 752690 759697 760150 764444 881607 881717 6650210 6846186 39.15 71.1 2
10:13:43 2024-01-29 875786 874889 201357 198069 340936 345405 381971 380960 218451 216400 279419 286472 333837 341058 6164821 6602810 8564014 8253644 1356410 1407842 287212 252185 273918 275568 334591 324604 306334 305066 208031 211044 782031 749756 1717935 1715196 403882 399166 574373 576861 711442 695602 702536 703964 712210 730418 683852 755501 2138790 2246872 1366263 1134778 649083 632902 755571 749833 755436 765851 762977 762879 880542 884359 6536648 6846186 39.15 71.1 2
10:13:44 2024-01-29 886434 876344 202830 198694 338561 348996 384442 378889 218133 214897 279455 285668 334843 336816 6144362 6546287 8467893 8239221 1367778 1404845 287126 253303 272629 275797 335636 324460 305473 305926 208031 210714 783619 738590 1724516 1729319 405028 398876 576815 577872 712485 700089 701004 702134 720553 729831 680787 755603 2145539 2234494 1350022 1127083 642096 632902 753697 743992 752193 766355 756241 763315 886787 880437 6607795 6859885 39.15 71.1 2
10:13:45 2024-01-29 883951 873894 201569 197940 339180 348852 383085 382292 217561 214817 279635 284725 334843 338062 6153431 6555945 8473358 8225276 1352836 1401857 287234 252219 272664 275568 335791 327205 303191 306357 207382 209846 783967 740172 1716024 1717632 400852 400861 577261 579549 718640 699096 695797 704233 718447 721440 678823 759516 2145539 2261804 1341360 1116181 643011 634557 748651 742009 758598 765815 756241 768221 890148 880395 6588579 6862321 39.15 71.1 2
10:13:47 2024-01-29 878901 873000 202167 197043 340609 347528 382274 381752 218086 214966 277885 284829 334480 337273 6162329 6556059 8439917 8225508 1338825 1401857 287234 252959 272248 275833 333353 324316 304115 306789 206737 211827 784868 744943 1749179 1715196 403025 400861 573120 577463 717585 695110 699386 708309 720553 721923 682850 759392 2150117 2261804 1328095 1110038 643927 636465 747796 746450 756471 761698 752161 769468 886313 879223 6668931 6851347 39.15 71.1 2
10:13:48 2024-01-29 872167 872311 201678 197802 341156 346883 380901 382292 217561 214966 279369 288923 332975 338258 6153431 6630387 8508459 8216129 1328354 1401857 286977 251798 272664 275833 333902 324568 303226 305710 207169 210469 782031 748539 1738987 1709613 401492 399730 571395 577463 715554 691008 697894 706304 712246 721440 683369 759467 2146636 2276734 1350022 1116106 648998 636502 747076 751421 757956 757305 758097 765327 878707 877175 6669231 6855827 39.15 71.1 2
10:13:49 2024-01-29 871547 872429 202343 197690 338842 345925 382078 381752 217223 215001 278940 289329 333977 339611 6135573 6669496 8533171 8213780 1344404 1404845 291326 251413 274146 274114 333902 326477 303191 306357 207348 210539 780444 749756 1712218 1703557 400852 400861 574779 581196 717622 693073 702883 707608 713270 721188 682721 755687 2143751 2274680 1334863 1119364 645765 631076 743946 747642 753501 761771 760772 765364 874899 881988 6607777 6846462 39.15 71.1 2
10:13:50 2024-01-29 871342 874007 201713 197146 339898 345441 382274 378392 217899 214782 278940 283977 333709 338614 6157877 6631256 8514520 8241876 1348980 1404845 291254 251413 272629 274498 334627 323475 304115 305926 206128 210714 788093 747612 1714482 1712764 404557 400433 573774 579329 712807 693830 702924 705584 715513 727782 684662 746624 2137811 2250457 1368476 1121759 645765 629220 747297 747016 751661 757486 760075 765092 878744 879521 6640791 6846462 39.15 71.1 2
10:13:51 2024-01-29 872167 873649 201352 197321 340376 346638 382274 379033 217864 217831 279405 289294 332975 340370 6157216 6611694 8542496 8241979 1350588 1404845 291254 251028 272664 274533 333586 322985 305043 303530 209256 210482 805805 751369 1716638 1715697 403772 396668 572147 579028 710404 690971 700967 701602 714267 729560 682721 752504 2134777 2247214 1368476 1127083 646687 632006 747883 746022 747838 757486 755704 762337 875421 882117 6631372 6849811 39.15 71.1 2
10:13:52 2024-01-29 878314 874348 201352 197974 338291 344851 380866 379033 217561 214633 279117 283279 332975 339611 6149068 6621996 8570472 8241876 1356962 1406563 287900 252666 275377 274250 335754 324352 303972 303035 207892 210028 783619 749756 1741666 1715196 402382 396813 571431 579329 709937 691985 698908 700107 712729 724722 680787 751212 2130199 2241827 1361837 1129910 646687 631112 751670 745985 749339 761771 756278 758405 875681 882117 6612534 6846462 39.15 71.1 2
10:13:53 2024-01-29 878938 873104 201186 198004 337781 345128 382814 378997 217223 214266 279405 283274 332975 339611 6126838 6617093 8561147 8267966 1364752 1407805 287602 252702 273393 273937 335754 324460 303191 303995 207382 209413 788380 744528 1706251 1715196 401492 396885 576371 580372 710903 695110 700470 699115 713526 726546 678270 750145 2133101 2246600 1344132 1127885 642096 629256 749385 741521 750557 764163 758502 762225 881319 874177 6527848 6846057 39.15 71.1 2
10:13:54 2024-01-29 885629 873004 201045 197180 338802 346447 381196 378428 217899 214266 278904 289057 333977 336522 6162796 6518970 8461291 8263209 1358647 1407842 290844 251413 276845 275742 333902 323931 304008 302573 207025 209776 783619 742817 1735945 1724416 402382 396885 574373 574464 710364 695110 695911 699611 718447 721674 678787 758036 2144016 2234223 1321598 1122282 643011 634698 751021 741814 752579 761944 751648 758405 884733 874537 6593696 6855409 39.15 71.1 2
10:13:55 2024-01-29 883847 872156 200866 197699 337544 345405 381734 382292 217374 214117 279405 284074 333475 337548 6162936 6593712 8490920 8241918 1354868 1404845 286517 251413 272212 274250 333866 324604 301775 303780 207313 209448 780842 739117 1739679 1715196 399048 399166 574779 576646 715554 697118 695911 701106 712246 720316 675764 756176 2145539 2258600 1339194 1115387 641183 632902 744997 741814 754708 761908 753678 764444 882779 871610 6584281 6855409 39.15 71.1 2
10:13:56 2024-01-29 880813 872736 201713 196705 337781 346447 381196 379033 217282 214897 278652 285165 333837 336377 6164013 6565291 8461367 8224073 1328103 1405843 286729 255515 272439 274954 332927 324496 302942 304816 206128 209547 780444 750072 1713654 1705976 399931 396921 567843 576202 713531 689903 695417 700080 714267 721368 679890 755030 2139330 2265286 1341360 1113010 645765 633799 745180 744790 755436 756844 754752 763898 875457 875498 6683109 6855409 39.15 71.1 2
10:13:57 2024-01-29 869692 876335 201424 197548 338561 346883 383356 378817 216712 214897 277882 285267 332799 337366 6162352 6678088 8538935 8213780 1343313 1401857 286517 255335 275496 273206 333866 324460 302234 305066 207638 209728 787586 749756 1706457 1701143 399048 399166 571164 579549 715554 691008 697894 702134 711205 719267 678823 751398 2134777 2271269 1359624 1112219 645765 632902 744088 745318 754365 756275 754752 762879 872438 874262 6641081 6859999 39.15 71.1 2
10:13:58 2024-01-29 874642 875138 201529 196602 338668 347374 381895 376618 216920 214301 277563 289026 333978 337548 6139608 6598078 8514520 8230234 1350906 1404845 287032 251378 272439 273241 333621 322459 303226 305066 207346 210056 786481 747612 1720347 1713979 403310 399166 567879 577909 709324 688986 698945 702207 714267 721440 681270 746993 2136293 2246505 1359624 1119855 643927 626928 745180 745047 747251 756275 756278 763898 876215 877833 6640966 6859885 39.15 71.1 2
10:13:59 2024-01-29 876372 875594 199988 197444 338454 346419 383085 378889 216851 213934 279133 282921 333978 339057 6162796 6626613 8570472 8253644 1352550 1401857 287234 255659 274644 273241 333866 323439 303191 302645 206990 209039 791318 749756 1706243 1715196 400816 395553 571091 577872 708391 691863 698888 699115 711437 723990 680268 751361 2131585 2243688 1328366 1131518 643927 631135 750155 747706 751509 762774 759066 755356 878194 880561 6532006 6859923 39.15 71.1 2
10:14:01 2024-01-29 889806 874234 201010 196794 337612 345370 378943 377787 217526 213603 277850 284069 332940 333469 6162216 6518917 8467321 8263023 1368080 1404845 285517 251378 271880 273241 333902 322423 303191 303817 207638 209477 781436 738152 1736058 1731778 402666 396777 573737 573544 708391 695073 697894 699115 715293 725603 674736 751398 2142049 2235407 1330215 1122558 640971 632829 750488 742334 751546 761626 748613 756107 881895 879484 6588984 6860719 39.15 71.1 2
10:14:02 2024-01-29 884692 872968 200341 197283 336773 346393 381196 381214 216144 214266 277885 283808 332905 336486 6162329 6583761 8464006 8225508 1356707 1401857 285481 250644 273435 273241 332891 324460 302451 304066 207638 208678 779280 739210 1714298 1715196 399221 396849 574373 574464 713494 694017 691747 700420 714823 720444 675416 754239 2143751 2262883 1339194 1111621 639817 631112 743145 739894 755251 757269 750215 764520 882411 873774 6584277 6859747 39.15 71.1 2
10:14:03 2024-01-29 877654 873082 200380 196087 338846 346638 378943 379033 216665 214117 277423 283714 331906 338301 6157821 6583603 8499149 8216129 1328354 1401857 287328 251991 272857 274043 332891 323439 301987 303213 207492 209004 785206 748469 1738793 1705976 400358 396560 569974 576054 713981 688815 691637 703095 711218 720517 681569 755762 2137264 2268502 1337028 1113351 644845 628258 743145 743588 753687 757377 755827 763428 871370 873701 6617261 6856237 39.15 71.1 2
10:14:04 2024-01-29 875280 872963 201036 196360 337790 346393 381196 376353 216816 213934 276185 284654 332405 337273 6153131 6612250 8514520 8247757 1350911 1401857 285517 252740 277004 272981 335791 321446 302694 304458 207602 209413 807471 748819 1715354 1715697 401310 396741 570085 575982 710404 689829 699884 701565 711401 721440 680456 748071 2133101 2246224 1334863 1123879 643927 627335 744923 745047 747367 756239 753678 757624 873843 880183 6659723 6855827 39.15 71.1 2
10:14:05 2024-01-29 878396 876820 200197 197009 338548 344928 382274 377787 216665 213637 278509 282059 332405 338541 6171595 6631158 8561147 8253747 1361875 1407842 286427 252630 274562 273954 333685 323068 302092 302574 208813 208539 788380 746133 1703105 1715196 400141 395553 571359 577872 708244 690935 698888 696569 709320 724607 674736 746919 2130071 2238499 1350772 1128689 640272 625493 747297 740655 747067 761771 755939 756107 875384 875722 6532429 6865616 39.15 71.1 2
10:14:06 2024-01-29 885629 874234 200337 196671 339228 345370 378907 376353 216851 213272 277034 283672 332637 333469 6176565 6528229 8458568 8262694 1360857 1404562 285374 252524 270495 273100 333722 322279 304171 301830 207638 208678 780444 740700 1763672 1729319 400779 394960 568108 573528 708208 690447 693788 696076 712174 725521 674223 749923 2139330 2228833 1336576 1119364 638455 631112 747297 737944 747801 760796 744537 754998 883042 877358 6603128 6856237 39.15 71.1 2
10:14:07 2024-01-29 883046 872932 200031 196705 338774 346393 378979 379033 216144 213637 277850 282341 332405 335464 6162796 6598123 8461367 8229857 1350374 1404562 283857 255695 272279 272754 333631 323368 302024 304994 207054 208823 792930 739739 1736324 1715196 399012 396921 571359 571792 712953 691985 694318 700043 714537 718673 673783 751361 2142373 2256079 1336216 1106882 638231 629220 740269 737944 753226 756275 747058 761606 880629 865582 6612534 6865616 39.15 71.1 2
10:14:08 2024-01-29 877146 874234 200345 195480 337745 345903 378871 378961 216144 213603 276998 284748 333369 337035 6167350 6593413 8534376 8225508 1330350 1405843 287453 251283 276808 273206 331835 323188 301281 303177 207346 208387 777270 750607 1711552 1706424 398937 396497 568508 574428 711369 687463 691747 699611 708282 715106 678787 751361 2133101 2265286 1350772 1114594 643927 628258 740897 742009 751509 755139 753678 759976 870716 870420 6621993 6856237 39.15 71.1 2
10:14:09 2024-01-29 873852 872959 200371 195480 336702 346124 378979 376053 216144 213637 275935 284255 333690 336707 6183673 6640896 8517961 8253644 1349215 1401820 285312 251637 273049 272147 333362 321446 301068 304102 206763 209039 797626 747612 1720170 1710827 401136 396813 568911 575721 708391 687950 698888 701101 709320 720316 677753 746003 2131585 2239253 1361837 1119364 642096 621902 744726 742865 744351 752945 753105 757998 871370 874880 6650290 6851347 39.15 71.1 2
10:14:10 2024-01-29 873843 875508 199713 196568 339499 344857 382056 377643 216342 214951 277706 283036 333762 337366 6161954 6645858 8590973 8266502 1356925 1401857 286195 251283 276845 271957 333600 322196 301317 301303 207638 207993 783619 745476 1701342 1715196 399012 393226 570121 574501 705387 689903 695911 694527 703232 721368 672759 745824 2123828 2234991 1346346 1128689 640272 621938 744923 739534 747362 757486 754752 752138 873843 875590 6537253 6868350 39.15 71.1 2
10:14:11 2024-01-29 889736 876372 200241 196594 336053 347340 378655 376475 216678 217959 276185 283239 330946 333469 6181527 6537541 8477218 8310862 1363860 1401857 284681 255515 270675 272407 333649 320508 302270 302221 207638 208352 778857 737013 1740120 1729319 400213 394441 570526 571976 705886 690971 693296 695092 713526 721463 671773 750520 2133101 2218994 1336576 1119364 638418 629256 746767 737517 746708 757377 745962 755767 880538 876257 6612588 6874777 39.15 71.1 2
10:14:12 2024-01-29 888368 874198 200310 196697 334715 345613 378655 377643 215440 214083 276149 282236 331906 333289 6176565 6574633 8425100 8244265 1347288 1400826 283309 255659 270711 272182 333161 321934 301883 304066 206472 208352 775683 739644 1728617 1715196 399221 396849 570526 571976 711173 690882 691747 700107 713526 715951 673002 751583 2139330 2251285 1292971 1106882 636413 628258 738078 737199 749043 756899 748656 759335 877792 870068 6631534 6865193 39.15 71.0 2
10:14:13 2024-01-29 880909 874275 199988 195446 336737 342591 378583 378212 215544 218102 276149 284069 329920 336522 6172161 6593149 8449242 8238385 1335959 1399796 284610 251637 270675 272372 331525 322196 300367 302221 206909 209039 810868 744411 1751045 1715196 398937 394996 567266 571165 709162 687950 689677 700604 711437 715258 676009 750257 2133101 2253610 1341360 1113351 643011 629037 741229 744102 751546 752597 750353 760051 870063 865451 6697453 6854311 39.15 71.1 2
10:14:15 2024-01-29 876531 872963 200022 195467 335724 344928 381196 375489 216179 213603 275304 284069 330911 337242 6161991 6650441 8517321 8241876 1349943 1401857 284610 251283 272279 270679 333866 320508 299492 303142 206472 208352 774096 745476 1741226 1705976 399012 396497 568106 575314 709937 687463 695911 700107 707775 720444 679268 745613 2129659 2240805 1359624 1119088 640971 625025 738402 737118 743025 755330 754534 755468 871333 872456 6669458 6860719 39.15 71.1 2
10:14:16 2024-01-29 872784 875544 199058 195450 336737 342879 379015 376654 215544 214047 276185 282500 330911 337464 6181527 6626462 8561147 8253747 1355560 1401857 285517 250930 272857 271542 332621 320544 301775 300071 207492 207738 778857 748683 1704185 1713260 399221 392878 567886 576054 705429 688488 693148 693890 707885 721224 675083 746362 2130071 2232911 1350772 1130298 641888 621938 746767 740691 744349 759117 750981 753044 871370 875498 6556020 6844831 39.15 71.1 2
10:14:17 2024-01-29 885665 875544 199718 195510 334441 346393 378713 375525 216144 217959 276149 282376 330946 334216 6171131 6532890 8442502 8258512 1355738 1401857 284211 251283 270711 273015 331381 323033 301317 301303 207054 207703 780444 743460 1771957 1730140 399221 393047 570526 571533 706276 690845 690559 695329 711437 717232 672546 750668 2136137 2241433 1359624 1116312 638231 629256 743035 737517 747874 757377 745439 757533 874111 870456 6593696 6870091 39.15 71.1 2
10:14:18 2024-01-29 884336 874629 199579 195472 334445 345903 378510 376389 215475 213672 275691 282376 331639 333469 6179951 6597938 8429939 8229013 1339783 1401857 283313 251637 270675 272091 332099 323722 303750 304626 206075 208573 807471 741331 1730665 1719087 399221 396317 568911 571165 710441 688655 692036 699611 711437 712426 671773 752224 2139330 2249690 1341360 1105308 636413 627371 737554 735853 747288 754302 745970 759277 874766 868369 6645373 6865616 39.15 71.0 2
10:14:19 2024-01-29 874825 873000 199709 195141 336773 342915 378338 377823 215475 217995 276185 282412 330380 337548 6162029 6611694 8486544 8232445 1330350 1404251 285646 250399 270567 272232 330737 322053 300190 303836 207054 207703 777270 749537 1716055 1706840 398654 394405 565663 571046 709434 686259 688700 697136 703196 712426 674773 748882 2130071 2258871 1350772 1110038 642096 626171 738170 740728 749492 753770 749256 756583 866268 865487 6659723 6855827 39.15 71.1 2
10:14:20 2024-01-29 876178 873653 200027 194837 334750 342952 378979 375225 215509 218030 275269 282487 330911 335464 6172161 6669382 8534376 8251406 1349215 1404562 284033 251140 270675 271507 333866 320212 300807 303763 206763 208318 805805 747612 1727628 1716165 401500 394405 565663 571010 704389 686532 695874 697136 703196 717263 674736 743409 2123828 2228537 1357411 1122282 642096 621902 741983 737639 740888 752706 750358 753580 866305 872991 6650210 6856275 39.15 71.1 2
10:14:21 2024-01-29 878747 875517 197910 195476 334750 342843 379051 376031 215509 218030 276998 281250 330911 337035 6172161 6650518 8594233 8272401 1368570 1404845 284361 250787 273049 270679 331919 320508 301597 300740 207054 206412 786793 744943 1718593 1715196 398654 392051 568911 573580 704389 687950 693296 690953 705882 717102 671593 744412 2123828 2237665 1337493 1125480 638231 623734 744088 737420 743025 756808 750813 753580 871370 870456 6536648 6855827 39.15 71.1 2
10:14:22 2024-01-29 888281 875003 199093 195171 334445 345415 376564 375525 215544 214047 275920 282386 331995 335247 6188674 6556020 8505213 8265434 1356707 1402236 283401 250930 270675 271507 329845 322495 299527 301959 206909 207056 783619 739210 1713246 1717632 396959 392878 569718 571570 707388 690882 687382 691966 708319 716457 668635 749154 2132827 2246872 1357411 1110038 634602 627335 738082 735853 747141 755139 742356 753892 874111 865384 6593687 6859557 39.15 71.0 2
10:14:23 2024-01-29 880905 873612 199396 199076 336773 342879 378050 377536 216167 215253 275971 283177 332103 336377 6188132 6612437 8521028 8232511 1328354 1399832 285517 250366 270639 271542 329845 321220 299457 300984 206472 207524 800903 748006 1725337 1705976 397532 393779 564864 571165 707388 682918 688372 697136 703160 712426 674259 746956 2127047 2256079 1328366 1110038 640272 627990 738078 738562 747104 748472 748983 755872 865008 866382 6669193 6849065 39.15 71.1 2
10:14:24 2024-01-29 875860 876109 200136 195065 337340 342735 378799 374221 215994 214951 275126 282271 329885 333541 6170753 6602822 8542221 8215660 1348980 1401857 284383 250366 270675 270679 332621 319468 300824 300036 206182 207703 804139 747612 1710964 1713979 399344 392878 565263 571976 701757 683401 694508 695055 706382 717348 672759 741561 2127047 2231807 1355198 1122282 639363 621902 741983 738526 736236 752706 749515 752472 865008 870492 6630899 6859999 39.15 71.1 2
10:14:25 2024-01-29 885210 878249 199396 195344 333956 344892 378568 373243 215475 217582 275864 281986 330911 331884 6182070 6574922 8461088 8304923 1368080 1399832 281544 251283 269770 270714 332891 319503 301883 300389 206472 206446 788093 736043 1726368 1728092 399789 392051 568911 570356 701261 689903 690730 692003 708819 717232 668125 745942 2130071 2209467 1352188 1117771 634602 626282 743035 732778 743025 753588 743590 752517 878120 873339 6607844 6865616 39.15 71.1 2
10:14:26 2024-01-29 884617 872561 198845 195378 334141 342915 378302 378392 215141 214578 276042 280661 330415 333433 6177120 6579009 8495869 8247757 1352940 1401857 282978 250542 270711 271542 329613 320508 300367 299479 207009 206412 780444 741228 1744145 1724416 398654 392016 568106 568741 702289 687950 688595 689941 709356 716598 671117 745860 2133101 2228170 1328366 1116387 637776 629960 743428 736824 746192 756972 742042 749743 875667 870068 6603115 6874558 39.15 71.0 2
10:14:27 2024-01-29 885014 872995 199466 195480 335681 344928 378871 376053 214441 213419 275269 281150 330911 332928 6172161 6569967 8413420 8229013 1345546 1397812 282015 250930 270603 271093 331345 319987 300108 302256 205642 207379 799265 738590 1719231 1715196 396959 395310 568508 569951 709434 687950 687689 697854 708319 712354 671117 746287 2138290 2247750 1341360 1105430 636999 627282 737365 736824 747251 748364 743330 752673 871154 868837 6688586 6864486 39.15 71.1 2
10:14:29 2024-01-29 871898 873617 198919 194862 334715 341254 378943 376690 214808 214880 275040 281596 330415 337309 6172718 6648599 8542496 8229013 1327408 1401857 284681 249557 270603 270714 329346 320508 300532 300846 206182 206481 774096 748469 1707315 1704766 396396 392087 563197 570356 706386 684061 688372 697035 705126 712210 675416 748122 2129135 2261275 1346346 1110038 639817 625505 735720 740568 747288 748436 744905 755841 865876 865158 6659723 6855827 39.15 71.1 2
10:14:30 2024-01-29 876178 874234 199084 199143 334644 342879 377769 373803 215141 213978 274427 282412 329620 333505 6182070 6640360 8538935 8247757 1347156 1401857 283009 249767 270603 270302 331919 318537 299457 300811 205748 207345 794349 745476 1727405 1716165 400073 395660 565732 571570 703715 682643 691637 696646 705772 717396 673501 737810 2123345 2234792 1324034 1120959 638002 623293 741445 736368 738163 748436 742430 750261 863750 865523 6659911 6846057 39.15 71.1 2
10:14:31 2024-01-29 878942 875544 197810 195137 334680 341807 378943 374435 215141 213978 276149 280199 329885 335501 6172161 6649437 8564371 8251242 1348667 1401857 283777 249767 270603 269890 329880 318502 301987 299267 205861 207460 817642 748683 1716638 1713260 399221 393424 564527 571976 701221 681917 689714 692786 704128 717138 673501 740568 2120032 2228458 1346346 1124679 638455 623293 741188 736368 738722 748472 747058 746961 863141 865560 6631372 6855409 39.15 71.1 2
10:14:32 2024-01-29 880510 875539 197879 195175 334028 342843 378943 374400 215141 213978 275304 279773 330645 333433 6170831 6640941 8542496 8251354 1369664 1404525 281768 249518 270423 269751 331471 320366 299316 300248 205788 206309 775071 740269 1736986 1718852 398088 392016 570085 573602 702289 687950 691821 688701 706345 716457 665657 739945 2124859 2223723 1352985 1120651 633699 622851 737091 732659 738758 754077 744831 746666 871370 865587 6551384 6855827 39.15 71.1 2
10:14:33 2024-01-29 888198 873041 197884 194833 333709 342952 375471 375525 215325 213534 275726 281168 330645 333505 6181527 6518627 8486544 8289185 1355019 1400572 282700 250099 268761 271366 329738 319468 299527 300991 206327 206412 782031 741228 1753855 1724416 397805 393711 567229 568339 701261 686490 687616 690716 707283 716457 669619 744730 2126552 2235066 1355198 1116181 634602 626449 742238 735332 743822 752981 741136 751365 873572 865650 6588986 6864486 39.15 71.1 2
10:14:34 2024-01-29 886476 874357 198919 199214 334028 344928 376636 375560 214808 214506 274007 282179 330415 332423 6179951 6574327 8485610 8235875 1328354 1401857 284211 248676 270639 270883 329080 320473 298306 300354 205748 206836 799265 749219 1718417 1704766 395834 394260 562366 571165 706386 679885 688105 692492 702394 711315 670825 745942 2127047 2255807 1339706 1111429 638455 623734 735099 737446 745171 748472 745962 752138 864002 863937 6621913 6855409 39.15 71.1 2
10:14:35 2024-01-29 875166 876856 199114 199107 334675 342325 377733 373279 215509 214047 275464 282412 335252 333505 6172174 6645689 8563029 8257302 1350906 1401857 283741 249346 270351 270316 329845 319468 299492 300307 205893 206378 772509 748683 1710795 1715196 396959 392312 563993 571165 699198 681399 687689 690900 702358 716264 671593 741524 2120775 2228458 1346346 1127083 637321 622851 738439 737420 738576 752706 747021 745497 863750 865519 6565398 6860719 39.15 71.1 2
10:14:36 2024-01-29 884336 875508 198435 199103 334028 342952 376564 373768 215268 213534 276925 281201 332571 331238 6186866 6565694 8522643 8272642 1355738 1400789 282019 249346 268353 269855 329880 320752 299457 298954 205748 206056 799265 737013 1766316 1728092 398088 390775 566996 567863 700724 683921 688105 689921 708319 716457 667616 744314 2123828 2222111 1324034 1116181 634602 624325 737323 732352 743025 753770 739973 746026 873224 866382 6607811 6874995 39.15 71.1 2
10:14:37 2024-01-29 885615 876298 198530 196986 333740 342735 376421 374257 214303 214951 274285 280451 332805 332208 6185937 6611932 8449204 8234887 1349215 1400572 280694 249767 269185 269855 329809 319208 297333 301303 205244 206378 781833 738152 1712802 1715196 396677 393190 568556 568741 707388 687463 688595 693018 706125 709208 666635 744314 2131585 2246224 1332697 1102282 634602 625505 732947 735487 743025 747801 740246 751032 866305 865807 6698159 6881172 39.15 71.0 2
10:14:38 2024-01-29 873760 876372 198608 196451 335881 340560 378763 376017 214074 217923 274356 281335 331960 336212 6180974 6666528 8551429 8225508 1326216 1400826 283706 248750 270639 269855 328813 319952 297576 301421 205315 206378 799265 749756 1711338 1701581 395554 391980 563161 571165 705886 681675 687616 691966 701293 709172 671556 742125 2122319 2255543 1322002 1110038 637321 621934 733867 737944 741083 748400 744905 751069 862774 864580 6626788 6859885 39.15 71.0 2
10:14:39 2024-01-29 875279 875508 199058 195493 336722 341483 378158 374030 215222 213113 274847 281982 330920 333397 6172161 6612287 8550858 8253731 1352550 1400826 282841 248541 270567 269034 329577 318984 298479 298258 206472 206343 778857 747612 1710458 1715196 396959 391758 564827 571349 699234 682399 690559 688944 700230 717470 667107 737736 2117565 2222144 1336664 1125480 634602 620140 741719 736535 742237 754084 748632 749602 867106 868764 6550587 6863790 39.15 71.1 2
10:14:40 2024-01-29 887266 874857 197810 198797 334028 341735 375892 376618 214590 213747 275233 280395 331888 333361 6162019 6574946 8505195 8247757 1349215 1398583 281783 249346 269698 269855 328055 319468 298515 298501 206037 205736 789706 739739 1740503 1724416 396396 391758 565663 565348 701221 683921 684579 688944 703160 712390 665620 745374 2126851 2231520 1324034 1114758 633699 626837 738041 732876 744277 753624 740864 746924 869448 865770 6603128 6879636 39.15 71.0 2
10:14:41 2024-01-29 883322 872551 198876 198861 334024 342289 375399 374400 214441 213747 273936 282346 331170 332118 6190892 6583877 8449242 8234887 1330072 1396597 281550 248961 268680 269855 330443 318502 297611 300944 205099 207022 810868 742287 1753775 1712043 395554 391359 559131 565348 702020 682643 684579 693018 706162 713416 670275 743845 2126627 2234880 1341360 1108589 638231 625505 733986 735853 744606 746654 742306 748715 864037 861391 6707787 6870091 39.15 71.1 2
10:14:42 2024-01-29 872167 875284 198707 199005 334019 341771 377697 372091 214590 214348 273936 281482 331170 333203 6185937 6678088 8523845 8238385 1347288 1396597 281980 248961 270377 268181 329346 319208 297789 301833 204920 206343 794349 744943 1753355 1705976 396959 391980 564527 571386 705179 682532 692530 695823 701643 712174 671409 738613 2120812 2226955 1350772 1117496 636413 620067 737031 735950 738326 747219 746502 746924 863425 866382 6650210 6860719 39.15 71.1 2
10:14:44 2024-01-29 875125 876783 197467 199005 334028 340739 378568 374066 214441 213747 275233 278945 331636 333239 6185937 6640678 8588810 8257129 1352550 1401857 282015 248157 269734 268812 329311 320752 299860 297598 205893 205701 775683 747743 1715859 1715697 396396 391758 564527 570245 698926 682643 688484 687932 700230 716457 667309 740157 2116840 2225300 1339706 1125765 635960 620104 740181 734811 738685 752175 746502 746441 864649 864743 6536610 6855827 39.15 71.0 2
10:14:45 2024-01-29 888018 875622 197815 195493 334028 342843 375136 374066 214773 213148 274391 280591 331170 332892 6197640 6546787 8477218 8272401 1356373 1397812 280890 248961 267219 269646 329097 319816 300775 298849 205137 206240 795987 737624 1736833 1729883 396959 391205 563993 564912 698963 684547 686108 687932 703160 712426 665388 740928 2123828 2219252 1350772 1114320 632797 623734 738082 729410 740327 748436 736718 744367 871370 865158 6603115 6874995 39.15 71.0 2
10:14:46 2024-01-29 885398 874234 197772 199036 333992 341412 375999 374030 213777 217735 273552 279543 332210 331346 6185937 6593246 8413045 8206071 1333271 1399242 281874 248050 267935 269716 327679 321170 299473 299058 204886 206343 828521 745476 1729084 1710492 395554 392312 561332 565312 702143 680672 682601 692003 703849 708175 670924 744277 2122319 2246224 1326200 1106882 635960 623734 733867 734903 743025 746699 741099 749159 863425 856474 6697148 6874995 39.15 71.0 2
10:14:47 2024-01-29 872161 873054 197776 195493 334028 340188 378302 373768 213777 214047 273552 280400 331170 335243 6188787 6690389 8555691 8229857 1341914 1396486 280946 248015 270531 268146 327821 319689 297608 301619 204742 206022 795987 748683 1703613 1703432 395834 391980 562330 571165 701757 681675 687652 690953 694219 708175 667107 737148 2114556 2230040 1348559 1113351 634602 618281 734907 733835 735941 743388 744379 746887 861555 863900 6650120 6865193 39.15 71.0 2
10:14:48 2024-01-29 875129 875544 197608 198718 334024 339675 377697 372911 214109 213447 274427 278742 331170 333469 6190892 6660050 8578299 8239147 1360398 1396219 280448 248541 269698 268146 329346 320072 297160 300768 204920 205028 770455 739739 1707944 1720073 395834 392035 565663 570356 699234 683688 689576 686435 700230 712354 664281 736873 2111759 2214169 1341919 1118567 631000 618458 735950 728967 737022 752706 744379 748684 865008 865158 6555603 6870091 39.15 71.0 2
10:14:49 2024-01-29 886587 875103 197462 198726 334028 341771 375471 376654 214109 213148 274391 278923 331457 335317 6198093 6565217 8505307 8253367 1350869 1398967 280785 248576 268491 268964 326833 319952 297803 298537 205279 205062 783619 738152 1713246 1715196 393525 391758 565663 566987 701261 685483 682043 687968 704384 707108 664281 745905 2123828 2235028 1350772 1106095 630726 622851 731910 727241 743025 748436 740826 746629 868833 856474 6593687 6865193 39.15 71.0 2
10:14:50 2024-01-29 882425 873576 197875 195220 334028 342519 376898 377033 214533 213711 273865 282003 330063 332279 6188095 6593149 8437216 8297226 1324573 1397812 282015 247983 268455 269409 326833 318466 297838 298501 204633 205701 797626 747612 1742594 1706840 394714 389645 560537 565348 701261 678782 682527 691881 700266 706114 668635 742088 2117801 2243688 1348559 1106095 634490 623293 732947 733734 741974 744692 740278 746555 860945 856474 6698177 6868350 39.15 71.0 2
10:14:51 2024-01-29 879027 878240 198331 195493 333956 341111 376421 373994 214636 213605 275115 281018 330205 334216 6190727 6622461 8514520 8257242 1343187 1395758 281122 248157 268680 268777 329809 318906 297125 299148 203953 206056 812561 745476 1749992 1712764 396959 390191 561332 567863 698702 678782 687418 691390 700266 711817 668125 735015 2110654 2222111 1367369 1116181 634602 618281 735031 733697 734898 742901 741663 748277 859691 863937 6669617 6866837 39.15 71.0 2
10:14:52 2024-01-29 877785 878249 196474 195498 333992 339639 377733 372091 214441 213534 274427 278008 331170 332387 6195309 6649952 8563067 8239221 1364789 1397812 280694 247983 269734 268181 328583 320298 296676 298974 204597 204425 777717 740269 1698535 1715196 395554 391758 564864 569548 699234 681917 689301 683939 698182 710243 663339 736062 2114282 2215739 1333067 1118567 630551 617372 735987 729501 735941 753168 744119 748385 865692 863755 6555565 6859557 39.15 71.0 2
10:14:53 2024-01-29 883009 874629 197471 195356 333983 340703 375999 374400 214245 213534 275126 278928 330241 331381 6175238 6612550 8485736 8253644 1350869 1395606 280267 248192 268680 268181 325848 319503 297789 299532 204920 205062 782031 738152 1725429 1715196 393570 391205 564864 566622 699210 682918 681084 686958 702321 706114 663339 742125 2123828 2234494 1319703 1107008 630651 622725 731932 728724 742915 747856 739808 751520 869571 859014 6602971 6865193 39.15 71.0 2
10:14:54 2024-01-29 876372 875023 197531 194951 334028 339436 375435 374400 213926 213447 273552 279773 330009 333505 6181527 6658431 8508459 8234887 1324573 1396597 281733 248192 267290 269034 326833 320298 297789 298501 204837 205490 795987 745476 1728640 1705976 394155 391758 559743 564477 700234 678782 681560 691881 701293 707144 668598 743447 2122710 2247214 1326200 1107008 635960 619958 731969 733551 741937 743423 741793 748590 859641 856438 6645430 6865193 39.15 71.0 2
10:14:55 2024-01-29 872470 874480 197810 194951 334028 340703 375507 370979 214109 213485 272717 280661 330241 332351 6170831 6612550 8514520 8241876 1341528 1396597 280659 247774 268042 267773 329845 318906 297789 298501 203634 205736 804139 745476 1722594 1705976 396396 390501 561332 568741 698207 678525 688372 691498 701179 709599 666997 734866 2116689 2227140 1344132 1114594 638255 612997 733466 732195 733858 744692 742227 746651 858900 861428 6645651 6855827 39.15 71.0 2
10:14:56 2024-01-29 874858 875517 196547 195083 334028 339400 376600 372649 213926 213236 274391 278889 330241 333397 6190892 6649712 8561147 8233276 1350825 1397812 281550 247392 268940 268146 327592 319393 297611 297631 205099 205062 795987 745476 1709747 1716165 394494 389848 561295 567717 695101 678709 685404 686991 699193 712210 665113 737148 2110654 2223275 1335280 1123879 633699 617808 738400 732659 736065 746187 742246 743752 859046 865158 6584263 6855827 39.15 71.0 2
10:14:58 2024-01-29 882260 873086 197158 195356 332009 342048 375435 370944 214109 212865 272787 279154 330241 329310 6193212 6546173 8461367 8253644 1352836 1398583 280036 247647 266363 268590 327291 318906 300320 299460 204348 207027 797626 736043 1737148 1727424 395797 390253 562927 565159 697219 681192 682564 685539 704092 712912 664281 737736 2117801 2209467 1317537 1112973 630551 621970 736670 728207 738068 747837 735080 744281 868833 856510 6598410 6859557 39.15 71.0 2
10:14:59 2024-01-29 885172 874234 198972 194951 334028 341495 374012 373208 213743 213148 272492 281089 329974 330880 6175238 6584320 8449242 8223146 1330350 1395226 281029 247944 267005 270797 326727 320225 297789 299460 203811 207611 828521 744943 1730929 1710827 394155 391205 559743 565963 700227 678782 680520 690900 702175 706079 666672 739908 2120812 2241731 1352985 1105308 633699 622851 731792 731046 738722 739458 735752 746357 860299 855763 6697305 6870091 39.15 71.0 2
10:15:00 2024-01-29 870928 874266 197154 194946 334024 338615 376636 373803 213413 213148 274165 279547 330241 333469 6190892 6647625 8542496 8230128 1337706 1400572 280161 247250 269555 270035 326692 320752 297789 299532 203988 207027 795987 749756 1715975 1701581 392413 392035 562527 568741 700729 677822 684579 689921 694183 706893 665620 735536 2114556 2247824 1344759 1110038 633699 617335 728858 732773 736491 742865 743321 746961 854660 857266 6621953 6865616 39.15 71.0 2
10:15:01 2024-01-29 873816 874925 197780 194401 334024 339710 374346 369907 214624 212481 275042 280731 329742 332892 6176189 6612250 8553838 8266730 1347288 1400572 280720 247427 268200 270190 329346 318383 297368 299423 203953 205381 810868 747612 1715559 1713260 396115 390653 560266 565385 695739 677822 686639 688944 697951 710278 665693 732890 2110654 2218965 1317537 1119364 633699 619191 734944 731586 733453 742901 740047 743757 857225 863290 6631046 6855827 39.15 71.0 2
10:15:02 2024-01-29 878314 875681 196542 198536 333052 339675 376299 371535 213777 213148 272752 277849 330241 331346 6195769 6641089 8540677 8253468 1374169 1398583 278108 247809 268169 269276 329472 318906 297789 299460 203953 204885 795987 736043 1715783 1720750 394714 390653 566134 567023 696725 681917 686639 684943 701184 709743 660488 732890 2114556 2206917 1348559 1116181 627508 612960 733867 727419 733972 748364 737278 744281 863750 862413 6556101 6865193 39.15 71.0 2
10:15:03 2024-01-29 886196 874339 196581 195316 333016 340188 374310 374101 213903 212531 275468 278679 329956 331274 6197640 6565332 8491685 8230219 1349943 1396785 279185 247427 267254 267739 325322 318502 296771 297703 204454 204391 781436 736043 1714040 1715196 391749 390102 562366 563680 699234 679921 678041 683939 698255 703413 660488 739945 2118520 2232911 1346346 1106882 628404 620140 731237 726699 737314 747310 735674 744170 863141 857927 6579574 6874558 39.15 71.0 2
10:15:04 2024-01-29 885730 875060 197642 194769 333234 341243 375300 374258 213823 213006 274726 281095 329031 331991 6197640 6588902 8449242 8238385 1330350 1396597 279840 247427 266398 267960 326833 319393 297608 297633 203311 205736 810868 742287 1731735 1712764 393598 391205 559743 562017 699234 678782 680001 690900 701861 704098 663705 737842 2122319 2232134 1339194 1103737 631898 621970 728858 727314 738163 742934 735080 747293 862202 857817 6687742 6875844 39.15 71.0 2
10:15:05 2024-01-29 876526 875750 197059 195118 335614 338472 376421 373768 213378 212999 272717 278679 329457 333361 6179688 6662591 8508235 8223146 1323630 1396597 281783 246665 267254 268368 325848 319393 297861 297598 203988 205062 795987 745476 1718208 1705976 392413 391205 558951 563245 699234 676347 678521 688944 694219 703413 666672 739383 2117801 2247974 1365122 1103737 633699 620140 730930 732250 738758 739458 736755 746924 857775 858490 6707182 6879712 39.15 71.0 2
10:15:06 2024-01-29 877785 872968 197638 194401 333402 339938 375029 372938 214109 213148 272491 280626 330099 332928 6190892 6649437 8523845 8247861 1343444 1397775 279840 247427 267219 269319 328849 319393 297369 299883 203311 205062 804139 745197 1741458 1705976 394714 389645 560537 568471 698207 678302 686639 689921 694183 707910 664680 732853 2113054 2220642 1346346 1112182 631898 612888 733011 732355 734567 743950 741515 745798 857886 861523 6650102 6866837 39.15 71.0 2
10:15:07 2024-01-29 874030 875685 196581 194946 333704 338508 375471 372127 213777 212850 273588 278430 329742 333433 6190892 6649437 8575449 8251391 1343472 1399832 281044 246665 268078 269133 325919 318906 297125 297811 203988 204743 804139 747333 1700860 1710337 394155 387907 559347 566790 693173 676863 682564 683902 694111 712124 663705 735015 2107644 2221254 1324215 1124160 633699 618062 735950 732355 735382 747159 739987 740965 856583 862681 6603128 6865193 39.15 71.0 2
10:15:08 2024-01-29 880510 875539 196572 194946 330643 341254 374346 372675 213447 212481 272717 278923 330241 331528 6188561 6579605 8477218 8263218 1368080 1396785 277880 248018 267219 271904 327857 317485 297789 297147 203632 204743 795987 736571 1721684 1721971 394714 390102 562366 565085 695247 680918 685627 686551 701179 712308 661141 733784 2116689 2205680 1323222 1115591 627061 618093 733986 724603 732964 746690 737102 742153 863787 856510 6593642 6865193 39.15 71.0 2
10:15:09 2024-01-29 883322 874271 195929 194397 332742 339960 374346 373803 212787 212516 272787 278042 329386 331077 6190892 6583683 8505195 8215697 1350906 1397812 279415 246665 266844 267960 325624 318942 297789 297631 203953 204425 797626 740269 1737924 1723193 392413 387547 562890 562682 697927 680709 680748 684602 701183 709393 661241 740836 2117764 2226879 1344132 1111761 627956 620104 729688 726659 736382 747468 733518 746446 864037 857266 6584277 6884411 39.15 71.0 2
10:15:10 2024-01-29 883042 874485 197501 194405 332782 341182 373190 372685 213447 212850 277756 280744 329244 330112 6191422 6574759 8452546 8230220 1331835 1395606 278601 247809 266808 267366 328541 318942 297579 299423 202708 206136 835531 743460 1728362 1715697 393137 391205 559706 563956 700415 678635 681233 689921 701329 703413 662732 739215 2120812 2231329 1337028 1103854 632347 620177 730411 728497 737605 742061 734595 746441 857189 856661 6706553 6864761 39.15 71.0 2
10:15:12 2024-01-29 870924 875653 196581 194405 333052 340166 376600 372127 212787 213148 272717 278923 329244 332118 6197640 6694896 8563414 8223146 1327904 1397812 280394 245870 268240 269584 327359 320079 297543 299496 203490 204783 812051 749756 1714356 1701987 392340 391205 559743 565385 697956 674732 680520 687445 696227 703413 667592 737260 2113054 2247936 1349284 1106882 632797 612924 728341 731068 736007 743642 740070 748684 854849 857266 6631372 6865616 39.15 71.0 2
10:15:13 2024-01-29 876104 874848 197154 194049 333992 341374 374310 372675 214074 212446 272456 279773 329209 331346 6175238 6630936 8505307 8253731 1346192 1400572 280126 246488 267076 269276 330370 315410 297753 297883 203241 205028 810868 745476 1715744 1715697 395273 390102 558951 564078 694904 674659 685553 687408 694111 708139 663668 730662 2110654 2216107 1341919 1117771 632347 616428 732947 729410 729606 743642 737255 741603 854020 856474 6659629 6865616 39.15 71.0 2
10:15:14 2024-01-29 880540 875544 195356 195215 331937 341132 375399 371500 213378 212481 272682 277164 329938 331077 6190352 6650059 8509832 8282074 1372944 1399242 278466 247703 266327 272251 327786 317897 297716 297811 203561 204357 805805 734992 1717695 1727424 394714 387907 562294 561945 695412 681675 682564 683902 699205 708139 661424 732853 2114556 2203963 1334863 1114320 626168 617335 733867 724016 733338 743159 735080 740928 865876 856438 6621993 6865616 39.15 71.0 2
10:15:15 2024-01-29 883839 875508 195925 194401 331704 338650 373154 373768 212753 212446 272717 277586 329209 331903 6175238 6622217 8448751 8234887 1345838 1399242 279806 246629 266327 272251 325813 318542 295407 299883 202637 204391 797626 736043 1718114 1715196 392413 391758 559095 561981 700724 680709 679520 686921 699205 703304 660415 736586 2120812 2234494 1352985 1099982 628852 619629 727824 727691 737109 741882 734557 748721 861555 854846 6678823 6874995 39.15 71.0 2
10:15:16 2024-01-29 874030 874985 196512 194401 333477 337594 375963 373208 212753 212481 272646 278645 329386 333181 6188863 6677413 8551120 8225508 1324573 1400572 281205 246214 267219 267739 324833 318128 297579 299176 203311 204993 809761 747612 1708632 1703727 391123 390102 557729 562811 698702 673815 680264 685950 696720 703377 664643 737148 2114556 2243688 1333067 1105308 632797 617771 728858 729410 738073 739458 735757 746441 855456 855451 6688020 6860719 39.15 71.0 2
10:15:17 2024-01-29 875129 875590 196991 194401 333193 341374 376365 372457 213869 213006 274689 279598 328800 334127 6192948 6622103 8523393 8253644 1344404 1397775 279380 246594 266773 271797 328583 317376 297369 299568 202637 204709 815949 745476 1711800 1705704 394714 390929 559743 565312 696232 674841 685553 687968 694111 708391 662695 730106 2110654 2219252 1341919 1111392 631000 614566 730411 728724 729633 739422 737838 743270 854624 855763 6659629 6867984 39.15 71.0 2
10:15:18 2024-01-29 881886 877920 195865 194870 331794 338508 375856 373989 213572 212269 272682 277134 330205 331346 6197376 6664427 8576230 8253367 1364789 1399796 278496 246422 268042 268520 326798 318158 297523 297883 202672 203722 776155 740269 1703796 1715196 392376 387907 559131 565348 695210 678452 682564 681693 696227 707392 658474 732816 2107644 2211617 1330854 1116181 626785 614566 730930 726659 731746 745101 737566 742158 857189 856402 6546059 6857795 39.15 71.0 2
10:15:19 2024-01-29 890084 876381 197684 194401 331435 338686 373714 374678 213173 212304 272682 277744 329173 330344 6195309 6622238 8461367 8244265 1347288 1397176 278100 246665 266363 271869 325778 318383 296080 299156 202637 203791 784868 736043 1707668 1713979 390571 390929 559095 561945 699198 680227 679249 683939 698182 701254 658510 736062 2120539 2234494 1346346 1099146 627061 618281 726241 724603 735419 741467 735157 747814 862019 852182 6659885 6869770 39.15 71.0 2
10:15:20 2024-01-29 871539 874366 196478 194366 332440 337322 375435 372091 213251 212786 277953 278430 328942 332118 6199731 6676081 8542496 8234887 1327408 1395606 280302 245628 266996 272287 324570 319168 296915 299156 203276 204425 805805 747612 1703342 1701581 390847 390102 556547 563643 698207 673778 678558 685428 695242 703341 662695 737111 2112780 2243688 1333067 1107008 632456 617278 727870 730796 735904 743062 741392 746054 852814 854628 6631372 6874995 39.15 71.0 2
10:15:21 2024-01-29 873816 875931 197094 194094 333481 338615 373154 372149 214210 211816 277793 279591 328978 331884 6190892 6631196 8532896 8253747 1343224 1397812 279384 246214 266996 272215 327327 315554 297789 297559 202672 204743 809174 745476 1705995 1710827 395283 387907 558124 563245 692121 674291 685129 685913 696227 707108 664097 731873 2113993 2213183 1339706 1116901 632004 619379 733011 730796 729122 739458 735637 742723 855272 856438 6660103 6865616 39.15 71.0 2
10:15:22 2024-01-29 878314 877920 200206 194946 329996 339675 374310 372149 212821 211852 277756 277281 330241 329345 6199731 6626425 8513270 8239147 1368193 1397775 278279 246422 267219 268332 326798 317376 296951 297595 202672 203722 794349 738152 1740574 1715196 394136 387907 559131 565312 693173 680525 685129 682551 698203 708355 657360 733181 2115794 2210230 1337493 1116181 625276 614310 732973 725665 729678 745065 735637 741181 860762 856366 6556065 6860719 39.15 71.0 2
10:15:23 2024-01-29 888281 878208 195929 194269 331973 338615 372003 372127 213413 211450 272682 277586 329209 331346 6197640 6584222 8486544 8263023 1349906 1396597 278531 246422 265324 266589 324833 315627 297608 297356 203373 203756 795987 739117 1749635 1725491 393855 387547 561332 562357 694955 678635 679185 684330 699554 709356 660415 737148 2117010 2215969 1341919 1110038 627956 620104 733011 726145 735941 744018 730764 740965 862202 857266 6603092 6879464 39.15 71.0 2
10:15:24 2024-01-29 885398 875508 195925 194401 330665 338686 372038 373202 212787 213236 274096 278008 329707 331528 6200257 6612038 8439285 8234887 1344366 1396597 277729 246400 265954 268520 325322 317412 295621 299460 202390 205830 807471 736043 1713024 1715697 391014 391132 562129 562756 699198 678782 680748 685680 700112 701254 658437 735015 2117010 2234494 1350772 1097583 627231 618281 726007 726145 735941 740236 732955 746441 860675 854810 6678337 6869815 39.15 71.0 2
10:15:26 2024-01-29 875755 874230 196372 194098 332981 337086 374872 372127 212753 212645 277916 278683 328676 333397 6199731 6681123 8551429 8233542 1332001 1399242 281425 247017 268393 267660 328113 318724 295235 297775 202496 205866 805805 747743 1709480 1696756 390020 390755 559596 566768 697219 674877 680557 686551 694420 702278 662399 731218 2110766 2237665 1339706 1106882 628404 614566 728341 728724 733858 740760 737875 745342 853034 854846 6640791 6865616 39.15 71.0 2
10:15:27 2024-01-29 875280 875544 196767 193823 333251 338068 373977 373202 213447 211119 277756 278889 327950 331381 6200257 6679723 8563330 8276156 1345364 1397515 279783 246206 266595 268826 328077 315482 297789 297565 202672 204775 812561 747612 1705328 1710827 394155 386857 557656 562811 691144 673815 682527 683383 695242 707144 664281 728553 2107021 2209797 1334451 1117771 631000 616311 732973 727241 728502 741882 735729 737741 854716 856402 6664390 6874558 39.15 71.0 2
10:15:28 2024-01-29 878938 876824 200206 194401 329929 339675 373714 372149 212787 211816 272457 278042 329742 330948 6195163 6598427 8488187 8272642 1367816 1398583 276913 246214 266363 267893 326656 315554 296951 297811 202637 205252 799674 736043 1732832 1720073 392376 387835 559095 563245 692158 680227 682564 679903 694111 707392 655577 728516 2111552 2200838 1341919 1114594 624387 614566 730411 722407 729017 743423 736127 739876 860945 855763 6565470 6865616 39.15 71.0 2
10:15:29 2024-01-29 885592 875503 200241 194094 330929 338104 372857 372127 212719 211781 274580 277164 327667 330076 6198858 6631347 8484244 8241708 1339783 1396597 276844 246594 265333 268862 324868 317448 296080 297355 202319 204357 779426 736043 1759732 1712764 391749 390653 560824 561958 698702 678782 679296 685950 696957 699247 659947 735015 2117801 2222218 1324034 1096802 628404 617372 724699 725665 734898 738273 730764 744374 857189 854810 6702980 6884374 39.15 71.0 2
10:15:30 2024-01-29 873581 874239 195933 194392 331973 336578 374346 372091 212390 212496 273804 279622 327932 332243 6202524 6676044 8552765 8229971 1337669 1396597 278496 245835 267219 267504 325322 317448 295872 296698 202460 203791 791071 745476 1706663 1705976 392376 390102 558124 564477 695247 674328 682527 685950 693242 703413 662399 727410 2108555 2216689 1339706 1109248 628404 613697 727824 726659 729569 738273 737916 742093 855456 856055 6659629 6849735 39.15 71.0 2
10:15:31 2024-01-29 875749 878719 197680 194154 332452 339684 374204 372077 212685 211675 273913 276798 329031 332322 6209147 6668844 8573353 8253731 1369589 1399832 276389 246249 266141 267767 325884 315554 296915 297385 202637 203756 805805 737101 1718102 1718852 392376 387835 561332 563845 691632 678782 681523 681693 696227 706272 654615 727447 2111552 2203963 1332238 1114594 624387 611957 728858 720330 728701 744692 735080 737944 857225 857266 6556101 6887719 39.15 71.0 2
10:15:32 2024-01-29 886434 876381 197438 194295 330505 341344 375300 374258 212028 211781 277683 276709 329209 332249 6200257 6630239 8485610 8244265 1346707 1396597 277651 245835 265581 267767 324672 319131 296246 297811 202672 205000 797626 736043 1716379 1715196 387682 387871 561332 562357 696232 678782 676848 681693 694111 702278 656541 736586 2114556 2222144 1341919 1100713 625276 612888 724699 722407 737022 739458 732955 745439 862202 852929 6622047 6886093 39.15 71.0 2
10:15:33 2024-01-29 882162 875503 196197 193181 333016 339684 374130 374258 212719 211816 277756 278889 327685 334253 6195309 6620821 8458568 8236090 1330072 1396597 278302 246214 265139 271833 327310 317412 296497 297595 202637 204885 817822 742287 1745899 1710827 391123 387871 556547 561162 695962 674804 677367 686958 694183 703377 662399 735015 2114556 2228458 1334863 1102133 629209 617808 726278 726402 735876 738703 730653 742163 857886 852182 6702713 6874558 39.15 71.0 2
10:15:34 2024-01-29 875182 874944 195933 193827 331973 339203 377433 374258 212390 212481 274096 278042 328251 331310 6200257 6699655 8551822 8229013 1326186 1397812 279520 244666 266398 268143 324744 318419 296080 297811 202637 203615 805805 747612 1701671 1700373 387718 387835 556547 562017 696948 670821 678331 683902 693205 700761 663339 733933 2108555 2240155 1324215 1108589 630651 614493 724626 728724 733001 738485 739280 744095 850549 851726 6640858 6854817 39.15 71.0 2
10:15:35 2024-01-29 875628 875672 195891 193176 333016 338651 373154 372149 212753 210754 277720 278008 327226 331381 6195837 6658056 8542496 8266502 1345364 1396785 278658 245870 266176 267767 327115 315482 296735 297601 202460 204391 809174 745476 1702010 1710827 393561 387835 556547 562756 691889 672827 681523 682900 692950 703196 662847 729193 2109780 2213372 1337493 1116069 630651 615837 730930 727691 728848 739386 736428 737667 852394 857266 6659629 6865616 39.15 71.0 2
10:15:36 2024-01-29 880818 875580 199889 194401 328938 338377 373154 370056 212753 211781 273756 277199 329742 329047 6188599 6631195 8501414 8260607 1367854 1395795 278075 245491 265954 267391 325585 315554 296080 297811 202637 203158 804139 736043 1710965 1715196 392062 387835 560861 565560 694504 678525 683178 680690 695169 703304 656628 729826 2107976 2203963 1333067 1116181 625239 614055 728858 721349 728798 743718 735006 737741 858439 857266 6556101 6874558 39.15 71.0 2
10:15:37 2024-01-29 889001 875580 200065 193823 330701 337630 372003 372091 212572 211450 272265 276956 328251 332212 6200257 6579108 8495869 8239811 1350906 1396785 278108 245870 264732 272060 324888 315554 297789 296937 202708 203722 794349 740269 1764870 1729883 391603 386492 559706 560293 693551 675650 677181 681693 694219 703413 658757 733636 2114556 2216107 1342473 1111392 627689 617372 729788 723504 733858 743459 728618 737810 861592 854846 6607835 6877823 39.15 71.0 2
10:15:38 2024-01-29 885665 874266 195929 193788 330697 339436 373862 372675 212390 211746 272947 278694 328216 330480 6188561 6612550 8430592 8227566 1328450 1396597 278398 246214 264697 268719 327115 315338 295865 297523 201860 204641 817822 743348 1745516 1715423 391895 387691 556547 560367 695247 673815 677070 685950 694183 702845 661930 736331 2114556 2227251 1350772 1100531 627388 616464 724736 724603 734898 736126 728655 742130 854696 852363 6697305 6870091 39.15 71.0 2
10:15:39 2024-01-29 873852 875549 200344 193827 331471 336578 375136 373202 212096 211852 273177 277620 327720 331077 6192745 6694637 8538635 8229971 1336992 1398967 279842 245522 266666 266803 327650 317267 295034 297775 202143 205288 802473 745476 1717509 1705976 393294 390102 556547 562811 693173 674841 683178 683939 692752 703341 661461 727175 2105284 2216107 1337493 1109248 627956 612395 726793 725630 728848 736473 736901 739876 853034 853604 6631046 6855827 39.15 71.0 2
10:15:41 2024-01-29 874832 875539 200175 193823 331005 336578 374048 371628 212390 211450 277793 275522 328216 330844 6191422 6663665 8587281 8260825 1351005 1400572 278540 244938 265581 267356 324672 315554 296735 295816 202531 203124 804139 745476 1708530 1713723 391895 385442 556547 558784 690041 672210 677524 679763 691176 707392 659480 727562 2098651 2210049 1330854 1119364 629751 613697 730757 726659 729642 739458 735941 738353 852430 855160 6579558 6870091 39.15 71.0 2
10:15:42 2024-01-29 883602 876856 200277 193652 330504 338686 372657 370056 212787 211302 277720 277199 328216 331330 6200257 6536724 8482133 8272401 1348980 1397775 279842 245694 263886 268520 324888 315518 295829 296910 202531 207213 775882 736488 1751980 1724416 392062 386636 558951 559573 691020 674841 678057 679763 694219 703413 656577 731812 2108282 2206913 1339706 1110038 625276 616501 729340 720366 731782 742934 728064 736062 860945 854846 6593687 6865193 39.15 71.0 2
10:15:43 2024-01-29 886322 875544 199920 193823 329435 338686 372038 372149 213160 212481 272755 277234 328251 330728 6203079 6612304 8439917 8233542 1330350 1392637 279448 245835 263956 267767 324888 315591 296080 297631 201367 203791 812561 740172 1749913 1712764 390615 387871 556547 559573 695739 673851 679326 683939 694147 699283 659516 732890 2114556 2225300 1332697 1097583 627388 617844 726278 724603 733858 735055 730764 742130 852177 847496 6706724 6874558 39.15 71.0 2
10:15:44 2024-01-29 873233 877299 200317 193823 330996 337594 377165 372756 214375 212531 273490 277990 328570 332359 6192910 6703056 8542221 8234887 1339615 1393782 278274 245491 266996 266981 324833 317933 295249 297595 202319 203124 802473 745476 1731388 1705976 393298 387907 556547 562848 693173 671877 681560 685950 692226 703377 661461 729010 2108555 2212637 1335280 1109248 627061 610732 726793 725630 728848 737198 735637 741219 853034 854207 6650647 6859999 39.15 71.0 2
10:15:45 2024-01-29 880277 879308 196812 194300 329560 337997 373905 369947 212651 211640 273490 276606 328942 330912 6196365 6640574 8529470 8260607 1367711 1396597 276389 245663 266176 267016 325322 315554 296080 297673 202166 207248 792710 738152 1707873 1715196 391160 386636 559743 558820 690132 676863 678558 679492 693278 703413 652696 726379 2109148 2200838 1335280 1113010 623498 612829 728341 720330 728848 746869 735080 737801 857225 856055 6569458 6879597 39.15 71.0 2
10:15:46 2024-01-29 886201 876381 196571 194256 329293 338615 373711 372149 211769 212516 273344 277060 328216 331418 6197640 6611694 8458568 8236001 1350041 1396785 276943 245611 264767 267391 324852 317933 295249 296937 202319 204569 777270 736043 1706660 1712764 389394 387641 559743 561162 695247 676863 675333 680507 695242 699212 654152 733933 2108555 2225300 1339706 1099929 623498 615874 724699 720330 733858 738703 732014 745009 862774 851612 6622065 6865616 39.15 71.0 2
10:15:47 2024-01-29 880818 875467 197698 193471 333397 337767 373083 373202 212028 211415 273538 278420 327156 332351 6188994 6662591 8502739 8234887 1320733 1396597 279450 245175 264732 268332 324852 315554 295664 297356 201789 203505 803931 745476 1738447 1705976 387682 386241 554047 560367 693173 671515 674817 681863 693242 699212 662399 733896 2108518 2238981 1337493 1102342 630651 615217 725800 727470 733711 738485 734969 741380 849048 851722 6640858 6870935 39.15 71.0 2
10:15:48 2024-01-29 877071 875508 200170 192896 331794 337015 372038 370056 213230 210936 273462 278395 327685 331310 6185676 6639829 8538935 8247762 1341528 1398583 278169 245078 265510 267543 325813 314451 296080 297565 201331 203756 804972 745476 1750919 1712043 392340 387835 555724 562756 691510 672468 679520 682381 692936 703377 660451 726750 2110654 2216521 1306709 1113206 628852 612646 728304 726476 728258 737127 734483 737667 851151 856600 6689283 6865616 39.15 71.0 2
10:15:49 2024-01-29 876446 878098 199787 194094 329391 337594 373190 370056 212538 211450 273006 275488 328942 329345 6197527 6640574 8529470 8311164 1365900 1401783 276917 245456 266635 266945 324833 315518 296080 296937 201930 204713 811010 738152 1716990 1718852 391123 387217 561857 562756 692001 676826 682093 678507 695971 707922 656458 727711 2107976 2207248 1333067 1116387 623099 612311 728858 720025 728812 743642 732881 737107 855905 855910 6564965 6860719 39.15 71.0 2
10:15:50 2024-01-29 885210 876783 199854 193824 329934 339684 373975 371464 211408 211746 273950 275522 328180 331418 6197640 6611694 8495357 8234887 1349215 1400572 276913 245008 264732 267767 324852 315591 294891 296103 202637 204426 778262 738152 1719049 1715196 389948 385191 560003 560110 693969 674695 673197 678617 695060 702285 656887 734418 2110654 2223723 1315372 1103663 624387 616311 725727 721402 733748 739458 728618 737709 857152 852327 6584263 6870091 39.15 71.0 2
10:15:51 2024-01-29 885587 874230 195348 193146 329666 338104 373183 372149 212719 211781 272370 279454 327685 330443 6179688 6588514 8449393 8238385 1325606 1395606 277760 245043 263886 267767 324888 315554 295664 296937 202214 205830 828521 743994 1732545 1711285 391059 386457 555281 558957 693932 673423 675259 683902 696227 702248 662399 732258 2110654 2225798 1346346 1100713 628725 616311 724699 726659 733858 734287 731840 739314 850512 852368 6692667 6865616 39.15 71.0 2
10:15:52 2024-01-29 871049 875544 200210 193133 331709 336542 374240 369687 212685 211746 272755 278229 327191 329345 6188787 6654581 8514520 8247137 1341528 1396597 277686 244868 265333 267232 327079 316051 296879 295673 201825 205288 805786 747333 1708361 1713260 392303 386021 554511 562484 690983 672468 681233 682661 691664 702858 661930 727823 2105284 2211613 1335280 1116181 627956 614131 728858 726145 726747 737514 734557 737116 849911 856055 6631008 6860719 39.15 71.0 2
10:15:53 2024-01-29 882261 878180 196318 193752 330755 338341 372822 369984 212719 211084 272947 277186 328942 330209 6195309 6593680 8461367 8283335 1355379 1398546 279842 245659 263745 267589 326690 315044 296598 296103 202248 204713 804139 736043 1759748 1728092 391713 385442 556547 558745 690004 674768 677367 678801 697214 703413 655540 728553 2110654 2200630 1325975 1108458 624831 616311 728858 719504 730254 739386 727851 737116 859654 852363 6603092 6870091 39.15 71.0 2
10:15:55 2024-01-29 885642 875544 199818 194094 328929 340377 373447 372149 212062 211816 272947 277203 328216 330443 6179688 6607834 8433069 8244344 1339626 1397251 277651 245628 263886 267767 324600 315302 294784 296937 201789 203756 816372 742817 1739824 1713260 387718 387181 554939 559573 692941 672468 675370 683866 696227 700232 660181 732816 2110654 2223723 1346346 1100713 628852 616311 724699 726659 733972 734466 731840 739876 850549 847388 6688434 6875032 39.15 71.0 2
10:15:56 2024-01-29 872158 875631 200166 193146 330969 336578 373711 369687 212096 211781 272370 278090 327191 331866 6197565 6650177 8540677 8247861 1341528 1399540 277423 244631 265103 266945 325287 316501 294856 296441 201015 203124 810868 744943 1723342 1705976 392026 387799 554939 562756 691817 671515 679483 682863 691176 702278 661612 725716 2102293 2213183 1335280 1110038 626614 610520 725727 724016 726232 734755 735080 736585 850549 847496 6631046 6856237 39.15 71.0 2
10:15:57 2024-01-29 874858 878176 196576 193176 329666 336271 373679 370056 212096 211084 273756 277925 327932 332661 6207512 6650102 8551826 8215660 1358647 1397775 276809 244325 265546 266126 324888 315000 295664 295329 202319 203996 800903 741331 1722909 1715196 387718 385442 558124 558784 690041 672827 679296 676808 689190 701254 654080 726750 2100800 2210045 1347022 1116312 624387 611024 728858 721860 727815 742934 735080 737116 853034 853567 6546601 6849735 39.15 71.0 2
10:15:58 2024-01-29 891719 878102 200090 193011 329684 339203 373566 374185 212288 210978 273913 276606 327543 331814 6199455 6588944 8498644 8244265 1348943 1395606 276809 244666 263921 267767 324623 315482 296188 295615 202001 204426 815949 739210 1722666 1724144 390535 385406 557729 558708 690004 673815 675333 678801 697214 703341 654578 730699 2110053 2209797 1337493 1108458 624387 616311 728341 720293 729733 741956 726443 737116 856547 847460 6603115 6877444 39.15 71.0 2
10:15:59 2024-01-29 889123 876381 196986 193041 328795 338508 373074 372040 212254 211570 272297 278047 328180 329975 6197249 6569855 8437216 8234887 1329399 1396324 276809 245078 263886 267579 324852 315518 295772 296937 201331 203756 825015 741228 1744843 1713260 387682 387490 554511 558708 692121 670589 673381 682900 695242 698229 656577 731465 2113054 2215776 1374171 1099146 627061 616311 724699 724529 732837 734577 728581 737796 851754 846719 6702675 6874662 39.15 71.0 2
10:16:00 2024-01-29 874377 878245 197160 192936 330393 336542 373447 369754 212583 211274 272334 278395 327191 330308 6209623 6706741 8508161 8225231 1337669 1392365 277043 244666 266141 266091 324888 315554 295149 297356 201367 204713 802473 745476 1707172 1705976 389984 387799 555761 562756 692121 672827 678484 681863 689154 699247 657972 726513 2098576 2213367 1337493 1106882 625276 610088 723673 723504 728701 737550 735904 740162 850403 852965 6650525 6865616 39.15 71.0 2
10:16:01 2024-01-29 873586 880123 197124 193181 329934 337767 372857 369790 212288 211119 278040 275488 327226 330808 6188523 6669119 8573353 8260331 1352550 1397775 277651 243574 265139 266722 324888 315224 296233 296210 202637 204139 786481 744411 1704890 1715196 387718 384829 556547 562756 689026 673275 679296 676771 689154 703304 654080 726342 2097045 2210049 1322002 1121180 626785 613182 728821 722298 728812 739278 735741 735881 852210 854134 6550633 6865193 39.15 71.0 2
10:16:02 2024-01-29 890704 877952 199889 193141 329934 336578 372920 373584 212062 210459 273563 276709 327685 331528 6204682 6603378 8517344 8263023 1347288 1397589 276913 244666 263886 267767 324852 315482 295664 295200 201965 204139 802473 740269 1725849 1722291 387682 384288 556547 557918 690041 672827 673344 676808 695242 701254 656776 733517 2113993 2219476 1337493 1107008 623498 616748 725800 721550 733821 740796 726480 735541 857277 851941 6588388 6865616 39.15 71.0 2
10:16:03 2024-01-29 882162 873077 195759 192568 330933 337559 372131 372149 212062 211084 272370 278236 326241 331528 6197640 6602422 8437216 8215785 1319002 1392637 277686 244290 263886 267356 324395 314164 294314 295816 201296 204713 802473 744943 1741435 1705976 389671 386021 550117 557918 691890 669358 675451 682551 692044 701293 659800 731590 2107976 2231891 1339706 1100713 627508 615603 723701 724419 732746 737284 732397 740692 848666 848150 6697305 6870091 39.15 71.0 2
10:16:04 2024-01-29 871547 875343 200134 192533 329960 336542 371742 369391 212297 211119 272334 277255 326241 329310 6200257 6650253 8504920 8238385 1339615 1395606 276835 244290 263956 265683 324344 314487 294314 296477 201191 204713 812561 744411 1733555 1706840 391899 387511 555281 562756 691964 672468 681083 682661 690978 700196 656541 725200 2105284 2219252 1335280 1106882 625276 611024 723738 722444 726747 733950 735080 737741 850549 847460 6640565 6855827 39.15 71.0 2
10:16:05 2024-01-29 873852 877920 196433 192880 329960 337289 373679 370056 212062 211119 273866 275531 327950 330344 6200257 6650177 8570472 8257129 1351587 1397812 279122 244255 265510 266535 324888 315194 295127 295121 202426 204641 804139 747612 1702760 1715697 392174 384686 555971 562756 688051 670821 678331 677803 685097 703377 655540 727823 2097492 2206913 1326428 1119364 626614 612311 728858 724566 728848 740796 734557 735058 851790 854207 6555451 6869657 39.15 71.0 2
10:16:06 2024-01-29 888286 876340 199778 192841 329969 336542 372131 372149 212390 210712 273563 275608 326276 330948 6200774 6574675 8486544 8272401 1352836 1399242 279376 244833 266021 267660 324816 314858 295722 294735 202249 204677 805805 739210 1732365 1724416 387754 384288 558051 557881 689026 672827 673381 678934 696720 702314 652696 728553 2109148 2206913 1333067 1108458 623498 615874 727308 719239 728648 739422 727333 736030 855905 847460 6603115 6865193 39.15 71.0 2
10:16:07 2024-01-29 888018 875626 199538 193006 328671 338104 372920 370056 212062 211499 270766 276818 327226 329472 6209623 6620967 8470628 8257305 1347475 1395263 278199 244903 263780 266358 324816 315518 292206 296937 201331 203675 795987 736043 1712295 1713979 388565 386636 558124 559573 693173 673815 673344 680456 693242 694399 653206 728553 2120206 2225300 1337493 1097583 622133 614131 720266 719504 729131 735055 725378 739876 854392 846354 6617279 6864917 39.15 71.0 2
10:16:09 2024-01-29 880192 875631 199642 192837 330701 336575 372038 372675 211408 210803 272370 276805 326241 331381 6200257 6683721 8544460 8234912 1326462 1396597 278073 244163 265298 266661 323938 315482 294314 295780 201331 204713 802473 748147 1701635 1701581 388841 386083 550153 561162 692158 669614 673344 678507 685241 698327 658008 727963 2105284 2237665 1349284 1103737 627061 612829 723673 726145 731846 735055 732992 737741 848073 848150 6650064 6865193 39.15 71.0 2
10:16:10 2024-01-29 877146 877568 197241 192533 330701 337528 373711 370020 212572 210459 272370 277901 326241 330076 6205242 6655457 8542496 8253544 1347058 1396597 278073 243949 264891 266393 324852 313942 296080 295164 201648 204666 812561 747077 1723930 1710827 387718 383139 553266 561162 687077 669614 676885 677803 685241 703413 658008 727823 2099308 2205151 1356072 1116181 626614 611061 727824 724603 726784 738849 732992 734983 847279 853604 6640791 6864761 39.15 71.0 2
10:16:11 2024-01-29 880813 876820 199678 193006 327936 337594 372920 370020 213025 211168 272631 277343 328801 329056 6202177 6584301 8482710 8282074 1366088 1397589 277489 245078 266504 266126 323855 314045 294100 295651 201331 204139 802473 734992 1729839 1723193 389984 385442 559077 559573 688051 674804 678813 678801 694481 702809 653206 726750 2107644 2196162 1341919 1109777 620844 611926 726793 718484 725717 740943 728581 734983 856547 852327 6574885 6874558 39.15 71.0 2
[truncated: 164,984 more chars]
