# Supplementary material for: Methods for Estimating the Detection and Quantification Limits of Key Substances in Beer Maturation with Electronic Noses
Source: Sensors (Basel). 2024 May 30;24(11):3520. doi: 10.3390/s24113520 (PMC11175341; doi:10.3390/s24113520)
Supplement: Supplementary file 1 [file sensors-24-03520-s001.zip › Data/Acetaldehyde/raw data/Day 5/12000ppm7.txt]

Time Date R01 R02 R03 R04 R05 R06 R07 R08 R09 R10 R11 R12 R13 R14 R15 R16 R17 R18 R19 R20 R21 R22 R23 R24 R25 R26 R27 R28 R29 R30 R31 R32 R33 R34 R35 R36 R37 R38 R39 R40 R41 R42 R43 R44 R45 R46 R47 R48 R49 R50 R51 R52 R53 R54 R55 R56 R57 R58 R59 R60 R61 R62 T01 H01 Phase
10:22:00 2024-01-29 691066 682950 190786 185073 299558 307185 328858 327389 204934 204285 247179 253624 286273 292341 4485569 4888347 6574615 6375728 1107060 1135475 269805 238914 250170 250537 302114 293402 281344 279999 195019 195809 712949 632286 1470867 1447818 396768 396849 572679 576464 710404 691985 715192 723541 754808 766097 733757 820679 1922858 2033490 1207723 1011013 627061 617844 735987 734032 765728 770907 781606 800038 904723 898202 5004398 5257933 39.25 71.0 1
10:22:01 2024-01-29 682560 681686 186858 184810 300724 306933 329889 325981 204968 203144 247770 252494 286369 297888 4498432 4770802 6556188 6378434 1099249 1134479 270829 238377 248061 251439 302438 292358 279761 280061 194883 196116 702820 641260 1458914 1438598 401456 399166 569718 579278 710367 689903 725274 728761 751537 767998 741043 813803 1923729 2025908 1227566 1024649 631898 612960 741983 738562 761091 770835 790311 791826 898697 901470 5102425 5254127 39.15 71.0 1
10:22:02 2024-01-29 692047 683701 186574 185328 300504 306933 327866 328946 204298 204716 247770 251863 287473 291669 4498708 4812041 6584164 6364016 1091401 1134479 269886 237604 249250 250587 301126 291949 280012 278918 195674 195809 695355 639572 1483234 1458140 402666 396885 572275 574381 707225 693830 722627 724639 758162 770446 732499 816305 1926367 2014419 1251509 1020285 627388 620140 741983 735853 765617 775441 783245 792987 905400 902209 5060583 5265568 39.15 71.0 1
10:22:03 2024-01-29 691775 682176 190853 185073 301427 306033 330889 328361 204366 208383 246418 252917 286638 292114 4498521 4824111 6518922 6385201 1105481 1134479 268177 237640 248481 250537 300177 293592 279761 280034 195055 195844 680779 632286 1487721 1444740 399612 396885 568911 574022 710364 688488 717259 728761 752606 763395 742246 821077 1926367 2044814 1209613 1016593 630103 615438 735987 740947 765236 769752 790873 798900 895624 900298 5064910 5252471 39.25 71.0 1
10:22:04 2024-01-29 684232 683214 190719 185592 300931 309105 330889 325910 205708 204285 246488 252671 286494 291216 4502029 4789931 6651135 6368806 1082113 1134479 268585 237483 249215 249377 303763 294537 279761 280985 195019 196116 680779 638657 1470609 1446795 401273 396777 568181 577909 706722 691261 722955 722444 748229 770845 737158 816394 1918470 2010990 1215597 1025524 625276 615874 738439 733771 760822 777364 787955 792388 902483 902847 5132161 5256216 39.25 71.1 1
10:22:05 2024-01-29 691556 682780 190755 185060 299353 307185 328858 327424 204332 204285 247179 253659 285701 292214 4498708 4882453 6593489 6366608 1106933 1133832 272246 237886 249040 249763 302007 294376 279725 279999 195055 195844 686664 630033 1482231 1458140 400928 396182 571431 571046 708428 691789 717296 720366 757054 765285 733793 822173 1921496 2026442 1229561 1011013 625276 616464 736509 733771 768277 773152 783345 797124 905400 892528 5018826 5256216 39.15 71.1 1
10:22:06 2024-01-29 680888 682269 190817 184167 299637 306933 329889 325647 205287 203144 246453 253482 285736 292978 4495503 4780174 6551521 6368806 1099209 1134479 266584 237851 247717 250537 302010 294316 279761 281317 193789 196457 654291 637607 1476342 1437249 400928 396741 568911 576202 709862 687680 720586 726696 752221 757206 738548 820068 1923632 2039978 1219712 1017353 629209 614566 737031 737430 762441 770835 792000 796521 896295 900298 5074289 5246864 39.25 71.1 1
10:22:07 2024-01-29 684621 682274 190652 184940 300507 308851 328893 325945 204968 203776 246488 252284 286221 291664 4484197 4804862 6630791 6368806 1084615 1134479 268585 237649 248658 249341 301760 294328 279725 281797 194675 196422 687951 638895 1463073 1446795 401500 396596 571322 577872 706386 690624 724711 722407 753790 766508 736957 817448 1919834 2013843 1229561 1024649 625892 615874 740933 733807 761361 775477 788279 795444 902733 901434 5126422 5273247 39.15 71.1 1
10:22:08 2024-01-29 691556 681141 186248 185458 299567 307650 328858 327618 204332 204002 247144 252882 286473 297925 4502290 4874278 6574578 6373350 1102856 1134479 267734 237685 249429 249763 301760 294537 281308 282162 195019 195844 679308 631383 1474989 1456068 400358 396632 572202 572734 709434 691752 718348 723641 756944 764136 733757 823196 1932878 2030790 1233551 1011013 627956 617808 735987 733995 766033 772536 783579 800038 905363 892564 5014756 5242789 39.25 71.1 1
10:22:09 2024-01-29 681850 680180 189434 185069 300827 306933 329889 326895 204968 203999 247770 252460 286568 297920 4502219 4755450 6537537 6368520 1096041 1134479 268995 237851 247682 248936 302046 294537 281163 282561 195019 196150 679308 641719 1452332 1438317 402484 400223 570526 577836 709434 688925 725747 728650 752221 765249 738512 811459 1922566 2023037 1205767 1026110 632347 612924 743035 740947 760247 772536 790274 793068 897564 901434 5124218 5256216 39.15 71.1 1
10:22:10 2024-01-29 691752 683177 190719 184909 301357 306933 329355 328414 204264 204859 247435 251302 286894 291216 4498971 4831382 6565441 6354606 1094554 1134857 269405 237081 248694 249941 300809 294537 281308 279748 195806 195199 685192 636828 1454196 1459177 402484 396632 572147 572661 705886 690971 722627 725702 756981 766436 733274 816268 1927771 2021603 1205767 1019560 627061 619871 740269 735853 766033 775405 782688 795043 902058 900262 5041772 5246602 39.15 71.1 1
10:22:11 2024-01-29 688999 680918 190781 185332 300504 306897 330889 326860 204332 204859 246347 252847 286568 292196 4489356 4797790 6528212 6387315 1103868 1133674 267362 237483 247891 250119 301385 295164 279725 282293 195496 195233 698341 631383 1462522 1444740 401224 396668 568874 572661 709937 686940 718348 728576 755827 764474 738512 821040 1929419 2044321 1219587 1015337 630551 614310 735987 736041 764606 772470 790873 799772 893653 897650 5069988 5254076 39.15 71.1 1
10:22:12 2024-01-29 684496 682176 190719 185592 299078 308669 330889 325647 205253 203999 247144 252568 286673 290522 4489459 4780685 6612140 6348381 1088302 1134479 270031 237116 247891 249591 302256 293667 279725 280748 194569 196354 660821 639887 1466544 1446795 402072 396668 573774 577689 707889 689960 723692 720097 754863 765788 733647 813226 1923079 2008106 1221582 1023192 624809 612924 741713 731686 760822 773116 787176 793031 905130 902847 5077238 5261966 39.15 71.1 1
10:22:13 2024-01-29 692047 676318 190861 184775 301403 308669 327866 327353 204298 204285 246418 252460 286416 293992 4489440 4864522 6556188 6354606 1110225 1134479 268211 237851 246400 253577 300389 296767 281940 281330 195186 196047 682250 635006 1462436 1448854 401500 400534 573366 575235 711332 690971 719370 727728 759066 761707 733720 819288 1929107 2037967 1217504 1012452 631000 619191 738303 737944 765728 766499 782752 795316 899864 897650 4999259 5254352 39.25 71.1 1
10:22:14 2024-01-29 685742 682172 186502 184162 300513 306572 330621 328177 204934 204285 246453 251302 287073 290938 4489445 4743571 6556188 6348418 1080573 1132871 268585 236915 249464 249415 299549 291984 279725 282561 194741 196047 666620 636828 1463637 1444740 400707 395445 570268 575982 705216 687950 721527 722481 750863 766220 738041 815577 1917107 2014630 1217592 1023192 625276 614566 740181 734964 760822 775441 789375 791826 900112 901470 5128498 5261966 39.25 71.1 1
10:22:15 2024-01-29 689655 676272 190715 185069 299073 308669 330125 326860 204332 204285 246382 253659 285875 292114 4489445 4863900 6574578 6385664 1100764 1132871 268552 237649 248310 249591 301303 296762 278627 281728 194877 197482 696848 634098 1464482 1446795 400073 396741 573774 575235 710404 690971 717512 723541 754808 764292 734539 823420 1929107 2030556 1209679 1008069 627061 617372 734944 734811 765199 771925 783803 797728 902733 892456 4994744 5242739 39.25 71.1 1
10:22:16 2024-01-29 682827 680180 186536 184126 300513 306933 329853 327127 204332 203999 247179 251268 285875 292734 4489599 4727313 6528212 6348381 1085106 1132871 269851 236384 248310 253613 299234 292019 278073 282126 194913 197482 679308 638704 1486946 1445767 401346 395445 568874 575131 705216 687950 722553 724603 748193 770446 740199 811422 1917107 2013843 1217592 1026562 627956 614566 738402 736375 761361 775405 790873 793031 899827 902847 5111804 5258101 39.15 71.1 1
10:22:17 2024-01-29 691765 680180 190684 185069 299113 308669 329088 325945 204298 204142 245968 252882 285736 288748 4498971 4866300 6584164 6348381 1097634 1134479 268929 237483 248694 249241 301463 296739 278501 279253 194877 197205 680779 631383 1473775 1451935 400073 396668 572147 575235 710404 693830 718023 722444 754771 763026 733340 823420 1929107 2026442 1231556 1009304 625276 616464 733867 733862 765728 770607 783803 798863 902806 892492 5004592 5246864 39.25 71.1 1
10:22:18 2024-01-29 681859 679958 186833 184487 300184 306933 329853 325945 204903 203073 247561 251863 285701 292834 4486398 4736692 6537537 6363978 1096547 1132871 268995 237282 247508 253613 299479 296949 279761 279687 194877 197482 669520 641414 1450720 1442689 402842 396741 568874 574282 706240 686757 725274 727728 748301 766400 740093 813376 1917107 2017274 1221582 1029295 631000 616311 740044 736368 762441 772536 790873 791902 897236 901434 5103964 5246864 39.25 71.1 1
10:22:19 2024-01-29 695006 682950 190710 185065 299113 306933 328858 325910 203981 204859 246210 252425 286369 288716 4489356 4837215 6565532 6348381 1093627 1134479 268211 236715 249079 249591 302156 291518 278510 279954 195161 197205 680779 631383 1473344 1455033 400073 396632 572147 574418 709397 691863 718535 721896 756446 764136 735062 823383 1929107 2026478 1233551 1010334 626614 616464 733986 733734 766033 770871 782715 797691 902806 897241 5004150 5254352 39.25 71.1 1
10:22:20 2024-01-29 682343 682274 186699 184517 302321 306933 328858 325910 204757 203738 247597 252460 285459 292978 4489370 4746071 6537537 6348418 1088073 1132871 269663 237081 247926 253684 299479 291575 279761 279944 195024 196183 679308 641013 1466294 1446795 403127 396777 570085 574318 706276 688400 725126 727728 752570 766436 738512 815624 1918470 2017274 1221582 1028230 632178 615874 743035 737446 762441 773152 791725 791902 898873 901506 5109714 5256216 39.25 71.1 1
10:22:21 2024-01-29 693747 680216 190585 185069 300931 306933 328893 325945 204298 208055 246003 252073 286603 288653 4486377 4846481 6574951 6359440 1091439 1134479 269440 236750 249079 249591 299444 296739 278289 278440 195780 194692 701327 632211 1471265 1463337 401310 396353 572147 573602 706240 692422 720586 722444 758613 766436 735355 823434 1927968 2026442 1229561 1010294 626600 616464 735552 733178 766033 770907 782984 797691 904723 898026 4995179 5246864 39.25 71.1 1
10:22:22 2024-01-29 680893 680144 190861 184353 301140 306933 329088 325910 204298 203073 247522 252460 290776 292978 4486398 4746071 6527711 6359440 1093756 1131559 269440 237116 247508 253613 299479 291540 279761 279881 194544 195335 669520 641681 1473675 1441618 403501 399058 569681 575982 707314 687803 726785 728724 748265 765285 738041 813488 1917601 2020171 1223576 1025796 632456 618445 741983 737446 761361 770907 789712 792742 896258 901434 5102425 5244710 39.25 71.1 1
10:22:23 2024-01-29 694015 680216 190443 184424 300931 306933 328822 328719 203664 204859 246382 252064 286603 290286 4486157 4836025 6565513 6348253 1094442 1133674 267700 236950 248694 249241 300425 296420 279761 279288 194680 195301 677837 630033 1479484 1457129 400928 396353 572147 573602 708391 691863 717949 723641 757017 764136 733720 821077 1933227 2025908 1229561 1010257 625276 618025 735991 733214 766033 770907 783803 797691 904723 894696 5009976 5227834 39.25 71.1 1
10:22:24 2024-01-29 680893 680180 186536 184487 300469 306933 328858 325875 204332 203073 246453 251795 290296 292775 4480004 4758035 6537537 6354606 1092975 1130427 270829 236950 247126 253257 300768 291575 279761 279253 194935 195301 686664 641414 1483637 1441618 402410 399058 568874 575168 707853 687803 723543 730560 753683 765249 739614 810847 1920721 2019564 1225571 1023651 630551 617185 743927 737446 761361 770871 789712 791902 900378 903916 5102425 5231595 39.25 71.1 1
10:22:25 2024-01-29 693518 680216 190746 184940 299095 306933 329622 327389 203664 208091 246003 251302 287421 288653 4480004 4830346 6560840 6348532 1094554 1133674 268211 236419 248729 249591 300425 296283 279761 278475 195716 194692 708792 631383 1474025 1460216 402359 398771 572147 573602 706313 691863 718535 723492 758479 766364 735913 819871 1926953 2025908 1229561 1012452 625276 617988 739262 733734 767190 774241 783901 795353 906719 897614 5008638 5241350 39.25 71.1 1
10:22:26 2024-01-29 680828 676318 190755 184517 299602 306933 329355 324894 205287 203109 246418 252882 288238 292118 4480004 4776766 6532883 6354907 1097681 1132871 266619 237415 247508 250084 299549 296739 279367 280175 193623 195912 666067 634434 1459137 1436404 400358 396632 568874 576055 710404 685785 721100 727654 752147 762856 736136 818048 1921431 2032230 1227566 1014394 629209 615228 738096 737420 760822 766499 790873 794751 897236 899590 5064910 5237512 39.25 71.1 1
10:22:27 2024-01-29 682827 681213 190719 184509 298168 308669 327830 325682 204298 203073 246418 251302 285528 291316 4480004 4784135 6607838 6325629 1086751 1132871 268620 236384 247926 249766 299514 296173 279231 278531 194544 197218 673870 636207 1470452 1456068 403508 396524 571469 573602 704741 691863 722644 723358 756603 766508 732650 817467 1923632 2021799 1227566 1017353 626614 617988 740176 734549 765455 774823 782688 793024 902769 900262 5027395 5263717 39.25 71.1 1
10:22:28 2024-01-29 687757 680148 190781 184771 300931 306429 330853 325384 204332 204572 246003 252671 285459 291553 4483199 4800151 6528234 6368806 1102333 1133674 267396 237116 248183 249766 301230 292019 278582 279818 194852 195301 686664 630481 1467088 1441618 400358 396632 569329 573876 710404 685300 718535 726549 754752 763862 736136 819871 1918177 2043799 1219712 1015337 628868 614131 736146 737999 761361 770835 790873 796521 893313 898731 5062753 5235621 39.25 71.1 1
10:22:29 2024-01-29 681859 680180 190381 184815 298032 308669 329070 324929 204332 203109 246418 251302 285701 290837 4476579 4784210 6612278 6340710 1085202 1131265 268211 236419 247926 249591 300881 291866 278418 279159 193965 195335 676365 638974 1457664 1448854 402646 396560 574181 575749 705277 693830 722955 723641 755426 765990 729555 811459 1919834 2005390 1219460 1020248 627061 617844 738475 734964 762981 773152 782688 791902 906719 902209 5046153 5248460 39.25 71.1 1
10:22:30 2024-01-29 692042 676318 186703 183734 300970 306933 327901 325981 203664 204285 246210 251722 285329 291948 4483199 4784098 6490985 6350378 1106947 1131228 268177 237151 247891 250590 297668 296493 278492 278405 195196 194726 685192 631383 1483494 1445729 401500 396632 568801 574826 709900 687840 718535 728761 756835 765556 738041 821040 1923632 2037409 1217504 1011013 631000 616464 735987 739554 765801 766499 783974 796521 893951 892564 5029593 5246976 39.25 71.1 1
10:22:31 2024-01-29 683257 680180 190790 184517 299567 305890 329853 325384 204298 203714 246382 251337 286673 288581 4480004 4748078 6565482 6343807 1079036 1132067 267990 237116 249079 248956 301307 291025 278582 279713 193965 195335 670481 636876 1464379 1443717 401500 395337 571299 577958 704243 689866 721416 723641 752147 769754 735729 813803 1914386 2008106 1205623 1023192 625276 614566 738078 732782 760197 775405 787396 794914 900148 902847 5113363 5246864 39.25 71.1 1
10:22:32 2024-01-29 689815 676061 190750 184513 298624 308669 327600 328446 204264 203999 246210 252882 290251 291253 4483050 4867268 6556188 6342376 1109433 1132871 267769 237151 246365 253257 300164 296001 278549 278440 194852 195301 670970 632286 1470218 1445765 401500 399831 572110 574826 711683 691863 720586 728724 758650 761671 733826 818631 1927736 2032230 1217504 1013172 630551 618281 737031 736806 767869 766499 782752 795353 898873 892564 4999259 5237512 39.25 71.1 1
10:22:33 2024-01-29 684232 676318 190781 184478 299602 306429 329622 324405 204716 203714 246210 251337 285736 288644 4473623 4735290 6546854 6350075 1079036 1131228 267990 237116 248729 248507 301230 296913 278974 279406 193930 195335 676365 635791 1462516 1438598 400928 395337 570489 577696 704067 687877 721416 723127 751578 766328 737008 815034 1913027 2006685 1201633 1023410 625276 614131 738170 732586 761245 775058 787321 793031 899827 902847 5114914 5248729 39.25 71.1 1
10:22:34 2024-01-29 686976 679881 190648 185025 297685 306933 327795 325875 204088 203073 245968 252847 290561 290399 4477032 4859199 6570216 6330110 1103119 1131192 267762 237448 247473 249241 300389 296396 279564 278405 194509 194962 669520 628684 1476101 1447818 399221 396173 572110 574789 708208 691863 716380 722100 756499 765519 734539 820890 1923636 2023037 1203810 1008895 625276 612888 733867 731513 765544 774109 783803 797654 902733 892456 4992467 5235621 39.25 71.1 1
10:22:35 2024-01-29 680589 680153 190639 183688 299532 306753 328326 325384 204264 202684 246382 251268 285875 292114 4470652 4725516 6518886 6340384 1081773 1131192 268995 236149 247891 249941 300343 291389 279367 279336 193930 194962 679308 639927 1476094 1442689 402345 396488 568325 575235 705179 686793 723506 726034 753214 769356 740144 813680 1913281 2013843 1221582 1028964 630114 614566 738402 737944 761361 776228 790599 790739 897162 904124 5100321 5243096 39.25 71.1 1
10:22:36 2024-01-29 691483 676245 190612 184482 299546 306897 327830 325612 204230 204706 245589 251863 285667 288595 4481148 4831382 6556188 6330110 1091439 1132871 267921 236384 248658 249241 299479 296630 279367 279023 194781 194996 668070 629582 1483464 1456005 399012 395553 572110 573084 708233 692347 718498 722613 758650 767181 735062 820921 1926367 2023037 1203810 1009503 627499 612888 735950 731650 766816 773927 786665 796484 902733 892492 5005035 5231889 39.25 71.1 1
10:22:37 2024-01-29 678846 676209 188196 184318 302128 306897 328290 324370 204332 203003 246175 252038 290428 291733 4467667 4755450 6518886 6340710 1093756 1131228 267955 236880 246365 249941 298990 296630 279420 278536 193965 195233 679308 638062 1457025 1429378 400816 399166 568764 578519 709249 689469 722992 728761 751010 766097 737985 815155 1918470 2017237 1201854 1023192 632209 616748 740269 737944 756881 770582 789675 792466 893910 903990 5086669 5239357 39.25 71.1 1
10:22:38 2024-01-29 690146 676281 190639 184478 298620 306897 327300 326860 203630 204142 247053 250500 285701 288658 4483424 4797902 6556024 6340384 1090662 1131559 267362 236384 248658 249241 299479 296593 279367 278995 193930 194658 668070 628684 1470569 1451935 398745 395553 570930 571828 707225 690698 719408 722613 756799 766097 735062 820853 1926674 2021603 1227566 1009503 626577 617365 733867 731513 765728 770871 786040 796848 902733 892456 4994744 5229985 39.25 71.1 1
10:22:39 2024-01-29 678856 676205 190719 183770 298624 306897 328326 324879 204757 203038 246003 252311 290260 291422 4470855 4755450 6518886 6340433 1092975 1127916 267921 237081 246365 249766 300343 296703 279564 279218 193930 195267 671877 638062 1453721 1429378 400816 399166 568911 577696 708208 688488 724711 728170 750855 766097 737898 815118 1918734 2019564 1223576 1023192 630551 616311 741233 737944 756917 770835 790540 793031 894876 902847 5090929 5245075 39.25 71.1 1
10:22:40 2024-01-29 690146 676286 190644 184482 298620 306897 327335 326860 203630 203999 246175 250990 285667 288581 4470855 4804974 6537537 6331005 1090662 1131228 269697 235984 248310 249241 301193 296630 279367 277982 195518 194052 695491 630031 1459602 1454972 400496 395589 570526 571792 706183 689682 718348 722028 756835 768268 734215 818445 1923291 2019564 1203810 1011013 625276 617513 737810 731513 765728 773080 782752 796279 902464 897365 4989987 5233718 39.25 71.1 1
10:22:41 2024-01-29 679366 676173 190710 184155 301357 306933 330058 324987 204298 203038 245968 252425 290357 291216 4467667 4773360 6528212 6345234 1094404 1129552 267734 237116 246365 249766 298572 296347 279367 279253 193271 195878 658712 637607 1470579 1429378 399612 396560 568911 576165 710330 689469 724711 728724 751010 763934 737370 816357 1918734 2023037 1225571 1020285 630103 613440 739873 737944 759076 770835 786167 795257 894544 902847 5081537 5229985 39.25 71.1 1
10:22:42 2024-01-29 688674 676245 190514 184323 301004 306933 326806 326895 203630 203678 246382 249769 285528 290286 4470652 4791829 6537537 6326490 1091401 1131228 268177 236314 247926 249241 299479 296352 278974 277947 195161 196077 708792 630481 1461728 1452910 399612 395589 571064 571976 707225 690698 718348 723090 757673 766097 733573 818482 1925267 2025307 1227566 1011013 625276 614200 737195 732279 767360 771957 783308 796279 906937 892492 4990294 5228160 39.25 71.1 1
10:22:43 2024-01-29 678810 677931 190684 184155 298624 305566 327830 324987 204298 202719 245624 252460 290153 291936 4470855 4757370 6518886 6335862 1089819 1128459 268585 236715 247208 249766 298501 296666 278974 278440 193930 194692 676365 638974 1455179 1433443 401492 396921 568106 574464 706386 687999 725747 728576 752147 766097 737967 812797 1916005 2019865 1223576 1023192 630103 615438 741192 738446 756917 773016 788553 791902 897310 903916 5083668 5229514 39.25 71.1 1
10:22:44 2024-01-29 690638 676245 190372 184478 300217 306861 329088 325910 202999 204142 245624 249769 285269 288581 4467391 4806001 6536846 6339463 1090662 1132031 266584 235984 247962 249328 299025 296593 279367 278405 194852 194052 698433 629582 1483417 1452910 399612 395589 570526 571704 704389 689682 717837 722576 758650 765954 733017 818519 1921468 2018927 1227566 1011013 625276 616748 735987 734441 766848 772500 783803 793024 903838 892564 5004150 5226256 39.25 71.1 1
10:22:45 2024-01-29 678585 677931 190679 183898 302128 306861 327866 324541 204298 203038 246003 252073 290153 291184 4467667 4761430 6518886 6328363 1094538 1127916 266584 236715 246365 249591 300343 296593 278974 278440 193282 195267 657240 635916 1501971 1427352 399048 396885 568508 575721 708391 687463 723677 727507 749108 763898 736847 815193 1916005 2018927 1223576 1017316 629209 614566 738082 737199 757454 766427 786167 793031 893617 903755 5075768 5220613 39.15 71.1 1
10:22:46 2024-01-29 686681 676209 190310 184190 300082 306861 325857 325945 203808 203073 246382 249769 290332 288581 4464482 4785020 6528212 6312613 1089573 1129552 268177 235949 247508 249241 300343 296383 279761 279390 194544 194086 690709 634098 1453647 1452910 401456 396182 570121 571976 702326 690882 721577 723641 757984 766292 734017 816083 1921468 2018927 1227566 1016043 625276 618244 738078 733734 769838 774205 782688 792388 903825 900116 5007981 5229985 39.25 71.1 1
10:22:47 2024-01-29 681749 676712 190545 184323 300579 306429 329818 324987 204264 203633 244868 252460 290224 290322 4465398 4775905 6528212 6339350 1094479 1127916 268552 236915 246400 249766 298572 296767 278778 280104 193588 195301 663125 634434 1466523 1429378 399221 396921 568911 575314 709937 686532 720511 727507 750247 761526 737930 818757 1916005 2019527 1225571 1019686 629751 614566 738078 736994 759701 766319 785816 793068 893653 902358 5077162 5226256 39.25 71.1 1
10:22:48 2024-01-29 690146 676245 187248 184190 298620 306861 327335 325945 202999 203714 247805 249769 285667 288640 4467667 4797940 6527711 6335862 1091439 1132027 268929 236184 248274 249066 302846 292045 278974 278183 193930 194524 668070 627787 1464025 1447818 396466 395274 570526 571976 706386 689903 715685 722576 758075 765988 732499 819722 1925304 2019527 1225571 1007459 625276 616090 733867 729446 765728 774109 783803 797416 901421 894696 4988901 5226256 39.25 71.1 1
10:22:49 2024-01-29 677858 676968 190372 182962 298381 306393 327335 324735 203947 202365 245624 251890 290153 291664 4458301 4746071 6509561 6335585 1092975 1129552 267921 236750 246365 249941 300343 296666 278974 278405 193930 194658 681698 638062 1461508 1429378 400816 399166 568911 576165 707388 687950 722627 726439 750210 765988 737783 814031 1918734 2018927 1223576 1022599 630651 615438 738585 737944 756361 771707 787918 791865 894876 902209 5088799 5228160 39.25 71.1 1
10:22:50 2024-01-29 688674 676205 190679 184159 299038 306645 326842 326895 202999 203678 245968 250572 285701 288581 4467667 4798127 6537537 6326831 1090662 1131192 269887 235655 247926 248856 300980 296160 278974 277560 194900 193918 705806 628684 1455761 1452910 400250 395589 570526 571165 704352 689414 716169 721664 759066 768268 736109 817318 1921917 2019564 1225571 1013221 625276 612888 736759 731586 765728 775094 782715 792950 902464 897365 4990025 5218808 39.25 71.1 1
10:22:51 2024-01-29 678814 677936 190407 183898 301144 306429 329591 324987 204332 202684 245624 252038 289745 290733 4458301 4764828 6509561 6326490 1094442 1127916 267327 236715 246365 249591 298537 296762 278974 279253 193001 195132 660183 636245 1475588 1428365 399221 396560 568911 574464 709434 685931 718350 725702 750210 761562 737783 818653 1918734 2023869 1225571 1015263 628852 612176 737195 735853 758025 766463 790688 794765 900346 897650 5053361 5213171 39.25 71.1 1
10:22:52 2024-01-29 683257 676173 190381 184190 297721 306933 325857 324632 203630 202436 245659 250500 287014 288658 4461300 4781065 6556188 6312613 1084429 1127953 268142 236069 247544 249241 300343 291633 278383 277982 193930 196802 682250 634098 1480791 1450904 401456 395625 570254 571976 702326 690882 719370 721422 756227 769356 732899 816319 1918734 2014630 1207723 1016784 626614 618887 738078 733463 765199 773152 783371 794087 902704 898955 5018674 5226256 39.25 71.1 1
10:22:53 2024-01-29 682827 676173 190336 183902 298624 304707 329319 324987 203664 203678 244868 251687 290256 290728 4461300 4776588 6514246 6331344 1094554 1125259 268552 236384 247173 249241 298537 296210 278778 279393 193247 195912 656471 633982 1470418 1429378 399221 396849 567119 574464 708251 683957 717296 726181 754162 761526 739954 818691 1920101 2028784 1195986 1015300 627499 612609 735132 736011 759135 766463 790873 797604 893580 898694 5046771 5216890 39.25 71.1 1
10:22:54 2024-01-29 681313 676173 190247 183889 297478 306933 327569 323917 204122 202684 245624 250883 290247 288617 4461300 4779460 6565513 6293966 1082076 1127916 268142 236184 247508 249241 301303 291633 278086 278405 193930 194692 666620 637607 1492836 1443717 400852 396497 571359 574022 703854 689960 722627 720366 748229 768268 731784 812647 1916005 2001087 1217504 1016784 625276 618062 741229 729519 761361 770871 781575 792742 905327 900225 5033348 5214300 39.25 71.1 1
10:22:55 2024-01-29 685474 677936 190034 183739 300434 304744 328858 327178 203348 203714 244833 251268 290153 288617 4458301 4774207 6490985 6337434 1097681 1125259 268552 236349 246400 249241 298572 296630 277763 278475 193930 194692 673870 627328 1467894 1433443 399221 396849 565663 572293 709434 683921 718023 724639 752221 761780 739954 821072 1921708 2034553 1225817 1013819 627061 612176 735099 737073 761324 766499 789712 795145 892010 892492 5034577 5207525 39.25 71.1 1
10:22:56 2024-01-29 687013 676497 190372 183315 300005 306933 325857 325647 203455 203073 244868 250883 289877 292114 4461520 4821101 6472259 6312970 1097614 1127916 266584 235984 247162 249591 297703 296247 278974 277560 194852 197987 685192 627787 1473802 1438598 396696 396849 565663 571976 707889 686532 716492 727728 752534 761780 738041 820808 1921708 2038004 1215597 1011055 630651 612646 734576 738147 763522 770292 789375 795353 892047 894512 5038172 5218808 39.15 71.1 1
10:22:57 2024-01-29 679375 676209 190114 184345 297685 305962 328556 324987 203981 202896 245589 250534 290153 287626 4458301 4743701 6555846 6321979 1078269 1130119 266584 236184 247091 248471 300425 296338 278565 279288 193759 194996 645476 634434 1459120 1436404 399612 396218 568108 574464 704888 687950 721015 719276 751156 765824 733201 813881 1917601 2001124 1217592 1021142 624387 614930 740702 732355 759617 773080 783901 792504 901421 902737 5033234 5235621 39.25 71.1 1
10:22:58 2024-01-29 688023 677675 190376 184228 299069 306789 326806 325910 203455 203073 245624 250534 289843 292114 4451948 4814227 6462495 6317472 1097681 1127658 268929 235984 247126 249241 297182 296739 278974 279210 194509 198091 668070 627787 1480281 1435540 396696 396813 566463 567797 708428 683921 717002 726696 752570 761780 737990 821072 1921708 2042852 1238027 1012377 628852 613587 735099 737893 762871 766319 788516 795353 891058 896080 5025184 5211560 39.15 71.1 1
10:22:59 2024-01-29 680306 677461 190043 184478 297462 306933 327335 324987 203981 202719 245624 250500 290224 288617 4451948 4765708 6574839 6312613 1082009 1127155 267734 235620 247162 249241 301230 291221 279761 278405 193458 194996 665171 636245 1463094 1438598 400852 396258 568181 574464 704389 688986 722627 721513 750827 765824 729651 810847 1920337 2000409 1211635 1018960 625276 618062 741411 732355 761214 773720 782688 790776 903875 902819 5029627 5229873 39.25 71.1 1
10:23:00 2024-01-29 686976 677670 190452 182990 302774 305445 327335 325647 202999 203109 244833 250534 290153 288581 4458301 4779310 6462934 6312060 1097556 1127916 268552 236384 246400 249066 298572 296251 277763 278405 193930 196388 659371 629130 1464213 1427352 398937 396849 568640 574464 709434 683957 717259 724639 751418 757495 738142 816268 1917601 2027559 1199898 1013856 627956 611779 734981 735472 760234 766247 790274 793024 893313 892564 5051177 5197681 39.25 71.1 1
10:23:01 2024-01-29 681651 676498 190078 183902 296820 306644 325893 324987 203664 202719 245624 250500 290153 288477 4455123 4772364 6565513 6298374 1082076 1127916 267362 235655 247283 249066 299444 291221 279367 278082 193588 194658 669520 636245 1460431 1438598 400250 396182 572110 573580 704352 689960 722114 720366 753104 765285 728981 811422 1917601 2003254 1215548 1016784 625276 618062 740269 731093 761214 774656 781638 790739 902769 902209 5022961 5216890 39.25 71.1 1
10:23:02 2024-01-29 687658 675440 190679 183315 300927 304994 327604 325384 202999 203109 244868 250883 289745 288581 4442596 4766475 6458333 6331344 1097681 1126320 267798 236349 246400 249066 300131 296703 277373 278405 193965 194086 693302 627787 1471089 1429378 399221 396813 565663 571925 708428 682918 716492 724603 751537 757495 738276 818668 1914386 2035409 1197644 1014668 627956 612212 734054 736824 762444 769200 788404 795279 889764 897425 5033234 5199063 39.25 71.1 1
10:23:03 2024-01-29 684157 676209 190114 183898 297756 306933 325331 324894 203314 202436 245624 249735 290247 288581 4451948 4771821 6528212 6275979 1082076 1126320 268142 235620 247126 248746 298572 291462 277669 279390 193930 194086 665171 636876 1449425 1443717 401172 395625 570526 571792 702326 688986 721527 722481 753670 767688 729149 811459 1914386 2006105 1207818 1016710 627061 618062 740176 732636 762875 775204 780278 791753 902733 897686 5007905 5218808 39.25 71.1 1
10:23:04 2024-01-29 686718 677936 190372 183739 299078 304744 328326 324735 203033 203678 244868 251093 289745 288680 4451948 4753563 6472454 6330299 1097681 1125259 267798 236349 246435 249241 299289 296529 277763 278531 193930 194355 686664 628235 1479403 1430462 398937 396813 565663 571925 709162 682918 717002 724603 751537 761780 735868 818705 1914386 2035409 1217677 1014391 627499 612682 733885 736824 762333 766283 790465 797566 890673 897241 5028313 5203813 39.25 71.1 1
10:23:05 2024-01-29 679375 676799 187329 183902 297793 306933 325857 324987 203842 202224 245417 249804 289781 288581 4451948 4752947 6518995 6293883 1085202 1125259 268177 235984 246435 248507 300343 291633 279761 278997 193930 198126 685192 631383 1489077 1447818 400250 395310 568911 571165 702326 689414 717296 720403 754808 766436 731572 815651 1917107 2015271 1223576 1016118 627061 619379 738041 731440 765691 775204 780833 794653 902667 897614 4997522 5207525 39.25 71.1 1
10:23:06 2024-01-29 679781 676498 187400 183350 298172 305998 328591 324987 203630 203135 249578 251302 289848 288581 4433656 4742686 6500297 6312613 1092194 1125259 268363 236750 246400 249241 298293 295964 278582 278553 193112 195301 652121 634434 1467911 1429378 398654 396885 568106 574464 708428 686045 717332 725667 751147 761780 738041 816244 1913027 2023037 1219587 1015393 629301 611633 734907 734806 759738 766247 789826 795294 894766 899943 5035523 5201869 39.25 71.1 1
10:23:07 2024-01-29 682827 676972 186950 183211 301270 306933 325296 324440 203489 202401 248193 249769 290153 288649 4442596 4743405 6504195 6307858 1086751 1127199 267769 235585 247544 248507 298572 295964 278974 277269 194544 197814 696962 627787 1458838 1447818 399982 394405 568911 570356 703356 687950 716231 719821 756446 764833 733237 818705 1918246 2015271 1223576 1011776 625276 617124 736670 731835 765125 774656 783766 797293 905113 897241 4972117 5209456 39.25 71.1 1
10:23:08 2024-01-29 678136 676498 190376 183587 300418 306429 327565 324987 203981 202719 244868 251573 289745 288653 4442596 4746071 6500236 6312613 1091414 1125259 268711 236419 246365 249241 297703 291953 278582 278440 192977 195301 658712 634434 1451938 1427352 398654 396885 568106 574501 709937 683993 717332 725396 750469 757495 738041 816268 1913700 2023037 1201854 1016118 628852 611633 736920 735780 759738 766319 790125 796429 893507 900091 5043969 5216890 39.25 71.1 1
10:23:09 2024-01-29 680306 676977 190372 183898 299473 306933 328086 323882 203664 202083 245659 249769 290020 288581 4448776 4766475 6565513 6303248 1082076 1124690 267955 235655 247126 248891 300131 291221 277995 278206 193612 194692 690709 636245 1492181 1442694 401172 395858 571395 573580 704389 689996 722664 722006 752534 766364 729396 811422 1917107 1998938 1221416 1016784 627956 619342 741446 732876 761214 775204 781389 790553 910664 901356 5018788 5230490 39.25 71.1 1
10:23:10 2024-01-29 681785 676968 190345 183253 300931 306068 328822 324663 203630 203073 244833 251302 290247 288581 4452111 4753353 6500236 6321627 1093756 1125259 267762 236715 246830 249205 298293 292045 278778 279362 193212 195301 663125 633982 1457021 1428365 398937 396849 567046 574428 709434 683848 716206 724603 751537 761780 738041 816231 1914386 2027345 1227852 1013893 628852 614055 736146 736311 760819 766283 790540 797566 894766 901075 5040573 5212818 39.25 71.1 1
10:23:11 2024-01-29 682827 677931 187057 183571 298133 306789 327940 324987 203596 202330 245589 249735 290489 288608 4448936 4750112 6541904 6293490 1083477 1127658 267955 235620 247091 248856 298293 291633 279761 279390 193930 194658 680779 635461 1450171 1443717 400816 396146 571335 572923 703283 691372 719407 721896 752570 766134 728940 814068 1914386 1998938 1207818 1013893 625704 617988 740260 734441 762712 774656 779132 790553 904926 899757 5013555 5215305 39.25 71.1 1
10:23:12 2024-01-29 681033 676494 187168 183699 297721 304707 328715 324289 203280 203038 244833 251302 290081 288617 4446505 4748702 6499413 6275941 1085106 1125259 268142 235984 246122 249241 298277 292045 278154 278233 193859 194658 668070 638062 1476092 1429378 401136 396813 567266 573580 706116 683921 721527 726696 749404 761881 737865 811714 1909204 2013843 1223576 1020012 628788 614818 740260 737199 760234 770727 788295 790553 891826 903718 5069988 5207525 39.25 71.1 1
10:23:13 2024-01-29 689136 676972 187164 183280 297685 305926 325787 327750 204624 203073 245382 249319 290357 288568 4445909 4756943 6508846 6312360 1089885 1128459 268929 235620 247508 248471 298990 292045 278778 278370 193894 194524 666620 627787 1470950 1447818 399221 394369 569718 571165 704352 687950 717512 719239 755839 764100 731572 818668 1918470 2013843 1225571 1008873 623498 614566 736146 732318 765617 774109 783766 796998 903985 896190 5008866 5211241 39.25 71.1 1
10:23:14 2024-01-29 678581 677371 190479 183385 298172 304636 327300 324735 204694 202401 244868 251302 290081 290733 4448936 4736692 6494769 6307746 1088073 1125259 267734 236349 246330 249591 297633 292159 278778 278141 193894 194658 676365 637153 1465023 1429378 400250 396885 568106 574464 706386 687950 722590 726696 751156 761917 737517 811187 1910562 2013843 1223576 1020285 628936 614131 740139 737199 757919 770545 786937 790590 894766 901353 5070690 5207525 39.25 71.1 1
10:23:15 2024-01-29 685483 678892 187164 183536 297721 305890 325296 327446 202796 202531 245589 249700 290153 288509 4440137 4775747 6509561 6293966 1088298 1127953 268929 235620 247891 248262 298537 291651 278582 278213 194337 197814 668070 626000 1462436 1446791 398088 394405 570526 571165 705886 689414 715982 719239 754771 763934 731119 819238 1919834 2013843 1225571 1006742 623023 615438 731910 732839 765581 772252 783729 797566 902353 894512 4952042 5207525 39.25 71.1 1
10:23:16 2024-01-29 676863 676758 187659 183250 298589 304994 326806 324987 203033 201802 247614 249735 289674 290322 4442596 4699177 6490910 6312613 1078923 1125259 268177 234893 246400 249030 296733 292159 278154 278183 193723 194086 676226 636170 1492370 1434523 401187 395553 565663 571853 702253 683921 723677 724639 751156 765410 738041 810559 1907848 2004649 1197942 1022464 627956 612463 740176 737060 761208 772288 788249 789689 893239 901389 5065636 5207525 39.25 71.1 1
10:23:17 2024-01-29 687695 676982 186990 183334 299759 305675 325857 324771 202650 203716 245483 250628 290561 288270 4448936 4784359 6518886 6293728 1088298 1127081 266296 235620 247891 248088 298572 292159 278778 277947 193930 198091 676365 625108 1483146 1443717 398088 394441 570526 571976 706386 689903 715473 719239 752998 763934 729473 820455 1919834 2017274 1225571 1004594 623498 615438 733347 729519 765001 770582 782427 797604 902667 894922 4952420 5207525 39.25 71.1 1
10:23:18 2024-01-29 676352 675064 187324 183141 299478 304958 325857 324987 203455 201695 245483 250500 285276 290390 4439571 4717935 6490910 6307746 1091414 1125259 267327 235949 246157 249241 299496 292045 278582 278250 193965 194086 676365 635791 1457120 1424319 399221 396655 568106 574464 708391 685968 718860 727728 749515 757495 735077 813803 1910972 2015271 1221582 1013893 627956 612359 738078 735950 758622 770437 789976 792807 894494 898804 5051771 5205582 39.25 71.1 1
10:23:19 2024-01-29 683993 676972 187032 183583 297969 305890 327269 325647 202965 202684 247826 249528 286338 288581 4442596 4750112 6509561 6293883 1086751 1125259 267734 235904 247335 248471 298537 292045 279367 278997 193930 194408 672420 632286 1447056 1446791 400852 395274 568911 571570 701757 689903 718314 720366 754771 765824 729533 813840 1914386 2007836 1201854 1013893 624809 612924 738170 732622 764617 775094 782252 792770 901674 899794 5004474 5214960 39.25 71.1 1
10:23:20 2024-01-29 682518 675069 186875 183587 299441 305301 328290 324987 203280 203073 244456 251164 289949 288581 4442596 4753825 6494769 6317118 1092975 1125259 267798 236314 246330 249241 299496 291839 278154 279458 192672 196340 655769 634098 1458958 1424197 396732 396849 568911 574501 707388 685968 719444 726696 750094 761780 735913 815962 1910562 2015271 1219587 1013893 627956 612311 737031 737420 756508 769892 788249 792770 894655 897238 5046771 5211241 39.25 71.1 1
10:23:21 2024-01-29 682827 676503 187006 183285 299292 306897 327501 326826 202999 202401 245589 250606 286374 287991 4433244 4752157 6509561 6289002 1082782 1125259 267769 235620 247643 248471 299496 291330 279761 278997 193894 194052 691809 634098 1454304 1442694 400816 395589 570526 571976 702289 689903 719407 722444 753670 765824 729432 811496 1911669 2002585 1200587 1013893 624846 612924 738078 731586 761361 772834 782252 792742 903838 897241 5013933 5206151 39.25 71.1 1
10:23:22 2024-01-29 680068 675064 186870 183315 297685 304707 328680 324722 203562 202861 244456 250883 286280 288608 4439294 4758035 6500236 6331005 1091327 1125259 267798 235620 246330 248978 297633 291862 277373 278549 193112 194658 645124 628235 1474566 1425329 398654 396182 565663 574195 707889 682882 717512 724603 750057 761512 738137 816268 1914386 2027345 1211572 1011013 625276 610988 732947 733771 760552 766427 791105 796279 890453 897804 5027906 5200347 39.25 71.1 1
10:23:23 2024-01-29 684769 675069 186875 183285 297677 306320 327269 325615 202965 202401 245210 249700 290430 288221 4439571 4756383 6499413 6302869 1085095 1125259 266584 234893 247508 248471 298119 291330 278154 278997 194509 195276 666620 626430 1459763 1447818 399221 394405 568911 570356 703320 687950 716492 719239 755912 761953 731572 818086 1917107 2013843 1225571 1006742 623498 614566 733867 729555 765728 770871 783803 795712 902520 894776 4971311 5199675 39.25 71.1 1
10:23:24 2024-01-29 677242 675064 187001 183276 297685 305030 329358 324987 204046 202365 244833 251268 286430 288532 4442596 4736692 6490910 6298374 1091414 1125259 268552 236184 245950 249241 301138 291839 278190 278501 192637 195267 660183 633531 1450874 1424319 398088 396813 567302 573580 707706 683401 716751 724603 751114 757495 738735 815034 1914386 2019675 1225571 1013221 626614 611024 733867 733862 756917 768185 789712 795145 894002 898731 5027906 5200347 39.25 71.1 1
10:23:25 2024-01-29 686230 678075 186901 183315 297825 305460 325296 327714 202897 202365 245553 249111 290153 288509 4442596 4763088 6504927 6284517 1084955 1125259 267769 235620 247126 248542 298537 292085 279367 278764 193930 198055 695674 627328 1460349 1450904 399048 394369 568911 570356 702289 689944 718023 719784 756981 765285 732686 818705 1917107 2013843 1201854 1009540 625001 616311 735987 729446 765728 771992 783803 792770 905113 898731 4980847 5200543 39.25 71.1 1
10:23:26 2024-01-29 677279 674887 187159 183237 299659 305460 326806 324987 204093 202083 244868 251058 289631 288617 4439571 4725592 6481585 6298374 1085106 1125259 267769 235949 245985 249241 297182 291866 278190 278069 193894 194524 668070 636245 1454496 1429378 401136 396849 566864 573580 705886 683993 723455 726696 751156 761953 738142 811714 1910562 2008143 1223576 1020285 628725 614131 736245 736898 761301 770835 786799 790739 893055 904287 5075068 5209094 39.25 71.1 1
10:23:27 2024-01-29 686718 677634 187097 183246 297235 305926 325893 324894 202796 202897 247089 249319 290157 287724 4442596 4763712 6508846 6302907 1087524 1125259 267798 235620 247473 248053 298572 291633 278190 278113 193723 194052 666620 626446 1468561 1445765 396430 394405 568911 570356 704389 688925 717353 719312 755875 761953 731055 818668 1918470 2013843 1225571 1006025 623498 614346 732828 729410 765728 772470 783245 795107 901204 894776 4976095 5209094 39.25 71.1 1
10:23:28 2024-01-29 675830 673929 187137 182862 298345 304994 325857 323893 203947 202119 244833 251539 285276 288653 4430693 4708556 6476971 6298482 1081199 1125259 270602 234893 246400 249241 297147 292045 278154 277947 193588 198126 676365 632286 1467859 1434523 400533 394369 565663 571889 701224 682918 721015 723820 751156 765824 737614 811136 1904322 2004649 1211607 1021737 625276 611061 737091 733771 758561 770871 787955 788455 894383 903606 5077162 5201657 39.25 71.1 1
10:23:29 2024-01-29 683253 674914 186961 183688 297721 305926 327587 324987 202999 202401 246144 251198 289877 287590 4436899 4818683 6518886 6303361 1094479 1125259 266976 236384 246400 247914 299479 291221 278582 277947 193271 197849 690709 628684 1450986 1436559 397805 396173 570526 571010 707388 689903 715473 720366 752534 761780 729432 820455 1917107 2017311 1205767 1003166 623498 615874 731796 729482 761361 766499 781575 795353 901144 891904 4933891 5196731 39.25 71.1 1
10:23:30 2024-01-29 679375 674923 187395 183141 300290 303908 327530 324987 202999 202401 247089 249215 290659 288234 4427440 4704569 6523564 6294079 1072788 1125259 268740 235655 247717 247670 297668 296173 277763 278553 193282 194658 665171 632286 1456988 1433506 399012 394369 568911 574428 701261 685968 719407 719276 751688 766472 734926 811459 1905139 2001124 1201633 1016060 623023 611061 736079 731586 756954 772572 786241 792466 898549 899993 5085233 5211062 39.25 71.1 1
10:23:31 2024-01-29 682486 674405 186537 183723 297973 306465 325822 324987 202999 202436 249402 251830 289615 288369 4442596 4829937 6509561 6294266 1099249 1125259 267798 236349 246618 248471 301991 291221 278974 277651 193759 194355 668070 626446 1470664 1438598 398088 394441 570489 571976 706386 689903 715982 719276 754172 763395 729469 820455 1917107 2017311 1225571 1001740 623498 615438 731792 730648 764642 770835 781864 794751 900112 894696 4942933 5199675 39.25 71.1 1
10:23:32 2024-01-29 675523 674882 186808 182978 298440 305280 329321 324987 203455 201589 245245 250641 286216 290390 4433244 4711208 6481310 6298374 1087368 1124461 266584 235620 245950 249591 297390 295718 278154 278052 193282 194086 676365 634434 1453017 1424319 400250 396849 567266 574464 706386 684962 721564 726696 749563 760810 736046 811751 1907848 2010990 1199898 1017353 627388 613697 738170 735853 756508 766499 783974 790776 891937 900262 5066259 5202417 39.25 71.1 1
10:23:33 2024-01-29 687270 674918 186533 183141 297973 305997 328660 324505 202999 203714 249542 249735 286409 287243 4436958 4808424 6518886 6299944 1090662 1125487 267762 235585 247891 248088 300343 291839 278190 277595 193282 194086 666620 624638 1464945 1443717 398088 394405 569718 571165 705886 688925 715473 720330 755875 761953 731572 818705 1917107 2013843 1201854 1004594 623055 614566 732828 729446 765728 770835 783245 793024 900112 894991 4953571 5211062 39.25 71.1 1
10:23:34 2024-01-29 675830 673924 187132 183141 299654 304851 328660 324758 203842 201414 244868 250500 285535 290182 4442596 4729939 6480863 6275979 1084331 1124461 267955 235620 246330 249241 296733 296137 278190 277982 193588 194086 665171 636245 1441807 1429378 400852 396849 565663 572734 704389 683921 723178 726696 751648 761953 738041 811714 1907848 2008106 1221582 1020285 627388 613697 738767 735950 756917 770835 786278 789577 892985 902209 5072112 5211062 39.25 71.1 1
10:23:35 2024-01-29 687695 674996 187137 183172 299659 305782 328660 327750 202336 203135 244833 249735 290251 288468 4433783 4795590 6518886 6293883 1088335 1125259 267798 235620 247335 247670 298572 291221 278582 278056 193282 197884 665171 625108 1468785 1438598 398088 395625 570526 571046 707388 689903 715473 720403 748301 761780 729469 821072 1918470 2017311 1205767 1003166 623023 615874 731792 731068 762981 766499 781135 795353 900075 894062 4923292 5200485 39.25 71.1 1
10:23:36 2024-01-29 678746 674987 187395 183013 298484 303816 327653 324915 203494 202861 244868 248938 290256 288270 4433244 4674880 6518922 6298374 1072788 1125259 268552 235620 247926 248088 298084 292073 277763 279538 193282 194524 665171 631834 1454867 1432491 399982 394369 568106 573616 701261 686490 720474 719821 750094 768194 736000 811496 1907848 1998938 1203628 1014431 623498 612311 736079 730478 756324 773116 786241 792742 899224 900262 5075768 5210567 39.25 71.1 1
10:23:37 2024-01-29 686722 674410 187006 183211 297757 306717 328195 324951 203528 203003 244833 251058 289303 288653 4433244 4821251 6490910 6293883 1103971 1125259 268552 236184 245571 249241 299496 291221 279367 277560 193965 197987 676226 628684 1455124 1436559 396732 396294 568106 571165 708391 687463 715155 725373 754771 757495 734004 817467 1919834 2020675 1200142 1006025 628762 612888 735099 735853 764642 766015 783803 792987 897384 894807 4943785 5192851 39.25 71.1 1
10:23:38 2024-01-29 677408 678635 186875 183793 297969 304922 327724 324843 203844 202260 244868 249735 290242 286745 4433244 4715962 6546858 6293986 1072806 1124461 268552 235620 246365 247013 299025 291633 277373 278444 193112 196526 659371 634098 1450919 1434523 399048 396182 570254 574022 703854 689414 721015 718224 751418 764172 729555 814218 1908920 1997523 1211607 1014431 622612 614060 738170 728074 756917 773016 783803 790776 902539 900298 5008638 5200347 39.25 71.1 1
10:23:39 2024-01-29 686565 674809 187536 182527 299426 304029 328427 326826 202863 202862 247308 250500 289674 290055 4430407 4743752 6463049 6294004 1091327 1125259 267574 236184 246914 248507 299496 292045 277373 278475 192977 194389 681358 627787 1475765 1429378 398654 396218 565663 571976 707388 681917 716492 725667 748229 761780 736354 818705 1914386 2033490 1207618 1009577 627061 611926 732828 735853 760856 766499 787396 794751 888436 896678 5008638 5186600 39.25 71.1 1
10:23:40 2024-01-29 680818 674804 186870 183141 297973 306753 327501 324951 203353 201907 245483 249597 289709 288595 4430450 4753822 6504927 6275562 1084291 1125259 267362 234928 246400 248978 297668 291633 278974 278800 193759 197778 691445 627959 1470950 1446791 399931 394405 568911 570098 701261 687950 717259 719276 755875 767651 731645 814456 1913027 2010990 1197208 1011013 623498 615837 735987 731032 764458 772028 781575 792704 902539 892528 4972155 5200461 39.25 71.1 1
10:23:41 2024-01-29 677098 675449 187420 183102 300290 305243 328660 323990 204127 202190 247126 251129 285566 288545 4436531 4728829 6480548 6298378 1083518 1125259 268177 235385 246365 249241 297825 292045 278154 278141 193553 194086 666620 635916 1462494 1433443 401099 396777 566864 573602 704046 683884 722627 726181 751537 763026 737769 811714 1907848 2007494 1219587 1020012 627499 612792 740176 736902 756917 770835 788174 788418 892281 902847 5056970 5201869 39.15 71.1 1
10:23:42 2024-01-29 688820 674777 186995 183296 297685 305531 328427 326826 202549 202897 246951 249562 286481 287995 4436531 4773258 6499338 6293490 1089885 1125259 267762 235420 247473 248053 301230 291633 278154 277525 193859 194490 668070 625108 1464593 1442689 398088 394405 570121 571165 706183 689414 715945 719748 754735 763934 732304 819834 1917107 2016701 1201854 1005276 623498 614566 733347 729373 765691 772076 783803 794714 902427 894807 4954791 5188794 39.25 71.1 1
10:23:43 2024-01-29 675375 674549 187017 183041 300108 305280 328660 324843 204127 201590 247447 251094 285606 290105 4436531 4717935 6471614 6293490 1085733 1124461 268107 235585 245950 249241 297598 291790 278582 278376 193859 194658 665171 636207 1440586 1425058 400816 396849 566463 573544 704352 685140 723140 726696 751114 765269 738041 811439 1909204 2008106 1223576 1018038 628852 613697 738078 736994 756508 770835 786204 790366 892281 901535 5053361 5196203 39.25 71.1 1
10:23:44 2024-01-29 683729 675231 187293 183587 300082 306070 327964 327519 202689 202993 247834 249562 286548 288090 4436958 4777406 6500236 6293490 1088298 1126247 268552 235385 247473 248053 298537 291633 278778 278034 193553 195550 666620 625108 1476765 1441665 398088 394405 570526 571976 706386 687620 715982 719239 753633 763934 729432 821035 1917107 2016701 1203810 1003166 623023 614566 732828 729373 765148 770835 782252 793024 900075 893428 4926129 5189766 39.25 71.1 1
10:23:45 2024-01-29 678338 674513 187592 182784 300936 306584 328660 324915 203494 202543 245518 249147 286552 288401 4430205 4648083 6486289 6289002 1072490 1125259 268552 234858 247926 248227 297390 296593 277763 279712 193553 194490 666620 631383 1470548 1432425 400928 393743 565663 572257 700198 683921 718314 721896 750094 766400 737614 812909 1909204 2003229 1211607 1019523 624831 611024 738170 732622 756954 770871 787358 789163 895889 900225 5062753 5196203 39.25 71.1 1
10:23:46 2024-01-29 685710 674074 186396 183583 297865 305638 328660 324951 203494 202862 246253 251129 285606 287518 4436531 4794334 6509561 6293883 1092000 1128459 266941 235984 247091 248088 300980 291633 278778 278043 193423 194052 668070 624761 1466157 1442689 398654 395009 570526 571165 705886 689414 716492 720366 755334 761881 731572 819834 1913700 2013843 1199898 1006025 623498 614566 733867 729528 765728 771925 783803 795353 902427 894995 4947716 5188794 39.25 71.1 1
10:23:47 2024-01-29 673607 674070 187284 183036 300082 305638 328660 324915 204127 201590 244763 250745 285321 290200 4436531 4708556 6472259 6302869 1078154 1125259 268585 234893 247162 249241 297739 292045 278154 278374 193247 196077 665171 631383 1453464 1433443 399895 394056 566996 572697 701224 683921 719370 722481 751418 766436 738041 811459 1907848 2001809 1215597 1020285 624831 611876 738078 733463 758025 772536 793256 791902 898200 901571 5069988 5198160 39.25 71.1 1
10:23:48 2024-01-29 686230 674587 186482 184158 299732 306284 328623 324410 202897 202543 246428 251164 285641 287410 4436531 4806821 6514144 6286969 1099980 1128459 268363 236750 246070 249066 301307 291221 278974 279784 193588 194052 676226 628235 1483213 1437578 398088 396497 572110 571046 708428 690882 716492 721386 755875 762898 731536 821040 1919834 2023037 1205767 1001740 624387 616311 732310 732622 762981 770835 783803 797050 901425 893462 4938311 5188794 39.25 71.1 1
10:23:50 2024-01-29 673888 674070 190345 182990 300927 304743 328660 324771 203494 202225 246241 249631 286155 291191 4433656 4665147 6490910 6291824 1072788 1125259 268929 234893 247926 248471 297390 292045 277763 277947 193588 194086 685837 631383 1454867 1433443 399012 394056 566864 572697 700198 683921 718823 721896 751156 766400 738271 811459 1905139 1998902 1240062 1019523 623498 611024 738078 732622 756917 773116 788516 790776 897564 900262 5069988 5182148 39.25 71.1 1
10:23:51 2024-01-29 682770 673118 186639 183863 297829 306320 328123 324807 203426 202543 244763 251934 285637 288987 4436741 4818683 6509561 6290471 1096816 1125259 267316 236349 246365 248978 298990 291221 278778 277947 193588 198091 680758 629305 1468130 1436559 398088 396497 570526 573538 707889 689903 715982 721422 752534 763934 729432 821040 1918470 2020171 1205767 1003166 623498 615438 731201 729446 763251 766499 781575 795353 901837 893731 4938311 5186824 39.25 71.1 1
10:23:52 2024-01-29 675523 674074 187132 182696 297721 306473 328660 324843 203426 202083 245862 249631 285641 288509 4430407 4676438 6471426 6293490 1074905 1125259 268552 234893 247926 248471 299609 296666 277959 278370 193282 194086 660821 630939 1450940 1429378 399612 394092 566864 572697 701224 683921 718860 721896 751156 766436 738041 815380 1907848 2001309 1215597 1019523 624831 611926 738078 732746 756917 770871 787358 790776 897564 900898 5056970 5186824 39.25 71.1 1
10:23:53 2024-01-29 684608 674079 186608 183867 296750 304707 328159 324807 203426 202579 246253 251164 285748 287006 4436741 4789931 6499413 6284517 1100820 1125259 267574 236750 246330 248471 300768 291221 278974 277643 193894 194052 669520 627787 1471637 1436559 398654 396182 570526 571046 706130 689903 715982 720330 752570 762856 732304 821040 1917107 2017311 1213592 1003842 623942 615874 732310 729546 762981 770437 781575 797087 901144 893731 4931263 5188794 39.25 71.1 1
10:23:54 2024-01-29 675523 674800 187132 182986 297681 304958 328660 324807 203426 201943 247651 249597 285641 290209 4433656 4676588 6480599 6293490 1072603 1127199 268552 235585 247891 247705 298537 292159 277763 278405 193282 194052 662271 631834 1447313 1433443 399012 394092 568106 573544 700234 687950 719407 719239 750094 766400 735913 813568 1905139 1996870 1227852 1016060 623224 611926 737031 730478 756917 772572 787682 791902 898873 900262 5066369 5196240 39.25 71.1 1
10:23:55 2024-01-29 682770 674074 186608 183730 298158 305962 325822 324483 203426 203113 246565 251934 285677 288401 4430693 4811722 6481215 6293490 1100782 1128149 268552 235620 245950 249591 297598 291839 278161 277634 193859 198055 685192 626893 1459120 1435381 396732 396182 565663 571165 706386 684925 716492 727728 754771 763395 738041 818668 1915746 2029352 1211635 1006025 629209 615438 733867 737944 765185 766463 783937 795316 892318 892456 4995179 5180089 39.25 71.1 1
10:23:56 2024-01-29 674841 675060 186216 183858 298045 306429 326806 324987 203742 202119 247570 250258 285873 288365 4430693 4742417 6490129 6284112 1085202 1125259 269877 234893 247126 248471 297668 292045 278778 277304 193930 195276 713644 625981 1467373 1445765 400653 394369 568911 570356 703854 687950 717512 718224 755875 764136 731609 816268 1917107 2010990 1221582 1007459 623498 614930 733867 729410 765728 770835 783803 795127 902539 892456 4959538 5186824 39.25 71.1 1
10:23:57 2024-01-29 675523 674079 186875 183280 298072 304994 327300 323773 203596 202084 247264 252846 285499 288676 4424342 4688224 6462934 6293490 1075850 1123664 268177 235445 247126 248507 297811 292045 278154 277947 193352 194052 674894 634098 1460427 1429378 401136 396232 565663 571010 701261 683401 721527 726181 751688 764172 738041 811714 1903995 2004649 1217592 1020285 627061 612359 740897 735853 760247 772470 787918 788455 895588 902209 5060324 5180089 39.25 71.1 1
10:23:58 2024-01-29 681313 673100 186613 183280 298045 305495 325559 324987 202684 201765 246355 251830 286110 288221 4424342 4810997 6472210 6296203 1097531 1125259 268174 236069 246294 249241 296491 292045 278582 278997 193894 193836 675320 626893 1470826 1433443 396732 396813 565663 570356 706386 685931 717002 727212 754202 761780 735913 818668 1917107 2024737 1209679 1005309 629209 616311 733867 735862 764642 766391 783308 793024 892318 896446 4980502 5186824 39.25 71.1 1
10:23:59 2024-01-29 675482 675060 186644 183280 297200 304172 327300 324987 202965 202401 246529 250258 285499 287073 4424342 4732221 6527495 6282569 1086751 1125259 266584 234893 247190 248330 298119 291633 279367 278764 193930 195276 696410 626371 1459632 1445765 399612 394405 568911 570356 702326 687950 718535 720366 756981 765824 733757 816305 1914386 2011823 1223576 1008106 623498 616748 735987 729446 765728 772536 781575 793068 901460 892492 4966631 5174735 39.25 71.1 1
10:24:00 2024-01-29 673607 673815 186599 182960 297677 304887 325857 324758 203596 201730 244627 250883 285601 288365 4436741 4715254 6481381 6284928 1078531 1123627 268142 234893 246365 248746 297811 291633 278154 277982 193282 198126 662331 633209 1487964 1429378 400250 394369 565663 571046 701261 682918 721527 723541 750469 766364 738050 811714 1905139 2004649 1195986 1020285 625276 611024 740176 734811 759135 770871 787955 788455 896784 902209 5055531 5198160 39.25 71.1 1
10:24:01 2024-01-29 686891 675064 186608 183250 297235 305926 325787 324987 202999 203678 244080 249769 290081 287338 4436899 4796175 6509182 6275562 1097606 1125259 267539 236349 245571 248471 300931 291075 278154 279390 193588 197884 676365 628684 1448150 1434523 396768 396885 570526 571976 709434 689414 715192 725667 754238 757459 731673 816268 1917107 2023037 1211635 1005276 627061 612924 732947 733214 763522 765276 781575 793024 897873 894696 4938311 5179429 39.25 71.1 1
10:24:02 2024-01-29 678370 675055 190301 182981 299550 304030 326806 324987 202999 202461 244833 248938 289949 288067 4430682 4693741 6513373 6284517 1072788 1125321 268939 235585 247091 246977 300768 291536 277854 278405 193012 194086 662271 632286 1455017 1433506 396732 394405 568911 573580 702289 687950 719444 718260 750094 766364 734834 814041 1909204 1995455 1209679 1016784 622578 614566 738078 727910 756917 773016 783803 790776 902733 899895 5006130 5185095 39.25 71.1 1
10:24:03 2024-01-29 682827 672095 190167 182696 298172 304530 324806 324405 202370 202401 246492 249769 285855 288707 4430807 4745496 6443673 6302869 1088302 1123664 267477 236209 246330 248507 297633 291330 277373 281622 192707 194658 645124 627787 1458459 1420158 399221 396777 567266 573616 708428 683921 716206 724639 750094 757495 738041 816231 1908920 2023037 1223782 1010294 626168 610556 733867 734811 758561 766427 788553 796304 891058 892528 5009976 5183125 39.25 71.1 1
10:24:04 2024-01-29 680343 674074 186608 183241 297462 306393 324969 324987 202965 201730 244868 249700 289622 287828 4427440 4748670 6481140 6284112 1085202 1125259 269164 235375 247367 248053 298119 291427 278190 278997 194302 195003 674894 624638 1466688 1443717 398937 396221 568911 570356 704352 687950 716492 719356 754771 761953 731572 818668 1914386 2008143 1225571 1004594 623055 614566 732973 729410 765728 772470 783803 793024 903862 894807 4957122 5181400 39.25 71.1 1
10:24:05 2024-01-29 673598 673118 186604 183280 297443 305122 325822 323809 203630 201765 244456 251093 284881 288545 4411488 4669941 6452981 6293490 1074905 1123664 267769 234649 250074 248330 297739 296210 277959 277560 193453 196100 665171 631383 1451506 1429378 396732 393190 565663 572734 700198 683957 718350 720366 750469 766436 738041 811459 1905139 1999662 1215597 1018799 624387 611024 738082 732659 758025 773152 788553 790739 897564 898694 5062753 5182148 39.25 71.1 1
10:24:06 2024-01-29 674858 674587 186639 183315 297973 304494 327335 324530 203033 202365 244491 249735 285820 285869 4414540 4723198 6536729 6268937 1078613 1125259 266584 234893 246365 248223 300167 290327 279367 277560 192977 198126 679670 633644 1445465 1439630 400250 394996 569718 571165 702289 690882 719444 720403 753706 766400 728456 811459 1910562 1998975 1211657 1011739 624831 612960 738170 731586 762441 770871 779317 791902 902427 897614 4981779 5175737 39.25 71.1 1
10:24:07 2024-01-29 681850 672542 186644 182990 297793 303142 327335 324987 202825 202567 249438 249804 284881 288067 4414836 4734417 6476517 6287328 1085068 1122559 268552 235984 245571 248507 299242 292283 278709 277947 192977 194052 665171 634098 1449545 1418978 399012 396885 567266 574428 706386 685446 719481 726696 749515 762856 735950 811751 1910562 2010990 1221582 1015337 627061 613697 738078 735950 756508 766463 783937 791902 891687 899626 5050215 5180089 39.25 71.1 1
10:24:08 2024-01-29 684769 673122 186347 182700 297257 304994 325822 324987 202370 203109 249293 249319 289267 286710 4414540 4769958 6499790 6277902 1088186 1125112 266905 235420 246400 246977 299919 291255 278154 278139 193282 197778 665171 625981 1462098 1436559 398380 394369 568911 571165 704389 687950 715305 718768 754202 764110 729469 819288 1913027 2012416 1201854 1001740 622612 613404 731792 728347 764036 770835 782688 795070 902539 893731 4935953 5179429 39.25 71.1 1
10:24:09 2024-01-29 674775 673122 186875 182700 298045 304530 325822 324530 203455 201133 244491 249528 284876 288617 4411678 4660077 6467145 6287328 1072603 1123996 268552 234858 247717 248507 296733 292763 278118 278335 193317 194052 665171 630031 1487890 1429378 399612 395949 565663 571889 700234 683921 719407 723604 750625 766400 737517 811751 1905139 1998975 1217592 1018799 624387 612348 740139 732659 756954 770907 787358 789614 898237 901571 5046153 5180165 39.25 71.1 1
10:24:10 2024-01-29 680410 672900 186347 183315 295914 305962 325559 324987 202999 202365 249329 251337 285094 287661 4420740 4808403 6489865 6282391 1098038 1125185 268444 235949 245193 248507 298293 290919 279689 278561 193588 196064 669520 627340 1458273 1435481 396732 396921 569447 571165 708428 687950 718023 726696 757017 757495 734834 817467 1918470 2023574 1200142 1004594 627351 612888 733867 735679 763522 765815 782688 791826 896258 892226 4942987 5172048 39.25 71.1 1
10:24:11 2024-01-29 676890 674115 186608 182700 297685 303604 326842 324530 202965 202401 244833 248972 290153 286817 4414540 4669731 6499674 6282836 1071912 1125112 268444 235445 247091 246977 297668 291633 277373 279748 193142 194052 684344 630481 1464231 1432319 399012 393226 567302 572770 700234 685968 719407 719276 750094 766400 733995 811459 1899700 1995455 1199638 1015337 621727 611024 736509 729410 756346 771992 785646 791902 898873 900298 5046153 5174735 39.25 71.1 1
10:24:12 2024-01-29 681859 671120 186086 182740 296750 305962 325331 323658 202650 202365 249402 249804 284876 288581 4420840 4792965 6461683 6282836 1100822 1125112 268669 235480 246122 249241 297147 291330 278974 278853 193753 194052 672420 628228 1449400 1432491 400073 396885 567302 571165 708391 687463 717512 726696 754808 757495 735392 818086 1917107 2023037 1217504 1006025 628852 616311 733867 735853 764100 765851 783803 792987 895624 892420 4952365 5172048 39.25 71.1 1
10:24:13 2024-01-29 675338 673091 186482 182735 297438 304066 326842 324987 202965 202224 249438 249735 285940 286271 4414540 4687293 6537224 6273417 1075395 1125112 268444 235480 246259 248471 299234 290363 278190 278405 192866 196375 661002 634098 1449519 1434523 401214 395445 568072 571889 702289 689903 721564 720366 748265 765285 728365 813601 1910562 1992629 1215548 1012461 623942 616311 738078 728343 760822 770835 781019 789614 901421 898955 4982897 5179429 39.25 71.1 1
10:24:14 2024-01-29 682560 673538 190070 182153 300155 302893 325822 324987 202370 203038 249438 249735 289674 288306 4405358 4722206 6475918 6283271 1088215 1122398 268256 236209 245809 248678 297598 291427 278154 278176 192468 196928 678220 633531 1444934 1420158 399048 396596 568069 574464 706386 686532 721527 726696 749404 761346 737003 813965 1905139 2004649 1197942 1019560 627956 612311 738209 735853 756917 766499 787611 788455 892318 901571 5052414 5172048 39.25 71.1 1
10:24:15 2024-01-29 685255 674804 186391 183320 295949 304887 327550 324987 202965 203073 246260 249735 289839 286745 4420740 4768691 6484031 6283271 1091401 1125080 266798 236244 246259 247911 299128 290805 278190 277647 193282 197987 668070 627340 1446217 1434523 396959 395625 571335 567797 707388 689903 717002 720366 748301 761780 729560 821077 1916834 2014419 1205767 1001740 623498 612622 731888 729410 763522 770835 781575 797417 901144 893006 4921871 5163202 39.25 71.1 1
10:24:16 2024-01-29 677371 673127 190212 182573 297756 304066 325857 324987 202965 202401 244903 248731 289674 288554 4411395 4649870 6467652 6290653 1071149 1123516 268480 235480 247785 246836 300028 291972 277373 278601 192672 198091 658337 632286 1447871 1429378 398731 394441 570121 573876 702362 687950 719481 719541 749404 765285 733324 810847 1907848 1995455 1197942 1015337 621727 612395 737123 729122 756954 772572 783345 790776 901144 900262 5032366 5181400 39.25 71.1 1
10:24:17 2024-01-29 681850 671111 186608 182700 296543 305926 324806 324987 202370 202224 244456 250500 284881 288685 4423892 4784023 6472259 6290932 1100822 1121924 268444 235809 246153 249448 299496 291003 278742 278961 193388 195550 668070 625533 1447034 1432425 399221 396137 565663 570098 706386 684888 716492 727772 754699 761780 735913 818631 1917107 2026405 1209679 1004594 628852 614566 733867 736898 764606 766391 783271 792987 894401 894807 4982822 5173753 39.25 71.1 1
10:24:18 2024-01-29 673607 674042 186617 183272 297748 305159 326806 324037 202999 201977 244798 249735 285677 286034 4411678 4732335 6528181 6268899 1083401 1124277 270067 235515 246985 248259 299955 291003 279725 278764 193518 195134 673870 627750 1454399 1445767 399858 394369 570121 570356 703178 688925 717222 720257 757017 766364 731581 815034 1910562 2008918 1199898 1009503 624387 616748 735950 731549 763522 770871 780426 793031 900786 899697 4966626 5179429 39.25 71.1 1
10:24:19 2024-01-29 677450 672077 186875 183109 297200 304280 327300 323474 202999 202684 249609 250465 284876 288184 4411678 4708543 6453609 6280998 1081773 1123480 269877 235445 246224 248714 297811 291899 278047 279748 193247 195825 665171 632286 1483967 1432319 401383 394925 565663 571585 701720 685520 721490 723504 751537 766098 738041 811714 1901289 2003229 1217592 1019523 626168 610988 739651 735332 758865 773016 787918 788418 895551 902209 5051177 5180089 39.25 71.1 1
10:24:20 2024-01-29 681042 672579 186478 183285 296750 305675 325787 324469 202965 202330 249220 250500 285477 286710 4417999 4800151 6486108 6286969 1099133 1125596 268858 235844 246259 249448 299899 291693 279331 278925 193753 195276 682250 625108 1465820 1429378 399221 396146 565626 571165 707117 685520 717401 727728 756978 762856 737769 819871 1910562 2026442 1215597 1005750 628852 613697 733379 737128 763522 770568 786204 795279 892231 896715 4982859 5173753 39.25 71.1 1
10:24:21 2024-01-29 675043 673081 186082 183280 297764 304958 326771 324001 203358 202048 244798 249735 285276 286710 4420840 4726830 6537537 6264364 1078718 1125559 269129 235844 246259 248294 298849 290342 279331 279748 193106 196100 668070 632286 1472342 1438598 401500 395095 570930 571976 701757 690392 721379 722481 752570 766364 729478 815924 1908884 1995455 1227285 1011013 624831 612924 738170 731036 761361 770799 780426 790739 903713 898516 4991178 5183125 39.25 71.1 1
10:24:22 2024-01-29 682560 673533 186608 182955 297793 303106 327300 324987 202650 203003 244080 249769 285276 287626 4414540 4737732 6449014 6289002 1090266 1127199 267442 236209 246224 248120 299351 291729 277194 279784 193106 196237 648753 631834 1444835 1420158 398088 396488 566755 573507 708391 685520 715155 726219 750469 757459 738050 818631 1908920 2021566 1231922 1008069 626785 610088 733867 734774 756917 766355 792000 792950 894876 892492 5004360 5173753 39.25 71.1 1
10:24:23 2024-01-29 678892 673091 186608 182955 298072 305926 324969 324987 202791 201695 244868 249492 285477 288031 4420840 4729385 6481585 6260886 1081849 1125559 269959 235739 247020 248330 299955 290742 279331 278925 193718 196100 685192 628684 1461850 1445765 400213 394987 568874 571165 701720 689903 717259 723127 755875 766400 731540 816169 1910562 2007494 1199898 1009540 623023 612888 737031 730579 763522 770835 780577 793068 901425 898701 4957123 5173753 39.25 71.1 1
10:24:24 2024-01-29 678409 672100 186356 182951 296785 303142 326806 323737 202999 202365 246013 250849 285276 288351 4411791 4715406 6453019 6274733 1078848 1125559 270411 235704 246153 248888 297811 291413 277887 279482 193071 195825 665171 634098 1473920 1429378 401187 394996 566940 571010 701188 682882 722054 724566 751964 765373 738041 811136 1905139 2001809 1196475 1017316 627061 613182 738078 734903 758511 770835 787396 789764 892912 901535 5043969 5181400 39.25 71.1 1
10:24:25 2024-01-29 684283 672822 186342 182769 297973 304530 325559 324362 202336 203073 249645 250593 285909 286710 4414540 4753637 6472259 6269981 1088298 1127199 267250 236104 246879 247946 298396 290628 278546 279748 193412 195825 668070 624997 1463580 1435481 397805 394369 570121 571976 706386 689903 715982 719276 755827 763934 731641 821040 1919834 2013843 1203810 1000280 623055 614566 731860 729373 764606 770835 782688 795316 902018 894025 4919500 5167123 39.25 71.1 1
10:24:26 2024-01-29 676409 673081 190310 182504 300238 303995 325787 324758 202965 202365 244868 248904 284876 288545 4408519 4644995 6486289 6275152 1070061 1123664 268301 235375 248026 247979 299532 292665 277266 279748 193142 195962 662271 632286 1460088 1429378 396732 394369 568911 575235 703215 687426 719407 719239 750469 766256 733807 814068 1905139 1995184 1211607 1016784 621727 611024 737123 729373 756508 773116 783901 791902 899150 900225 5039562 5172048 39.25 71.1 1
10:24:27 2024-01-29 680364 671079 186351 182932 297764 306069 326808 324362 202965 202365 244456 251058 284876 288112 4420840 4800786 6472259 6265354 1100820 1123627 268301 236069 245858 248956 300343 290182 279331 279354 193142 195687 672058 626430 1446197 1434359 399221 396813 567747 570356 708208 687913 717512 726696 755279 761278 735922 818631 1919834 2025908 1211635 1003880 628868 616311 733867 736011 763522 766355 783803 792987 894876 896641 4952469 5177445 39.25 71.1 1
10:24:28 2024-01-29 675523 673081 186608 182990 298077 302785 328623 324530 202965 201765 244456 249700 285677 285833 4405084 4715292 6528212 6265354 1075441 1123664 268552 235739 246879 248445 299267 290055 278118 279748 192971 196375 666620 633819 1465271 1435481 399895 395517 570526 574344 701757 690882 721490 720330 748265 768231 732453 814181 1910562 1989771 1208946 1013172 624387 615806 738078 728724 760782 772470 781575 789201 901421 898918 4980502 5183125 39.25 71.1 1
10:24:29 2024-01-29 684933 671156 187006 182381 297721 303873 325559 324987 202336 202719 249329 249735 285276 287626 4414540 4730990 6402470 6284517 1092957 1122034 267762 235620 246153 248188 300270 292620 277035 279748 193447 195687 650003 628235 1455694 1428250 399221 396146 565663 571976 709242 684584 716343 724016 752221 761780 737783 821072 1910562 2026478 1219712 1009670 625276 610988 731755 735332 760247 769855 788516 793024 889449 892456 5000577 5170603 39.25 71.1 1
10:24:30 2024-01-29 678892 673271 186608 182955 297191 306393 324969 324987 202825 201730 244798 248972 285276 287693 4411475 4724855 6476971 6265787 1081811 1123664 266584 234660 246400 247805 300131 290966 277975 278105 193789 195241 696962 624638 1446222 1445767 399789 394190 568911 570356 702289 687657 717289 720293 755839 764172 732645 818653 1914386 2006071 1201854 1004594 623023 614566 733899 729628 765185 773016 785804 793068 901425 894807 4938095 5170064 39.25 71.1 1
10:24:31 2024-01-29 674867 667308 186990 182705 296750 304744 325822 323019 203455 201730 244368 250849 284676 288067 4408519 4661161 6442818 6270258 1072363 1121875 267362 234461 246400 248507 297775 291863 277744 279712 192837 195825 645124 630031 1452061 1430283 400653 393600 565517 572257 701221 683401 719923 723641 750469 766400 738041 813488 1906889 1998938 1215597 1016784 623498 612311 738078 732104 756917 770871 787358 791572 896295 900262 5046153 5179153 39.25 71.1 1
10:24:32 2024-01-29 681313 671156 186351 182967 297973 304958 326808 323750 202965 202365 249008 250769 284876 286490 4411475 4770755 6494769 6265510 1092813 1122034 268099 236384 245606 248471 300768 290164 278830 279676 193477 195825 666620 628228 1454736 1433443 400358 396705 570489 571976 708931 688925 716243 726461 756000 757423 731572 816231 1917308 2021603 1211635 1003880 627061 616311 733077 733311 763522 765240 781019 792987 897528 892420 4931263 5166378 39.25 71.1 1
10:24:33 2024-01-29 674877 672606 186635 182666 298370 302785 325822 324037 202965 202048 244627 248144 285276 287437 4405188 4642632 6476971 6265787 1069737 1121998 267798 234858 247508 246942 297182 291625 277123 279748 193401 196064 649704 630481 1444802 1428250 400073 396502 568874 575235 700198 685968 719407 719541 749145 766364 733720 814218 1899700 1995455 1227852 1015337 621727 611024 736212 728347 756508 770835 783864 791339 902911 899590 5018788 5175737 39.25 71.1 1
10:24:34 2024-01-29 682560 671115 186347 182666 298045 305661 324969 324987 202370 201765 249645 249666 284007 288581 4408519 4755450 6397656 6284112 1091327 1121203 267351 234893 245950 247705 298600 292045 277939 278853 193648 194886 665171 624638 1472891 1428250 398937 396002 565517 571497 706386 682643 715982 724639 753104 757350 738041 819288 1910562 2031034 1188161 1006025 626614 611044 731755 735862 761361 766427 786204 792987 889705 894726 4981779 5160698 39.25 71.1 1
10:24:35 2024-01-29 673607 672352 185566 183280 297135 304958 326808 323019 202999 201695 249469 249700 284078 287073 4405188 4736407 6509561 6256421 1075046 1122034 268552 234858 246153 248088 299919 288703 278974 279443 193036 196064 690316 632286 1442524 1439568 401214 394817 570489 571939 703178 689903 719407 720366 752570 768268 729396 813488 1907848 1998076 1197942 1009540 623498 612852 736079 729410 763522 770871 779317 792466 899827 896604 4959440 5163202 39.15 71.1 1
10:24:36 2024-01-29 673905 671115 186608 182705 296781 304066 325787 322529 202965 201554 249293 249804 284313 288067 4405188 4688299 6453609 6270258 1082009 1118785 266584 234858 245536 248507 297919 291221 277763 279390 193036 196064 666620 635034 1461584 1428250 401500 395409 565481 573602 703178 684584 721490 724603 751688 763599 737898 811714 1899700 2003229 1215597 1019686 626614 611061 738170 735853 758598 770835 786204 788418 891973 901571 5036774 5170064 39.25 71.1 1
10:24:37 2024-01-29 686114 673118 186639 182990 298735 304530 326808 323678 201777 203038 249257 248938 285276 286325 4405477 4766475 6481585 6265787 1084361 1123664 266941 234893 246365 246977 298312 290363 277959 278568 193036 195789 666620 624638 1471617 1437523 398088 394262 570085 571497 706006 688815 714419 718224 752570 763395 732663 821035 1913281 2012416 1201854 1003565 621727 614131 731237 727505 763522 770568 781575 793024 901425 893731 4919500 5164418 39.25 71.1 1
10:24:38 2024-01-29 671699 667308 186613 182381 297820 304030 325559 324037 204489 200502 249366 249492 284078 288509 4405188 4671041 6434958 6265787 1072751 1122034 267734 234461 246365 248262 297861 295941 277373 279390 192977 195789 665171 630033 1446349 1429378 400358 393636 565553 574010 701184 684584 720586 720330 750094 766436 737614 811528 1901289 1998287 1192073 1019686 624831 608694 738170 731590 756508 770329 786241 788455 894618 899590 5036774 5162696 39.25 71.1 1
10:24:39 2024-01-29 682445 673056 186086 183246 297973 304958 326808 324530 202650 202601 248832 249769 284876 285904 4414540 4767176 6480863 6260886 1091439 1121203 266531 236184 245571 247705 298293 290327 278154 278568 193112 197882 661795 628228 1462204 1435381 399221 396705 569681 571533 708355 690451 718498 724053 754202 757423 729478 819780 1914386 2020171 1219460 1003880 628399 615438 732828 733771 763522 764163 782252 793068 893313 893731 4942933 5155816 39.25 71.1 1
10:24:40 2024-01-29 673607 672352 185763 182990 297969 303142 325857 323055 202999 201554 246223 249319 284876 285026 4401976 4688224 6508846 6256421 1075850 1121875 268363 234893 246157 246977 298572 290327 277373 278148 192468 198126 659473 634098 1466256 1434359 401224 395131 570526 573602 703178 688815 721389 719541 751537 763716 728880 811751 1908920 1989080 1207723 1012452 623023 616684 738078 728724 756324 770835 781575 789802 901421 897686 4975745 5179429 39.15 71.1 1
10:24:41 2024-01-29 682770 667272 186613 181800 298045 303142 324969 324987 201744 202189 249257 249273 284477 288031 4399061 4722130 6444425 6265787 1085164 1118785 266976 235585 245536 246977 297811 291015 276595 278405 192777 197987 654296 631383 1439090 1420997 398654 396475 567667 574418 707853 684584 718535 726549 747719 757459 738041 813840 1909610 2013806 1223576 1008106 625276 611441 735513 733734 756508 766391 788553 793068 893617 892528 4990176 5163202 39.25 71.1 1
10:24:42 2024-01-29 681845 671111 186082 182123 298172 303817 324969 324987 201744 201730 244456 248179 289004 286961 4399061 4735290 6476382 6265787 1084361 1122034 267164 235117 246400 246977 299248 290386 278154 278997 192672 195276 665171 622408 1477795 1441618 398654 395660 568874 570282 704206 687840 714234 719541 756499 763934 731132 818668 1908920 2010719 1223576 1001740 621727 613697 732453 728724 764606 770835 782688 792987 899864 893428 4919500 5163202 39.25 71.1 1
10:24:43 2024-01-29 671699 667268 186608 181980 297195 303780 326808 323151 202336 201098 249438 249700 284078 288545 4402147 4635705 6457886 6265787 1069296 1120408 267798 234695 247381 246907 296733 291221 276559 277629 192637 195276 661727 629582 1440398 1430283 400358 395660 568362 574418 701184 685785 721614 719541 747756 768268 733683 814181 1901289 1994384 1207618 1015337 621727 612829 737031 728724 755811 772624 783803 789614 901897 898955 4972117 5172048 39.25 71.1 1
10:24:44 2024-01-29 681313 671120 186613 182114 298045 304494 324969 324987 202336 202083 249329 249492 284681 288617 4405363 4715368 6425800 6280037 1088302 1120408 267574 235420 245950 247741 296733 291633 276524 278208 192672 194086 651433 625533 1467952 1425329 399221 395337 565732 571386 706313 682643 716380 724419 753214 761205 738045 818631 1909204 2028932 1211607 1007459 625276 611024 730830 735853 761208 766427 787358 792987 888080 894660 4981779 5163202 39.25 71.1 1
10:24:45 2024-01-29 677754 672606 186644 182700 297973 305926 324969 324530 202370 201133 244456 248938 284676 287387 4405188 4716759 6462270 6247506 1078923 1122034 266584 234858 246330 247013 299228 290919 278778 278177 193282 195003 685470 624638 1455726 1441665 400643 396221 567923 569291 704103 686793 717438 721075 754626 767724 733573 818144 1908920 2004649 1225571 1009614 622612 615874 733867 728470 765148 772851 779317 792504 904504 892456 4950047 5186245 39.25 71.1 1
10:24:46 2024-01-29 671699 670889 186347 182696 297753 304066 325331 323055 203455 201133 249329 249769 284078 288031 4405188 4688488 6416228 6256421 1075441 1118785 266619 234169 245950 248297 297847 290894 277373 278997 192672 195276 645124 630481 1485337 1428365 399649 395660 566134 573528 701147 684584 721614 723127 751003 766097 737333 811327 1901289 1995455 1217592 1019612 625001 610520 738078 732778 756954 772834 788279 788418 894991 900298 5038172 5172048 39.25 71.1 1
10:24:47 2024-01-29 684769 667304 186090 182995 297973 304530 326577 324530 202650 202496 245321 249700 284952 286070 4405363 4784284 6472259 6256421 1096861 1121726 267798 235420 244815 247741 297425 288658 278317 278604 192707 195139 668070 626446 1444124 1436888 399221 396849 568325 570135 708783 688488 718535 725520 754025 757242 733573 820050 1914386 2017311 1198223 1003880 626600 615438 733379 734811 763522 767678 783803 794877 893653 894807 4944063 5141086 39.25 71.1 1
10:24:48 2024-01-29 673598 671151 186086 182995 297973 303817 325857 323055 202825 201765 246144 249353 284947 284960 4392704 4707493 6509561 6247056 1075441 1120656 267798 234893 245950 247741 298328 288694 277763 277843 192637 194086 657921 631834 1453001 1429378 398745 394996 570048 575235 705179 688705 722494 719541 751615 765556 732973 811602 1909422 1989080 1209679 1013893 622449 615806 737646 727241 758121 770835 783766 790442 901786 898955 4978224 5172048 39.25 71.1 1
10:24:49 2024-01-29 681313 667308 190034 181741 297861 303817 324969 324443 201777 202401 249293 249342 284676 288581 4405188 4725592 6397918 6279630 1088302 1118785 266804 235420 246157 248088 297182 291330 276559 277595 192707 197743 657921 626446 1470965 1420158 398088 395625 564864 573565 707742 684584 716231 723673 752147 757386 739540 817863 1909876 2025908 1215642 1005211 625276 612496 732490 733917 759171 766391 790540 797604 892231 892528 4991178 5162696 39.25 71.1 1
10:24:50 2024-01-29 674396 671111 186639 182735 295666 305962 324969 324530 202684 201133 249438 248972 284765 286745 4405188 4715292 6462934 6256858 1081343 1122034 268552 234496 246435 247741 297739 290773 277763 278177 193442 194730 680758 622409 1457471 1438598 398654 395379 568106 568741 704178 687693 716231 721075 755693 765556 732973 818482 1913244 2007836 1223576 1001740 621727 612536 733011 728724 764692 770835 782688 796467 901288 893731 4931263 5163316 39.25 71.1 1
10:24:51 2024-01-29 671699 667299 186513 182700 296820 303908 324841 324530 202650 200922 249402 249353 284149 288545 4398971 4628470 6444425 6256858 1069700 1117993 267798 234893 247417 246942 297739 291221 276595 277332 192672 197882 651433 630071 1443171 1427352 396696 393779 568508 572734 700234 687999 721577 719393 747792 766220 732499 811677 1902818 1992384 1199898 1013893 621285 612829 737967 727364 755811 771925 782688 789614 902704 897985 4981779 5166901 39.25 71.1 1
10:24:52 2024-01-29 682343 670646 186613 181800 297856 302645 324841 324987 201744 202401 249257 249319 284477 286750 4395560 4709756 6425446 6275152 1085164 1118785 266753 234893 245571 247805 296733 290472 276595 278176 192503 198055 650671 630796 1454519 1418145 398088 396533 565663 573491 706386 684584 718386 725702 748704 761205 737967 816394 1909422 2016061 1199898 1007317 625276 609227 733347 734964 756250 766355 788553 791826 893386 892564 4999259 5162696 39.25 71.1 1
10:24:53 2024-01-29 679101 671120 186482 182538 295888 304994 324969 324758 201777 201414 249438 248765 284154 287185 4405188 4722168 6462307 6256858 1081343 1122071 267798 234531 247162 246977 299496 290810 277763 278997 193282 195003 685651 621964 1457852 1435540 396959 393815 568508 570356 705179 687950 714160 721001 755790 765015 731673 820343 1914642 2010344 1199898 1003027 621727 613697 731755 727278 764606 770437 782131 792987 902572 893621 4910094 5163316 39.25 71.1 1
10:24:54 2024-01-29 672652 671120 186613 182127 297235 302999 326808 324494 202336 201133 244833 248904 284952 288473 4405250 4636660 6458333 6260886 1066236 1120372 268363 234858 246365 246526 297775 291184 276984 277947 192637 197814 656471 631430 1452224 1429378 399789 395274 568911 572697 702289 688488 719370 719356 750900 765988 734017 813890 1909422 1991149 1209679 1013781 623023 615438 738078 728724 758025 772397 781097 789503 901421 898918 4976151 5173753 39.25 71.1 1
10:24:55 2024-01-29 681313 667263 187284 182053 297716 302858 324870 324987 201744 202224 245766 249319 284676 286790 4405188 4728700 6442818 6275152 1086713 1119480 266495 234858 245571 248088 297667 291221 276524 278183 192637 198055 653571 628684 1442507 1418145 398380 395589 565663 572293 707388 681881 717289 725702 749145 762898 737819 816083 1912143 2020362 1195649 1007459 626614 611876 732828 733734 756361 769347 789638 797445 893607 892492 4990063 5163316 39.25 71.1 1
10:24:56 2024-01-29 681592 667272 186347 182538 297973 304066 324969 324987 201710 201730 249293 250457 284748 286710 4402109 4737897 6453019 6256421 1082113 1120408 266621 234858 246365 246907 297633 290363 277763 278997 193328 195276 685651 622854 1476278 1438598 398088 393190 568911 569951 703854 687950 714456 719516 756462 763753 732899 819685 1912498 2009668 1199898 1002411 622578 613550 733077 727278 764642 770835 783134 792950 901153 893428 4928905 5160698 39.25 71.1 1
10:24:57 2024-01-29 669724 667227 186347 182088 297969 303995 324969 323055 202965 200922 249329 249700 284330 288270 4405250 4648966 6448681 6274733 1068493 1120408 267798 234135 247126 247670 297847 291244 276595 279390 192637 195527 660821 630031 1440953 1426340 399221 393190 566996 572293 699703 683957 718860 718224 753658 769356 737158 814462 1902818 1991904 1199638 1015300 623023 610351 736994 730005 756508 770907 786489 793031 898200 899590 5039134 5172048 39.25 71.1 1
10:24:58 2024-01-29 680753 667196 186608 182705 297973 304707 324969 324758 202336 201765 249573 249284 284043 288351 4399061 4708543 6406982 6279630 1091470 1120372 267351 234893 246118 247705 297811 292045 276559 278997 192672 195276 666987 625108 1472245 1424197 398088 395553 563993 571570 706386 679921 715982 724053 752221 762358 737916 820448 1912143 2024767 1199638 1007459 625276 611441 732490 735295 760247 766391 787955 796885 888043 894696 4980880 5157421 39.25 71.1 1
10:24:59 2024-01-29 676419 667335 186347 182631 297973 305460 324969 324987 202370 201414 249682 248731 284876 286745 4404912 4709756 6443785 6255975 1078923 1122034 268929 234625 246365 247508 296733 290449 278154 278177 193317 194730 695491 624833 1460143 1438598 399221 393190 567266 569193 702289 686976 716492 718224 755875 765373 735062 819862 1912143 2006815 1201854 1004520 623461 614420 734054 730796 764580 773016 783803 795481 902027 895629 4938311 5170064 39.25 71.1 1
10:25:00 2024-01-29 673607 667263 186473 182666 296543 304494 326808 321683 202999 201414 249081 249735 284043 288134 4405477 4668434 6425409 6260886 1071838 1117957 266584 234461 246365 247705 297703 291330 277373 279390 192942 195276 645300 628684 1455626 1427352 399221 392878 565663 571010 700043 682918 717296 720293 749526 766364 737158 813844 1902780 1997569 1211607 1016081 623018 609906 737517 732355 758121 772179 786762 790739 894360 898694 5040573 5164418 39.25 71.1 1
10:25:01 2024-01-29 680306 670852 186478 182700 297135 304494 324969 324530 201777 201765 249257 250500 284043 286826 4411791 4755450 6406982 6247506 1092863 1118749 267762 234893 245571 248471 296722 291019 277763 278177 193282 195003 676770 622286 1463316 1429378 398654 395310 564030 570356 705387 682532 715473 726696 748301 761780 737517 821072 1910972 2028149 1211607 1004557 628576 611743 733011 735706 763412 766427 787396 792987 890967 893512 4981779 5155778 39.25 71.1 1
10:25:02 2024-01-29 673603 667272 186351 182793 297135 305030 324969 323545 202650 200922 249293 248938 284676 286795 4399175 4708657 6443785 6256013 1082113 1123664 267762 234461 246400 246942 297182 288775 277087 278177 193247 194730 665171 621964 1472470 1436559 396959 393779 568508 569548 703854 687463 714183 719541 754854 763395 729432 818631 1914869 2008961 1203810 1002411 621690 613587 732490 730277 764569 770690 782688 795444 900786 893731 4911204 5145223 39.25 71.1 1
10:25:03 2024-01-29 671699 667002 186639 182123 297753 303106 324969 323773 201744 201098 244456 248904 283844 288270 4386484 4631853 6449014 6256421 1068142 1120372 267798 234893 246400 246526 297924 291221 276595 279640 192672 195276 651433 630481 1439381 1427352 399221 394092 568911 572293 701757 686005 719407 718521 749563 764136 731664 811751 1902780 1993982 1219587 1015337 621245 610842 737114 728687 756471 772979 783766 789540 899864 898955 4999608 5166901 39.25 71.1 1
10:25:04 2024-01-29 680641 667196 187001 181765 299546 303070 324609 324987 201710 201765 249044 249284 284676 288031 4405188 4715292 6416488 6275152 1090786 1118785 266941 235397 245915 247705 297919 291221 276559 277560 192503 195139 656471 626893 1470901 1420158 398088 395625 564864 571046 706386 680882 717002 722481 751156 757495 738041 816231 1906493 2023889 1205467 1007347 625276 609045 733011 732604 759701 766175 788330 792987 889485 892492 4980744 5153344 39.25 71.1 1
10:25:05 2024-01-29 674958 672579 186082 182666 297973 305172 324969 324037 202650 201414 249226 248731 284676 286992 4396052 4714792 6453019 6247506 1082113 1122034 267316 234893 247261 246977 297811 290440 277763 278997 192672 195276 685837 622409 1484275 1429378 396959 394405 568911 571976 705387 687950 714419 718768 748265 761780 729432 819871 1913027 2013346 1207723 1000982 624757 615874 731450 731835 761214 768258 779095 797566 896525 892088 4912020 5143992 39.25 71.1 1
10:25:06 2024-01-29 673129 673275 186265 182381 298063 303106 325787 323055 202336 201730 249220 248938 284876 284960 4386720 4701808 6500236 6247056 1073900 1118785 267798 234858 246294 247705 298328 288586 277763 277625 192333 198055 657921 631846 1438136 1429378 399048 394405 569718 571976 700729 689414 719444 719821 748265 764172 728329 811751 1905139 1989771 1211635 1012498 624312 615690 738041 730277 759025 772943 780241 788270 903985 897614 4975933 5168067 39.25 71.1 1
10:25:07 2024-01-29 680753 667232 186112 182134 297438 302610 326808 324530 202121 202401 249044 249319 284078 286710 4402109 4719230 6435113 6256421 1086474 1117957 266531 235620 245571 248088 297919 290773 277373 277982 192030 197987 655769 631383 1436611 1416135 399221 396813 565663 572770 706386 683957 719407 724639 747938 761780 735488 811751 1899700 2006071 1197942 1012487 627956 612311 736069 733587 756471 765132 786040 790553 889265 903114 5006400 5155816 39.25 71.1 1
10:25:08 2024-01-29 672175 670889 185213 182700 298077 304773 325296 322792 202370 201414 245803 248938 284676 284724 4386493 4701770 6490910 6228802 1072363 1118683 268363 234135 245950 246977 297633 288590 278154 278732 192672 195276 668070 630481 1461919 1434523 400018 394405 568911 570356 699703 688925 720474 720330 752570 765988 727301 812909 1909204 1992629 1207818 1008106 624809 617564 737967 732876 760633 773016 779095 790291 902630 898168 4957122 5155816 39.25 71.1 1
10:25:09 2024-01-29 673533 667200 186090 182114 298041 303318 328660 322076 202370 201765 245321 250351 283808 287392 4386493 4681908 6430377 6256421 1075673 1117129 266584 234496 245193 248088 297212 291033 277373 278568 193047 195276 666983 630481 1507193 1425329 399649 395949 564428 571976 699703 681881 719481 723641 750469 764747 736994 810559 1895893 1995455 1195986 1016784 625276 612311 739262 734964 759701 772624 786093 787673 895685 900080 5033234 5163368 39.25 71.1 1
10:25:10 2024-01-29 680227 669734 186090 182705 297135 304672 326626 324242 201777 201589 249081 249769 283725 286710 4395836 4761430 6416307 6256421 1094538 1118785 267798 234858 245571 248471 297847 290363 277763 277981 192977 194689 671877 622854 1453183 1427352 398654 395310 565663 569548 704389 682918 715473 726181 754245 761780 737526 819288 1907848 2023537 1203628 1001740 627061 612395 732973 737236 764073 766319 787162 795861 892341 893352 4961542 5155930 39.25 71.1 1
10:25:11 2024-01-29 673420 671151 186086 182960 296300 304994 324969 322911 202897 200957 249293 248938 284149 287100 4392704 4713408 6453609 6247056 1080465 1120408 268552 234135 246157 246977 296733 290363 277959 277786 193282 194730 686014 622854 1446606 1438598 396696 393226 567302 568741 700234 685968 716492 718224 754771 764172 731609 815651 1907848 2004649 1192073 1004594 621727 614566 734011 728613 764458 772834 781463 792993 901256 894696 4943123 5163340 39.25 71.1 1
10:25:12 2024-01-29 669761 671589 185803 182088 297969 304076 326577 322529 202897 200922 248905 249700 283292 287626 4398913 4661475 6434958 6256421 1072603 1117129 272246 234100 245606 247741 297847 291221 277373 278800 192707 198055 655721 628228 1445812 1425329 396732 393190 564864 567797 700227 681917 718350 720330 749404 766436 736999 811751 1898589 1995455 1215597 1015337 623498 610088 737554 732876 758585 772870 789412 788270 897421 897505 5047659 5170064 39.25 71.1 1
10:25:13 2024-01-29 679338 667232 185803 182855 297207 304708 324969 324037 201744 201590 245357 249735 283610 286745 4399061 4774207 6439493 6247506 1094260 1118785 267351 234496 245228 248507 297847 288698 278190 277981 192977 195003 672420 622854 1440288 1427352 398654 395310 564864 570356 704389 681881 714456 724639 752570 761780 736994 818668 1909204 2023037 1195986 1000908 627061 612395 731274 735853 764617 769347 785928 797035 892157 893658 4976095 5155009 39.25 71.1 1
10:25:14 2024-01-29 671699 668561 185566 182716 297887 304994 324969 322792 202684 201226 246079 248938 284078 286745 4399061 4701808 6453609 6247506 1079036 1121763 267798 234135 246400 246977 296733 290327 277926 278177 193759 194730 670970 621076 1471573 1436404 398088 393815 568508 569548 703356 687950 714419 719541 754202 760810 729469 818668 1909204 2006685 1199898 1001029 621727 613697 730720 728724 763559 766211 781314 796317 901339 893658 4895038 5164381 39.25 71.1 1
10:25:15 2024-01-29 671699 667268 186509 182088 297901 305096 326808 324001 202336 201133 246492 248800 284149 288067 4395836 4643407 6458333 6256421 1068217 1117993 267798 234695 246365 246699 299496 291015 276559 279482 192637 198055 656471 630932 1457232 1427352 400358 395310 568911 572734 702326 687950 719444 719031 750094 761917 729469 811751 1907848 1989771 1221582 1013893 621285 612829 737031 728724 756346 770437 782427 792529 902556 899481 4985555 5171418 39.25 71.1 1
10:25:16 2024-01-29 681313 667263 186644 181961 300026 304341 325331 324987 201744 202118 248832 249319 284228 286575 4395915 4708543 6425446 6251961 1085295 1117165 267387 235397 244815 247741 295871 290467 277373 277525 191896 194052 657240 630481 1453383 1415132 397805 395894 566463 572329 706386 681917 715229 723541 747205 757495 737517 813840 1905139 2010990 1199898 1005211 624831 608760 732043 732695 755811 765276 789412 792807 894889 897423 4982784 5170716 39.25 71.1 1
10:25:17 2024-01-29 681748 667227 186212 182123 297973 304142 324717 324915 201676 201765 249293 248179 284154 286633 4386493 4740832 6462934 6247506 1083591 1118749 266122 234695 246618 246942 299496 288694 277373 278568 192503 195003 685928 622445 1452839 1429378 396959 393815 568911 570356 704389 687950 714456 718224 752570 761780 729432 819871 1910562 2009073 1225571 998823 621285 613697 729615 727278 762981 766499 781575 796354 901204 894968 4895038 5154779 39.25 71.1 1
10:25:18 2024-01-29 674969 671154 186608 181892 296781 302467 327269 323186 202617 201344 245559 247388 284947 286674 4395560 4655205 6490826 6246597 1066587 1118418 267539 234625 245536 246452 297598 290535 276559 279784 192333 195276 642658 632286 1455777 1425329 399221 394405 568911 572257 702253 687950 719407 718521 751003 761454 729373 811714 1901289 1986261 1223576 1013172 620844 613697 737031 728207 756508 770835 781575 788418 904468 901319 4976095 5170716 39.25 71.1 1
10:25:19 2024-01-29 681126 671159 186515 181896 297650 303768 324969 324722 202545 202048 245176 249250 284078 286674 4399061 4711916 6444283 6251514 1084828 1119213 267316 234858 244780 246942 297631 290086 277373 278961 191425 194018 650671 630481 1448056 1416962 396959 395589 566864 571010 706386 681363 718023 723504 747865 757423 736111 813803 1903995 2007494 1199898 1006713 625276 609154 733347 732622 756508 765240 787918 793031 893313 897349 4990176 5159951 39.25 71.1 1
10:25:20 2024-01-29 681268 671625 185350 182469 298045 303781 324969 324987 201710 201803 246015 247904 284406 286235 4386154 4729385 6453281 6246597 1082113 1118478 266122 234135 246330 246491 297739 288658 277444 278568 192637 195139 645124 621964 1477788 1432282 396959 393743 568911 569951 702289 687950 714382 719541 752534 762856 729469 818668 1910562 2008918 1221582 998823 621727 612829 730930 728724 763522 772596 781537 796617 899827 891794 4900040 5156264 39.25 71.1 1
10:25:21 2024-01-29 675486 671149 186502 181949 300023 302574 324969 323019 202336 201554 246492 247732 284641 286674 4389597 4648308 6481585 6255975 1066241 1117129 267762 234135 246330 246111 296698 290327 276488 278200 192298 195276 655021 630481 1444641 1425329 400084 394405 568911 572697 702253 687463 718860 719031 750057 761917 730982 811714 1901289 1989080 1211607 1013172 619963 611404 735987 728207 756508 771925 783803 788000 900786 897650 4978522 5164034 39.25 71.1 1
10:25:22 2024-01-29 681651 670683 186506 181597 301562 302786 324969 324494 201676 201730 245550 249181 284451 287518 4386493 4701808 6434958 6256421 1084331 1119213 266122 235362 245536 246977 296698 290327 276595 277947 191995 194052 661654 628235 1450406 1416135 396959 395229 564827 571010 706386 682643 716492 722481 750057 757459 738137 815614 1905139 2019564 1205467 1006025 624831 608294 731869 731549 756917 765240 787918 794765 890591 894696 4997522 5155665 39.25 71.1 1
10:25:23 2024-01-29 680777 671630 186170 182492 297901 305169 324404 324987 201710 201695 249609 250017 284504 286409 4386493 4724674 6444283 6247056 1081343 1119213 266905 234461 246964 246907 298131 288622 277178 278568 192637 195003 685837 621076 1473198 1437578 398088 393190 568106 568741 702289 686976 714419 719541 753670 763395 731018 818011 1907848 2005439 1199898 1000992 621285 613697 730930 728724 763522 770835 781575 792388 900148 894025 4916601 5154779 39.25 71.1 1
10:25:24 2024-01-29 673607 671159 186795 181919 297969 304304 324897 323019 202303 201379 249469 247732 284366 287446 4398739 4640682 6481460 6242928 1071838 1116039 267351 234135 245571 246942 297633 288550 277373 278961 191995 198020 645124 630033 1444872 1429378 398976 394369 568911 571976 701221 688925 719370 718188 751537 763026 728821 811714 1903787 1984854 1211635 1008786 622612 614566 737031 728724 758598 770835 779243 787821 903018 892528 4972585 5170792 39.25 71.1 1
10:25:25 2024-01-29 677763 670674 185803 182395 297897 303983 327732 322840 202681 202012 243797 248904 283672 286866 4399016 4695708 6425632 6247056 1080959 1116039 267539 234823 244403 247705 297140 288626 276559 278177 192030 195003 645124 631383 1435674 1420158 399612 395553 564392 571976 702253 681881 719444 724053 750094 763395 735913 809332 1897240 1998287 1219587 1015337 625276 610988 737031 733716 755836 766427 783901 787224 891598 898918 5015792 5161154 39.25 71.1 1
10:25:26 2024-01-29 681313 670002 185319 182522 296782 304736 324825 323330 201643 201684 243797 249319 284043 284995 4399039 4775747 6462677 6237218 1094479 1118749 267351 234858 244368 247705 297667 288550 278154 278177 192637 195003 668070 624638 1456206 1429378 398937 396777 565663 569548 706386 683957 716492 724639 752534 757423 733201 816207 1910562 2014382 1211635 1001740 626600 614566 732828 733876 763522 764091 782688 793068 892949 893731 4954902 5140897 39.25 71.1 1
10:25:27 2024-01-29 671983 671621 185354 182566 297236 304773 327732 322314 202863 201555 245268 248524 284043 284995 4386305 4702316 6500236 6237691 1071838 1116039 267574 234496 245536 246942 297633 288550 277373 277919 192030 195550 645124 630481 1463694 1429378 401224 394333 569718 571976 701221 688925 719407 718224 753291 763026 728821 811714 1905139 1986261 1192466 1008069 623055 614055 735991 728724 759135 770835 779280 788038 902539 898627 4957122 5159621 39.25 71.1 1
10:25:28 2024-01-29 676796 669619 186241 182527 297716 303553 327964 322840 201643 201872 245103 251073 283672 286235 4389646 4689799 6425632 6242142 1078886 1116039 267798 234461 244780 247705 297631 290327 277373 278568 192707 195003 652862 631383 1425945 1420158 399612 395301 564827 571976 701224 681363 719407 723604 750094 763934 736999 810559 1899939 1998938 1195986 1015337 625276 610988 737195 733697 756042 766499 783901 788418 892493 899590 5008638 5155816 39.25 71.1 1
10:25:29 2024-01-29 679477 671076 185248 182816 296991 303624 324897 322875 201643 201379 243652 249562 284007 285000 4386417 4775747 6453471 6237691 1094442 1117129 266905 234625 244027 246942 297631 288586 277959 277981 192637 194518 668070 622854 1459090 1425329 398654 396182 567667 568741 706386 683921 715473 724639 754771 757386 733201 816231 1910562 2017311 1217504 1000317 625276 614566 731755 734811 762441 761908 781575 791902 893497 893462 4921871 5141124 39.25 71.1 1
10:25:30 2024-01-29 671983 671122 185248 182422 297236 302928 327501 321862 202235 201204 245450 248800 283830 286223 4386484 4695142 6452869 6233081 1078923 1118749 268363 234100 245950 246872 295836 288622 277373 277165 193247 194185 678401 622839 1481621 1437578 399221 393190 566864 568434 701221 684962 715473 719541 753670 763871 731654 814456 1906493 2004649 1197942 1003880 621727 614131 732419 728724 763251 770835 779317 791902 897236 892373 4934785 5141086 39.25 71.1 1
10:25:31 2024-01-29 670076 670343 186099 182134 297543 303873 324897 321862 202863 200748 245103 249562 283000 287446 4386484 4626132 6416978 6251514 1066052 1118418 267762 233414 246157 246942 297601 291221 276524 278177 192602 195276 657921 628228 1439091 1424197 398937 392016 564864 571976 699234 681881 715192 719541 747938 765249 735913 813488 1898589 1992629 1221747 1013893 621727 608724 735428 728858 756508 773016 783937 788455 893617 892564 5032366 5141048 39.25 71.1 1
10:25:32 2024-01-29 677334 669624 186130 182677 296879 305603 324825 323366 202473 201414 245486 249597 283397 286530 4386484 4753390 6376143 6260886 1089857 1116039 266531 234461 245536 246907 297637 291239 276100 278177 192637 195003 659371 623775 1473179 1418145 396959 395274 565263 571010 706386 682159 716492 722992 750469 757495 738041 816194 1905139 2018132 1226067 1006713 624387 608724 729651 731046 756917 765240 787358 795444 889705 894807 4961481 5143992 39.25 71.1 1
10:25:33 2024-01-29 678892 669619 186077 182427 297302 304172 324152 324614 201643 201414 245869 248042 283936 286056 4395878 4713408 6444283 6247056 1080573 1117920 267316 234135 246365 246526 295836 288622 277373 278764 192672 194730 645124 620492 1471385 1432425 396959 393779 568911 570356 704352 689374 713875 719541 751891 761780 729396 821040 1907848 2008106 1201854 995954 621454 612829 730411 728724 763522 766463 782688 792987 901425 892272 4898277 5143992 39.25 71.1 1
10:25:34 2024-01-29 671694 667160 186351 181850 297829 302821 324753 322768 201676 200993 246428 248042 283711 287851 4383379 4611556 6444283 6233633 1072788 1118822 267574 234169 245950 246734 299496 288707 276559 279390 192030 195276 657921 631383 1436189 1427352 396732 394369 569718 571046 700198 687950 720742 719031 751156 761953 728329 811714 1899428 1983448 1235599 1011013 621727 614296 737031 727691 756917 770400 779280 788145 901144 899980 4959440 5151333 39.25 71.1 1
10:25:35 2024-01-29 676863 668786 186077 181961 297780 301865 326626 323222 203170 201625 243725 248800 283667 286530 4389646 4692477 6425455 6233633 1078531 1116039 268363 234496 244403 247705 297847 290327 277178 278177 192333 195003 662271 631834 1445659 1423186 399048 394405 564030 571976 701221 680882 721015 723541 751156 761917 736994 809369 1899939 1995455 1217592 1016060 625276 610088 737031 733734 755811 766499 783937 786107 892231 898955 5008638 5147661 39.25 71.1 1
10:25:36 2024-01-29 675523 668786 185335 182543 296785 303780 324717 322768 202201 201485 243689 249597 283433 285730 4383133 4774207 6424868 6233195 1092862 1118418 266941 234135 245364 247705 296764 288658 277373 277396 192831 194185 680758 621964 1465635 1424197 398088 396221 563161 568741 703854 680882 714419 725667 748265 761780 735913 817467 1905139 2017274 1199898 1000280 625276 611024 728858 733743 761361 764163 781569 793068 890554 892468 4953583 5137525 39.25 71.1 1
10:25:37 2024-01-29 672657 668786 185201 182543 295776 304622 324753 321528 202796 201134 245724 248800 283534 286163 4389646 4689597 6442818 6242142 1077023 1119480 267798 233937 246070 246907 297667 290327 277373 277396 193282 194150 681120 621830 1480921 1436559 398654 393155 567747 568705 700198 685968 714419 719541 754172 761953 731018 816231 1907848 2004649 1223576 1001740 620802 612829 731755 727470 764162 770835 781575 793068 898873 894696 4897546 5136897 39.25 71.1 1
10:25:38 2024-01-29 669752 667196 186378 181761 297511 302645 324645 322732 202201 201134 246529 250017 283901 287923 4389368 4616502 6425446 6246597 1065072 1116039 267289 234695 246330 246245 296733 290567 276559 277525 192333 195276 655021 631834 1463928 1425329 396696 394405 568911 572293 702253 687463 719407 718521 749526 762602 730570 811714 1899700 1986261 1209613 1012452 619963 611061 736079 727691 755911 771925 782688 788418 899864 897650 4966527 5141086 39.25 71.1 1
10:25:39 2024-01-29 681313 668777 186482 180943 296781 302610 324969 324758 203170 202084 245377 249459 283724 287006 4392785 4700515 6425632 6242142 1087788 1116039 266122 235375 244815 246942 297703 290327 276595 277651 191826 195687 653571 630481 1474060 1410938 399221 396813 565663 571889 705179 682918 719370 724639 747336 757495 735585 811714 1901289 2001809 1221582 1011776 625276 611024 735987 733734 755436 765942 783308 789577 892231 897650 4999259 5145637 39.25 71.1 1
10:25:40 2024-01-29 679710 670564 185566 182666 297131 303142 324969 323055 201710 202084 244958 249078 284392 285346 4380001 4756383 6453609 6233119 1094689 1118785 267387 234496 246474 247705 295836 288586 278154 278177 192637 194730 668070 624663 1445639 1427352 398654 396777 566463 568741 705886 684547 715982 724639 752570 757423 732682 817994 1910562 2014382 1209679 1000317 627061 614131 731819 733949 762441 764127 783371 793068 891651 894172 4940521 5141968 39.25 71.1 1
10:25:41 2024-01-29 671428 667191 185178 182123 296264 302645 324825 321065 202336 201063 245528 250368 283605 286260 4392784 4688375 6443785 6224715 1078923 1116039 267798 233774 245950 246801 295836 288775 277373 277271 193112 194150 679670 622409 1441947 1436559 398937 393190 567266 568302 699703 685446 714456 718521 753670 761917 729715 815034 1907848 2001809 1221582 1001740 621285 612829 731237 728207 763522 770835 781575 792504 898873 893731 4915988 5134640 39.25 71.1 1
10:25:42 2024-01-29 665784 667835 185566 181800 296827 302858 324969 321778 202336 200432 248832 249284 282899 287779 4389646 4626920 6416307 6237691 1069545 1118418 267351 233414 246365 246907 297319 290363 276330 278568 192333 195003 662271 627787 1436140 1420158 399221 394540 565663 571046 700227 682918 717296 719031 747901 765824 733839 811751 1895893 1988809 1199638 1011013 620844 610214 733986 728724 755972 772470 783901 790176 893947 897278 5013555 5141086 39.25 71.1 1
10:25:43 2024-01-29 678892 668786 186342 181931 297549 304193 324969 324037 201710 201414 245321 248558 283783 288257 4386493 4691343 6396977 6251514 1091168 1115965 266051 234823 247823 246942 295836 291112 275642 278997 192602 195003 659371 625108 1447798 1418145 396959 394996 564090 571165 706386 679921 715982 722481 750469 757495 738137 816268 1903787 2021135 1219712 1004594 624387 608724 729760 732622 758598 765815 786241 792388 886787 894696 4952365 5134783 39.25 71.1 1
10:25:44 2024-01-29 676409 667160 185566 182084 297135 304458 324704 324037 201744 200502 248905 248144 284078 286221 4389332 4701808 6443625 6237691 1081978 1120693 265945 234823 245950 246625 296733 288622 277123 278177 192333 195003 651433 623331 1461512 1429378 396959 393190 568106 567570 702326 686976 714419 719541 753633 757206 729519 818668 1909204 2009066 1199898 998823 621285 612829 728858 728724 762949 766499 781019 792388 899864 891419 4891283 5126262 39.25 71.1 1
10:25:45 2024-01-29 670756 667840 186086 181512 297973 302858 324969 323019 201710 200467 249293 248144 283177 287626 4377061 4607176 6434246 6237691 1064718 1116039 267396 234461 246330 246147 297703 290350 275815 279246 192030 195139 656257 628684 1443945 1423310 399221 393779 568106 571889 701110 685968 719407 717502 747938 763026 731784 811714 1898589 1987670 1221582 1013221 619963 610088 735987 727691 755972 771529 783803 788455 899864 897614 4966527 5141086 39.25 71.1 1
10:25:46 2024-01-29 679892 668806 186613 180974 298077 302858 324704 324530 205469 201273 243833 248213 283610 287590 4386552 4688224 6434246 6246634 1083556 1115512 265306 234789 245158 246942 297847 288658 276559 279676 192123 195276 649221 629582 1440758 1410938 396959 395589 565663 571010 706386 682532 717512 722517 748996 757459 736994 815624 1903787 2007494 1197942 1006742 625202 607400 731792 731586 756508 765276 788249 791902 890392 892492 4986870 5138302 39.25 71.1 1
10:25:47 2024-01-29 678855 668777 185763 182118 297621 303142 323660 324758 205578 201414 245706 247766 284043 284995 4377150 4739304 6451349 6251089 1091414 1116039 265306 234893 247523 246625 297147 288550 277178 278535 192368 195241 686664 624638 1436041 1425329 398664 396497 568508 569951 706386 687950 715176 722481 748301 756835 728365 818048 1908957 2014382 1211635 998860 624387 614310 729651 729446 760745 764127 779317 796266 897421 893099 4893695 5137525 39.25 71.1 1
10:25:48 2024-01-29 673340 667191 185566 181800 297554 303553 324806 322529 201777 201098 248869 248213 284552 284489 4377132 4688992 6481265 6230773 1075812 1117165 268552 234169 245571 246872 295836 288694 278582 277396 192392 194730 673870 622854 1462644 1436559 399012 395099 565663 568741 699173 686454 717512 718224 754808 764172 729469 813840 1905139 2002957 1197942 1006025 621727 614566 734156 727391 762441 770835 778726 791902 898549 899285 4921871 5134640 39.25 71.1 1
10:25:49 2024-01-29 667748 667835 186086 182088 296848 303481 324969 321101 202825 200467 245393 249319 283182 286710 4377132 4625963 6424868 6235229 1067258 1116039 267316 234461 248225 246526 297451 290780 276065 279354 192030 195276 668458 630932 1443469 1424197 399221 394369 568471 571046 702253 686976 718860 718521 748798 763934 729432 811714 1899939 1986713 1207723 1010257 620844 613697 737031 728207 758659 770835 779280 788418 900075 897614 4957122 5141086 39.25 71.1 1
10:25:50 2024-01-29 677445 668994 186051 181765 297969 301197 326808 322983 201364 201695 245212 249284 283142 286298 4386606 4686832 6424868 6232967 1075560 1116297 268363 234100 244780 247705 297919 290001 277373 278568 192129 195139 665171 630033 1449882 1423186 399012 394369 564827 571165 701221 681363 719444 723504 751156 763026 737091 810522 1898589 1998287 1215597 1015337 625276 610520 738170 733697 756917 770292 785609 787224 890636 899553 5022961 5141011 39.25 71.1 1
10:25:51 2024-01-29 675818 667831 185495 182661 296713 303781 324969 324001 204192 201414 245212 249769 283142 285833 4383379 4746071 6415261 6244661 1091336 1119102 266763 234789 245536 247461 296973 291387 277087 277786 192637 194694 645124 621076 1438986 1423020 398088 394405 563161 570356 704888 681675 714419 724566 752221 757459 738041 818631 1905102 2023037 1209613 1001740 625276 609154 728858 733748 759135 766355 785609 792950 889705 893731 4957122 5126893 39.25 71.1 1
10:25:52 2024-01-29 673905 665657 185535 182053 297207 303709 324933 323055 201710 200875 245704 248110 284043 286235 4383256 4698445 6452251 6240199 1087526 1120531 265501 234754 245915 246699 297667 288586 277890 278781 192637 194730 665171 622445 1471509 1427078 397768 393779 568911 570356 703854 687463 713330 719541 751537 761780 729396 818668 1907848 2007494 1201854 996713 620802 612829 728858 728724 761361 766427 779280 792987 899975 891530 4878491 5133742 39.25 71.1 1
10:25:53 2024-01-29 673340 666645 186347 181927 297973 303013 324969 322040 201710 201063 244922 246634 284043 286311 4377132 4651239 6480548 6235741 1072603 1119139 267584 234684 245430 246872 297563 288599 277373 279374 192357 195515 660821 630481 1441228 1427352 400358 394226 569718 571976 699703 687950 719370 718224 752221 763563 728821 811714 1899700 1983448 1215548 1007317 622612 614131 736509 728207 756917 770835 779243 788381 901425 892528 4953583 5145637 39.25 71.1 1
10:25:54 2024-01-29 675523 669026 186082 182084 295901 301232 325296 322983 201676 201730 243797 250720 283610 286235 4377132 4689799 6428789 6245160 1080301 1114310 267548 234719 245189 247529 297847 290291 276595 278177 192572 195170 665171 631834 1438454 1420158 399012 395265 565330 571165 701221 681363 719444 724671 751156 761881 737086 810559 1898589 1995455 1219587 1016060 625276 610951 737195 733734 756471 766499 783937 788381 892493 898694 5018016 5155009 39.25 71.1 1
10:25:55 2024-01-29 679781 667160 185500 182127 295897 303106 324969 323019 201710 202365 243797 248938 284202 284928 4386506 4757202 6442818 6250974 1094463 1119176 266986 234719 246474 247911 297811 288513 277959 278177 192468 194518 677314 624184 1442804 1424197 398654 395553 566134 569254 704352 683401 714456 725667 754771 757495 733821 818048 1909204 2016701 1207723 1000317 626614 613697 729747 735858 763522 764163 783803 794765 888709 893119 4948833 5126262 39.25 71.1 1
10:25:56 2024-01-29 671667 667160 184911 182692 296228 303873 324969 321743 202336 201063 245704 248558 283808 287593 4387286 4690402 6476762 6233633 1078531 1120008 267655 234357 246153 246731 297811 288477 277373 277129 193112 194150 684020 622854 1434368 1436559 398937 392878 566864 569193 700234 685931 715982 719541 753670 763026 731805 815034 1905139 1998938 1197942 1003166 621285 613697 731792 728724 762981 771925 781019 793031 898873 893731 4910094 5132656 39.25 71.1 1
10:25:57 2024-01-29 667712 667835 186086 181800 297554 302645 324969 322265 201744 199944 243833 248904 282319 286710 4370663 4613745 6406982 6233414 1066354 1115965 267396 234719 246294 246350 297293 290592 275922 278961 191960 195139 648574 628684 1444802 1425329 399221 393190 568106 571976 702905 686940 718314 718521 747901 761917 731302 811714 1895893 1986261 1229561 1012178 619963 610088 734907 727691 755298 772202 783803 788418 898873 892564 4973629 5149309 39.25 71.1 1
10:25:58 2024-01-29 678856 667575 186613 180943 296746 302610 324704 324001 201398 201730 243833 248904 283610 287221 4380340 4688488 6388752 6215029 1083930 1117887 266576 234754 244710 246836 297919 288189 276381 279354 191286 195687 665171 630481 1446415 1412442 398088 396146 565626 571889 705387 685284 718350 724053 746772 757495 733720 811187 1899939 2003229 1197942 1005174 625276 609227 733867 732769 753650 765240 783665 790739 892231 892456 4990294 5134640 39.25 71.1 1
10:25:59 2024-01-29 679227 668777 185530 181927 295865 302610 324969 322768 201398 202084 245039 247766 284078 284960 4380227 4741190 6439157 6223932 1094469 1119205 267066 234789 246474 247355 299605 288405 278154 278033 192801 194967 668070 622854 1449816 1425047 399221 396632 566864 568705 706386 685931 716417 724639 752534 757386 732223 816231 1909204 2014382 1219460 1001029 625276 614566 731910 732659 761361 763590 781575 793068 893276 893391 4917208 5126262 39.25 71.1 1
10:26:00 2024-01-29 671432 667187 185566 182666 297135 303013 326808 322005 201744 200922 245212 248179 284007 284054 4373860 4687065 6481585 6215256 1074670 1119480 267513 234614 245466 246801 297919 287927 278083 277782 192462 195241 669520 628684 1435024 1433443 398976 396221 568874 569548 701221 688925 717804 722613 751927 764172 728821 811459 1905139 1989807 1213576 1007459 622612 614566 736074 728306 760822 770835 778689 789577 901144 896604 4944184 5133667 39.25 71.1 1
10:26:01 2024-01-29 670601 666939 185570 181961 297712 302822 325787 321030 201777 201414 243797 249319 283574 286472 4374013 4661662 6411749 6237691 1069910 1119480 268715 234649 247523 247529 297356 289968 276381 278729 192252 195241 645124 628228 1487867 1420158 399012 394540 565330 571976 700227 680882 719407 720330 749911 763563 736994 810559 1895893 1993770 1195986 1015337 623498 609154 737036 731586 755811 770835 786204 787261 892643 898846 5008638 5141968 39.25 71.1 1
10:26:02 2024-01-29 676483 667840 185570 182079 296614 304371 324969 323055 201710 201414 243833 249319 282315 286472 4380114 4724779 6369680 6237691 1087526 1116039 266843 234649 248491 246660 297356 291112 276381 278105 192971 194694 678945 622854 1452164 1420158 396959 394405 563161 571386 705886 681675 715473 722481 751003 757278 738045 816268 1899700 2021135 1197644 1004594 623498 608724 729615 733697 758561 765779 786241 792987 889815 894696 4952464 5127438 39.25 71.1 1
10:26:03 2024-01-29 675412 667160 185530 182088 297554 304387 324440 323055 201710 200502 249081 248144 283711 285833 4376856 4701568 6425632 6237255 1077465 1118749 267351 234614 246153 246914 299285 288513 277266 278532 192532 194967 682570 621686 1452256 1432319 396959 393226 568106 570005 705179 686793 713838 719541 748265 762358 731784 819871 1909204 2004649 1201854 997423 620844 612829 728858 728724 761864 766463 781019 793024 901256 891171 4868993 5132602 39.25 71.1 1
10:26:04 2024-01-29 669688 668296 185566 181927 297549 303070 325296 321065 201777 201472 243833 249492 283177 286710 4377132 4662407 6406982 6228618 1066423 1116039 267798 233414 246365 246660 297457 290483 276238 278817 192363 195104 651433 627328 1438076 1426222 399221 394540 565663 571046 700227 682495 719960 718846 748798 766400 734797 815245 1899664 1987670 1215597 1011013 620359 610125 735987 727691 755836 773016 783803 788455 900148 897276 4953571 5143992 39.25 71.1 1
10:26:05 2024-01-29 678856 667831 186639 180939 296785 301936 324969 324758 201398 201695 244922 248524 283844 286813 4380340 4688488 6407027 6237691 1084519 1116039 265900 234858 244815 247013 295801 288491 276274 279193 192223 195825 654298 630481 1444240 1414951 400036 396596 565553 572734 705387 683921 719407 726736 748872 761780 735355 812909 1902818 2004649 1221582 1011013 626168 612395 735987 733862 755436 766391 783864 790176 889727 898955 5004592 5141968 39.25 71.1 1
10:26:06 2024-01-29 681275 667200 185570 182127 297036 303106 324969 323019 201744 202224 243833 248524 284047 284924 4377132 4757314 6425409 6232770 1091439 1115548 266566 234893 244403 246977 297182 288671 277549 277997 193095 195205 668070 624638 1448974 1426222 399221 398478 568032 570208 706386 686976 716492 724603 755827 757242 732608 815651 1908957 2020362 1217504 1001029 625276 614566 732020 733334 762441 763554 781575 793068 893313 893731 4914850 5134640 39.25 71.1 1
10:26:07 2024-01-29 669462 667164 185495 182088 295942 302785 326577 321101 201777 201098 245321 248558 284043 284426 4373973 4681678 6443748 6218960 1072603 1116039 268552 234135 245430 246907 297973 288622 278154 277110 192427 195170 693302 624638 1473963 1437523 400358 393047 567156 568558 701184 685895 717002 718224 754735 767688 732973 813803 1903787 2000930 1197942 1001029 621285 612829 731792 728724 763522 770835 782688 790704 899864 893099 4881012 5133855 39.25 71.1 1
10:26:08 2024-01-29 669798 666970 186342 181008 295923 303983 324969 322792 201744 200502 249257 247766 283663 286710 4374013 4605009 6444425 6232770 1065109 1116039 267351 234135 245915 246147 297775 288622 276136 277525 192088 195515 655021 630939 1455632 1426222 399221 394262 569681 574418 703178 687803 719370 718521 750094 761953 732899 811714 1902436 1983448 1203810 1013221 620844 612829 735991 727691 755836 766499 781575 788418 898805 897574 4953583 5143992 39.25 71.1 1
10:26:09 2024-01-29 678298 667840 186090 181551 297753 301197 324969 323055 202910 201765 243833 248558 283645 285931 4377132 4685790 6416405 6224160 1078886 1116039 267798 234496 244609 248297 297847 290953 276559 278177 192468 195170 665171 631392 1439811 1423186 400928 394853 563848 571976 701184 682643 722644 723504 751156 763599 737091 810410 1897240 1995455 1194029 1016060 625276 610088 737123 733178 758659 766499 783974 787261 889375 897650 5014438 5143992 39.25 71.1 1
10:26:10 2024-01-29 679227 669619 185530 182157 295906 303142 324969 323055 201744 202141 243833 249527 284043 284960 4386484 4763088 6425371 6237255 1091289 1118418 266976 234660 244062 247741 295836 288707 278154 278177 192672 194730 669520 624638 1440288 1428250 399221 396353 565517 569438 705740 685372 716343 726696 754172 757495 735091 819818 1907848 2020171 1194029 1000317 626600 611024 729801 734811 762441 766499 783579 793024 888080 893428 4957313 5126262 39.25 71.1 1
10:26:11 2024-01-29 670702 667155 185566 182377 296264 304530 324969 322076 202336 200467 245688 248179 283614 285833 4377132 4687065 6434958 6219450 1078154 1117165 267798 234100 245985 246977 297739 290363 277763 277912 193282 194593 685470 623740 1441221 1439568 400542 393083 568069 568558 702716 686271 715287 721075 754735 764136 731164 816268 1910562 2004649 1199898 1001740 621245 614065 731393 728724 763522 771925 782688 792742 899864 894025 4910094 5126299 39.25 71.1 1
10:26:12 2024-01-29 668230 667840 186342 181804 297969 302858 324969 323055 201744 200118 249257 250368 283177 288067 4364674 4612674 6416307 6219450 1065479 1116039 267351 234169 246400 246526 295836 290810 276524 278997 192168 195003 659371 628684 1441342 1425047 400073 396111 568874 574010 701184 685264 721614 718446 753932 764136 731609 811751 1900251 1989080 1197942 1011013 619963 610066 737195 728207 756508 772470 783803 789614 899864 897686 4957122 5140327 39.25 71.1 1
10:26:13 2024-01-29 678261 667358 186608 180909 296781 302879 324969 324073 201398 201414 243833 248179 283212 287149 4361351 4681564 6416488 6224160 1082009 1116039 266941 234858 244403 246977 297212 288658 276595 278961 191460 195276 645124 630481 1445362 1415735 400643 396209 566023 573602 704215 684098 721614 724456 748687 763322 735913 811136 1898589 2006815 1219587 1013172 624809 611024 736146 734741 754761 766463 783308 787858 891598 898731 4999259 5141968 39.25 71.1 1
10:26:14 2024-01-29 680268 667831 185495 182118 296085 303106 324717 323055 201710 201730 243797 248213 284007 284569 4377212 4747071 6425409 6228325 1091414 1116039 266976 234858 243347 248036 297667 288550 277763 278177 192333 194730 655721 622854 1436417 1423020 399221 396524 567747 571570 706313 685300 716417 724456 755827 757314 733573 816231 1907848 2016825 1196304 998823 625276 614566 731792 733624 763251 764163 782131 795481 892010 893731 4917208 5143992 39.25 71.1 1
10:26:15 2024-01-29 669459 667191 184906 182127 297135 301865 325296 321754 201744 201098 243833 248524 283808 284121 4383472 4681791 6439194 6224160 1077385 1118418 267798 233971 245950 246734 299926 288658 277373 277396 192707 194150 665171 621076 1446280 1434523 399221 395660 567923 568448 703971 685822 715871 719541 756499 765556 732590 816120 1905139 2001809 1199898 1002411 621727 612829 731374 728724 764606 770643 782688 791826 899864 892088 4897190 5118946 39.25 71.1 1
10:26:16 2024-01-29 667249 668047 186077 181547 297969 302645 324969 323055 201744 200153 248869 248904 282350 287423 4387286 4597851 6407176 6224273 1063560 1116039 267351 234169 245950 246182 296733 288658 275713 278997 192030 195276 645715 628684 1456213 1425329 399221 394118 568801 574418 704178 688488 719297 719541 749256 765015 732453 811489 1901289 1983448 1236088 1010334 622578 614566 737036 728724 758598 772470 778795 788492 900148 897423 4944063 5140327 39.25 71.1 1
10:26:17 2024-01-29 675523 667840 185535 182127 296874 301691 325331 322792 201710 201730 244958 248765 283407 285931 4374051 4680570 6411851 6224160 1073900 1116039 268929 234100 244815 247670 297601 290526 276559 278745 192298 195003 665171 628679 1466358 1420158 400928 394056 565330 571792 701110 684024 722129 723641 749911 766097 736875 810336 1900110 1995455 1215597 1015337 625202 610821 737642 732622 756844 771925 787868 787821 891973 900225 5004150 5126224 39.25 71.1 1
10:26:18 2024-01-29 675830 667840 185464 182088 297498 303995 324969 322983 201710 201063 245212 249700 282279 285797 4386506 4736692 6379005 6227839 1092937 1116039 266495 234100 245364 247670 296973 288586 277373 277360 192966 194730 675320 621498 1456325 1420158 398088 396221 563125 568411 705179 682569 716328 725483 754356 761671 735789 817825 1906889 2019564 1213602 1000280 626614 612311 731969 735295 762441 766391 785891 792987 889252 892051 4957122 5111569 39.25 71.1 1
10:26:19 2024-01-29 670142 667835 185460 182053 296228 304564 324969 321778 201744 200432 245212 248144 283773 286208 4361313 4681678 6416326 6227839 1078157 1118418 267316 234100 246844 246872 297631 288622 277373 277981 193247 194150 685837 619305 1470521 1432425 397805 393155 567266 568705 705179 688488 716328 719393 756499 763898 732973 821223 1909422 2006023 1203810 996713 621727 613697 730893 728687 760670 766391 780389 795107 899257 892272 4879439 5111607 39.25 71.1 1
10:26:20 2024-01-29 671662 666934 185495 180978 297960 302114 324969 322005 201710 201063 243833 247388 284007 285009 4367844 4655128 6480825 6197423 1071838 1116039 267762 234100 245571 246872 297924 288274 278154 278177 192030 195139 668070 628228 1437551 1429378 398976 393155 567266 568705 700227 689469 719410 721513 755827 766097 730856 815193 1902818 1991904 1203980 1007459 623055 615438 736074 731761 761361 771925 778099 789577 899567 897241 4938311 5126224 39.25 71.1 1
10:26:21 2024-01-29 668975 665944 185530 182053 297759 302822 326808 320994 202545 201379 243797 249666 283142 286710 4377132 4661662 6406982 6233195 1069545 1116039 267762 233379 246294 246907 296973 291364 276524 278764 192333 195139 652147 626893 1439843 1420158 398937 392051 564864 571976 700227 682882 719923 721476 749108 766256 735729 815193 1900110 1993982 1207618 1010976 621727 608694 735428 728948 756471 773016 785609 790739 896844 899155 4990025 5141199 39.25 71.1 1
10:26:22 2024-01-29 677371 667154 186090 181770 297135 304030 324933 324458 201676 201649 245212 248904 282385 288031 4373731 4681564 6379005 6246597 1088302 1115767 266495 234660 245501 246942 297631 291184 276296 278764 192468 195276 648574 623331 1458857 1417753 396959 394405 563125 571165 706386 681675 715982 725186 751314 757206 737967 817281 1906706 2021799 1197644 1005951 623023 609154 730930 733141 760782 767642 787321 792987 891709 892795 4957123 5133855 39.25 71.1 1
10:26:23 2024-01-29 675255 668781 185530 181927 297554 303923 323947 324037 201710 200467 245688 248144 283685 285797 4367780 4692295 6416326 6227839 1078195 1119213 266941 234100 246330 246872 300077 288622 277143 278732 193077 194730 665171 620190 1449607 1429378 397741 393190 568508 569548 703818 687426 714382 719356 755715 763753 732862 818519 1910525 2008241 1199898 998133 622209 612274 730411 728724 763522 770437 783245 795013 899975 892432 4879439 5111607 39.25 71.1 1
10:26:24 2024-01-29 672652 668552 185535 181478 297969 302150 324969 322493 201710 201063 246051 246634 283808 286750 4371030 4618115 6443785 6215218 1069545 1116039 267316 234065 245501 246907 297633 288513 277373 278568 191425 195276 656471 629582 1455900 1428365 396732 394333 568911 571570 701221 687950 719407 719276 752001 766024 730708 811453 1903995 1988050 1217504 1007459 623461 615881 737119 728724 759738 771925 781135 789503 902427 897352 4933608 5126262 39.25 71.1 1
10:26:25 2024-01-29 673607 667840 185500 181918 296879 302383 325296 322040 201710 201695 243797 248904 283177 286235 4374013 4658448 6406982 6228325 1076985 1116039 268174 234461 244557 247670 297392 288622 276559 278177 192298 194730 645124 630481 1465268 1420158 399612 394405 564490 571570 701221 680882 719444 724603 751574 765988 736704 811640 1897407 1992384 1205623 1011776 622133 609707 735099 730277 755836 773016 783901 791753 893580 899340 5013933 5132656 39.25 71.1 1
10:26:26 2024-01-29 677334 666891 185530 181765 297764 304494 324440 323055 201676 201063 243797 248144 282504 288107 4361820 4681984 6374464 6233081 1082009 1116039 265678 234823 244780 246942 297924 288622 275677 279587 191861 195276 647771 628228 1434864 1410938 396959 395589 565663 573195 706386 680882 717512 722444 747865 757459 737746 817448 1908249 2015502 1197942 1006742 625276 610573 733011 733919 756508 765240 787955 793068 893460 897679 4968944 5136265 39.25 71.1 1
10:26:27 2024-01-29 679064 667840 185535 182088 296567 302858 323983 324758 201086 201063 245668 247388 283813 286021 4374013 4707493 6411625 6215256 1085169 1116039 265271 234858 245536 246526 300094 288586 277373 278177 192298 194730 665171 622888 1441498 1420158 396959 394092 568508 570356 705179 687463 713368 718224 748229 757495 728526 821072 1910972 2009668 1199898 997232 622133 612646 730893 728724 761789 767532 779280 793024 898326 892162 4867957 5133629 39.25 71.1 1
10:26:28 2024-01-29 671699 667314 186347 181478 297507 302150 324969 322529 201710 201098 249220 247388 283177 286710 4377132 4611556 6449014 6218461 1065072 1116039 266941 233937 245536 245939 297924 288622 276100 278961 191861 195276 655021 628684 1432054 1424197 399221 394369 568911 571046 701224 688488 719407 718521 750094 761917 729492 811640 1902780 2002924 1207818 1007459 623023 615401 737517 730796 760819 773016 778870 788381 901981 894512 4945374 5141275 39.25 71.1 1
10:26:29 2024-01-29 670601 665948 185530 181761 297135 302908 325296 321778 201710 201554 243472 249319 283239 286235 4374013 4667710 6406982 6227839 1075673 1115248 268363 234100 244815 247670 296722 288658 276559 278516 192298 195003 645124 630481 1446245 1420158 401214 394369 564030 571570 700724 680882 719407 722481 750094 764172 737517 810559 1898897 1999662 1192073 1016060 625276 609475 738709 733919 759038 770690 785572 787438 891021 900225 5013555 5134783 39.25 71.1 1
10:26:30 2024-01-29 675793 667367 185335 182079 296546 303142 324969 322983 201676 201098 243797 249700 282315 285873 4374013 4750388 6379005 6223397 1092975 1116039 266941 234496 244574 248471 296931 288586 277763 277786 192602 194730 670970 620492 1436317 1420158 398654 394369 563993 568741 702289 681881 715473 726181 748301 761780 735913 816268 1902780 2021488 1207723 1000945 627061 612646 731969 734627 762294 767172 783729 795332 889485 892468 4957122 5132602 39.25 71.1 1
10:26:31 2024-01-29 669500 668777 184902 182955 296020 303709 324969 321065 201777 201063 245321 248144 283142 285685 4355095 4674993 6407027 6224160 1075860 1116039 266905 233902 248020 246907 297847 288586 276559 278177 192942 194185 685837 619717 1446127 1429378 396959 393190 568106 569548 702289 686976 713875 719541 748301 761780 729487 818048 1906493 2009601 1201854 997307 625033 614093 730411 728724 760819 769340 779058 796392 898836 891171 4866888 5119585 39.25 71.1 1
10:26:32 2024-01-29 670440 669729 186086 181517 297973 302150 324969 322468 201710 201098 243833 247354 284114 285561 4355095 4648382 6481585 6242817 1072476 1116039 267316 234100 245536 246907 300075 287833 277373 278568 191995 195276 652862 628684 1460728 1428365 396732 394092 568911 571976 700992 688925 719407 720330 748265 764136 729127 811751 1899700 1986261 1198223 1007109 624362 616311 736994 728724 760819 772675 780020 791760 905793 892456 4947716 5163998 39.25 71.1 1
10:26:33 2024-01-29 673129 667561 186272 181949 297135 301232 325296 321778 201710 201414 243797 248904 283376 285895 4380340 4675106 6411851 6224160 1069182 1116039 268552 233937 245364 247705 297504 290037 276559 278177 192333 195139 645124 627328 1464410 1420158 398976 392878 563559 571570 700227 682918 719407 720366 753932 765249 737091 811439 1895893 1994041 1205623 1016118 624529 611441 737114 732876 756471 772397 788009 789915 891826 900225 5006400 5133591 39.25 71.1 1
10:26:34 2024-01-29 674784 667363 185530 181949 295450 303781 324969 323019 201710 201415 243833 249700 282279 286271 4374013 4727313 6369680 6228325 1091377 1115767 266905 234100 245364 247705 297086 288658 277675 277786 192672 194730 686664 621076 1453837 1417753 398088 394405 562330 568741 704352 680882 714456 726696 748265 761780 737091 818631 1905139 2021603 1215597 1002411 627061 612311 732453 735185 761214 766247 788286 796998 886641 893878 4950047 5118871 39.25 71.1 1
10:26:35 2024-01-29 671391 667363 185566 181927 296782 303637 324969 322529 201744 200432 245304 248144 283177 285596 4370895 4683023 6416307 6219450 1077385 1116039 267762 233379 245571 246526 297919 288658 277178 277717 192672 194150 681120 621076 1453647 1434523 399515 392843 567266 568705 700198 685968 714456 719541 754735 761953 731677 816305 1907848 2001809 1199898 999533 622569 612051 732973 728576 763485 770727 782576 792591 899678 892611 4903087 5118796 39.25 71.1 1
10:26:36 2024-01-29 665725 665684 186086 181927 297549 303873 324969 322302 201710 199805 245212 250017 282315 287149 4358428 4601622 6406982 6224273 1063462 1116039 266941 234135 246330 245975 295836 288658 276100 278997 192322 195139 651790 628684 1432343 1420158 399221 396502 568508 571853 701757 686976 719407 719031 749404 761953 730501 811714 1899939 1986261 1211607 1011013 619963 613182 737195 728023 756398 771816 782576 788270 905486 899794 4957122 5134783 39.25 71.1 1
10:26:37 2024-01-29 678892 667835 186478 180974 297784 302736 324753 323857 201398 201730 243797 248179 283270 285833 4374013 4684167 6406982 6218960 1080465 1116039 266122 234858 245312 246942 296722 288586 276595 278997 191425 198055 645124 630481 1431659 1410938 399221 396182 566134 572293 704352 683921 719407 726181 747242 761780 735918 811714 1898589 2003229 1221582 1011013 625704 611024 737195 736090 755687 766283 786040 789429 892194 899831 5000577 5132602 39.25 71.1 1
10:26:38 2024-01-29 679301 667831 185491 182337 295490 303106 324753 322768 201676 202189 243797 248179 283808 284760 4374013 4743701 6416265 6218960 1091439 1117129 266941 234695 244403 247445 297739 288586 277959 278177 192637 194730 666620 623620 1441804 1424197 398937 396777 567266 570356 706386 686454 716492 724639 753670 757495 732645 816231 1910562 2014382 1217504 1000317 625276 614566 733117 734964 764887 766015 780833 792956 893276 895462 4919338 5126893 39.25 71.1 1
10:26:39 2024-01-29 669417 668639 185213 182342 297554 301902 326808 321719 201643 201414 243833 248144 284007 284090 4374013 4687065 6472259 6209595 1071073 1116039 267762 233937 245571 246942 300075 288310 277959 278177 191995 195139 666620 628684 1458534 1429378 396732 393779 568911 570356 701224 687950 719407 720366 752534 764172 729469 811751 1905139 1986955 1200142 1005174 622612 615438 737031 730685 761751 772566 780577 789429 902667 898168 4947717 5134640 39.25 71.1 1
10:26:40 2024-01-29 670553 667093 185768 181845 297135 301902 325296 321101 201744 201450 243725 248938 282350 285913 4367780 4673897 6406982 6224160 1066241 1116039 268552 233379 245571 246942 296973 288694 276330 278177 192333 195003 645124 625108 1442196 1420158 399221 392016 564030 571976 699234 682569 717259 720330 750094 766364 736033 813965 1895893 1989080 1225817 1010294 621320 608724 733867 728724 756361 773963 786665 792742 896075 899794 4978545 5141968 39.25 71.1 1
10:26:41 2024-01-29 677858 667831 186347 180900 297608 303910 324704 324001 201086 201098 243580 248593 282447 286710 4364668 4680401 6379240 6251774 1082009 1115248 266087 234858 244815 246942 297421 288622 276330 279410 191460 195276 644286 628684 1434850 1410938 398051 395589 565663 571046 706386 681399 717512 723541 748304 757495 736999 813226 1899737 2004649 1197942 1004594 624387 608805 731819 731032 755972 766015 789412 795165 893984 896715 4972536 5131654 39.25 71.0 1
10:26:42 2024-01-29 678298 667831 185365 181796 297072 302715 323911 324037 205364 200467 245321 249316 283102 284924 4364668 4704149 6416307 6218960 1080573 1115512 265714 234100 245915 246147 296698 288586 276595 277981 192707 194730 645124 619305 1457873 1429378 396959 395388 568106 568741 702326 686976 713368 718809 752570 762856 729651 818668 1907848 2004649 1199898 995954 620844 612829 730893 728724 763522 769274 783371 795145 903487 892322 4866888 5133742 39.25 71.1 1
10:26:43 2024-01-29 672652 667363 186086 180659 298735 304483 324897 321683 201676 201098 245914 246634 283393 286459 4367780 4615375 6443823 6209595 1066661 1116039 266941 234100 247750 246147 297775 288586 276100 278961 191425 195003 643750 628684 1433789 1420158 399221 393815 568911 567797 700234 687463 718860 718521 750094 761917 728880 811714 1901289 1981064 1192466 1006025 622612 614566 736509 728207 756954 770835 779280 790442 901600 899794 4943014 5135724 39.25 71.1 1
10:26:44 2024-01-29 673460 667098 185491 181800 295937 300986 327160 322505 201676 201695 243797 248731 282350 285797 4377132 4667086 6406982 6218960 1078079 1116039 267164 234135 244403 246942 297504 288658 276595 278177 192199 195003 665171 630033 1441593 1416135 399012 395274 563993 571976 701224 681917 719481 724603 750094 761381 737091 809406 1895893 1995455 1195986 1013172 625276 610988 736079 733771 755972 766499 783937 788113 889155 901642 4999608 5126111 39.25 71.0 1
10:26:45 2024-01-29 677688 667757 185248 182084 296296 303106 324969 322732 202473 201379 243797 248938 283177 284059 4377132 4747930 6416307 6210098 1093478 1115512 266941 234496 243992 246977 297919 288550 277763 277786 192503 194185 669520 621964 1436417 1420158 398654 396777 565663 568741 706386 683957 716492 725667 754238 757495 733881 817467 1909204 2014382 1207723 999447 627061 614566 731910 733771 762981 764127 783245 791826 891753 893767 4935953 5111419 39.25 71.1 1
10:26:46 2024-01-29 669802 670002 185319 182504 296228 303106 324969 321065 202481 201331 245212 248489 282944 283828 4374055 4674993 6444085 6215369 1075850 1116039 267762 233414 245571 246562 297847 288658 277373 277396 192707 194150 665171 620633 1451904 1434523 397805 392051 567302 567900 700234 685968 715473 719031 754202 761917 729473 816207 1905139 2001809 1199898 998823 620359 611926 731237 728724 762981 770835 781575 793068 899975 891978 4870076 5111607 39.25 71.1 1
10:26:47 2024-01-29 670072 667294 186210 181784 297901 301902 324969 322565 201676 200502 245223 247766 282279 286745 4361223 4595762 6402507 6197499 1066241 1114457 266941 233937 244815 245803 297182 288761 276559 279210 191425 195276 657150 628228 1435314 1420158 399221 394092 568911 567797 700234 687950 719407 718521 751156 761953 728438 811136 1899700 1980603 1205767 1008106 619963 612829 735552 726659 757528 766499 779280 787821 899864 892564 4942933 5126187 39.25 71.1 1
10:26:48 2024-01-29 677445 667533 185909 181661 297937 302940 324969 322792 201086 201730 243797 250542 282936 284960 4364648 4676438 6397656 6219450 1081825 1115248 266531 234461 244027 246942 296973 288586 276595 278177 191562 195276 645124 629582 1434154 1410938 396732 395894 564864 571046 702326 681917 719444 725186 747938 762856 735950 811136 1898589 1998938 1197942 1011013 625276 610556 736207 733771 755436 766463 783901 788455 891859 897650 4997522 5135818 39.25 71.1 1
10:26:49 2024-01-29 679375 668786 185288 181941 296533 304336 324969 322493 201676 201765 243797 250017 283433 284799 4348814 4743701 6416307 6209595 1092975 1116039 266941 234695 244062 246942 296698 288550 277763 277786 192333 194381 666620 622854 1441904 1423186 398654 396218 568106 568741 706386 685968 716492 724639 754808 757423 732645 816231 1909204 2013843 1196304 998897 625276 614566 731792 733771 762441 763590 781575 793068 892985 890862 4934044 5126412 39.25 71.1 1
10:26:50 2024-01-29 669128 668786 184770 182531 295633 302928 326808 320923 201777 200502 243833 248144 283239 286685 4384151 4671041 6406982 6200745 1074789 1116039 267798 233414 245571 246769 297212 288586 277763 276582 192672 194150 679670 620492 1450327 1434523 398937 393190 566864 568471 699210 685446 715982 719541 754238 763871 732127 815072 1905139 1998938 1199898 1001740 621727 614131 732828 728724 763023 770442 780463 791902 898873 893731 4905708 5136897 39.25 71.1 1
10:26:51 2024-01-29 667899 667794 185814 181370 296740 302715 324861 322288 201676 200432 245212 248179 282315 287616 4355095 4594076 6398067 6210098 1063486 1116039 267012 234100 246365 246147 297658 288694 275906 278177 191460 194730 650003 626893 1435961 1420158 398654 392914 567302 571082 700497 684962 718350 718521 747938 764172 733587 811751 1898589 1986261 1197942 1010739 619963 609227 735031 727691 755972 770065 783803 788455 898549 897650 4957122 5144256 39.25 71.1 1
10:26:52 2024-01-29 678892 667419 186573 180836 297969 303873 324789 323366 201297 201239 243797 248144 282350 286745 4374013 4679695 6379005 6228802 1086713 1116039 265936 234169 244815 246942 297919 291364 274870 278177 192030 194730 651433 623331 1442469 1413946 396959 394441 563161 571165 705387 681192 715473 721422 750094 757495 738041 816268 1899737 2016701 1193654 1001740 623498 608294 728858 731682 756917 764163 786241 792388 888446 895775 4944184 5125310 39.25 71.1 1
10:26:53 2024-01-29 674311 667154 185389 181661 296286 304736 323540 322386 201609 200420 245704 247388 283177 284960 4357745 4676371 6406982 6197461 1079036 1115242 265306 233937 245950 246147 297924 288586 277110 277981 192030 194730 665171 619305 1478096 1429378 396959 392051 567302 568741 702289 686490 713368 719031 752606 762856 729432 818069 1905139 2003229 1199898 997423 620802 612829 729249 728207 763522 766499 782962 792987 900786 892162 4862137 5112789 39.25 71.1 1
10:26:54 2024-01-29 673154 667185 185980 181387 297973 303658 324897 322350 201643 200958 245195 246634 283177 285833 4348763 4618264 6457886 6215369 1066241 1116039 267387 233937 244815 246942 296733 287882 276595 278549 191425 195276 645124 627778 1440749 1425329 399221 393226 568911 570356 699210 687950 718897 719312 748229 763599 727301 811751 1899700 1980639 1198223 1006025 621727 613697 735987 728724 756954 770835 778689 788455 902539 892564 4934785 5127438 39.25 71.1 1
10:26:55 2024-01-29 672908 667314 185244 181788 297640 303553 327269 321826 201609 201555 243616 249147 282350 285761 4355095 4665588 6396731 6218461 1077061 1115211 267539 234100 244574 246942 296722 288586 276488 278177 192018 194730 652862 630031 1429812 1419151 398976 396221 563957 571570 701221 682643 719407 723541 751156 763934 736957 809332 1894710 1993770 1194029 1013172 625276 609154 735991 732622 755836 766427 783901 787224 889485 898694 5004663 5126893 39.25 71.1 1
10:26:56 2024-01-29 675830 665661 185182 182392 296045 303800 324789 322613 201609 200923 243544 249320 282138 284506 4374013 4757484 6369680 6215256 1086751 1116039 266905 234100 247428 246907 296556 290327 276559 277786 192637 194150 675814 620161 1438459 1418145 396959 394405 562330 569951 704352 681675 714382 724053 751688 757495 738137 817430 1901289 2018223 1209613 1001740 624387 608258 728858 733697 759198 766355 783901 795332 886751 892088 4945372 5113683 39.25 71.1 1
10:26:57 2024-01-29 671987 667620 185253 181815 296639 304736 323768 322386 201609 200293 245103 249666 283397 285654 4361260 4682452 6397656 6218461 1080377 1116039 266087 233414 245950 246210 297847 288550 276524 277981 192298 194730 645124 620492 1455808 1424197 396959 393190 567667 569548 702289 686940 713330 719541 753287 761780 729396 818631 1905139 2001809 1199898 995295 620403 612322 728858 727691 760707 766427 779243 795444 898873 890506 4853046 5117521 39.25 71.1 1
10:26:58 2024-01-29 671026 664314 185201 181815 295726 301865 326626 320816 201643 201367 243616 249181 282103 284781 4364244 4655016 6406564 6216364 1064529 1114185 267798 232985 244780 246872 295888 288658 275940 277786 191826 194593 651433 624638 1475258 1417753 399221 391980 563161 571570 698702 681675 717259 719239 747865 764100 735913 810559 1892017 1990492 1211607 1012452 623055 607363 735950 729373 756508 770835 783901 786070 892281 897614 4989987 5123237 39.25 71.1 1
10:26:59 2024-01-29 675523 665953 185165 181765 297239 303744 324116 322469 203170 200923 243689 249528 282103 286092 4370912 4688299 6351029 6228618 1084955 1114420 265678 234135 244780 246699 296513 290526 275220 278549 191995 194730 651433 620963 1456064 1410938 396811 394369 564428 571976 705387 680709 716492 722444 747901 757423 738041 815034 1901289 2010344 1213607 1003166 623498 603911 729615 729410 755836 764163 786204 793068 890967 893731 4947716 5126893 39.25 71.1 1
10:27:00 2024-01-29 674877 667826 185486 181765 296260 302821 322678 323714 203170 201099 245486 249103 283000 285735 4361389 4692295 6415489 6218498 1078923 1116039 265865 233739 245571 245904 297176 288513 276559 278177 192063 194730 652862 618714 1449313 1423186 396959 395388 568069 570356 703320 687463 713330 718809 752221 761780 730893 818631 1905139 2004649 1199898 995295 620839 610988 727870 727691 761361 767569 779243 792388 899864 891171 4863066 5121173 39.25 71.1 1
10:27:01 2024-01-29 672657 666895 185535 180939 296776 301006 324717 321719 203170 201099 244958 248618 283000 285418 4364507 4624100 6461683 6209082 1066090 1114636 266941 233937 244815 246526 296663 288071 277373 277786 191425 194866 645124 628235 1454674 1427352 399221 393743 569366 569951 700227 687950 717296 719276 751964 763563 728821 811751 1898589 1986261 1200142 1006025 621727 614566 735987 728540 758561 770835 776539 788381 901425 892528 4919500 5126893 39.25 71.1 1
10:27:02 2024-01-29 670072 665948 185495 181474 297135 301232 327002 320259 203170 201134 243544 249078 282103 285922 4370898 4660747 6388056 6218960 1074137 1112804 267513 233739 244403 246907 296973 288622 276065 277981 191861 194730 662271 628684 1465033 1418145 396732 393155 562330 571704 700227 681675 719370 722444 749404 763871 735913 809369 1892017 1989807 1215597 1012452 624387 608258 735987 732067 756648 766499 783901 786070 892231 897650 4990025 5125288 39.25 71.1 1
10:27:03 2024-01-29 673607 665935 184742 182084 296020 303106 323911 322528 203170 201274 243544 249493 282064 285454 4364568 4716672 6348494 6223018 1083556 1114457 265050 234357 244574 246526 297658 288622 274834 278177 191460 194150 648574 623294 1471298 1410938 396959 394092 563161 571570 705117 680709 714419 720330 748960 757423 737517 815614 1898589 2013843 1189664 1001740 623498 603911 728858 729533 756508 763554 785646 793068 889039 893731 4947716 5110226 39.25 71.1 1
10:27:04 2024-01-29 671987 665948 185161 180974 295901 303106 322082 322529 203135 200432 245377 249281 282068 287593 4361389 4681780 6416307 6214107 1085106 1116039 264424 234135 244710 245768 297847 288225 276524 277981 191995 194150 645124 621523 1443278 1419886 396396 393779 568106 570356 704316 687680 712281 719541 752221 759290 728821 818394 1905139 2004649 1199898 995295 620359 612359 728858 727691 761361 766391 779280 795444 897873 889490 4853008 5113872 39.25 71.1 1
10:27:05 2024-01-29 670956 665944 185530 180969 297207 300986 324969 321101 201364 200154 243797 248547 283093 285984 4361536 4621713 6467417 6200179 1069182 1116039 267574 233902 244780 246350 297140 287666 277477 278177 191995 195003 666620 627750 1441835 1429378 396696 393190 567266 568741 700227 687950 718042 718224 752534 764136 728821 814181 1901289 1992629 1199898 1006025 621727 614566 735465 728306 760822 771925 776921 789577 898873 892420 4928905 5123237 39.25 71.1 1
10:27:06 2024-01-29 667456 665948 185495 181512 297135 302150 324969 320059 201676 201063 243761 248179 281997 286096 4370808 4644002 6396477 6197466 1064529 1115211 267727 233182 245571 246526 296657 288910 276100 277926 191425 194730 652862 624600 1455342 1418145 398617 391980 564827 571976 699198 681399 718535 719031 747938 764711 734917 814181 1895893 1989080 1209613 1008106 620844 608294 731910 728724 755911 772470 783864 789614 893276 896604 4994744 5111607 39.25 71.1 1
10:27:07 2024-01-29 676964 665688 185500 180969 296713 303873 323983 322565 205616 200467 243797 249631 281850 287338 4367471 4677713 6377974 6227839 1080923 1116039 265865 234065 244745 246526 297392 288513 275449 278177 192133 194185 659371 621523 1447329 1408938 396959 394951 564864 571976 705387 681675 716492 722502 747901 757423 737517 813803 1899939 2006071 1197942 1003880 623498 607363 731932 731549 755972 764127 786204 793031 893129 894696 4957122 5123237 39.25 71.1 1
10:27:08 2024-01-29 676384 667367 185500 181800 296040 302843 323983 324037 205616 201098 243833 246634 283142 284924 4370683 4708761 6434045 6218960 1087526 1117887 265271 234823 244745 246147 295836 288071 277035 277981 192030 193974 645124 622854 1444364 1420158 398654 396182 568911 569548 706386 687463 716492 722481 753670 757386 729437 815614 1907848 2013843 1211635 995954 624831 614131 729651 731549 761361 761908 779280 793031 893617 894535 4884303 5106584 39.25 71.1 1
10:27:09 2024-01-29 668099 665944 185201 181796 297135 300986 324969 321030 201537 200922 243797 247938 283226 283820 4367471 4674993 6452552 6199703 1073900 1115248 267513 233996 245536 246456 297637 288662 277373 276403 192468 194150 679670 620633 1444297 1431409 398937 392016 565663 567630 700227 683921 715473 718521 752570 763334 730982 811496 1901289 1995455 1212858 1001740 619963 613697 731988 727691 762710 770835 779280 791902 898873 893731 4900689 5117521 39.25 71.1 1
10:27:10 2024-01-29 665492 665944 185330 181508 295870 302150 324704 320059 201744 200083 243797 248904 281850 286674 4358196 4615263 6396731 6230428 1061568 1114457 266122 233414 246224 245904 297392 288658 275449 278177 191750 194861 653571 626430 1441175 1419151 398654 392602 567302 567761 698187 683957 717296 717502 747865 763563 731572 811714 1895893 1983411 1194029 1009540 618131 608694 733867 726659 754328 771925 782688 787821 897564 892564 4957122 5125288 39.25 71.1 1
10:27:11 2024-01-29 676816 665688 186086 180905 298082 301902 323420 323055 205294 200922 243797 247972 282315 286472 4355020 4672353 6406110 6214025 1079983 1114636 265643 234427 244745 246182 297392 288441 275677 278961 191425 194730 654477 626893 1446124 1409938 396959 394996 565263 571976 705387 681675 717512 722481 747901 757423 736702 811496 1901289 2001773 1197942 1003842 623498 607363 730684 729446 755972 764091 786167 793031 888436 892420 4950047 5123237 39.25 71.1 1
10:27:12 2024-01-29 674877 666594 185500 181804 296363 302610 323947 324037 205616 201331 243833 246634 282350 284928 4355020 4715292 6434246 6197324 1090554 1116039 266087 234461 243312 246660 297523 287594 276559 277396 192030 194150 657150 624069 1433560 1420158 398088 395589 565663 568705 705886 683957 716492 724603 748301 757386 731577 813807 1905139 2012416 1194385 998823 624809 614131 731792 731586 761361 761944 780426 793031 893497 892162 4915656 5097045 39.25 71.1 1
10:27:13 2024-01-29 667587 665953 184617 182700 294140 302645 324969 320544 201710 200432 244922 247766 282544 284054 4358428 4670651 6415489 6216364 1075365 1116039 266087 233379 245950 246111 297703 288604 276065 277695 192672 194150 652862 618714 1458697 1427352 396212 392016 567266 568302 701261 685931 712318 718521 748301 761780 728880 816268 1899700 1998938 1221582 995295 619486 610988 728858 726659 761361 766427 779280 793068 898873 891135 4839143 5106584 39.25 71.1 1
10:27:14 2024-01-29 671432 665948 186086 180939 297707 301232 324704 321030 201086 200432 243833 251563 282381 285561 4349076 4601622 6443625 6197499 1069296 1115892 266763 233344 244780 246526 296733 287729 277035 278177 191111 194866 655021 627787 1436316 1427352 396732 395099 568106 570356 700724 687950 717296 719239 748193 763563 728821 811751 1899939 1980639 1221416 1004594 621727 614131 735686 728724 756954 770835 776406 787821 899864 892456 4925386 5123237 39.25 71.1 1
10:27:15 2024-01-29 669679 665948 185495 181512 295662 301639 324969 320544 205578 200467 243761 248179 282086 284924 4349076 4639475 6385265 6224273 1063122 1116297 266763 233275 247873 246182 295959 288658 275677 277962 191890 194730 664264 624638 1434481 1417753 399221 391430 564030 571976 699198 680882 715192 718521 747205 764136 733757 812909 1890481 1983886 1194029 1009577 619624 608731 733867 726659 754761 770835 782688 788455 897564 892528 4954791 5123170 39.25 71.1 1
10:27:16 2024-01-29 677445 665688 186086 180905 297969 301902 323719 322529 205364 200922 243797 247766 282082 286316 4358428 4668467 6436017 6212309 1075289 1113126 266763 234322 246300 246907 297392 288586 276559 277981 192392 194694 645124 628684 1441632 1416135 400358 394987 564030 570356 699966 679921 719444 723541 750469 763395 736723 809332 1894510 1994041 1195986 1012898 624809 610103 736509 732659 756508 766463 783579 786107 895245 897650 5004436 5141577 39.25 71.1 1
10:27:17 2024-01-29 673607 665953 184782 182123 295365 302858 324969 322076 202993 200747 243761 248938 282315 284489 4355020 4747869 6386224 6217432 1086512 1112694 265909 233996 244710 246350 294878 288261 276330 277396 192333 193974 672420 620047 1451093 1416135 396959 395660 562890 569548 704352 679921 714419 722481 754162 757459 738041 817774 1899939 2016701 1219712 1001740 623224 608258 728858 732104 756917 764163 785968 794877 889039 893099 4940655 5115936 39.25 71.1 1
10:27:18 2024-01-29 671987 665944 185495 181765 296296 303142 322702 321137 201364 200119 245321 247354 282279 284982 4358503 4675144 6414521 6197348 1084429 1119213 264318 234520 245224 245799 297919 288274 276203 277786 191896 194185 665171 622854 1439579 1420158 396396 394405 567923 571091 704389 686976 712318 719541 748193 757459 727264 818048 1905139 2004649 1203810 995295 620844 612829 728858 727691 759135 765815 779280 792987 897564 889877 4863066 5107924 39.25 71.1 1
10:27:19 2024-01-29 670715 665953 185535 181504 297135 302584 324969 321030 201398 200467 243797 246600 282350 284054 4358428 4638698 6471726 6219819 1069432 1112694 267209 233996 245224 246523 297565 287927 278154 276613 192030 194185 662331 624638 1437730 1429378 399221 393155 565663 568411 700227 685968 717512 719541 748265 763026 727337 811459 1899700 1995455 1197942 1003880 621727 614131 733867 728724 761361 770835 776994 790776 897421 892420 4915988 5119209 39.25 71.1 1
10:27:20 2024-01-29 667694 665007 185370 180969 296300 303123 324969 319091 201710 200432 243761 250017 281911 285561 4358428 4626920 6388331 6224715 1064718 1113126 266016 233275 246224 245799 296412 288563 275500 278177 191547 194185 656435 625108 1466080 1420158 398088 393908 565663 571976 700190 681917 716751 718521 747390 764172 732645 811714 1890481 1983177 1199638 1009540 619963 608760 733867 727691 755436 771925 783803 789614 897384 892528 4966527 5118946 39.25 71.1 1
10:27:21 2024-01-29 676483 665684 185561 180905 296598 302843 323719 323055 205686 200922 243797 247766 282315 286710 4358428 4667897 6388552 6224160 1078379 1114310 265572 234357 246619 246386 297565 288369 275958 278925 191251 195276 648574 626893 1432227 1410435 399221 395553 564827 571010 702326 684098 718350 724639 746772 761780 734834 810559 1895893 1998240 1195986 1008106 624831 610088 734907 732104 754328 765276 783803 787261 889705 896080 4978224 5115837 39.25 71.1 1
10:27:22 2024-01-29 677445 665953 184946 181791 295624 302185 324704 321814 205399 201238 243761 247422 282531 284019 4348814 4721854 6406982 6205214 1091336 1117887 265980 233996 245605 246801 297811 287927 277656 277217 192158 194694 652862 620492 1432182 1420158 398654 394709 563957 568339 704352 682882 715305 724603 748265 757423 732686 815034 1903787 2010990 1197942 996713 625276 612829 728858 731586 761361 761337 781575 793031 891598 892272 4911345 5104506 39.25 71.1 1
10:27:23 2024-01-29 666565 665473 184742 181830 295776 301691 324969 320059 201495 200153 243797 247354 282166 283152 4358428 4663129 6406982 6200229 1075327 1116297 267066 233310 245466 245799 297811 288532 275922 276332 192936 193773 652862 618863 1464204 1429378 396959 394540 565590 567023 699210 683957 713912 718846 752570 760810 729432 815072 1901289 1997523 1197942 997423 619963 611061 730411 727691 761361 766499 781019 793068 898873 891208 4891283 5115936 39.25 71.1 1
10:27:24 2024-01-29 665022 665003 185495 180969 295977 301902 324019 321065 205686 199492 243797 247938 281456 286235 4358428 4588041 6393102 6204653 1062457 1117887 266434 233926 247172 245284 297811 288441 274829 278729 191855 194967 655021 628228 1448377 1420158 398088 393226 568362 571976 700729 685446 718116 717424 749219 761780 728547 809982 1895893 1979873 1197942 1008106 618131 610177 733867 725630 755436 766499 780426 786107 898873 892528 4933608 5125288 39.25 71.1 1
10:27:25 2024-01-29 676483 665688 185530 180985 297872 301197 323983 322076 205329 200502 243761 247422 282279 284489 4345678 4661437 6388331 6197221 1074918 1111434 267027 234287 245706 246452 295708 288405 275993 277253 191251 194694 652862 629130 1437974 1410938 396732 394405 563197 571828 700234 682159 718350 723271 749404 763395 733793 809369 1892241 1992629 1194029 1009577 624387 609227 733903 731274 753650 765276 781606 786107 889705 892564 5012136 5115936 39.25 71.1 1
10:27:26 2024-01-29 675523 665944 184902 181512 296004 301901 323947 321065 205221 200467 243381 247972 282279 283303 4367780 4747930 6406982 6200745 1089857 1112877 265874 234614 244940 246280 296506 287082 276417 276403 191680 194079 658579 621384 1432457 1420158 398088 396502 565663 568302 705277 682882 715473 722481 748265 756673 731577 813877 1905139 2010719 1194385 997423 624387 612829 729651 731032 761361 761372 779317 791902 889485 891171 4896093 5115936 39.25 71.1 1
10:27:27 2024-01-29 668062 665944 184902 182084 296020 301639 324969 320544 201398 200118 243797 247388 282315 283303 4358428 4662346 6420760 6193457 1072363 1115248 267351 234675 247551 245865 297032 288261 276417 276403 192398 194115 684926 620607 1438310 1432319 398088 391980 565663 567060 700227 683775 713875 718521 752570 761346 732973 813877 1899700 1998240 1217592 998823 619963 611061 729797 727691 762441 766499 781019 791902 897199 891456 4898465 5115837 39.25 71.1 1
10:27:28 2024-01-29 665027 665012 185495 180943 296926 303013 323983 320094 201710 199179 243833 247766 282082 285833 4355047 4588526 6388552 6209595 1060016 1114457 265714 233414 246153 245690 296585 288333 275164 278069 191855 194659 656257 626354 1471205 1418978 398654 391944 565227 571976 699198 682532 718460 718521 747300 762990 731256 811565 1892017 1983448 1217677 1008895 619474 603911 733347 726659 754328 770835 783803 788381 891973 896263 4992467 5104244 39.25 71.1 1
10:27:29 2024-01-29 675830 663232 185299 180874 296228 301867 322440 322005 205259 200398 243689 247354 281385 286875 4348739 4661437 6369680 6218461 1085901 1116039 265236 233902 244368 246037 296225 288261 274515 277926 191286 194079 648574 622854 1467489 1413721 396922 394154 562927 570356 703104 680709 715305 720330 747865 757350 737158 814997 1901289 2012379 1217677 1000908 621727 607979 728858 729373 756508 763095 783901 793031 884172 892468 4934785 5134232 39.25 71.1 1
10:27:30 2024-01-29 671987 666207 185330 180939 296188 303070 320976 321065 205651 199770 243797 246600 281385 284453 4342545 4668321 6397656 6199703 1081343 1114457 264019 233379 244574 245354 297378 287383 276238 277499 191617 194079 652862 620047 1447301 1423020 396359 394540 567156 568705 702216 686495 710224 719504 751537 757423 728821 818616 1902780 2001773 1199898 993880 620802 610988 727824 726659 759135 765240 778832 793068 897528 891008 4849908 5113872 39.25 71.1 1
10:27:31 2024-01-29 671699 665944 185103 180900 297135 300283 324440 320508 205651 200258 243134 247229 282315 284524 4361613 4628668 6439157 6184038 1065663 1112015 266122 233310 243992 245732 297500 286499 276274 277180 191181 193938 658579 626430 1452896 1428250 400284 392976 567156 568485 699198 686940 718535 719541 753785 761881 728821 811714 1898589 1986261 1205899 1003880 621727 613697 733986 728724 758025 770835 776369 787224 897162 894025 4925386 5104207 39.25 71.1 1
10:27:32 2024-01-29 668168 664976 185170 180974 296681 303013 324969 319539 201086 200432 243517 248110 281814 284888 4355283 4633526 6369680 6197612 1063957 1111979 266905 231980 244815 246111 296139 288550 275393 277499 193263 194553 654113 624638 1436769 1418978 398654 393131 564527 571497 698592 681675 717512 719031 746606 766097 733720 811714 1892017 1988050 1199638 1007459 619963 603911 733347 728724 754328 770835 783803 787261 893198 892456 4982822 5104834 39.25 71.1 1
10:27:33 2024-01-29 675043 664712 185321 180909 296224 303411 322666 321743 205616 200398 243761 247354 281246 286235 4358428 4671898 6360355 6223397 1082782 1112804 265236 233379 244557 245939 295816 288622 274378 277730 192053 194553 650003 622277 1459686 1414951 396959 394190 562779 569364 705216 680709 713330 720293 749862 760740 736994 814960 1898589 2016825 1221747 1001740 621727 603911 728858 730611 756508 763017 788119 793031 888556 893731 4940655 5122865 39.25 71.1 1
10:27:34 2024-01-29 671987 665944 185460 181512 296224 302858 323191 321065 201052 200083 243797 246600 282332 284653 4383849 4683023 6406707 6209082 1077428 1115248 264459 233379 244745 245354 296758 287630 275677 277396 191750 194553 645124 620047 1454253 1427235 396959 394540 567192 568251 703178 683738 710187 717502 752606 761512 729634 818011 1899664 1998938 1197942 996595 619032 610556 728858 726659 760822 765942 779243 793068 898697 888585 4867534 5106584 39.25 71.2 1
10:27:35 2024-01-29 671391 665948 185495 180900 297554 300740 323947 320023 205616 200398 243797 247229 282279 284515 4355283 4611556 6434570 6190699 1067258 1112804 266122 233379 244027 245732 297847 286240 276524 277129 191257 194553 655721 627789 1432803 1428250 399789 393047 568069 568521 700153 687509 719522 719541 752221 761917 728821 814079 1898589 1995455 1213602 1003565 620664 613697 731718 728207 760247 766499 776539 788455 895588 893731 4910094 5113872 39.25 71.2 1
10:27:36 2024-01-29 665799 664497 185500 180935 296228 304351 323911 318573 201364 199805 243761 247938 280992 284924 4336325 4614769 6379005 6200229 1063038 1112015 266051 232823 245536 245354 295816 288513 274834 277396 191355 194150 647238 625867 1439117 1417753 398654 393424 564682 571976 698629 684098 718460 717355 746172 761917 731018 810559 1893591 1979873 1195649 1008152 619774 607363 731755 726145 753650 770835 783245 787224 891973 892420 4971311 5100605 39.25 71.2 1
10:27:37 2024-01-29 675523 665466 185530 180905 297131 301232 321951 321065 205224 200525 243345 246634 281189 285887 4345888 4661789 6379005 6197423 1077310 1109581 264203 233704 243822 245732 296668 287630 275484 277786 190753 194730 651356 626893 1461954 1411712 398654 395409 564527 571976 704215 682643 718498 723641 747279 757386 731677 810367 1894943 1992592 1219587 1010294 623023 609950 734907 729410 753260 764702 783803 783804 889705 896604 4985665 5113872 39.25 71.2 1
10:27:38 2024-01-29 675523 665003 184902 181512 295571 303261 323456 320059 205259 200432 242437 247388 281420 282685 4336325 4729385 6397656 6197612 1088190 1109618 265678 233379 248216 246111 296139 287154 276100 275962 191425 194150 662331 619305 1443407 1422008 398074 396221 564527 566840 701184 682643 712639 723321 753105 757242 732645 814997 1903787 2013843 1211635 997423 624387 610988 729856 732622 760247 761872 781575 792100 889815 889841 4925386 5108261 39.25 71.2 1
10:27:39 2024-01-29 664129 665446 184289 182049 295512 303123 323647 319056 205651 199770 243761 246634 281482 283620 4355283 4655205 6388331 6200229 1072788 1112804 265271 232661 245158 245148 296764 287288 275220 276546 191861 193878 651433 617541 1451628 1426062 396249 394540 566645 567717 701184 686045 710077 717355 754863 761635 730893 815614 1901289 1999388 1199898 995295 618591 610088 728341 725998 760745 766355 778136 792466 897310 888549 4853661 5089635 39.25 71.2 1
10:27:40 2024-01-29 671432 664967 185495 180905 297135 302156 323947 320023 205294 199944 243797 247229 281850 287074 4349018 4599570 6434958 6190864 1066498 1111228 265678 233020 244027 245354 297601 286714 275713 277396 190788 194150 647144 627340 1433689 1423186 399221 395660 567886 569864 700190 685785 718535 719541 751389 765250 728120 809183 1895893 1978470 1217504 1004557 621285 612755 733899 726659 757994 769892 774681 786070 898873 894807 4925386 5097045 39.25 71.2 1
10:27:41 2024-01-29 669802 663964 185170 180939 295776 299373 324933 320410 205438 200467 242589 247388 281045 284054 4348889 4642905 6376181 6188533 1060166 1109618 266087 237109 244780 245389 295344 288550 274799 277360 191355 194150 657150 622854 1436080 1416135 398088 391359 564527 571792 699805 682643 716380 717392 745536 766097 733665 811565 1889330 1979873 1201633 1005174 620333 607979 731288 726659 754328 770278 783803 787821 890673 894696 4975745 5096933 39.25 71.2 1
10:27:42 2024-01-29 673607 664712 185460 180905 295772 303013 321012 321030 205116 200118 243553 246634 280565 285806 4349018 4663129 6360616 6215369 1075775 1108759 264459 233379 243312 245389 296139 286750 273959 277981 190788 194730 637139 626000 1434453 1408938 396396 393779 564030 571792 705179 683070 715325 722613 746063 758589 734650 816357 1897370 1999705 1195986 1001740 622745 606319 728858 728365 754328 761872 788286 790739 889705 893731 4950047 5113872 39.25 71.2 1
10:27:43 2024-01-29 673607 665953 184876 180930 295946 301197 321951 322005 204903 200467 243553 247922 281814 283152 4336325 4692295 6406982 6197612 1082113 1116039 263649 233414 243787 245354 296973 286754 275129 276510 191390 193878 639161 622409 1432314 1419151 395834 393779 566864 568411 704678 687509 713266 719541 751578 759126 728673 820012 1903921 2001773 1219587 992468 618168 612311 727787 726659 756508 761908 777268 792956 893653 892640 4853084 5111907 39.25 71.2 1
10:27:44 2024-01-29 669692 665953 185205 180905 296264 301839 324704 319091 205294 200118 243345 247229 281920 283152 4345917 4639334 6444283 6181499 1068782 1112841 266905 232985 244368 245354 296139 286620 276595 275344 191390 194150 657150 622854 1431887 1429378 398937 391980 564030 567023 698518 686532 715685 719356 753790 765015 728747 813376 1901463 1991867 1195986 1001740 619963 612829 734017 728207 759098 766499 774718 790442 894581 893731 4900689 5104506 39.25 71.2 1
10:27:45 2024-01-29 666745 664028 185196 180939 294140 301197 324440 318092 201537 199805 243003 247766 280565 284457 4355283 4605390 6369680 6195809 1058467 1111228 265678 237109 245193 245354 295236 288310 274378 277165 191111 194150 656793 622854 1460117 1416135 396959 393073 563595 571165 697219 682532 717837 717245 747242 765556 732973 810373 1889452 1981890 1205623 1007459 617709 603947 732828 726699 754328 766463 780982 786070 898157 897352 4931263 5113872 39.25 71.2 1
10:27:46 2024-01-29 675043 665213 185526 180333 296926 301429 322702 321065 205224 200432 243003 246600 281263 284888 4349018 4655709 6369680 6195281 1075673 1109581 265271 233379 248232 245389 296139 287513 275220 277360 190788 194730 642305 627787 1432723 1408938 399221 394405 562890 571165 699173 680709 718386 724671 747058 761526 733573 806810 1893492 1995227 1213602 1012498 623212 603947 733986 729410 756398 766355 783803 783767 886160 897056 4986459 5102710 39.25 71.2 1
10:27:47 2024-01-29 670711 663991 184285 181508 294456 303013 322702 320059 205294 199805 242248 248144 280529 283819 4355006 4717935 6358110 6197669 1081849 1111191 264494 233020 243992 245074 294992 288550 274378 276546 191861 193878 645124 619678 1471881 1409938 396396 393779 559095 570356 702289 678782 713330 721513 746910 759126 737158 816394 1897407 2009668 1187670 1002411 622133 607117 728341 727278 755972 764860 783937 792466 888579 892468 4933608 5111963 39.25 71.2 1
10:27:48 2024-01-29 671881 664962 185201 180939 295320 303123 321012 321101 205357 199805 243761 251527 281478 283585 4349076 4669731 6388331 6190864 1077191 1112015 264019 233344 244027 244600 296513 287190 274870 276510 191355 194150 651433 618714 1438421 1419151 395554 391705 565663 568741 700234 683921 710187 717502 750781 761278 728599 816120 1901252 2001124 1197942 993568 619474 610951 726756 724603 759135 765978 778907 793031 897421 883551 4853661 5100867 39.25 71.2 1
10:27:49 2024-01-29 669454 665730 185330 180614 296264 301303 323001 319574 205151 199931 243381 247229 281420 284090 4342304 4620815 6443785 6175248 1067258 1112569 265900 232985 244027 245389 296556 285873 277110 276510 191089 194150 657150 625533 1445025 1427078 398654 391980 565663 567023 698207 685931 717512 719541 752221 764905 728046 814079 1897407 1991904 1194029 1002411 620359 612646 731969 726659 759171 766499 777684 790176 895551 892468 4880936 5097232 39.25 71.2 1
10:27:50 2024-01-29 664710 664005 184902 180939 295776 300740 322929 319574 205581 198833 243761 246634 280657 284924 4339724 4572684 6374464 6190864 1060439 1108011 265678 233020 244574 244429 295816 287706 273994 277396 190955 194150 650003 626446 1443444 1416135 398088 392914 566864 571570 700724 683921 716206 716486 747279 761780 730190 811640 1896369 1979076 1198223 1003805 621170 612609 734563 727580 756508 766463 773938 785830 898914 893731 4910094 5113872 39.25 71.2 1
10:27:51 2024-01-29 673607 664748 184906 180333 296255 299373 322702 320804 204903 200293 242967 246634 280529 285951 4339813 4648195 6379005 6190864 1074019 1108795 265714 233344 243707 245424 294707 287190 274414 276087 191089 193878 651433 627787 1428804 1410938 398937 393815 559095 569548 699234 680227 717259 720366 746772 757495 733968 805775 1890892 1990363 1188161 1010334 621690 607979 735099 730796 755362 767776 783803 783174 889705 895446 4962086 5105485 39.25 71.2 1
10:27:52 2024-01-29 671699 662046 184121 180935 293200 301268 321951 319574 205259 199770 242589 247766 280529 283152 4339724 4708556 6330487 6195741 1078923 1109618 264459 233217 248499 245148 295931 288071 273122 276582 190788 193607 645715 621076 1435388 1405704 395834 393226 562366 570356 702020 678782 714456 718768 744978 755184 733757 811751 1896192 1999662 1194029 1001696 621690 609530 728821 728724 753150 763853 783864 789540 888556 891171 4938311 5095155 39.25 71.2 1
10:27:53 2024-01-29 674867 665473 184742 180900 294906 302266 320134 321065 201897 199631 243381 247229 280665 283152 4345917 4676371 6388331 6182041 1079804 1109581 263395 233020 248499 244600 295816 287365 274414 276316 190788 193878 660821 618714 1443553 1419151 395834 392016 565663 568339 699210 682918 710224 716994 749404 757386 728304 815034 1898589 2000372 1195986 993754 618442 608621 726756 724383 759701 766088 778352 793031 896784 883515 4838580 5097232 39.25 71.2 1
10:27:54 2024-01-29 669724 663887 184906 180580 296264 299408 322965 319091 205116 199931 243553 246883 281189 283303 4335823 4595762 6407064 6161963 1063388 1112569 265306 231980 243312 244977 297392 285837 275553 276510 190822 194014 651433 626000 1452572 1421971 398654 392016 565663 567863 697219 683993 717512 718521 750094 762856 727787 809369 1890444 1979656 1194029 1003842 620359 611779 732490 726586 759738 766283 777242 789351 895551 892468 4894924 5106584 39.25 71.2 1
10:27:55 2024-01-29 664115 658281 184766 180939 295325 300319 322475 318092 205686 199145 243003 247354 280195 284453 4345917 4586633 6369928 6190864 1057352 1106819 264494 236919 244780 244635 295723 288188 273158 276582 190788 194014 647144 624191 1449286 1413946 396959 390810 564864 570760 697219 679921 716492 715472 746220 761917 729432 810559 1889330 1977068 1205623 1007384 618591 608212 732490 725483 752083 766355 781389 788225 894766 894995 4964210 5117521 39.25 71.2 1
10:27:56 2024-01-29 673607 663732 185196 180641 295677 300986 321012 321030 204938 200083 242967 251598 280138 284960 4349076 4644478 6360867 6204653 1075441 1109581 264054 233217 248463 245389 296139 286763 274834 277396 190187 194730 653571 625108 1436189 1405944 396959 396221 563161 571976 701261 681675 715155 720403 743542 757423 732645 809369 1892017 1993770 1192073 1007384 623023 610034 733011 731315 752083 765006 781426 788225 884099 896226 4968832 5108149 39.25 71.2 1
10:27:57 2024-01-29 676003 664971 184351 180974 295779 303172 322440 320023 204938 200467 242248 251386 280565 281464 4333238 4717935 6397656 6197612 1085127 1109618 264494 233344 244673 245183 296139 285837 275291 275664 191089 193607 661795 620190 1440338 1416135 396959 394405 563161 565385 702289 679921 712861 720366 751583 755184 729469 811459 1898589 2006105 1211635 995295 624312 612311 728821 730759 759738 761698 777951 789990 891709 890522 4896093 5100482 39.25 71.2 1
10:27:58 2024-01-29 665389 663996 183666 180974 293493 301232 322786 318092 205329 199179 243003 251563 280334 283104 4336162 4648270 6383783 6179659 1072788 1109618 264494 236811 244403 244977 296139 286750 274606 276122 191390 193607 643715 620098 1444934 1424319 395834 391395 565663 566622 698187 682918 710187 716486 748229 757495 728821 813877 1898589 1995455 1219587 993880 618131 611441 727677 726182 761949 766088 776847 791753 894434 886091 4847717 5099059 39.25 71.2 1
10:27:59 2024-01-29 670271 663855 185170 180576 296264 299408 322475 318949 204973 199665 243725 247229 280992 284019 4336721 4586609 6425632 6181499 1066081 1109618 265714 231980 248433 245183 296513 285873 275484 276546 190788 194150 653571 626893 1450327 1420158 398654 392016 566864 568741 697219 683993 715192 719031 750094 763395 727787 808756 1892017 1974965 1198223 1001740 619963 611061 734054 726402 757919 766319 776688 787064 897418 893621 4925953 5111832 39.25 71.2 1
10:28:00 2024-01-29 665473 664318 185029 180900 294104 300319 323456 318624 200985 199979 242248 246669 280529 284054 4330117 4617555 6369680 6182041 1056884 1111228 265492 236704 244403 245183 294193 288107 274131 276546 190788 193607 640367 622854 1432126 1413946 396959 390775 559167 570356 697219 680227 715982 716994 744592 761881 732127 809406 1881298 1977068 1201633 1004594 617709 606687 730930 726402 754761 770437 783766 785959 890710 894959 4976095 5089710 39.25 71.2 1
10:28:01 2024-01-29 673129 663580 185051 180689 295566 301268 321012 320579 204903 199840 242796 251563 279677 284995 4339827 4648158 6341991 6197574 1081354 1106819 264054 233020 248463 245183 294086 286750 273193 277396 190822 194150 652121 624219 1447455 1406941 395834 393226 562366 570356 702326 678782 714456 719312 746072 755184 733771 811751 1890517 1998287 1194029 1000317 621285 606257 727824 727278 754761 763744 785891 789429 889185 896447 4933581 5097344 39.25 71.2 1
10:28:02 2024-01-29 673607 664032 184672 180836 294100 301412 320526 321065 204938 199875 243409 247229 281262 283152 4339724 4678978 6376867 6179697 1082015 1108795 263649 236184 243707 244635 296556 285980 275255 275664 191054 193619 652862 621076 1430252 1416135 396959 394441 564864 567060 702326 682918 713912 720330 752792 754020 728821 811459 1898589 2004649 1209679 995295 621727 611061 728858 726333 758622 762629 778907 792175 891525 888477 4886419 5082352 39.25 71.2 1
10:28:03 2024-01-29 664129 664073 183705 181270 293692 302511 323420 318092 205151 199492 242832 248444 280334 282064 4339948 4648382 6379005 6181499 1069737 1108795 265271 236847 246401 244635 296139 286786 274834 275278 191460 193032 661727 617541 1467000 1427352 396396 390846 564864 565385 699234 681917 710224 716486 753328 757495 728821 813263 1895893 1993198 1195986 992468 617746 608760 726278 724603 756954 763251 778907 792807 897310 889007 4849830 5096066 39.25 71.2 1
10:28:04 2024-01-29 669692 665012 184911 180493 294175 301942 322858 318538 205224 199805 242796 246883 280817 283152 4339724 4614255 6439696 6176161 1062251 1108011 265714 236847 248463 244635 296139 285035 275484 275700 190788 193607 645124 622740 1466586 1424319 398088 391980 565263 565348 697219 683957 716492 717502 751156 762856 727787 810559 1890481 1983448 1215548 1001740 619963 611061 731792 726659 756954 766427 775433 788150 897910 893428 4895038 5098196 39.25 71.2 1
10:28:05 2024-01-29 665459 661973 184867 180870 295289 302339 322380 319562 201019 199110 242177 246634 280125 285062 4339646 4590494 6360355 6190324 1058583 1109967 264459 231980 244780 244600 295687 287733 273888 277129 190753 193878 640191 624638 1463178 1416098 396959 391359 565263 571165 698207 681363 717512 716486 747390 763934 729058 809332 1889330 1977068 1194029 1006713 617269 607979 731201 723467 752193 766427 780389 786951 894507 893512 4924149 5112789 39.25 71.2 1
10:28:06 2024-01-29 675449 663903 185290 180230 295450 300283 320976 320745 202320 200175 242518 251598 280529 285472 4339052 4648195 6379005 6180946 1072628 1109967 264459 233182 245085 245354 295200 286275 274571 276510 190153 194150 650003 627787 1431794 1409938 398088 393779 559095 571165 700227 680709 718535 721896 744592 757423 732608 808018 1886647 1986261 1190117 1010257 623023 603875 733899 729373 754863 765779 783803 783730 890591 899266 4996621 5103356 39.25 71.2 1
10:28:07 2024-01-29 671509 664327 184110 180905 294107 302831 321915 319056 202497 200154 241890 247904 280582 283117 4349076 4717935 6360084 6190324 1082009 1109581 264459 232661 243277 245319 293084 288071 274799 275504 191390 192997 665171 617828 1439566 1410938 396811 392016 561332 565348 700198 678782 710187 720366 747901 756781 734797 813840 1894510 2008070 1207618 998133 622612 607117 726756 729410 755836 765188 783803 791534 884501 891493 4930707 5109135 39.25 71.2 1
10:28:08 2024-01-29 671875 663313 184700 181335 295713 300915 320941 320544 204903 199457 243400 247123 280529 283117 4339052 4671656 6392654 6180946 1081268 1111191 263614 235880 245085 244565 296973 285592 274799 275857 191054 193607 643715 621076 1441454 1416135 396959 394369 565663 566987 702289 682882 713330 719541 751156 752954 728821 814068 1899939 2004378 1186709 994587 621285 610520 726793 728207 756917 761771 774644 790739 892231 883551 4866775 5096066 39.25 71.2 1
10:28:09 2024-01-29 667228 663818 184114 181470 294211 303920 322929 319001 205189 199596 242931 248128 280455 283799 4342743 4639399 6402000 6176575 1069663 1109581 265678 237073 246438 244600 294950 286611 274378 274821 191425 192997 677285 618422 1437931 1427352 396677 390775 564030 564477 698702 680846 710224 716486 752221 761780 728821 811459 1895893 1992608 1194029 992468 617709 609154 725727 724529 758659 766346 774718 792466 894581 884359 4842957 5096066 39.25 71.2 1
10:28:10 2024-01-29 669807 663809 184985 180728 295347 301729 322261 318057 204868 199110 242760 246467 281139 285338 4336552 4575792 6416307 6166674 1066354 1109967 264459 231980 248814 245148 295780 285000 275255 276087 190452 194014 650003 624525 1439483 1423186 398654 391980 565663 567023 697219 683921 717512 718521 751156 763395 726719 809332 1892017 1979873 1196304 1001740 619926 611024 731755 726659 755836 766391 774058 783804 896222 893099 4916294 5109135 39.25 71.2 1
10:28:11 2024-01-29 664469 661901 184731 180771 294824 300809 322750 316991 201019 199145 242212 246634 279646 286223 4342743 4585394 6367359 6180946 1063462 1109967 265236 231980 248427 243848 295852 286714 273924 276546 190187 194150 651758 626430 1426156 1417140 397805 391980 565663 570356 698702 683401 718023 715435 746772 761780 728304 806996 1890444 1974267 1203810 1004594 617709 609621 732828 723467 753650 765240 774681 783767 894618 893731 4919500 5108519 39.25 71.2 1
10:28:12 2024-01-29 673460 663903 184566 180801 295836 300491 322523 319881 201861 200700 241971 251598 280529 283303 4345271 4635003 6360355 6161963 1075936 1106547 265865 231980 243707 245354 295200 286714 275415 276281 190788 193607 651433 626818 1439608 1413721 398937 392016 561332 568302 697219 678782 718535 719784 746736 761780 733246 806348 1885271 1984854 1188161 1008069 621727 603875 732947 728724 753762 764127 782688 785420 884209 894696 4990603 5099059 39.25 71.2 1
10:28:13 2024-01-29 671987 661910 183986 181374 293967 302010 321510 318914 202037 199596 241684 247354 280068 282289 4346577 4708556 6323053 6185909 1081863 1109967 263649 231980 245997 245148 294671 287630 272670 275766 191054 193607 647144 619602 1457587 1410938 395296 392016 561332 567827 701720 678782 710224 719541 747168 756248 733757 811459 1890481 2007494 1215642 995954 619963 606257 726241 728724 754863 763386 783803 791339 884464 891008 4915988 5093244 39.25 71.2 1
10:28:14 2024-01-29 670770 665739 184189 180771 295369 301091 320277 319881 202320 198971 243165 247922 280569 282685 4342304 4661163 6388331 6181499 1072528 1109618 263614 237181 244027 243848 294914 285802 273959 276087 190810 193607 642305 616501 1446266 1416135 395554 394260 565663 567060 700234 682918 709647 717502 748960 757314 728821 815034 1894510 1995455 1197942 992468 617709 609154 725727 724566 755836 763925 774718 791902 893276 883407 4839370 5089600 39.25 71.2 1
10:28:15 2024-01-29 668817 666207 184586 180737 293997 300622 322786 318432 202037 199596 242410 247088 281209 284150 4339646 4620815 6424868 6171567 1062972 1106819 265271 236847 248463 244600 295687 284960 275677 275435 190753 193607 665171 622854 1437078 1425329 398088 391395 563993 565079 696232 682882 715473 717502 750469 763666 726719 811136 1892017 1983448 1190117 1001740 619474 610988 731201 726145 756346 768332 774478 783804 893653 891171 4888019 5087880 39.25 71.2 1
10:28:16 2024-01-29 664277 664314 184888 180663 294140 302266 321808 319257 202603 198971 242410 248618 280007 285964 4336552 4570050 6369680 6161963 1058894 1106819 265236 236847 243957 243848 295852 286714 273158 276935 190187 193878 657150 624638 1443409 1415132 396959 392016 565663 570356 699418 681917 717512 715435 745118 757495 728526 806996 1890673 1971435 1211607 1006713 615951 603911 731878 723467 752695 765978 778099 783767 893947 893354 4915988 5082352 39.25 71.2 1
10:28:17 2024-01-29 673607 664051 185178 180629 295973 300974 321808 319881 201438 199666 242069 247816 280158 285449 4339646 4639399 6360355 6180946 1072603 1106819 264459 232985 243707 245354 295200 286714 274414 276051 190222 194150 650003 626893 1425287 1409938 398654 393779 559095 570356 699198 679189 718535 720330 744978 757459 732608 806828 1885271 1984854 1190117 1009540 622133 607117 733867 727241 753650 765240 782688 785532 888410 894696 4971393 5098776 39.25 71.2 1
10:28:18 2024-01-29 669688 662046 184040 180732 293898 302903 320727 318914 202037 199631 241746 249141 279928 285008 4339724 4708880 6348984 6215748 1078923 1106819 263614 231980 245085 244600 294372 286750 272670 276189 190753 193437 655021 619602 1438158 1401719 395834 393190 559167 569951 701224 678782 713330 718224 743506 755148 732645 811714 1892017 1995455 1215597 998823 620844 605618 727824 728207 752193 762847 783803 788418 884318 890542 4928905 5088142 39.25 71.2 1
10:28:19 2024-01-29 673905 663054 184316 180866 294784 302584 321968 320519 201438 199631 242823 246950 280424 284604 4336351 4679695 6392654 6170404 1079036 1106819 262843 234409 248427 243883 296139 285837 274834 275628 190655 193607 657150 619305 1426823 1414951 394714 391705 564864 566586 701221 681881 708102 716486 749526 756248 727235 815034 1895893 1995184 1195986 991021 617709 608724 724699 724053 755874 761337 774094 791902 892949 883443 4825218 5087880 39.25 71.2 1
10:28:20 2024-01-29 668438 664037 184324 180338 295776 302052 322416 320467 201932 199040 242069 246362 280503 284920 4333132 4605009 6429242 6153215 1065479 1109179 265050 236906 248499 244600 295651 285044 275449 275664 190620 193607 655721 622854 1429533 1423186 398088 391395 565263 565312 696232 683921 716492 717502 751648 762856 726719 809332 1890673 1977763 1223373 1001740 618591 610988 731237 725630 756508 766391 774478 783767 894655 891135 4906589 5091062 39.25 71.2 1
10:28:21 2024-01-29 664383 662014 184285 180744 293620 299408 323396 319971 202391 199840 242069 248618 280394 285522 4342551 4630753 6348381 6170803 1057278 1109930 264424 237073 244574 243883 295874 287392 273158 276546 190753 193878 649467 622854 1428322 1414951 396959 390191 564030 570356 696948 682159 716492 715472 744941 762856 729163 809332 1886647 1974267 1211607 1006467 617269 607117 729678 724016 752193 766197 780982 785475 892010 894172 4938311 5087889 39.25 71.2 1
10:28:22 2024-01-29 673607 662763 185205 180303 295070 300283 320976 319810 202027 200154 242644 247919 280477 284746 4342551 4650645 6379005 6181499 1073370 1109364 264318 232985 243707 245183 295236 287046 274606 277360 190187 194150 640896 626893 1427135 1406941 398088 393779 559131 570760 700227 680227 718535 720330 745118 757495 732645 808144 1889330 1990492 1192073 1007459 623055 603947 731792 728443 752193 763590 782688 783767 887116 894696 4972493 5095141 39.25 71.2 1
10:28:23 2024-01-29 673570 663372 184156 180905 293204 302156 321048 319056 201932 200315 241926 249106 280319 284201 4338718 4728905 6348607 6197612 1078923 1109694 264141 233078 248391 244806 294372 287630 273451 276087 191222 193337 651433 618422 1447076 1405385 395834 392016 561332 568741 701261 678302 710224 719541 745107 755148 733757 811459 1892017 2004649 1187670 998823 620844 605399 726793 727691 754328 763386 783308 790739 887299 891171 4928905 5087880 39.25 71.2 1
10:28:24 2024-01-29 673425 663531 184351 180589 294461 302266 320490 320059 204903 199840 243184 247017 280402 285375 4342551 4671580 6388331 6188731 1081849 1107974 263649 233182 243670 244565 296556 285102 275449 275766 190753 193472 643715 620492 1435406 1416135 396212 394092 564864 565385 702289 681881 712318 719821 751648 752990 728821 811751 1901289 2001809 1209679 995295 621727 610988 727824 728724 756917 761771 774754 788455 890967 888585 4874911 5087880 39.25 71.2 1
10:28:25 2024-01-29 665022 664028 183701 180775 293209 299373 322702 317132 205224 198867 241926 247572 280711 282742 4336351 4650645 6430036 6176794 1069182 1108759 265900 236704 243312 244837 295687 286548 274834 274593 191111 192997 676770 618422 1432813 1427352 396959 393073 564030 564477 697219 679921 711775 715472 752221 761780 728821 814799 1895893 1989080 1194029 996713 617709 608724 727824 724566 759171 766391 776994 788455 893947 883551 4860036 5097232 39.25 71.2 1
10:28:26 2024-01-29 664383 663013 184320 180373 295325 302156 321951 319562 204938 199006 243381 247229 280341 286260 4342654 4582631 6434246 6157531 1065163 1108759 265236 237073 245460 244394 297371 286298 275255 276316 190187 193878 671400 624638 1424020 1420158 398088 391980 565663 566622 697219 683921 716492 718011 750094 762856 727271 808756 1890673 1977537 1215597 998823 618591 610988 728858 724603 756917 766088 772412 786107 892318 891135 4877514 5087880 39.25 71.2 1
10:28:27 2024-01-29 662234 658214 184320 180333 294461 301412 321012 320198 205259 198487 242796 251598 279743 286260 4342304 4568268 6387353 6162001 1062705 1109782 264459 237109 248427 243883 297320 286262 273853 276546 190222 193878 657150 626446 1434838 1416135 396959 391980 565663 569548 698921 683921 717512 715472 747901 761780 727832 806996 1890673 1971472 1180951 1003842 617709 609227 731910 723504 754840 765978 774718 783804 894618 894062 4905472 5078734 39.25 71.2 1
10:28:28 2024-01-29 670637 664051 184613 180905 295776 300270 322965 318832 204903 200083 242006 251633 280299 283152 4348651 4644002 6368595 6170840 1064718 1108575 266016 237073 245085 245389 294372 287392 274414 276138 190788 193607 665171 625533 1464215 1416135 398654 391395 559059 568705 697219 678706 717512 719031 744978 759706 733757 806903 1881261 1977068 1189664 1006025 617634 606687 729651 725630 751509 766499 783803 783804 890967 893502 4966637 5097232 39.25 71.2 1
10:28:29 2024-01-29 673129 658295 184609 180584 294456 301232 320941 319056 204725 199145 241854 247229 279447 284777 4345413 4660228 6380864 6197989 1072287 1107190 263614 234675 245085 244565 295687 286750 273959 276225 190014 194150 651433 626000 1448010 1401719 395614 393226 562366 570356 701224 681192 715473 719821 743506 755184 729542 810559 1890481 1992629 1215597 1001740 621727 607117 728858 727792 751661 761771 783803 786107 884245 891456 4942987 5095244 39.25 71.2 1
10:28:30 2024-01-29 675348 662082 184121 180584 293841 301266 320976 319091 200912 199770 242248 247229 280529 281464 4320466 4715444 6387353 6179227 1084331 1109179 264459 234409 243454 245284 295236 285601 275291 275435 190788 193326 682570 618422 1428521 1415132 396396 393190 559059 564949 700198 680709 710224 720366 751537 754617 729432 811422 1895893 2004378 1205767 994587 623498 609190 727308 728343 756954 761771 779280 789614 888556 883551 4912479 5087880 39.25 71.2 1
10:28:31 2024-01-29 664120 662087 183573 181512 293287 304080 321987 317132 204973 199006 242212 247229 279764 281464 4336552 4650804 6387353 6179316 1071912 1107974 263649 236883 246264 244355 295159 286240 274571 275700 190487 193472 661727 617057 1441455 1416135 394714 392016 564864 567060 699173 681917 709144 716486 747938 755184 728304 815034 1895893 1996151 1201854 991763 619523 609190 725763 726659 755811 762349 774681 791902 892231 883479 4853084 5078528 39.25 71.2 1
10:28:32 2024-01-29 664115 663022 183997 180905 294425 298884 322702 317132 204903 199006 242248 247229 280421 282998 4330372 4631780 6394099 6183727 1071838 1109930 265236 236740 243992 243883 295830 287095 274201 274821 191390 192727 651433 615783 1440892 1425329 396396 390227 564465 564949 698963 681399 710187 715472 751537 757495 728821 813840 1894547 1992629 1217592 992468 617269 607436 726793 724603 758598 764163 776957 790739 893313 886274 4835685 5087880 39.25 71.2 1
10:28:33 2024-01-29 665789 662046 184738 180049 296163 299373 321951 318092 204868 199145 243003 246503 279681 283117 4330372 4582918 6420285 6169201 1064402 1109105 264353 237073 248391 244600 295400 284728 274323 276031 190153 193878 642856 625533 1431113 1418978 396959 391395 565663 568302 697219 683921 717512 716486 747901 761780 726756 806996 1890673 1971472 1205767 1002336 618205 610088 731792 724053 755836 765276 773509 783804 895588 892468 4912479 5095141 39.25 71.2 1
10:28:34 2024-01-29 668173 663376 183997 180338 294380 298884 323001 317167 204582 200175 241461 251598 279677 283117 4333384 4643055 6377101 6179810 1059936 1111272 265688 233686 243992 244600 293646 286786 274117 276031 190788 193607 648574 621076 1440896 1413721 396959 389645 559059 568741 695739 678782 714456 716486 743542 761346 731572 809406 1883970 1977068 1203628 1004594 617672 606257 730930 725630 753188 766463 782688 783804 890967 892795 4948733 5075082 39.25 71.2 1
10:28:35 2024-01-29 672652 658295 184289 180299 293967 300775 320005 319056 204582 199179 241890 251527 278828 284489 4330372 4634929 6358263 6188646 1074137 1106709 263509 232916 243634 244600 294336 285989 273959 276582 190544 194009 652683 625108 1446011 1401719 395834 393636 562366 570356 700234 680709 715473 719821 739323 754617 729432 810559 1889330 1988362 1192073 1001029 621727 605399 728858 728724 750975 761771 783245 787261 886452 891838 4933608 5085813 39.25 71.2 1
10:28:36 2024-01-29 674867 663063 184028 180623 294233 299408 321012 319091 200912 199770 242248 247056 280138 281464 4327286 4685630 6375728 6179331 1085106 1109967 264282 234344 243562 245214 295414 284928 274834 274821 190620 192716 668070 619305 1433789 1415132 396396 394540 562129 564513 699703 680709 710224 720366 751156 754617 728976 811459 1895893 2001809 1194029 992468 622612 609190 726793 727828 756917 757486 779317 788455 885398 886274 4896093 5078528 39.25 71.2 1
10:28:37 2024-01-29 664120 662087 183189 180974 292600 301887 321987 317132 204938 198833 242212 247229 279677 283946 4327186 4626132 6362809 6177418 1072751 1109967 264098 234015 246023 243744 294771 286132 273959 275664 190487 193032 660277 616388 1453561 1414951 394714 390846 564864 566914 700724 681399 709144 715472 747938 757386 727787 815034 1895893 1996188 1199898 991058 617709 609227 724699 724603 756508 762847 774094 791902 892231 883443 4839821 5078528 39.25 71.2 1
10:28:38 2024-01-29 664115 662091 183993 180619 294183 300307 322702 319293 204903 199145 242212 247229 280565 283034 4330372 4625077 6402636 6167958 1063351 1109142 265980 234015 245778 244460 295552 285730 275078 274330 190620 192997 668406 619305 1448769 1426222 396959 389645 562366 563643 696875 682159 712318 716486 751537 761780 728549 811751 1892017 1986261 1194029 997842 617709 610125 728858 724053 756954 766125 773545 786665 891378 891008 4872472 5078528 39.25 71.2 1
10:28:39 2024-01-29 662505 661828 184156 180178 294421 299408 320976 317132 202308 197901 243003 251492 278862 284107 4330372 4556881 6351304 6176794 1059335 1106745 264353 234015 246126 243709 296246 287221 272946 276368 189986 193572 652121 622854 1430057 1413721 396959 390810 564066 569951 697219 682643 716492 714422 744592 761780 728821 807033 1885308 1971472 1201633 1004594 615951 605142 729774 722444 751661 766391 779280 783767 893313 892758 4905472 5095244 39.25 71.2 1
10:28:40 2024-01-29 673129 661424 184906 179662 296020 300768 320490 320059 200912 199896 242212 251386 280103 283616 4323385 4643055 6360355 6167321 1072363 1109880 264318 231911 243634 244495 294229 286333 274147 275909 190083 194150 651433 626446 1453422 1404423 398937 393047 561730 569548 698702 678782 717475 719276 742833 757459 731609 805812 1881298 1984854 1192073 1006025 621727 603875 730720 727278 750030 761908 781575 782619 887299 893731 4952469 5087880 39.25 71.2 1
10:28:41 2024-01-29 665536 662014 183503 180870 292600 301230 321915 317097 205224 198798 242177 247229 279642 284384 4333365 4636660 6360355 6153103 1069296 1110155 264953 233907 246126 244425 295472 286132 273818 275029 192853 192751 643715 616620 1440165 1420158 394714 392167 566134 565275 699198 681363 709107 716403 751426 757423 728304 813803 1895893 1990492 1194029 992431 616829 607363 725727 723431 759738 762981 776369 790701 895862 884286 4831398 5093037 39.25 71.2 1
10:28:42 2024-01-29 667219 662019 184707 180299 295289 301850 321689 318057 201755 199110 242967 246467 280072 283117 4330372 4596578 6416307 6171567 1063311 1110155 264988 234308 245530 244802 295465 284857 274657 275909 190614 193702 664627 624967 1451504 1420158 398088 390810 565626 568383 696688 683328 716492 717502 749911 762856 726682 808144 1890673 1977388 1194029 998133 617709 610088 730411 724566 755775 766319 774478 786070 891341 891530 4881088 5093037 39.25 71.2 1
10:28:43 2024-01-29 661999 657997 184254 180265 294421 301230 320976 317132 205154 197901 242177 247922 278828 283219 4336552 4556975 6379005 6166055 1060439 1106819 264212 234308 245286 244355 295601 286132 273017 276403 190348 194009 649221 625417 1426501 1416962 396959 391669 565663 569951 698247 682845 717512 714386 746736 762358 727603 806921 1889330 1972065 1186709 1001467 618994 609190 731755 724529 755399 765815 773938 783174 895551 893099 4900689 5093037 39.25 71.2 1
10:28:44 2024-01-29 667698 658223 184285 180550 293616 298849 322965 317097 201473 199735 241765 247922 279642 282685 4333365 4633526 6351029 6176537 1059589 1106819 266122 234272 245496 245109 294051 287378 273818 276138 190949 193432 650003 622854 1453957 1413721 398088 392312 561332 567863 695210 680157 717512 718521 745118 762856 734465 808168 1882745 1977068 1199638 1004594 617269 605399 728858 724529 752193 766391 782688 785512 891598 893713 4966626 5095141 39.25 71.2 1
10:28:45 2024-01-29 672652 661852 184285 180140 294385 301162 319970 319056 201473 199548 242212 247229 278889 284453 4332680 4634966 6341704 6190324 1074861 1106819 262808 231980 245085 244903 294950 286566 272876 276986 190614 194044 654298 624638 1449660 1405422 396959 393600 562927 570356 700198 680709 716231 720257 739251 756248 729432 811416 1886647 1987670 1192073 1006025 621689 603875 729733 728724 750030 761872 781575 786092 881567 892051 4953571 5085776 39.25 71.2 1
10:28:46 2024-01-29 673350 658254 183666 180870 293252 301266 320941 317132 201473 199770 241442 247229 280082 283034 4333365 4715110 6366797 6175511 1081934 1106819 264019 237109 248216 245389 294015 286687 274515 275131 190984 192517 678401 616943 1449273 1413721 396677 394260 560897 564876 700227 678302 709144 723052 749330 756212 731586 811459 1891980 2007494 1207618 993880 622612 607117 725727 728724 756508 763925 781575 790701 884792 883479 4900689 5085776 39.25 71.2 1
10:28:47 2024-01-29 666008 658218 183701 180836 292600 302694 320941 317062 205046 197935 242177 247229 278902 282254 4321020 4636660 6348494 6144334 1074332 1106819 262773 237181 248742 243813 295895 285587 274095 275380 190978 193156 643715 618833 1465648 1416962 394567 393168 565330 566987 701221 681845 708102 716403 751648 756212 727751 813803 1893455 1995184 1195986 989540 615951 607363 724699 722444 755836 763925 774058 790739 894401 886493 4839747 5083696 39.25 71.2 1
10:28:48 2024-01-29 666267 658290 184250 179860 295082 301230 321689 319038 201473 198971 242177 246295 280068 282685 4330274 4612119 6416326 6157793 1062439 1106819 265271 237145 245633 244565 294950 284964 275164 275380 190544 193632 689974 624191 1429837 1423186 398088 393424 565330 566768 697219 682845 715982 717502 750210 763395 726682 809369 1889330 1983032 1213602 998133 617672 609190 728858 724529 757994 766355 774058 786070 891021 889841 4874134 5085776 39.25 71.2 1
10:28:49 2024-01-29 661719 658178 184250 180019 293173 299338 320941 319971 205046 197866 242006 247922 278793 283152 4327186 4557303 6351029 6171567 1053876 1106819 264424 237109 243992 243404 296399 286723 273087 276225 190810 193597 645715 625533 1457115 1413721 396959 393146 565330 570208 699161 682643 716492 714386 743469 762898 730007 806921 1886610 1971766 1201854 1004594 615951 607363 729651 721860 752193 765779 776369 785420 897421 893428 4906589 5093037 39.25 71.2 1
10:28:50 2024-01-29 671662 661788 184281 179730 295320 300561 321012 318538 201333 199457 241800 247229 279738 282685 4327186 4629678 6348494 6153140 1065479 1106819 266087 236668 245085 245113 293852 286275 273158 275435 190452 193326 651433 625082 1464643 1413946 398654 393424 561332 567680 696012 680120 718023 719541 745681 761780 735024 810253 1882745 1975630 1205623 1007459 618591 605399 730930 726145 752193 766391 782811 783174 889705 893731 4954711 5085776 39.25 71.2 1
10:28:51 2024-01-29 671662 658218 184281 180299 293941 302403 319970 318573 201473 199145 241612 247229 278793 284019 4323986 4635818 6318552 6180946 1072603 1106819 262808 231980 243707 244429 294336 285931 273158 276189 189853 193878 641971 624967 1431906 1403424 396959 393600 562927 570245 701184 680599 716306 720293 747758 755184 728844 809248 1889330 1986261 1213602 1004594 622578 607117 730930 728724 751092 761872 781575 784860 881640 893354 4950047 5089404 39.25 71.2 1
10:28:52 2024-01-29 672542 658218 183682 180550 293169 301230 320976 317167 201473 199770 241220 247229 280236 282998 4330372 4710840 6357926 6153730 1081934 1106819 264239 234474 248216 245148 293404 285837 274343 274365 190753 193043 661617 618714 1433099 1413721 396249 393981 560897 565963 700190 677602 712249 722613 750730 756248 731540 811459 1894943 2007494 1207618 992468 621727 608410 725727 728306 755178 762847 780982 790139 886672 883443 4900689 5076410 39.25 71.2 1
10:28:53 2024-01-29 664055 658250 183666 180740 292600 304351 320490 317097 205046 198660 242248 247229 279756 282891 4336552 4621787 6348494 6161963 1072732 1106819 262590 237109 248360 243848 295193 285837 273959 275664 190487 193437 661727 617946 1436257 1417753 394457 393702 563812 565202 701184 682643 711234 715252 750581 756212 727787 813840 1894943 1993198 1199898 989614 617709 609154 724662 724566 755916 761771 773509 790739 889375 884286 4840797 5076410 39.25 71.2 1
10:28:54 2024-01-29 664115 658290 184250 180295 294389 298431 321951 317097 204868 198798 241631 247229 280068 282998 4327186 4608509 6397656 6157188 1066354 1106819 265271 237037 248427 243883 293979 285000 274799 274365 190487 192792 658579 618714 1448031 1427078 398654 393424 565330 565963 696085 682643 712133 716302 752074 762747 728821 811714 1890673 1990363 1192073 994587 616829 607363 726793 723321 756954 765815 776994 787858 893617 883479 4853661 5080032 39.25 71.2 1
10:28:55 2024-01-29 661212 658187 184320 180014 294425 300768 320976 317097 204868 197935 242760 247229 278862 283784 4321020 4553208 6365146 6171103 1059410 1106819 264459 237109 248391 243609 295400 286275 273122 276546 190153 193878 654470 624638 1423281 1413946 397768 394260 566940 569694 698134 684098 717438 714745 745925 757314 727603 805738 1886647 1967874 1209679 1001696 619032 610066 731237 722444 755799 765240 774478 783730 896222 892468 4897190 5093074 39.25 71.2 1
10:28:56 2024-01-29 668173 663072 184121 180299 293936 298396 322929 317132 201473 200140 241425 251492 279677 282254 4329584 4621361 6351029 6144334 1063160 1106819 266122 237037 243707 244942 293852 286512 273158 275242 190187 193302 651433 623287 1481715 1410938 398088 393387 562092 569193 697393 678118 717401 719504 746035 761671 734539 808549 1882745 1977068 1203628 1008152 617999 605618 729651 724603 751546 766247 783245 783174 890967 893731 4954711 5078528 39.25 71.2 1
10:28:57 2024-01-29 671699 658150 183997 180299 293520 300740 319934 318092 201333 198798 241800 247229 278793 284453 4330372 4634966 6314055 6172133 1072603 1106819 262808 231980 243707 243883 294336 285954 273924 276225 189888 194014 649885 624219 1451214 1400724 396959 393190 562890 570098 701110 680488 716380 721587 745162 758589 732973 809323 1884167 1983448 1190117 1006025 623023 607779 729756 728724 754134 761908 782019 784860 881640 893391 4953583 5085776 39.25 71.2 1
10:28:58 2024-01-29 671509 658295 183705 180580 293709 301266 320941 318573 201473 199145 240712 251527 279872 283435 4330372 4707493 6348607 6175511 1078811 1106819 263614 237073 243707 244600 293163 286311 273158 273946 190788 192657 680758 615783 1429895 1410938 395834 393351 559743 565963 701073 679189 712174 721587 747095 756673 734539 815193 1892144 2007222 1207618 992468 621727 606970 726834 728724 756508 763925 782252 789392 883830 883479 4900689 5076410 39.25 71.2 1
10:28:59 2024-01-29 664092 658295 183993 180303 292360 301816 320455 317132 201473 197935 242177 247056 279743 282254 4317821 4620540 6348494 6144334 1075860 1106819 262590 236978 245365 243813 296139 284964 273959 275435 190187 193032 661727 618385 1448795 1414129 394714 391395 564428 567023 701147 684547 711159 717424 750581 758052 727640 816357 1897407 1995227 1201854 989614 618131 608724 726834 724383 755911 761771 774094 791572 889265 884323 4839821 5076410 39.25 71.2 1
10:29:00 2024-01-29 665808 662091 184126 180584 293941 298431 321951 317132 201473 198833 242212 247229 280494 282998 4330312 4621713 6397656 6157848 1065592 1107974 265271 236704 248427 244394 294051 285873 275255 273981 190753 192997 660009 618714 1436766 1425329 396959 390191 562330 563680 696232 682532 715305 717424 752037 763322 728784 811602 1893492 1988322 1215597 998133 617709 609227 728858 725665 759043 766319 773545 787224 893313 890506 4863674 5083658 39.25 71.2 1
10:29:01 2024-01-29 662050 658259 184320 180170 293186 299373 320976 318092 204868 197866 242212 247229 278828 284019 4330372 4560125 6360355 6167165 1052851 1106819 264239 236740 248850 243609 295687 286298 272670 276510 190187 193607 649289 622854 1447722 1410938 396959 391395 564428 569548 698207 682643 715722 715894 747205 762358 728710 806810 1888108 1972631 1201854 1003842 615951 607363 729651 720330 753687 764091 774644 784972 896784 893244 4903087 5085776 39.25 71.2 1
10:29:02 2024-01-29 669688 662096 183988 180049 295289 300561 320976 318538 200912 199861 241425 247229 279521 282289 4329579 4621787 6348494 6144334 1060128 1106547 265900 236668 243707 244600 292950 286311 274117 275435 190153 192997 650003 623287 1472353 1409631 398088 390501 561332 568302 695210 677822 716492 718846 747205 761526 734502 807015 1884167 1977671 1203628 1005988 617269 606257 728858 722407 751092 770437 781537 783730 889727 894172 4935953 5078528 39.25 71.2 1
10:29:03 2024-01-29 672652 660554 184281 179760 294456 299408 319710 318797 201192 198971 241836 247229 278893 284453 4324102 4639217 6348494 6153140 1071073 1106034 264019 237145 243707 244600 295211 285837 273158 275435 189853 193607 650003 626446 1429795 1402959 397805 392051 561730 568741 698207 678782 717512 719276 742650 760740 733979 808670 1885527 1982648 1211607 1008895 622133 607346 732558 728724 754328 763590 782427 783593 884501 893731 4961879 5082150 39.25 71.2 1
10:29:04 2024-01-29 667721 658218 183150 180619 292072 299408 320455 318127 201473 198971 241461 246669 279725 281429 4321020 4684874 6304402 6176537 1075812 1106819 263430 236740 243707 243883 294336 286857 272289 276087 190187 193156 645715 618714 1450750 1406941 395554 391980 561061 567023 699703 677822 710187 719031 747596 756944 736109 815043 1892144 2006815 1189664 998133 619774 606556 726168 728452 753650 761771 783245 791164 881895 888549 4909157 5085776 39.25 71.2 1
10:29:05 2024-01-29 671987 658286 183993 180329 293169 299408 319038 319091 200912 198833 242248 246538 280103 283986 4327186 4657852 6365146 6144334 1072769 1106819 262371 237181 248391 243643 295931 284964 273959 274821 190187 193032 652862 618863 1426680 1410938 394714 391980 564827 567023 699173 681399 709144 716486 749515 756284 726425 816282 1898897 1995227 1201854 991630 619474 610573 725653 726476 755911 760201 774644 790776 889155 884359 4840797 5078528 39.25 71.2 1
10:29:06 2024-01-29 664392 658331 183962 180338 293976 298466 322440 317132 201930 198833 242212 247229 280494 282998 4327286 4608509 6397656 6149039 1066354 1106819 265236 236704 248427 243848 293773 285837 274834 273946 190788 192997 662868 616943 1437422 1425329 396959 390227 563161 563643 695739 681675 712281 715472 752221 761780 728821 811453 1893418 1992750 1192073 998133 617114 609008 728821 724346 759617 766355 773545 786107 892047 889270 4867154 5087880 39.25 71.2 1
10:29:07 2024-01-29 662050 658223 184320 180014 293173 299373 320976 317167 204868 197901 242212 247229 278828 283784 4327186 4556881 6355827 6167203 1053675 1106819 264239 237073 243312 243439 295687 286302 272705 276122 190187 193607 649467 622854 1436064 1410938 396959 391705 565263 570356 697219 680918 716492 714928 745155 757495 728304 806996 1889545 1972594 1199898 1003092 617709 609045 733011 723604 754255 767172 774644 783174 897421 893099 4900689 5088790 39.25 71.2 1
10:29:08 2024-01-29 669651 662133 183988 180299 294461 300607 321987 318538 201473 199931 241461 248099 278941 282254 4320106 4624147 6348494 6144372 1060128 1106547 265678 236264 248041 244600 292985 286512 273451 275664 190487 193032 640896 620607 1444855 1412447 396959 392035 560934 568302 694719 678782 714419 717502 743506 760810 732750 806996 1882876 1978248 1195649 1004557 617269 606049 728821 724383 751546 766247 781389 783767 891598 893099 4951252 5078528 39.25 71.2 1
10:29:09 2024-01-29 671039 658187 184285 179765 294178 299408 319970 318832 201333 199145 241836 247229 278828 284019 4321020 4628259 6332679 6181499 1072514 1106819 262843 237145 243707 243883 293567 286512 273122 276261 189853 193607 649885 622778 1428991 1400724 395650 393190 559131 570356 701221 679745 715473 719821 739251 755148 729432 809332 1886647 1991112 1213602 1003842 621653 609964 730411 728724 750257 761698 781351 786070 884501 893099 4950047 5087880 39.25 71.2 1
10:29:10 2024-01-29 673607 662432 183701 180299 293520 299373 320751 318573 200912 199805 241461 247229 279872 283034 4327286 4701959 6360355 6144372 1083556 1106819 264239 236906 243707 245183 295000 285000 274834 274593 190544 193032 658579 620098 1427696 1410938 395834 393981 560537 564513 699234 678782 710224 720330 750094 756284 729537 811459 1892017 2002981 1201854 994463 623023 608842 726756 730277 758084 761662 779095 788270 881640 884359 4902520 5076410 39.25 71.2 1
10:29:11 2024-01-29 665502 658259 184149 180333 291872 302799 319486 319336 201473 197935 241836 247056 279252 281464 4321020 4636229 6360355 6162768 1071261 1106819 262808 236740 246053 243643 294020 285837 274186 274821 190187 193607 660277 615179 1441892 1420158 394714 389645 563993 564949 699234 680918 708102 715435 750469 757423 727787 811533 1890481 1988948 1195986 991593 617999 609633 724662 722809 755799 764465 776688 790590 894766 883443 4827950 5085776 39.25 71.2 1
10:29:12 2024-01-29 665529 658326 184285 180192 294104 298431 321689 317097 201473 199006 241836 246538 279712 283946 4317821 4601739 6411739 6148375 1059941 1106819 264494 236668 243707 244224 294336 284529 274834 274821 190187 193302 650003 621830 1436634 1420158 396959 390810 563161 564477 695247 681917 714382 716994 750094 761780 726204 809406 1889330 1977800 1215597 998022 619474 611441 730893 724419 757416 765671 774441 787064 894766 891530 4881012 5079385 39.25 71.2 1
10:29:13 2024-01-29 661990 658254 184156 180170 294140 301120 320976 316140 205081 197970 241461 251492 278655 282720 4317941 4557088 6353383 6153402 1063010 1106819 263649 236740 245230 243439 294985 284969 273158 276122 189853 193607 644286 624638 1428643 1415132 396959 391395 565263 568741 697219 681954 716492 714422 747205 757495 726719 805812 1886647 1967874 1217504 1000317 617709 611876 731932 725665 755799 766088 774441 785942 897421 890990 4906091 5080140 39.25 71.2 1
10:29:14 2024-01-29 662652 658187 183993 179765 293976 299338 321808 316140 204903 199097 241461 251281 278828 282289 4313926 4589459 6341991 6139956 1056393 1106547 264459 236300 243312 243883 293440 286512 272651 276087 190187 193472 647943 622392 1439501 1408427 396396 392035 559095 568741 694719 678782 714456 714928 743506 762856 729537 809369 1881261 1971472 1195649 1003880 615951 605399 730893 725665 753762 766283 782576 788225 888636 891978 4945372 5078528 39.25 71.2 1
10:29:15 2024-01-29 671987 660222 184285 180335 294416 301266 319745 318949 201333 199145 241836 247229 278828 284019 4321020 4636660 6341991 6176537 1072603 1106034 262878 237217 243707 243883 294336 286275 273193 276546 189853 193878 655769 624663 1434018 1401719 396959 393190 559095 569951 700724 679745 716492 719276 742307 756284 729469 806996 1886647 1986261 1190117 1003880 621727 603875 730893 728613 751509 763204 779169 787064 885546 892451 4943014 5078528 39.25 71.2 1
10:29:16 2024-01-29 673129 663847 184145 180333 293920 299373 320976 318127 201755 199805 241461 247229 279777 283034 4327286 4693370 6369680 6139994 1083556 1106819 264054 237109 243707 244600 293567 284764 274378 274401 190509 193032 657150 617828 1446257 1410938 396396 394540 561332 564912 698187 679745 710224 720366 750094 754086 728921 810847 1890481 2001809 1192073 992468 621727 608330 726793 730166 757956 757233 780577 788307 886350 889007 4895153 5069176 39.25 71.2 1
10:29:17 2024-01-29 663151 658295 183496 180870 291942 303172 320455 317097 204903 198383 242248 247229 279677 282254 4318047 4616786 6351029 6163337 1069737 1106407 263649 236776 245785 243813 294158 285000 273158 274821 190187 192997 661727 615783 1438914 1415132 394714 390846 564030 566222 700227 680918 708102 715472 747938 756248 727787 813840 1894547 1993310 1179032 988875 618131 608760 724699 724603 756398 762629 776539 792742 892341 887084 4839256 5080032 39.25 71.2 1
10:29:18 2024-01-29 664387 658322 183701 180659 293692 300240 321915 317097 204617 198556 241926 247158 280343 282598 4330372 4627388 6388331 6126810 1063462 1106819 264494 236502 248252 243883 294372 285000 274834 273981 190487 192558 661438 620988 1439484 1424319 396959 389645 562366 562811 695247 681192 711775 715472 751156 757495 727787 811136 1889330 1986261 1192073 997423 617709 609227 728858 724566 758069 768258 776576 789314 891047 888677 4872041 5084491 39.25 71.2 1
10:29:19 2024-01-29 662657 658178 184246 180265 293656 301729 320419 317062 202037 197866 241971 247017 278653 283121 4320902 4556881 6341704 6162768 1056987 1106819 263983 236704 243277 243030 294073 285837 272861 275664 189986 193607 649646 623172 1428520 1410938 396677 391359 563993 569548 697219 682643 717002 713339 743506 757423 728821 806348 1886610 1970667 1201854 1001740 616829 608258 731718 721860 753794 764091 776539 785755 898549 894696 4914663 5084529 39.25 71.2 1
10:29:20 2024-01-29 666124 660337 183958 180303 294147 299846 322642 319336 201473 199653 241050 248621 278793 284604 4323200 4605390 6355273 6171103 1060091 1106547 265643 233193 244912 243848 293404 286275 272616 275628 190452 193302 642305 621076 1438386 1408427 396959 392035 560934 567863 694682 678782 714382 716994 742796 762856 731572 806958 1882745 1977068 1205623 1006025 617269 605399 730930 724566 752193 765779 781575 785195 890601 894696 4952446 5093924 39.25 71.2 1
10:29:21 2024-01-29 671509 662436 183666 180140 293489 302266 319934 320467 200633 199075 241971 247229 278439 283152 4327186 4641761 6312248 6161926 1071838 1105213 262808 231980 243707 243848 294300 285837 273087 275766 189853 194014 649885 624663 1425375 1401719 396677 393467 562927 570356 700724 679745 716492 719239 739251 756248 729496 808144 1890673 1989080 1190117 1001740 621727 603839 730411 728724 751620 761771 780982 783767 885559 891831 4943014 5084491 39.25 71.2 1
10:29:22 2024-01-29 673423 663376 183787 180554 293555 300980 320680 317132 201264 200223 241389 247229 279642 282998 4330274 4694889 6373964 6144372 1081787 1106819 263649 237145 243084 244394 294336 284493 274343 274365 190810 192962 652862 618422 1428874 1413946 396396 395379 559095 564440 700198 680709 710224 719784 751156 752954 728821 813488 1894510 1998975 1205767 992468 621727 608724 727308 728724 756508 757486 776369 787821 887916 888860 4895038 5079385 39.25 71.2 1
10:29:23 2024-01-29 665502 663381 183368 180805 291872 302314 320976 317062 205154 198902 242069 247193 279486 284384 4326946 4626598 6348494 6148716 1072024 1109179 263176 236740 245633 243609 296092 284964 273158 274785 190153 192997 660277 615783 1454931 1420158 394994 390191 563993 565312 699234 679885 708065 715435 751156 757386 728821 813189 1890481 1990363 1195986 989577 615914 607400 724699 724016 756508 763386 774644 791902 891305 884286 4838580 5086647 39.25 71.2 1
10:29:24 2024-01-29 667228 663847 184079 180447 293926 300452 320976 317097 201473 198971 242006 246809 280941 282998 4327186 4621824 6415916 6152779 1062594 1106819 264494 237001 245085 243813 293531 284493 274799 273946 190753 193267 657150 619602 1447600 1424197 396959 390501 562294 563643 696232 682643 713330 716486 752221 761780 728304 811714 1892017 1986261 1192073 998133 617709 609154 728341 724529 758121 766355 774478 786070 894278 888549 4877514 5086647 39.25 71.2 1
10:29:25 2024-01-29 661342 660561 184407 180157 293997 301303 320762 317132 205189 197901 242212 247229 279397 285375 4327186 4559688 6351029 6167165 1056683 1106819 264054 237037 248742 243404 295651 285837 273087 276051 190153 193607 649467 624638 1442075 1410938 396959 391669 565663 569951 697219 681363 716492 714349 745681 757495 728821 806958 1889330 1969269 1209679 1001740 618150 609154 731237 723504 755436 764666 774478 786129 896222 892272 4896528 5093924 39.25 71.2 1
10:29:26 2024-01-29 664553 660703 184110 180416 293763 301303 321808 318660 201896 199548 241255 251563 279403 284934 4323200 4590343 6341704 6144334 1057108 1105762 264494 233536 248427 243813 293789 286275 273380 275435 190153 192997 648574 621964 1461274 1411441 396396 392312 561332 568705 694682 678782 714456 715472 744487 763395 731645 809369 1881407 1975667 1203628 1003166 617228 605399 728858 724566 751661 766391 781575 783767 886787 891383 4954791 5102710 39.25 71.2 1
10:29:27 2024-01-29 672028 661498 184114 180196 294278 302010 319532 318396 201368 199110 241425 247229 278758 283806 4333365 4625827 6323053 6162188 1069507 1103610 263395 237145 243707 244224 293120 285837 273158 276051 189555 193878 650003 624638 1439286 1401719 396959 392878 561332 569548 699198 678782 717512 719784 743886 757386 731018 806348 1886647 1986261 1213602 1004594 621727 607117 729660 728724 750368 763925 781537 787251 884537 893391 4947716 5089600 39.25 71.2 1
10:29:28 2024-01-29 673905 662436 183822 180728 294122 301157 320277 317915 201368 199631 240676 247229 279687 282998 4329898 4698227 6348494 6139919 1081971 1106819 264054 236704 243707 244977 292511 285000 273959 274365 190620 192792 660009 617057 1429976 1410938 395834 391395 559743 564477 699730 677822 709610 720330 749526 756817 731650 811459 1889330 2002957 1190117 992468 621727 606481 724699 728724 756471 763386 780982 789577 883830 884359 4900689 5080140 39.25 71.2 1
10:29:29 2024-01-29 664441 662404 183531 180771 292281 302706 320798 319110 202037 198798 241827 246848 278793 284384 4328096 4633526 6360355 6162076 1072695 1106819 262371 236906 245401 243813 294051 284928 273158 274821 190187 192997 655721 616943 1433363 1415132 394434 390775 564490 565385 700227 681399 708028 715435 747168 756817 726719 811459 1890481 1993198 1199898 989614 618628 608724 724699 724566 755836 761771 774478 790739 889375 885476 4839370 5062207 39.25 71.2 1
10:29:30 2024-01-29 663893 663372 183378 180607 292869 300197 321808 318660 202002 198971 241621 247088 279467 282561 4324024 4625827 6349838 6157188 1068142 1106819 263614 236632 248814 243813 293979 285601 273158 274821 190753 192692 648574 613421 1442776 1418145 394714 392312 563993 564477 698702 682159 708065 714892 750094 756817 727787 811459 1890673 1989080 1192073 989577 616231 603911 724699 722407 757454 761908 774644 790139 891021 884505 4821999 5074279 39.25 71.2 1
10:29:31 2024-01-29 662501 662399 184040 180590 293244 301303 320869 318210 202037 199166 241246 248234 278736 284604 4326450 4573441 6341704 6144334 1054137 1106819 264019 236704 248887 243065 295468 286240 272840 276087 189986 193302 655021 622854 1443734 1410938 396396 390810 563595 569548 696725 681675 715473 713339 743469 757495 728821 806385 1882745 1970667 1197942 1001740 615349 603947 729920 720293 752653 763554 774094 783743 893617 897084 4897190 5085776 39.25 71.2 1
10:29:32 2024-01-29 669651 658150 183421 180461 294037 300343 320727 318396 201403 199631 241318 247661 279502 284604 4330274 4630222 6351029 6162038 1064718 1106819 264988 237001 243707 244600 292843 285837 273158 274821 190153 193302 655721 624638 1445896 1409938 398088 391669 560934 567023 696232 678782 717512 719007 745645 761243 732645 804594 1881534 1981694 1207618 1006742 618150 605399 733347 726145 752193 766355 782688 783743 890696 893731 4959440 5083658 39.25 71.2 1
10:29:33 2024-01-29 668703 660036 183697 180299 292999 302584 319721 320241 201720 199006 241657 248269 279896 285044 4329898 4655016 6313728 6152275 1071709 1105250 263614 237145 243707 243883 293531 285802 273158 276051 188993 193743 640896 625108 1427135 1401719 396959 392878 562055 568741 699198 678782 716492 719784 742833 757386 731572 805775 1882745 1986261 1190117 1004594 621245 607117 729615 726880 749302 763386 780426 783174 883839 894807 4942987 5074311 39.25 71.2 1
10:29:34 2024-01-29 671552 658178 183697 180299 292600 300974 322196 319562 201580 200154 241246 247158 279537 282888 4323435 4698558 6329629 6163337 1076060 1106819 262808 236835 243707 243604 292547 286750 273087 274593 190753 192827 643715 617019 1429034 1406941 395273 391395 559743 565348 700227 676790 708102 719541 745681 752990 732645 814218 1889330 2004649 1199638 995295 619963 604757 724699 728724 754328 761771 782688 788455 881931 883443 4900689 5076410 39.25 71.2 1
10:29:35 2024-01-29 666092 658214 183697 180135 294292 299408 320903 320241 202132 198590 241926 246742 279502 284201 4333132 4634966 6348494 6144372 1080573 1106709 262406 231980 243707 243813 295443 284831 273959 274821 190187 192997 642305 619305 1425772 1410938 395834 393226 563993 565348 700729 681363 712281 719541 751114 752918 728304 813488 1895893 1998287 1203810 992468 619963 609190 726241 726659 756508 757486 773509 788418 889705 883479 4849199 5070660 39.25 71.2 1
10:29:36 2024-01-29 662662 660415 183124 180333 292565 300307 320976 318399 201897 199374 241720 246982 279502 282253 4322562 4627965 6351029 6162188 1068645 1106819 263509 236502 248499 243643 293813 285601 272911 274821 190753 192388 648574 613421 1450795 1418145 394714 390429 563993 564477 699198 682159 708065 714386 750094 757350 727787 813226 1892017 1986261 1169437 989577 615349 603947 724186 722407 757454 761872 774681 790176 892318 883407 4816039 5070660 39.25 71.2 1
10:29:37 2024-01-29 665766 658187 184289 179730 294104 298396 320490 317062 201473 198902 241926 245499 279432 284403 4323713 4581996 6397656 6152809 1059185 1106034 264239 234015 243707 243848 295687 284059 273959 275344 189819 193437 640896 622724 1428216 1418145 396811 390775 564030 565312 695210 681881 715473 716486 747901 761780 724589 806996 1887988 1971435 1194385 1000280 617709 609190 730930 724053 754328 764127 774478 786167 893653 891171 4881012 5076410 39.25 71.2 1
10:29:38 2024-01-29 662464 658141 183697 180174 293678 301412 320976 315153 204903 197970 241550 248128 279476 284531 4323713 4584618 6341991 6157848 1054137 1106034 264019 231726 245669 243604 293567 286275 272289 275664 190153 193032 645715 622839 1431981 1410938 396677 390810 564030 569548 697219 681675 716492 714386 743506 761780 728821 806958 1881261 1967874 1201854 1003166 615951 607363 729651 721896 752193 763590 774644 786092 894618 892468 4891283 5078528 39.25 71.2 1
10:29:39 2024-01-29 669688 658218 183701 180144 294389 300499 320715 317097 200912 199179 241220 247017 279397 284055 4323857 4618382 6348494 6144334 1055978 1106034 264019 232702 245460 243813 294666 285837 272931 275664 190153 192997 675814 621076 1445709 1409938 396396 391758 561332 568741 693210 678782 714419 715435 739287 762856 729460 808181 1881407 1968925 1203628 1003880 615074 603248 728858 720330 750030 765869 776994 783743 890356 891838 4900689 5078528 39.25 71.2 1
10:29:40 2024-01-29 671186 657961 184320 179412 295571 299338 318744 318127 200912 199110 241461 247229 278828 285375 4329579 4634583 6349838 6148375 1066090 1106819 264019 236965 243707 244600 293191 285806 273122 275435 190153 192962 648574 625085 1440229 1408938 398088 391980 560934 567023 696948 677822 717512 719276 747390 757495 731572 804594 1881407 1980603 1188161 1006025 621727 606687 731755 728724 751129 761908 781575 783743 883839 893731 4952370 5078528 39.25 71.2 1
10:29:41 2024-01-29 667513 658178 183119 180333 291560 299373 320903 316840 201264 198798 240676 251563 278793 282798 4332845 4693804 6312323 6167165 1075598 1106998 263368 237001 243707 243813 293852 286427 272459 275100 190187 192692 647144 617101 1448281 1401719 394714 391395 560537 567900 701221 678782 710224 719031 742833 752990 732682 812633 1886647 1995455 1197328 995295 619250 606497 724699 726659 752193 757486 783528 788418 883215 889747 4906589 5069176 39.25 71.2 1
10:29:42 2024-01-29 668740 658223 183154 179735 292596 299093 318039 318832 200912 197729 242177 246295 278919 283635 4323385 4647181 6366645 6152913 1082039 1106819 264177 234308 242913 243848 295414 284094 273767 274502 190348 192692 648574 617541 1434667 1410938 395834 393190 559095 563680 701221 680227 712045 718260 750094 752954 728821 811751 1890209 1997523 1186709 992468 621285 608026 726793 727691 756508 759574 774718 786988 884172 884359 4867957 5067045 39.25 71.2 1
10:29:43 2024-01-29 662662 658223 183089 180299 292565 299846 320976 316070 201473 197935 241497 247056 278793 281728 4318765 4622347 6354681 6160111 1069737 1106819 263943 236538 245496 243265 294957 285071 273122 274785 190187 192821 648574 614907 1451217 1410938 394155 390810 563595 565348 699234 680882 708102 715472 749015 755184 727787 813263 1890517 1994041 1195986 986734 615951 603911 724186 722444 756508 762847 773545 790776 891021 883407 4812601 5069176 39.25 71.2 1
10:29:45 2024-01-29 665502 658218 184156 179765 295097 299846 320976 316618 201333 198833 241836 245709 279677 283435 4311668 4610974 6406110 6150337 1059147 1106819 264459 236336 243707 244355 293944 284693 274799 274785 190187 192997 642305 622854 1426764 1420158 396959 390501 562366 563643 695247 681917 715473 716994 750469 761780 726719 809369 1886647 1977530 1209679 998114 617709 610088 730930 724603 756508 765851 772412 783804 893276 891008 4881877 5076410 39.25 71.2 1
10:29:46 2024-01-29 663174 658178 183705 179765 293046 300877 321689 315884 204868 198833 240712 251598 278456 282855 4311668 4589873 6340784 6159769 1053801 1105250 264203 236740 248778 243065 294771 285735 272670 275628 189986 193302 641427 624638 1428933 1410938 396396 390846 564030 569277 697219 679885 715982 713339 743506 757229 727787 805812 1881261 1967874 1201854 1001029 615951 607400 729888 720366 753523 764127 773545 783743 894876 892468 4886714 5085776 39.25 71.2 1
10:29:47 2024-01-29 667928 658187 183542 179726 293941 299713 321987 320198 200912 199145 241461 247229 278880 282254 4321020 4616672 6348418 6159769 1056809 1106211 265457 233029 248077 243848 293155 286262 272911 275207 190187 193032 643715 620607 1439844 1410938 396396 391758 560934 567863 695907 677822 714456 716994 743506 762856 732341 808181 1881407 1975667 1191659 1003842 615951 604542 728858 724566 751625 767678 781575 783211 884245 889527 4942987 5078528 39.25 71.2 1
10:29:48 2024-01-29 669688 660185 183705 179765 293529 301266 319486 318127 201192 198923 241425 247056 278598 284019 4317014 4621787 6339779 6169201 1072476 1106724 263509 232881 243707 244600 293275 285035 273734 276031 189555 193878 639487 624638 1445421 1400396 396959 392914 561730 569548 699234 678782 716492 719821 739287 757423 730538 806385 1881261 1984854 1190117 1004594 621283 606687 729651 728207 749339 763925 781575 782582 884501 892162 4942933 5085776 39.25 71.2 1
10:29:49 2024-01-29 671113 658214 183150 180333 292600 299093 319745 316875 200912 199179 240356 247229 278828 283034 4321020 4701921 6329629 6170404 1078531 1105887 263474 234015 243634 243813 292511 286750 272705 274117 191146 192716 637598 615783 1447886 1405944 394714 393981 559743 566622 700227 676311 709144 718521 745155 754086 733201 811422 1886647 2003229 1213607 995295 618131 604794 724699 727691 753260 761771 782688 788455 883037 883515 4893695 5069176 39.25 71.2 1
10:29:50 2024-01-29 665834 658223 183705 180295 294706 300319 318520 317167 200912 197901 242212 246538 278828 284384 4321020 4631778 6362809 6160389 1082009 1106745 263070 234675 243562 244425 295651 284591 273959 274821 190187 192997 652862 618714 1424718 1410938 395834 393226 564527 564513 699703 681675 710261 718224 751114 752990 728821 811714 1890517 1998668 1209679 992468 620844 608760 726793 727691 755811 757486 774681 787261 884282 883515 4858578 5069176 39.25 71.2 1
10:29:51 2024-01-29 662190 658218 183119 180749 292155 302156 320976 316505 201473 197935 241836 247056 278862 282798 4321020 4617551 6355827 6174594 1072713 1109142 261900 234015 245049 243674 295093 285820 273158 274856 190187 192862 650003 617828 1457440 1413946 394155 390536 563993 566476 699234 680918 708102 715472 747938 756284 726756 813877 1890517 1992629 1194029 989614 615951 603947 724186 722444 755836 761872 774718 790776 892318 882784 4818670 5069176 39.25 71.2 1
10:29:52 2024-01-29 665976 658218 183988 179765 293656 298466 321012 317097 201192 198833 241461 246158 279677 283946 4317941 4595762 6406982 6153008 1066166 1106745 264388 233357 245085 243709 294158 285494 274657 273910 190585 192388 678945 617503 1436390 1425047 396959 389680 562366 563245 696122 680709 712318 715435 751537 761780 728821 811751 1890481 1989080 1192073 995295 617269 609190 727824 724053 756954 766391 774718 787298 894876 883587 4853661 5069176 39.25 71.2 1
10:29:53 2024-01-29 662387 658178 184320 179726 294425 298884 320005 317132 200912 197901 242212 246883 278828 283117 4317941 4546741 6351304 6158499 1062920 1106745 264133 234015 245085 243334 295751 284857 272981 275909 189986 193607 642856 624189 1423328 1415735 396885 391359 565263 568741 697219 682643 716492 714459 746808 757495 726756 805775 1886647 1967874 1215548 998860 617709 609227 729651 722481 755436 764199 774478 783211 893653 891208 4891283 5076410 39.25 71.2 1
10:29:54 2024-01-29 664383 658182 183736 180010 293529 298431 321987 316140 201333 199270 240748 251492 278598 281499 4310633 4610974 6341704 6157848 1056771 1106724 265617 233357 245085 244495 292228 286369 273309 275100 190648 193161 656257 620492 1427495 1408427 396885 392312 560934 567863 693246 678782 714271 716486 739287 761780 731609 807033 1881407 1975667 1201633 1004594 615951 604970 729651 724603 751509 766391 782688 782656 886933 892468 4957122 5078528 39.25 71.2 1
10:29:55 2024-01-29 669214 657921 183701 180119 292666 299444 319038 317167 200912 198556 241461 247056 277947 283294 4321020 4635265 6321340 6152976 1071329 1106961 263512 234639 243598 244254 294122 286096 272981 276296 189847 194009 657150 624191 1422687 1401719 396959 395379 562890 570356 699693 678782 716492 723127 742833 757350 730982 806958 1886647 1986261 1190117 1004594 621727 607979 730930 728724 749956 762847 780982 785980 881640 893731 4940655 5076410 39.25 71.2 1
10:29:56 2024-01-29 672542 658218 183666 180299 292754 300768 319970 317097 201473 199596 240676 247229 279412 282998 4321020 4708591 6332068 6162768 1078116 1110155 263737 234409 244904 243709 293021 287149 272981 274644 190648 192652 650003 616107 1456641 1405704 395273 391669 559596 568788 701221 676753 710150 719031 748983 754581 733164 815343 1889330 2001502 1191659 996713 619449 605399 724699 727691 753794 761771 782688 790139 879117 888549 4900689 5076410 39.25 71.2 1
10:29:57 2024-01-29 668136 658178 183666 180260 292963 302528 318485 318057 200912 197901 242177 246503 278828 283836 4321020 4637446 6351029 6162188 1077428 1105213 262563 234675 244728 244320 295959 284835 274237 275065 190481 192786 661727 619602 1428874 1410938 395834 393190 563993 566768 703715 682643 712318 719031 750057 755875 727787 814068 1892017 1996782 1203810 991021 619486 608258 724699 726659 756508 757450 774478 788418 889705 886311 4839106 5070660 39.25 71.2 1
10:29:58 2024-01-29 662662 658214 183503 180580 292565 298431 320976 316105 201473 197901 241425 247056 278845 282162 4321020 4619244 6348494 6147701 1068020 1105213 263395 233214 245669 243604 293904 285587 272981 274644 190949 192687 649238 615179 1436417 1418978 394677 392312 563125 563643 698921 682495 707490 714349 750625 757350 728710 813226 1892017 1989080 1192073 988838 617228 603875 724699 721860 758121 761872 774644 789577 891973 884286 4813506 5074279 39.25 71.2 1
10:29:59 2024-01-29 666175 658178 184121 179700 295332 298396 320455 317097 200912 198625 242006 245709 278828 284384 4308456 4568505 6388331 6139049 1061403 1106034 264424 236668 244904 244320 294699 284679 274323 275065 190049 192821 650003 623630 1423368 1418978 398088 390775 563957 565312 695210 684024 716343 716994 749526 761780 726168 806847 1886647 1974267 1213592 998133 617709 609190 730411 724529 755298 764127 774478 786129 893580 888585 4877552 5070660 39.25 71.2 1
10:30:00 2024-01-29 661994 658110 183662 180014 292352 299058 320941 315628 201755 198646 241220 251527 278141 282254 4304241 4537380 6360355 6152809 1060283 1106819 263614 236668 243707 243030 294699 284715 274950 275802 190014 193161 652121 624069 1445765 1413721 396959 393424 564645 568668 696725 680882 717238 716403 746602 757423 726682 804557 1888071 1967874 1194385 998133 617709 608886 730930 722444 753650 764755 774478 785816 893276 889841 4895534 5074279 39.25 71.2 1
10:30:01 2024-01-29 661489 658146 183701 179452 293457 300270 320941 316510 201755 198487 240712 248041 278369 282426 4314743 4570050 6341704 6152809 1054137 1105250 263983 236704 248536 243030 293773 285989 272840 275380 192038 193291 644286 622277 1433134 1409705 396959 392821 564527 568521 696195 680709 714419 714331 746109 763395 728821 806348 1882745 1971230 1194029 1001740 615349 603911 730337 720293 752193 761908 774644 783743 894581 893099 4897190 5076410 39.25 71.2 1
10:30:02 2024-01-29 669679 658178 183958 179735 293585 300038 320455 317132 200912 199422 241389 247229 278758 281464 4311530 4614777 6330374 6152809 1058767 1106034 265236 233029 244868 243779 292228 285837 273087 275151 190509 193021 659008 620421 1446284 1409705 396396 392035 561295 567680 694918 677748 713330 715435 739251 761526 732973 808144 1880070 1971984 1203628 1003166 615074 604757 728858 720293 749993 765869 778652 783174 892231 892468 4917115 5076410 39.25 71.2 1
10:30:03 2024-01-29 670674 657921 183953 179657 293204 299093 319003 318057 200912 198971 241425 247229 278793 283748 4311668 4616502 6349093 6152779 1066128 1103647 264019 237037 243707 244359 293155 284964 273087 274821 190411 193121 636208 626430 1420812 1407703 398654 391909 561693 568045 697826 677602 717512 718224 744978 757423 735024 806978 1880070 1977068 1207618 1007184 619436 604286 730930 726659 751509 763554 781097 783743 886452 893731 4953583 5069176 39.25 71.2 1
10:30:04 2024-01-29 665761 659622 183084 180299 292115 299373 318967 317097 200912 198487 241425 251633 277912 283836 4311668 4671041 6285752 6162768 1072325 1103610 262371 236668 243707 243609 293816 284964 271423 275628 190118 192377 642856 621076 1447462 1404423 394567 393981 560897 566840 701184 674659 712757 719031 743506 752954 731668 812647 1886610 1998287 1205467 994463 618885 604831 724699 725630 752695 757486 782688 788418 879081 886901 4900689 5057679 39.25 71.2 1
10:30:05 2024-01-29 665798 660415 183666 179984 293243 300980 318485 318092 200912 197935 242177 245744 278828 282998 4311668 4633366 6351029 6148431 1075860 1106819 261970 236776 243707 243439 294992 284493 273158 274558 190153 192827 640896 620568 1423573 1415735 395370 393012 564527 565963 701184 683070 713266 718920 749330 754844 726719 813965 1893455 1998287 1186709 991058 621245 607146 726241 726659 755836 757450 773591 786070 887043 884432 4892061 5057679 39.25 71.2 1
10:30:06 2024-01-29 661248 659626 182764 180619 290718 299338 320490 315188 201473 197901 241648 246883 278828 282998 4308456 4612679 6344070 6143431 1066241 1105213 262773 233536 245085 243065 294336 284942 273122 274502 190153 192962 636208 613421 1439176 1413721 395263 393424 564527 565166 700190 682643 710727 714709 747021 756745 726719 813803 1890517 1993982 1194029 988808 615951 603911 724768 722407 755935 762847 773509 790139 893607 884614 4809175 5063433 39.25 71.2 1
10:30:07 2024-01-29 665502 658250 183701 179687 294818 299605 320715 316583 201333 198798 241220 245744 279252 282998 4308456 4586516 6388331 6134052 1058392 1105250 264424 236476 243707 243404 294058 284059 274606 274558 190153 192962 665171 620611 1439604 1420997 398370 393387 564490 565963 694536 682643 713689 716302 750442 761635 726682 809369 1886647 1984436 1190117 995295 616829 608258 726793 723321 756917 765240 773545 786107 891021 883515 4832118 5067045 39.25 71.2 1
10:30:08 2024-01-29 662238 658146 183829 179696 293941 298431 320455 317062 201333 197866 241836 246467 278042 285817 4308456 4543936 6351029 6152809 1057389 1103647 263614 236597 243707 242692 295895 285071 272705 275664 189853 192997 647771 622854 1434604 1410938 396959 393981 566134 568177 698134 682643 716380 713156 747279 757012 726499 808131 1886647 1967874 1190117 998022 617709 609154 728858 724529 758350 765815 774478 783730 893497 888585 4863480 5069176 39.25 71.2 1
10:30:09 2024-01-29 660286 659626 183666 179696 293493 301469 319934 317616 204903 197901 241425 247922 278064 282254 4311668 4539739 6351029 6144126 1054277 1105250 263614 236668 243707 243065 294878 285004 272254 276051 189986 193032 650671 623735 1429759 1410938 396396 390810 566134 568448 697741 682569 716380 713156 744905 757242 726648 806978 1889293 1967874 1203980 998133 619474 610573 730411 724529 755972 764127 774403 786129 890985 891008 4878392 5067045 39.25 71.2 1
10:30:10 2024-01-29 662459 659626 183666 179692 293046 298431 320941 315974 201473 198958 240676 247229 278426 284348 4310633 4586311 6332378 6143468 1054137 1105250 262808 233029 248814 243065 294288 285837 272614 274821 189853 192827 644286 621076 1456785 1408938 395834 391205 559023 569193 695907 678525 715305 714368 745162 761671 728784 808745 1884167 1969269 1177113 1001029 615951 608805 730303 720221 751509 761908 774478 783631 894959 891171 4881877 5067045 39.25 71.2 1
10:30:11 2024-01-29 668168 659626 183084 180024 293941 298027 320230 317097 200912 198971 240712 246969 278422 283836 4308456 4610974 6321265 6144126 1058542 1105250 264212 233029 243707 243883 292511 285035 272705 274821 190196 192657 657150 621074 1440847 1406941 396959 391490 559743 566622 694918 678224 714123 718300 745162 761635 732973 807015 1881486 1972631 1197644 1001740 615074 605399 728784 723567 749389 765240 776957 783743 894131 892727 4891283 5067045 39.25 71.2 1
10:30:12 2024-01-29 669724 658689 183993 179134 293529 298849 318004 317167 200597 197935 240748 246883 279263 283117 4308456 4619244 6321265 6143431 1066386 1103647 263211 236835 243670 243813 294383 285160 272896 274365 189028 192862 650003 622740 1414851 1401719 396959 391980 561061 568265 697219 677785 716231 720964 746933 757242 732973 806978 1881486 1981890 1205623 1006025 617709 604757 730930 726699 753114 764091 782688 783743 889815 892972 4947716 5069176 39.25 71.2 1
10:30:13 2024-01-29 668703 657921 183534 179765 292360 302052 319003 317097 200912 197935 241220 247229 277994 284898 4311668 4636435 6294191 6144334 1072603 1105250 262406 237073 243707 243848 293155 284928 272254 276122 189520 193607 646942 622392 1432123 1396757 395834 392016 561332 570084 700724 678782 715473 721513 745015 758856 732453 807995 1888108 1988322 1190117 1001696 620844 605399 728858 727691 752523 762847 779243 783767 881604 890788 4934785 5069176 39.25 71.2 1
10:30:14 2024-01-29 671625 658214 183084 180174 291863 300307 319710 317097 200772 199457 241255 246503 278828 282798 4311668 4678978 6348569 6143300 1081199 1106819 263614 236502 243670 244635 293852 284529 274378 273946 190187 192388 653580 615179 1425006 1408938 395554 390810 559743 562811 698431 678302 709107 719393 750210 759126 733979 815193 1890798 2001124 1190117 993045 622133 607979 724699 728724 756508 762349 781019 788381 881054 887231 4891283 5059824 39.25 71.2 1
10:30:15 2024-01-29 661719 658146 183084 180584 291671 299338 321986 316105 201897 197901 241461 246883 278889 283635 4311668 4618115 6348494 6139746 1069470 1105250 262005 236668 243707 242861 295419 284679 273087 274593 190153 192692 651433 615254 1442359 1415864 394155 392035 562366 564513 698702 681095 707527 713375 746947 759126 730097 815967 1892144 1988322 1195986 988808 615951 608842 722613 720293 755836 762847 777408 788307 892864 884614 4810120 5067045 39.25 71.2 1
10:30:16 2024-01-29 665976 657683 184066 179164 293941 297667 319970 316140 200912 197970 241425 244989 278793 283635 4302316 4568505 6376791 6134672 1059410 1102100 264239 233029 243707 243439 293120 284529 274378 273144 190153 192353 655721 618714 1423033 1420158 397532 392035 559095 563209 694682 681675 714795 715435 750094 757242 727530 811640 1891980 1986911 1190117 993754 616672 608115 726168 721313 756287 764127 774681 790030 892047 883407 4844255 5070660 39.25 71.2 1
10:30:17 2024-01-29 662510 658693 183670 179563 293493 299387 319970 316583 200912 197866 241836 246088 277912 282918 4308456 4543936 6355827 6143431 1057389 1103647 263211 236502 243707 243065 295687 284529 272705 275435 189979 192997 642856 622854 1429286 1409938 396396 393351 563993 568302 696232 679921 715473 713339 744978 757459 727832 806903 1884167 1971756 1190117 998133 617269 610573 728821 724633 755874 764127 773376 783767 891194 889453 4868993 5069176 39.25 71.2 1
10:30:18 2024-01-29 660327 659631 183538 179743 293046 299423 319745 315153 204725 197832 241255 247229 277718 282948 4308456 4524354 6341991 6139049 1054314 1105250 262808 236300 243707 242692 293567 284728 272289 275664 189819 192997 641427 622854 1423568 1410938 396396 390810 564030 568741 696725 679885 715473 712257 743506 757423 726719 806865 1889545 1970363 1198223 998133 617709 608578 729856 722261 755636 765240 773927 783743 893276 887938 4874911 5068472 39.25 71.2 1
10:30:19 2024-01-29 664115 659626 183573 179730 292281 299423 320976 315829 201473 198798 240303 247229 278369 284220 4311668 4586633 6327871 6144037 1056959 1103647 264424 232049 243707 243848 292228 285000 272479 274401 189853 192692 622220 619305 1437172 1406941 395834 391205 559743 567023 693932 676826 712318 715435 742270 761780 731784 806385 1882876 1975437 1191659 1000162 615349 604757 728821 723090 748586 765182 779243 783767 889705 891208 4895153 5057679 39.25 71.2 1
10:30:20 2024-01-29 669688 661236 183119 179874 292383 299373 318039 317132 200912 198487 241255 246538 277718 283152 4308456 4620326 6304743 6143761 1068744 1102828 262706 236668 243707 243813 293404 284964 272670 275435 188924 193032 648574 622854 1430692 1397748 395834 392016 560537 568741 698207 677822 715473 719007 740659 756284 729396 804594 1880193 1981233 1209613 1006713 620664 605362 732490 728170 749191 763853 779132 782998 884232 893099 4956691 5069176 39.25 71.2 1
10:30:21 2024-01-29 667224 658712 182975 179765 291564 299128 318744 316583 200912 197935 240676 247229 279502 283034 4305384 4661662 6276538 6162301 1072438 1100450 262005 236466 243707 243813 293404 285000 271423 274821 189721 192692 643035 618422 1446898 1401719 394434 390810 560537 565385 699234 674804 708102 717502 745681 752389 731572 811751 1882745 1999705 1207502 997307 619474 603711 723738 727101 752083 757341 781389 788225 882927 887998 4881012 5067045 39.25 71.2 1
10:30:22 2024-01-29 669724 658182 183119 180162 293666 300618 318520 317167 200283 197935 241461 245331 278664 282306 4305526 4635153 6343957 6135370 1081236 1105250 262808 236336 242742 243848 293852 283859 273158 273946 190020 192388 651433 617057 1435501 1409938 395554 391980 560934 563412 699234 678782 709107 718224 750094 752725 727401 810272 1890517 1996073 1203810 989614 621245 608842 726834 728170 757793 757305 777797 789351 885638 884140 4878392 5054941 39.25 71.2 1
10:30:23 2024-01-29 660740 658693 182505 180135 291423 301942 319486 315625 201333 197866 240748 246538 278175 283435 4311668 4595429 6341704 6143975 1066354 1105250 262808 236300 248216 242861 293120 284533 272705 274401 190153 192219 648574 613421 1472291 1413946 394434 392035 562366 564513 698468 680709 706024 713375 747279 755184 726448 811459 1889330 1986261 1190117 987829 613600 607905 724768 723604 755799 763889 776123 788270 894094 884505 4799774 5047688 39.25 71.2 1
10:30:24 2024-01-29 664553 658150 183089 179730 293046 297667 320691 318435 201357 197901 240748 245744 278862 282798 4299090 4586516 6379005 6125929 1060166 1102828 264459 236336 243707 243474 293440 284701 273994 273946 189853 192388 621963 620633 1425738 1418145 396959 391758 559131 561981 693210 679921 713368 715435 749404 757495 725653 808793 1885308 1977068 1192073 997423 616829 608226 730374 725149 756361 766088 773264 785942 894876 889637 4863066 5057679 39.25 71.2 1
10:30:25 2024-01-29 660978 660561 183084 179662 293046 298431 319970 315865 201756 197866 240712 247229 277947 281464 4302316 4536501 6332679 6139049 1050879 1106819 262843 236668 243707 242354 294336 284964 271873 275664 189589 193032 650671 622409 1431615 1410938 396396 390501 564030 568741 696725 680709 716217 712834 739323 757459 726756 804631 1880989 1965086 1203810 998823 615951 607169 728858 723090 754761 765978 774441 785107 894766 893538 4876986 5069176 39.25 71.2 1
10:30:26 2024-01-29 664115 660451 183596 180180 292565 297563 320976 315153 201264 198902 240303 247229 277947 284421 4308456 4572993 6325967 6153515 1054137 1102047 263368 236300 248041 242319 294336 285000 271458 274821 189555 192692 628212 622409 1431615 1408938 395834 389680 563197 568302 696725 680709 714456 713106 742270 757459 727787 805812 1880193 1964631 1199898 1001029 615349 603875 729688 719239 751287 764896 774329 783668 894494 891026 4881012 5067045 39.25 71.2 1
10:30:27 2024-01-29 664387 659160 183119 180089 292775 299605 320941 315664 200912 198833 240605 247229 278257 283982 4302316 4602105 6323053 6134672 1054062 1100450 263614 232049 248041 243100 292271 285000 271873 274173 189853 192681 645715 619305 1420653 1406941 395273 390653 560663 566222 692158 676826 712318 714386 742833 761780 728880 807033 1877401 1971435 1201633 1001740 615512 604542 728341 724332 750030 768258 782252 785233 888263 892001 4937944 5070660 39.25 71.2 1
10:30:28 2024-01-29 668703 658227 183701 179134 293692 299423 317968 317097 200632 197970 240676 246221 278584 284934 4305526 4609932 6327871 6144140 1069545 1103684 262406 236538 243707 243848 293995 284529 272289 275664 188993 193067 640521 622851 1416388 1396757 395834 391980 560537 568471 698702 678302 714456 718188 743053 754352 728429 806385 1881407 1983448 1190117 1000317 619963 605399 728858 726659 747838 760119 780577 785793 885546 889380 4924149 5065664 39.25 71.2 1
10:30:29 2024-01-29 670674 658187 183119 179765 292591 300549 320005 317097 200597 199179 240676 246330 279432 282542 4302316 4669731 6348607 6147891 1081199 1105250 262808 236264 242985 244259 292957 284094 273158 273180 190020 192388 652347 616060 1426944 1408938 394714 390810 559743 562017 698207 677822 708102 718224 749404 753026 727337 810847 1889330 1998975 1197942 989614 621285 603911 724186 727691 754708 757486 776406 790442 885435 886311 4886419 5062007 39.25 71.2 1
10:30:30 2024-01-29 661533 659631 183089 179769 292323 299408 320683 318210 201229 197866 241255 246330 278404 283215 4305526 4611556 6332378 6135370 1069507 1106034 262406 236336 248216 242861 294336 284750 272705 274173 189853 192692 650003 613534 1458741 1418879 394714 391481 559167 562017 697219 679654 707563 713375 750581 756799 727787 811187 1889330 1986261 1197942 986734 615074 603875 724186 720330 755811 760802 773545 787693 893350 884396 4801527 5062007 39.25 71.2 1
10:30:31 2024-01-29 665502 659160 183670 179121 293529 299423 319038 317811 200668 198556 241461 244989 278181 281464 4302316 4549973 6369928 6135281 1058654 1106034 263649 236430 243707 243100 294122 283227 272876 274821 188993 193032 645715 622854 1425945 1410938 396677 390227 564030 565421 695247 680918 714456 714965 746675 757495 724589 804631 1881298 1965086 1198223 996713 615988 607400 728858 722444 753650 763590 773376 783855 892680 891493 4867154 5067809 39.25 71.2 1
10:30:32 2024-01-29 661852 658620 183403 179627 292147 298396 319486 315974 201333 197729 240569 247229 277718 281464 4308134 4551997 6323672 6138773 1051214 1103684 263390 236300 248216 242319 293887 284529 271458 274856 189028 192997 643571 621964 1432197 1408938 395834 389680 562403 567900 696725 680709 714456 712294 742833 757459 727787 804631 1882745 1966479 1199898 1000317 615046 603875 728858 719784 750975 761908 772412 783743 892985 892162 4886013 5069979 39.25 71.2 1
10:30:33 2024-01-29 665462 659594 182945 180127 294055 297667 320941 315153 200912 198798 240934 247229 278335 283836 4308456 4605864 6323053 6143431 1054100 1100413 264203 232877 245085 243779 293163 285837 272219 274558 189986 192353 644286 620190 1455343 1406941 395834 391205 561332 567827 692611 678302 713330 713807 741708 762856 730893 806958 1880070 1970395 1186204 1001740 614909 605399 728858 720257 749265 765204 776921 785420 891021 892432 4905708 5084491 39.25 71.2 1
10:30:34 2024-01-29 670251 659590 183491 180123 293173 297523 319934 317026 200597 198798 240641 246774 279132 284334 4311530 4620326 6330487 6143431 1060026 1103610 264459 232702 243707 243848 292476 284964 272254 274330 191493 192657 652505 620190 1459525 1406941 396959 391205 559743 566754 693137 676274 714419 716486 742796 761512 731536 803986 1877401 1974267 1205623 1004594 617269 604757 730930 724529 751624 765364 781537 782590 888556 892468 4953571 5077228 39.25 71.2 1
10:30:35 2024-01-29 668173 660300 182975 180123 291942 301412 318825 317097 200877 198487 241220 247229 277568 284256 4311530 4628621 6276165 6138902 1069545 1103647 262371 236668 243707 243439 293852 284928 271423 275664 188993 192997 654298 621945 1421254 1396458 394714 391359 561332 568705 700227 676753 710187 717502 744744 754844 730982 809945 1886647 1990492 1190117 996713 618591 603687 725727 726145 751092 757450 783245 786070 883215 883515 4894962 5068472 39.25 71.2 1
10:30:36 2024-01-29 671710 660561 182984 180041 292423 300125 320793 318361 200459 199075 240676 245744 278793 282998 4311530 4671041 6350452 6134052 1081773 1102010 262808 236597 242877 243813 293404 286154 273959 273144 190118 192353 636208 616060 1426596 1408666 395554 391944 560537 561981 699198 679474 709107 719541 749330 751824 728821 812633 1889330 1995455 1199898 989540 620844 603911 724699 727691 755836 757377 776059 786070 883839 886603 4878392 5062623 39.25 71.2 1
10:30:37 2024-01-29 662190 659590 182945 180162 290679 301303 318825 317761 201334 198746 241354 245709 277947 282998 4305229 4618115 6348607 6143431 1072732 1106034 261170 236668 243707 243065 294265 284023 273087 273910 189853 192353 641953 617541 1418276 1408938 393561 390810 562366 564477 699198 681675 708934 714892 747336 754844 725616 811422 1889330 1990492 1217592 985996 615951 603875 722613 720330 753794 761771 774478 789577 891598 884614 4812704 5066288 39.25 71.2 1
10:30:38 2024-01-29 662732 660451 182366 180344 290727 300664 320088 315974 201334 197763 241041 246467 277912 281927 4304466 4618115 6341704 6143154 1063085 1103647 264199 232702 243707 243030 293852 284471 272254 273109 190753 191544 648574 613421 1433423 1416135 394434 391205 559095 561945 696232 680227 708705 713069 753099 756817 726719 813488 1888161 1980566 1190117 988808 615074 607117 724429 720257 756508 761872 774058 787261 892231 884614 4816947 5058999 39.25 71.2 1
10:30:39 2024-01-29 664404 660451 183996 179632 293442 300028 319828 318660 200737 198349 240498 244779 279209 282998 4302316 4581026 6387353 6125306 1057108 1103647 263614 233178 243707 243065 294585 283121 273158 273946 188993 192738 642305 621964 1419852 1416135 396959 392312 562330 563643 693173 680846 714382 715435 747865 760586 724552 806996 1881261 1971472 1196304 998133 615951 607400 728858 723467 754328 763554 773376 783743 891305 886828 4868993 5061288 39.25 71.2 1
10:30:40 2024-01-29 661920 659480 183421 180093 293040 300664 319828 315974 201438 198349 240498 247088 278195 284040 4305384 4547201 6330548 6143431 1051251 1103647 263211 236466 243707 242861 294992 284059 272254 275400 188993 192827 647144 622392 1421809 1409938 396396 390191 563559 568471 696195 682643 716492 712798 744556 757193 724589 804557 1882745 1962267 1188628 998133 616829 608842 728858 720330 756014 761944 773927 783705 892949 888585 4867040 5057679 39.25 71.2 1
10:30:41 2024-01-29 662128 656541 183426 180063 292352 300197 320762 315577 201403 198349 240534 247123 278287 283726 4302316 4563620 6327871 6143431 1051140 1100450 262808 233029 248499 242692 293191 285000 271838 274785 189951 192827 645715 621076 1427316 1406941 395834 391758 559095 567863 694918 679745 713875 711250 743053 757495 727832 805738 1877401 1965086 1190117 1000162 614200 606257 728858 719203 749993 761908 774681 783743 890985 891171 4881012 5067045 39.25 71.2 1
10:30:42 2024-01-29 666264 658693 183115 180093 292924 299713 320655 318885 200772 198763 240196 246362 278261 283690 4314607 4609305 6325742 6133871 1047709 1105250 262808 232375 248391 242861 292271 284964 271838 274365 189520 192353 645715 619305 1429504 1404707 395273 391205 560537 567023 692158 676826 713601 712798 741745 761780 730374 806348 1879797 1967874 1201633 1001740 614200 604700 727824 719203 747141 763554 774718 784585 890967 892272 4881877 5061288 39.25 71.2 1
10:30:43 2024-01-29 669688 658693 183701 179207 293692 300379 320449 319562 200598 198660 240534 246482 278524 284604 4317379 4624298 6330336 6139049 1068124 1102047 263333 233536 242913 243609 294177 284728 272254 273144 189633 192353 647943 622854 1418567 1401719 396959 391442 559743 566185 695210 674804 715473 718731 739287 756817 729514 802239 1876185 1977068 1186204 1003166 619926 605399 729770 726659 747838 761771 779243 782590 880055 889453 4933608 5058138 39.25 71.2 1
10:30:44 2024-01-29 665804 658433 183084 179765 290502 298431 320449 318399 200633 198556 240018 247158 278431 282452 4308134 4668096 6282467 6144037 1072603 1103742 261970 233029 243670 243065 293163 285067 270974 274365 189555 192119 645715 615783 1442800 1401719 394155 390501 558124 563643 699198 674804 708065 717502 744288 752918 731572 811751 1881261 2001309 1207502 992468 617709 603971 722650 726659 751509 757450 781575 787821 882048 883443 4881012 5050472 39.25 71.2 1
10:30:45 2024-01-29 667249 658698 183119 179696 291569 299432 317009 319562 200598 197729 241175 245464 278424 283493 4307953 4635153 6341704 6143431 1075441 1103610 261100 236668 242967 242692 293852 283192 272896 273144 189555 192184 660277 617631 1432633 1408938 394714 391980 562330 563643 700227 680709 708102 716994 747901 753779 725616 811714 1890673 1991780 1205767 989577 619523 603947 725727 725630 755436 757970 772412 783804 887080 887231 4849199 5050472 39.25 71.2 1
10:30:46 2024-01-29 659549 658150 182474 180291 291918 298187 319486 315974 200668 198280 240427 246186 278549 281583 4308134 4613066 6332378 6147701 1063462 1103647 263395 232957 244912 243100 294590 284094 272254 273074 190753 191579 650003 613421 1432706 1418145 394714 391205 562330 561981 696232 680227 707527 713339 750094 757350 726719 814181 1886647 1983448 1190117 989577 615463 606257 723673 720257 756508 761872 774094 787261 889412 881754 4816039 5057679 39.25 71.2 1
10:30:47 2024-01-29 662662 658693 183705 179164 294710 299605 319003 316105 200656 197866 241550 245429 278549 284494 4308134 4547984 6369680 6139049 1060166 1102828 262808 233536 243562 243100 293979 284231 272289 274821 188959 192792 642856 622277 1419390 1410938 396677 390227 563993 566586 694719 679885 714419 713375 745681 757459 724589 804594 1882745 1965086 1196304 997423 615951 608226 728858 722444 754328 763554 773376 783743 892318 888549 4872472 5057679 39.25 71.2 1
10:30:48 2024-01-29 661719 658689 183145 179730 292600 299351 319003 315974 201473 198335 240472 247017 278126 284055 4300662 4524316 6351029 6134052 1060418 1103610 263211 233029 243707 242692 294500 283705 272008 274593 188993 192827 647771 621964 1426557 1409938 395834 389645 563559 567023 695210 681675 715708 712798 744592 757459 724552 804557 1882745 1962851 1211635 996713 616786 603947 728858 720330 752193 761908 773376 783147 891305 886924 4872472 5057679 39.25 71.2 1
10:30:49 2024-01-29 661719 658693 183119 179726 292281 298396 319710 315974 200912 197901 240303 247229 278514 284055 4308134 4565753 6321114 6134395 1055299 1105250 264128 232865 243707 242319 294300 283916 271423 274821 188993 192692 639998 622392 1424242 1408938 395834 389645 563161 568302 695247 681675 714419 711250 742833 757386 725653 804594 1881298 1962267 1205767 997423 615951 603911 728858 719784 752193 761337 773376 782590 892318 889877 4867040 5061288 39.25 71.2 1
10:30:50 2024-01-29 662625 658693 183084 179692 292670 299605 320490 315974 200912 197901 239895 247229 277779 283635 4304466 4563620 6294116 6134052 1047783 1102958 262965 233142 243707 242284 293440 284484 273049 274573 189520 193348 650671 621964 1438614 1406941 395554 392035 562330 567023 695247 680227 714419 711214 739215 756908 726719 804594 1881407 1966479 1199898 998823 615512 603911 728858 718188 751509 761872 774478 783147 894876 891171 4881877 5063433 39.25 71.2 1
10:30:51 2024-01-29 669605 658698 183124 179567 293457 298027 319970 316105 200457 198798 240303 246710 278016 283379 4306289 4594050 6321702 6143431 1049983 1102828 262808 232487 245431 243065 292511 284964 272063 274593 189945 192692 645715 620190 1433362 1405704 395834 391205 561332 568471 692683 678302 713330 713302 739251 763127 728329 806996 1877401 1967874 1184248 1001740 614200 605399 728858 719239 749760 764127 774718 783743 889485 892272 4884303 5059824 39.25 71.2 1
10:30:52 2024-01-29 670920 658698 184121 178603 294183 297667 318039 318849 200283 198487 240507 246503 277788 283398 4306110 4611091 6330487 6140904 1053515 1100450 263579 232049 244940 243569 292236 284928 272254 274365 189555 192716 645000 619305 1424482 1406941 395273 390653 560934 567023 692158 677822 712824 713302 741708 761780 727301 806996 1872041 1967874 1203628 1001029 613591 604401 728341 719203 747141 763590 776957 783743 891598 891171 4878392 5057679 39.25 71.2 1
10:30:53 2024-01-29 669422 658004 183962 178971 293976 298187 318004 317132 200317 198889 240712 246503 277718 284623 4298082 4613813 6331080 6140904 1059799 1103339 264494 232702 243707 243569 292263 284493 272827 273180 189555 192388 647144 621384 1486336 1406423 396959 391205 559347 565312 693137 674841 714456 716486 742796 757495 729432 803415 1877401 1968748 1203628 1000280 615349 603687 726793 722407 748849 764702 779317 781473 888410 888585 4928905 5059824 39.25 71.2 1
10:30:54 2024-01-29 668694 658693 183115 179696 293046 298849 317079 316840 200597 197901 240676 246295 277104 282685 4299090 4613813 6322054 6140904 1064341 1103069 262773 236538 242949 243643 293404 284786 272755 274785 188924 193437 647144 622854 1420732 1399731 396677 391980 559743 567863 697219 677822 715473 717680 740732 756284 729396 802276 1880070 1981278 1188161 1001740 619963 603321 728858 726659 746708 761771 778099 782590 883037 891208 4931263 5057679 39.25 71.2 1
10:30:55 2024-01-29 669124 659365 182505 179730 291934 298431 318485 315849 200772 198522 239895 246503 278335 281728 4311668 4692429 6312323 6155367 1074905 1106211 262449 232913 243499 243065 291587 285093 273435 273144 190118 191713 640896 614907 1447265 1401719 394155 390501 558160 564513 699234 674804 708065 716994 745272 752425 731609 811751 1882745 1998015 1164686 993880 617269 603260 723673 725630 752193 757450 781575 787261 881786 883443 4881877 5050472 39.25 71.2 1
10:30:56 2024-01-29 666277 658693 183080 179730 291564 301303 317009 317544 200562 197866 240712 245366 277947 282998 4299090 4612119 6343957 6140904 1075673 1103853 262266 234015 242590 243030 294300 283157 273087 273698 189882 192318 661727 615783 1424482 1408938 395053 392016 559095 562848 700227 680227 709144 717502 747205 752715 727787 810559 1889330 1994041 1180951 991021 619523 603911 724699 724603 755436 758007 774478 786070 887080 887231 4839821 5048314 39.25 71.3 1
10:30:57 2024-01-29 659549 658693 182505 179769 291097 297528 319003 315974 200912 197832 240676 246123 277912 281294 4299128 4606121 6334532 6136089 1068782 1103853 261066 233321 243598 243030 294037 284303 272289 273180 189910 192412 636208 613421 1442359 1410938 393561 392035 562330 563643 696948 680709 706024 713339 747901 755148 725653 811459 1889330 1986261 1207618 987401 614200 606687 722650 719784 755436 761771 773938 788455 890356 884614 4792927 5048314 39.25 71.3 1
10:30:58 2024-01-29 662662 659626 183701 179129 293489 299713 321066 315188 200668 197901 240676 244236 278439 283034 4299090 4558778 6375728 6132132 1059449 1103853 263474 232594 243562 243130 293226 285748 273122 273074 189555 192219 666620 619047 1424424 1420158 396396 391758 561332 561981 692158 679921 710224 713339 752325 757495 724626 809132 1881261 1979873 1188161 994587 615676 603947 726793 722407 755436 763053 773101 786167 886787 884359 4853661 5048314 39.25 71.2 1
10:30:59 2024-01-29 659764 656832 183384 179447 291801 299605 318520 315974 200912 197214 240472 246467 276842 283635 4292964 4511214 6330006 6129466 1056908 1103853 263474 232993 243562 243299 293226 283077 273087 274296 188993 192657 648574 622277 1425641 1416135 396613 391758 559131 565159 693173 681675 712318 715472 747865 757495 724039 806996 1882745 1968645 1179655 996713 615951 607364 728341 721386 753260 761944 772276 781142 892231 883551 4853046 5050472 39.25 71.3 1
10:31:00 2024-01-29 659801 656837 183089 179451 293266 300137 318967 315974 201333 197832 240303 247056 277169 283982 4299090 4534100 6323367 6133871 1056884 1103853 263070 232806 243562 242722 294158 283899 271923 274416 188959 192388 639998 621964 1423380 1411712 396115 392312 563197 567060 695907 679921 714456 712294 745155 757423 724039 802239 1880070 1961997 1194385 996713 615951 607400 728858 720366 753260 761908 772276 783743 891021 889747 4865518 5054074 39.25 71.2 1
10:31:01 2024-01-29 660778 658693 183089 179412 292155 297748 319038 315974 200912 197866 240507 247229 277940 282028 4302316 4537455 6325967 6116278 1056771 1103779 262703 232993 243598 242995 293666 283050 272529 274188 188890 192792 645715 621384 1429856 1410938 396885 392312 562330 565116 693246 681528 714271 715472 750190 757229 724039 805203 1881224 1962304 1190117 996713 615951 607400 728341 722444 755164 763053 772276 782619 892231 888585 4856126 5050472 39.25 71.3 1
10:31:02 2024-01-29 658863 658693 182957 179164 292155 297703 318485 315974 200912 197694 240303 246883 277138 281429 4299250 4511415 6327871 6125043 1053792 1103779 263368 232993 243562 242215 293049 283965 271888 275065 188890 192821 641427 620492 1426902 1406941 395834 392276 563125 567023 695962 680709 715305 713354 742833 757386 726485 804023 1881407 1962304 1184789 998551 615512 603911 728858 718224 752193 761644 773376 782590 892318 890542 4867957 5057679 39.25 71.3 1
10:31:03 2024-01-29 666452 656832 183084 179571 291534 297919 319970 315664 200411 197935 239966 246503 277718 283034 4299090 4598824 6325967 6134672 1055963 1103742 264212 232288 243490 243334 291925 285466 272113 273804 189715 192214 644822 619602 1439768 1402959 395834 390929 560463 565202 692121 674877 712318 714368 742124 757495 729432 804631 1877401 1971435 1203628 1001740 615951 603039 728858 722481 753391 763590 781019 783743 887299 889877 4933608 5059824 39.25 71.3 1
10:31:04 2024-01-29 667492 656837 182922 179412 291675 300562 317114 316105 200597 197901 240303 246467 276950 281429 4299250 4601622 6267234 6135370 1064904 1103742 261760 233249 243418 243604 292815 284422 271923 275522 188890 192821 651356 622396 1423050 1396458 394155 391430 560934 567607 700724 676311 711539 717502 742857 752954 729432 808181 1882745 1983448 1190117 995295 618591 603260 725727 724603 747838 757450 781575 783804 884501 883551 4896093 5050472 39.25 71.3 1
10:31:05 2024-01-29 668731 658693 182790 179451 291534 297919 317114 317132 199691 197970 240427 245024 277947 282199 4299250 4641993 6337189 6134090 1075446 1100450 262598 233285 242661 243604 294229 283745 273017 273592 189749 191643 652862 616943 1421843 1409938 394420 392016 561332 558784 700079 679745 708065 719541 749563 755962 728821 811136 1890673 1992629 1207723 989577 619523 603911 724699 726145 755436 757414 773545 783841 884501 883407 4863556 5041120 39.25 71.3 1
10:31:06 2024-01-29 659585 658428 181962 180044 290568 298431 319003 315974 200912 197694 240676 245779 278025 282598 4299090 4618872 6330336 6129677 1066624 1103684 261205 232850 243526 242856 292977 283845 272564 273804 189784 192079 640896 613421 1436144 1409705 393063 392312 562330 564513 698207 682643 708705 714386 746772 752990 727832 811496 1889330 1986261 1194029 985996 615463 603875 720572 720293 752193 761771 773927 788418 890591 879231 4803202 5057679 39.25 71.3 1
10:31:07 2024-01-29 663445 659626 183115 179125 293457 297919 319710 315974 200877 197866 240641 244919 278624 282561 4299090 4577771 6387860 6119241 1060053 1102791 264424 232702 243707 243065 293080 284679 273676 272827 190544 192179 672420 615468 1449307 1422008 396922 392276 562927 563956 692941 679745 709107 716403 751688 757423 728304 810522 1888108 1978470 1190117 992468 615903 603911 725727 720257 756508 762981 774478 783767 888672 884396 4841763 5061288 39.25 71.3 1
10:31:08 2024-01-29 658579 658693 183119 179378 294292 299605 318967 316070 200249 197214 241255 245709 277069 282254 4302158 4534663 6351029 6134052 1056809 1102828 262773 232702 243707 242861 293567 285932 272424 275151 191223 192716 639998 622277 1421597 1411712 396640 392312 564527 566840 695174 681363 714419 712257 744794 757423 724516 805465 1882745 1965086 1188628 998133 617433 607327 728858 720330 753260 761908 774203 783743 892281 888549 4872472 5057679 39.25 71.3 1
10:31:09 2024-01-29 659727 656837 183168 179412 292565 297667 319934 315974 201333 197832 240449 247229 277069 283635 4302158 4537102 6325855 6129677 1056601 1102828 262808 233536 243707 242319 294336 284147 272219 275290 191223 192681 641427 624069 1426557 1411712 396382 393146 564928 566840 695944 682643 714419 712761 745082 761278 725580 804520 1886647 1963362 1194385 997423 616344 607363 728858 722407 753260 761908 773376 783705 890636 886901 4872472 5061288 39.25 71.3 1
10:31:10 2024-01-29 658752 658232 183089 179370 292670 299605 319899 315974 200912 197832 240268 247056 277684 283836 4302158 4549118 6312248 6129677 1054277 1100413 262808 233142 243670 242319 294300 283192 271838 274821 191223 193372 642856 624189 1419830 1411712 396959 392312 564527 566804 695944 682643 714382 712257 749917 757459 727314 806978 1882745 1967874 1190117 998133 615951 607363 728341 722138 755972 763017 772826 783272 889705 889747 4853661 5050472 39.25 71.2 1
10:31:11 2024-01-29 657853 656832 183084 179129 292525 300028 318004 315974 200912 197214 240641 246883 277034 284114 4292964 4528984 6323053 6139049 1053913 1102828 262773 232702 243707 242319 294336 284063 272028 274821 188959 192962 641427 622816 1434139 1411712 396959 393146 564527 567849 695944 682643 715287 713302 745681 757193 724589 806903 1882745 1967874 1190117 995295 616231 608842 727824 721349 755561 763017 773376 783767 890967 883479 4853661 5057679 39.25 71.3 1
10:31:12 2024-01-29 658826 658227 183080 179567 292143 300028 318967 314894 200912 197214 240676 246503 277069 283836 4299090 4531831 6323053 6127294 1058767 1100413 263614 233029 243707 243030 293752 282725 273087 274365 188959 192792 640896 622239 1445344 1417753 396885 392312 562927 565963 694794 682643 714197 715252 747095 757423 725346 806348 1886853 1972065 1192073 997148 615951 610140 727824 722407 756508 763862 773376 783767 891598 883479 4839256 5055522 39.25 71.3 1
10:31:13 2024-01-29 657349 656832 183049 179412 292560 297667 320771 315153 201194 197008 240712 246503 277069 283836 4299090 4524429 6341704 6129677 1056809 1102828 262773 233029 243707 242319 293773 286154 271423 274785 188924 192657 647771 622277 1423048 1412716 396249 392239 564527 566840 695064 682643 714234 713861 743739 757206 724552 805502 1882745 1966479 1209679 998133 616993 607363 730893 720330 752193 761337 774203 783705 891651 888549 4872472 5051916 39.25 71.3 1
10:31:14 2024-01-29 660703 658223 183189 179129 292324 297667 321766 315974 200912 197866 240164 247229 277490 282998 4295850 4556975 6304402 6125306 1052637 1102010 262808 233029 243707 242284 293852 284791 271423 275082 188993 192657 649221 621964 1424821 1406941 396677 393387 565330 567570 695064 682159 714271 714368 746183 760201 725433 807203 1885308 1962467 1198223 998133 615951 607363 728858 723604 755399 763017 772826 783705 892231 883515 4860036 5057679 39.25 71.2 1
10:31:15 2024-01-29 658826 657757 183119 179537 292276 300137 321822 315974 200912 197832 240268 246883 277147 282998 4292964 4539739 6323053 6129677 1052227 1102828 262590 232416 243670 242284 294336 284023 271803 274365 188924 192862 647771 621964 1418393 1408938 396115 392795 565459 568788 696897 682643 714271 712615 747007 757206 724369 806978 1882745 1967874 1213602 997307 616677 603875 727824 723197 754761 764127 772826 786129 891598 883249 4853240 5057679 39.25 71.2 1
10:31:16 2024-01-29 656682 658227 183119 179571 292143 299605 318967 315974 200912 197488 240641 246503 277069 283543 4299090 4536158 6337189 6134052 1051251 1100450 262773 232702 243707 242284 294300 284023 271388 274365 188959 192657 645179 624411 1447886 1406941 395554 392312 564527 568513 695907 681528 714234 713861 742723 758856 724369 806402 1884167 1962267 1202061 995295 617114 608768 728858 722407 754057 763017 773115 783743 892231 892925 4859595 5055522 39.25 71.2 1
10:31:17 2024-01-29 658579 658227 183080 179408 292560 299387 318450 315708 200912 197694 240303 246848 277069 283034 4299090 4530861 6323053 6124673 1057071 1102828 262808 232702 243707 242319 295838 283298 271423 274593 188924 192657 641427 622409 1438659 1408938 395834 392035 562330 566987 697652 682011 714123 711105 746749 757278 725199 806978 1884167 1967874 1188161 996713 615951 609080 729427 721860 755972 763862 772833 785942 892231 883515 4839143 5051916 39.25 71.2 1
10:31:18 2024-01-29 656645 657967 183084 179576 292724 299713 318967 315974 201473 197694 240712 246848 277143 283946 4302158 4538238 6341704 6129677 1053792 1100450 262808 232702 243707 242284 294336 284281 271458 275207 188959 192962 647771 622401 1421556 1409938 395834 392312 563161 567023 695247 684533 716328 714368 747279 757278 725469 806847 1884167 1966164 1186709 998133 618150 607363 728858 723567 753260 761944 774478 783705 894766 889877 4867002 5051916 39.25 71.2 1
10:31:19 2024-01-29 660483 656832 182731 179412 292355 299605 319934 315974 200912 197866 240164 247056 277547 283034 4292964 4560353 6313728 6129677 1047783 1103647 262808 232702 243707 242081 293404 284059 271388 274537 188993 192962 650671 621830 1422463 1407703 394420 392312 563161 567863 696232 681192 714160 714368 745015 757242 726535 806978 1884167 1964208 1190547 998096 616231 607327 728858 722407 754575 762981 773376 783743 892231 892309 4863066 5057679 39.25 71.2 1
10:31:20 2024-01-29 658077 656832 182794 179412 291969 299605 319450 315974 201333 197832 240472 247056 278078 283435 4292964 4549118 6323053 6129677 1057295 1098819 262808 233029 243707 242319 293773 283192 271458 274785 188924 192681 641427 621384 1418786 1408938 395834 392035 564559 565385 694191 681675 714419 714368 748341 761278 726797 806402 1884167 1969830 1188161 995221 617232 606899 728341 724016 755972 765978 773376 784992 888080 886595 4863066 5057679 39.25 71.2 1
10:31:21 2024-01-29 656682 656832 182794 179129 291987 300028 319003 315974 200912 197557 240676 246503 277104 283836 4299090 4526806 6343905 6134052 1057108 1100413 262808 233029 243707 243556 294336 283192 272705 274785 188959 192792 642481 622392 1454382 1410938 396396 392035 562366 567023 693173 679885 714419 714422 747205 762898 726797 806903 1885424 1973464 1187427 994463 615951 608842 726756 720330 757454 763017 773666 785942 890967 888487 4833443 5055522 39.25 71.2 1
10:31:22 2024-01-29 659242 656832 183084 179129 292596 299605 318744 317652 200912 196632 240712 246295 277034 283635 4299090 4525391 6323367 6129677 1053387 1103647 262808 233029 243707 242284 293809 284059 271423 274821 188993 192692 651254 620492 1422354 1406941 395834 392312 562330 567461 695907 680709 714419 711250 739287 759126 729028 806290 1882707 1963371 1196304 997194 617709 610140 728821 722919 753260 761944 772276 782887 894936 886865 4865518 5050472 39.25 71.2 1
10:31:23 2024-01-29 658579 656536 182790 179129 292600 301238 319003 315974 201473 198300 240303 247229 277069 284183 4291687 4523248 6341991 6124673 1057108 1102010 262843 233029 243707 242692 293916 284059 272424 274785 188993 192692 649221 622854 1421809 1408938 396396 390501 563595 566987 695210 681675 714419 712798 744978 757459 724589 806903 1884130 1967800 1190117 995258 615951 610140 728304 723604 756471 764091 773376 783767 891598 889563 4835648 5054074 39.25 71.2 1
10:31:24 2024-01-29 656682 656832 183084 179442 292591 299423 318967 315153 200912 197214 240676 246503 277069 281636 4292964 4511453 6341704 6113115 1057146 1100450 264199 233029 243707 243065 294300 283047 273087 274821 188993 192827 644286 622409 1420811 1410938 396396 392035 563559 564912 693210 679885 714456 716215 747390 757495 724039 805738 1885581 1970363 1211607 996713 616672 608842 728549 723604 755911 766088 771654 786129 889068 886938 4853008 5058390 39.25 71.2 1
10:31:25 2024-01-29 658579 656828 183089 179417 292596 298187 318708 315974 200912 197385 240641 246883 279574 283635 4289725 4530510 6339425 6117780 1052977 1102828 263649 232702 243707 243030 293852 282923 273122 273180 189028 192353 650003 620633 1438882 1413946 396677 392035 562890 561981 693173 681675 713368 715435 747205 757495 724552 806958 1880193 1975437 1188161 994463 615951 608842 726204 721550 756471 765546 772677 785980 889815 888105 4844255 5049526 39.25 71.2 1
10:31:26 2024-01-29 661719 657255 183076 178599 292178 297919 318004 315118 200597 197557 240712 245331 277034 283435 4292688 4525391 6337189 6125306 1050768 1099634 262590 232702 243327 242284 293887 283157 271388 274138 188924 192657 639998 620492 1426156 1406941 395834 391758 562330 565312 693173 680709 713912 711250 743506 757350 722394 802239 1880070 1962467 1194385 995884 615914 607979 727787 721550 750946 763853 770955 781291 892231 884924 4869154 5046181 39.25 71.2 1
10:31:27 2024-01-29 657779 656490 182840 179129 291635 297919 318708 315085 200411 197523 239523 246330 276649 282998 4292964 4549118 6312918 6120305 1050750 1100413 262406 232538 243499 241576 293404 285343 271009 274365 188924 192388 647952 621076 1417754 1406941 395273 391758 562330 567023 695210 679885 714419 711214 742796 757386 724552 805502 1881407 1964392 1205767 998059 618605 610540 730930 723090 753613 766088 776413 783631 896673 890788 4881877 5074279 39.25 71.2 2
10:31:28 2024-01-29 668173 658223 184289 180737 295001 298884 322929 318538 201473 199770 242589 246634 280103 283303 4311668 4614769 6351029 6162001 1072603 1116039 268552 234135 245606 248507 295871 291427 278562 278414 193282 198020 666620 630033 1478319 1420158 401136 395589 567266 572734 706386 687950 727249 729410 757017 770880 741470 818668 1917107 2016701 1199898 1025524 632456 619379 746929 743808 770091 783212 797640 799852 906937 914473 5028774 5168067 39.25 71.2 2
10:31:29 2024-01-29 691524 676173 186897 185583 303195 309086 333405 330907 204298 208091 248812 254864 288347 292209 4420840 4753526 6528212 6321979 1110089 1151778 273307 240962 254325 255257 308257 301161 288048 286863 197509 199106 707299 643557 1468619 1466258 408493 400929 582138 583544 723696 710191 742200 740435 775249 784536 747628 832333 1968192 2052072 1223171 1034929 643727 636156 764600 754131 786361 797884 807044 816047 927543 928937 5126422 5261666 39.25 71.2 2
10:31:30 2024-01-29 702963 693296 190495 186956 309608 316965 340891 339845 207894 205740 256188 260695 298784 299061 4498708 4877744 6640900 6429582 1138066 1175432 276675 243539 260379 257970 315874 305535 292489 293155 199687 201691 688813 646518 1501931 1484698 409919 404577 586420 587077 729742 715453 744137 746141 775306 791205 751407 839093 1991182 2072317 1240443 1044335 648998 640128 768961 760694 789909 802552 806912 816050 928896 931579 5194970 5338640 39.25 71.2 2
10:31:31 2024-01-29 712328 702417 191233 188881 312072 319854 344966 343015 209557 207563 256772 263168 297988 301230 4550413 4907853 6714720 6490167 1142943 1192909 277423 244119 261662 260741 316521 306577 295816 294671 199896 203532 707336 657758 1495591 1484698 410535 405898 588171 590914 731814 717405 742439 744556 771825 784464 750955 834191 1992597 2091839 1235545 1049256 647427 634065 765700 759321 784131 802552 814576 815160 922425 929501 5203635 5366736 39.25 71.2 2
10:31:32 2024-01-29 719439 709452 191486 188096 314119 319854 344966 343502 209920 207614 258431 264010 299276 301723 4582437 4891380 6775171 6537382 1149489 1195585 276809 244084 260818 261792 315126 308747 293865 294671 199409 202963 701274 656820 1502956 1475206 408203 405826 582622 590416 732851 709024 737287 742608 763862 775067 746535 828909 1997601 2118156 1254307 1037576 648535 632792 758669 761091 784131 792279 804134 815160 917172 910556 5123179 5372269 39.25 71.2 2
10:31:33 2024-01-29 713467 714197 191189 186854 314119 318370 345485 344955 208759 205135 258395 263168 298928 304778 4610932 4924267 6723788 6565474 1166659 1201259 276445 242756 260013 260776 315394 306613 293702 292511 198750 200988 713271 651151 1509102 1489686 407334 405183 580542 580111 728881 707287 731886 740984 763862 766472 737614 821077 2000441 2117437 1225329 1028421 641888 631860 751556 751236 778410 784002 792452 806778 914326 901542 5141572 5376101 39.25 71.2 2
10:31:34 2024-01-29 713520 713023 189944 189643 311229 316929 343449 340909 208253 205101 255947 263203 298023 301300 4623579 4952365 6696069 6542047 1172434 1201696 273237 242011 258413 258004 315838 304604 290237 290560 197509 200079 708792 646518 1531632 1498879 404741 400861 576407 577909 719003 701124 724759 728761 760311 766436 730745 815034 1991182 2092776 1235545 1034929 637321 628112 751556 747127 777115 784274 787162 800035 911911 906487 5185327 5396496 39.25 71.1 2
10:31:35 2024-01-29 724731 715215 190219 189299 312170 318408 342997 343015 206580 205101 256377 262363 298928 303653 4634738 5037483 6817299 6570163 1156716 1203409 276640 246078 259977 259153 315134 304176 291600 290701 197509 200428 721219 656820 1501119 1491800 405603 399382 578079 581196 718369 702153 728627 727728 752570 766400 728549 806996 1991182 2083445 1241530 1043312 634268 626392 754733 744937 770091 785986 789187 797566 910618 908674 5292053 5422928 39.25 71.1 2
10:31:36 2024-01-29 727790 717599 189329 186430 311233 318923 343484 343015 207605 206382 256807 263606 301698 303910 4685095 5029779 6872990 6612554 1149185 1212179 276675 242081 261698 259549 315874 306649 290679 293120 198439 201691 719460 656770 1554463 1493918 406179 400861 574373 581196 716569 699096 728073 729482 748265 766508 733757 807033 1991900 2101950 1235545 1049238 643011 627282 756517 757582 770382 784320 795392 795316 902806 911963 5291864 5460390 39.25 71.1 2
10:31:37 2024-01-29 727664 722430 191126 186986 314119 322849 346284 343191 208939 205740 259630 264855 303503 303424 4710446 4982935 6845275 6683967 1182089 1219594 277880 244290 261734 262532 315602 310268 292009 294015 199896 202361 713144 654673 1546790 1503138 406179 403013 577261 581048 725750 702189 726824 735987 759235 763753 732682 813877 2017595 2129846 1214775 1038390 643927 633799 754845 754094 779215 782033 788404 803537 909166 908032 5265617 5499368 39.25 71.1 2
10:31:38 2024-01-29 728816 727328 192670 188228 315210 323603 351654 345609 209627 207597 260872 265218 304820 308415 4760564 5150531 6970590 6696402 1172025 1229293 278505 246249 262784 262848 320481 311156 294314 297385 200700 204139 730451 662410 1527369 1508073 408493 400893 577932 584443 720521 702153 731886 733899 755279 770302 737517 811136 2019033 2123759 1243525 1057094 647610 631896 762953 760033 777115 788820 796618 800075 909328 918442 5383787 5551597 39.25 71.1 2
10:31:39 2024-01-29 733040 733903 193019 190386 316645 324564 354002 349555 213912 207777 263305 265655 307431 310346 4800477 5115983 6919343 6761866 1203343 1238533 278566 248996 263666 265311 322956 310615 296735 296698 202355 203440 717750 658698 1541833 1529027 408203 405156 583070 583694 726779 708651 728664 734478 761635 769761 733963 821072 2039177 2130203 1246200 1050754 647610 638190 765700 758535 781836 792207 793129 804833 923414 921048 5455616 5600870 39.25 71.1 2
10:31:40 2024-01-29 750287 730071 195202 191757 319799 327220 354064 354020 213982 209148 263131 266938 310090 311083 4844732 5141285 7017458 6836682 1203045 1245520 281585 249767 265546 267767 322240 315038 297789 300038 204418 203825 711569 665249 1531338 1525904 405781 408231 586415 588015 733890 714441 735090 738598 763286 766508 736633 822609 2052640 2154753 1278727 1047859 647610 638190 760169 759613 785931 791128 797825 809253 926377 917037 5394761 5630296 39.25 71.1 2
10:31:41 2024-01-29 749961 740965 199538 192568 322551 330808 355450 353905 211081 210354 264524 271068 311977 312539 4879742 5215254 7092945 6888812 1208635 1250711 283777 251283 267219 271976 324395 315302 298550 300354 205748 205524 717558 667627 1542458 1530797 409955 409386 588588 590443 737059 716468 735613 740801 767351 766256 736700 821986 2056951 2163999 1259483 1050736 651321 642907 763531 761274 788864 793432 801090 814036 926377 921079 5431089 5667704 39.25 71.2 2
10:31:42 2024-01-29 754406 744840 200250 194401 324548 333089 358674 356610 212186 211816 265599 272538 312572 314483 4910196 5224500 7125037 6907331 1221346 1258083 285517 255371 268491 270797 323855 318158 301317 301232 206472 206412 720500 674338 1548961 1540017 409304 405935 586172 590951 734930 718502 734116 740125 768442 777960 736325 825773 2064787 2167076 1282796 1064666 653252 644568 771630 765061 789721 800214 797825 808761 928074 927500 5559077 5679177 39.25 71.2 2
10:31:43 2024-01-29 758516 751174 196581 194401 324658 333974 359287 356645 212787 211485 267343 273598 313550 316886 4938252 5267520 7093058 6940092 1226668 1265433 286427 251447 270675 269034 327821 319168 301352 303888 206910 207091 708544 673863 1556230 1555144 414222 409696 593120 590696 734009 723622 743522 745360 767108 779800 736847 819759 2066153 2154753 1265468 1072792 653252 639965 774221 764297 784168 800117 807098 808675 924846 930195 5540266 5730790 39.25 71.2 2
10:31:44 2024-01-29 756319 755925 197154 196286 326886 333577 362850 359847 213413 212595 270204 273598 315481 321275 4972188 5338687 7209905 6952096 1212557 1270900 286290 252748 270675 269820 329845 320298 302907 305926 207638 209039 717558 681395 1569766 1549237 415399 409386 588803 597286 736833 718047 744240 746560 765719 779764 747371 818170 2072611 2173217 1263473 1074085 662646 647003 774957 773725 784168 798029 811668 815347 920928 926114 5532359 5744726 39.25 71.2 2
10:31:45 2024-01-29 756582 757072 198703 199041 328866 337289 364231 360934 214520 213747 269788 275384 317357 320433 5018012 5387730 7306344 7034410 1232960 1278212 286707 253807 272279 272372 330576 320508 303617 306825 207169 209658 718275 678478 1578433 1558457 414001 413754 595220 596744 745093 722316 741402 749436 770410 775213 741243 824220 2086882 2188753 1269457 1063411 656989 648864 771630 769299 796738 799446 804171 813808 932716 930195 5612719 5797542 39.25 71.2 2
10:31:46 2024-01-29 776224 762239 199049 195480 329969 338387 365124 364111 215440 213747 270766 275419 318516 321441 5038953 5385664 7261771 7038765 1231191 1284731 288522 254553 271797 273277 333866 321442 306334 308488 207313 211523 728200 688762 1595707 1564729 417492 411708 592266 599137 740162 719522 748322 747164 766061 782115 742595 818668 2085937 2188525 1292971 1078985 663996 646507 773859 774274 790543 799721 811779 818598 927690 926841 5561551 5811051 39.25 71.2 2
10:31:47 2024-01-29 772684 765892 200341 196057 333752 338068 366497 365159 215290 214880 272947 277844 319836 324455 5064905 5415547 7302219 7077498 1260714 1287486 287849 256194 273435 274726 333600 321184 306802 306825 210591 211424 726385 682371 1591316 1582227 417469 411708 594581 596025 741247 727083 743219 742572 766256 779843 737783 823420 2090062 2176487 1274694 1084347 658817 647452 779706 773725 791103 807094 811779 812876 928348 928583 5663809 5843372 39.25 71.3 2
10:31:48 2024-01-29 767979 769484 201001 196667 333486 339675 369857 364320 215475 213637 273563 278068 322232 324262 5095235 5480454 7348846 7138682 1251309 1294889 290568 256769 273273 275762 331597 324244 306694 306428 210109 211565 724619 687280 1616182 1576610 415245 412080 598070 599636 745521 727709 739457 745626 772196 775378 738041 829183 2098427 2205349 1271452 1075920 660694 653792 779706 774824 795066 802518 804696 815002 932752 933836 5667875 5845093 39.25 71.3 2
10:31:49 2024-01-29 774759 773007 201768 197630 335918 340428 369929 366587 216816 217959 273552 278950 321194 328200 5104201 5506657 7448501 7156333 1251309 1296730 289462 257926 276158 276359 335888 324388 306766 309051 209850 212896 724619 686915 1591003 1580259 416580 413529 598107 599636 746915 728189 742163 749303 770663 775140 742135 824880 2105284 2216107 1301111 1074160 662578 653086 778266 773725 799575 807094 804171 816198 940198 928547 5729317 5891196 39.25 71.3 2
10:31:50 2024-01-29 779632 775304 201669 198591 334028 342289 373443 366622 216851 214266 273517 278008 324140 324239 5134645 5552641 7404930 7175091 1240732 1302200 293142 257528 274232 277972 335754 326259 308974 308980 210697 213194 729327 698313 1593921 1574370 415399 414929 594691 599932 747099 721951 742991 749747 769466 775450 744886 827930 2105284 2225300 1283421 1080522 669040 654605 776609 774990 797431 802410 805877 821039 939531 928547 5744622 5914144 39.25 71.3 2
10:31:51 2024-01-29 784246 779190 202664 198902 334028 342952 373975 368835 217526 214633 274391 279738 324664 327164 5157426 5553790 7443372 7205559 1243274 1307847 294251 258032 275688 279024 335975 327291 309229 310060 210537 213900 725581 701209 1596391 1576897 415399 413493 595534 604340 750053 723522 743330 749177 768341 775450 744886 826715 2107644 2232911 1303146 1082062 670470 656031 778602 778360 797834 800081 804696 821044 937797 928547 5785875 5946501 39.25 71.3 2
10:31:52 2024-01-29 788242 779819 203016 199249 335918 345903 372560 369947 218203 214966 275233 281269 326205 327604 5188799 5616926 7480390 7234258 1256204 1307810 294644 259630 275688 277165 334662 327936 308235 310095 211133 215408 726707 698313 1619942 1586117 417506 413860 595570 600914 749524 724621 742163 753599 770556 775522 746731 827967 2117047 2234247 1299380 1084384 669993 658168 777713 774990 798032 807094 807098 819839 939197 936550 5807053 5966119 39.25 71.3 2
10:31:53 2024-01-29 786204 784457 202985 199913 336773 344928 374310 372149 218273 216097 276998 281465 326170 330344 5214965 5626008 7597208 7270763 1267945 1313382 294437 260027 276944 279345 337657 330374 310140 311038 212008 214051 722901 694825 1621360 1595337 416580 414876 601586 602196 751542 729501 742237 749303 770663 775067 740139 829146 2117801 2228133 1230128 1084384 665417 656568 783621 777222 801284 809377 804051 813808 940562 938647 5777718 5989120 39.25 71.3 2
10:31:54 2024-01-29 788375 787794 204259 199283 338264 345903 374275 372149 219565 215634 276114 284069 326241 331081 5240956 5614319 7538304 7306430 1288893 1318128 292356 260796 276908 277421 338722 328473 310584 311471 211415 212904 733741 693840 1616365 1609120 418358 412295 598553 599968 745167 731654 745663 746979 770663 782113 738041 821040 2117801 2210137 1301111 1099146 664469 648979 786407 779573 793388 808464 811518 813771 930081 938647 5777875 5977627 39.25 71.3 2
10:31:55 2024-01-29 792653 788649 204904 200541 339827 345903 375963 373768 218918 216305 276998 283672 327897 335317 5267500 5601003 7490065 7316564 1274238 1322628 296197 259809 279168 278958 338175 329907 310833 310601 213749 213382 736131 705726 1599405 1602282 417105 412295 599894 606271 744946 728397 749524 747201 766133 782113 740385 823420 2117565 2225300 1297041 1105308 671903 654569 784177 784043 793388 802482 813942 822801 931434 928547 5822432 6029232 39.25 71.3 2
10:31:56 2024-01-29 800186 788924 204764 201519 338263 346447 375435 374435 220004 216132 278917 283821 329831 333689 5282578 5634076 7566616 7329298 1258486 1324508 296614 260246 279581 278571 337665 329083 310833 313004 213079 214262 735212 709774 1603053 1593075 417469 414876 598553 607131 752611 727028 742365 753209 766133 775486 743831 823984 2123828 2252882 1315368 1093650 671903 658465 783065 784043 802002 802446 806487 823537 941931 933836 5888271 6046565 39.25 71.4 2
10:31:57 2024-01-29 797565 795821 205056 202190 340338 348852 378619 376163 220145 216909 279491 283530 330759 333325 5308752 5712080 7673453 7404968 1285255 1328328 295423 261536 278491 280271 339508 328817 313017 312749 214085 214227 738154 703713 1635497 1618366 417766 415223 601475 603164 750062 733233 743971 746585 772916 782115 737990 826752 2133101 2228833 1307216 1099146 669516 661342 788608 777222 796829 809069 811779 815619 937929 937525 5887384 6063700 39.25 71.4 2
10:31:58 2024-01-29 797185 796463 206285 201691 341780 348358 378799 377076 219921 217549 279166 285468 330241 335428 5326092 5667115 7563330 7381423 1277671 1328190 295204 261712 279581 279384 341003 328090 312660 313480 213414 214962 735665 710790 1618971 1609120 419282 412912 598531 605412 747049 728226 747030 748609 766133 783251 745787 818086 2127010 2231706 1307216 1102916 671903 654107 781919 784106 799007 807094 811779 821007 938200 933836 5889200 6113318 39.25 71.4 2
10:31:59 2024-01-29 814084 800348 206067 202295 341272 350544 378691 374328 223676 217385 279671 284038 332931 333741 5346267 5763802 7707046 7428316 1302053 1333768 295086 260830 279115 279810 341879 328355 312696 313701 213935 214893 738154 699712 1642447 1629926 419651 414148 601203 601776 746704 733876 746511 747642 770700 782113 736994 820410 2133246 2227251 1305181 1106882 669228 655568 789992 784043 795702 808234 811288 817434 931535 938131 5855828 6127114 39.25 71.4 2
10:32:00 2024-01-29 813026 800343 209570 202466 341416 349666 378979 378637 220356 217724 281326 289329 330876 333433 5365062 5724174 7662747 7426071 1272845 1333455 296363 260830 279617 281126 340811 330384 312104 314081 214121 216731 752042 711061 1657739 1616069 417731 414876 598421 603554 752225 728742 743957 754278 770556 775522 745107 825540 2142373 2252611 1297385 1091285 671903 661811 782707 779573 802608 811559 808196 821039 947320 939201 5940963 6143454 39.25 71.4 2
10:32:01 2024-01-29 804969 802684 207221 202642 343006 349630 382544 376654 223364 218873 280927 285563 333003 335975 5385472 5749355 7613859 7442036 1287091 1337317 297870 260648 281344 280795 342614 329350 314670 314914 214156 216116 749769 715131 1618238 1618482 420579 413565 598553 606495 747321 727341 747104 749870 767797 782149 744015 818631 2136256 2252882 1311286 1103737 673341 659611 785775 790195 804679 808162 811705 820895 940865 935476 5944427 6153239 39.25 71.4 2
10:32:02 2024-01-29 816033 806108 209785 203144 342163 351352 383356 378658 223817 217759 282230 289414 332440 337548 5400350 5787189 7731187 7472619 1304993 1344591 294964 260865 282539 280795 342879 331386 313684 315358 215133 214927 744341 707746 1635119 1636858 420914 414840 604688 605376 747869 735872 748696 748609 766328 782113 737526 818653 2137264 2241173 1309137 1113169 673069 658355 792235 788511 797909 811058 815840 818598 935544 937984 5912434 6177441 39.25 71.4 2
10:32:03 2024-01-29 818846 806108 209490 203780 343042 351821 382274 381752 223817 217759 282866 285364 332940 337273 5411731 5777794 7740513 7503355 1297409 1341661 294964 263941 281940 281997 342879 333438 312762 315838 215435 216045 749923 707240 1642880 1625030 419651 418476 603833 605376 756540 734921 746511 753209 770700 775414 739517 824446 2156008 2265434 1315356 1099195 671903 663220 788305 782932 802497 811423 805877 817452 944258 941972 5980921 6197636 39.25 71.4 2
10:32:04 2024-01-29 805952 807013 205714 203784 343453 350194 382004 381752 219630 218472 282597 287569 332405 338577 5439040 5815246 7721862 7494802 1270581 1342649 297690 260830 282938 282019 342638 332932 313971 315802 215284 216301 739625 720031 1624558 1613777 418026 417885 601240 608856 755869 728397 747463 754672 767896 775270 741653 822135 2148477 2268465 1308488 1100713 677362 661751 784177 786162 804282 807094 807060 821044 944845 936586 6008126 6197636 39.25 71.4 2
10:32:05 2024-01-29 811330 811768 206005 203148 343493 351857 383152 378997 219478 219154 282230 287099 335709 338577 5452613 5816478 7659607 7502013 1294634 1349135 297870 261664 282738 281161 343370 333474 313750 315838 215284 216788 750595 717178 1647728 1627612 422181 417595 601475 608708 753720 731590 750790 754167 765951 779800 743933 817281 2145539 2277722 1332335 1109381 675746 661342 784177 788109 804779 802554 806487 823537 943302 933909 6046461 6218983 39.25 71.4 2
10:32:06 2024-01-29 813937 813529 206395 203789 343528 351929 384337 381214 219664 219873 283212 287569 334714 339370 5474943 5822507 7693886 7520744 1288931 1352727 299783 261699 282302 282019 342915 333510 313971 315056 215435 216974 750595 721586 1676264 1632237 422070 418403 601586 610587 753035 732374 749080 754278 766061 779909 740677 818069 2151646 2278847 1332335 1106882 677678 664088 786013 784106 802608 807094 807098 820375 943338 938647 6037787 6247079 39.25 71.4 2
10:32:08 2024-01-29 816331 815298 206429 204361 343528 351893 384679 380954 219816 219837 287381 287569 335019 340034 5497856 5862139 7743855 7550240 1286355 1351843 297798 261664 283032 282881 342735 333329 314640 317553 215899 216904 742568 723367 1625776 1627596 420150 418995 603454 609058 756540 733007 749524 755127 765828 775414 738585 819871 2154603 2288035 1313321 1103737 677362 663696 783822 784043 801433 809377 808283 818672 944712 939311 6046461 6265810 39.25 71.4 2
10:32:09 2024-01-29 814793 816184 206425 204356 345041 351857 382883 382131 220494 219837 282280 288618 334714 340034 5513710 5898840 7796465 7580181 1283537 1355509 301362 264683 284343 284272 342879 333438 315263 315838 216347 217545 753581 725445 1649263 1631059 418394 418180 602441 609964 757486 729464 746511 752106 765410 775031 741800 821077 2154785 2274009 1306611 1105308 675402 663696 784177 782932 804574 810245 804733 816236 946052 940759 6046537 6275175 39.25 71.4 2
10:32:10 2024-01-29 815952 816118 206425 204352 345041 351929 382919 382668 220528 220145 281530 288671 335733 340309 5527429 5931249 7857802 7624720 1300042 1355647 301601 263201 282902 284907 345794 333149 315557 315497 215739 218703 752800 721296 1663348 1641437 419651 417296 599894 605266 754360 730666 744388 754278 770556 775522 737177 820679 2164031 2274493 1317391 1102956 671903 661751 787757 782932 802534 811532 802377 813808 944007 942118 6076936 6303713 39.25 71.4 2
10:32:11 2024-01-29 821089 817844 207332 204356 347439 355999 384145 382131 220562 220524 287381 289390 337079 338285 5537057 5935301 7914284 7654058 1311447 1360351 297204 262537 281442 285187 342879 335251 315600 315802 216652 217346 748452 717178 1660434 1649712 417731 414912 605582 606495 754793 735876 743056 745495 770556 775522 735876 823123 2160924 2255673 1340289 1116181 674783 662723 792272 782932 796903 811532 813947 811464 934845 937525 6046499 6322002 39.25 71.4 2
10:32:12 2024-01-29 832889 820834 207507 208485 345565 355999 385527 385003 221209 219649 283254 288478 338096 339281 5557095 6011395 7981459 7679955 1335959 1368259 297689 264150 281477 284215 345512 333582 315455 315567 216616 217346 753581 717178 1654024 1658699 422816 417028 606441 607131 751693 733983 747067 750502 766256 779843 733757 816231 2157547 2262076 1331982 1122282 673341 661342 793397 788741 799164 808464 811779 819206 932826 937984 6090049 6322345 39.25 71.4 2
10:32:13 2024-01-29 834196 823247 207690 208304 347480 356119 386106 382399 221584 220052 283254 289884 339584 340391 5593962 5994922 7945671 7681542 1315248 1364977 301252 262537 285352 285085 345234 335269 316535 314546 216652 218398 752088 726611 1675719 1649712 420950 414876 604082 609058 750062 733269 746500 746585 765682 782113 740714 815072 2160918 2274493 1313321 1116975 677362 662280 786643 791016 802461 802554 807135 823575 943430 928583 6161032 6345257 39.25 71.4 2
10:32:14 2024-01-29 825800 825137 207686 205212 348773 356934 387632 385005 222063 221107 285334 290978 338464 340956 5604697 5944318 7852074 7651672 1292910 1364977 299607 262537 283258 285521 343475 337314 315816 316521 216652 218738 764923 730783 1674650 1643816 419355 418476 601276 608634 756949 729564 744388 751574 766097 773936 742097 821077 2167108 2287200 1300627 1107670 676400 664671 786407 784043 805751 811423 802340 813845 946722 940759 6133455 6356806 39.25 71.4 2
10:32:15 2024-01-29 825656 826600 208456 205502 349715 357260 386270 385438 222097 220418 283148 290802 339083 339830 5622075 6003477 7962866 7695610 1322801 1368216 298420 264150 283188 285557 343405 338312 317603 315091 216652 217754 756176 722471 1661120 1659876 418394 417296 606441 607992 753569 737448 743330 746585 770556 775486 733757 820679 2167078 2265286 1340289 1122282 675439 663732 793397 784043 796866 811302 811560 811464 935544 937561 6116235 6384192 39.25 71.4 2
10:32:16 2024-01-29 839418 829100 208200 204498 347510 358020 387885 387357 221243 220370 285026 289783 340587 343488 5630301 6046746 8010949 7728775 1322688 1374197 300482 263158 284067 285650 346275 336326 319133 315091 215945 219079 753581 730783 1677232 1659876 420950 414876 603358 609095 750437 732895 745971 745458 763862 779879 736136 813844 2167108 2277233 1311286 1119364 678052 662280 787757 791016 802608 807094 807135 820783 944882 935402 6207950 6405037 39.25 71.4 2
10:32:17 2024-01-29 834210 831800 208045 203965 349899 358020 387632 383277 222422 221248 284183 292522 340001 342447 5647701 6009071 7936346 7739991 1305876 1374197 299642 264186 282733 287203 344992 337625 315069 319389 216652 219798 758861 726611 1686073 1659876 421947 418180 601475 606495 756004 733789 743522 754278 770556 775450 736911 821077 2176298 2289657 1344442 1111392 673821 665720 792822 787317 804816 811351 807044 816361 944565 943306 6197645 6413644 39.25 71.4 2
10:32:18 2024-01-29 839418 832082 209026 203893 348769 357874 387957 386740 221243 222287 284991 290236 339592 342375 5661103 6092436 8061594 7765950 1328354 1378105 300903 264115 284902 286159 347040 337277 317937 316009 218534 219539 756567 733418 1659392 1663415 422181 414840 604291 609920 751656 734009 744546 747336 763825 779807 738475 813226 2173279 2283143 1313321 1128985 680259 663851 788645 791991 802497 810449 809248 821007 939160 928583 6254127 6421658 39.25 71.4 2
10:32:19 2024-01-29 834479 835008 209017 203970 350921 356405 391917 386740 221738 222443 284991 290873 339049 346065 5685163 6081366 8028089 7794086 1330175 1380064 299536 265369 284466 286799 345476 339542 316499 316451 216955 219503 752866 726611 1665224 1669096 419282 418180 607301 608856 758101 736386 742200 746942 769466 779062 735024 823159 2182579 2274953 1340289 1125765 677678 667946 795653 784043 797431 811496 813947 814036 935544 937525 6188792 6438701 39.25 71.4 2
10:32:20 2024-01-29 844648 834749 208525 205199 349863 357479 387921 386468 223265 221248 285026 292246 339522 341064 5693280 6101106 8029600 7779156 1322770 1380064 299607 264186 285734 285548 348648 339542 315816 318699 217878 219574 767954 734992 1646562 1655350 420914 419660 605582 614069 759733 735093 748530 752914 765719 776860 737893 817523 2179457 2312960 1344442 1118567 681565 669849 786966 786364 802608 809033 806875 818016 947394 939311 6215539 6453117 39.25 71.4 2
10:32:21 2024-01-29 835077 836856 209017 204850 352015 358269 387993 388011 222611 221940 285712 293300 339592 342375 5697776 6152884 8104203 7807009 1347058 1383380 298594 264997 285610 286485 349175 339302 316978 317960 216652 218703 769049 729737 1672572 1676882 422522 419031 609026 612325 755294 740061 750809 747127 766061 779909 731572 811459 2179457 2285320 1336135 1136395 681565 666050 792272 792701 796829 808805 811523 821007 936871 935228 6251008 6457722 39.25 71.4 2
10:32:22 2024-01-29 843476 838419 208339 205233 352019 357766 391917 387939 223644 221248 286539 294168 339626 345540 5726708 6105986 8046780 7817347 1330350 1383417 299430 266220 284578 288192 347634 340879 318015 322227 218494 219622 752866 728693 1685606 1676475 421997 421446 608126 608634 760279 735539 745980 755860 772196 774447 734921 819871 2190344 2302113 1342366 1125480 677362 669573 795653 784043 801433 811459 810624 815002 937797 944269 6228765 6480623 39.25 71.4 2
10:32:24 2024-01-29 850987 839043 209026 205873 351789 358593 390812 388083 223834 221905 287419 293300 341122 342483 5741355 6148071 8067013 7831601 1328501 1389916 302748 265564 286589 286692 350386 340989 318501 319523 218958 220273 767391 739210 1654962 1659876 422217 421409 605804 612659 758593 735876 747030 754672 761599 774832 738045 813189 2179463 2317238 1288658 1122245 682686 669573 788315 788704 804808 809033 807023 818635 944639 939311 6264493 6509224 39.25 71.4 2
10:32:25 2024-01-29 844350 841498 209999 205031 352051 360763 391917 390278 223334 223104 286575 292587 342182 344493 5758931 6203706 8178393 7891529 1341528 1391300 303109 265227 286983 287800 349702 340024 318419 317960 218005 220202 756567 738152 1681945 1677126 422816 417151 605325 610892 753555 737439 747067 744790 762751 781011 735084 811459 2177915 2286377 1336135 1133165 681229 661715 788874 792701 801284 808805 812937 821007 939531 936586 6296442 6499324 39.25 71.4 2
10:32:26 2024-01-29 846000 843921 209021 205839 354047 359953 391479 388011 224059 222479 286777 292656 342992 347719 5769596 6150407 8102234 7876478 1332332 1389323 300447 266630 284723 288788 348648 340359 316022 319712 216618 220202 768511 728693 1687446 1678316 422181 418024 605804 607992 760279 737962 744500 753173 770011 770880 734797 818048 2188736 2305382 1342366 1125728 677362 669573 795653 784033 800297 811459 809471 815002 938460 937561 6245682 6527982 39.25 71.4 2
10:32:27 2024-01-29 853914 843921 209671 205878 352055 360871 392472 388011 223990 222635 287693 292181 343211 345540 5792574 6198691 8084068 7883753 1324573 1391612 302350 264962 287994 288998 347634 338976 316978 319441 217292 220520 762539 741228 1700628 1672382 420914 419660 604082 611307 759167 733518 745030 751421 763789 773089 739614 816268 2188736 2304738 1307359 1121180 679292 669099 788874 785252 805414 813931 802377 815002 947394 937525 6311520 6541476 39.25 71.4 2
10:32:28 2024-01-29 852410 843917 211031 205233 352015 360835 391802 392381 223403 223746 287959 293720 343105 347244 5810796 6212978 8186960 7900992 1335959 1392600 301396 265404 287639 287297 349738 339322 316978 319441 217327 220520 772500 742394 1668235 1668824 420914 420254 605582 612696 759167 735079 742365 753173 761562 773089 736957 814724 2188736 2317238 1348596 1122784 682200 670523 788874 787514 802608 811522 808246 817434 948065 941972 6329964 6555650 39.25 71.3 2
10:32:29 2024-01-29 853417 848041 210750 205701 354502 362803 392869 392490 223887 224362 287522 294995 344620 346263 5811056 6222251 8206894 7929108 1341528 1396324 302350 266407 286727 290885 351893 339763 316721 320410 217141 221173 772500 741331 1667513 1677126 424317 419660 604512 611757 756540 735600 746698 753173 761599 775414 737517 811439 2187181 2320527 1345057 1128689 683173 669573 790552 791016 802461 809399 804659 820423 946052 939311 6341598 6574355 39.25 71.3 2
10:32:30 2024-01-29 846755 848279 210526 206373 356044 360618 393131 389817 223834 223104 286920 296659 343762 345213 5811026 6289851 8234758 7932820 1343224 1396324 303023 265847 286768 286312 351290 339542 318713 320410 216989 221830 764923 741228 1720562 1687536 424017 419660 604587 610856 755869 735600 749265 753209 763322 775450 738041 811439 2188736 2320527 1336576 1128689 683173 669573 791113 792139 802534 808826 806969 824133 946226 936728 6384753 6584254 39.25 71.3 2
10:32:31 2024-01-29 848509 848200 210367 205882 353866 358593 393828 392118 223679 223261 288536 294367 343246 350302 5834732 6311709 8257317 7939966 1352666 1399796 303271 265590 287302 291777 350795 337717 320103 318476 217362 221173 767954 743348 1706181 1687536 424017 417296 604082 609956 753292 734460 745603 749303 762711 779909 736994 811602 2188736 2298851 1342366 1134778 682411 666050 790892 794807 802571 809304 806912 818412 943541 936802 6431171 6593633 39.25 71.3 2
10:32:32 2024-01-29 850931 850672 211357 206421 352271 360835 395674 390948 223334 227161 288577 292691 343797 348954 5848268 6284370 8272060 7981661 1348629 1401857 303307 265812 286795 287391 350831 337954 319914 318958 217327 221830 763408 743348 1706181 1689933 424317 418180 603224 609956 753943 733901 747067 749870 762711 779909 737091 810443 2195062 2304885 1342366 1135144 682897 665577 790892 793227 802571 807094 806487 819839 941228 935366 6414981 6607674 39.25 71.3 2
10:32:33 2024-01-29 848514 850672 211022 206524 354047 359676 392136 391843 224025 223261 288842 295303 343762 349273 5862828 6348414 8272060 7985064 1347058 1401857 303307 266665 287401 287421 351893 337990 320945 320896 217292 221830 778148 743348 1730838 1691134 424317 419660 604688 611793 756540 736030 750781 754784 765041 775270 735867 811489 2191905 2318518 1352188 1133128 682897 667134 790552 793042 805425 807094 802340 820423 946226 935889 6377650 6617046 39.25 71.3 2
10:32:34 2024-01-29 850595 852220 211031 206554 354423 360907 392065 391533 224094 223261 288577 296242 344832 347683 5853552 6310488 8283854 7962364 1347058 1401857 302350 267075 287756 291705 351893 340313 318193 320896 217362 221519 772500 745476 1678665 1681257 422553 421409 606294 613454 760851 738050 748108 751923 762935 775213 733633 815343 2194886 2334422 1303369 1128689 684148 670998 789731 790832 802608 809069 806450 816198 946052 939311 6386478 6612203 39.25 71.3 2
10:32:35 2024-01-29 860446 853085 211750 206520 352297 364084 394700 392154 224025 222792 288766 292656 346391 348779 5886032 6287158 8272060 7962678 1339368 1404573 302987 265812 288680 287216 350302 340349 320081 320682 218509 221581 774016 748147 1700886 1687879 419542 420850 605509 613633 761393 735442 745449 751569 763366 772581 735964 814761 2196446 2320527 1337741 1127885 681229 669573 789992 785215 804202 811559 802340 813808 947394 937489 6396170 6641067 39.25 71.3 2
10:32:36 2024-01-29 864659 853085 211027 207190 352271 363021 394190 394267 224753 223261 290837 293507 345871 350366 5887379 6305703 8197457 7998377 1330250 1404488 303946 266978 286911 288422 350688 339931 318830 321501 219112 222417 773532 742394 1736777 1696484 422217 420552 605435 609094 760279 737690 743330 752528 770082 769761 732127 815072 2205712 2320527 1344442 1128985 677362 671474 795653 786400 801433 813895 805877 811427 937761 937525 6363092 6650470 39.25 71.3 2
10:32:38 2024-01-29 864638 854769 211027 207203 352342 364599 393864 390983 225449 223732 290390 295825 345906 348178 5914148 6264159 8239371 8049939 1347475 1405769 301255 267343 286615 287949 351218 341380 317013 320967 218005 220555 772990 736043 1698807 1700101 419688 420776 609372 609058 760316 738580 741381 747642 766097 773025 728821 815614 2201016 2308045 1340289 1139204 679292 669573 796784 784106 797467 816159 811779 811719 935508 937561 6423911 6645453 39.25 71.3 2
10:32:39 2024-01-29 870297 857353 211536 207199 352271 364599 396898 392154 225100 227233 290427 292656 347472 349763 5912580 6309488 8257378 8054626 1356947 1408004 302350 267298 287833 289451 349738 343175 319939 321469 218720 221187 778562 740269 1719956 1709613 421546 417296 608163 607992 755869 736943 742200 746141 768377 775378 728329 813877 2204145 2292906 1374741 1143669 676881 665177 797476 792139 799164 809980 809434 813808 934184 937984 6452411 6668663 39.25 71.3 2
10:32:40 2024-01-29 857738 859192 211027 207195 354463 360546 395674 390948 225518 227197 288685 295802 346391 350652 5942412 6348300 8365053 8066070 1377437 1411077 301432 266933 288559 287059 351893 340120 318972 319961 219249 221519 777469 744943 1691013 1701581 422217 417296 607301 612696 754831 737439 744877 743808 757206 775486 731784 809369 2196446 2308045 1368380 1144892 683173 663696 790552 793263 800297 809377 809471 816236 939197 928583 6490200 6682651 39.25 71.3 2
10:32:41 2024-01-29 855460 857385 211724 207527 355245 362464 396945 395162 225206 224484 290331 296145 346208 350265 5942851 6398598 8365314 8069689 1354868 1411077 302810 267263 288595 287059 351605 342210 318454 321454 218040 221830 774016 749756 1706668 1687536 419724 419364 604725 610928 760045 733789 744388 749906 757242 770845 735396 811422 2204145 2326432 1327566 1129910 681229 670523 788874 786400 804742 810852 801166 811427 946052 940640 6443198 6707173 39.25 71.3 2
10:32:42 2024-01-29 872784 860376 211609 208066 355797 364526 395494 396142 225310 223889 291366 295718 347995 349200 5961009 6370887 8299104 8073300 1358751 1411077 301890 267522 287878 287940 351893 341897 318008 320967 218685 220555 774483 740269 1703856 1704766 419651 419364 607617 608598 758093 740405 740019 747201 763862 772086 728304 816231 2207281 2304775 1332544 1140827 678326 668626 795653 786400 797762 811532 811779 811719 934845 941306 6498368 6707663 39.25 71.3 2
10:32:43 2024-01-29 874030 864055 211614 207811 354867 364599 397043 393365 225555 224484 291733 296708 347995 351388 5966973 6410909 8395918 8105625 1379846 1415089 300305 267522 288319 286581 351893 339799 319007 320932 218379 221173 774933 744665 1707186 1705976 422217 418476 604199 613802 756004 738835 746500 745084 761388 775112 728821 806996 2198008 2308856 1338212 1147340 683173 664671 791149 791016 799007 808253 811556 817286 934001 935083 6527065 6715347 39.25 71.3 2
10:32:44 2024-01-29 862013 864058 212357 207164 354463 364599 399325 394401 224128 222827 290427 295099 347995 351424 5957621 6453014 8393290 8101396 1356073 1414085 303271 267075 288523 286859 353920 342174 318008 322920 218379 221830 771991 749756 1701553 1696756 422816 418353 605582 613637 758093 735872 744877 751193 760311 773025 731018 806996 2201016 2342054 1336135 1138390 685125 671474 790330 790869 802571 809304 804744 818412 943265 936586 6480506 6726255 39.25 71.3 2
10:32:45 2024-01-29 867820 863507 212393 207313 354494 363605 396934 394580 225100 223516 290100 294874 348801 348990 5986457 6407469 8300036 8097805 1347288 1411077 302385 267557 287113 289000 351893 340864 318713 322884 217362 222141 787379 741228 1717870 1705976 422217 418647 609408 608856 761393 738580 743330 749177 767896 771539 728599 812685 2213569 2330430 1344442 1141262 679618 672904 796875 784142 798032 813931 811090 811682 937535 937561 6508925 6724712 39.25 71.3 2
10:32:46 2024-01-29 875823 865136 211437 207881 352342 364857 400454 394580 225483 227376 292912 295754 348031 351496 5994220 6439025 8431118 8147933 1387830 1419289 301432 267557 288586 287251 354420 341104 319714 320967 218532 221355 781948 745476 1699777 1712764 422816 418476 610212 614944 755794 739535 748642 744974 761352 776310 728673 808168 2202702 2316967 1364140 1156375 684148 667607 795088 792139 796738 808805 811202 816236 931860 928583 6480632 6733802 39.25 71.3 2
10:32:47 2024-01-29 864392 865131 212393 207199 355530 364084 400454 394580 225135 225204 290873 296250 348031 351424 5977594 6480670 8461857 8129492 1356111 1416163 303271 267294 288080 287229 352218 341104 318454 322657 218040 222658 769470 749756 1748278 1710068 424281 420580 605117 614069 758116 733642 745934 751421 760311 770844 732936 805103 2204441 2335626 1358685 1142451 683173 667643 791113 792701 802608 802554 801129 816174 943302 933872 6488571 6748358 39.25 71.3 2
10:32:48 2024-01-29 870928 863255 212419 206627 354459 363605 396970 395728 225100 223585 290873 297963 349291 349236 5994768 6430945 8337338 8141249 1349215 1415089 301277 268060 287387 288667 351713 341236 318312 322741 218391 222417 784302 744411 1741245 1715196 421546 418060 608163 608856 761822 738835 742200 747714 764438 770446 728821 811136 2213405 2326432 1342366 1140827 679292 671290 795653 784069 798032 810852 805877 811444 936871 939311 6490087 6757627 39.25 71.3 2
10:32:49 2024-01-29 879649 868081 211790 207850 353365 365115 400454 394580 225518 222483 291939 296034 349537 351424 6012382 6452864 8413007 8206436 1390919 1421136 301290 268616 287968 287949 354885 340960 319679 321095 218567 221830 782730 745597 1713769 1718852 422217 418476 609026 613633 754793 737537 746500 742975 757242 773125 724589 804594 2200743 2315596 1359899 1153376 683173 665720 792834 792139 795103 802554 809351 815039 930117 928583 6536686 6771539 39.25 71.3 2
10:32:51 2024-01-29 866302 866469 212937 207522 355530 364599 400454 394257 225292 223361 291321 297813 348067 351496 6011969 6516479 8455207 8182944 1367711 1417893 303058 267298 288554 288824 354885 341344 318972 322657 218040 222141 782764 750831 1733707 1705976 423116 419660 604725 613271 755251 733789 744606 749870 759235 769761 728917 802276 2205712 2343158 1362019 1138014 684111 670998 788874 789896 802608 807094 802268 816273 941967 935228 6513789 6771539 39.25 71.3 2
10:32:52 2024-01-29 874655 866433 213131 206615 354454 364187 397007 396723 224787 223585 291939 296659 349537 349799 6045013 6452902 8353074 8159617 1358647 1420297 301467 268024 288067 288562 351893 342415 320491 322884 218720 221830 783109 743348 1724392 1715196 419688 419660 608163 608856 759203 737815 740056 744932 761132 766472 724626 814041 2210262 2329734 1368380 1143264 679985 670998 795653 784069 798032 810245 804696 811719 935544 939311 6504152 6776371 39.25 71.3 2
10:32:53 2024-01-29 882162 868951 212428 207885 354179 364222 401200 395162 225904 224994 291957 296098 350522 351316 6037744 6494651 8437479 8204026 1390919 1420025 301185 268759 287675 287888 353920 340385 319974 321003 218720 221830 785841 745476 1717025 1724144 422217 418180 608052 610402 754793 737790 745449 742938 761388 770916 723527 802276 2201016 2317238 1351418 1153902 683173 665757 792834 791016 793381 807108 808896 813845 932789 931576 6603115 6774994 39.25 71.3 2
10:32:54 2024-01-29 871268 872097 212627 207414 355922 365078 401268 395584 225310 223447 291587 298158 349046 353499 6046834 6555641 8474172 8194667 1366126 1420297 303307 267486 288541 287251 352218 343419 318972 322037 218344 222453 782764 750831 1772139 1713260 423416 419364 603833 610856 756540 733789 746511 747678 756981 771934 730374 804143 2207281 2340600 1352188 1141649 683173 668589 790552 792139 802608 802482 801312 814965 937797 932830 6564708 6810633 39.25 71.3 2
10:32:55 2024-01-29 870293 871269 212216 208001 357640 365115 396898 396916 225798 225152 291696 298014 349046 348971 6046532 6471722 8411941 8187993 1350967 1424335 302879 267486 286759 288838 351893 341380 318972 322849 218005 222453 791779 749537 1743541 1718852 420914 419660 605117 607793 761393 735872 739982 747678 762711 766364 728821 810522 2216553 2333042 1370501 1138014 678326 671474 795653 784069 800144 811559 802236 811569 943541 938278 6555659 6818722 39.25 71.3 2
10:32:56 2024-01-29 881439 872093 212074 208496 355205 365880 396862 396988 226516 227588 293316 295974 349496 350046 6072619 6435517 8451950 8216129 1373852 1424335 303271 267450 287163 288746 351627 340313 320909 320932 218685 222141 788918 744528 1742970 1733636 423416 417296 607301 608226 752225 740405 743859 745084 763250 772770 722430 805775 2214978 2317238 1350623 1156375 679618 665502 797351 792590 797031 809268 807044 809150 932752 935925 6602610 6809344 39.25 71.3 2
10:32:57 2024-01-29 880118 873270 211388 208817 358075 364599 400454 396952 226884 222174 292186 297841 349046 351460 6081323 6527482 8523845 8225271 1372000 1425357 305124 267040 288559 287940 351893 339763 320909 320090 218344 222453 785530 756530 1746518 1720073 423416 418180 602979 610387 754360 732695 745980 747201 759199 775140 729634 804695 2210556 2324484 1370501 1144523 681229 666050 788837 792701 800297 802410 802236 814036 937535 930915 6650102 6828101 39.25 71.3 2
10:32:58 2024-01-29 870928 872651 212393 207850 357389 365115 396898 396988 226147 223171 291733 298730 349537 349763 6087187 6499333 8413007 8218180 1348980 1423324 303769 267486 287199 288965 351893 341861 319679 322359 217362 222801 780648 750607 1733503 1720073 420579 419364 605939 607698 760155 737078 740345 749858 764633 768268 725433 811211 2222868 2335626 1344442 1134778 678647 669573 793397 787244 800297 811668 800135 806963 938460 935889 6513688 6828101 39.25 71.3 2
10:32:59 2024-01-29 885950 872968 212388 207881 355994 365246 400454 395414 226533 222827 297420 296250 348272 351388 6097238 6556165 8573353 8253883 1384466 1427416 303271 265847 288595 287216 351893 341380 320909 319665 218720 222111 787379 757870 1753374 1723743 421363 414660 601981 611455 750289 732531 741658 744556 756944 770880 728009 803881 2207281 2317238 1372621 1150063 681229 661715 789992 791016 796829 802518 802454 813456 932752 930195 6683241 6830458 39.25 71.3 2
10:33:00 2024-01-29 871333 872383 212726 207671 355530 363827 400454 399343 225449 223296 292145 296250 349783 354343 6101589 6509697 8467893 8206678 1348592 1427374 304695 267165 287896 289396 351641 342271 319277 320825 218356 223078 782405 753830 1739164 1723035 419651 418476 602330 606681 758042 734793 735729 746585 761388 768231 727787 806958 2219707 2335626 1370501 1137204 677362 671281 793397 784106 799164 809377 800135 807875 938200 933872 6527848 6850171 39.25 71.3 2
10:33:01 2024-01-29 896658 872695 211653 207881 355494 365115 396862 395728 226533 222174 292182 296250 349783 349200 6115323 6527482 8479966 8289151 1394833 1428389 301290 267343 287459 287827 354885 340170 319419 321643 218532 221830 787379 748819 1740900 1731778 422217 417296 607495 611271 752225 737962 744114 740728 759199 770845 719226 801818 2209989 2323822 1345057 1158314 680744 665141 793397 791016 793388 802518 805743 809336 928694 928511 6631475 6846859 39.25 71.3 2
10:33:03 2024-01-29 875002 874966 212388 207483 356315 365115 401588 396687 225798 223585 291733 297183 350029 351496 6105981 6626662 8566057 8244066 1368193 1432564 303271 266220 288766 290458 351893 342415 319417 320932 218379 221581 785841 759242 1739944 1718852 418986 418180 601475 608856 756540 732677 735771 745084 756981 764136 728821 806722 2216553 2331387 1374741 1134778 678326 668589 788874 784043 801433 809399 796618 808724 939197 933909 6579581 6859222 39.25 71.3 2
10:33:04 2024-01-29 885102 874966 211733 208522 356065 365115 396970 396952 226884 222827 292182 298095 350029 352237 6133900 6490905 8489664 8281780 1379885 1429480 302810 266897 286759 290284 351893 342415 320424 320896 218379 221830 787379 745476 1752216 1738566 422217 414876 606441 607131 749335 737967 740047 741850 761388 771934 718174 802426 2213405 2308045 1362019 1155019 676881 662686 793397 788704 795079 807967 802304 805706 930324 928475 6640791 6856237 39.25 71.3 2
10:33:05 2024-01-29 876137 876820 211759 207518 356601 364932 401369 395440 225904 225787 291669 297043 349993 351316 6140932 6645694 8579465 8263135 1354034 1429480 302879 265847 288563 288216 351627 341380 318936 320896 218005 221830 787379 757289 1736390 1720073 418394 417296 601586 607131 755869 729760 737186 744826 757017 764100 727787 805775 2216553 2329734 1320698 1134778 676400 665684 789992 784043 801433 808234 794848 804562 937797 928547 6560783 6868350 39.25 71.3 2
10:33:06 2024-01-29 885359 878868 211587 208207 357965 367188 396826 395548 226359 224519 292145 296215 350029 349728 6143459 6593733 8575299 8281780 1395807 1429517 301432 266443 288595 287936 353920 340349 318972 318958 218755 221173 789170 754988 1734606 1724416 419688 414768 602127 608856 747869 733356 741071 738598 752570 771934 722467 801247 2207281 2320527 1362019 1153376 681229 661751 787757 788704 793388 801208 802340 811682 928348 928937 6702866 6886093 39.25 71.3 2
10:33:07 2024-01-29 877141 876376 212690 208291 356065 364084 401304 399653 225798 223482 291781 296285 349537 354343 6133848 6565589 8495869 8280849 1358647 1429517 302350 267263 286934 288124 351893 341380 318936 322395 216989 221830 794904 750283 1732848 1729319 419318 418476 605017 606701 756393 735350 736690 746141 760311 761490 720316 802239 2216553 2335355 1368380 1145707 676881 669573 794278 783822 797871 806840 797677 806983 940865 935476 6645721 6884374 39.25 71.3 2
10:33:08 2024-01-29 889001 879429 211367 208205 355530 365115 396826 396637 226884 222827 292182 296285 348272 349763 6148463 6560298 8526660 8298388 1403802 1433582 300482 266974 288184 287216 354420 340349 319007 320896 218040 221173 798263 749756 1744220 1731778 419688 417912 605804 608592 752225 735872 741233 737833 753633 766400 719601 797686 2207281 2328435 1355659 1160514 681229 666050 791076 790423 791554 804826 806468 806926 926377 930195 6673815 6890598 39.25 71.3 2
10:33:09 2024-01-29 878041 879955 212204 206584 357676 365115 401588 395764 225990 223551 291828 297183 350029 351460 6152941 6648599 8599984 8281780 1354478 1429517 304109 265812 287639 288597 351645 340864 319007 320635 218040 222297 785206 754216 1743994 1724416 420150 414912 600318 605339 753292 729628 735613 745097 760809 766024 726797 806402 2219881 2333743 1344442 1135144 675746 667300 788315 784043 800714 808253 793084 806652 938200 931576 6631372 6893752 39.25 71.3 2
10:33:10 2024-01-29 890712 877796 211684 207915 354428 365115 396970 397097 226182 227233 292182 297077 349783 350858 6153431 6537511 8529470 8310296 1390330 1429517 301432 267040 286539 287042 351893 339286 318972 320408 218040 221519 787379 747612 1766883 1738566 421951 414552 606630 607771 749224 736879 739598 740176 755693 766256 717342 797082 2213405 2320527 1365182 1156665 677195 661751 792272 787962 788864 802410 801090 802207 927690 930195 6687742 6883924 39.25 71.3 2
10:33:11 2024-01-29 879514 879342 211799 206554 356636 365115 401021 394280 225483 223516 291733 297183 349537 351424 6162216 6648784 8573690 8281780 1354873 1428429 302774 266220 286284 288089 351893 340864 320988 321584 219112 221928 783967 754369 1739188 1731505 420150 417704 602367 604622 755869 732999 735090 745084 760272 761707 721647 802426 2220142 2338941 1389004 1137578 673821 668116 789992 784043 795739 807108 793157 802170 935544 932170 6603120 6896770 39.25 71.3 2
10:33:12 2024-01-29 889759 880056 211214 207553 355494 364734 396970 395450 226147 222827 292182 295936 348307 352163 6172161 6603157 8604286 8322734 1387370 1438592 303021 265564 288414 287059 351821 340241 320542 318781 218392 221497 785841 760331 1722634 1729319 419688 413860 601085 607793 750025 728912 737810 741780 752606 766472 724039 795385 2207281 2320527 1393336 1149789 679292 662280 784177 788109 793388 799482 800172 808724 926377 924844 6749221 6892481 39.25 71.3 2
10:33:13 2024-01-29 876441 879433 211719 207203 356601 364084 399289 399343 226182 223171 292145 297841 348015 351388 6171131 6574604 8559711 8286351 1368407 1435521 301184 266862 286687 288054 351893 340349 317013 321644 219112 221519 784302 751908 1738098 1733636 420150 417296 604082 606063 755869 733789 736137 742938 757017 761278 718581 801247 2219508 2335626 1335357 1140790 674783 667643 791113 781822 793112 802446 795450 802393 935508 930195 6612400 6902654 39.25 71.3 2
10:33:15 2024-01-29 890905 881837 211066 207518 357821 364222 396970 395135 226182 227552 292246 296075 350029 350292 6161991 6641045 8644138 8338053 1380526 1432384 303021 264962 287706 286994 351893 339286 320174 320268 217397 221830 796315 759986 1738299 1729319 420950 414476 598882 606607 747833 728742 737990 740728 748265 765824 720316 796119 2210422 2323822 1362019 1147340 677362 662280 784177 788741 793381 799157 793120 804599 928730 919533 6736489 6927441 39.25 71.3 2
10:33:16 2024-01-29 876446 879974 211724 207855 357424 364857 397007 397025 225798 222827 290679 298255 349568 352761 6197728 6612550 8532738 8310485 1373814 1433582 299360 266665 287414 287181 351893 341380 317013 320967 217362 220520 791995 750607 1750742 1733636 417469 414948 604743 605376 753720 734829 733001 738598 756177 757495 716472 802426 2214978 2333971 1362019 1145707 675264 667643 789731 779573 792226 802446 793120 802393 934257 930195 6631157 6926324 39.25 71.3 2
10:33:17 2024-01-29 890712 880588 211022 207638 357568 366595 396718 395584 226551 224519 292073 296145 350733 351760 6204682 6593733 8562917 8346122 1404805 1434600 299571 266381 287639 291398 351893 339322 318489 318994 217362 219798 793145 754444 1739589 1733636 418062 414480 603224 608424 747869 731201 736727 736048 751688 764136 717525 793019 2205712 2320527 1351418 1158511 679292 662723 787487 784106 788864 799157 801883 803991 920277 924844 6697148 6944135 39.25 71.3 2
10:33:18 2024-01-29 883676 883078 212247 207091 355922 365078 402726 396844 225066 223171 291622 296285 353935 354877 6188561 6639512 8550858 8338053 1372000 1433582 301170 266443 286173 287216 351893 340349 316535 320967 216955 220520 785841 750818 1743287 1733636 418979 414948 603224 605744 753683 733789 734567 738635 755341 757459 715458 800070 2219508 2335626 1364140 1144077 674302 667883 789992 779573 792825 802482 791959 803732 935528 931576 6678804 6937953 39.25 71.3 2
10:33:19 2024-01-29 890079 882195 211057 207527 355530 364969 396934 395728 226217 227269 292182 297351 349993 350046 6200774 6669846 8663465 8344895 1384466 1436543 302845 265404 287760 286781 351893 338263 319939 318958 217327 221519 787092 761615 1736686 1732347 419688 414148 598882 606271 746740 728226 737921 738598 752221 765285 719771 793101 2210422 2323822 1357779 1147340 678163 662096 785499 789633 793351 801418 797677 808286 925048 926308 6782075 6950025 39.25 71.3 2
10:33:20 2024-01-29 881430 882054 211763 207423 355530 364084 399325 399343 225483 222827 292246 296285 349537 351496 6197211 6611694 8526436 8332106 1384964 1433582 299607 265590 286642 286981 351645 341380 316978 318958 217362 219798 784624 752465 1728915 1733364 416580 413565 603224 604882 751161 731677 730773 735890 753821 761780 714335 804657 2218446 2323822 1362019 1149399 675746 665577 789995 780347 788864 804716 795487 801785 928785 928937 6613115 6934662 39.25 71.3 2
10:33:21 2024-01-29 895369 879240 210701 206623 354961 364187 400752 395728 225483 227269 291733 297077 348272 353300 6204682 6682698 8663465 8360222 1380526 1433582 301890 264812 286521 291826 351893 338227 317973 319925 216316 221173 802663 757521 1748831 1731178 419355 414476 598107 606271 749409 728078 739215 742190 749947 763934 721647 792387 2210556 2337063 1353538 1145432 677362 662280 783822 786273 793388 793540 793129 805795 926377 919461 6782075 6954440 39.25 71.3 2
10:33:22 2024-01-29 880178 874222 211031 206559 356601 364330 396970 396988 225292 227092 291319 297633 349251 349799 6209623 6648960 8612286 8346122 1381013 1434600 300482 265032 285882 287391 349246 339286 318489 317070 217176 219798 787379 754069 1765612 1744141 418956 411826 601512 601937 747284 730815 730588 735222 754735 764633 714372 796553 2216865 2305382 1320698 1147340 670186 661774 787525 780678 788036 802446 797788 797728 925029 928881 6612100 6932127 39.25 71.3 2
10:33:23 2024-01-29 893101 879167 211353 206593 355405 364084 401021 395764 225449 227304 292710 294189 349783 354343 6210126 6650328 8635750 8358198 1377512 1433582 300518 264221 285846 287904 351713 342444 318726 320161 218494 220343 793342 760876 1790000 1729883 419552 414660 598531 606495 749494 727709 737036 740167 747132 761780 719090 792989 2207281 2344820 1383967 1144077 677362 661751 783621 783515 793388 793504 792000 802244 927690 920810 6744176 6952082 39.25 71.3 2
10:33:24 2024-01-29 885758 879203 211397 206132 355530 363896 397043 396952 225483 223516 290100 295802 348272 350858 6251498 6629914 8635750 8390019 1389398 1439708 300341 264856 284866 287112 351182 340989 318571 320719 216955 220167 785841 750607 1752172 1753467 418653 412295 601240 602196 743597 733269 735090 735890 752534 761953 711237 793019 2213405 2307773 1357779 1153376 671903 660405 790330 784043 788864 799482 796618 797691 921001 926878 6734981 6947077 39.25 71.3 2
10:33:25 2024-01-29 889001 881068 210526 207518 355245 363021 399289 395764 226182 223047 291330 296940 349046 351496 6228353 6752968 8687746 8357534 1360285 1435546 302314 263342 286325 287190 349487 342201 316978 318923 218843 220449 794904 759323 1772242 1731178 417172 412912 596414 600005 747869 726163 728664 741238 752221 757423 718581 796553 2216553 2326432 1368380 1133971 671903 661085 781956 776672 793388 797796 788590 801601 929006 919497 6669891 6952044 39.25 71.3 2
10:33:27 2024-01-29 890646 881616 211093 206593 352302 364599 399289 399343 225292 227304 292291 294464 347994 351141 6233247 6602726 8619213 8391731 1408388 1437642 297760 264997 286284 288556 351893 338298 317013 318675 216652 219079 786427 754908 1750083 1740385 417766 412331 601512 609035 744983 728949 735130 732732 747938 761780 710159 790209 2205712 2320527 1345057 1156665 676400 660405 784177 782932 784168 793540 796655 801214 920277 919497 6744176 6932127 39.25 71.3 2
10:33:28 2024-01-29 884203 881722 211393 206198 354463 364084 400454 395839 225241 225152 291030 296938 348903 351316 6235769 6722375 8616846 8372991 1379010 1436640 300511 265369 285067 291705 350513 340038 317335 319890 216467 219763 799304 751679 1761182 1737331 415399 414112 601048 601278 750556 731604 728590 736934 752221 754014 712401 796243 2214978 2333042 1359899 1145707 671903 663659 786407 776475 787675 800287 790873 796484 928983 919533 6659293 6952120 39.25 71.3 2
10:33:29 2024-01-29 894091 885527 210567 206382 356053 365042 398923 394365 225816 224204 291551 296969 350029 351695 6242161 6683005 8696700 8384946 1390254 1434550 299571 263342 286521 291018 350759 341399 317973 318455 217141 219728 784302 761422 1729368 1733636 417172 409770 596414 603591 740773 724621 731849 733734 745645 763934 715421 791935 2205712 2318037 1353538 1151081 675746 658428 779706 782932 788269 793504 793120 802393 919160 918257 6736356 6984855 39.25 71.2 2
10:33:30 2024-01-29 886201 885596 211325 206347 354392 364084 401304 396952 225066 225470 292343 298023 350029 354594 6246625 6648784 8570472 8376185 1383659 1436586 298629 264926 284986 291705 350736 340277 317603 318923 216467 219044 791995 751679 1745117 1738566 415399 413493 601586 600853 749298 729428 726453 735890 751156 752954 710381 793019 2213405 2329734 1357779 1147340 671903 664161 786407 774369 787405 799503 792803 799809 927543 925652 6669065 6973184 39.25 71.3 2
10:33:31 2024-01-29 899523 889470 210657 206490 354109 365890 400135 394544 225206 227321 291079 294464 350029 350822 6246637 6715176 8682377 8403704 1381013 1436640 299571 263930 285610 291556 351893 338227 315766 320330 216652 219728 790217 758236 1768497 1728092 417172 413457 596414 604770 747321 725649 732964 737457 739251 755148 713252 787816 2207281 2339412 1360851 1144523 677678 663690 781593 781903 791030 793436 789412 802207 923611 919091 6773055 6978161 39.25 71.2 2
10:33:32 2024-01-29 891541 884628 210337 206952 353891 365115 396970 396322 224753 223516 290472 294874 349783 349272 6242596 6669496 8657401 8397799 1391398 1436623 300972 264115 283921 291366 350266 339542 317013 317035 216467 219079 796467 750818 1762292 1750833 418360 410706 599733 601341 743058 728361 731849 731586 749801 762323 709079 791605 2210556 2308972 1347177 1155550 670186 658428 787743 781822 784229 797940 793084 796579 919812 919533 6758647 6968782 39.25 71.2 2
10:33:33 2024-01-29 885357 884478 210420 206481 354961 363021 399252 393329 225449 223517 290390 296250 348031 351388 6246625 6727453 8663726 8375567 1367102 1435620 298629 263966 284067 291294 349175 338191 315816 318923 217610 219763 785841 752754 1779221 1738566 415399 415223 599880 601230 749076 728742 729938 736589 749874 754202 711821 792312 2213405 2329734 1355659 1141649 669993 661517 784177 774953 788636 798029 783864 795070 927690 921079 6717407 6968782 39.25 71.2 2
10:33:34 2024-01-29 894336 885523 209964 206198 353330 364599 396862 394231 225449 223261 291042 295080 349537 350947 6243134 6645463 8653751 8388338 1395807 1435568 300827 262501 286284 287001 349774 338227 316721 318719 218648 219482 781225 763610 1733516 1739182 416580 411708 596341 602830 742306 723486 732369 729446 742270 757206 713252 787816 2204145 2316870 1380342 1150100 673821 656031 778602 781786 786398 792243 793129 800038 914505 916307 6763480 6978161 39.25 71.2 2
10:33:35 2024-01-29 882158 881690 210332 206168 353330 360799 396898 396628 224059 227161 290427 295320 348765 351388 6251542 6672276 8641694 8394048 1388421 1441409 301394 263904 285467 288422 348261 340506 319177 318974 217878 218904 784302 752960 1757408 1752076 417172 409195 596203 597569 741933 727438 726453 730080 750863 758972 710381 791660 2210225 2300481 1362019 1150063 668089 656568 784177 777222 784168 799072 793129 794765 917645 919497 6716318 6973061 39.25 71.2 2
10:33:36 2024-01-29 893543 888501 210034 206559 353294 360871 400186 396322 224753 222948 291806 295080 349046 354559 6265382 6758196 8661656 8389265 1381459 1440732 299395 263570 287109 286418 349420 339012 315816 317960 216652 219293 787379 764341 1742062 1724416 414001 414047 592646 603164 747869 720385 726453 734852 744744 753779 715385 790172 2207281 2338941 1359899 1139706 673821 662280 777161 774917 786524 792243 783937 800038 924992 910484 6725562 6986942 39.25 71.2 2
10:33:37 2024-01-29 896793 887349 210662 205843 354047 363827 396934 396988 224025 227161 291733 293950 349478 350858 6260914 6626312 8647626 8433113 1407179 1441803 297653 263499 284973 286360 350549 339542 317603 316929 216652 217685 787655 756792 1748453 1738566 415399 409160 597683 602705 740883 724621 730773 728761 740623 757121 709877 783762 2198008 2314602 1369513 1155842 673821 656568 779706 778360 781356 791196 793129 796484 913176 916993 6758647 6977577 39.25 71.2 2
10:33:39 2024-01-29 885762 883046 210367 205242 353330 360871 399853 396916 224059 227321 288721 295302 347746 353267 6273445 6677768 8607501 8384946 1384031 1436623 299664 262904 285235 287001 347599 338191 315816 315532 217878 218176 788918 754369 1736961 1742856 413928 410544 595924 598786 743058 726678 724759 728761 747632 752954 708332 791935 2210422 2308045 1339776 1147340 668089 658501 781556 774274 781910 798029 792000 792987 920370 919777 6669155 6996918 39.25 71.2 2
10:33:40 2024-01-29 899989 888497 209715 205706 353793 362731 400200 394401 224614 223889 291230 294403 348903 351352 6265815 6729558 8675762 8384946 1372868 1435620 300190 262501 285846 286400 347670 338263 315564 316743 217878 218738 791779 764454 1765167 1728092 413635 409841 593011 599378 746261 718242 725791 732389 742760 752715 711237 789196 2207513 2329734 1372621 1138014 671903 660405 774957 773725 786560 792243 783937 798631 921001 910448 6717559 7017251 39.25 71.2 2
10:33:41 2024-01-29 895159 887930 210695 205135 355295 364490 396754 395728 223990 222792 290837 293950 349778 352223 6275180 6658056 8657126 8412895 1411165 1438700 297725 263746 284032 286396 350302 339542 315816 318894 216652 218398 793342 752754 1741747 1742856 415399 409447 598107 601193 738535 726163 731849 727212 741708 754050 705717 783775 2200862 2321368 1392819 1156665 671903 656495 779706 778323 779145 788797 792000 796279 917756 918265 6783102 6989850 39.25 71.2 2
10:33:42 2024-01-29 886579 888497 209671 204570 356810 360582 399252 395278 224059 227481 289262 297185 348031 350328 6270286 6722964 8626425 8403427 1377512 1436351 296789 263377 284090 286485 348648 338227 315816 317035 216652 217719 798029 752287 1777434 1741620 413049 411030 598107 599210 745167 726407 723729 729482 746109 748445 704682 790497 2207281 2326432 1378176 1144077 669228 661121 783822 772481 783575 793252 787162 791716 923983 919743 6698063 7001521 39.25 71.2 2
10:33:43 2024-01-29 896650 885620 209427 205740 354047 363827 396538 393329 224059 222948 288721 294189 348729 350302 6275180 6743981 8729004 8400788 1383480 1438700 297725 262466 284174 286396 350513 339542 315816 317000 216347 218550 788655 758704 1771851 1729319 415399 411030 591809 602735 745167 720348 728627 733771 741061 752715 710160 785700 2204441 2339676 1381754 1143430 673821 658318 778229 778132 786398 788965 782688 794714 920370 911963 6801777 7005673 39.25 71.2 2
10:33:44 2024-01-29 893249 888606 209671 204566 354543 364084 396268 394544 224025 222827 288685 293985 348951 349200 6284140 6648784 8654401 8427939 1409838 1438737 295410 262939 283833 285775 349738 339062 315816 316009 216499 217346 792580 754630 1725891 1742856 414810 409124 597260 602779 742390 725684 730942 726623 741891 756190 706160 782436 2201230 2314602 1367348 1156665 671903 658205 779706 777222 778556 790638 790725 795481 913858 917220 6781534 6992034 39.25 71.2 2
10:33:45 2024-01-29 885730 886869 209030 204570 353330 360835 397007 392225 223990 227161 288649 295064 347960 350328 6275180 6733739 8654499 8388741 1381980 1438737 297978 262537 283907 286396 347670 338191 315335 317035 216652 217685 791779 754069 1764414 1744141 412939 410923 596084 599174 746754 726016 723506 729410 744707 748409 705181 790474 2210422 2326432 1378176 1144523 668089 660405 781556 770405 781910 793396 782715 790776 922241 917073 6696982 6991500 39.25 71.2 2
10:33:46 2024-01-29 901798 889126 208738 205199 352271 364084 396862 392190 224059 223104 288815 294189 349046 349200 6279658 6742970 8710353 8431840 1379885 1438737 299555 263941 283854 285272 349523 339322 314939 316894 216472 218258 788655 761422 1771549 1734241 415399 409841 593011 599968 742269 720348 728037 733601 738822 752715 709226 781472 2201298 2335626 1370689 1140827 671903 656604 776058 774990 784265 784491 782688 792987 917209 911963 6796161 7006297 39.25 71.2 2
10:33:47 2024-01-29 890712 888746 209026 208663 352337 362985 396232 394508 224025 227197 288613 293985 348765 350947 6275590 6707825 8663451 8431379 1391980 1441758 297653 262361 284545 286893 347456 337407 315816 317516 216652 217719 791779 751908 1795886 1752076 415399 409964 596414 595309 738101 724621 727520 728244 742796 752954 702084 783180 2207281 2302113 1367348 1151736 666367 654013 781365 774953 779697 790500 787358 788418 911911 916307 6782353 6996308 39.25 71.2 2
10:33:48 2024-01-29 886462 886906 208841 204889 353330 360835 396934 394718 224094 223261 288577 298247 347716 349272 6293911 6772270 8697789 8423283 1373096 1436388 298009 262501 282439 286110 347563 339302 315335 317035 215891 218153 791779 752970 1758562 1742856 413928 409841 594015 597090 744111 724351 723692 729446 742796 745536 703649 783490 2208656 2323137 1376010 1138014 665417 659471 779706 771534 781910 792133 781019 788455 921681 910556 6724945 7011007 39.25 71.2 2
10:33:49 2024-01-29 899219 887240 208691 204884 354047 363021 396281 392154 224059 222948 288797 293985 347995 349474 6309879 6772950 8766372 8441219 1382857 1438737 297798 261559 283165 285312 349738 338582 315816 316521 215891 217719 785920 760098 1772540 1732406 414810 409160 589307 599378 740650 719012 725387 729487 734196 748481 708097 779178 2201136 2333971 1366263 1140827 670947 656067 774957 774824 783813 784491 781019 793068 914505 910674 6801210 7015676 39.25 71.2 2
10:33:51 2024-01-29 890814 884295 208987 208596 352271 360618 395980 394257 223818 224132 288229 294290 348885 350762 6301284 6685636 8682039 8463314 1409151 1438737 294964 262501 283245 285931 348403 338103 315816 315838 216347 216823 791779 754369 1734678 1742856 414222 409964 594435 599746 737637 722499 727860 724053 741061 752715 700030 779178 2196446 2313102 1365182 1156665 669993 652687 777464 776572 775113 784527 787012 791902 909238 910484 6810332 7010446 39.25 71.2 2
10:33:52 2024-01-29 888992 892272 208917 203901 355048 360690 396790 392874 223921 223853 288658 294429 348031 350822 6293518 6752706 8654401 8419818 1378820 1437679 296816 262501 282337 285592 347111 337243 314670 316044 216043 217371 799592 752970 1747179 1741620 411808 409482 595570 594961 743058 723559 721527 728761 740623 745499 700561 783799 2205712 2323550 1373845 1142451 665417 658501 779336 768117 779697 789944 782688 787261 918256 917030 6746412 7022558 39.25 71.2 2
10:33:53 2024-01-29 903839 890944 209108 204880 352055 363021 395980 394718 223990 222948 288689 295517 349046 351797 6298402 6780640 8738329 8462084 1381999 1438700 297762 260900 282769 283879 348684 338582 314892 316009 216242 217498 788655 760957 1769236 1732406 413928 410544 592282 599636 736268 719012 725938 729227 736627 748445 706290 778034 2199454 2333042 1375115 1142451 669993 654757 776154 774676 783984 787656 782576 792591 913169 909134 6860525 7019336 39.25 71.2 2
10:33:54 2024-01-29 887553 890638 209026 204596 352337 359568 394490 394544 223679 222948 288649 295320 346913 348148 6312388 6731933 8700666 8449054 1396377 1437679 295651 261699 281548 285521 347634 338103 315816 314833 216043 217312 802663 752754 1743977 1750833 414222 409386 594015 598047 737054 722499 724089 725667 742637 752715 701161 777997 2201022 2306525 1379541 1153902 666367 653086 779373 774787 777115 788856 783542 787821 909328 910448 6810332 7015038 39.25 71.2 2
10:33:55 2024-01-29 889001 891755 208339 208379 352271 360255 396898 391891 223834 223261 288134 293985 346949 349236 6303646 6773782 8645076 8400900 1381961 1436623 295410 261699 281513 285218 346310 338014 314007 314581 215739 216335 791995 751754 1736296 1742584 410245 409964 594691 596245 740920 721441 722092 725924 740659 747865 701087 785975 2201230 2319536 1373845 1144448 665892 656568 778192 767934 777382 791012 780463 785512 919739 910484 6725159 7029392 39.25 71.2 2
10:33:56 2024-01-29 902325 888204 208190 204570 352055 360943 396002 392190 224025 222479 288653 292691 347995 349511 6312642 6786681 8766306 8449091 1384002 1436623 298181 260935 282857 285085 348720 337589 314892 316009 215739 217346 787092 759242 1793289 1741659 414662 410435 590812 598712 739890 718465 726750 730833 735152 748445 705983 774653 2198008 2329734 1371679 1142451 668089 652902 772725 774824 782697 784418 779317 790776 909202 906715 6854978 7033769 39.25 71.2 2
10:33:57 2024-01-29 890712 889756 208370 203974 352306 360871 394490 394544 223368 222948 287801 294429 348782 350449 6303051 6731621 8713338 8472686 1405810 1438737 296614 261664 282698 285058 348398 337297 315636 315730 215899 216498 802663 754069 1745623 1748481 413488 409313 595643 598786 737142 719839 725014 722517 736591 748445 701161 776893 2198008 2311456 1363016 1155019 668089 653086 774957 774361 774398 784455 783937 788455 909328 911963 6801021 7020044 39.25 71.2 2
10:33:58 2024-01-29 888815 890751 208845 205431 352055 360799 396934 393329 222989 223104 288373 294438 347472 350858 6309002 6741509 8654228 8440852 1386719 1440658 296464 261559 282231 284507 346810 339505 314784 315442 216347 216696 790457 753830 1740516 1747873 410825 408808 594270 593736 738753 721568 716751 724603 739867 745110 700664 782651 2201016 2316967 1340817 1144077 665417 654642 778229 765296 774948 790638 781575 785512 914542 911963 6696982 7029416 39.25 71.2 2
10:33:59 2024-01-29 899849 889854 208764 204390 352019 360291 396970 392190 223334 222784 288721 293755 348031 351352 6325920 6809048 8753886 8436393 1371620 1441758 297834 265544 283276 284614 345234 338326 315335 315802 215435 216823 790217 767311 1762941 1733636 411998 409386 589005 595511 738158 715453 717296 727728 737100 744027 706253 782623 2199417 2320527 1365995 1131555 666156 655604 769992 765296 781910 784527 779280 790464 915189 901542 6739582 7026499 39.25 71.2 2
10:34:00 2024-01-29 915140 887240 208365 208663 351735 360545 395396 394580 222680 222323 288752 292181 347472 348745 6318919 6698437 8700571 8450325 1409189 1442828 296614 260104 282976 283405 346589 337350 314233 315358 216043 215965 788918 759242 1723816 1742900 411845 405898 591301 597513 733398 717484 723140 720366 730273 748481 701161 774653 2191770 2301475 1336576 1151736 669228 650777 772178 770442 774948 782104 783937 789614 902769 906751 6801323 7023746 39.25 71.2 2
10:34:01 2024-01-29 889174 887052 208339 208521 352051 358341 396898 394580 223093 222734 288310 295517 346285 351244 6325059 6732236 8646421 8437254 1386367 1438737 296966 260467 281464 284215 344992 338326 314449 315580 215739 216301 787379 754908 1756426 1742856 409304 405935 593120 592733 737665 718242 715192 720403 738227 745645 699175 783775 2201016 2304775 1340817 1146976 663523 648979 774957 764719 773849 788797 781575 783841 910488 909567 6697148 7023746 39.25 71.2 2
10:34:03 2024-01-29 899868 891910 208157 206089 350777 359026 396790 393222 223541 222841 288541 293364 346771 350292 6318919 6838778 8729004 8431877 1360135 1438737 297834 264725 281477 284650 344474 337589 314449 315838 215435 217009 812468 759242 1773314 1738566 410572 408231 588496 590587 738101 715453 716243 728761 736336 743361 702194 782623 2204145 2320527 1354863 1131555 662578 648979 770538 765296 783019 788965 774131 786107 913025 906715 6764756 7045798 39.25 71.2 2
10:34:04 2024-01-29 899613 888021 207586 205795 351659 359712 393275 392225 223403 221799 288613 292587 346949 348779 6339491 6752706 8794282 8461216 1384466 1438737 295927 265581 281583 284703 346275 336052 314892 315838 214830 216974 793141 762159 1737648 1737918 413049 408231 588171 595932 734930 714404 723729 726696 736882 746232 702157 773861 2194886 2318882 1358685 1140827 664943 651238 769447 773725 780991 783656 781135 788270 905001 907702 6887306 7052612 39.25 71.2 2
10:34:05 2024-01-29 889759 892631 208270 205605 354047 359676 393239 393186 223110 221940 287369 293507 345871 348742 6327975 6752706 8728990 8469355 1404730 1438700 296197 260900 282738 283746 346518 336490 314892 315802 215284 216509 788655 751908 1742992 1750297 411772 405862 592555 594303 733991 718206 722040 719784 734441 747247 696026 774413 2196446 2309536 1350022 1157201 665417 650133 777124 771314 772569 786542 781389 784823 905290 910638 6829507 7036734 39.25 71.2 2
10:34:06 2024-01-29 889549 890499 207655 208494 352051 358557 394490 389782 223144 222365 287455 295059 345871 350910 6321655 6815688 8700666 8430930 1376048 1437642 298338 260830 282938 283746 345199 336527 312982 315838 214121 215930 801076 752754 1766479 1741037 410825 409386 589162 591332 737637 719012 717222 725702 740158 743996 699856 778879 2207410 2325309 1367348 1140412 662578 654794 774957 765604 774764 788773 774478 783767 913822 906678 6782353 7043812 39.25 71.2 2
10:34:07 2024-01-29 904852 889233 207293 208193 351699 360508 394141 390364 223110 221594 287751 295948 346913 349273 6312013 6793559 8756980 8463314 1381999 1438737 296823 265508 281442 281984 345512 337552 311854 315802 214759 215930 791779 764341 1719252 1730416 410825 408517 590550 597170 738184 712129 720586 724383 733219 742796 703081 774579 2191733 2328435 1367348 1134778 668273 654013 767370 767781 775149 779834 774681 787821 910488 902847 6772491 7034433 39.25 71.2 2
10:34:08 2024-01-29 900643 889756 207716 208193 350638 360219 394454 394548 222577 222479 288541 292578 346913 350302 6331033 6704921 8682039 8460900 1409189 1442555 294144 260069 282395 282019 346518 336527 314383 315328 215675 215723 788918 758907 1729606 1747237 410389 405646 592358 598047 733334 717213 719444 719541 733679 749293 699101 774175 2188736 2305382 1358685 1151736 666367 650316 770538 769241 772168 781818 782688 783767 904687 901506 6829507 7029981 39.25 71.2 2
10:34:09 2024-01-29 889447 891139 208125 204930 352051 359387 396574 392490 222646 222948 286813 294161 345871 350910 6326518 6797143 8678313 8450597 1380562 1440644 295458 261644 282938 283604 346810 337138 313422 315802 214580 216127 799489 753830 1760981 1742856 409919 409167 591938 591295 735165 718502 718535 725186 737632 739395 697086 776267 2198008 2317238 1367348 1139637 660694 652650 774408 765111 774948 784225 774478 782590 911812 906678 6734323 7043849 39.25 71.2 2
10:34:10 2024-01-29 904959 892281 207004 208162 351983 359931 395638 390638 222646 221905 287657 293343 346913 350302 6340412 6801611 8772638 8470724 1379789 1439708 295767 261680 282938 282019 346291 335505 313017 315658 214465 215930 791554 758415 1770057 1734816 413175 408231 587246 595291 735451 713357 721527 724639 733885 745754 701161 772173 2194886 2322174 1352155 1139637 664469 651238 767915 770332 779108 779900 774718 783804 902733 902847 6875988 7043812 39.25 71.2 2
10:34:11 2024-01-29 891541 889756 207472 204361 351803 359676 393275 392118 222611 222408 286338 292587 345871 348495 6331033 6775617 8719382 8472686 1396377 1442700 295008 265508 281344 282881 345476 333257 313720 314914 214608 215595 785841 750607 1747907 1750297 411480 405790 591228 591786 729756 717993 719370 719784 730273 745074 693005 772211 2194886 2298814 1372902 1150614 662106 647452 773859 770405 770529 782104 778099 782115 900112 906411 6825466 7034433 39.25 71.2 2
10:34:12 2024-01-29 888184 892286 207323 204659 352051 358018 395638 389782 222611 221976 289292 294189 345587 350329 6317600 6830619 8738092 8436990 1370333 1434550 296305 265508 282140 282881 343405 335505 312104 315802 214085 216045 785530 753830 1742474 1742856 409304 405538 589841 591254 738101 717484 717512 723504 736591 739395 697086 774579 2201136 2317238 1338696 1134778 660694 654013 774685 765604 776049 784418 772833 781440 911543 901542 6758159 7053191 39.25 71.2 2
10:34:13 2024-01-29 904959 891144 207299 205471 351695 360546 395180 393046 223041 221799 287549 294581 346735 349622 6349791 6815780 8766306 8485648 1382986 1437642 296558 265436 282938 281984 346275 335979 312762 315622 214121 215595 796315 760331 1774298 1733636 412898 408231 587246 592368 733890 712816 719444 724566 731901 744701 701161 772173 2191733 2323822 1359624 1138014 664943 651890 767742 768153 776832 779900 774058 783532 902696 902847 6888436 7060947 39.25 71.2 2
10:34:15 2024-01-29 886322 891755 207193 205218 351875 357264 394700 392118 222577 221940 287252 293507 345067 349769 6330186 6745880 8663465 8463314 1391398 1444879 295008 265400 286382 283313 344855 335979 313971 313921 215284 214996 784302 754908 1744103 1752076 409919 404541 588913 590531 729601 715453 716492 718521 734151 743955 696062 777239 2196446 2286942 1369513 1145707 660694 647415 772178 765604 770529 784418 781415 781036 904852 909186 6746412 7048160 39.25 71.2 2
10:34:16 2024-01-29 897157 889568 207009 206089 349720 356369 395046 390983 222611 220524 287787 293862 345351 349200 6340738 6865663 8763206 8424912 1360857 1438700 297558 260980 282140 283517 344855 335215 313017 313635 214121 215595 785530 759798 1753779 1737331 409074 405826 585135 590416 734174 709689 713875 722481 730165 739467 701161 774616 2198008 2311320 1376010 1128985 660753 652403 765022 763288 777115 781818 773227 787064 909826 899794 6772657 7068714 39.25 71.2 2
10:34:17 2024-01-29 901721 889504 207512 204935 349300 358305 393275 393918 221891 221403 287661 292932 345557 350389 6339491 6718737 8713433 8478733 1398901 1441803 295115 260246 286368 281752 346773 333510 311747 313480 215435 214744 798029 758236 1734999 1742856 408690 404220 588496 592696 728534 713357 716714 716486 729669 742910 697866 773910 2191933 2302691 1356519 1152256 664943 648939 770100 768044 767758 779900 774681 781594 900996 905405 6830278 7043224 39.25 71.2 2
10:34:18 2024-01-29 890814 892061 207009 204074 351726 357479 395360 391382 222234 221940 285936 292181 345332 349805 6340412 6806416 8663465 8449054 1382976 1438700 295472 265472 282140 283484 343405 336253 311086 314914 213935 214927 788918 752754 1742036 1742856 408203 405898 589841 592021 736833 716211 715305 721587 735968 738494 695884 778842 2199663 2313102 1363016 1139980 660753 653086 771630 762861 773264 783206 773485 779146 911911 901542 6743702 7048160 39.25 71.2 2
10:34:19 2024-01-29 904958 893744 206390 204791 350638 359712 394454 389817 222611 221248 286907 293549 346427 349273 6330176 6835105 8760127 8461404 1380488 1437642 295745 260980 281473 281091 343405 336016 311559 314914 213935 215618 797902 765806 1738180 1729883 408493 405646 586388 594030 736000 710303 715834 719784 729633 738639 700167 774338 2193410 2324513 1367348 1135144 664469 651238 765171 763435 773812 781002 771726 783804 908041 898694 6819420 7042150 39.25 71.2 2
10:34:20 2024-01-29 898447 889495 208160 204074 349863 358593 392963 392118 221243 221586 287221 292932 345906 349273 6348560 6713691 8719679 8479852 1406175 1438737 294080 260764 282792 281572 346773 333366 311961 313778 213916 214790 781593 755695 1728804 1748481 409657 404577 589139 592205 732997 715453 718535 715472 729925 742943 694895 767647 2187181 2302113 1354354 1152556 662578 648939 770538 765837 766033 781002 774681 777474 899187 901470 6831901 7038788 39.25 71.2 2
10:34:21 2024-01-29 890814 894706 206365 204361 351974 356440 393275 391106 222611 221594 285936 292587 344832 349805 6340412 6829488 8682044 8475338 1376086 1435583 294643 261275 279509 281843 345550 333329 312032 315320 212710 214962 793141 755695 1747337 1742856 409074 405862 587879 589358 734930 712816 715982 720366 730273 741605 695005 774413 2200862 2311320 1365182 1131518 657881 651238 769992 763435 773849 782104 768840 778002 910618 902524 6802016 7052500 39.25 71.2 2
10:34:22 2024-01-29 904437 891149 206322 204361 349863 358665 392963 391754 222268 221213 286436 294497 345871 347719 6330176 6821604 8797685 8489310 1379846 1438465 294109 260246 282320 280894 344921 333438 311086 314914 213079 214858 793141 759242 1780957 1737331 409340 405790 585423 591750 729637 708920 716206 720330 728602 739395 697086 767374 2185627 2317238 1352985 1138014 662578 647452 765737 765604 773812 775405 773376 782590 900786 897650 6875853 7048338 39.25 71.2 2
10:34:23 2024-01-29 897435 890506 206360 203210 351735 358593 391873 390364 221891 221749 285463 293549 345351 347919 6356811 6752855 8750801 8488112 1405810 1438737 293007 261203 281308 280817 344403 333402 312068 313004 213749 214227 796315 753900 1741279 1747812 408041 404256 588913 590878 728780 713394 718023 715472 729669 739467 691941 766463 2187181 2300481 1350022 1152556 662106 645551 767779 764719 765581 775441 774478 778036 898873 902847 6840220 7048437 39.25 71.2 2
10:34:24 2024-01-29 890712 893772 206360 203789 351731 359036 396382 392067 222406 222145 286633 293364 345209 349411 6367312 6824961 8691702 8478733 1386834 1438700 292731 260980 281741 281161 342854 336016 311051 313957 213899 214262 784302 753291 1761275 1742856 406179 404577 588079 590531 733890 714947 710187 717502 731901 737171 690451 773444 2194886 2311320 1360851 1140827 658817 650316 769992 761237 767697 781554 772239 776860 908041 901204 6734551 7067284 39.25 71.2 2
10:34:26 2024-01-29 907701 894816 206326 204424 349720 359243 395180 392490 222440 221036 286557 292219 345906 350947 6356435 6839536 8747655 8436990 1380989 1438700 295888 260063 280943 280859 342375 335541 311594 313993 213414 214535 797902 764341 1742601 1732406 407334 405183 584013 590044 733890 708290 713368 719541 728051 735064 698111 773311 2188736 2320255 1369513 1133971 662578 650316 763568 761850 772168 775513 768840 783743 906482 898058 6825270 7074464 39.25 71.2 2
10:34:27 2024-01-29 907646 893552 207328 203789 348809 358593 394700 394160 221174 221861 286642 292077 345593 348485 6348371 6704772 8719679 8482058 1399177 1438737 294914 259845 282938 280271 343129 333474 312068 311546 214156 214193 788655 761615 1727758 1742856 409657 401810 583927 590044 726779 709799 715473 714892 726987 742943 694513 767647 2184075 2296162 1356519 1145707 662106 645153 767878 765382 767832 775261 777242 780848 897125 900080 6836534 7042263 39.25 71.2 2
10:34:28 2024-01-29 905773 893817 206425 203210 350387 357479 395082 389782 221776 221594 285900 292932 344832 348709 6339708 6788834 8657223 8437028 1384354 1436543 294187 260246 281741 281126 342879 335469 309891 313480 213414 213599 784302 752829 1745337 1742856 406179 404220 588079 589579 733075 713394 709915 716994 731851 735064 691941 774450 2195062 2312531 1360851 1141262 658359 650630 770100 760694 770345 782659 765982 774621 908041 901001 6791494 7042150 39.25 71.2 2
10:34:29 2024-01-29 904746 892097 206035 204361 349300 358053 391479 390852 221926 220559 286575 292932 345351 346664 6354634 6835945 8766306 8466369 1378896 1436660 293213 259444 282539 280236 342915 333474 310180 313480 212745 214262 782405 761641 1723503 1731778 407045 405183 585135 590914 732296 709957 714123 719430 727732 738354 695884 768354 2188786 2326136 1354354 1133971 662106 649396 762453 762747 772168 775094 767748 782590 903857 892492 6837489 7052761 39.25 71.2 2
10:34:30 2024-01-29 900991 891185 207039 203784 348809 357515 392100 390948 221243 221594 286777 292646 345351 348178 6359468 6723519 8719679 8485534 1402894 1438737 294643 259444 282140 280271 345197 333474 311594 312090 213749 213565 799496 757152 1736892 1748481 409074 404853 587210 592937 728572 712322 716380 714368 728839 739395 690939 764826 2184125 2301204 1352188 1150100 661635 647098 765737 765604 765162 775441 773376 774584 894618 902209 6857427 7061865 39.25 71.2 2
10:34:31 2024-01-29 891541 892441 206434 203214 349863 356119 394454 391936 221243 221594 285900 292203 345090 348184 6348371 6787871 8707158 8466645 1388384 1438737 294187 259845 281308 281477 342627 333257 311310 311769 213792 214124 790217 754069 1744046 1752786 407334 401985 586831 588015 728802 711269 711159 715362 731883 737207 691941 776241 2194886 2293923 1352749 1140827 656947 646501 765737 758962 765728 779870 773927 776860 901786 902847 6725364 7022070 39.25 71.2 2
10:34:32 2024-01-29 899799 893400 206035 203965 347719 355869 393864 389782 221891 220559 286848 292077 343797 348148 6348447 6884862 8766306 8466615 1364582 1440732 294037 259701 279473 281646 342771 333257 310944 313623 213229 216625 789967 759986 1755995 1744141 407334 403013 581280 587301 730916 709295 708102 718224 729706 735962 696062 772211 2194886 2307773 1358685 1127083 656444 646464 765171 757865 772716 781002 769424 779220 905802 894807 6762987 7062682 39.25 71.2 2
10:34:33 2024-01-29 902773 892392 206003 204218 348529 356476 390895 391568 221891 219864 286813 292522 343832 348779 6359468 6795162 8807322 8489589 1394775 1444879 295051 258645 281940 280306 345234 333185 311086 311073 214245 214227 791779 762763 1731387 1742856 408203 400893 584146 590531 724722 709295 713368 712761 721350 739467 690939 765359 2179463 2292906 1354354 1146523 660694 643708 764652 763435 764642 774277 774478 776403 897421 898955 6841159 7052500 39.25 71.2 2
10:34:34 2024-01-29 891541 894706 206360 203219 349372 355334 394454 391106 221243 221094 285062 292345 343797 349805 6366284 6835945 8694519 8458130 1373705 1436623 291876 260246 279617 280593 342879 332932 310650 313414 211451 214594 789967 754369 1773555 1742856 407640 404577 583895 587040 731778 709188 711196 719031 731810 734586 690939 769943 2194886 2308045 1358685 1128689 655117 645283 764652 758975 772168 779900 765534 776897 902058 892528 6772392 7071231 39.25 71.2 2
10:34:35 2024-01-29 904096 893772 205541 204218 347759 356405 390585 390400 222371 219899 286633 292684 343691 346554 6348258 6774460 8810031 8494741 1384466 1438737 294465 259408 281344 280271 344855 330884 312696 312019 212780 214594 786793 763249 1742835 1742856 408493 401810 581566 588858 726264 707086 715982 716994 721381 739467 694022 766271 2182524 2297222 1356519 1138014 659481 643892 761985 764518 768277 774277 774409 779183 894876 899285 6876670 7056831 39.25 71.2 2
10:34:36 2024-01-29 891868 894779 206218 203537 349193 356755 393306 392490 221755 220383 286199 293862 342731 348212 6357843 6769326 8716043 8485376 1390395 1438737 294437 259480 279348 281555 342879 331911 312104 311800 213414 213599 797902 751759 1778632 1755811 408203 400929 583895 585344 725750 709689 710224 712294 731810 739395 691450 767684 2185518 2280463 1363016 1144523 653252 639929 765194 758401 765185 780784 773376 774584 899864 898955 6766543 7060320 39.25 71.1 2
10:34:38 2024-01-29 907705 894927 205897 203959 348769 358018 393012 390278 221277 220312 286266 291190 344832 348449 6364294 6830506 8766306 8463314 1369249 1437716 294394 258246 281940 280040 341555 333203 309205 312055 212745 213599 786701 763606 1725916 1729319 405603 403332 580741 589579 731508 706286 709684 716486 721476 730201 694244 768775 2185627 2317238 1365182 1131555 660224 647452 759217 756794 769501 777364 767262 782750 902667 893658 6800946 7070506 39.25 71.1 2
10:34:39 2024-01-29 900386 894821 206365 203148 347236 356440 391479 392490 220868 220630 285900 290837 344324 347719 6350406 6741817 8710353 8500384 1406175 1438737 292124 258645 281344 278801 342879 331422 309891 310753 212412 212756 790457 754908 1768609 1747812 407334 401810 586087 589139 726779 709188 714456 709170 721260 738318 687955 764477 2179463 2297226 1377328 1151081 660281 644349 767915 762206 765691 775261 772127 773092 893276 899590 6824627 7052484 39.25 71.1 2
10:34:40 2024-01-29 905234 893776 205079 204218 348995 354268 391790 391106 221891 219495 285098 292345 342456 348779 6364006 6880595 8766306 8485376 1375821 1436660 290652 259480 279256 279893 342879 332392 309241 313004 211451 213599 795720 752754 1745204 1742856 406179 404008 585511 586625 731224 708651 708139 716994 730653 730201 689687 769501 2193410 2311937 1356519 1133526 655117 645515 764110 758169 769983 775225 766186 773961 898805 892226 6782316 7071231 39.25 71.1 2
10:34:41 2024-01-29 902750 893516 209526 204095 347755 355334 391917 391382 221926 219495 286024 291049 343521 345857 6348447 6818769 8803630 8535099 1383850 1438737 294187 258395 279689 280277 342854 331386 310180 312749 211451 214227 796155 759986 1759878 1733636 408493 405967 583849 590305 728844 707214 714271 718446 724681 735261 694895 764553 2185627 2317238 1369647 1138014 658817 643586 762179 762861 770928 770835 768840 777965 894272 893354 6904522 7071948 39.25 71.1 2
10:34:42 2024-01-29 895792 892436 205688 202829 349827 356405 392472 391936 221209 220524 284121 291928 343726 346591 6364006 6751564 8772623 8497491 1409189 1438737 292124 258645 281308 278549 342879 332122 311606 313586 212426 215373 786140 755695 1754957 1748481 407640 403707 586305 590439 726779 710303 715305 710136 725525 737523 687358 764543 2179463 2298851 1379541 1150063 658817 644806 765737 762317 762981 774205 771141 773278 894876 897614 6848008 7062569 39.25 71.1 2
10:34:43 2024-01-29 894145 895670 205676 202967 349546 355299 392928 388047 221174 220524 284560 293056 343246 348212 6359170 6834678 8707158 8469355 1387945 1440644 291833 259122 279437 279670 342735 333023 309272 311876 211902 215106 790217 752829 1762741 1746571 405028 405428 586212 586551 728881 711196 708200 713156 727501 730418 687394 769906 2187181 2305382 1356519 1137204 655117 646921 765737 756186 765997 775477 764064 773829 902427 895967 6791494 7032045 39.25 71.1 2
10:34:44 2024-01-29 899576 894039 205049 203144 347683 356369 392253 390278 221703 219802 284955 291190 343486 345260 6366749 6828510 8806971 8497577 1383812 1440732 293284 258395 279437 279384 342879 332689 310144 311510 211133 214422 789967 759723 1761408 1741620 408493 400929 580954 587040 724722 705213 713330 715472 721224 736482 690903 760670 2182565 2296162 1354354 1138014 656989 642070 759181 761164 765728 773116 772276 776860 891598 893731 6830586 7062569 39.25 71.1 2
10:34:45 2024-01-29 893271 893359 205684 203144 347724 355999 392136 390638 220834 220559 284991 292219 343211 350302 6368548 6802238 8713012 8478733 1387945 1440644 292089 258538 279545 280271 342095 332392 310002 310566 212674 212870 787092 754449 1759458 1752076 407045 399662 583134 583544 724722 708290 709209 710136 729633 737523 688930 767610 2188736 2280463 1366536 1140790 652787 639929 764652 755711 764606 779900 767748 774380 901425 897614 6725087 7066904 39.25 71.1 2
10:34:46 2024-01-29 905085 900063 205083 203184 347920 357192 392100 390278 221209 220180 285026 290873 343550 348943 6366943 6858572 8766306 8497690 1387869 1438737 293462 258609 279617 278501 342879 332122 309639 312713 211415 213565 800993 759323 1758664 1741037 408203 403013 577122 588743 726779 706286 714419 717502 721188 735370 693909 763461 2182565 2302137 1354354 1136395 656520 642070 759181 761665 765728 770871 772276 776823 892341 894696 6867237 7076276 39.25 71.1 2
10:34:47 2024-01-29 890707 893740 205079 202902 347474 355816 392881 392490 221106 220348 284884 293656 343070 347500 6373378 6807593 8763206 8497690 1387983 1438700 293817 258392 278421 280499 342879 331350 310833 310060 212376 213382 794728 752833 1774284 1757058 407334 401428 583177 583544 723696 708290 709209 709134 729410 736617 688930 765359 2188736 2280463 1363016 1142451 652323 643436 764652 755311 762981 775405 765424 773278 901425 892492 6744400 7093607 39.25 71.1 2
10:34:48 2024-01-29 906082 894816 205015 202972 346464 358020 394700 390278 221174 220145 284991 289795 343550 349411 6368834 6860766 8756944 8449054 1371200 1435605 293015 257020 281308 278536 341807 332896 308235 311073 211380 213200 793141 763023 1768014 1731778 405028 400929 577158 588743 728881 702189 707563 715165 722668 727896 691941 765125 2182567 2314786 1356519 1128689 657881 644531 756517 755711 765728 773016 764064 778734 899864 892125 6830278 7074742 39.25 71.1 2
10:34:50 2024-01-29 899984 892061 205714 202325 347434 358020 392472 391382 219850 220559 286403 290696 343762 346627 6373378 6751415 8728715 8497690 1411203 1438700 290316 258211 279581 278501 342879 330884 309170 310317 212044 212870 793141 753830 1763436 1747812 406772 400576 584013 588326 723696 709295 713191 709817 721188 733959 683852 761095 2179463 2291281 1366263 1147340 656989 641579 766715 760656 764073 777059 769859 773089 891789 897167 6796350 7047173 39.25 71.1 2
10:34:51 2024-01-29 897097 894673 206285 203502 347759 355496 392472 390278 221243 219118 284555 292487 342421 348495 6366749 6899140 8747655 8488112 1382949 1436351 290793 258609 279079 278536 342361 331350 307975 312055 211380 212870 791554 752754 1747163 1747812 405028 402092 583895 583681 728881 710303 708200 713302 725490 730345 686574 768473 2193497 2309245 1354354 1135144 654184 647098 761911 760287 768240 775405 764064 774417 898484 893062 6775463 7076276 39.25 71.1 2
10:34:52 2024-01-29 906676 892409 209713 203210 346364 354233 391073 389782 220834 219154 285026 289919 342731 346627 6382750 6809391 8791503 8535099 1390919 1438737 293015 256984 279617 278758 342879 333198 309856 310932 212561 214201 796315 762159 1773248 1742856 405891 400861 577244 587909 722696 707086 711159 710321 721974 738749 689797 763122 2177904 2286942 1352188 1144077 656910 641952 761798 758902 761361 770871 770008 778495 893497 891530 6850067 7066904 39.25 71.1 2
10:34:53 2024-01-29 892597 893772 205364 202475 347759 355999 392100 390278 220494 220334 284121 290837 342731 349769 6368834 6788245 8707158 8478733 1386945 1436623 291644 257813 278687 279389 340775 331888 309135 309157 212044 214201 799489 755319 1754163 1753467 403735 401428 583849 584508 724575 708180 704961 710247 725417 730454 685378 766537 2188736 2283700 1339510 1138014 654123 639929 763531 754241 761864 773080 765153 769873 900148 894807 6744176 7062682 39.25 71.1 2
10:34:54 2024-01-29 910453 897472 209347 202502 345600 355334 392065 388011 220868 219154 284755 289355 343762 348458 6378199 6854158 8756980 8461216 1361875 1438700 293256 256769 279329 279174 340560 331906 308129 309989 211274 214804 791554 763691 1739369 1734816 404454 400822 578898 586173 728364 703576 707193 711214 722668 730382 693909 767458 2179463 2311320 1371679 1128689 656052 643586 755846 755626 765728 770835 762977 774510 893276 888860 6838231 7076276 39.25 71.1 2
10:34:55 2024-01-29 902713 892097 205075 202190 345600 355014 392195 391382 219850 219802 284991 289075 343211 346627 6365922 6752968 8713164 8497463 1414156 1440732 289677 257671 279365 277939 342699 330205 308993 310095 211345 214201 797902 752824 1741299 1750297 405891 401428 583446 587844 722599 708290 709647 708309 724204 730314 682850 758400 2179463 2295890 1345691 1147340 655117 640218 764045 756758 762441 773116 767748 767614 891859 892456 6800913 7062569 39.25 71.1 2
10:34:56 2024-01-29 898433 894701 205949 202648 347688 355747 390585 388083 221209 218437 284121 292042 341704 346664 6373378 6866441 8763130 8461065 1370371 1435620 291679 257813 277796 279139 341423 330348 309816 310566 210768 213200 796155 755328 1783898 1742856 405028 400929 579719 580966 726779 704215 706187 715201 721260 729317 687955 764477 2188806 2303747 1356519 1124679 651395 642070 756517 753706 766033 773016 763414 773412 896562 883515 6782075 7066904 39.25 71.1 2
10:34:57 2024-01-29 911675 892093 209459 202475 345323 355999 392472 391382 220307 218965 285013 290994 342731 346627 6385230 6758196 8738081 8497856 1403170 1438737 291419 256554 279437 277656 341843 330116 308235 309878 211380 213002 796467 757071 1720201 1742856 405110 400861 580496 586324 720485 705286 708102 707807 720553 734586 683889 760093 2177915 2286942 1345691 1146523 656052 642980 762990 758975 759135 772470 765461 769910 889705 892420 6857427 7062705 39.25 71.1 2
10:34:58 2024-01-29 892199 894927 209678 201699 347724 355999 391479 387686 222349 220277 286403 291900 342590 347536 6381613 6847407 8713389 8485376 1386945 1438737 290351 257597 278259 278610 341843 331888 308937 310819 210719 213600 790217 751679 1738416 1747812 403310 400893 583034 583095 726779 707788 704646 710173 721152 725814 682850 766781 2185627 2298851 1381754 1134778 654184 639965 762450 755284 763522 773116 761742 768743 898873 892468 6820810 7076757 39.25 71.1 2
10:34:59 2024-01-29 906704 894632 206276 202370 346500 357513 391845 387831 220885 218978 284613 291613 343211 342519 6366168 6850571 8797773 8500802 1382018 1436623 290661 257020 278687 277621 342879 331672 307769 311038 210061 212722 788380 759323 1774338 1733636 405603 400893 579719 587077 724722 702153 709144 713339 719499 730093 688967 757825 2179463 2311320 1383221 1133451 656052 640218 755846 758938 764606 770437 765498 774417 887116 883515 6897950 7069809 39.25 71.1 2
10:35:00 2024-01-29 891975 897472 206638 201665 346607 353993 392290 391382 219850 219556 285058 290880 341669 348779 6377927 6783783 8738329 8497690 1388421 1436586 290828 257020 276132 279154 341567 329119 309674 308257 211014 213900 793141 750687 1789067 1757058 405603 400295 580542 581196 721084 705786 706187 708309 721224 734586 686537 762912 2179463 2271269 1354354 1142451 649545 639276 760831 753673 760782 777131 764317 768557 895442 893281 6745210 7071986 39.25 71.1 2
10:35:02 2024-01-29 909654 897647 206053 201875 344527 355853 394384 387903 220494 219154 284960 288268 342456 348742 6364006 6830506 8756980 8449091 1368193 1434587 293405 255980 279348 278078 339782 330884 307733 309878 210684 214051 791554 763610 1737664 1732406 403310 399662 578079 583849 725750 699037 705184 710173 720517 725778 690470 763998 2179463 2318238 1337901 1130599 656052 645264 758130 756384 767308 766247 761591 773278 891021 888585 6866448 7067284 39.25 71.1 2
10:35:03 2024-01-29 897134 894039 209383 201237 345631 355014 391364 388083 219664 220180 283687 290271 342731 346346 6385009 6770199 8713164 8497690 1405810 1438737 288996 257020 278687 277234 342879 329350 308270 309626 211049 214201 797902 752824 1753182 1752076 405891 401145 582174 585348 720521 707287 708065 708088 723435 734332 684515 760122 2182579 2290700 1364050 1149795 655117 638336 762990 756162 760782 775131 765461 767614 889727 892456 6782345 7071231 39.25 71.1 2
10:35:04 2024-01-29 898543 896682 205520 202827 346121 354743 390585 390278 221021 218437 284591 292219 341669 348212 6366636 6893799 8794282 8461253 1364288 1435620 292994 256984 276980 278501 340296 329421 308200 309626 210684 214581 816372 757596 1762543 1741620 404197 402208 577932 583640 723550 703076 702924 714368 724644 727824 689760 764477 2185627 2303651 1356519 1123879 651395 642980 753697 753376 763522 766499 760075 776186 896747 883443 6819751 7080596 39.25 71.1 2
10:35:05 2024-01-29 907165 893813 209490 201840 344562 355999 391364 390830 219782 219837 284085 289355 342731 346382 6387564 6765847 8747681 8503777 1395124 1438737 290828 256194 279151 277656 340846 329350 309812 310309 211916 213123 788655 757142 1732023 1743514 404918 400223 581366 585124 719661 703717 705988 707034 721666 729877 683332 757732 2173202 2288035 1375115 1145707 655117 640218 761370 756199 756917 770835 764339 765401 887116 893731 6850385 7061865 39.25 71.1 2
10:35:06 2024-01-29 892235 894775 205520 201840 347200 355245 391364 387666 220494 219118 283219 292219 341669 346101 6378462 6854275 8700428 8461253 1377272 1436543 290083 257528 276837 277973 340667 330009 308538 312477 209885 213865 785206 752833 1743466 1742856 404183 403136 581094 580074 726264 706286 705900 712341 721192 725044 681885 762332 2187181 2302113 1379541 1128689 649545 642709 756517 752069 765728 773172 762324 771904 894766 883479 6782075 7070506 39.25 71.1 2
10:35:07 2024-01-29 905047 896382 205371 202510 345045 355747 390224 391382 220528 218437 284121 290033 341669 346101 6387564 6842974 8838819 8509794 1386404 1439708 291573 256232 277688 277393 340811 328355 311336 308186 211098 214201 796155 761971 1748953 1742856 405419 399730 577669 583544 719150 700972 708200 709314 719499 734586 687991 757769 2176368 2286942 1350022 1136395 654375 636461 756517 755822 756917 766427 767439 769910 888410 888622 6860009 7071231 39.25 71.1 2
10:35:08 2024-01-29 894613 894812 209200 201523 345600 354994 391479 388047 219816 219649 283462 291401 342217 348495 6377923 6809391 8696112 8497804 1377512 1436543 290105 257020 276944 277690 340811 330696 309374 310571 209662 213750 789967 752754 1746232 1742584 403882 400330 580542 580246 725750 704750 705184 710173 721287 725590 682850 762875 2185627 2302113 1354354 1128985 649545 642070 756517 752033 765728 771670 761892 772178 894766 883479 6782075 7076757 39.25 71.1 2
10:35:09 2024-01-29 905122 895082 205484 202506 345045 354994 390544 391106 220494 218437 284631 289989 342992 347959 6384895 6762610 8713202 8503777 1407179 1442828 289181 256624 278687 276813 341879 328852 308235 309157 210684 213002 787379 754439 1733199 1747812 404454 400861 581352 585307 721670 705786 706024 706304 720553 730454 682500 755640 2173278 2292906 1370689 1147340 653252 638336 761370 756384 760247 770607 764918 765327 889705 893731 6819751 7071231 39.25 71.1 2
10:35:10 2024-01-29 897425 897656 204908 202229 346915 353449 392012 387867 221106 218638 284014 291049 341493 346482 6382750 6873060 8750462 8461253 1367102 1434550 290793 257020 276132 278078 339782 329350 307303 309157 209991 212870 814134 758699 1766331 1742856 403882 401145 577261 581196 723696 700593 702536 711250 724204 727707 685936 763998 2185627 2298851 1353542 1124679 649545 641161 754374 751616 765162 770292 758954 773278 893653 884614 6801323 7105177 39.25 71.1 2
10:35:11 2024-01-29 906082 894816 206058 201700 346692 356755 391531 387903 219816 219837 283687 288951 342456 345810 6380324 6762497 8747655 8510060 1407179 1438700 288794 256230 277868 276978 341879 328355 307268 308257 210061 213002 789967 752216 1740010 1749592 404454 400295 580496 583708 718922 705786 708200 705268 720553 730418 681753 753924 2176368 2288533 1366263 1140827 649545 636498 759181 752989 756917 770871 764339 765401 890710 891752 6749850 7083474 39.25 71.1 2
10:35:12 2024-01-29 901397 896386 205515 202369 343528 353703 392472 388011 219850 217828 284121 289625 342992 348248 6387564 6903178 8775631 8485376 1360285 1434550 290793 256230 276132 278095 339508 329350 306375 308257 210026 213900 817642 757606 1765897 1742856 403273 400295 576000 580784 720558 700585 701004 710711 722668 725268 685936 762912 2182524 2296951 1360851 1122282 649083 641359 753697 753026 762330 766283 760262 773166 895000 884505 6819751 7089961 39.25 71.1 2
10:35:14 2024-01-29 904478 893817 209236 201594 346937 355999 390812 388047 219512 219873 283219 288671 342217 345296 6396930 6769326 8772623 8510050 1394094 1438700 290828 255443 277832 276779 340811 329119 308502 307290 211133 213002 797902 759247 1743266 1746571 403882 399166 579719 583713 718640 702153 707193 706033 717396 730454 681885 755389 2176128 2291817 1370689 1147340 655117 638153 761911 757868 760278 770835 764339 765327 887080 894696 6830392 7070506 39.25 71.1 2
10:35:15 2024-01-29 897421 897361 204764 201875 346399 353993 391641 387666 220868 218472 283219 290395 341157 346627 6392122 6873135 8747380 8494741 1383907 1437679 288996 256589 276980 277734 340332 329421 306739 310056 210026 213002 794728 752216 1758562 1742856 402418 399382 577122 580111 725823 706081 704386 710173 723618 727651 682647 762860 2185398 2296125 1379541 1133165 649545 642070 758003 752033 763522 773016 756278 769393 894959 883479 6800913 7080596 39.25 71.1 2
10:35:16 2024-01-29 907818 896377 204913 201870 343563 354743 387921 388011 220341 217794 283254 289390 340646 342447 6378462 6865240 8788021 8497411 1380493 1434316 289550 255478 277405 281338 341602 327400 306375 311225 209370 213451 797768 760952 1762693 1741659 404521 401428 577224 583435 721707 700811 708126 710321 712246 728255 683925 755524 2176373 2305382 1365122 1131555 654650 638336 752202 756384 761361 766427 765153 771629 881931 882163 6904070 7057307 39.25 71.1 2
10:35:17 2024-01-29 900416 894779 205484 201242 346364 351929 387704 388083 219850 218813 283254 291225 340611 342555 6387564 6791520 8756980 8513472 1412211 1436623 288120 255478 277545 278952 341555 330733 309848 308116 209920 213565 789967 751908 1746158 1752786 403772 399730 577411 582820 718147 706081 707119 704197 719499 730418 680516 755575 2173278 2285320 1370689 1145707 652323 636012 759217 754241 757994 770835 764608 765092 888446 891208 6801210 7070506 39.25 71.1 2
10:35:18 2024-01-29 899980 897651 204764 201875 344527 351929 391364 388011 220494 217724 283325 290271 342690 346627 6387564 6897556 8784824 8478188 1362640 1437662 290652 255302 276025 278172 338543 331312 309192 310163 209991 213600 793141 762159 1758201 1741037 401492 399730 574779 580111 722733 699096 700470 709134 720553 729533 686944 762912 2179463 2292906 1365182 1122282 649545 641161 752202 751384 761361 765947 756315 772178 892231 884614 6840258 7085648 39.25 71.1 2
10:35:19 2024-01-29 902207 893817 209200 200611 345374 355747 390812 388011 223887 219495 283254 289795 341704 345576 6378462 6759780 8782076 8509984 1393781 1438737 289664 255015 278399 276813 340284 330843 307268 307255 210719 212668 797902 759242 1761691 1742856 403310 396921 579719 583667 717622 701124 706187 704233 717396 730454 681849 755067 2168649 2285320 1370689 1144077 653252 637885 756999 755311 754761 766463 763520 766748 884501 889913 6866846 7077822 39.25 71.1 2
10:35:20 2024-01-29 894885 897472 205484 200602 345354 354743 390585 386776 223887 219154 282355 290068 341157 346627 6395014 6854382 8713474 8492948 1377794 1434550 288557 256758 276694 278129 339543 328852 306802 309626 209697 212967 796155 752216 1747840 1747812 402345 399997 579719 581196 724172 702153 701041 710253 722668 725521 681753 758363 2179413 2298851 1379541 1128689 648622 641615 756245 749833 763522 770835 759823 767614 892231 887932 6781798 7085648 39.25 71.1 2
10:35:21 2024-01-29 906676 895082 204917 201664 343493 354493 387993 387758 222038 218579 286089 289110 341052 342375 6403187 6801172 8810031 8506870 1380488 1436623 290498 254980 276132 276779 340775 329207 307949 307720 209370 213451 800903 762281 1735468 1741037 404499 399166 574779 581196 717585 698601 707193 708309 716348 729831 683852 753613 2173279 2285320 1347857 1133165 650932 635490 752202 752033 757454 764127 765153 769910 881931 883407 6843478 7062382 39.25 71.1 2
10:35:22 2024-01-29 895797 898368 205346 201028 345419 351749 392158 387903 220797 218943 284673 289215 340611 347719 6366485 6791815 8700954 8482058 1383850 1436506 288829 255372 276096 276779 336684 329350 306802 307255 210026 212668 799592 753830 1738995 1744141 400213 399166 579719 581196 720485 702153 696820 704160 719499 725640 680787 760670 2179463 2283176 1377328 1136395 650390 640707 758130 746979 758561 766499 754491 765092 892318 883479 6821839 7083474 39.25 71.1 2
10:35:23 2024-01-29 908324 894558 204770 201339 344492 355999 387957 386187 219816 218145 283183 288671 341360 342375 6396930 6853405 8766306 8485648 1379043 1435620 289435 255194 277832 277848 338757 329083 306802 308222 209189 212967 788380 761422 1714917 1732134 401136 400295 576407 581960 722088 698825 703072 709314 715550 725521 681849 758106 2173279 2308045 1345691 1127374 653252 639765 752202 754241 763423 765437 761779 771040 885546 883219 6905832 7067927 39.25 71.1 2
10:35:24 2024-01-29 898241 898748 204904 200227 346121 355496 390820 387795 219478 219154 281495 289795 341157 345599 6396684 6762497 8763319 8504106 1409189 1436586 287212 255407 276944 277848 340775 329673 306804 307720 209662 212967 789967 751908 1747668 1749592 403596 399166 579719 581824 719661 702153 705184 702171 717360 725814 679997 754798 2173279 2286300 1361837 1142577 649462 636502 758669 751421 755799 770690 764671 764980 887080 883479 6772912 7066634 39.25 71.1 2
10:35:26 2024-01-29 900749 896386 204625 201523 343493 351303 391364 387666 219816 217385 283325 289320 339592 346065 6375757 6918207 8784956 8474572 1364363 1433582 289875 254980 275251 276779 337701 327860 306802 307255 209189 213600 819336 760098 1783635 1741037 401419 398885 574336 578435 718378 698601 698871 709314 722692 728692 685525 760122 2181026 2296706 1352188 1122558 647610 638299 750606 747077 762170 769347 755454 769836 889485 882081 6791203 7080596 39.25 71.1 2
10:35:27 2024-01-29 905122 893781 205480 200576 345568 354994 388029 387975 223747 218472 282751 287465 341157 342519 6392122 6770344 8803753 8497491 1383480 1436660 289875 254588 276096 281393 338757 328509 309160 306362 209370 212967 779849 761615 1738762 1741620 403796 396560 574404 581085 715481 696971 704998 706121 717581 727276 686123 754798 2170191 2283700 1341360 1134335 650469 634698 752202 753706 755836 761908 764064 765364 884167 883141 6848008 7080596 39.25 71.1 2
10:35:28 2024-01-29 890939 895082 205484 200950 344522 351821 390812 388047 223817 218437 284563 290587 339592 346627 6380324 6797143 8747681 8497690 1385953 1436623 288465 255194 275673 276813 337701 329834 306375 306690 210291 212762 791554 754984 1760963 1755281 401346 396632 578005 578545 717512 701083 698376 702134 722157 729633 680750 758363 2177915 2273906 1338212 1134778 647204 638372 760656 747164 755811 766427 755289 763978 892493 888487 6772119 7077846 39.25 71.1 2
10:35:29 2024-01-29 909261 897486 204588 201027 343528 355496 390260 385617 219478 218250 282751 289320 341430 342519 6396930 6881600 8775631 8461253 1373581 1439617 288785 254733 278007 278204 338579 331312 306766 309944 211217 212896 788380 763691 1732418 1731778 399612 400013 577224 581340 720485 697118 701004 708088 712138 725521 681813 755030 2173278 2308045 1377328 1127083 652787 639674 752202 754747 761361 760802 758916 765847 883178 883365 6928293 7085648 39.25 71.1 2
10:35:30 2024-01-29 892203 894743 204913 200567 345636 353993 387993 387975 223852 218437 287358 291401 339626 342447 6387564 6778229 8756722 8546550 1406408 1437625 287090 256447 275953 278239 340739 329440 306305 309566 209780 212931 800993 750677 1758495 1752076 403303 396741 579309 580372 715554 702153 706187 704233 718447 728255 677789 754686 2173005 2274493 1359624 1140790 647664 634698 754770 749303 754900 766499 762578 764547 886452 883443 6768073 7085648 39.25 71.1 2
10:35:31 2024-01-29 899980 898292 205196 201840 343217 351857 390260 387393 223887 217083 283219 288303 339626 346101 6396930 6924789 8813518 8503777 1360285 1433582 290449 255337 275444 276813 337701 328320 308234 309834 209189 212967 800903 758137 1789931 1742856 400816 396921 573084 579139 719661 699096 696856 708811 718410 725521 683852 760633 2179463 2289657 1356519 1120614 646687 637848 747883 748867 756917 763590 753380 767018 889705 879521 6835479 7100122 39.25 71.1 2
10:35:32 2024-01-29 903496 893740 205520 200541 344982 354743 387993 387666 223711 219118 281530 287325 342992 342267 6403225 6784485 8744341 8513472 1408426 1440780 287212 254588 276096 277458 339746 329650 306802 307040 209335 212371 788380 751908 1742904 1750833 402382 396921 578898 580192 716569 701088 704646 700574 716312 726137 676794 752504 2170191 2280463 1366263 1142816 650469 634698 755846 751384 755836 769347 762434 762879 881931 883515 6801059 7067284 39.25 71.1 2
10:35:33 2024-01-29 899980 897647 204268 200752 346937 351569 390290 387069 221593 217246 283112 288671 342509 346962 6387343 6899563 8762979 8461253 1368198 1433582 288777 253772 276944 281159 336684 328355 306802 309470 209189 212371 799380 761896 1740031 1731178 399085 399166 573120 581196 720252 695639 697881 706304 715550 721440 683100 755030 2171698 2301512 1354354 1125480 650469 638336 751670 750968 759171 761771 755028 765327 884501 882117 6875433 7095703 39.25 71.1 2
10:35:34 2024-01-29 910683 894632 205444 199774 346447 353811 387704 387213 223938 218402 287452 288951 342690 342230 6387814 6778229 8763206 8513257 1405810 1436623 287012 255443 275251 281182 340296 329440 308538 308198 209189 212371 788380 751679 1746743 1752076 402703 396885 578079 581196 715554 701124 704108 703165 717903 726836 676794 755340 2173278 2271269 1359624 1139133 646687 634698 755981 747642 754328 769347 761779 765092 888059 886311 6759316 7093607 39.25 71.1 2
10:35:35 2024-01-29 903750 897651 204908 201519 343233 351569 391088 387357 223817 217083 282985 288636 342027 346664 6396930 6902901 8766306 8485376 1364293 1433582 288943 255158 275388 276586 337974 333406 306802 306791 208682 213002 810802 755366 1764803 1742856 400852 396921 574779 577909 719661 698106 696856 708309 721153 725521 679890 756176 2179463 2292344 1381754 1121448 645765 639219 751518 747016 761208 766088 753269 770717 889522 881717 6800913 7100084 39.25 71.1 2
10:35:36 2024-01-29 904973 899424 205191 200541 342825 353993 387957 387975 223364 218437 284732 287369 340646 342519 6396930 6770667 8750801 8513472 1391086 1438700 288759 254579 276750 277458 338211 329440 306802 306681 209370 211741 796315 758699 1738901 1742856 400852 396547 574779 581196 713531 698106 701004 700954 714537 725232 680305 753790 2166668 2276551 1368476 1144523 650390 635599 758396 750665 755935 766355 760772 760675 882946 885465 6800983 7070954 39.25 71.1 2
10:35:38 2024-01-29 898394 898283 203656 200576 344527 351821 388029 385653 219512 217083 287358 288873 339083 344529 6387564 6868205 8738054 8491723 1377512 1437679 287212 255372 275215 277848 337701 329673 306802 310273 208356 212371 786793 751679 1753468 1742856 400903 399166 577261 577909 719976 701046 702498 708112 719317 721224 678123 757379 2182579 2298339 1345691 1127885 645765 638067 753697 746450 759672 765942 754062 763392 890819 881458 6791494 7089961 39.25 71.1 2
10:35:39 2024-01-29 907705 896386 204308 200563 344982 351965 387993 388047 223747 217420 282355 287264 339661 342519 6396930 6828148 8831901 8504106 1379043 1434587 288120 254588 275215 277458 339782 327972 308270 307290 208031 212668 792930 759986 1732411 1744141 403796 399058 572975 581196 716532 700187 702924 706121 714970 725603 682237 751583 2170105 2296162 1360597 1129910 649545 634457 748890 752069 756508 760802 764779 765364 878011 880836 6909459 7089961 39.25 71.1 2
10:35:40 2024-01-29 890712 895752 204621 199905 343524 351290 387596 387975 223782 217572 287394 290994 338576 342447 6392370 6786293 8763206 8528919 1405810 1433582 286777 255372 274987 277669 339532 328218 308502 308960 209119 212265 789967 750831 1769156 1755281 402520 396632 578079 579549 715554 700134 702924 702098 717360 726101 677753 750953 2173278 2272880 1390009 1137739 646687 634249 754770 747642 753762 766499 760735 763352 881640 881754 6772657 7062382 39.25 71.1 2
10:35:41 2024-01-29 902167 897347 204625 201198 342977 351663 391088 386776 223782 216897 282751 287639 341883 346664 6396930 6921935 8775631 8477309 1364175 1437662 290211 253702 275989 278239 336542 330338 306766 308851 208612 212371 786793 763610 1744168 1734816 399012 396849 572275 578398 717871 695805 697894 704233 715043 722522 680887 753960 2170191 2295594 1308359 1123879 649083 638372 747920 750465 759171 761771 751166 765327 884501 880836 6861268 7082615 39.25 71.1 2
10:35:42 2024-01-29 911978 894706 205480 199905 344801 354493 387957 386776 223469 218778 287248 289776 340646 342447 6396930 6762497 8737930 8559625 1406408 1436566 286342 255015 275215 276680 338793 328719 306766 306292 208647 211777 800993 751235 1752895 1752076 401529 396849 578079 580372 715048 699567 702536 701142 712246 723704 674773 751398 2170191 2278847 1355198 1143264 647204 632902 755920 749177 753794 766427 760216 762338 881967 887231 6791494 7093006 39.25 71.1 2
10:35:43 2024-01-29 898580 898743 204299 200607 343458 351821 388029 386196 224009 216711 282355 288916 339592 345052 6398636 6923870 8813632 8461329 1356260 1435620 289945 253807 275251 278096 337192 333406 306802 306791 208716 211777 793147 762159 1759660 1738566 399048 396885 571431 577909 718640 694090 697894 705767 712174 721629 680850 755501 2170191 2292635 1358685 1120688 647241 637398 747297 747077 756917 761771 754863 765364 884193 874573 6861546 7092893 39.25 71.1 2
10:35:44 2024-01-29 903759 896377 204624 199909 342463 351965 387957 387975 220040 218228 284398 287325 341529 342375 6394754 6762497 8757026 8516248 1391123 1434550 288557 253595 276096 276680 337701 328509 306586 305368 209780 211558 796315 758156 1731101 1742856 400569 395625 575592 581196 713531 698106 701004 699775 713526 723704 677789 751398 2163836 2277722 1368476 1142451 650469 630916 755382 751421 750030 761872 757927 762338 880538 887231 6866846 7076276 39.25 71.1 2
10:35:45 2024-01-29 898353 898447 204619 199948 346447 351677 387813 384284 220797 218075 282957 289215 342027 344457 6384705 6912557 8784956 8510174 1377512 1433582 286742 254588 274373 277458 337157 329207 306334 309324 207996 212371 786793 752754 1750469 1742856 400584 399166 576000 577872 719661 700089 697634 704197 716312 719845 676242 755340 2176368 2289657 1341360 1127083 645305 637580 751138 746104 759135 765240 755289 764817 889185 879484 6783784 7102312 39.25 71.1 2
10:35:46 2024-01-29 908678 897361 203444 200393 344910 351857 387957 388047 223676 217083 285187 287569 339592 344493 6401494 6802680 8816159 8516248 1383480 1438700 288522 253772 275215 277458 338175 327936 308502 306825 208536 212371 799265 760846 1735250 1742856 402666 396182 571395 579549 712953 694545 702536 704160 714537 723704 682237 746624 2167108 2280463 1368431 1131518 649545 632454 749496 748736 752193 761517 763959 767809 879731 884724 6873280 7103153 39.25 71.1 2
10:35:47 2024-01-29 898433 899817 205089 199283 344982 351857 391364 385617 220797 218402 287788 288443 339626 346065 6392122 6815688 8725836 8485534 1382986 1435620 287212 253842 274987 277458 336142 329184 305903 306327 208682 211375 796315 752754 1749607 1747539 399221 396849 576407 577909 718640 700585 695911 700043 712210 721332 674736 755030 2173279 2286377 1370689 1134911 647610 638190 754733 747164 757416 767776 753790 760452 886604 879376 6822104 7086900 39.25 71.1 2
10:35:48 2024-01-29 910303 897647 203625 200223 344982 351857 387001 385617 224130 217013 281495 287465 339592 343488 6392122 6864523 8803607 8506870 1379043 1433582 288085 253807 275215 276644 340333 328204 306802 306791 208031 212371 796155 758699 1765996 1733636 400852 396921 572643 580784 717314 696131 701041 706267 713432 721188 681224 750668 2167074 2302691 1337493 1131910 651321 634662 747297 752033 755836 763386 759775 764711 877901 879484 6928310 7103153 39.25 71.1 2
10:35:50 2024-01-29 893543 897472 204263 199913 344522 351254 387303 387939 223711 217537 281460 289390 341342 342555 6392122 6801210 8757026 8494298 1385954 1433582 287247 253807 273499 281195 336613 328473 306802 306572 208647 211741 789967 753830 1766564 1755811 400250 396502 576225 578519 714452 698033 697782 701101 717215 729637 676575 755112 2173279 2262076 1367348 1135144 643927 634521 753697 741447 753413 765978 753142 760060 889705 884614 6762831 7124185 39.25 71.1 2
10:35:51 2024-01-29 911616 898292 203794 199874 343198 353993 390224 385003 223747 217385 281495 288583 339626 342519 6392122 6863005 8766306 8485648 1369249 1435620 287840 252994 276464 276680 336142 329440 305903 305829 209996 211459 797768 763610 1739302 1734241 399221 396668 574998 580298 719624 694817 698888 702134 713526 720444 680493 751212 2167108 2300498 1377328 1124679 648622 635975 747883 753280 755836 757450 753142 763966 881791 874465 6885259 7082879 39.25 71.1 2
10:35:52 2024-01-29 900920 896193 204303 198937 344982 351929 387303 385617 223399 217724 283544 288443 339626 341857 6401494 6791683 8778804 8513472 1403170 1436543 288856 254129 275846 276359 337796 328363 306766 308307 208542 211234 799592 755695 1756702 1747812 400213 396813 576407 581159 715011 699096 700967 699835 713416 725091 674259 751049 2163836 2277722 1337028 1144077 649083 633799 754909 750887 752193 761908 758502 758368 879919 884614 6852904 7076276 39.25 71.1 2
10:35:53 2024-01-29 894881 897356 203942 199288 343528 351537 387957 383277 223782 217724 283066 288264 339049 342519 6406295 6863577 8700428 8503702 1383964 1435583 288865 254839 274652 277741 336649 328509 305903 309834 207996 211495 786793 752829 1754954 1747812 399945 399058 576407 577872 719661 699096 697596 703699 712282 719267 674809 753613 2177915 2292906 1341360 1127083 643927 635671 750039 746104 756954 764787 752272 764817 884282 874537 6796056 7089961 39.25 71.1 2
10:35:54 2024-01-29 909257 896386 203661 200218 343042 351821 387921 387975 223711 217048 282355 286733 339592 342519 6401494 6804299 8794627 8516248 1384466 1438700 288759 253562 275073 276644 336684 328509 306694 306177 209090 211741 797768 762159 1733141 1742856 399012 393779 571395 579139 710364 693037 696820 701101 711437 723704 680787 753226 2164031 2271269 1370689 1134778 649545 632454 750075 749303 749463 757486 758502 761643 877993 882081 6876265 7081364 39.25 71.1 2
10:35:55 2024-01-29 897157 897361 204334 199731 343213 351290 388029 386468 219565 217759 287381 287360 341403 345249 6405033 6856024 8703178 8504106 1390363 1436603 287090 253772 274338 276680 334627 330191 306370 305638 208501 210862 794728 752829 1733066 1747812 398654 394996 574779 576202 715554 698106 695380 699115 715550 721368 673746 755911 2170191 2274493 1357779 1132605 643927 634557 752625 743992 753260 763707 746763 758368 888410 882081 6781217 7076757 39.25 71.1 2
10:35:56 2024-01-29 910929 898287 203647 199318 342825 351569 386713 384447 220691 216944 283831 287901 341066 342815 6415442 6859818 8831901 8510174 1378059 1434514 287212 253383 273954 275797 339611 327509 305688 306327 207382 211741 798029 759444 1762522 1733636 400250 396885 571395 580372 715284 693073 699974 704233 710396 721472 678516 749450 2164031 2296162 1371909 1128689 648622 632902 747297 749833 755972 761771 756241 765092 874729 874429 6923360 7105177 39.25 71.1 2
10:35:57 2024-01-29 894485 895569 203653 199774 346447 350015 386542 386632 220145 217689 283777 288478 339334 342447 6406295 6824083 8775631 8528919 1405810 1434550 291254 253807 274373 276256 337701 327972 306802 306825 208031 211079 786793 750831 1745071 1749592 400213 395625 576407 579549 711442 699096 698908 699115 714537 725521 671773 745529 2164031 2275913 1355198 1136395 643927 632006 752202 746104 751092 764163 756718 760097 882154 883094 6764156 7093607 39.25 71.1 2
10:35:58 2024-01-29 903186 898928 204120 200541 343042 350759 389970 385274 223676 217385 281566 287277 340923 345810 6401494 6859933 8784956 8482058 1357928 1434550 288961 252959 274953 276680 334662 329440 305903 305829 207996 211375 785206 762159 1748337 1733636 399221 396218 567843 576202 717077 691008 695380 702098 713761 719343 680787 755878 2167108 2289657 1356519 1120651 645765 634594 747224 747016 756361 757269 751277 764980 884290 877942 6900214 7082578 39.25 71.1 2
10:35:59 2024-01-29 902207 896377 204625 198911 344837 351641 387612 386196 223329 217759 282230 287639 339592 341376 6401494 6771876 8766306 8516248 1402170 1436623 286777 253029 275637 275797 336684 327972 306370 306825 209700 210385 793342 754908 1745453 1747812 399048 396182 574779 579549 713494 697118 699440 698844 711437 721517 672759 746956 2166668 2273635 1352985 1138014 643927 630966 752886 744606 751546 766088 756241 759520 881786 874321 6772657 7080596 39.25 71.1 2
10:36:00 2024-01-29 901434 897647 203652 199948 343042 350477 387993 385039 223364 217315 281530 286230 341209 345016 6387564 6922544 8763206 8461216 1366239 1433582 288610 252219 275215 276644 334662 328974 305473 305794 207706 211079 797768 761896 1726897 1731178 399221 396218 568108 577909 716569 691008 695615 704057 712419 720517 679639 751212 2170161 2299973 1370689 1124679 647241 636465 747297 748646 755836 757377 748960 763898 881319 879800 6888436 7089961 39.25 71.1 2
10:36:02 2024-01-29 905234 898924 203652 198630 343217 351857 386722 385039 220088 217537 282230 287604 339320 341376 6397166 6773782 8744438 8509870 1406175 1434425 287234 253383 274409 275797 336684 327473 306370 306825 207706 211079 796155 751908 1745699 1753467 401500 395301 576371 579028 713474 698564 701606 697978 711291 721260 673501 745824 2160924 2275801 1346346 1140790 643927 631112 753232 746634 750030 761944 756278 756181 880542 882081 6791494 7085648 39.25 71.1 2
10:36:03 2024-01-29 905015 898292 203016 200227 343042 349702 387993 386097 223208 216374 281495 286664 341281 345052 6406295 6907364 8775631 8497525 1356925 1433263 289031 252994 274338 277263 334662 328218 306392 306717 209848 211234 785206 764454 1743791 1739182 399221 396002 570489 575721 715554 693037 694886 705096 714031 719231 680787 755636 2170105 2288035 1354354 1119023 644845 634557 745180 745047 754724 757450 750358 765092 883037 873126 6852147 7103153 39.25 71.1 2
10:36:04 2024-01-29 905010 897472 204294 199253 343042 351929 386979 385617 219565 217794 283175 286699 339626 342411 6408219 6769326 8744341 8513913 1408914 1438592 287778 253667 275073 276078 337594 327766 306766 306789 208362 211051 793141 752754 1748709 1752076 401500 395553 576407 579549 711442 698601 701844 698125 713021 721440 671773 746390 2165569 2274493 1361837 1144077 646687 632006 753840 746413 752193 763590 756241 756181 879914 883365 6801021 7071231 39.25 71.1 2
10:36:05 2024-01-29 899980 898928 202662 199948 342942 349702 387885 384462 223747 216340 283248 287465 340108 344262 6406251 6922036 8788364 8515137 1377908 1432459 288449 253772 273464 276680 335636 328509 305472 308561 206990 211375 794543 751908 1744636 1747873 396732 396849 573967 574464 717622 697118 695911 702134 712174 716336 673783 752504 2170191 2288035 1338382 1123879 642553 634698 747297 742938 756361 761908 752606 761795 883215 874429 6782075 7089210 39.25 71.1 2
10:36:06 2024-01-29 909001 900698 203043 199909 343042 351290 387303 386812 223208 216374 287358 285866 339320 342447 6395014 6801361 8737968 8519547 1390919 1436543 287212 252219 274373 276417 336142 328095 306370 305926 208536 210420 789967 759242 1734147 1742856 396732 393226 572238 578728 709288 693073 696856 697136 709356 725009 674773 744472 2157849 2269330 1364050 1140827 647701 632454 752202 746979 747273 757486 754491 755035 875421 882269 6850067 7081364 39.25 71.1 2
10:36:07 2024-01-29 903787 898924 203012 199253 343458 350230 387303 383277 223399 216711 282411 288636 340887 342230 6405571 6901223 8757046 8461027 1377512 1432564 291254 253807 272699 276220 334697 327509 305473 306327 206990 211044 796155 751759 1757394 1742856 396696 396849 573967 574501 717622 697118 695911 701602 711980 716094 673783 751398 2173278 2288035 1341360 1123879 642096 634698 747297 744102 756508 761908 750025 762879 881163 874393 6796468 7089210 39.25 71.1 2
10:36:08 2024-01-29 907668 898637 202769 199983 342753 351285 387467 387831 220145 216909 283831 286673 341546 342267 6406063 6772044 8784956 8503891 1389851 1435620 287247 252560 274444 275833 335636 327509 305903 305926 208536 210714 789967 759242 1744656 1742856 396732 393828 571431 577909 708787 693073 698888 698800 709356 725521 674773 746993 2157547 2273482 1357411 1143264 646687 631112 753422 747164 751129 760837 755678 755468 877833 879194 6800013 7091894 39.25 71.1 2
10:36:09 2024-01-29 903559 898558 203475 200223 342934 350544 387813 385003 223052 217223 281530 286126 341066 344980 6396930 6921935 8766306 8485376 1360398 1433582 288409 252959 272664 276644 334591 327704 305903 306789 207348 211671 826436 755328 1768124 1741037 399789 394960 570526 573580 714505 690971 693788 703128 715043 719195 678787 752281 2176368 2286942 1350022 1119364 643011 635415 745144 742865 754328 757486 752493 766446 885412 875243 6842684 7100834 39.25 71.1 2
10:36:10 2024-01-29 912983 898924 204263 199600 342861 351785 387231 385545 219285 218402 283394 286664 339557 342339 6406063 6779312 8794507 8509870 1393818 1436469 287212 252185 274373 275797 336106 327936 305903 306307 208647 210350 789967 759323 1755305 1742856 399221 393155 571395 578728 710441 694545 699609 697099 709320 725521 674736 746919 2160645 2271269 1366263 1138390 648535 632645 752588 747496 747251 757305 753232 758968 876326 882968 6870070 7081327 39.25 71.1 2
10:36:11 2024-01-29 895717 899275 203654 198630 344982 350158 387267 384351 223364 216374 282230 288881 340108 342447 6401494 6899140 8719679 8485217 1381980 1435347 287985 252994 273499 276185 335636 328436 304080 306825 207348 210350 791554 750677 1739847 1747812 397523 396777 574779 574464 715554 698330 694849 701101 714537 716058 673280 754767 2174753 2287447 1368476 1131910 643927 636502 750488 742718 758775 763925 745593 758818 883598 877979 6802049 7081327 39.25 71.1 2
10:36:12 2024-01-29 907631 897651 202627 199079 343042 349666 387175 385653 220180 216305 283066 286629 339049 341100 6406063 6875470 8803719 8509870 1379043 1433582 286942 252219 273918 275762 337157 324532 305688 306825 207134 211375 802542 758236 1746049 1738566 399612 395589 570526 578519 714280 693793 699735 704094 709174 720136 678599 745756 2162388 2286942 1356072 1128689 647148 630447 745144 749399 752193 757184 755454 762879 873843 875498 6894556 7081327 39.25 71.1 2
[truncated: 162,579 more chars]
