# Supplementary material for: Methods for Estimating the Detection and Quantification Limits of Key Substances in Beer Maturation with Electronic Noses
Source: Sensors (Basel). 2024 May 30;24(11):3520. doi: 10.3390/s24113520 (PMC11175341; doi:10.3390/s24113520)
Supplement: Supplementary file 1 [file sensors-24-03520-s001.zip › Data/Acetaldehyde/raw data/Day 5/12000ppm8.txt]

Time Date R01 R02 R03 R04 R05 R06 R07 R08 R09 R10 R11 R12 R13 R14 R15 R16 R17 R18 R19 R20 R21 R22 R23 R24 R25 R26 R27 R28 R29 R30 R31 R32 R33 R34 R35 R36 R37 R38 R39 R40 R41 R42 R43 R44 R45 R46 R47 R48 R49 R50 R51 R52 R53 R54 R55 R56 R57 R58 R59 R60 R61 R62 T01 H01 Phase
10:42:00 2024-01-29 695101 690255 192375 187993 308345 314914 337710 334653 209592 206451 252810 256216 293927 297487 4561320 4830479 6649442 6452832 1114772 1148765 274914 242756 253085 254865 305864 297347 285436 288513 197165 201023 699834 639887 1496273 1459177 408034 406004 581366 588312 728844 704076 736218 744372 772707 782115 758424 841524 1957574 2081149 1246167 1031757 643927 628991 755382 755711 781910 790638 808858 818583 920928 921079 5093046 5338364 39.25 71.2 1
10:42:01 2024-01-29 694010 691267 192336 188027 308345 315616 337201 334384 209920 206485 254277 256463 293657 297595 4564575 4853273 6649442 6476442 1114772 1149616 274914 242383 253085 254687 306113 300238 285267 288640 197509 200393 707299 639430 1486298 1464380 408220 404253 580954 585990 727810 704076 736218 744643 774939 783221 756744 843439 1958733 2084104 1260481 1029558 645305 630856 754301 756150 783019 790638 806487 817434 920965 920428 5083668 5338640 39.25 71.2 1
10:42:02 2024-01-29 691061 691253 192336 188164 308345 315874 336693 334384 209592 206095 254277 256715 292997 297595 4556932 4839858 6649442 6471686 1113183 1149250 274529 242011 258030 254865 306327 299815 284965 287051 197474 200393 704313 639430 1483664 1460216 408203 404253 581366 586893 728327 704076 737924 747311 774939 783221 757797 839156 1962685 2074626 1231556 1032491 643927 630582 754233 756384 783019 790079 808283 816236 921001 921079 5090317 5342449 39.25 71.2 1
10:42:03 2024-01-29 692042 690742 192320 187899 308310 315616 337165 333648 209592 206451 254510 256681 294383 297378 4558069 4838978 6679434 6452832 1113183 1151284 274494 242011 252732 254900 306113 297239 285401 292573 197440 200428 699834 639574 1501687 1457129 407297 404077 581366 588752 728844 704076 736873 742755 773255 782115 756149 842875 1957536 2079673 1219587 1031023 643927 629960 754845 756384 781910 790079 809434 816236 921118 920428 5085233 5336884 39.25 71.2 1
10:42:04 2024-01-29 692510 690255 192624 188156 310035 315394 337674 334150 209592 206485 254979 256469 294590 297261 4554820 4839129 6649442 6485815 1113183 1151013 274721 242011 253120 254900 306397 299815 284888 287085 197543 200708 702820 640802 1505542 1466468 408493 404077 581366 585261 726742 705077 737148 747164 774556 781563 756481 842382 1969012 2072281 1229241 1028058 647148 634212 755445 756721 784265 788965 804557 815619 923647 920428 5088799 5338640 39.25 71.2 1
10:42:05 2024-01-29 691066 689244 192336 188164 308310 315874 337165 334454 209627 206061 254636 257464 293515 297595 4564172 4872831 6649442 6471351 1119631 1151284 275793 242011 253474 254687 306609 299029 286575 287140 198404 200219 705806 641730 1478194 1468470 408493 405610 583020 585680 728844 709222 738237 746413 775213 781563 755944 840944 1962699 2071942 1237066 1026562 647333 634698 755920 756384 785840 788965 802068 818598 926377 918442 5107611 5329275 39.25 71.2 1
10:42:06 2024-01-29 692042 689939 191765 187907 307378 315874 338457 334001 210213 207244 252774 258284 293764 297487 4556932 4870419 6621466 6481065 1119378 1148765 275564 242011 253297 254439 306609 300311 286311 287252 198404 200079 717944 641414 1478148 1464380 408203 405003 581366 585161 728327 707140 737148 747164 775177 782115 756481 841269 1966201 2072281 1236333 1026562 647333 633799 755445 756089 784265 788965 802068 818598 926377 918442 5098205 5338640 39.25 71.2 1
10:42:07 2024-01-29 692038 689944 191734 187903 307843 315874 337402 334001 210213 206955 252810 258284 292693 296816 4550413 4860112 6649442 6481190 1119340 1149579 274949 246425 257849 254118 306609 300311 285436 287140 198404 199765 708792 640954 1493139 1464380 408493 404397 581366 584674 727737 707103 737111 747164 775213 779843 754733 838810 1966201 2065744 1200587 1026599 646687 634249 755846 755711 783813 784527 802454 817979 926377 918406 5096076 5333077 39.25 71.2 1
10:42:08 2024-01-29 691061 685322 191730 187604 307378 314878 337402 334001 210213 206278 252810 257891 293764 297261 4550716 4863479 6626071 6462082 1117710 1146289 275757 241808 253085 254900 306393 297347 286714 286736 197543 200079 704313 642337 1512314 1464380 408203 405610 582888 585248 728844 710303 737186 744716 775213 779909 754733 841263 1966197 2065818 1217414 1025796 646410 632902 755382 755311 784168 784527 802179 817434 925029 918406 5098205 5329312 39.25 71.2 1
10:42:09 2024-01-29 690891 685331 191730 188029 307343 315358 337639 334001 210213 206175 252774 257891 292997 296843 4550413 4867994 6640833 6457511 1117673 1148728 275335 242011 257921 254118 306393 300736 285436 287140 198128 199731 710285 640954 1476564 1464380 407913 404361 581366 585124 727774 706472 736586 747201 775213 779259 754733 840663 1964800 2065818 1240979 1026562 646872 632902 755445 755711 784168 788965 802032 818635 927690 918442 5103964 5331032 39.25 71.2 1
10:42:10 2024-01-29 693518 685336 191730 188034 307413 315394 338493 334001 209592 207320 252738 257891 293764 297270 4550716 4863593 6630667 6471825 1119631 1148765 275564 246461 258104 255650 306393 299815 286311 286736 198439 200393 704313 642344 1476021 1464380 408203 405646 582897 585796 728844 709102 737148 746671 776933 779909 755408 843139 1964800 2072281 1239022 1027724 646872 632902 755445 756384 784229 788965 802068 818672 927690 919777 5107611 5331032 39.25 71.2 1
10:42:11 2024-01-29 692956 685291 191734 188034 307413 315652 338731 334001 209592 206278 252774 258284 294177 296843 4554129 4868287 6612140 6471825 1116438 1148765 275564 241808 258286 254900 306609 299392 286208 287140 198128 200114 702820 641719 1486888 1465340 408203 405646 581992 585124 728844 709222 737148 744716 775249 779909 755408 842863 1966197 2072281 1237066 1026035 646410 633799 755445 756384 784168 788965 800858 818672 926377 919128 5098205 5340384 39.25 71.2 1
10:42:12 2024-01-29 691909 689944 191730 188068 307378 315394 338255 334001 210066 206485 252774 257891 292997 297052 4556932 4874141 6612405 6471954 1119796 1146289 274949 241808 257958 254687 306861 300444 285401 287382 198128 200114 710285 639574 1482199 1462986 407913 403189 581366 585088 726705 703763 736586 747201 775213 781563 755808 841900 1963404 2062820 1239022 1029038 645765 633799 754770 756384 784168 784527 801129 818672 927690 918442 5098205 5331032 39.25 71.2 1
10:42:13 2024-01-29 691643 689991 191730 188198 310728 315874 337947 334001 209627 206416 252774 257926 294283 297523 4564172 4874134 6621355 6471825 1122535 1149616 275793 246497 257921 255471 306861 299392 286311 286763 198128 200114 702820 641719 1499962 1463259 408203 405646 583749 585990 728844 708217 735646 746141 775286 781011 754070 842050 1964800 2062893 1235110 1028459 645305 633799 755981 755822 783675 784527 802454 818635 925684 918442 5088799 5324244 39.25 71.2 1
10:42:14 2024-01-29 690794 685065 191765 187903 307413 315394 336693 333648 209557 205774 252810 257464 292587 297595 4556932 4838871 6630791 6467070 1115366 1146289 274494 242011 257885 254118 305437 300063 284330 287949 197509 199940 710285 639243 1485621 1459177 407334 403792 580542 585129 726783 704076 736137 747311 772952 779879 757816 839156 1963507 2069006 1229241 1026990 645765 632902 754374 756384 783675 788773 804733 815002 923684 918442 5088799 5331032 39.25 71.2 1
10:42:15 2024-01-29 689820 685255 191730 187608 307843 314914 336693 334001 209244 205774 252810 257072 293558 297595 4551955 4846922 6640116 6452832 1115328 1148801 274949 242011 257921 254687 305899 299065 284530 287949 199748 200149 702820 639204 1486791 1455033 407045 404113 580542 587762 728327 704076 736661 742046 770663 779259 760094 841542 1959196 2078199 1243525 1028459 645765 629220 753771 756186 784168 790451 808283 816236 920965 921079 5075768 5328058 39.25 71.2 1
10:42:16 2024-01-29 694349 689018 192336 187608 307843 314878 336693 333648 209557 206451 252810 260878 298329 296816 4545468 4780655 6631671 6425185 1103971 1146289 277489 246323 257921 254900 306644 300099 286204 287949 199607 200779 699834 649116 1499689 1456068 410240 404397 581366 588596 723513 705077 742306 745084 766328 784427 759047 836307 1951370 2058352 1243525 1037892 645305 630629 758644 756384 776832 788797 810624 816198 917209 921079 5139940 5321680 39.25 71.2 1
10:42:17 2024-01-29 691261 689244 191161 188203 306450 313957 337710 334001 208952 206416 252774 256715 293444 294699 4547158 4824519 6650333 6462459 1098972 1146289 277489 246042 253509 254118 306861 300311 285472 287949 199748 200604 698341 646792 1516612 1458140 409657 401985 581366 588298 722733 704076 741635 744028 766292 784536 760056 833516 1954145 2053982 1247514 1040865 644845 629220 759217 756384 777419 789825 807098 812653 918509 919461 5155750 5319909 39.25 71.2 1
10:42:18 2024-01-29 690638 689213 191096 188795 306987 315874 336693 334001 209279 206382 252810 256715 294177 295341 4551955 4836162 6677228 6443598 1097404 1147951 276640 245834 253509 254865 306861 300099 285552 287422 199748 200744 708232 646328 1514247 1457038 409657 401949 580954 586903 722733 704076 740116 742412 770556 784500 760056 832296 1951370 2053982 1219460 1042357 643927 629220 760293 756384 777455 789825 807098 811464 917209 921079 5155939 5321680 39.25 71.2 1
10:42:19 2024-01-29 690638 685331 190972 188529 306982 315394 337402 334001 209313 206095 252810 256647 293409 295708 4537413 4833779 6667916 6462420 1097404 1144593 276711 245589 253120 254083 306609 299392 285436 287544 198625 200149 695355 646792 1511729 1458140 409657 401985 580954 586893 721670 704076 741108 742938 771649 784500 758972 833516 1951370 2054009 1247514 1042357 644845 629256 759181 756384 777455 788675 807098 811464 917209 923035 5149319 5314771 39.25 71.2 1
10:42:20 2024-01-29 691556 685074 191428 187937 305516 315947 335645 334001 209627 206382 252810 256681 294177 296333 4545468 4859199 6696069 6443598 1094168 1146289 275793 246114 254289 253906 305437 300063 285535 288601 198625 200184 696848 644018 1474176 1458140 408203 403422 581366 588633 721670 705077 737921 740764 770556 788782 757966 834776 1949556 2050618 1211635 1038316 641639 628294 759181 753562 779697 793468 810624 811719 918509 924844 5168076 5312328 39.25 71.2 1
10:42:21 2024-01-29 692047 689013 191596 187937 305978 315586 335645 333648 209592 206095 252810 256503 293033 296614 4537413 4861360 6695852 6453094 1094131 1146252 275793 246497 254289 253694 305899 299392 284565 288211 198625 200604 695355 644941 1481379 1457038 408203 403422 581366 589505 721670 705213 737907 738598 770556 788720 758447 833516 1951370 2050618 1235545 1041357 642096 628294 760293 754776 779697 793327 809471 814185 919812 919569 5166066 5314771 39.25 71.2 1
10:42:22 2024-01-29 696204 690520 191588 187899 306480 315874 334671 334759 208939 206416 252810 255901 293764 295995 4545468 4877744 6714720 6443831 1099198 1144630 275793 242011 253120 253729 307290 297635 285566 288653 198625 201094 695355 646792 1479198 1461181 408493 403153 583895 590425 723550 707788 740176 738562 770556 788782 754584 834146 1949985 2044701 1241530 1036831 638455 629256 758644 749140 778593 793468 807098 812988 920542 926187 5166066 5331032 39.25 71.2 1
10:42:23 2024-01-29 701267 691711 191260 188068 306476 314950 336422 334688 208253 207384 252810 255901 298329 295565 4545468 4883544 6668093 6424998 1100764 1146289 276216 246078 253120 254509 306826 297405 286916 287585 198625 200744 702820 647441 1474531 1463259 409365 403153 585476 589593 723761 709799 741368 738598 770736 788223 753300 834146 1949407 2040344 1245520 1034698 640272 632203 758607 749796 780802 791056 804622 814036 920965 924772 5192260 5329275 39.25 71.2 1
10:42:24 2024-01-29 701267 691711 191562 188164 306406 315322 336622 334688 208253 207061 252702 255867 294177 295601 4542590 4887017 6668421 6424792 1102394 1146252 275757 246389 252732 254474 306292 297333 286826 287257 198625 200744 693862 647256 1478831 1463259 409365 403153 585531 588596 723761 709295 740651 738526 770663 788782 749783 833442 1955327 2043799 1231198 1034698 640272 632653 759208 749103 780802 791056 804051 814036 920928 919497 5192260 5333077 39.25 71.2 1
10:42:25 2024-01-29 701267 691146 191393 188177 306450 314878 336386 334653 208689 207384 252702 255901 293409 295637 4537375 4887017 6650333 6434171 1103983 1146252 276604 246317 253085 254048 306861 300208 286629 286213 199748 200114 702820 645403 1480584 1468195 409657 404566 584018 585202 722696 710031 737884 740094 772916 784355 749783 834109 1953578 2043799 1233154 1033962 640272 632902 759181 749266 781356 791092 802340 814036 920928 919533 5196626 5327505 39.25 71.2 1
10:42:26 2024-01-29 700199 690693 191092 188164 306415 315580 336151 334001 209196 207417 252274 256681 293764 294574 4542590 4896289 6649442 6424792 1103983 1147914 276604 246389 253297 254048 306861 299573 286978 286633 199748 199940 699834 645403 1472033 1465067 409657 402515 583808 585088 721505 710031 739572 740618 774865 788974 749783 833516 1952901 2042348 1229241 1033962 640272 632902 758607 747642 780802 791092 803480 813456 920241 919569 5200509 5329275 39.25 71.2 1
10:42:27 2024-01-29 700696 690656 191092 188068 306410 315616 336622 335890 208904 207486 252666 256681 293409 295185 4537375 4889334 6650333 6434363 1107851 1146252 276374 245971 253120 254083 306861 297311 286427 285976 200313 199940 706552 643097 1481944 1470155 409657 404280 583020 584761 720485 710031 737250 738562 778247 788223 753771 839415 1957799 2053045 1245520 1032491 642096 634249 758669 751384 783775 793396 801883 811719 929006 924808 5133865 5323705 39.25 71.2 1
10:42:28 2024-01-29 697187 687577 191730 187865 306415 315911 334635 335890 208869 207209 252738 257038 291626 297559 4537986 4912357 6668093 6438954 1110089 1147914 275793 246317 253509 253836 306861 299623 285753 286539 200313 199453 707260 639116 1519374 1473565 408493 403707 583849 585339 721541 708290 737186 738890 778801 784283 750266 838183 1957995 2050618 1221416 1032491 641639 633799 756517 751347 783813 792801 802454 811682 929006 919533 5135827 5314771 39.25 71.2 1
10:42:29 2024-01-29 700006 687913 191769 187574 307378 315838 334600 334653 208904 207128 252738 256647 293558 297595 4542590 4916025 6640116 6434171 1113403 1146252 273237 246461 258213 253482 306327 297311 285882 287540 198625 200114 710285 637153 1508310 1470155 407334 403707 583676 585756 724722 708019 736137 736077 778801 784391 753693 839690 1960594 2059812 1247514 1029558 640272 632902 755920 750364 786398 793396 801883 811427 929006 919497 5126422 5327505 39.25 71.2 1
10:42:30 2024-01-29 700001 684993 191769 187574 307378 315142 334635 334653 208904 206451 252738 256681 292516 297559 4537375 4919688 6631314 6443550 1121011 1146215 273237 241977 258067 253659 306362 297311 286025 287293 199748 200114 699834 637607 1495323 1467425 407045 404280 583713 584674 724722 708290 735613 738526 776750 783803 753585 839690 1960594 2058352 1245520 1027724 640272 632902 755445 750776 784265 793254 801883 813193 929006 925180 5126422 5322389 39.25 71.2 1
10:42:31 2024-01-29 698940 684998 192171 187059 308310 312933 336386 334150 208544 206451 252488 256613 293764 295909 4542590 4867192 6574839 6448326 1122836 1145404 274949 241774 252720 255257 306861 297275 286902 286521 198625 199940 702820 640802 1476663 1460144 408493 405574 584264 585088 728327 707287 735646 745612 775104 779909 753548 839690 1960594 2062783 1237066 1025524 643927 633799 754770 755311 784168 784527 802454 818016 926340 917757 5079394 5307168 39.25 71.2 1
10:42:32 2024-01-29 688637 685002 191730 187570 307343 314878 336115 334001 209557 205101 252738 256681 293317 297523 4536116 4821101 6621813 6443550 1113146 1145404 274074 241977 254509 254048 306861 297347 284281 288653 198625 200744 697034 639887 1495970 1453999 407045 403757 580917 586857 726779 701088 736137 745084 774389 782115 756112 842124 1955009 2071684 1248202 1028926 643469 627814 753123 756384 781910 790079 807098 818016 920928 921079 5075768 5314771 39.25 71.2 1
10:42:33 2024-01-29 693522 685295 191730 187574 307835 313886 336658 334001 208557 206416 252774 261102 294383 297756 4536116 4779310 6621466 6443728 1103182 1146137 277489 246180 254689 254865 306861 299065 285788 287733 199607 200149 699834 647256 1469268 1456068 409948 404361 581366 587689 722563 702189 742241 746141 773803 784427 757966 834739 1953616 2056968 1245520 1037892 645305 630147 759144 756384 776832 789908 809434 813808 917209 921079 5135827 5307168 39.25 71.2 1
10:42:34 2024-01-29 690087 688950 191126 188198 306982 315911 336386 334001 209557 206204 252774 256469 293764 295995 4536116 4853273 6696069 6443550 1094405 1145404 275564 246389 253544 253270 306113 299716 284916 288296 198625 200149 695355 644018 1472592 1458140 408493 403707 583020 589468 720448 705249 737884 738562 771612 788974 758632 834776 1948433 2050618 1235545 1039034 641183 627335 759144 753562 779697 793432 810624 811682 917729 919569 5158697 5312328 39.25 71.2 1
10:42:35 2024-01-29 693109 689641 191700 187903 306476 315874 334600 333683 208904 206061 252810 255867 293523 295565 4542590 4853122 6696069 6424792 1100822 1145323 275564 246497 258104 254118 306826 299174 285151 288008 198625 200744 690876 645403 1472509 1459942 408493 403153 584575 589468 723660 708019 740019 735557 772159 784355 755920 834776 1948532 2044321 1211635 1035808 639363 628258 758130 749833 777419 793396 808821 810526 919160 924844 5169756 5319909 39.25 71.2 1
10:42:36 2024-01-29 699244 689677 191131 187903 306437 314878 334635 334724 208253 206840 252738 260807 293764 295185 4542590 4868472 6677418 6424998 1100822 1146252 275564 246353 257885 253871 306397 297058 285788 287855 198625 200709 689383 645403 1487389 1459942 408493 403153 584032 589997 723623 709024 741108 737833 771788 784391 754264 834146 1947006 2044321 1241530 1035771 639363 628294 758130 749140 777419 793396 807098 811682 919812 926151 5158697 5319909 39.25 71.2 1
10:42:37 2024-01-29 699244 688627 191531 188038 306201 314657 335645 334653 208219 207486 252774 255901 294177 295565 4542590 4877744 6668421 6424792 1100822 1146215 275757 246216 257885 254048 306327 297099 286025 287549 198625 200289 690876 645403 1471089 1460909 409365 403153 585709 588849 722599 709527 741108 741057 774389 784464 753159 833553 1949221 2041424 1217504 1035771 639363 629256 758071 749833 778556 793396 807060 811390 919591 926151 5170612 5319909 39.25 71.2 1
10:42:38 2024-01-29 700770 689641 191126 187865 306410 315358 335645 334150 208253 207486 252738 255901 294177 294574 4542229 4883544 6649442 6410838 1100822 1146252 276640 246042 257958 254048 306753 297099 287014 287095 198625 200254 698341 646328 1488228 1464026 409657 403153 585540 587040 722599 710031 741210 742190 772916 784500 751487 834776 1954878 2039978 1227285 1035036 639363 631559 758644 748736 779697 791092 805877 811427 920965 924808 5196740 5319909 39.25 71.2 1
10:42:39 2024-01-29 700236 689641 191428 188168 306410 314914 336115 334001 208939 207486 251919 256469 293409 294735 4530818 4892810 6645581 6420418 1107096 1146252 276180 245971 253120 253659 306717 297095 286025 286012 200031 199418 713271 641260 1475235 1472245 409365 403707 583434 583631 720521 709024 737386 742186 777483 784500 750918 836991 1958770 2041424 1219205 1032491 641639 632902 758669 753221 782660 793396 802454 811719 928348 924808 5159960 5310544 39.25 71.2 1
10:42:40 2024-01-29 696159 686866 191260 188034 305952 315838 334635 334001 208904 206886 252774 257464 292283 296578 4537986 4905376 6658767 6429582 1106896 1145404 275757 246007 253120 253694 306644 297207 285896 286454 198473 199001 705806 641719 1483324 1469240 409657 403707 583849 583507 720485 710031 738460 742283 775213 784536 749856 834502 1955009 2041424 1228928 1032491 642096 632902 758607 750968 781910 792243 802454 811719 926377 919569 5180847 5316117 39.25 71.2 1
10:42:41 2024-01-29 695146 685909 191428 188233 306987 315766 334635 333648 208869 206921 252738 257857 291626 296333 4537986 4901891 6650333 6434363 1110089 1146252 275371 246042 253474 253340 308561 297347 285151 286925 198625 199626 699834 636407 1486507 1472518 407913 403707 582997 582647 722636 708290 735913 741733 776310 784464 752514 839415 1955020 2054985 1221416 1029558 639999 632902 755846 751500 784229 793432 801608 814185 929006 919497 5117120 5319909 39.25 71.2 1
10:42:42 2024-01-29 698761 685187 191566 187054 306450 314878 334600 335890 208579 206278 252702 256681 292870 297960 4528513 4905509 6640116 6434363 1111332 1146252 274914 246323 253509 253803 308561 297167 285989 287329 198625 199905 699834 635491 1479510 1469515 407045 401949 583858 584443 724722 709295 735352 740079 776896 783251 753999 841249 1960594 2056899 1221416 1026599 639999 632454 755445 749833 784229 792837 802179 811464 929006 919497 5119223 5319909 39.25 71.2 1
10:42:43 2024-01-29 698397 686119 191765 187016 307413 314657 334600 334618 208288 206244 252702 256469 292106 297523 4531757 4889150 6598120 6429582 1120936 1145404 273272 242011 254150 253838 308996 297275 286039 286889 198625 199940 701327 637153 1485459 1465340 406179 404280 583895 585307 724722 709102 734829 742033 774592 782113 752514 841900 1960707 2058357 1223373 1024649 639999 631076 753269 750243 784265 792243 800858 811427 929006 919533 5111804 5312328 39.25 71.2 1
10:42:44 2024-01-29 698212 687127 191730 187054 307128 314914 334600 334419 208579 206278 252774 256469 293352 297234 4528513 4906777 6621466 6420210 1118832 1146289 273237 241977 257813 253838 308996 297311 286025 287329 198625 200079 699834 636077 1496474 1467425 406179 403707 583895 584856 724722 709295 734866 738562 775213 783251 752476 840388 1956924 2054023 1221416 1026110 639363 631112 754770 749833 785490 792243 801883 811464 928348 919497 5109817 5316117 39.25 71.2 1
10:42:45 2024-01-29 697875 687840 191734 187020 309670 314399 334635 334653 208288 206416 252702 256681 293558 297960 4536116 4902011 6602815 6424998 1123010 1145441 274949 242011 252720 254619 308561 297095 286463 286692 198625 199940 701327 640344 1469100 1458903 408203 405003 583895 585307 728364 709024 737036 744556 775177 779909 752476 840987 1960616 2059827 1239022 1023192 643011 632902 751518 753173 784168 784527 802454 817434 925684 917757 5069988 5310544 39.25 71.2 1
10:42:46 2024-01-29 690757 686885 191389 187608 306415 314435 336658 332990 209411 206061 252310 257430 292906 296203 4526764 4839407 6612367 6443728 1112699 1143699 274074 246425 254150 253838 306753 298811 283414 288008 198625 200079 698341 638062 1498804 1453726 407045 403153 579309 584689 726264 701847 735913 746141 771752 779843 756481 841263 1959225 2069311 1219460 1024649 644845 629220 751518 756384 784168 788965 804696 816198 924509 918442 5075768 5314371 39.25 71.2 1
10:42:47 2024-01-29 689077 686825 191393 187608 306450 313921 334671 334001 209411 205563 252738 256681 292870 296816 4536116 4811497 6621466 6425194 1110225 1143699 274494 246323 254150 254406 306717 297347 285272 287913 198485 200289 671952 643557 1468980 1446795 406756 403792 577086 588743 726779 701088 738651 741484 770556 779909 759282 839541 1951370 2067540 1221416 1028964 643011 625529 754374 754241 779108 788965 810624 816273 918509 919777 5083668 5310544 39.25 71.2 1
10:42:48 2024-01-29 692614 685228 191765 187089 307378 312968 336622 334001 209133 206416 252738 256760 292997 296089 4517855 4777550 6612442 6434171 1097404 1142077 276675 245971 257885 254441 306644 297167 285151 287068 198625 200114 698341 646328 1481226 1456068 409657 403189 580131 587077 720558 702153 742088 742572 766292 784464 756185 835152 1945136 2053528 1239535 1037538 643927 629220 758644 756384 776832 791012 809471 811390 919160 919461 5141421 5292006 39.25 71.2 1
10:42:49 2024-01-29 692047 685034 191428 187613 306445 315911 334635 333648 208904 205597 252810 255901 293558 295565 4529993 4853160 6677418 6415632 1100820 1143699 275599 246216 257921 253873 309433 297167 285151 287913 198625 200254 679308 644479 1492085 1456068 408493 403153 583895 589579 723696 708290 740997 736077 770556 784427 755382 837502 1943753 2044321 1211635 1034929 638455 627371 756517 749266 777455 793432 809471 811682 919160 926151 5156674 5314371 39.25 71.2 1
10:42:50 2024-01-29 697228 685074 191428 187608 306410 314878 334635 334150 207894 206382 252702 260407 293317 295185 4526764 4849927 6649442 6406267 1097681 1145441 275599 246078 254723 253873 309433 296984 286061 287185 198625 200289 679308 645403 1490090 1458140 408493 403296 585135 588743 723696 707568 742461 740460 770700 784427 753729 836345 1949556 2041424 1219460 1034929 639363 629220 758130 749140 778556 793396 807098 811719 918941 926187 5149319 5307168 39.25 71.2 1
10:42:51 2024-01-29 699244 688986 191126 188237 305947 314692 334671 334001 208904 206485 251919 256291 293558 293872 4526764 4883544 6640946 6420210 1106270 1143699 276216 245971 255554 253838 306753 298943 285289 285280 198335 199626 701327 644479 1485849 1465340 409365 402658 583895 585307 720521 709148 740708 738270 774081 784500 749856 834627 1949678 2035610 1217414 1031978 640272 632902 758071 749833 780802 791092 802304 811719 921001 919569 5168076 5292006 39.25 71.2 1
10:42:52 2024-01-29 696981 685002 190525 187903 305486 314878 334671 334001 208904 206382 251919 256715 293352 294735 4526764 4883544 6635390 6406490 1103906 1143699 276216 245971 255156 253873 306753 297311 286463 285387 198625 199314 705806 641719 1471015 1468470 409365 402092 582174 583617 720485 708070 737955 740691 775249 784536 749819 834665 1961391 2038533 1236605 1031757 641183 632902 758644 751347 781910 792243 802454 811719 926377 919569 5148909 5292006 39.25 71.2 1
10:42:53 2024-01-29 697223 685378 191398 187613 306415 315616 334635 333648 208288 206059 252346 256291 292460 297960 4522035 4896131 6630791 6415632 1110089 1143699 274109 245971 255554 253449 306789 297167 285187 287032 198625 199661 698341 635916 1481484 1469515 407045 400893 583034 583132 723696 707568 734978 736077 775322 783287 754845 839341 1955009 2053945 1247514 1026562 640272 632454 755445 749870 785564 792837 801312 811464 928348 919461 5113363 5312328 39.25 71.2 1
10:42:54 2024-01-29 697191 683889 191726 186986 307378 314435 334097 334419 208288 206633 252310 256291 292106 297523 4509115 4886752 6593418 6406490 1119378 1144593 273237 242011 254327 253838 308996 297239 285347 286795 198625 199940 699834 637153 1500212 1463259 406179 402092 583895 585758 724722 711126 734978 740984 774045 782113 753659 843012 1957911 2056894 1221416 1023192 639544 630183 753269 749140 784265 791092 802179 811500 926377 919461 5103964 5307168 39.25 71.2 1
10:42:55 2024-01-29 696316 686119 191432 187608 307378 312055 336151 334001 208253 207465 252346 256681 292906 295673 4522035 4849927 6565513 6424998 1118756 1143699 274494 246042 252468 254654 306644 297275 286718 286155 198625 199626 701327 639588 1467014 1459177 407913 404577 582745 583635 727847 709196 736475 745084 775249 779909 753766 842050 1960707 2063150 1239022 1023920 643652 632006 754374 753562 784168 784491 802179 816273 925684 915779 5062753 5292006 39.25 71.2 1
10:42:56 2024-01-29 687790 684930 191122 187054 306450 313957 334671 334001 208939 205315 252774 256503 292425 297068 4522035 4808290 6593492 6413364 1105406 1142077 275371 246007 253969 254654 306681 297347 285771 287032 198625 199626 705806 645403 1466743 1446795 409074 404541 577122 588854 724209 705288 741817 745084 768988 781563 755944 837276 1949985 2053945 1245520 1031023 643890 626449 755981 755855 775186 784527 811668 813845 914578 921079 5122762 5293624 39.25 71.2 1
10:42:57 2024-01-29 688674 687095 190456 188164 306982 315358 335609 332990 209231 205706 252310 255901 292035 295637 4511373 4826916 6658767 6424792 1091364 1143699 274879 242150 255554 253838 306177 299488 284596 286996 198625 199626 696848 641719 1469193 1456068 408493 400822 579719 587040 718886 704784 740653 740691 770045 788417 757966 835235 1944885 2047371 1241530 1038932 644650 626892 759181 754635 779697 789944 809314 811104 917209 919533 5133563 5295589 39.25 71.2 1
10:42:58 2024-01-29 695146 687577 191057 187025 306987 313886 335872 335890 207929 206204 252488 257120 292870 295214 4517412 4840654 6668093 6406035 1097681 1143699 274879 246317 254327 253803 308996 297095 285258 287558 198625 200254 680779 644479 1490090 1456068 408203 402658 583895 588743 722599 707907 739982 737990 770082 784391 755808 837671 1946782 2041424 1233551 1035435 640056 626413 756517 748572 775113 793396 810509 811719 921118 924772 5149319 5291930 39.25 71.2 1
10:42:59 2024-01-29 698470 684488 190791 187595 306982 313921 334565 334001 208904 206416 251883 256469 292870 293552 4523859 4880075 6621466 6410838 1103906 1143699 275528 242320 255337 253803 306717 297095 284787 285383 199748 198967 705789 637285 1472888 1468470 408493 400857 581727 583132 720448 706900 737186 740984 774828 784500 751444 838516 1952401 2041424 1221416 1029558 641888 632902 756517 750776 783019 792243 802236 811682 928348 919533 5117016 5291968 39.25 71.2 1
10:43:01 2024-01-29 696168 686119 191389 186991 306450 314878 335872 335890 208579 206382 252702 255901 292425 297270 4520634 4892639 6612140 6406035 1117785 1143699 272784 246359 254723 253626 308452 297239 285414 286759 198625 199592 698341 635006 1488493 1467425 406179 400893 583446 583544 723696 708990 735052 736077 775213 783251 755121 843200 1954971 2053945 1221416 1025379 639544 631076 754308 749833 784168 792243 802179 811427 929006 919461 5103964 5302976 39.25 71.2 1
10:43:02 2024-01-29 697228 685673 191557 186693 307378 313778 336347 335890 208219 205990 251919 255901 291662 296578 4515806 4877373 6574578 6406267 1118832 1143699 273166 243237 253932 253838 308561 296993 285294 286557 198625 199766 698341 636452 1481012 1462296 405603 400893 583034 583580 724722 709111 734007 740079 774081 782077 753012 838847 1955534 2053528 1221416 1023192 638455 629256 753269 746979 783775 791056 802454 811464 928348 923035 5098205 5303372 39.25 71.2 1
10:43:03 2024-01-29 695790 686119 191096 187020 307128 312019 335609 334001 208074 206244 251670 256291 292630 295196 4509567 4839407 6556188 6424998 1113146 1143699 274494 242895 252504 254441 306141 297311 285294 285374 198625 199592 705806 637742 1468155 1458140 407913 404469 577158 583095 726779 705858 736661 745612 775213 781011 755010 842268 1956924 2055385 1213576 1023192 645728 632006 753123 755173 784168 784491 801585 815002 920965 917757 5041772 5295589 39.25 71.2 1
10:43:04 2024-01-29 687541 685149 191428 186986 306987 313444 334600 334001 208253 205135 252738 255867 292425 297032 4508060 4780174 6569897 6410838 1103794 1142616 274494 246216 252468 254228 306644 297275 285904 287032 198625 199905 693862 644479 1482675 1443714 406179 404220 577158 588743 726779 703037 736727 745047 769466 781563 757816 837427 1951370 2054985 1245520 1029558 641888 625493 755445 755311 775186 784527 810509 815002 915837 921079 5109345 5292119 39.25 71.2 1
10:43:05 2024-01-29 687658 686123 190822 188198 306550 313635 335574 332990 209411 205740 252184 255867 291697 293872 4498446 4822021 6649442 6415632 1092975 1143699 275335 241899 255300 253838 305172 297347 284573 287032 198625 199905 698341 641719 1488390 1452960 408493 400822 579719 587040 719939 703076 739987 739948 770556 784500 758898 832296 1946268 2047677 1241530 1037410 643927 627335 759181 755311 777419 788797 807060 813456 919160 921079 5128373 5276750 39.25 71.2 1
10:43:06 2024-01-29 690087 686119 191092 187613 306982 315358 335872 334001 208904 205101 252378 260772 291732 294926 4508060 4839407 6650333 6396902 1096116 1142493 274949 242482 253969 253838 308996 296331 285294 287032 198625 199940 679308 644479 1463590 1456068 408493 402092 583895 588743 722052 708217 742172 737981 766328 784427 753436 832924 1947378 2039978 1219460 1034698 638231 628026 758003 747642 777382 793396 807098 811104 919812 924808 5141095 5291968 39.25 71.2 1
10:43:07 2024-01-29 697154 686999 190791 187608 305943 313921 334600 334001 208253 206451 251706 255867 292906 293748 4517412 4875549 6621466 6406267 1103906 1145786 275757 242859 255120 253838 306717 297311 285931 285771 198625 199453 705806 639116 1470164 1467425 409091 400893 581727 583544 720485 708756 738539 738562 775213 784500 751518 836038 1952299 2035610 1236605 1029558 640272 633799 758130 751347 781910 791128 802454 811444 926377 919569 5133752 5288111 39.25 71.2 1
10:43:08 2024-01-29 694997 685149 191096 187407 305952 314842 335872 335890 208253 206095 251955 256038 291980 296829 4508060 4892639 6612140 6397138 1112987 1143699 273202 243273 254687 253060 306753 297275 285370 286544 198625 199626 698341 635006 1501898 1465340 406839 400857 582138 581824 722636 707589 735090 738078 775213 783251 755920 838495 1949370 2050618 1221416 1026110 639363 632653 754374 747678 784168 791092 800742 815212 926377 921079 5085167 5293624 39.25 71.2 1
10:43:09 2024-01-29 693748 686119 191092 187016 307343 312019 335609 334001 208253 206416 251140 256463 293048 295150 4511673 4832381 6551521 6415356 1111635 1142888 274458 243237 254723 254619 305459 297311 285432 284995 198625 199001 704313 635802 1471196 1456068 407223 404505 580542 583132 726779 706081 736137 746141 775213 781011 755261 840925 1960669 2063150 1227285 1022464 643927 631112 752202 755173 783612 784491 802454 813736 920928 917073 5033234 5282448 39.25 71.2 1
10:43:10 2024-01-29 690638 685634 191393 186435 306619 312713 334635 334001 208253 205774 252702 256042 291980 295185 4508060 4751254 6565147 6406267 1099174 1140422 276410 242499 252504 253873 304957 297311 284822 286557 198359 199626 698527 645403 1456161 1450917 409365 404240 579719 586707 722599 704076 741071 746671 770011 782113 756407 832924 1945657 2049165 1219460 1032491 643469 627335 758130 755247 774948 788965 808283 813808 914542 919777 5107611 5286217 39.25 71.2 1
10:43:11 2024-01-29 685483 686119 190323 188194 305791 313957 334671 332990 208939 205135 252310 255158 292609 294265 4514494 4812985 6630667 6415632 1091327 1140422 275335 242105 254760 253414 305710 297347 284387 286692 199340 199592 698341 641719 1497043 1451935 408493 403405 579719 586625 719661 703076 739982 742149 770556 784500 758632 829936 1943753 2044777 1217504 1035808 643469 627335 758632 755173 777419 791196 806487 813456 921302 921079 5111541 5284272 39.25 71.2 1
10:43:12 2024-01-29 690087 686119 190959 187054 306982 315358 335872 334001 208724 205066 252702 257120 293609 294735 4511673 4826070 6668093 6396902 1091262 1142077 274914 243237 253932 253025 308561 297239 284490 287675 198480 200254 682250 641719 1472971 1451935 407334 403422 582324 588349 720521 705139 737948 738211 770011 784500 755797 834776 1944885 2041424 1209679 1033962 638418 625493 755846 749833 776832 793396 809471 810526 919812 919569 5141246 5291813 39.25 71.2 1
10:43:13 2024-01-29 696168 686363 191126 187574 306978 313921 334600 333379 206994 206382 251919 256760 292551 293908 4508060 4849927 6616943 6387536 1096742 1143699 275793 242720 253969 253803 306681 296957 286369 285717 198625 199626 698433 643557 1468889 1461181 408493 402092 583895 585089 719587 708253 739420 738197 771825 784500 751695 833516 1947945 2031959 1229241 1031023 639363 631112 756517 747642 779697 790500 802340 812876 920933 919497 5156674 5293624 39.25 71.2 1
10:43:14 2024-01-29 692047 685858 190491 187613 306771 315386 334331 334001 208288 205740 251140 256715 290776 294735 4511335 4887017 6631351 6406267 1103714 1143699 274949 242342 255337 253838 306717 297698 285258 285280 198625 198690 711778 635916 1476027 1465340 407913 400893 581316 582481 722696 706286 737186 737482 775249 784464 750155 837266 1946559 2044507 1221416 1028826 639363 632454 755846 750932 784168 792243 800742 811104 927022 919533 5100321 5293624 39.25 71.2 1
10:43:15 2024-01-29 695137 684180 191092 186693 306415 313811 335872 334001 208074 206061 251919 260843 291058 297169 4508060 4879785 6593489 6394505 1119631 1142077 274109 243445 252360 253626 306717 296609 285294 285918 198625 199578 699834 638657 1474878 1453999 406179 404541 583245 583599 726595 708290 736137 742376 774396 779909 751518 841524 1955534 2063150 1247514 1018836 642096 631754 751138 752947 781910 784491 801883 816273 925029 915779 5040573 5284272 39.25 71.2 1
10:43:16 2024-01-29 685524 685638 191126 186986 306987 313334 334600 334001 208219 205101 252524 255158 291128 295981 4514193 4782596 6584164 6406267 1106233 1140459 274074 243445 252432 253873 306393 297311 284712 286351 198345 199975 667538 641719 1465939 1441618 406179 403332 580228 588743 726857 703576 735610 741521 769740 779909 756407 837266 1945837 2053945 1221416 1028095 643011 621938 754374 753970 775149 784527 809471 816236 914542 918442 5085785 5284272 39.25 71.2 1
10:43:17 2024-01-29 686644 686119 190491 187574 306987 313693 334671 332755 208288 205740 251919 260807 292835 293496 4508060 4777439 6630667 6415451 1091401 1142077 275564 241854 255156 253449 305782 297167 284387 286795 198625 199753 708792 641681 1518259 1450917 408493 400857 579719 586173 719550 701083 738101 738270 770286 784500 759225 829936 1938157 2044321 1219460 1035845 643469 626413 757592 754241 777078 788207 806487 813456 918409 921079 5119106 5284272 39.25 71.2 1
10:43:18 2024-01-29 689561 685149 190963 187020 306982 315609 333983 333766 208579 205101 252346 257120 290811 294285 4498409 4831172 6658767 6396902 1092111 1142888 274721 242985 254364 253095 308561 297029 284822 287077 198485 200486 702820 641719 1478381 1451935 407334 402128 583482 588436 723724 705639 737847 736404 770011 784391 754154 834183 1942124 2041153 1233551 1032491 638455 625529 755445 749483 776832 792837 809471 809374 918409 924808 5133563 5293624 39.25 71.2 1
10:43:19 2024-01-29 696168 686119 190525 187046 306982 313921 334600 334001 207929 206485 251742 260772 292551 293801 4508060 4861557 6607726 6394353 1100764 1143699 274949 242378 254760 253414 306644 297527 284822 285076 198335 199036 702820 640802 1492589 1463259 408493 400929 581339 582683 721121 708290 735646 738598 774081 784500 749090 833590 1945800 2032422 1228928 1028826 640272 632006 755846 747678 779697 790500 802454 811104 924974 919533 5118805 5291813 39.25 71.2 1
10:43:20 2024-01-29 693105 684180 190530 186991 306987 314583 333983 334001 207605 205597 251919 260772 290854 295673 4508060 4894093 6621466 6389775 1115642 1142077 272403 243273 253969 253060 306789 296191 284858 286155 198625 199613 698341 634098 1484026 1460216 405891 400893 582174 582720 724754 706286 732964 738890 774944 782113 751909 839690 1952817 2053528 1219460 1022464 638455 629256 752202 746979 784168 789944 800172 811427 926289 921079 5081537 5284371 39.25 71.2 1
10:43:21 2024-01-29 694845 684180 191131 186401 306415 311698 335872 334001 207605 206238 251140 260807 291128 294921 4498708 4819645 6537537 6406267 1116326 1142077 274074 242859 252432 253873 305746 297888 285294 285356 198625 199036 701327 637285 1465129 1453999 406179 404256 581906 583544 726595 705786 736137 745194 775249 775522 753473 839690 1954145 2051029 1235110 1020285 643011 631112 752588 755040 783056 784455 801312 815619 920965 910592 5036774 5274920 39.25 71.2 1
10:43:22 2024-01-29 684034 683697 190959 187020 305490 313599 336347 334001 207929 203863 251955 260807 290854 295637 4498708 4769669 6565482 6401466 1101606 1137084 274914 242859 252432 253838 305746 297167 284387 286155 198625 199626 701700 643557 1472347 1441618 408493 404220 580460 588326 723724 703076 740019 742645 770011 781563 756163 834813 1943753 2052491 1221416 1029558 643011 621974 754374 755040 775149 784527 810624 815619 914542 918442 5093046 5274920 39.25 71.2 1
10:43:23 2024-01-29 683993 685638 190191 187903 306546 313150 334671 332485 208288 205135 251742 260807 290811 292791 4485531 4780878 6635390 6406267 1091047 1140422 274494 241935 255373 253060 305280 297207 283555 286598 198625 199787 699274 639887 1470763 1449885 407913 400576 579448 586324 719550 703076 737810 740240 770286 784536 758056 829973 1942124 2044777 1211635 1034338 643011 625529 756999 754294 778145 788797 807060 811719 917756 920428 5109817 5274920 39.25 71.2 1
10:43:24 2024-01-29 689561 684180 190525 186723 306762 314685 333983 333531 207929 205101 251883 256760 291128 293872 4504848 4815260 6654027 6401466 1088298 1142077 274074 242720 255156 252285 306177 297888 283520 286709 198485 199453 692369 639887 1478944 1449885 406179 399698 579719 587077 719550 702189 736727 739936 768377 784536 756407 829936 1943109 2041153 1213592 1035435 639817 621938 756517 751310 777382 791056 807060 811104 917030 921079 5122762 5273083 39.25 71.2 1
10:43:25 2024-01-29 692047 684084 190791 186731 306987 313629 333947 334001 207860 205101 252310 256042 290776 293837 4492558 4812335 6621661 6366920 1096078 1140385 274914 241854 253932 253060 306177 296187 285294 285209 198625 199718 695355 641719 1479083 1460216 408493 400893 583043 583507 719550 709295 738018 738598 772684 784464 749053 832296 1947652 2032230 1209737 1029558 638909 631076 757463 747399 779697 788797 802454 810526 920860 919497 5129859 5286217 39.25 71.2 1
10:43:26 2024-01-29 692042 684185 190323 187570 306555 314590 333983 334001 207571 205420 251140 256647 290819 294699 4498971 4886165 6593418 6384867 1116438 1143699 272784 243237 253932 253025 306753 296748 284822 285280 198625 198967 698714 634098 1492735 1456068 405603 400929 582797 583544 723724 707287 732927 737446 774944 780941 751259 839728 1954145 2050618 1221416 1021737 638231 628954 751518 748188 784168 789944 801312 811427 926340 921079 5079394 5286217 39.25 71.2 1
10:43:27 2024-01-29 694729 684180 190495 186435 305952 312633 334600 334001 207605 206382 251104 255158 291945 294699 4498708 4828972 6528212 6394353 1111019 1142004 273237 242141 253969 253838 303566 297311 284387 285298 198625 199127 713644 635461 1465208 1452984 406179 402694 578898 582779 724754 703076 734567 745084 772647 779843 754154 839690 1954145 2064199 1229241 1020285 643927 631076 752202 754831 783019 784455 802454 814386 919555 915743 5026137 5273083 39.25 71.2 1
10:43:28 2024-01-29 689164 685153 191092 186401 306196 313401 334600 332990 208253 205706 252310 256007 291980 295150 4495772 4741902 6565513 6401466 1100782 1138770 275793 242688 252468 253838 305459 297275 284490 286119 198625 199718 686664 644479 1458148 1446795 409074 403296 579719 587040 722088 703076 740638 745084 772072 783251 756407 834146 1947652 2050618 1221416 1032491 643927 628222 756517 755311 774948 788965 808246 813193 913021 920428 5094565 5273083 39.25 71.2 1
10:43:29 2024-01-29 684769 685144 189857 187613 306123 313665 336347 331982 208253 205101 251706 256940 290740 293908 4498708 4808103 6640116 6384867 1089885 1140422 274074 242194 253932 252285 306717 297239 283617 287032 198345 199787 682250 641719 1466743 1450917 407334 400822 581420 587077 719661 703534 737328 737981 769196 784464 756333 834776 1942124 2041424 1207723 1032491 638455 621938 755981 749796 775149 791128 807098 809336 916379 919533 5130198 5282448 39.25 71.2 1
10:43:30 2024-01-29 693109 685858 190460 187020 306987 313401 333983 334001 206959 205740 251706 256042 291980 293908 4489356 4825407 6593489 6378434 1097523 1142888 275757 241854 254327 253060 306429 296993 285387 284379 198625 199092 699834 641719 1462191 1461181 408493 400893 582260 583095 719661 708070 736783 738562 773813 784427 750984 832333 1947652 2032230 1221252 1028826 639817 631112 756517 746979 779697 788833 802454 811104 922278 919497 5143171 5282448 39.25 71.2 1
10:43:31 2024-01-29 692633 682176 190486 186982 306987 314112 333983 333766 207894 205740 251140 255655 291410 295408 4505241 4876565 6593489 6387536 1112950 1140385 272142 242859 253932 253025 306717 296331 284494 285280 198625 199279 696848 632286 1477269 1463259 405891 400540 582765 581788 722696 705639 732927 738078 774981 782113 753836 839093 1946521 2049165 1219460 1023192 637776 630371 753269 747373 783612 790500 799566 814148 926377 921079 5088799 5282448 39.25 71.2 1
10:43:32 2024-01-29 694733 683177 191096 185855 305952 312633 333983 334001 206959 205563 250363 256760 291093 294735 4495763 4811497 6528212 6387536 1116363 1142041 273307 241854 252182 253838 306429 296331 285258 285245 198625 199578 708792 637285 1466669 1452984 406179 403332 581690 583095 725823 707086 736137 740435 773776 775522 750808 838458 1955534 2061273 1235110 1020285 642096 631559 751518 751500 782697 784418 800172 816236 922957 910556 5022961 5254090 39.25 71.2 1
10:43:33 2024-01-29 682643 682695 190495 186405 306987 313180 335872 332990 207605 204464 251919 256760 291093 295404 4489356 4762243 6565513 6387536 1103794 1137084 273307 242482 252396 253484 305710 296609 284152 286119 198066 199753 670481 641719 1459646 1437523 406179 403296 580542 587909 724722 703076 737186 742902 769196 779909 757313 837228 1945800 2053528 1219460 1026562 642096 621938 753697 753706 776698 784491 809471 815619 912984 917757 5074289 5261629 39.25 71.2 1
10:43:34 2024-01-29 684030 684180 190456 187020 306978 311756 334635 332485 208074 205101 251140 256940 291945 291931 4498708 4770866 6612140 6401466 1087487 1140422 273307 241729 255337 253060 305746 297207 283520 286557 198485 199753 693862 639887 1480860 1449885 407334 401428 579448 586136 719150 703076 735610 738526 769740 784464 757928 834111 1942124 2041424 1239535 1035435 642096 625493 758003 753706 778229 788797 807060 811719 915654 921079 5119106 5261629 39.25 71.2 1
10:43:35 2024-01-29 690576 683921 190495 186986 306762 314613 333983 334001 207894 204782 251919 256042 291128 293748 4495763 4822150 6630791 6375728 1091364 1137121 274914 241899 253896 253414 306717 295359 285258 285280 198066 199753 689383 641719 1476304 1452967 408203 400893 583626 587040 719467 707715 737847 737981 766062 784391 751259 832333 1943504 2032230 1243525 1031023 637321 627371 755846 747164 776698 790500 802340 811719 918372 919533 5130561 5276750 39.25 71.2 1
10:43:36 2024-01-29 695491 684180 190456 187054 306555 313334 335872 332990 207605 206061 250539 256940 291058 292751 4505128 4859199 6602815 6396656 1099247 1140459 274914 241765 254327 253060 306213 296609 284387 284490 198625 198815 710285 636828 1490041 1463259 408203 400822 580192 581824 718378 706139 736661 737981 774981 784464 750984 834776 1947652 2035610 1236605 1026562 639363 632006 756517 749140 780991 791092 800742 810526 925029 919497 5098205 5276750 39.25 71.2 1
10:43:37 2024-01-29 694733 682213 190530 186697 306987 313693 333983 334001 207571 205101 251529 260737 291022 295995 4505128 4867192 6546862 6378434 1115642 1139577 272403 243157 252432 253060 308524 296784 284822 285370 198625 199439 698341 634098 1487603 1453999 405028 400893 582288 583580 723696 706139 732927 737482 770700 779807 752588 839728 1945837 2050347 1221416 1020285 637321 628294 751138 746513 784168 791196 800172 811427 922278 921079 5072145 5278682 39.25 71.2 1
10:43:38 2024-01-29 694015 683214 190525 186689 306987 311002 334565 333766 206994 205740 250715 257120 292241 293837 4495777 4822109 6528212 6387536 1113403 1140422 273237 242230 252432 253838 304815 296784 284934 284809 198625 199023 686664 635461 1492719 1450917 406179 403332 579719 581824 724722 704076 735090 745084 772952 775522 753582 839690 1954145 2059541 1235110 1020285 643011 630629 752202 753562 783056 784418 800172 813808 922337 910556 5018788 5267473 39.25 71.2 1
10:43:39 2024-01-29 684030 683214 190813 186396 305481 311792 335872 332485 208074 205169 251919 256042 291058 295924 4492803 4736692 6560951 6387536 1100820 1137121 274914 242320 252396 253838 305710 297027 284152 286119 198345 199405 696848 643557 1497023 1442689 408493 403296 579448 587173 721578 703076 741402 744556 768108 779879 755808 834776 1944885 2049165 1243525 1028095 642096 625493 754374 754241 774487 784491 809471 815002 912984 917757 5088799 5265568 39.25 71.2 1
10:43:40 2024-01-29 684769 684180 190156 187054 306114 313180 334635 331444 208219 205101 251140 256760 291093 292015 4489356 4771439 6631351 6392094 1086714 1138770 273272 242320 255337 252320 306681 297671 283484 286830 198345 199753 683721 639574 1467966 1448854 407334 399662 576892 587169 719661 705077 739290 738526 770286 784536 756259 833553 1936743 2041424 1211635 1035435 640272 621938 756517 750932 776415 790500 807098 811104 915802 919461 5107821 5265568 39.25 71.2 1
10:43:41 2024-01-29 691552 684185 190491 186439 306555 312822 333983 334001 207605 205135 251529 256042 291093 293559 4495763 4831235 6593380 6368806 1093737 1138770 274494 242150 253932 253060 306644 295462 285294 285045 198485 199383 685192 641577 1458285 1455033 408493 400893 583626 583703 719661 708253 737847 737446 770432 784427 751518 832333 1944885 2029352 1247514 1029558 636413 629065 756517 746892 775186 790638 802340 811719 917608 919533 5126234 5276845 39.25 71.2 1
10:43:42 2024-01-29 693747 683214 190191 187020 306052 313956 333983 333531 208074 205740 250363 255690 291058 293297 4496002 4858616 6607614 6382722 1100764 1142077 273011 242499 255068 252285 306644 296820 284387 285280 198625 198967 696848 632286 1476129 1461181 406179 400540 582569 581499 720521 705139 734007 737981 774865 782149 751946 838495 1949985 2049165 1221416 1024649 638455 631076 753269 749140 783612 790536 800172 811719 926377 924525 5074289 5284559 39.25 71.2 1
10:43:43 2024-01-29 694360 683177 191092 185817 306415 311948 335872 334001 206959 205597 250751 260701 289893 296283 4489459 4831977 6528212 6378434 1113403 1139614 273237 242320 253715 253873 304743 296748 285258 285045 198625 198655 700954 635461 1493284 1451935 406756 403296 579309 581824 724722 704576 735090 742572 774081 779909 758153 841524 1952224 2061466 1229241 1020285 643469 629256 752202 754241 783056 784455 802454 811464 920277 917030 5018016 5265568 39.25 71.2 1
10:43:44 2024-01-29 682991 683697 190791 186271 305525 311983 333731 332719 207605 204958 251919 256042 291093 294942 4489080 4748670 6560840 6387536 1100820 1137121 274529 245589 252396 253626 305495 296984 284387 285405 198345 199001 686664 643097 1464767 1440593 408493 403900 579309 588055 722599 704076 739982 745226 768377 781298 754547 836038 1946782 2050618 1219460 1028095 642096 621974 754374 753562 774948 784527 809471 815002 913895 917030 5088799 5256798 39.25 71.2 1
10:43:45 2024-01-29 684769 683921 189892 187054 305223 312019 334635 331677 207929 205101 250751 256042 290334 292015 4489356 4771439 6630667 6392094 1086714 1139577 274074 241640 255120 253367 305531 297527 283644 286155 198485 199001 695355 638657 1465049 1448854 408203 401428 578079 586806 718640 702540 737893 738526 769466 784270 757370 829936 1936743 2041424 1231556 1033962 642096 621974 756923 753173 778286 787653 805914 811682 917209 919670 5102425 5257933 39.25 71.2 1
10:43:46 2024-01-29 689068 683697 190319 186697 306555 313921 333351 333025 207929 204464 251742 256042 291093 293908 4486121 4797827 6631497 6368806 1091401 1139614 274494 241980 252504 253060 306608 295878 284738 286119 198345 199001 669520 641719 1465110 1451935 407913 401774 583188 586820 719467 707067 737967 737981 766292 784198 753659 832333 1940745 2032230 1219460 1031023 636413 626449 754770 747164 774880 788797 802340 810526 917209 922356 5122762 5259870 39.25 71.2 1
10:43:47 2024-01-29 694729 683697 190156 186727 306123 312055 333695 332018 207605 206061 250327 260372 291093 292879 4489080 4839598 6588796 6366608 1100764 1140459 273307 241640 254327 252285 305746 296331 283635 284809 198625 197793 697070 633644 1467302 1463259 407334 400259 577293 581109 718415 706081 735090 737981 774665 784162 751481 836670 1947652 2038958 1219460 1025379 638418 630183 753697 747605 781638 789944 799603 810526 926377 921079 5072145 5269330 39.25 71.2 1
10:43:48 2024-01-29 694854 682213 190525 185821 306987 312019 333081 334001 206994 205135 250751 256042 291093 295673 4485882 4842323 6518886 6384981 1113403 1140422 273237 241809 252432 253650 304315 296784 284423 284374 198625 198344 689606 634098 1466669 1450917 406179 402658 578079 582863 724722 704076 732816 744556 772952 779642 752826 839616 1951370 2058352 1229241 1018762 643469 629220 751670 754747 783303 784418 802454 811427 920277 910556 5018940 5246677 39.25 71.2 1
10:43:49 2024-01-29 686005 682695 190491 186109 306982 311439 335872 331946 207571 205101 251140 255221 291022 294735 4486398 4729178 6556188 6384867 1089636 1138733 275335 241640 254327 254882 304529 297239 283378 285998 198345 198967 686664 641414 1517673 1446795 409074 402566 578079 585513 719661 700935 738497 740131 769466 784183 757426 832698 1936543 2035610 1239535 1033962 640272 626392 756923 751347 777382 788797 807060 810526 915837 921079 5109714 5246565 39.25 71.2 1
10:43:50 2024-01-29 691284 684180 190486 186689 306771 313409 333947 332630 206994 204924 251706 256042 291093 293574 4492803 4812299 6612309 6348418 1097681 1140385 274914 241980 252468 253025 306415 296993 285116 284339 198625 198794 696848 639574 1484758 1460216 408493 400893 580645 581906 719389 707086 738237 740079 773107 784427 747628 835114 1947652 2030790 1221252 1025796 639817 631076 756517 747077 779697 789908 802454 810526 923647 919497 5124333 5277014 39.25 71.2 1
10:43:51 2024-01-29 694588 682176 190456 186986 306555 313886 333947 332990 206959 205101 250715 256760 289690 295637 4489445 4861054 6574578 6377899 1108510 1138733 272142 242150 254507 252285 306487 296086 284210 285245 198205 198967 696848 632286 1485450 1458140 405242 400540 581926 581788 722914 706583 733859 737981 772523 779843 751370 839541 1947652 2047713 1221416 1020285 637776 628258 751518 747077 784168 788761 800172 813456 926340 921079 5060583 5276845 39.25 71.2 1
10:43:52 2024-01-29 694588 681658 190491 186242 306982 310530 335872 332360 206925 205740 250715 256760 291058 293801 4486398 4808099 6518886 6384867 1108435 1140385 273202 242320 252432 253626 304515 297239 284245 284374 198625 198379 695491 632286 1470805 1448854 406179 402057 578079 581468 722366 700935 732816 745084 772952 782115 755846 841412 1946521 2063113 1219460 1019560 643011 627371 751630 755311 781910 784491 801698 813771 921118 910556 5015792 5263717 39.25 71.2 1
10:43:53 2024-01-29 688060 682213 190924 186238 306987 311510 335872 331086 207571 204782 251140 255256 291022 294735 4480004 4723942 6546862 6366688 1089819 1135402 274914 240926 252720 253060 304979 296730 283811 285352 198066 198967 696848 641719 1480499 1446795 408493 403707 578079 584406 719389 701083 741402 743168 770234 784391 756481 834518 1942630 2041424 1219460 1032491 643011 625529 756517 753562 774948 788965 802377 812876 913176 919777 5094565 5263717 39.25 71.2 1
10:43:54 2024-01-29 685995 682181 190161 186693 305191 313921 333983 330585 207894 204464 251104 256042 291058 293837 4489356 4805487 6630791 6366345 1091401 1137121 274494 242150 252720 253025 308257 295287 284245 286651 198066 199418 677837 641719 1473390 1450917 407913 403707 582397 587040 720252 705786 740836 737467 770045 783251 753159 836345 1944013 2035114 1235545 1029558 636413 621938 755981 746906 774948 791092 805877 809336 917209 919533 5122762 5265568 39.25 71.2 1
10:43:55 2024-01-29 695568 684180 190456 186693 306123 311983 333983 332449 206959 205774 250291 256042 291093 291909 4489599 4837215 6589103 6366839 1099198 1138733 273272 241640 253971 252285 306451 296119 284245 284925 198625 198344 694170 632286 1472347 1460216 407334 402566 581366 580930 719162 704215 734792 737990 774754 784391 747664 838700 1946782 2041424 1221416 1026110 638455 631112 753697 746979 781910 790500 800172 810526 926377 921079 5079394 5257876 39.25 71.2 1
10:43:56 2024-01-29 694093 681177 191092 186109 306987 312677 333983 334001 207674 205101 250715 256760 290819 295393 4492841 4836406 6509561 6378171 1113403 1137084 273202 241980 252470 253838 304957 295878 284916 284374 198625 198344 701327 635916 1481660 1448854 406179 404077 580954 582647 725823 704179 736025 741521 772879 775486 753659 839578 1951370 2056894 1235110 1019612 643011 630629 752202 753673 783019 784247 802454 811464 919591 915743 5015792 5263717 39.25 71.2 1
10:43:57 2024-01-29 685968 680432 190491 186405 306987 311474 333983 331677 207571 205066 250715 255043 292665 293765 4486398 4729385 6556188 6371166 1084993 1137084 274074 241470 254150 252848 304565 297022 283144 285374 198345 198967 695355 639574 1499630 1446522 408493 402566 578079 585270 718640 699793 740270 741780 770011 784464 755808 830104 1940708 2039978 1215548 1033962 642096 625321 755846 753706 775149 788965 804696 811719 915837 919777 5098205 5242826 39.25 71.2 1
10:43:58 2024-01-29 686000 683916 190456 186401 306123 313921 333947 332719 207894 204429 251104 256042 291058 293162 4486157 4804974 6621466 6354606 1092901 1137121 274494 241980 252720 253060 305710 298115 285151 284907 198485 199001 696848 641719 1477332 1455794 408493 403707 582997 583658 719661 707517 740307 740657 772743 784427 747664 831917 1944885 2026442 1227285 1028058 637321 629475 756517 747164 777419 788761 802454 810526 920277 922382 5130561 5262440 39.25 71.2 1
10:43:59 2024-01-29 692052 682213 190156 186693 305657 313409 333983 331982 206959 204924 250715 255867 289488 293837 4489599 4863900 6574615 6368806 1102072 1138770 273202 241640 254150 252250 306177 295878 283847 285102 198345 198655 696848 632286 1472995 1460216 406179 402566 580423 580930 719976 704252 735166 738622 774629 782113 751407 838700 1947652 2044321 1219460 1022599 637776 630629 752588 747642 783056 789944 797825 811719 925684 921079 5062753 5258331 39.25 71.2 1
10:44:00 2024-01-29 694588 681390 190525 185535 305490 311038 333983 332990 206890 205135 250116 256580 290854 293801 4486398 4798652 6500236 6373350 1113403 1135438 273237 241980 252720 253449 304315 296575 284281 284232 198625 198344 702820 634552 1485137 1449885 406179 403117 579719 581449 724209 701088 734116 742608 772334 775522 752129 839093 1949370 2053982 1225329 1018299 642096 629220 751096 753173 781910 783830 801312 811427 918292 910556 5009976 5246864 39.25 71.2 1
10:44:01 2024-01-29 687013 683916 190452 185813 306978 311038 333983 330942 206994 204924 250891 254864 290615 293801 4470652 4712366 6546862 6362366 1088073 1134479 274914 240926 252720 252494 303852 298476 282968 285338 198066 198655 685192 641260 1494871 1446522 408493 402566 578079 583544 718640 700811 739178 741780 770011 783251 755808 832179 1936580 2041424 1217504 1032491 642096 625247 755846 752069 774948 788965 802377 811719 911885 917757 5079394 5231558 39.25 71.2 1
10:44:02 2024-01-29 682827 682950 189364 186986 304727 313409 333983 330942 207929 204429 250715 256042 290651 293353 4476812 4794292 6621466 6359440 1089885 1137121 273237 241640 252720 251721 306717 296519 283144 286012 197509 199001 680779 639574 1471001 1446795 407045 403422 582606 586551 718415 702153 736985 737384 767761 783767 753049 832333 1936580 2032230 1227566 1029558 636413 625505 753697 746513 774948 789944 806487 806963 914505 919497 5100321 5231558 39.25 71.2 1
10:44:03 2024-01-29 693747 683916 189334 186113 306123 313141 333983 333495 206568 205563 250327 255649 291058 292871 4480004 4806001 6574839 6348532 1097681 1137084 274494 241640 252720 252107 305495 296066 284281 283798 198625 197759 699834 637742 1482541 1458140 407913 402566 581366 581340 718640 705749 736661 739968 772334 783803 746966 829936 1946268 2026478 1223171 1025524 638455 629256 755308 747164 778556 788761 801312 809374 921001 921079 5109145 5246677 39.25 71.2 1
10:44:04 2024-01-29 690638 681395 190178 186435 305657 312677 333947 332990 206959 204924 250151 256580 289936 294735 4480004 4855747 6574615 6354907 1103441 1139577 272368 241640 254150 251721 305746 295350 283418 285236 198345 198655 686664 631383 1467590 1456068 404954 402566 580428 582435 719976 704215 733069 737981 772879 779879 751518 837303 1949556 2044321 1241530 1021067 636413 628294 751670 745847 781910 791196 798998 811719 924992 918442 5060583 5246565 39.25 71.2 1
10:44:05 2024-01-29 692047 679953 190495 185526 306982 310095 333983 332719 206747 205101 249589 256042 290615 294265 4476812 4784172 6509561 6373350 1113403 1137084 272820 241640 252720 253093 303638 296122 284245 284232 198625 197793 698341 632286 1487108 1446795 406179 402551 578898 582435 723696 700061 734116 741338 770663 775522 752129 838495 1951370 2053945 1229241 1017353 642096 629220 750075 753673 781910 783278 801312 811390 919812 910520 5004587 5246864 39.25 71.2 1
10:44:06 2024-01-29 685742 682491 190495 189816 306987 311002 333983 330942 206925 204848 251104 254473 290615 293908 4476812 4709756 6537546 6359730 1093646 1136897 274529 241640 252684 252564 304101 295983 283480 285142 198345 198655 695355 641719 1452272 1442689 408203 402551 578862 585270 719976 700061 737967 742792 768341 779843 754301 833280 1940915 2044321 1219460 1029558 641639 625529 754374 753187 773936 784491 807098 811464 911849 918442 5072145 5246864 39.25 71.2 1
10:44:07 2024-01-29 682818 681695 189295 187016 304691 312019 333983 330942 207605 206593 250363 256042 290174 292879 4465278 4777476 6621466 6359440 1082821 1137084 273237 241640 252720 251301 305710 296331 282629 286012 198066 198967 682250 637742 1461897 1446795 406756 401997 580954 586173 718640 700972 735775 737981 767761 784427 756481 833736 1938157 2035114 1211635 1031757 638231 625061 755445 752973 774948 790536 806969 807000 914505 919497 5102425 5246864 39.25 71.2 1
10:44:08 2024-01-29 693114 681177 189887 185847 306123 311510 333983 333495 206282 205135 250327 255291 291410 292015 4477032 4815260 6551221 6349763 1095334 1136850 274074 240926 252720 252107 305280 296086 284888 283511 198625 197759 702820 636828 1459688 1460254 408203 402566 580505 582435 718640 705286 736137 740079 772370 784355 746572 834864 1945657 2026478 1225090 1026110 638231 629256 755445 745847 777492 790638 799946 809336 920965 921079 5082366 5259965 39.25 71.2 1
10:44:09 2024-01-29 692047 680144 190209 185817 306550 311510 332936 332990 206925 204782 250200 256042 289936 295924 4477032 4825369 6499413 6366608 1107060 1135665 272368 241640 252684 252494 302963 296367 283264 284404 198625 197724 704313 632286 1470859 1446795 405907 403422 578042 582435 720521 700585 733592 745891 771788 779909 754301 839690 1949556 2058352 1221416 1017316 642096 629028 747883 752490 781356 783866 802454 813230 919160 910556 4990101 5246588 39.25 71.2 1
10:44:10 2024-01-29 683474 680216 190491 187681 306555 310530 333983 330942 206959 204464 250327 255032 290244 293353 4470652 4721346 6560840 6348140 1084361 1134479 273012 240962 254691 251721 305066 296331 281781 285138 197716 198897 682250 636828 1461089 1444740 406179 401428 578042 585088 717585 700585 736137 737796 769651 784427 756051 830402 1936305 2035610 1215548 1032491 640272 625505 756517 750968 775149 788207 805914 809215 911885 921079 5102425 5250606 39.25 71.2 1
10:44:11 2024-01-29 690638 681182 189857 186401 305858 311038 332431 333025 206747 204782 250891 255043 291410 292015 4470652 4800151 6565513 6341026 1094554 1135438 274109 240926 252720 252107 305102 294525 284245 283400 198215 197655 702820 635916 1469257 1456068 407913 403138 580954 582849 718604 704252 735090 737796 774902 784427 746966 831705 1936617 2026478 1223171 1026110 638002 629220 755846 747164 778593 790638 800172 808186 922761 921012 5098205 5256216 39.25 71.2 1
10:44:12 2024-01-29 690087 676322 190156 185821 305227 312019 333441 331749 206925 204782 250363 256042 289396 293837 4477032 4853382 6556188 6350378 1107060 1134479 271572 242747 251901 252072 305962 293913 283414 284267 198030 198241 696848 632286 1494861 1447781 403772 403136 582606 584508 720521 705286 731886 738102 772596 781563 747628 839728 1945800 2050347 1219460 1013893 635960 626413 747297 746104 781356 784527 801312 810814 922278 915779 5032366 5254464 39.25 71.2 1
10:44:13 2024-01-29 686230 679921 189329 185821 306123 309834 335872 330710 206925 205135 249554 256042 289083 292906 4470652 4812210 6514283 6380295 1103983 1134479 271987 241640 252684 252107 304780 296582 281768 285138 198066 198967 686664 631392 1484496 1438598 405242 403707 577772 584508 723660 699096 733001 741850 770066 779909 756481 839690 1944013 2068161 1225571 1021737 639817 624619 747883 753287 778556 784491 802377 811464 918509 915779 5000577 5224113 39.25 71.2 1
10:44:14 2024-01-29 683693 681213 189896 185851 306771 311812 333983 331444 206959 204782 249589 254508 290615 294961 4470652 4720112 6546858 6348649 1084429 1133832 273011 240721 253932 251721 302857 295426 282550 284902 198030 198828 696101 637285 1490497 1445767 407334 401428 578042 583544 718604 700089 735646 736186 770082 784319 756481 830402 1937002 2039144 1211635 1032491 640272 621902 756517 751532 775186 788965 804696 810526 914542 920428 5083668 5237512 39.25 71.2 1
10:44:15 2024-01-29 686607 676318 189360 185859 305227 312968 332900 331480 206959 208561 250363 255291 290174 292729 4470652 4794292 6593455 6367099 1090635 1134479 273272 240721 252684 251686 305030 293841 284476 284196 198030 198517 698527 640802 1466324 1449885 407334 403136 583020 585756 719624 705176 736690 738078 769718 784391 751630 834073 1935293 2028504 1219460 1029521 634602 625493 754872 746104 774948 790079 804171 809336 918509 920975 5124347 5261854 39.25 71.2 1
10:44:16 2024-01-29 687987 680144 189226 186405 304691 311948 333045 331408 206890 204429 249482 257120 290104 292879 4473769 4840654 6574874 6348343 1100764 1137705 271467 241640 252684 251476 305746 294740 283462 284196 198273 198517 696848 630932 1471261 1452967 404631 402566 581366 584234 721670 703607 730773 736934 772523 783506 750451 839690 1943716 2050530 1219460 1016060 636413 625456 748890 744188 782748 788965 801312 811719 922425 918369 5040459 5248460 39.25 71.2 1
10:44:17 2024-01-29 684769 676277 189853 185817 305872 310530 335872 329871 206925 205066 249518 256760 289013 293318 4470578 4792965 6546862 6378171 1107022 1136897 272333 241980 252612 252072 304601 296582 282263 284867 198309 198517 693862 631834 1466155 1441618 404954 403707 576298 584234 723761 699096 731849 741252 770556 780489 756481 839690 1938120 2062292 1231556 1020285 640272 625061 749496 752033 779389 784382 803598 811427 915801 910520 5008638 5243096 39.25 71.2 1
10:44:18 2024-01-29 683257 681141 189325 186238 306088 310024 333983 329943 206925 204464 250291 255828 290377 293185 4470855 4738657 6565513 6366721 1082113 1136897 272749 240926 254150 251970 304601 295359 281900 285102 197716 198828 693862 639153 1468817 1444740 406179 401428 578042 585987 717512 700585 736137 737981 766097 787396 755659 834073 1935626 2033962 1211635 1031023 636413 624619 755408 749399 773555 792315 805840 808111 911849 921079 5098205 5248729 39.25 71.2 1
10:44:19 2024-01-29 689561 680180 189295 186104 305617 311002 332360 333735 206712 204429 250327 254829 289698 292425 4470855 4801115 6565535 6340384 1094554 1134479 274074 240890 252684 251686 304601 294668 283914 282932 198309 197655 699834 639165 1496302 1456068 407913 403136 581366 583677 718567 705213 737186 738078 770663 786551 747113 832296 1942124 2033527 1219205 1025379 637776 629220 754374 747605 778556 791196 798960 808111 920965 921079 5067819 5252475 39.25 71.2 1
10:44:20 2024-01-29 681601 676281 190161 185659 304797 310748 333947 330942 207039 204288 250891 255256 289259 293908 4467667 4717935 6528212 6359440 1097367 1134479 272820 241640 251616 252107 304138 295190 282832 284481 197716 198828 685192 641414 1457051 1433443 406179 403153 579272 586405 722677 701083 735734 742376 765519 781011 755054 832259 1938491 2041424 1225329 1028384 641183 621938 753269 751310 773812 784211 802304 811682 911812 917073 5069988 5239357 39.25 71.2 1
10:44:21 2024-01-29 682827 681395 189248 186367 304218 312677 333947 329907 206959 208671 250715 255828 289259 292630 4470855 4786863 6612140 6339237 1088139 1134479 273202 240926 252648 251721 305962 293592 283158 284516 197402 199279 671333 641414 1485237 1446522 407334 403136 583020 585202 719624 705295 736690 735890 769466 780941 753622 833961 1937002 2027345 1239535 1029558 634602 625505 753803 746744 774948 791196 802340 806963 914505 923688 5107611 5246864 39.25 71.2 1
10:44:22 2024-01-29 692042 680704 189261 186109 305156 311002 333911 331408 206603 205921 249518 255614 290244 293992 4468475 4812837 6556188 6350075 1096779 1136897 273237 240890 252720 251686 305066 295398 282762 283379 198625 197621 703214 634022 1476320 1460216 407334 402281 581366 582435 719113 702817 735052 737457 772916 783251 749201 835964 1942124 2032230 1219460 1024649 638145 629183 753803 749399 779145 791196 799898 808111 922305 921079 5060583 5250606 39.25 71.2 1
10:44:23 2024-01-29 691780 676209 190161 185787 305657 311948 332900 331910 206747 204464 249554 255614 288680 294699 4470855 4837380 6509561 6348343 1113403 1136625 272784 241470 251439 252494 304566 294740 285236 283648 198309 197655 686664 634552 1461042 1447716 406179 403153 580505 582849 724539 704076 734007 741814 770663 775450 753622 837228 1947652 2053528 1211657 1017316 640971 628258 751138 749140 780802 782104 797552 813193 921118 913900 4990641 5235621 39.25 71.2 1
10:44:24 2024-01-29 681859 676281 190156 189710 305540 310748 333911 329978 206890 208418 250817 255256 289118 293765 4464482 4717935 6527495 6339237 1088265 1134479 274458 240855 252648 252283 303213 295713 282033 285089 197509 198551 685192 639574 1500221 1442689 408220 402566 577224 584508 719624 700015 740445 740691 768921 782113 755808 830253 1937002 2039978 1239535 1030949 641183 626449 755445 752033 773812 784455 802304 812601 913025 917073 5060583 5233718 39.25 71.2 1
10:44:25 2024-01-29 681859 679885 189265 186603 303302 312019 333405 329408 206959 208747 249518 255256 289259 293084 4461483 4767065 6612555 6349800 1089857 1134479 272784 240926 252612 251721 305244 293596 282762 285032 196955 198863 674894 639574 1469291 1445767 406179 403136 581366 585124 719624 705077 736654 735895 768377 779807 751259 831917 1937113 2028784 1207723 1030507 634602 624619 752202 743624 773812 791196 804088 806833 917209 922382 5109714 5231558 39.25 71.2 1
10:44:26 2024-01-29 691743 676281 189299 186405 304905 311002 333405 330674 206747 204782 248747 255689 290104 297925 4473841 4831382 6565513 6348532 1094405 1134479 272624 240890 252720 250951 304138 294497 282775 284281 197927 197655 707299 631392 1464645 1456068 406179 401428 580542 581159 719624 704076 732927 737186 772916 780941 746781 836001 1942124 2038533 1217504 1023118 636413 628739 751518 747164 779697 791196 797788 808761 923647 921079 5060583 5248729 39.25 71.2 1
10:44:27 2024-01-29 692609 676209 190452 189701 306505 310748 331928 331946 206282 204464 249343 255614 289259 294457 4461300 4821101 6490910 6354606 1110981 1134479 272333 241604 251866 252494 302325 294668 283392 283414 198219 198206 702820 632286 1469092 1446795 405891 402924 578042 582849 723761 702577 732779 742535 770663 775522 756606 837080 1942296 2056628 1207818 1016784 641183 627335 751138 750932 781356 782104 798998 814036 919541 913445 4994744 5239357 39.25 71.2 1
10:44:28 2024-01-29 682827 676318 190284 185526 306726 310530 333983 329978 206925 203829 250327 254403 289294 293494 4467667 4716080 6537537 6350075 1085202 1132871 273237 240481 252720 251686 303213 295498 281900 284556 197509 197655 683721 637742 1496451 1444740 407623 401137 577633 584508 717548 700015 739290 736077 768341 784391 755944 832067 1926991 2036559 1235545 1031978 641183 625505 758489 750776 774948 784491 802304 810526 913858 915779 5069988 5235621 39.25 71.3 1
10:44:29 2024-01-29 682827 676250 189256 185779 302910 311983 332936 329943 206959 208525 250116 255221 289633 292015 4467667 4780054 6593489 6330148 1089857 1134479 273237 241376 252434 251721 305746 293841 283741 284516 197509 198448 676365 640493 1457383 1446795 407334 402310 583020 584674 719624 704032 739290 736934 769466 781527 750303 833142 1935626 2023037 1217504 1029001 635960 625505 754233 746104 774398 791196 802340 808149 917209 921079 5100321 5244987 39.25 71.2 1
10:44:30 2024-01-29 693527 676245 189295 185813 303834 311002 333405 330907 206603 205101 249132 255291 290762 293816 4467667 4822037 6565537 6350075 1097597 1134479 271537 241376 252720 251476 305066 294521 281945 284193 197509 197862 695355 630033 1467494 1455054 404991 401100 581366 581196 719624 704576 732023 736934 772334 779807 749856 837502 1941249 2039978 1219460 1021104 636413 628258 750984 744753 781910 791196 797788 809336 925029 918442 5040459 5244987 39.25 71.2 1
10:44:31 2024-01-29 688999 676245 189329 185817 306982 309121 333947 330907 206247 204464 248747 255828 288978 292425 4461483 4780054 6486289 6354606 1105481 1134479 271502 241318 251866 251511 302716 295498 281900 283578 197927 197608 705806 631392 1468431 1443672 404954 403136 575927 581196 721670 698986 733069 740399 770556 779909 756481 839937 1942087 2059803 1211635 1014394 641430 625505 747297 752069 779660 784418 802454 813456 915691 910520 4991178 5229985 39.25 71.3 1
10:44:32 2024-01-29 682827 676281 189853 185817 305191 311910 333983 329943 206568 208818 249168 254438 290359 293992 4451948 4699177 6565630 6348418 1080573 1134479 272368 240890 252720 250498 304851 294668 281007 284951 197370 197897 695620 636828 1491330 1444700 406179 401428 580343 585124 717003 701083 737111 736939 767314 783251 755408 832402 1926955 2032230 1209679 1029558 637776 623734 754308 749140 774948 790638 804696 806963 911849 920159 5079394 5235621 39.25 71.3 1
10:44:33 2024-01-29 690091 676281 189295 185851 304727 311002 331623 331444 206247 208561 250327 254438 288680 293589 4458301 4775747 6546845 6312023 1090635 1134479 273272 240926 252360 251511 304030 295226 283746 282713 197787 197828 699274 638199 1463122 1455054 407334 402566 581366 582849 718567 705030 737111 737981 766292 783251 747261 829862 1935404 2024127 1233154 1023920 637776 626892 754374 745047 775149 788965 801312 808149 919812 922356 5098205 5244987 39.25 71.3 1
10:44:34 2024-01-29 686005 676173 189261 185817 303973 311729 332815 329943 206890 203863 249554 256042 288382 291971 4461300 4839256 6555913 6348532 1107060 1134479 271572 241640 251050 251686 305102 293806 283194 283578 197509 197828 685192 632286 1458925 1445729 403588 403136 581366 584092 722733 703534 732023 737953 770556 775522 747002 839690 1946670 2048683 1219460 1012452 636413 627335 746017 746104 779697 784455 800172 810814 918941 918562 5013555 5233259 39.25 71.3 1
10:44:35 2024-01-29 680300 676025 189295 189851 305191 310530 333983 327919 206890 203829 248747 256042 288277 292015 4458121 4755450 6528212 6348381 1097681 1132871 271502 241809 251830 252039 304138 294529 281108 285423 197232 198483 679308 635636 1473235 1439477 404521 403136 576334 584359 723247 697959 731664 741229 770011 779614 755808 839093 1938194 2056862 1214849 1020285 639143 623661 748890 750932 777041 783830 802340 811427 916523 910484 5008587 5235621 39.25 71.3 1
10:44:36 2024-01-29 682560 676245 189295 189812 305191 309121 333947 330727 206747 208596 249518 254048 288978 293393 4458301 4704149 6532883 6339350 1082113 1134479 272403 240517 252720 250951 304587 295677 281633 284481 197370 197828 682250 635916 1473671 1443672 406068 401428 577224 584508 718295 699023 736549 737981 766133 784391 755533 830365 1936305 2032230 1215548 1031482 639143 625505 754770 750400 774948 788965 804088 809336 911849 917110 5075768 5228160 39.25 71.3 1
10:44:37 2024-01-29 684621 676245 189261 189781 304727 311983 331623 330674 206747 208418 249554 254829 288820 297998 4458301 4781065 6574839 6312970 1087526 1133674 272975 240890 251866 250917 303816 293599 283702 283613 197232 197828 672420 639574 1486944 1448822 407297 402566 581366 584508 718530 704032 738237 737619 770556 782113 749201 830402 1940119 2020134 1219460 1028058 634150 627282 753803 745047 773849 789891 801312 806963 919812 919777 5107611 5244987 39.25 71.3 1
10:44:38 2024-01-29 686527 675948 189265 185821 304013 311510 332395 330674 206282 208489 249168 256042 287543 298495 4467667 4839294 6546862 6335862 1108641 1133674 271348 241470 250874 251301 305066 295767 282762 283529 197232 197828 685192 632286 1463462 1444700 403017 402566 581366 583677 722733 705077 732023 737384 770446 775486 746535 839690 1945661 2047224 1219460 1013172 634602 628619 746238 742608 779697 784455 800172 810814 918941 915743 5004360 5226256 39.25 71.3 1
10:44:39 2024-01-29 680856 676245 189261 185522 305191 311002 333983 327954 206925 208454 248783 256042 288347 292015 4458301 4761430 6537537 6350075 1097637 1132871 270745 241265 251866 251686 303888 296237 281436 285633 197093 198759 669520 633531 1481520 1436128 404234 403136 575927 584508 722733 698752 731701 741131 769246 775522 756998 838495 1940184 2058352 1215597 1020285 637965 625468 747297 750968 776283 784382 802304 815385 915837 910484 4990289 5229985 39.25 71.3 1
10:44:40 2024-01-29 683257 679708 189261 189772 305227 309519 333983 329444 206282 208525 249343 254473 289294 297654 4451948 4717692 6532883 6350075 1081849 1133674 272368 240517 252720 251301 303249 295359 281900 284605 197509 197862 692369 634434 1470500 1443672 406068 401319 577224 584508 717003 701083 737111 740079 765951 784355 755408 830127 1930756 2033672 1211635 1029558 639363 625358 755981 750243 776906 788965 802377 809950 913176 918406 5081537 5228160 39.25 71.3 1
10:44:41 2024-01-29 683474 679781 189265 185821 303901 311983 331892 330942 206568 208308 249589 254864 288575 291980 4458301 4766475 6574839 6321979 1088177 1133674 273237 240926 252470 251511 304173 293703 283662 283379 197232 197828 677837 638974 1466688 1450917 407334 403136 581366 583677 718604 706139 738237 737981 770446 783215 746966 829627 1939362 2023037 1227285 1023614 634602 629065 754770 745047 774487 784527 802454 809336 919160 920428 5096867 5237512 39.25 71.3 1
10:44:42 2024-01-29 685483 680001 188933 185851 303262 311729 332900 329943 206247 204529 249168 256760 288382 297925 4461300 4833779 6565513 6335862 1100820 1134479 270675 241300 252434 250951 305102 293703 281971 283688 197370 197828 683721 628684 1484986 1446795 403303 403136 581366 582849 721707 704069 732023 737907 771575 779909 747002 839453 1944364 2044741 1219460 1012452 635684 627208 747459 745047 779697 784455 801037 811427 919591 915743 5008638 5235621 39.25 71.3 1
10:44:43 2024-01-29 681551 676173 189295 189781 305227 310060 333983 328645 206925 208818 248783 256042 288382 291909 4451948 4767400 6528212 6348532 1096898 1132599 270710 240962 251086 250951 304138 293877 281676 285387 196955 197931 662271 633531 1477963 1436404 404521 403707 576371 584508 723247 699279 731701 740088 768158 775486 755808 838662 1932656 2059885 1215597 1019560 638231 623734 746929 749833 775186 784418 804632 811464 911168 910556 5026007 5228160 39.25 71.3 1
10:44:44 2024-01-29 681313 676281 189830 189816 305657 309555 333983 328946 206568 203863 250064 255291 289733 292771 4458301 4715689 6546862 6350075 1079804 1134479 272178 240517 252720 250917 304102 295083 281271 284552 197232 197828 680779 634098 1470500 1441618 406068 401035 577633 583398 716532 700089 736836 738036 765915 784391 756009 830402 1924223 2028784 1211635 1029558 638455 623734 754770 747678 774948 788965 802377 807000 911885 917067 5075746 5226256 39.25 71.3 1
10:44:45 2024-01-29 682991 676173 189261 185530 304977 311764 331390 329978 206603 208308 249268 254473 288680 297925 4451948 4772354 6569935 6307521 1088302 1134479 273237 240721 252470 251546 304138 294198 283547 283422 197232 197793 683721 638062 1463251 1449885 408220 402566 581366 584092 717585 704069 738327 737985 770446 783803 749385 832885 1932619 2019564 1221416 1026110 634602 627245 754337 744519 774948 784527 802454 809374 917209 918442 5109714 5235659 39.25 71.2 1
10:44:46 2024-01-29 683989 676214 188671 187681 304227 311038 332431 330442 206282 208489 248573 260475 289572 297714 4451948 4826916 6556188 6331674 1097634 1134479 269886 240926 252684 250533 304637 293877 281936 283365 197370 197828 685192 627328 1469370 1449885 404661 401356 581366 581196 719624 702043 732023 736861 772743 780902 746966 839093 1938194 2044777 1243525 1013172 634602 621974 745796 746104 779697 784491 799035 811569 919627 910520 5006400 5228160 39.25 71.3 1
10:44:47 2024-01-29 680828 676209 189261 189741 305858 309989 333947 327919 206925 208454 248747 256042 288146 298086 4448776 4755450 6518886 6350075 1097681 1131228 271123 240926 251688 251686 304138 293993 281884 285085 196740 197897 679308 633531 1460045 1436404 403625 403254 576225 582986 723247 697008 730625 741313 767615 775270 756481 836633 1938491 2060828 1217592 1018799 636608 623293 747187 749983 775186 783278 802340 814185 916938 910520 4986321 5226256 39.25 71.3 1
10:44:48 2024-01-29 681859 676245 189226 189701 304937 309086 333983 329408 206282 208707 249554 254508 289858 292978 4439277 4707493 6537537 6331674 1080573 1132871 271537 240196 252720 250917 303213 295856 281042 284104 197509 198538 690709 634434 1458114 1441618 406105 401319 577077 583104 716532 700089 735015 737907 765915 785995 755920 832959 1921496 2030798 1219587 1029558 636413 623734 753840 748757 774948 788965 804696 806353 911690 919777 5081537 5228160 39.25 71.2 1
10:44:49 2024-01-29 687045 676169 189226 185526 304691 310455 330925 331480 205641 208454 249554 254438 288680 297503 4451948 4775006 6537537 6302948 1091364 1132834 273237 240517 252220 250917 303853 294740 283724 281887 197509 197484 698341 635916 1465535 1450917 407913 402493 582296 581196 717040 704032 737111 737944 774939 785995 749385 832333 1938379 2031034 1215438 1023192 637321 628258 753269 746523 777419 788965 797184 806963 922337 920428 5041772 5235621 39.25 71.2 1
10:44:50 2024-01-29 690146 676972 189261 187155 304263 311627 331390 329943 206213 208596 249097 255043 288347 293368 4458301 4820624 6494769 6331005 1108566 1132871 271537 240855 252418 252283 302716 293841 282726 281923 197509 197793 698341 631383 1454997 1441618 405419 404280 578654 581196 723761 701083 731701 743339 774478 775234 753659 838458 1947652 2053994 1205899 1016784 640971 627335 749422 752801 781910 781518 798960 814036 919160 910484 4985338 5235621 39.25 71.2 1
10:44:51 2024-01-29 682827 676173 189857 189666 306123 310024 332936 329907 206247 208489 250116 254013 288820 293346 4451948 4692477 6518886 6340384 1082009 1131228 273202 240108 252684 251476 303177 295083 282055 283653 197370 197793 694795 635916 1494186 1438598 407913 402208 577041 585339 717548 699023 738763 740172 767035 784329 754547 830365 1932841 2027559 1231556 1031757 638231 623734 754374 746979 776489 788965 804696 808724 911849 918330 5076512 5227522 39.25 71.3 1
10:44:52 2024-01-29 689294 676209 189226 189843 304691 310060 331570 331946 205606 208782 249554 254048 289075 297925 4451672 4775747 6537749 6335862 1094554 1134479 272749 240517 252684 251255 302857 294497 281900 282748 197927 197038 675072 630031 1465273 1452910 406068 401319 579646 580813 717548 702577 732221 736861 774939 785170 751518 834739 1932508 2035646 1219460 1019612 634602 627335 751096 746104 781602 790079 796618 809336 922268 918406 5032366 5229514 39.25 71.2 1
10:44:53 2024-01-29 689618 676137 189857 189626 306550 309555 331623 330942 206247 204464 249168 255256 288820 293084 4451672 4765708 6472259 6348532 1102394 1131192 271313 240721 251439 251993 302716 295677 281042 283180 197509 197210 675320 630204 1467133 1438598 404741 403136 576635 583491 721670 697996 732023 741667 770446 780609 755224 839653 1936543 2053945 1206989 1016784 640272 623441 747297 752602 781107 784418 801883 811719 915837 910484 4986445 5226256 39.25 71.2 1
10:44:54 2024-01-29 681592 676209 189256 189710 305156 310273 333676 329088 206247 208600 248712 254048 289259 292830 4452111 4710085 6565513 6327985 1078999 1131192 271917 240855 252648 250115 304337 294704 280580 284281 196955 197862 679308 635338 1458114 1438598 405028 400716 577932 585756 717270 700089 736586 736824 765915 786551 751909 833886 1931469 2025908 1201854 1027724 635960 622815 751670 747164 773348 789862 804659 805743 910488 920428 5079394 5226256 39.25 71.2 1
10:44:55 2024-01-29 689871 676173 189226 189745 304120 310095 330889 331444 205606 208454 249343 253659 288820 293503 4451948 4766475 6528212 6331005 1091401 1134479 272975 240481 252434 250951 304279 294461 282726 281887 197927 197141 689606 632286 1451829 1447818 406179 401356 579609 581012 718456 704576 734941 738068 772707 784329 750414 835114 1938379 2032230 1217504 1025524 637321 627778 752202 747164 779327 790746 797221 806963 921001 921079 5047571 5228160 39.25 71.2 1
10:44:56 2024-01-29 688600 676972 189299 189710 304293 310748 331856 330942 206436 208818 249343 255221 288382 293765 4458301 4811722 6481585 6339463 1112608 1134479 271952 240926 251122 252318 303177 293877 282762 282748 197509 197210 688135 632286 1456396 1443717 405028 404566 577932 582738 723724 701083 732779 742229 773840 775270 753659 838272 1947652 2052072 1231198 1017571 640971 627335 748942 751532 779697 784211 801312 811719 917209 910484 4975933 5220613 39.25 71.2 1
10:44:57 2024-01-29 682823 676281 189295 189666 305872 309807 333441 329907 206247 208454 249554 253659 288575 297925 4442596 4688488 6537537 6340710 1080301 1131265 271917 240517 252720 250917 303213 294529 281007 284481 197232 197862 669520 635006 1456551 1438598 405603 400861 577895 585756 717545 701009 736062 737944 765951 786551 754080 834837 1929218 2026442 1231556 1027291 637955 623734 753771 747164 773812 791160 804386 806353 911168 920428 5081537 5226256 39.25 71.2 1
10:44:58 2024-01-29 688147 677730 189261 189741 304227 310060 330889 331444 205606 203612 249307 253659 288277 293955 4451948 4775747 6537537 6302986 1091336 1134479 273237 240144 252256 250951 303817 293841 283313 281887 197509 197484 688135 635006 1467497 1450904 406179 401428 580917 581048 716893 707086 734978 737944 772743 784329 748780 834837 1938491 2025908 1217504 1021737 637955 628258 752202 745281 778556 791012 799668 809336 921001 918442 5038172 5229985 39.25 71.2 1
10:44:59 2024-01-29 688060 676890 190156 189294 306123 309555 331892 331444 205606 206039 248747 254829 287543 292835 4443256 4766475 6472259 6376524 1100820 1130957 271088 240890 251439 250951 303213 295433 280552 283728 197232 197656 685192 628684 1469412 1438598 403882 400259 575407 583640 723210 696861 730106 742186 768194 775342 755659 840116 1938738 2056968 1229561 1017353 639746 623478 746017 750895 775113 784382 802198 811427 913822 910484 5009340 5226256 39.25 71.2 1
10:45:00 2024-01-29 681587 676173 189054 189710 304691 309555 333947 328645 206568 208454 249041 254829 288881 291664 4448936 4722394 6560749 6330148 1079036 1131522 272142 240890 252720 250498 304138 295433 281108 284281 197232 197828 654291 635006 1461379 1438598 405603 400861 577669 585756 716524 700438 736911 737384 765951 784247 755808 830253 1933190 2029352 1211635 1029558 638231 623624 754337 747077 774948 790079 805781 805743 913099 921079 5074289 5226256 39.25 71.2 1
10:45:01 2024-01-29 688674 676173 189261 189905 304258 310060 331390 331677 205606 208561 249970 254048 288509 297925 4451948 4795425 6527711 6322322 1092813 1134479 271537 240686 252684 250917 304138 293877 281936 284285 197509 197656 690709 630031 1466002 1451935 405907 401145 579719 581048 718456 703076 731723 736861 774939 783775 752699 837080 1937971 2039978 1196304 1016784 634602 628707 750488 746104 781547 788965 799946 811380 919812 915779 5015792 5226256 39.25 71.2 1
10:45:02 2024-01-29 681822 677936 189261 187084 305191 309555 333983 329609 206747 203829 248747 256499 289030 291931 4442596 4758035 6518886 6349799 1097681 1130390 271054 240926 251475 250951 303888 294740 281007 284951 196955 197897 679308 631383 1481729 1434523 403882 400893 574779 583640 723210 697849 733592 741131 769319 775306 755797 838272 1940119 2058352 1235992 1018799 638418 623514 749422 750895 776283 783278 802340 813123 911885 910484 5001497 5226256 39.25 71.2 1
10:45:03 2024-01-29 681313 676209 189060 185526 304963 309555 333983 328414 206603 208711 248783 255043 289057 291756 4448936 4715962 6556179 6340710 1078232 1131228 271572 240686 252684 249420 304138 294529 281253 284601 197366 197862 680779 635338 1458677 1438598 405028 400716 578079 583544 717545 700972 735876 737060 765951 785995 751259 833886 1930794 2027345 1221582 1026110 634602 623478 751444 746634 773812 788965 802377 806983 914542 921079 5081537 5226256 39.25 71.2 1
10:45:04 2024-01-29 690050 676209 188963 189776 304223 309590 331964 329943 205641 204464 248712 254473 289013 292771 4452111 4796742 6546862 6335862 1092813 1132871 271537 240569 252684 250533 303249 293841 281936 283648 197370 197573 683721 628684 1457530 1451935 405028 400861 579309 580372 718493 703039 733592 735918 774389 783775 751518 834627 1940119 2041153 1217504 1015337 634602 625358 750451 746104 781356 788965 795487 810377 922994 917110 5018016 5228160 39.25 71.2 1
10:45:05 2024-01-29 687045 677931 189261 186630 306088 311298 332936 330942 205641 203863 248783 255256 287221 297925 4451948 4762839 6490985 6350075 1100727 1132871 271088 240926 252168 251336 303249 295190 280188 283648 197232 197656 673870 629582 1462522 1436559 403882 400295 575407 580219 722696 696861 733069 741621 768331 775342 756333 838309 1938836 2058889 1223576 1017353 638231 623734 749760 750776 775113 783242 802454 815160 911849 910520 4999259 5220613 39.25 71.2 1
10:45:06 2024-01-29 679301 676209 189226 189772 304223 309121 333717 327919 206282 208489 249132 254864 289259 291871 4448936 4722667 6556170 6348532 1081343 1131228 272368 240926 252684 250150 304601 294775 281042 284516 197509 197897 682250 634434 1454867 1437523 405028 400861 578079 583580 716524 700972 736475 735633 765951 786551 751333 833292 1933190 2028186 1225571 1023614 634602 623734 753697 747334 773812 790638 802377 806870 914542 921012 5090929 5225771 39.25 71.2 1
10:45:07 2024-01-29 690013 675948 188950 185560 304254 310060 332665 329907 205641 204464 248747 254864 288680 292771 4451948 4802588 6546862 6321114 1091439 1132871 272784 240721 252684 251850 304173 293841 281900 282748 197787 197210 701375 630481 1461337 1452910 405891 400861 578898 581012 717585 703039 735166 736829 774389 786551 751518 837690 1940119 2038894 1217504 1020285 635177 627335 751518 744918 781638 788965 796618 809374 924318 917757 5027395 5223780 39.25 71.2 1
10:45:08 2024-01-29 688723 676982 190020 189330 305657 309807 331964 330710 206104 208561 248783 254864 288172 292871 4448776 4769958 6472361 6331344 1103831 1134479 271572 240926 251866 251993 301374 294775 281936 281958 197509 197210 692548 630204 1493864 1438598 405028 400295 576407 581012 718922 700438 733592 744300 773840 781236 753049 838944 1943901 2056407 1234797 1015337 640272 621938 747150 751886 779327 782104 800172 812876 917062 910520 4978224 5218808 39.25 71.2 1
10:45:09 2024-01-29 682008 676173 189334 189745 305227 308222 333676 329394 206247 208525 249307 253659 289294 298077 4448936 4692295 6518922 6328363 1082009 1131265 272749 239772 252684 250951 302965 295011 281471 283772 197093 197897 683721 633665 1467711 1437578 406179 400861 575592 582683 715554 698913 737036 737884 768988 784329 755697 830253 1930794 2028784 1209679 1029521 637321 623734 753697 749214 774948 788965 802377 806963 913205 918406 5069988 5218808 39.25 71.2 1
10:45:10 2024-01-29 683725 676503 189248 189705 304254 312181 329889 330656 206104 208454 249554 254438 289057 297925 4442596 4757522 6528212 6318460 1089848 1132871 272820 239940 252256 250917 303910 293890 281936 281931 197509 197004 702820 632286 1456549 1447818 406179 401145 578079 580372 716806 704076 734269 737370 773181 784329 747002 835114 1940119 2036522 1241530 1020285 634602 627371 751138 747016 779697 790079 796618 807000 922352 919777 5027395 5222530 39.25 71.2 1
10:45:11 2024-01-29 689871 676020 189329 189365 305191 309807 331390 329978 205641 208561 249132 255078 287295 293140 4442596 4802343 6467652 6331344 1100820 1131228 271088 240517 251475 250951 301055 295226 281900 282748 197509 197038 704499 628684 1456446 1438598 404741 399978 576000 581196 719550 699096 732023 744003 772012 779800 754621 837117 1935182 2055964 1217504 1015393 640272 621938 747371 751421 779327 783030 801312 811719 913058 914546 4980502 5209456 39.25 71.2 1
10:45:12 2024-01-29 678892 675984 189226 189675 305187 309086 333441 328379 206104 208418 248783 254083 288106 292114 4442596 4694889 6518922 6335862 1082113 1127990 271537 239940 252720 250951 302716 295169 281471 284086 196955 197862 690709 632286 1453877 1436559 405891 400295 576407 581978 715554 698601 736475 737833 768442 783143 755261 830253 1930794 2033109 1211635 1028459 639363 623734 754374 750998 777115 784527 802267 809374 911885 917140 5055531 5216890 39.35 71.2 1
10:45:13 2024-01-29 680893 675948 189090 189405 303333 311510 330889 328946 206282 208091 249554 254438 288417 297925 4448936 4766475 6565222 6303618 1086512 1129589 272784 240517 251901 250951 304601 295558 283428 283631 196955 197862 677837 637607 1474040 1443445 406179 399698 577158 583132 717622 705016 738651 736311 769754 785439 747002 833053 1937358 2019564 1209737 1024575 634602 626449 754374 745047 778220 788965 801883 807000 919812 918151 5090929 5228160 39.25 71.2 1
10:45:14 2024-01-29 685739 675760 188963 185783 303373 311038 331426 329177 205926 208489 248747 256042 287221 297925 4451948 4836162 6556188 6321979 1102394 1132871 269886 240962 251688 250951 305102 293627 281936 283768 197370 197828 675320 628684 1479225 1447546 403882 401145 579719 581196 719661 701920 732023 736713 773730 782576 750451 839303 1936631 2043799 1234621 1013819 634602 621974 747297 742572 782697 784491 800172 811719 921955 916964 5004701 5218808 39.25 71.2 1
10:45:15 2024-01-29 681313 676794 189256 189736 304156 309121 333983 327919 206247 204211 247980 255828 287543 297503 4448776 4752058 6514246 6341026 1094463 1131265 271123 240962 251122 250951 303924 293841 281007 284987 196955 197862 674894 630481 1469979 1429378 403882 400893 576444 583168 722125 699096 734116 741206 768988 779614 755797 836842 1940119 2053045 1225817 1019686 638145 622851 747297 747077 774837 783656 806177 811390 909202 911707 5028774 5216890 39.25 71.2 1
10:45:16 2024-01-29 678375 676758 188959 189776 303431 310346 333947 327919 206282 205750 248747 254508 289022 291664 4436899 4721030 6570158 6312060 1082052 1131265 271952 240552 251866 250184 305102 293841 281703 284516 196955 197897 671152 636245 1459120 1438598 405603 398543 577338 584984 717622 700898 737186 736048 768442 784220 750789 832771 1934696 2025307 1235545 1026110 634268 623734 752202 744519 774487 791196 802193 809299 915837 920226 5094565 5224339 39.25 71.2 1
10:45:17 2024-01-29 688405 677931 189011 185817 303338 310060 331892 329408 206070 208818 247944 255221 288785 292209 4439571 4804824 6551525 6321627 1097597 1134207 269816 240890 252256 250882 305066 293599 282218 283710 197370 197793 678220 628235 1470246 1443672 403273 401428 579719 581196 719661 702116 728627 737097 772560 780757 746855 838944 1943901 2043799 1217504 1013221 634602 626392 746017 745047 780436 788773 798960 815347 921118 910484 4980909 5214960 39.25 71.2 1
10:45:18 2024-01-29 676826 675060 189226 189675 304223 310024 333640 327353 206747 208383 249197 256007 287303 298113 4445947 4746071 6508846 6330411 1094442 1129552 271537 240890 250838 251721 303177 293877 281900 284219 196816 198725 653571 636698 1452421 1424197 404757 401774 578079 585270 720521 700585 735913 743242 765719 781273 754733 833923 1937358 2040344 1217504 1023118 640056 622926 750075 750465 772716 784247 804051 813418 910618 910556 5044191 5207249 39.25 71.2 1
10:45:19 2024-01-29 678883 676972 188933 187286 303302 311002 331856 328875 206568 204859 249554 254962 289030 293807 4442739 4753961 6560870 6302972 1086751 1132871 272977 240144 251830 250951 303177 292911 283626 282748 196955 197793 682250 637607 1452700 1445765 406179 399662 577370 581340 716569 703680 735125 737981 770416 784220 748632 832698 1940119 2019527 1221252 1022599 637776 627298 753123 745047 775113 788711 801090 806889 918292 920428 5077238 5218808 39.25 71.2 1
10:45:20 2024-01-29 686644 676977 189226 189710 303338 310966 331892 329640 206104 208600 248747 255465 287473 292425 4442596 4818228 6499526 6317118 1106910 1131228 272087 240890 251086 252072 302716 293386 282762 282024 197370 197484 688135 631383 1452056 1438598 405028 402128 578079 581196 722599 700025 732406 741763 773693 778511 751148 837080 1947390 2053045 1209737 1015300 639751 629065 749039 748736 779697 780968 800517 814036 919812 911963 4966527 5207525 39.25 71.2 1
10:45:21 2024-01-29 678929 677675 189256 189635 305854 309086 332900 329408 206247 208454 249589 254013 288076 292871 4433244 4668134 6504927 6326490 1083556 1131192 273166 239736 252470 250951 300989 294775 281471 283746 197137 197828 683721 636170 1503895 1437578 406179 399997 576000 581824 716569 697118 735646 738598 770082 786515 755599 830141 1933454 2033109 1225571 1031242 639143 623624 755846 747642 774948 788965 805781 806889 911507 919633 5075768 5220650 39.25 71.2 1
10:45:22 2024-01-29 687753 677931 189095 189834 304354 309807 331390 331444 205606 208600 249343 253659 288785 292978 4439571 4757202 6518886 6312613 1091401 1132871 272784 240144 252648 250951 304102 293841 281900 281852 197680 197004 702820 632286 1468533 1450904 406179 401283 578079 580784 715554 701584 732964 737031 772596 784256 750340 836867 1938738 2036522 1217504 1021142 637321 629065 750488 746634 779697 790079 799375 810560 922204 917073 5011491 5226256 39.25 71.2 1
10:45:23 2024-01-29 684769 676982 189226 189705 304682 308151 333911 329907 206247 203863 248712 255256 288106 297998 4442739 4765016 6486289 6340710 1100652 1131228 271313 240890 251866 250951 303213 295132 280153 284281 197232 198262 682250 628684 1465588 1434523 403882 400893 574779 580966 720521 697118 730773 738045 769196 779614 756222 839937 1940119 2056444 1219587 1019686 638231 623588 747261 750859 774800 784382 804022 815160 911776 910484 5021116 5216890 39.25 71.2 1
10:45:24 2024-01-29 678370 677931 189226 185817 304227 311469 333983 327954 206282 208454 249132 254473 289434 291664 4433244 4727464 6556188 6331344 1081343 1131228 272333 240890 252648 250533 305066 294740 281865 285387 196955 197897 668070 635338 1460873 1438598 405603 400861 576856 583708 717077 700061 736137 735890 768341 786515 753086 832548 1933320 2025307 1205767 1026110 634602 623624 753771 745833 773812 791196 802340 809215 913021 921079 5084501 5226256 39.25 71.2 1
10:45:25 2024-01-29 688563 676498 188929 187115 303054 312181 331928 330544 206104 204429 248015 255256 288820 292209 4442739 4802343 6537537 6307558 1094405 1134479 270486 240890 252256 250533 304566 293180 281936 283755 197232 197793 685192 627787 1476240 1445765 403882 401428 580423 581196 718415 702189 728664 735899 772370 780793 748373 839429 1943901 2043799 1219460 1013221 635960 627282 747002 746634 779697 784455 801312 811458 921118 915707 4990366 5218808 39.25 71.2 1
10:45:26 2024-01-29 678819 675060 188933 189542 304013 311005 333947 327389 206603 208418 247980 255649 287473 292163 4442596 4738342 6504927 6321627 1094442 1127953 271088 240686 250535 251301 303213 293877 281900 284596 196402 198448 659371 635791 1451900 1428365 403882 400893 577457 583580 722088 697118 734044 738598 765571 775486 756222 837465 1941837 2048660 1236333 1019686 638231 622668 749385 748040 774948 782140 804696 815010 911812 910484 5028313 5207525 39.25 71.2 1
10:45:27 2024-01-29 677360 677452 188636 185783 303053 309086 333405 327424 206247 208383 248783 254473 288785 291664 4433244 4712614 6556188 6321979 1075897 1131228 271537 240517 252434 250533 304601 294497 281258 284516 196955 197828 691809 634434 1452892 1437578 405603 401145 578898 583667 715554 699037 736137 735890 766061 783251 755808 834406 1930756 2026287 1217592 1026110 636413 622632 756629 745736 773812 790638 804088 806870 913095 920322 5072145 5210567 39.25 71.2 1
10:45:28 2024-01-29 688600 676977 188632 185526 303302 310024 331928 328946 206247 204464 247980 255221 288382 292200 4436130 4784284 6532883 6317118 1092813 1131228 270486 240890 252256 250696 304138 293282 281865 283075 196955 197828 685192 627787 1466862 1447818 403596 400861 579719 579843 719661 701620 728664 735890 770663 779615 751444 838101 1940119 2037967 1217504 1016784 634602 627282 748669 742425 781085 788965 797221 810526 922425 917721 5015195 5218036 39.25 71.2 1
10:45:29 2024-01-29 680782 676863 189230 189705 304227 309086 333983 327919 206104 208454 248363 256007 288076 297925 4445947 4751254 6509561 6321077 1099249 1130390 269886 240926 251122 251794 303249 293703 280672 285387 197232 197828 676365 630485 1463700 1428365 403882 400893 576000 584508 720558 697118 733001 738562 767797 778511 756185 839299 1940082 2055964 1227852 1019686 638231 623146 749422 746832 773555 782140 805877 811427 913712 910448 4995693 5207525 39.25 71.2 1
10:45:30 2024-01-29 678624 677931 188933 189741 303338 309086 333947 330076 206282 208418 248783 254473 288785 291701 4442596 4713408 6546862 6307558 1078232 1129589 272142 240517 252648 249420 304837 294740 281007 284516 196955 197862 679308 634098 1455148 1436559 405603 400861 578898 583667 716806 698051 736661 735890 765645 783839 755270 833774 1930794 2028784 1225571 1026110 636413 623146 753697 747164 774362 788965 802414 806353 913095 921079 5064910 5216890 39.25 71.2 1
10:45:31 2024-01-29 688400 676977 189230 189745 304120 309807 330889 330942 205606 208454 249343 253871 288382 292978 4439571 4766475 6528212 6303618 1090624 1131228 272820 240108 252470 250951 302963 293841 282726 281887 197787 197038 681120 631834 1457666 1447818 406179 401428 578079 580784 718640 702116 734044 737031 770736 783251 746841 834406 1939068 2025834 1234685 1022880 637321 629065 754845 747164 777419 790370 797788 806963 922278 920391 5032366 5218808 39.25 71.2 1
10:45:32 2024-01-29 686678 675069 189226 189666 304254 310784 331390 329978 206039 208454 248783 254508 287473 293496 4442596 4795590 6462382 6325892 1103971 1131228 271123 240517 251866 251756 301797 294533 282762 282748 197509 197038 692548 628684 1456883 1438598 405028 400259 576407 580784 719431 700089 731329 742938 766328 775522 752092 839937 1944270 2053045 1241530 1013856 640235 627282 748854 752602 781028 781518 800172 811719 917756 910520 4959440 5216890 39.25 71.2 1
10:45:33 2024-01-29 680884 674768 189230 189334 305191 308222 332431 328645 206104 205714 249132 252917 288626 297865 4424273 4688961 6509561 6312613 1079036 1127953 271537 239772 252720 250533 302965 294775 281007 283648 196955 197828 670970 632286 1462113 1437578 405028 400295 576000 581860 715554 697787 735090 736934 766097 782149 755508 831730 1931080 2028784 1211635 1029038 640056 623624 755270 750354 774911 788408 804595 805780 910488 921048 5066369 5216890 39.25 71.2 1
10:45:34 2024-01-29 687695 676977 189045 189666 304156 310060 330853 330674 205606 208418 248783 253694 288382 292978 4433244 4753822 6523564 6303248 1091414 1132599 272820 240144 252256 250951 303249 293841 283117 281958 197509 197210 689606 632286 1483370 1448854 406179 399102 578079 581196 717077 702189 735090 737031 770700 782113 747261 832548 1939068 2026117 1223171 1021626 636413 629065 754845 745994 778220 788965 800135 807000 919627 921574 5023872 5218808 39.25 71.2 1
10:45:35 2024-01-29 686041 675069 189226 189360 304937 310095 330889 330942 205606 208636 248747 254829 287543 292906 4433244 4780174 6443823 6302986 1100820 1127953 271123 240517 251688 250951 301339 294597 281865 283387 197509 197175 701327 627787 1454038 1436559 404757 400259 574779 580784 718378 698601 732023 740545 766256 779909 754845 838495 1942979 2058889 1196304 1013856 640056 626135 747261 750665 780795 782104 801312 814008 913212 914364 4973401 5209094 39.25 71.2 1
10:45:36 2024-01-29 680622 676972 189099 189675 304227 310090 333441 327919 206247 208454 248747 254193 288820 291664 4433244 4691555 6514246 6312970 1077428 1127953 271932 240517 252684 250150 301972 294740 280580 283648 196816 197656 669520 632286 1448296 1434523 405028 400013 576407 582806 715554 698106 735090 737186 766097 783251 754337 830365 1933098 2031071 1209679 1029038 638231 622742 754301 746942 774911 784346 802304 806963 910524 918404 5053361 5214786 39.25 71.2 1
10:45:37 2024-01-29 682643 676503 188666 189405 302982 310060 329889 329408 205926 208237 248783 253899 287369 293711 4433244 4750445 6523489 6284914 1086676 1131228 272730 240179 251866 250707 303213 293017 282762 281887 196955 197518 683721 636245 1450192 1443717 406179 398507 580542 581196 715554 702189 736661 737806 770556 780977 747261 832922 1939068 2021799 1223373 1024649 634602 626837 753771 742718 774911 784310 801312 806963 917209 919706 5075768 5214786 39.25 71.2 1
10:45:38 2024-01-29 684283 675060 188466 189745 302841 310566 331892 328911 205606 208418 248399 255760 287508 297870 4439431 4825482 6518886 6303618 1105481 1129626 270878 240926 250661 250917 304601 294579 281971 282872 197232 197484 685192 629863 1449551 1438598 403310 399698 577217 580966 719976 702189 728664 737186 772648 775522 746535 839690 1944275 2052140 1219460 1011776 635506 627282 746731 742434 779327 786542 797788 811464 918292 914729 4973629 5211062 39.25 71.2 1
10:45:39 2024-01-29 676762 675060 188963 189369 304013 309555 332431 327654 206603 204285 248573 254829 287473 291980 4433244 4711916 6481585 6312613 1088190 1127118 272403 240144 251050 251721 302292 293877 281668 283525 197173 197518 673870 638062 1446198 1429378 406179 403442 576407 583132 719150 698601 734568 741094 766170 779909 754738 830402 1930794 2036858 1211635 1026110 640056 625061 753659 751421 772642 786542 802304 808761 913858 915779 5051177 5211699 39.25 71.2 1
10:45:40 2024-01-29 682680 675055 188675 189436 303369 310060 329889 329978 205641 208272 249343 253694 289545 292978 4433244 4747930 6509561 6275979 1088302 1129552 272629 239562 251688 250917 303213 293393 283313 281923 197232 197175 673870 635338 1448775 1445765 406179 399102 579719 581196 716569 702189 736137 737457 766256 782113 747261 831586 1936305 2021525 1227285 1022427 635960 627282 753766 743808 777115 784382 801312 806926 918409 919777 5079394 5200347 39.25 71.2 1
10:45:41 2024-01-29 686718 674804 188894 189595 303293 310024 330817 329408 205572 208711 248676 254438 287303 292871 4439571 4802343 6480787 6312248 1104698 1131155 271502 240650 251830 251721 302221 293841 281865 282713 197509 197367 699834 630481 1455148 1438598 405028 400893 576954 580784 720485 700585 731812 739838 771484 775414 752056 837191 1941837 2055455 1203980 1016118 640971 627811 749385 751148 781028 784320 801126 813418 916449 910448 4973732 5205582 39.25 71.2 1
10:45:42 2024-01-29 682790 677941 189226 189639 304691 311261 332864 330104 205606 208529 248712 252882 289022 293393 4436531 4677713 6528212 6293929 1075823 1127916 271502 240108 252418 249420 303070 293841 280650 283613 196955 197759 676226 632286 1453183 1435540 405028 400295 576968 583095 715554 699096 735613 735890 765608 783251 753729 830365 1929107 2030447 1233551 1028964 636413 623146 754770 750119 774874 788820 806468 804488 912558 920810 5069988 5205582 39.25 71.2 1
10:45:43 2024-01-29 688674 676494 188636 189639 302622 309086 330853 330907 204934 208747 248747 253624 288382 292379 4430205 4757202 6500236 6302907 1089848 1127880 271537 239365 252110 250498 302360 293841 281870 281620 197509 196560 694939 630481 1463156 1447818 406179 400861 578079 580372 715554 701051 732927 735890 770627 782113 745796 831668 1932878 2029107 1209788 1022599 637321 629065 753086 747127 778773 788784 799375 806889 919591 921079 5029665 5214960 39.25 71.2 1
10:45:44 2024-01-29 686565 674923 189261 186113 304691 309519 331090 329907 205572 208636 248363 254438 287473 292871 4433367 4776766 6444283 6321627 1100652 1129589 270675 240650 251404 250882 301303 294740 281629 282837 197509 197141 693468 627778 1460281 1436559 404454 399662 574779 581196 719661 697118 728627 741814 770556 775522 754696 837228 1935626 2056801 1211635 1016118 640056 623624 744776 751421 779364 786542 803523 813306 913205 910448 4990025 5199063 39.25 71.2 1
10:45:45 2024-01-29 676298 677899 188432 189577 302305 309555 332864 327618 206247 204859 248712 254403 287508 291871 4436130 4731927 6556188 6321377 1080573 1127916 271313 240144 251050 252648 304566 293358 281007 284481 196678 197793 662271 635006 1451912 1436559 405028 401145 579719 586136 716569 701083 736137 735369 766097 784355 752439 834111 1929107 2024676 1201854 1025524 635632 622705 749733 746560 774639 791087 807044 808098 915801 921079 5091608 5216890 39.25 71.2 1
10:45:46 2024-01-29 682827 676529 188533 189781 303262 310060 331623 329373 205926 208565 247980 256042 287508 292623 4436531 4811722 6528212 6312613 1102035 1131228 269816 240890 252184 252504 304102 293806 281980 283145 197232 197793 682250 627511 1464939 1442689 403237 401145 579309 580975 719661 701088 728627 735890 771649 780719 747002 839093 1938379 2039759 1214814 1013221 635632 626392 747261 742425 779178 787656 797603 813923 921118 910484 4970200 5207525 39.25 71.2 1
10:45:47 2024-01-29 677061 675453 189127 189471 303302 309051 332360 326895 206568 208201 247980 255256 287273 293912 4430205 4722272 6490910 6312613 1091414 1125259 271502 240312 250238 250951 302396 293282 281012 283273 196955 197759 683721 636245 1452331 1424319 405028 400857 576407 583544 720448 699096 736137 742559 763825 775522 753585 832735 1929107 2035114 1211635 1025524 640056 623514 750303 750887 770382 785716 804096 811140 913132 917685 5049986 5216778 39.25 71.2 1
10:45:48 2024-01-29 685968 676716 189054 187159 303262 309051 330853 329978 205218 208383 249097 253235 287221 292941 4433244 4757202 6518886 6289519 1091439 1129552 272333 239736 252220 250882 303177 294476 281633 281852 197509 196525 694019 630481 1455163 1447818 406179 400861 578079 580372 715554 700061 732927 735890 770627 782077 744739 829899 1935626 2021603 1211671 1021870 637321 629065 752514 747090 778220 788820 798804 809290 922388 918369 5015271 5214960 39.25 71.2 1
10:45:49 2024-01-29 686449 676977 189084 186500 305156 308116 331587 329907 204968 208600 247980 254438 287508 293042 4430205 4747869 6444283 6330411 1099171 1127953 270710 240144 251050 250707 302044 294904 280161 283379 196955 197175 688135 627787 1453880 1433170 403882 399662 574779 581196 718886 698330 728627 738562 769466 775450 755408 838183 1932878 2053528 1233551 1017571 640056 622559 747261 751532 776660 784320 805617 811570 911800 914546 5008638 5205582 39.25 71.2 1
10:45:50 2024-01-29 674877 675449 188602 187418 301843 309051 333405 327848 206070 205065 248537 254403 287221 290974 4427479 4739485 6556188 6307746 1082782 1127916 271502 240108 251652 250533 305030 292911 281401 283648 196402 197828 662271 635916 1453857 1438598 405028 399662 579719 583214 718604 700898 736661 734848 766097 782115 747591 830505 1921422 2020171 1215548 1025524 635177 624398 753771 742755 772679 788820 802160 811795 917025 918260 5069041 5214960 39.25 71.2 1
10:45:51 2024-01-29 685733 675060 189019 189599 303160 310060 331464 329408 205606 208383 249184 254794 287003 292015 4433244 4802067 6471116 6312613 1103971 1131221 271088 240108 251050 251721 302221 293635 281900 281923 196955 197175 686664 630031 1467399 1438598 404741 400893 577633 580372 720521 701083 732964 738197 766328 775378 749856 836001 1941851 2044814 1231198 1013893 640514 629687 749918 750887 779364 783212 799417 811295 917590 911853 4957122 5210079 39.25 71.2 1
10:45:52 2024-01-29 677822 676494 188636 189675 303972 310309 332900 327919 205926 208091 248747 253659 288680 292114 4430205 4683023 6509561 6293929 1075860 1127081 271313 239400 252684 250882 302716 294740 280663 284019 196402 197484 680779 632286 1460593 1434523 405331 400013 576407 582235 715048 698106 735692 737981 766097 783251 755371 829774 1929107 2028968 1211635 1028058 639599 625321 755846 750850 774911 784346 805893 809013 913169 919559 5066369 5210567 39.25 71.2 1
10:45:53 2024-01-29 688665 676494 188340 187286 303054 311739 331480 328911 205572 204464 247944 254606 288626 291664 4439571 4785020 6518886 6312337 1091439 1132834 270675 240108 252220 250115 304102 293429 281865 282983 196955 197175 682250 626893 1454008 1447818 403882 400861 579309 580372 719150 701088 730773 735460 770663 781011 747591 837266 1940745 2038151 1217504 1012452 634268 625321 748817 745854 779550 784346 796470 809113 921697 917140 5009976 5210567 39.25 71.2 1
10:45:54 2024-01-29 677763 675032 188929 189675 303195 311298 333983 326895 205926 208201 247980 255332 287473 293188 4427580 4708543 6481585 6303248 1091279 1126284 271952 240108 250274 251301 302157 293180 281401 283057 197101 197484 673870 637153 1447592 1425329 405891 402430 576407 583580 719661 699096 737186 743085 763286 779909 753049 830365 1929353 2033672 1217504 1024649 639363 625321 753511 751421 772642 786542 802379 810598 913205 918224 5068296 5200347 39.25 71.2 1
10:45:55 2024-01-29 687520 675060 188602 189705 302805 311261 331749 328911 205606 203863 247944 254048 288965 291664 4427047 4777662 6518842 6312613 1091439 1129589 270451 240458 252220 250498 303213 292946 281436 283414 196816 197484 673870 626893 1457954 1446791 403882 400861 578898 580372 718640 700061 728627 735890 770627 781563 747628 836633 1926991 2037916 1217504 1011013 633699 624878 747620 746385 781547 784310 797665 809764 922263 917140 5004150 5211241 39.25 71.2 1
10:45:56 2024-01-29 677371 676712 188006 185787 302098 311739 332864 328997 206712 208347 248747 254438 287221 291422 4430205 4724779 6556197 6293490 1083656 1127658 271537 240108 251564 250742 304780 292465 281900 283379 196402 197828 645124 636245 1448741 1436559 405603 399662 581330 582801 717585 701620 737186 733771 768988 779807 749289 832772 1929107 2023037 1238778 1023192 632797 623734 753161 745630 774487 789862 805893 808575 914359 920664 5079394 5214960 39.25 71.2 1
10:45:57 2024-01-29 687387 676503 188597 189705 302345 311298 331892 329497 205932 208454 247561 254829 287473 291516 4430205 4781620 6508846 6307746 1100764 1129589 269440 240686 250727 250498 303888 292871 281633 282028 196816 197484 694795 626446 1467541 1442689 403273 400861 579719 580784 719150 701088 728664 735890 766292 779909 747628 839093 1941249 2039759 1219460 1011013 633699 621902 746520 745952 781547 788773 797640 813998 921081 915659 4976095 5191621 39.25 71.2 1
10:45:58 2024-01-29 675523 675453 188888 189568 304191 308186 331623 327654 206431 204285 248573 255221 287438 297875 4420564 4689799 6472259 6276090 1082009 1125259 272749 239400 251439 251607 301303 293877 280972 283180 196402 197210 672420 636839 1487758 1433443 406179 399662 574779 583603 716569 697118 735885 738598 767761 783039 754301 829774 1929218 2029352 1206989 1025796 638418 623734 753771 749030 776623 788773 806468 806983 913205 920282 5070690 5200104 39.25 71.2 1
10:45:59 2024-01-29 688288 674804 188830 189604 302805 310309 331623 329907 205332 204361 247980 253659 287473 292108 4423892 4759704 6499413 6303248 1094741 1127953 269886 240108 251830 249454 302892 293017 281871 283027 196402 197175 672420 625108 1478221 1442689 403273 400295 578898 580372 719661 701088 728627 735987 770663 781563 749289 838495 1937002 2035610 1217504 1012452 633699 625505 746767 745323 781547 789620 801662 813381 921734 916491 4989124 5211241 39.25 71.2 1
10:46:00 2024-01-29 676483 674795 189054 187155 303302 310748 332395 325945 206282 205435 247944 255256 287273 297714 4430205 4729939 6490910 6303248 1096078 1126284 269886 240926 250661 250707 302716 293841 281239 284481 196264 197862 662271 632593 1454807 1426340 403310 399698 574779 581910 720521 697118 731886 738004 766133 775450 755944 836596 1926991 2052072 1227852 1016118 637321 621970 747371 747642 776489 784247 806969 813344 908951 914510 5023393 5201869 39.25 71.2 1
10:46:01 2024-01-29 674914 676716 188460 186036 301427 310024 331892 327919 206282 205040 248605 254048 287473 292114 4424032 4735290 6565513 6303248 1084955 1127953 271537 239940 251475 250533 304851 296509 281668 283648 196402 197862 645124 635791 1446576 1436287 405603 399662 579719 583214 717622 701884 736661 733807 766133 782115 750562 831903 1924223 2017274 1196304 1023192 632797 625061 751518 742902 773948 790451 800777 808575 918399 918297 5081592 5213171 39.25 71.2 1
10:46:02 2024-01-29 683257 674974 188757 187159 302805 311666 330853 328645 205606 205569 248605 256042 286820 297714 4427440 4790419 6457623 6302869 1106342 1127953 271088 239940 251122 251686 301020 293841 281900 281923 197232 197038 698341 628684 1452199 1437578 404741 400893 576407 580372 720485 698876 730773 738234 766292 775414 749856 836829 1932656 2044814 1203980 1011013 639599 625493 747297 747678 779327 783066 801942 811458 917025 915194 4977404 5205582 39.25 71.2 1
10:46:03 2024-01-29 678888 675064 189049 186595 304798 308116 331892 328379 205641 208383 248759 252707 289030 292978 4423892 4664204 6489981 6293966 1075860 1128805 271278 239772 252684 249420 302716 294740 280280 283613 196402 197484 669520 632286 1474095 1433506 405028 400295 576000 581856 715048 698106 736137 736412 764978 783251 754836 829774 1927463 2028932 1211635 1026110 637321 623464 753803 747077 774948 784238 805818 807783 912338 919632 5056203 5211241 39.25 71.2 1
10:46:04 2024-01-29 687658 675069 188632 189661 303017 311188 331354 329943 204934 208636 248427 252777 287543 291912 4423892 4753933 6499413 6303248 1091225 1130427 269886 240108 251901 249454 303888 293841 281007 284019 196402 197656 672420 626893 1471063 1445765 404183 400295 578898 580372 719150 701088 730905 735987 770700 781011 747100 838495 1938379 2035646 1217504 1011013 634150 625284 747297 745047 779327 788773 800517 813781 920933 911890 4954805 5203392 39.25 71.2 1
10:46:05 2024-01-29 675513 673122 188666 189303 303267 311298 331444 328641 206247 204285 247980 255072 287473 297925 4421240 4673747 6472259 6303248 1078722 1124690 272538 239365 251866 250917 301339 293877 280580 283180 196816 197210 670970 634098 1482083 1432491 406179 400861 574779 580210 715554 697118 735088 738293 766097 780977 753729 829183 1929107 2026478 1235545 1026110 638909 623293 752625 749288 771621 784455 802268 809831 912779 917612 5046771 5199675 39.25 71.2 1
10:46:06 2024-01-29 684721 675055 188471 189338 303180 309812 330621 329943 205572 208347 248783 253482 288137 292748 4423892 4738657 6500236 6289002 1088302 1129589 272368 239772 251688 250533 302752 293282 282209 281541 197191 196594 682250 632286 1444793 1445765 406179 401283 578898 580372 715554 702189 735090 737097 766256 782149 746017 830402 1935737 2016701 1231198 1019560 634602 625529 753161 741447 774018 784527 802236 809253 924318 921048 5034047 5216546 39.25 71.2 1
10:46:07 2024-01-29 686718 674804 189295 185982 305151 308222 330603 330531 205395 208418 247980 254438 287473 295061 4420740 4751254 6434958 6308113 1099247 1127916 270710 240108 251439 250707 300846 294529 281436 282841 197232 197298 702820 627787 1481859 1434523 404454 399698 574510 580372 719661 697118 728627 740764 765990 775522 753622 837266 1937002 2050618 1231556 1011013 639817 623404 744960 750698 778556 782104 801312 811458 917756 914364 4952446 5199675 39.25 71.2 1
10:46:08 2024-01-29 681051 675060 188933 189374 304691 311028 332612 328911 205572 208383 248537 252917 287473 292722 4420840 4668472 6509649 6294079 1075897 1126284 271313 240144 252684 249454 303177 293592 280166 283498 196402 197210 679308 632286 1448018 1433506 404741 400013 577669 582683 714541 698601 735090 735899 767254 783251 754301 829774 1926376 2025908 1209679 1026562 636413 622851 753269 746671 773849 784527 802377 809253 913095 922356 5056203 5209094 39.25 71.2 1
10:46:09 2024-01-29 686718 675069 188662 189670 303329 311739 331104 332424 204934 208529 249132 252882 287508 292726 4420740 4746997 6499413 6293883 1091439 1127953 271502 239400 252418 249454 302965 293429 281436 281958 197232 196560 698433 628235 1462139 1445765 405028 400295 577932 579549 715554 699037 730810 735465 772596 779879 747376 832333 1927028 2029352 1217504 1017353 634602 626449 750606 744790 777455 788965 796052 808675 922278 921048 4999608 5209094 39.25 71.2 1
10:46:10 2024-01-29 682712 673883 188632 189334 304263 307650 331928 329159 205332 208636 247944 254473 287822 292235 4420840 4729385 6439231 6322322 1097681 1127953 269886 240144 250661 250533 302256 293841 280128 283180 196402 197175 693302 626893 1471445 1427352 402703 399698 574373 576811 719431 696624 728664 736077 768377 775450 755408 836038 1932878 2049071 1221582 1015337 636413 621970 743905 747678 774948 781554 802454 812876 913095 914256 4990176 5185446 39.25 71.2 1
10:46:11 2024-01-29 675830 674959 187875 189736 301881 308222 331892 328678 206006 204859 248328 253871 287103 290359 4423892 4728981 6556188 6284517 1082009 1126320 271313 239975 251086 252592 303959 292252 281148 283613 196126 197518 654291 635969 1447744 1434523 405315 401428 579719 584433 717585 700098 736137 733807 766133 779655 746535 830402 1926367 2013843 1217504 1022464 632797 623734 751138 740399 772285 788965 802454 806963 917104 921048 5075068 5201657 39.25 71.2 1
10:46:12 2024-01-29 683956 674145 187967 189630 302797 309555 330925 328861 205863 205435 247179 255008 287508 291458 4421164 4796742 6514246 6290471 1100764 1127916 269628 240890 250661 250150 304138 293017 281668 282748 196955 197210 673870 626446 1457720 1438598 403025 400861 579309 581196 718378 701656 728664 735369 766292 779909 752311 838495 1932582 2035646 1217504 1009577 633699 625505 745783 744519 779697 784418 800172 811719 919716 917030 4990176 5196616 39.25 71.2 1
10:46:13 2024-01-29 677763 672904 188825 189604 303302 308222 331928 325945 206247 205184 248605 255221 287038 293087 4427322 4695826 6500215 6303248 1084052 1125487 272784 239400 251122 250951 301374 293881 281007 282868 196402 197175 683721 636170 1468538 1432491 406179 399698 574779 580966 716569 697118 736727 737227 768377 779843 753659 830365 1927360 2032230 1217504 1025524 639363 623734 752202 748609 771621 784174 801735 809336 911204 917067 5029475 5199675 39.25 71.2 1
10:46:14 2024-01-29 682753 677638 188524 186630 303329 310060 329622 328946 205641 204572 249304 253449 287473 292114 4405174 4738657 6499526 6298374 1088215 1127916 271088 239400 251901 250150 303177 293180 281007 282024 197509 196560 699904 627787 1466911 1447818 405603 400295 578079 579549 715554 701088 732406 735378 770700 780977 746473 833280 1935737 2023574 1217504 1017316 634602 625565 751138 742608 777078 784527 795450 805743 918292 919055 5004209 5211062 39.35 71.2 1
10:46:15 2024-01-29 686449 675370 189157 186108 304726 310090 329889 329640 204968 205678 248847 254403 287438 294335 4411678 4735769 6472259 6312248 1094442 1128186 269816 240481 251014 250673 302645 293358 280553 284246 196402 197793 686112 628684 1481725 1429378 403845 401428 574742 581196 719394 695768 730736 738526 768341 775414 755808 837389 1926991 2053528 1221582 1016060 636338 621934 744886 749796 777152 782104 802236 813456 911776 911963 5010826 5199675 39.25 71.2 1
10:46:16 2024-01-29 677445 674882 188529 186626 303124 310382 332594 327353 205572 205003 248253 254158 288277 290214 4417773 4688961 6518886 6298477 1075850 1126323 271088 239904 252612 249386 302716 293841 280637 284219 196402 197621 652862 632286 1451639 1433443 405044 400295 576407 582647 714505 699096 736218 736934 765483 783215 754264 830365 1929107 2025908 1207723 1026110 636413 623734 753269 747164 774362 788965 802304 806652 911689 917073 5054524 5200347 39.25 71.2 1
10:46:17 2024-01-29 686718 674882 188529 186775 303088 311298 330817 329640 204934 203829 247980 253899 288959 291824 4423995 4766475 6499413 6293214 1093774 1127916 270417 240481 252220 250115 303639 293017 281865 283379 196955 197175 672420 626446 1475916 1442689 403273 400861 579719 580372 719150 701584 728590 735460 772685 781011 749918 839093 1938379 2036559 1217504 1010257 634150 625505 744358 743992 779660 784382 797825 810526 919812 915707 5001106 5209094 39.25 71.2 1
10:46:18 2024-01-29 679217 673924 188795 186897 303926 310419 333875 327583 205572 208565 247944 254726 288067 293320 4420840 4736692 6494769 6312248 1093662 1127081 269886 240650 251050 250882 302929 293841 281007 284481 195872 197862 645124 631383 1451718 1427352 403559 403099 574779 581463 720485 696095 730736 737723 766097 775414 755944 836001 1925588 2052072 1215597 1016060 636413 621934 746530 747605 774948 781482 804171 813456 911776 913253 5016523 5200347 39.25 71.2 1
10:46:19 2024-01-29 676964 676643 187937 187549 302159 310309 331713 326860 206213 204859 248712 254226 288032 292079 4420840 4733559 6546862 6298374 1082009 1127658 271502 239904 251086 250498 304102 293322 281007 283666 196229 198262 671152 634098 1448987 1433443 405028 401145 579719 583186 717077 699531 736661 734811 765792 780941 751370 834706 1924999 2021566 1203810 1023192 633699 621970 750039 746215 772716 790638 802377 804562 911726 919741 5064024 5207113 39.25 71.2 1
10:46:20 2024-01-29 687426 674882 188363 186630 303124 311028 331211 329337 205395 204429 247944 253659 288881 292051 4414540 4770866 6500236 6293986 1089885 1127916 270675 239329 252220 250115 303142 293152 281113 282748 197370 197160 694170 626430 1449380 1445765 405028 400013 578079 579139 715554 701083 730773 735369 770396 782115 747628 833553 1932878 2032230 1217504 1014615 634150 621938 749422 742535 779252 788965 795413 809299 920928 915743 4997522 5212818 39.25 71.2 1
10:46:21 2024-01-29 684082 673929 188957 186626 304258 310150 332216 329337 205218 208600 247980 254438 287194 293334 4411678 4728829 6472259 6293490 1092194 1125259 269886 240481 250274 250707 302256 293358 281016 283613 195816 197828 657921 632593 1463394 1424197 403237 400259 576138 581824 719939 696588 730773 738890 765828 775378 754970 834109 1930098 2049165 1225817 1016060 636413 621018 744886 746244 773812 779834 802304 811719 911849 911963 4980880 5199675 39.35 71.2 1
10:46:22 2024-01-29 677445 674955 188529 186897 303124 310163 332684 329463 205892 208383 248363 254048 287508 290684 4411678 4723335 6546862 6289002 1082009 1126284 271348 239400 252024 250184 304816 292465 281007 284148 196402 197793 645124 634552 1449545 1434523 405603 401428 579609 583544 717585 700593 736661 734848 765719 782115 746966 830402 1929107 2015353 1215548 1023192 632797 623734 751518 742902 772716 788965 802454 806963 914542 919670 5066259 5203114 39.25 71.2 1
10:46:23 2024-01-29 684721 673421 188825 186892 303924 310789 332405 329230 205755 205291 248712 254438 286568 298086 4430205 4787755 6476487 6293897 1103971 1127916 271088 240108 250274 251301 302009 293393 281900 281887 196955 197141 686664 628684 1463773 1434523 404454 400893 577224 580924 720521 700585 731849 740728 766292 775112 749252 834776 1938379 2044741 1231198 1011013 639363 621902 747297 749399 779426 782106 798998 811682 917030 911963 4940655 5189380 39.25 71.2 1
10:46:24 2024-01-29 679106 675915 188524 186626 304512 310419 332720 330273 205932 205147 248328 252882 287473 291664 4417999 4699927 6537537 6280020 1080465 1127916 271313 239736 251086 250498 305267 292563 281668 283485 196402 197793 654291 635006 1446868 1435540 405028 401428 579719 583544 717314 701088 736661 733784 766267 782115 746657 830365 1932878 2013843 1217504 1022918 632456 625061 751518 742865 772716 784527 802454 806963 915837 917757 5069988 5210567 39.35 71.2 1
10:46:25 2024-01-29 684586 673412 187976 187023 303544 309883 330710 328733 206257 205435 248676 255614 286673 292978 4424380 4780174 6462382 6298374 1103971 1128459 271088 240108 251086 251301 302221 294198 281865 281887 196955 197004 689606 628684 1470747 1434523 404454 400929 576407 580372 720485 700585 731849 740618 766292 775414 750955 836633 1938379 2044777 1229241 1012452 638909 621902 747297 747642 779697 779798 796618 811682 916130 911963 4947716 5193654 39.35 71.2 1
10:46:26 2024-01-29 681037 676940 188825 186365 304298 310419 331444 327741 205755 205435 248919 252812 287473 292527 4427322 4673750 6508884 6298374 1075673 1125259 270675 240108 252220 249351 303213 293841 280153 283613 196402 197656 668070 632286 1472773 1434523 404741 400013 577669 582647 715048 701083 735090 735460 765519 783215 754845 832646 1923724 2023037 1209679 1024649 634602 621934 752202 747164 773348 788965 802304 804562 909202 917757 5051177 5203114 39.25 71.2 1
10:46:27 2024-01-29 687169 676705 188529 186630 302907 309449 330710 329764 205116 206039 248605 252847 287473 292186 4424457 4746812 6509561 6293883 1091439 1127880 270640 239400 252256 250150 303213 292911 281007 282748 196402 197175 672420 626446 1477102 1446791 403882 400295 578079 579549 717585 701088 728664 735369 770663 781563 747628 838183 1937002 2035114 1217504 1012452 633875 625505 747297 744519 779697 784527 796345 809336 919591 915707 4991178 5203114 39.25 71.2 1
10:46:28 2024-01-29 678289 675453 189127 186630 303124 308980 332486 327212 206075 204887 247802 255008 288425 292978 4414715 4717935 6494769 6298374 1090635 1124987 271537 240108 250661 250917 302256 293635 281640 283180 196402 197793 672420 635791 1475890 1424197 405891 400929 576407 583580 719431 699096 737186 738234 764978 779909 752092 830467 1927323 2035114 1215548 1023192 638231 624619 751670 748736 771621 783242 803947 810526 909202 910556 5034733 5191621 39.25 71.2 1
10:46:29 2024-01-29 684658 674800 189778 186630 303151 309449 329711 329764 205469 205291 249599 252707 287438 292118 4420840 4739485 6489295 6293986 1088298 1128805 271537 239400 251866 250498 302965 293358 281117 281663 197509 196560 695491 628684 1488215 1444740 405907 400295 578079 580372 715554 701083 734116 735890 770700 782077 747261 832296 1932878 2021603 1217414 1017316 635177 627814 752202 746104 776796 784527 796618 806690 919591 918442 5009976 5201094 39.25 71.2 1
10:46:30 2024-01-29 685590 675449 189054 186418 305012 309980 331211 329497 205435 205435 248186 254608 288626 292734 4414836 4715525 6471426 6302869 1092975 1125259 270585 240481 250838 250917 302256 293358 281042 284281 196126 197828 660821 631656 1454138 1424319 403273 400295 575592 582683 719976 696131 730810 737735 765519 775414 754696 834776 1932878 2047224 1209613 1015337 636413 621934 744923 746413 774948 780968 802340 811719 911849 910412 4957943 5188794 39.25 71.2 1
10:46:31 2024-01-29 678695 674773 189019 186897 303053 310199 332720 327512 205789 205291 248570 254018 288207 291161 4408519 4728981 6546576 6275152 1081236 1124654 271952 239940 251086 250533 302360 291984 281949 282748 196789 197484 666620 635006 1452945 1438598 405891 399997 580542 581824 716569 702153 736661 736412 768921 779807 746966 830365 1928327 2013843 1217504 1022464 632797 623734 753123 742902 772716 788965 802454 806963 916252 918406 5060583 5190752 39.25 71.2 1
10:46:32 2024-01-29 683257 674508 188168 187159 302923 309666 330710 327777 205469 205291 247802 255045 287334 292537 4408742 4794292 6490910 6284517 1100764 1127081 269851 240517 250274 250150 303177 292465 281997 281887 197101 197175 672420 627787 1470119 1436559 402666 399400 579309 581196 718378 701620 728627 737554 770556 775522 747261 838495 1932656 2035646 1219460 1007317 633699 625505 747297 744519 778520 784382 798998 811719 919541 913814 4966527 5181400 39.35 71.2 1
10:46:33 2024-01-29 677028 674486 189054 186892 304792 311298 332486 326753 206144 205291 247802 254867 286899 292832 4405188 4715292 6472259 6293490 1088265 1125259 270710 240627 250062 250917 302044 293841 281541 283145 196955 197484 676226 635791 1442894 1420158 405603 403099 576000 583544 719661 699096 736137 740204 763862 779909 752092 830402 1927736 2032230 1235599 1021737 638455 623734 751021 748572 771621 782104 802377 811104 910618 914546 5000818 5181400 39.25 71.2 1
10:46:34 2024-01-29 674877 675449 187937 187155 301849 309918 330710 327247 206144 204680 248570 253484 288644 291931 4411475 4735807 6518886 6284517 1082076 1127916 272142 240028 251475 250707 303177 293017 282762 282748 196402 197573 669520 635916 1448870 1438598 406179 399347 580542 580342 716569 702153 737186 737031 769466 780977 749496 830402 1924223 2013572 1221416 1021737 632797 625505 752202 742902 773849 784455 801312 806963 915691 917757 5066369 5188794 39.25 71.2 1
10:46:35 2024-01-29 681850 674768 188464 187418 302096 312206 330746 328769 205469 205435 247802 255651 288626 291560 4414540 4801344 6481585 6285138 1102296 1126247 270710 240721 249500 250567 303213 292705 281900 282784 196816 196901 683721 629582 1448542 1434523 402630 399662 577158 581196 719431 701620 728590 735890 766292 775486 746929 839690 1938379 2041424 1219460 1007354 634150 621902 742837 746104 777382 784382 798998 814185 919812 910484 4962982 5190752 39.25 71.2 1
10:46:36 2024-01-29 676796 673543 189054 187023 303053 310639 331785 328214 206144 204859 247802 255045 287273 293918 4414540 4701581 6472259 6289396 1088265 1125259 271572 239772 250375 250951 300773 293599 281034 282748 196402 197038 693302 635338 1466256 1423310 405891 400576 575592 583095 719150 698106 737186 740764 763862 779909 753729 830365 1927736 2031893 1235545 1022464 638418 623734 752202 750465 771621 784418 802377 811682 910618 915696 5009976 5181400 39.25 71.2 1
10:46:37 2024-01-29 676863 675190 189041 186892 302583 311225 330696 327777 206144 204859 248641 253484 287473 292832 4414540 4711731 6490129 6293883 1088302 1127916 272142 239400 252043 250696 303177 293393 281865 281423 197509 196560 682570 629582 1456720 1445765 405891 400578 578079 580924 715554 701088 732964 735890 770700 782986 745870 829936 1935626 2020171 1234685 1019560 634602 626413 751518 746104 777149 788965 797221 806353 919627 919091 4997008 5187518 39.25 71.2 1
10:46:38 2024-01-29 684034 673127 189088 186263 304869 310126 331337 329497 205469 205435 247873 254263 287334 292707 4420840 4729385 6434958 6321377 1098406 1127118 269886 240144 251086 252592 302292 294740 280170 283414 196955 197210 683295 628235 1464026 1429378 403882 399698 574779 581196 720521 697118 730254 738562 768921 777923 755944 838495 1931506 2053528 1219587 1015337 636413 621970 746767 749932 775113 782104 801129 811719 914542 910484 4952370 5185095 39.25 71.2 1
10:46:39 2024-01-29 676114 674587 189054 186591 303937 309907 331641 330040 205469 205147 247873 252777 288076 291482 4411678 4690923 6537537 6290000 1079036 1125259 271278 239940 251050 249420 304337 292670 280188 283648 196402 197690 666620 632286 1446349 1432425 405028 400861 579309 583544 717314 699037 736137 733807 765015 782113 751407 829899 1926367 2019564 1199898 1022464 633699 622851 749385 745047 772716 788965 802377 804599 909202 920428 5046153 5192534 39.25 71.2 1
10:46:40 2024-01-29 683761 675060 188666 187023 303017 311739 330603 331482 204865 205435 248605 252742 288626 291725 4420840 4744556 6499413 6289002 1090662 1127953 270710 239772 252648 249420 303910 293429 281042 282748 196816 196901 672420 626446 1455467 1443717 403882 400295 578079 579549 717860 700061 728664 734939 770300 782115 747395 836633 1932878 2032230 1194385 1012178 632456 625061 747150 745047 779697 784527 796618 809336 919627 915779 4991178 5190752 39.25 71.2 1
10:46:41 2024-01-29 682289 674106 188671 187023 304360 309433 332648 327671 206114 205435 248221 254689 287334 292832 4423995 4719081 6462307 6301674 1092645 1125259 269851 240481 250874 250533 302009 293429 279726 284046 196402 197484 669520 628684 1473488 1429378 403596 399698 574779 581196 719431 696131 728664 737154 768377 775486 755958 837266 1924223 2050618 1221582 1013221 637321 621970 746238 747678 775113 782104 802454 811719 911812 911963 4971123 5180089 39.35 71.2 1
10:46:42 2024-01-29 675523 674472 188031 189409 302052 311078 331641 328678 205789 205172 248221 253908 287478 290150 4411595 4714962 6537537 6273417 1081343 1125259 271123 239772 251086 250150 303924 292607 281007 283613 196126 197518 652862 634098 1444824 1434523 404741 399382 579719 582701 717077 701009 736137 733894 766097 779909 749385 830505 1926367 2013843 1215548 1021737 632456 623734 751670 740435 772716 784527 801014 806963 914542 917721 5055531 5188794 39.35 71.2 1
10:46:43 2024-01-29 682449 673122 188044 189405 303713 312181 330603 328627 205686 205147 247455 255116 287334 291504 4417903 4790886 6490091 6286969 1103971 1125259 270710 239400 250309 250951 301339 292946 283339 281887 196955 196594 686664 628235 1474721 1433506 404454 400929 576407 580372 720485 699096 731056 740204 766292 775414 749856 836038 1937002 2041424 1207818 1011013 638455 621938 747297 746979 779145 779286 797221 811719 917172 911318 4933608 5179429 39.25 71.2 1
10:46:44 2024-01-29 676936 674592 188632 185588 304254 310419 331104 329609 205829 205147 249025 252777 287334 293603 4408443 4635078 6499413 6284914 1075598 1125259 270675 239400 251086 249351 303249 293073 280153 283798 196402 197210 668070 632286 1460257 1429378 404521 400013 578079 581842 714541 700089 735090 734848 766133 783251 753049 829899 1926367 2021603 1219587 1023192 634602 622411 750451 746634 772716 788965 802377 805607 910524 920428 5043969 5188794 39.25 71.2 1
10:46:45 2024-01-29 685739 674111 188632 189365 303054 311298 331104 329159 205332 205977 248431 253274 288041 291733 4411640 4765577 6499413 6284517 1097681 1125487 269064 240517 251050 249420 302644 292705 281475 282859 197137 197210 673870 625108 1472538 1438598 402703 400593 578898 579549 718640 700061 728627 736412 766292 779909 747628 838495 1934925 2034168 1217504 1009540 633248 625505 747297 742046 779697 784455 797862 810526 918889 910556 4957905 5181400 39.25 71.2 1
10:46:46 2024-01-29 677445 673086 188632 189374 302665 307220 332648 329376 206006 205364 247664 254724 287748 291968 4411640 4711916 6471291 6284517 1090572 1125259 271537 239859 249536 250986 301797 293806 281007 283180 196402 197573 670970 636245 1458105 1424319 406179 400893 574779 583544 718640 698106 733491 738598 763862 779909 752092 830365 1927736 2030790 1192466 1022464 638455 623734 751138 747463 770529 782140 802340 810526 909136 910520 4999259 5181400 39.25 71.2 1
10:46:47 2024-01-29 676771 674106 188632 189330 301463 311960 329640 329609 206006 204717 248883 253731 287473 293086 4411678 4715292 6480548 6284914 1086714 1127621 271123 239400 251755 249454 301901 292982 281007 281887 197232 196287 682343 626855 1453761 1445765 405028 400295 578079 579549 715554 701083 731329 735369 770700 779879 747261 832333 1924259 2026117 1217504 1014394 634602 625493 750075 745047 777419 788965 795450 805780 918329 917067 4990176 5191621 39.35 71.2 1
10:46:48 2024-01-29 682827 672570 188636 189303 302977 309105 330531 329124 205332 205833 248463 254050 286899 291968 4417625 4723198 6471539 6307746 1091414 1125148 269816 240481 250661 252684 302221 293635 280153 284481 196402 197828 668070 630204 1481956 1427352 403273 399662 574336 582287 719431 696095 730736 737981 768341 779614 756405 836596 1925588 2050618 1214849 1015337 637321 621908 746767 747605 774764 782068 801698 813456 913822 913253 4952089 5179429 39.35 71.2 1
10:46:49 2024-01-29 676078 674583 188933 189564 303267 307865 331892 329390 205829 205328 248498 253945 289030 290893 4411791 4715876 6528212 6279630 1082001 1128805 271362 239736 251014 250150 304801 292429 281007 283578 196402 197621 660821 634098 1446284 1433506 405028 401428 579719 583209 717314 700061 736661 733771 765645 782115 747359 830365 1927847 2016701 1239535 1022918 632456 623734 751630 742902 772716 784491 801883 806963 914505 917721 5060583 5186824 39.25 71.2 1
10:46:50 2024-01-29 681313 673081 188044 189639 301463 309086 329853 327883 206217 205328 247731 255332 287099 291153 4411602 4797265 6481585 6293490 1100542 1128459 270570 240855 249500 250498 303213 292465 281865 281887 196816 197175 673870 628684 1457468 1433443 402345 401428 579309 581196 719513 701088 728590 735890 770011 775486 748080 839093 1938379 2038533 1219460 1008152 634150 625505 742778 745047 777382 783583 797221 811390 920110 911963 4945372 5188794 39.25 71.2 1
10:46:51 2024-01-29 673607 674706 188636 186097 303302 308186 331121 326895 206471 204455 248847 254548 287229 293646 4411867 4650645 6462270 6302869 1075850 1125259 272087 239223 252220 249420 301339 293841 280153 283180 196402 197175 680779 630932 1456113 1433443 405891 400295 575592 581340 715048 698781 736137 738078 766097 782113 755408 832179 1926464 2025908 1211635 1026110 639089 623293 752699 747642 774948 784491 802032 808724 911168 910592 5025184 5181400 39.25 71.2 1
10:46:52 2024-01-29 680622 673533 188636 189338 302841 310060 329818 327919 205366 204816 248883 253733 288277 292624 4405315 4727313 6481585 6283696 1085164 1127658 272503 239223 251086 250115 302716 292769 281940 281528 196955 196833 686664 632286 1460940 1443717 406179 401428 579309 580372 715554 700935 735090 737467 770556 781527 747261 830505 1929130 2013843 1229241 1017316 634564 621902 751670 740399 774948 784491 799946 805743 917209 917073 5025985 5188794 39.25 71.2 1
10:46:53 2024-01-29 682827 672579 188679 189038 302837 309086 328858 328645 205253 205328 248463 253733 288503 294434 4405288 4721978 6425800 6302874 1096898 1128459 269851 240002 251050 250150 301797 294497 279923 282748 196955 196594 676770 626446 1471922 1429378 403882 399662 574373 581196 718886 696131 730500 738598 768377 775486 755270 837228 1932878 2050618 1227566 1015337 637321 621934 746238 749140 775149 783242 802454 812876 911812 913900 4954483 5186824 39.25 71.2 1
10:46:54 2024-01-29 674613 674592 188593 189029 302805 307650 331892 326895 205606 204717 250085 253768 288102 290510 4408484 4716672 6528212 6268975 1078888 1125259 271502 239329 250943 250184 303142 292607 281936 282636 196402 197175 668070 634552 1468214 1437578 406068 401428 580542 580930 715554 702153 737186 735987 769466 779843 749496 830402 1924223 2013843 1198223 1021737 632347 623441 751670 742865 772716 784491 801883 808600 918509 918442 5018788 5188794 39.35 71.2 1
10:46:55 2024-01-29 684283 673086 188597 186104 303049 312215 329355 330310 205429 208383 248289 254716 286959 294324 4417903 4735688 6444085 6305187 1092975 1125259 270829 240144 250587 250778 302221 293358 280144 283648 196553 197484 668070 628684 1457873 1427352 403273 399662 574336 581196 719431 697118 728627 740714 768341 775450 755270 835964 1932458 2050618 1223576 1013893 636087 621934 744652 747642 774948 782104 802454 813456 910488 913900 4980502 5183125 39.25 71.2 1
10:46:56 2024-01-29 676078 674601 188040 189493 303039 308151 331856 326895 205606 204716 247980 254158 288277 290032 4417903 4716672 6542180 6280998 1082009 1127880 271313 239940 251050 250778 304102 291984 281878 282748 196476 197484 665171 634098 1442386 1434523 405603 402214 580542 582647 717077 701088 736661 736048 769466 779843 747002 830402 1927736 2013843 1211635 1021737 632797 623734 751518 742902 772168 788965 802454 808149 917172 918442 5057239 5187518 39.25 71.2 1
10:46:57 2024-01-29 681859 671147 188466 186239 302345 309121 329319 327919 205287 208055 247980 254193 288464 292841 4421001 4763834 6439381 6290471 1097561 1127658 269851 239081 251050 251478 302046 293393 281436 281892 196955 197023 688502 626893 1460532 1433443 404454 399698 575592 579549 719661 698601 728664 740764 765990 775486 753235 837228 1927028 2044321 1221416 1010294 638909 625948 747297 746979 778145 782106 800742 811719 913822 913253 4942987 5181400 39.25 71.2 1
10:46:58 2024-01-29 676593 673081 188602 189303 303764 308996 330889 326930 205253 204716 247944 252460 287264 291589 4417903 4677766 6518655 6293490 1074905 1128459 271053 239365 252022 249386 303070 293890 280118 283613 196402 197210 668070 631383 1458273 1429378 404454 399730 577046 582647 714541 699096 735090 735465 764523 782113 754301 830365 1923724 2023037 1209679 1025379 634602 621970 752699 745847 772716 788965 802340 805743 909202 918859 5036774 5181400 39.35 71.2 1
10:46:59 2024-01-29 682770 673603 188632 189338 303054 309051 329324 328609 205253 204859 248537 252882 287473 291822 4411678 4737732 6490242 6275152 1091414 1128459 269851 239365 251652 249386 304231 293251 281007 281887 196402 196594 672420 625533 1476862 1443717 403882 400295 578079 579278 716569 699001 728664 734032 770663 781847 747628 834813 1932878 2032230 1217504 1011013 633699 625061 747297 745157 779426 784491 795450 809336 919591 915743 4983161 5180089 39.35 71.2 1
10:47:00 2024-01-29 676686 671111 188078 189299 302805 308151 331928 328409 205606 208347 247215 254473 288161 292478 4405174 4688186 6462382 6279630 1084955 1126284 272107 239329 250661 250882 301923 293699 281091 282748 196402 197004 670970 635461 1447115 1425329 406179 400295 574779 581824 718369 697118 734696 739644 765556 779909 754029 829183 1927745 2027345 1212136 1025104 638455 623734 752202 746979 771621 784117 802454 806963 910524 910556 5011894 5179429 39.25 71.2 1
10:47:01 2024-01-29 681313 673122 188074 189334 302801 309051 328822 328911 205399 204572 248537 252671 287003 291826 4408329 4728407 6490519 6275562 1091488 1129915 270451 239126 251475 249386 302256 294955 280902 281989 196955 196560 694170 625981 1452771 1443717 404741 400295 577669 579139 715554 700089 730736 734848 766292 779843 746017 831705 1932878 2023537 1211635 1016118 634602 625529 750075 742572 777419 784527 795450 806926 919591 917757 4986422 5188794 39.35 71.2 1
10:47:02 2024-01-29 684278 672822 189261 185588 304227 307650 329853 328911 204968 208272 247561 254048 287822 293393 4411488 4715216 6471761 6289396 1088918 1126397 269851 240108 250274 250150 302256 292662 280065 283648 195816 197828 666620 629582 1453272 1427080 402703 399662 574779 580111 719939 696847 730254 738890 768341 775414 755808 838221 1931506 2047713 1205623 1014615 635960 621494 743831 747642 775028 780968 802454 814148 911911 911963 4973401 5175737 39.35 71.2 1
10:47:03 2024-01-29 673349 673524 188040 189365 302801 309106 331623 325945 205429 204742 247770 253659 287273 290286 4408345 4712615 6528034 6266210 1078923 1125596 271292 239329 251014 250115 303888 291779 281654 282607 196126 197175 662271 634098 1444240 1434523 405028 401145 579719 582647 716569 700935 735090 733771 766170 781563 747261 830505 1929353 2012416 1217504 1020285 632456 623734 751670 742865 772168 784491 801090 806963 914505 917073 5060583 5185095 39.25 71.2 1
10:47:04 2024-01-29 680369 672063 187791 189374 301427 309086 329889 327618 204968 204859 246453 254864 287073 291216 4405358 4795590 6495034 6284517 1102970 1126284 270878 239940 249464 250882 302256 292019 281618 281746 196402 196594 673870 628684 1468879 1432425 403882 400893 578079 580372 720521 700061 732406 736114 766328 774796 747664 834813 1936580 2041424 1227285 1011013 637321 621974 744997 747274 777455 779834 796655 814185 919812 911963 4912020 5179429 39.25 71.2 1
10:47:05 2024-01-29 675375 672141 188666 185592 303298 308116 330889 327389 205287 208055 249058 252494 285965 292978 4408521 4656493 6499897 6284112 1072769 1125259 270486 239152 251260 249317 303177 292911 280223 284885 196259 197210 676365 631383 1444240 1429378 404757 399730 577261 582074 714541 699096 735166 734848 763862 782113 753729 830402 1922266 2017274 1205767 1023192 632456 622468 751138 746104 772716 788965 802304 806963 912705 917110 5027395 5179429 39.25 71.2 1
10:47:06 2024-01-29 681859 674800 188078 186775 302841 308186 328591 328911 204968 204859 247980 252460 287038 292209 4395926 4740302 6490519 6283835 1088335 1125259 269886 239117 251652 249386 302221 292705 281007 281923 196295 197038 678945 624638 1452061 1442689 403882 400295 578079 578728 715554 699073 728627 733807 770663 781563 749501 836038 1926991 2030790 1217504 1011013 633699 625061 747297 743992 779697 784491 795450 809374 919591 910592 4985338 5188794 39.25 71.2 1
10:47:07 2024-01-29 680790 672095 188466 189303 303039 309105 331892 327389 204968 208383 247215 254083 286494 292114 4399061 4715444 6471761 6282836 1088265 1125259 271313 239904 250023 250813 301339 292946 280894 282748 196264 197655 676770 634434 1464786 1419151 404454 402493 576000 583544 719661 698106 735090 738598 763862 775522 752092 832772 1927508 2031959 1215548 1020285 638002 622851 747920 746979 770529 780968 804696 811682 909136 911963 4989880 5172048 39.35 71.2 1
10:47:08 2024-01-29 673607 672827 187450 189666 300926 308222 330889 325910 205606 204285 247980 252882 286325 291701 4405188 4711267 6509276 6272959 1082009 1124654 271502 238994 251086 252592 302221 292465 281997 281887 196402 197243 673870 632754 1452506 1437578 406179 401428 580271 581196 715554 702153 736137 736934 770286 779879 747261 830402 1927360 2012416 1223373 1019560 632797 622963 751670 742105 772716 784455 800172 806963 915874 917110 5051177 5182148 39.25 71.2 1
10:47:09 2024-01-29 682560 672095 188070 189330 301463 311690 329355 327883 204968 208055 247770 254403 285736 293092 4405188 4775196 6434246 6292255 1099959 1125259 269920 239400 250857 251478 300283 293358 281095 281655 196955 196594 697329 628235 1448708 1432491 403882 399698 575407 579549 719661 699096 730254 740764 770336 775486 750955 837266 1938491 2044777 1235355 1010294 638455 621902 747297 749747 778006 782106 800742 811719 914542 910520 4940655 5181400 39.25 71.2 1
10:47:10 2024-01-29 676347 674070 188636 189303 303338 307220 330889 326895 205429 204716 247770 252108 287473 291425 4395836 4679116 6537136 6282391 1078154 1125259 270675 239365 250838 249351 304663 292875 280153 283216 196264 197518 668070 633644 1449913 1429378 404741 400295 578079 582683 715554 700089 735090 733771 763898 781527 751407 834111 1923632 2017712 1199898 1020285 632797 621054 749649 744519 772168 788965 802304 803991 910618 919018 5039134 5182148 39.25 71.2 1
10:47:11 2024-01-29 684982 672584 188040 189038 301427 309834 330526 327424 205253 208418 246453 253659 286673 288653 4404912 4760606 6490454 6282391 1096898 1128459 268807 240517 250485 251794 302928 292460 280972 282015 196402 196594 673870 625533 1464264 1438598 402703 400295 578079 580100 717622 699073 728627 733807 766328 780743 747261 837266 1935737 2029352 1217504 1008106 632797 623734 745033 740399 779426 784455 795487 809374 919812 910556 4957905 5181400 39.25 71.2 1
10:47:12 2024-01-29 677445 672141 188074 189034 302376 309105 331892 325945 205429 208418 247215 254048 286325 291912 4399061 4699165 6467145 6277902 1088215 1125596 270710 239400 249500 250742 301055 293605 280972 282138 196402 197038 680779 635006 1455651 1420158 405028 400893 576000 583095 719661 698106 736137 738526 763898 779909 752092 830402 1926367 2029352 1211635 1020285 638455 623734 750606 747678 771621 783278 802377 811719 908041 910520 4989880 5172048 39.25 71.2 1
10:47:13 2024-01-29 675641 671151 187875 189330 301216 309807 329853 327677 205606 204285 247980 252882 286673 292114 4395836 4697807 6480674 6272959 1088215 1129989 271467 239294 251794 249420 302432 295374 282938 281584 197509 196355 693082 627712 1447765 1445767 405603 400861 577261 579549 716569 700585 732369 735890 766292 779807 749113 829899 1929353 2017274 1209788 1017006 634602 625493 751138 746744 775149 788697 795413 805743 921118 918369 4990294 5186824 39.25 71.2 1
10:47:14 2024-01-29 684232 671115 188894 185588 303293 308116 330526 328875 205298 205147 247735 253412 286568 293987 4405477 4715406 6471291 6292093 1094344 1125112 269746 239701 250202 249420 302221 295374 282938 284006 195709 197793 659371 631383 1454858 1425948 403237 399662 574779 581586 719394 696317 730773 738078 765519 775414 758765 834776 1931852 2047224 1217677 1013893 636413 621247 746238 747164 774911 779798 802304 811682 911776 911963 4959440 5170603 39.25 71.2 1
10:47:15 2024-01-29 673607 674490 187715 186524 301145 308116 331587 325875 205606 204285 247909 252847 286603 288581 4405539 4723385 6537143 6272959 1081971 1128385 271362 239188 251014 249420 303213 291744 281923 283508 196188 197106 665171 633209 1441804 1437523 405603 401428 579719 581788 715554 708259 736661 733771 768341 782115 747261 832142 1929107 2010953 1219460 1018762 633424 625061 751670 738197 773812 784418 801037 806316 915837 917037 5040459 5179429 39.35 71.2 1
10:47:16 2024-01-29 681859 671120 188040 186108 301771 309051 329284 327618 204934 205030 247561 254013 285667 293397 4399039 4722130 6433615 6296753 1099247 1128075 270500 239895 250590 250115 300846 295026 280735 282466 197017 196525 678220 624638 1458396 1427078 403698 401428 573894 580372 719661 696588 728627 740094 769429 775486 755408 837824 1931852 2050618 1209679 1011013 637738 622851 745709 750998 775149 782104 801662 811719 911849 913253 4952420 5177445 39.25 71.2 1
10:47:17 2024-01-29 675749 673081 188387 186108 302805 309542 331856 325910 205253 204572 247782 252882 287238 290363 4399175 4685357 6536167 6277902 1081749 1129102 270913 239223 250835 249351 302396 291984 280407 283180 195806 197484 645124 632286 1451780 1429378 404844 401428 579309 581879 717585 700585 737186 732659 765483 782115 749385 830365 1926186 2013843 1236088 1020285 632347 623464 751096 742302 772168 784491 802454 809025 914326 918406 5068449 5179429 39.25 71.2 1
10:47:18 2024-01-29 679855 671120 187711 189560 301383 308151 329319 326895 205076 204859 247179 254829 286334 292082 4405250 4764828 6452251 6282391 1103858 1128348 271138 239559 249357 250917 301726 293017 281865 281380 196914 196969 692720 628684 1455017 1433443 404160 403422 577224 579960 720485 700585 730736 737676 770120 775378 749819 834776 1935367 2041424 1231198 1011013 638418 625284 750732 747164 777969 782106 797751 810372 914469 913900 4947716 5179429 39.25 71.2 1
10:47:19 2024-01-29 684721 673050 188040 189259 302481 308116 329853 327883 204332 208383 247735 252847 287438 291180 4399061 4746812 6499413 6282836 1097681 1125185 269266 240449 250871 249282 303177 292840 281007 281984 196402 196560 673870 625108 1481233 1438598 402666 399722 578862 579549 717585 701083 728073 734848 771649 779909 749385 838458 1932878 2031959 1215548 1008032 633699 624619 746238 741447 779697 784455 797788 810526 920370 910520 4963080 5179429 39.25 71.2 1
10:47:20 2024-01-29 677445 672054 188348 189436 302841 310040 331892 325910 205429 208347 247179 254438 286568 292114 4399061 4686832 6461683 6291824 1085030 1125112 271812 239188 250320 250813 301162 293322 280144 281923 196402 196560 672420 635916 1439361 1424197 406179 400576 576971 584508 716569 697118 737186 738562 765608 779909 754264 830365 1926367 2029315 1211635 1023192 638231 623734 751670 752973 770529 783794 802454 806963 911168 915743 5015351 5179429 39.25 71.2 1
10:47:21 2024-01-29 680343 673050 188040 186104 302270 309051 329590 328414 204934 204285 247944 252847 286603 291715 4408633 4729385 6471984 6294977 1088302 1127584 270535 239188 251650 252203 303800 292769 280544 281887 196816 196560 678220 626430 1448741 1442689 403882 400295 578079 578992 715554 700089 728627 734848 772196 782115 749201 834776 1924223 2029352 1217504 1011013 632797 625061 747371 742902 778556 784491 793084 808111 921118 912925 4981779 5180089 39.25 71.2 1
10:47:22 2024-01-29 677445 671115 188040 189259 302345 309542 331892 325875 205253 204859 247526 254403 285701 291871 4401833 4699177 6443785 6290471 1084753 1125112 271397 239223 249919 252662 301126 293421 280544 281989 196402 196867 672420 635916 1443469 1420158 406179 400224 574779 584470 718604 698106 736137 738562 763825 779614 751407 830365 1926367 2025908 1211635 1021737 638231 623734 750984 747605 770529 782104 804171 808724 909202 910484 5009976 5173753 39.25 71.2 1
10:47:23 2024-01-29 680585 671074 188044 186243 302801 309519 328556 329843 204934 204285 248537 252847 286673 291664 4405188 4711916 6472259 6286969 1091414 1125185 270311 239258 251614 249317 302785 292804 281086 281887 196402 197004 679126 624663 1468705 1442689 403237 400295 578079 579549 720618 700025 728627 735890 770663 779909 751634 837228 1925588 2030790 1211635 1010976 632797 624619 746238 742156 779697 784189 797788 810526 919812 910520 4975933 5186824 39.25 71.2 1
10:47:24 2024-01-29 678136 671079 188040 186104 302770 309324 331623 325945 205353 204859 246453 254048 285926 291664 4395836 4696498 6453609 6285497 1087791 1125112 271397 239223 249357 250778 303013 293215 280941 282536 196402 197141 670970 634098 1436041 1423020 405603 400857 576000 582683 717910 696971 736661 738562 763250 779909 752092 830365 1926367 2026442 1200142 1020339 638231 623734 750039 746942 770529 782104 802304 811682 909328 910448 5004150 5172048 39.25 71.2 1
10:47:25 2024-01-29 675523 671841 188040 189268 301423 309772 329355 325945 205429 204142 247944 252882 286603 292077 4395836 4717544 6481381 6268899 1088073 1125185 270913 239188 251686 249351 302043 295300 280867 281812 196955 196491 691270 625533 1474466 1445454 405529 400295 577669 579139 715554 700811 730773 735369 770627 783221 748632 834502 1932878 2026442 1215548 1013893 633699 625505 747113 742156 779697 784455 794848 808724 918941 915707 4981779 5177445 39.25 71.2 1
10:47:26 2024-01-29 682039 672579 188014 186108 303302 308669 330621 327353 204934 208263 247144 253659 286673 291871 4402109 4704494 6443823 6280998 1091336 1124721 269711 239966 250095 250394 301620 293215 280026 283436 195877 197484 674894 628679 1474287 1425047 402659 401428 574742 582435 719431 697787 732023 737990 766133 775414 754696 836359 1927736 2044777 1211607 1013893 635684 620140 742778 747164 774362 781518 802032 811719 911849 911963 4952464 5166378 39.35 71.2 1
10:47:27 2024-01-29 674867 673533 188040 186104 302553 306608 330889 325945 205253 204850 247561 252882 287038 288581 4392742 4701808 6528212 6262553 1081075 1128530 271362 239594 250871 250394 302574 293703 281535 281711 196224 197346 645124 632286 1456205 1434523 405743 401428 579719 580930 715554 701584 736586 733771 768377 782115 747261 830467 1929125 2014814 1225329 1017279 632456 625505 751670 741814 774398 784455 799337 805743 917209 917757 5027324 5179429 39.35 71.2 1
10:47:28 2024-01-29 682818 667304 188460 186095 302345 309519 330526 327883 204968 204716 248130 253447 285701 293599 4402109 4739028 6414521 6279630 1098460 1127416 270430 239630 250518 250394 301193 293734 280635 281514 196847 196730 705053 625108 1450240 1429378 403882 401356 574742 579549 718640 697118 731986 742835 770556 775522 753771 837266 1926719 2044777 1217504 1009540 638418 625233 745180 747642 778520 779834 799566 811406 914326 911963 4931263 5163202 39.35 71.2 1
10:47:29 2024-01-29 675043 673091 188040 189171 303049 309324 331856 325945 205253 204859 247597 252917 287238 288653 4395836 4692369 6518922 6275152 1078079 1128805 271257 239452 250694 251350 303035 293635 280012 283620 196259 197655 668070 632286 1451499 1429378 404484 400999 578079 581788 715554 700089 735090 733702 764942 781527 752092 829899 1925091 2021603 1225571 1020285 633699 621583 750562 745047 772716 788965 802340 805607 910524 920428 5047571 5179429 39.25 71.2 1
10:47:30 2024-01-29 684769 673054 188036 186232 302345 308151 329853 329609 204332 208600 247561 253121 287038 290395 4386493 4759704 6490910 6279630 1092194 1128002 271948 239656 251473 249317 303070 292769 280928 281746 196709 197346 672420 625108 1470702 1436559 402666 400113 579646 580372 718604 700025 728590 736822 771649 779909 748854 838458 1935626 2032230 1217504 1007459 632797 624619 745144 744134 779108 784382 798998 811104 919160 910520 4962996 5170064 39.25 71.2 1
10:47:31 2024-01-29 675830 667304 188006 186113 303075 307900 331390 325612 205429 204572 247179 254226 285736 291985 4405477 4685138 6439194 6274733 1081971 1128002 271897 239081 250411 250778 300740 293429 280635 281746 196259 197038 676770 635916 1460921 1424197 405891 402493 576225 582738 717585 697118 734568 738234 765719 779909 753195 829183 1924999 2025908 1211635 1023192 638231 623293 751556 747642 771621 784382 802454 806963 911727 910556 5015792 5183125 39.35 71.2 1
10:47:32 2024-01-29 680893 672100 188053 189171 302345 310808 328822 329408 204934 204859 247980 252460 286677 291422 4402109 4731577 6472259 6274733 1089885 1128805 272542 239859 251880 249282 302574 292804 280977 282607 196259 197038 672420 625533 1450661 1438598 403596 400295 577486 579292 717585 701083 728627 734848 773301 781011 747063 836633 1932878 2032230 1217504 1008069 632456 623734 743831 743734 779108 784455 796378 809374 919812 915779 4957905 5177445 39.25 71.2 1
10:47:33 2024-01-29 677763 667308 188040 185592 302239 308669 332634 325910 204968 205147 246453 253659 285736 291871 4386493 4688299 6462659 6275152 1085864 1122287 271292 239117 249988 250709 301162 293215 280867 281781 196295 197038 682250 635111 1446511 1420158 405603 400576 574779 585065 719150 698106 736137 737154 763862 779533 752056 830365 1923632 2026442 1215548 1020285 637776 623734 751138 749399 770529 783242 802340 810526 909973 915881 5000577 5165276 39.25 71.2 1
10:47:34 2024-01-29 679887 673118 188044 189166 302805 309519 328786 327883 205253 204285 248363 252847 287621 291746 4405198 4720112 6472259 6266210 1085095 1124654 271257 239656 251968 252324 303552 292804 280902 281781 197057 196457 692720 626150 1459385 1442689 404741 400013 577261 577579 717545 701083 730699 734848 770663 783381 749289 834813 1925625 2030790 1212858 1012452 632797 625505 747371 742902 779327 784491 795413 809336 919591 910556 4981779 5172048 39.25 71.2 1
10:47:35 2024-01-29 679957 671115 188040 185583 303262 308669 330889 329806 204757 208383 247179 254048 286369 291422 4399061 4698445 6453609 6275152 1088265 1124461 270486 239859 249988 252770 302205 292804 280977 282607 195948 197655 653571 634098 1439082 1418978 402951 400295 576407 582683 722423 698781 734007 736077 765556 775486 753546 832924 1927736 2032230 1239535 1016060 637321 621494 749422 747077 772716 779870 804733 815385 910618 913900 4991178 5170603 39.25 71.2 1
10:47:36 2024-01-29 673372 671115 187454 189635 300970 309807 329853 325910 205606 204285 247770 252882 287421 291664 4402109 4710840 6504798 6266537 1085202 1124690 271952 239488 250799 252414 306010 295374 281861 281282 196919 196457 686664 632286 1482216 1442689 405891 400861 578079 579549 716524 704076 734530 736934 766292 779843 749113 830402 1929357 2012416 1215495 1018563 634602 621938 751518 742902 774948 784261 797788 805743 918509 917757 5011305 5179429 39.25 71.2 1
10:47:37 2024-01-29 683257 671111 188044 185601 302381 308151 328858 327919 205399 204859 247179 253659 285736 297925 4386493 4708543 6425632 6289002 1096861 1125259 269440 239736 250587 252414 301972 294883 281344 282748 196259 197072 673870 625988 1450641 1426222 402484 401428 573120 581196 718415 696795 730736 737981 766133 775450 753362 835852 1929107 2044777 1217592 1012452 636413 620104 742778 747040 774948 779834 802454 811719 910430 911963 4973401 5170064 39.25 71.2 1
10:47:38 2024-01-29 673607 673851 187450 189166 301427 309542 330889 325945 205572 204285 247561 253270 286873 288581 4402109 4700430 6528212 6270258 1080301 1125259 270710 239400 250375 252059 303603 295189 282738 283163 195948 197518 645124 634098 1445360 1432045 404954 401428 578079 581824 716569 702766 736661 733771 765519 782115 746966 830015 1923632 2012416 1211635 1020285 631898 622851 749349 742339 772168 784527 802454 806963 911849 917073 5046153 5181400 39.25 71.2 1
10:47:39 2024-01-29 681163 673024 187740 189462 301181 308186 329622 327389 204968 204716 246418 254438 286369 290769 4399061 4778223 6500215 6266210 1102976 1125259 269886 240108 249079 250743 302467 294817 281654 281852 196295 197038 685192 628228 1451628 1435481 404631 401774 578079 580372 720558 702153 733069 736707 772196 775414 747002 838422 1937002 2041424 1203980 1009577 636137 621938 744960 746634 777419 779834 796948 811427 919812 911963 4919500 5170064 39.35 71.2 1
10:47:40 2024-01-29 673607 671327 188632 185583 303302 308116 330621 327389 205253 204419 248015 252882 286673 292978 4395890 4636660 6472259 6284517 1072788 1124987 270710 239436 252256 251350 303763 294282 281358 283400 196295 197518 671877 631383 1456483 1431151 404954 400223 576407 581924 714541 698601 734829 736534 764365 783251 754301 830505 1926367 2020171 1209679 1024649 633587 621054 752202 747274 773849 784527 802230 804599 910524 919777 5042938 5172048 39.35 71.2 1
10:47:41 2024-01-29 685209 672100 187898 189299 301463 308151 330621 327389 204968 208489 247817 252917 287038 290409 4408633 4759431 6485343 6275152 1100764 1126397 269030 240144 250062 249420 304410 294537 282938 281676 196152 196764 672420 626446 1484443 1433443 401310 401428 579272 580784 718640 700061 728664 736572 770556 775486 747261 838495 1938463 2038151 1236088 1006742 632797 625233 744616 742938 778556 784382 798998 811444 919160 910556 4953583 5166901 39.35 71.2 1
10:47:42 2024-01-29 671699 667079 187875 188950 302133 307900 329889 325840 205606 203999 247215 254048 285736 292114 4395836 4661662 6453609 6275152 1075775 1124461 271537 238624 251086 250150 300846 293663 282539 284329 196188 197415 670970 631846 1491539 1430283 406110 400825 574633 580111 715048 696624 736661 737796 768341 779843 754301 829183 1926953 2026442 1211635 1023192 637776 622851 752202 747642 772716 784418 802454 806220 910618 917757 5033234 5172048 39.25 71.2 1
10:47:43 2024-01-29 684721 672100 188006 189197 302012 308151 329889 328645 204332 208272 247561 252494 286603 290769 4386493 4750445 6490242 6266210 1092813 1125259 268620 239736 250626 249351 303213 291878 282938 281781 196526 197003 660627 625034 1468101 1439568 402484 400795 578042 579439 717585 699531 728073 735001 772596 781011 747076 838495 1935737 2035610 1215548 1007317 633248 624619 745458 740399 779697 784455 797862 810526 919812 910520 4963085 5172048 39.25 71.2 1
10:47:44 2024-01-29 676483 671015 187875 185583 302133 307685 331892 325875 205253 204716 246453 254261 288097 292114 4386493 4681527 6453609 6275562 1083556 1124461 271537 238660 250274 250533 300881 292946 280188 282501 196152 198598 670970 632286 1464499 1428250 406179 401428 575621 582435 714864 697044 735088 737482 768377 783075 754264 829774 1922359 2025307 1209679 1024649 636413 621970 753235 747409 774948 784455 802454 804562 909202 915779 5025184 5172048 39.35 71.2 1
10:47:45 2024-01-29 682832 672095 187745 189259 302133 311298 328326 328687 204934 204859 248015 252882 286603 291330 4398971 4725546 6480863 6275152 1091439 1125259 268995 239436 251277 249386 303213 292607 281007 281711 196188 197277 672420 624069 1467293 1435481 402520 401145 579683 581196 719624 701088 728627 735987 770556 779655 747297 838495 1932878 2039888 1217504 1005174 632797 625061 745180 742938 778556 784418 799603 811719 919160 914327 4957122 5172048 39.25 71.2 1
10:47:46 2024-01-29 673607 671115 188074 189162 303049 308116 332041 325384 205641 204572 247179 254473 286134 292114 4395836 4698960 6457919 6279667 1078531 1125259 272178 238994 250274 250696 300881 293282 280153 282002 196602 197277 672420 635916 1437078 1428250 406179 401428 574190 583404 715444 696934 735088 740984 766170 779579 755270 830365 1923632 2026442 1215548 1020285 638002 623293 750488 746979 770258 782140 802304 810526 909328 911671 4991178 5155816 39.25 71.2 1
10:47:47 2024-01-29 680107 672141 187745 185592 302345 309086 327866 327883 204968 204285 247944 252494 286325 291216 4386493 4710840 6472259 6275152 1084955 1125259 269886 237922 251086 251279 301374 292055 280188 281550 197089 196354 692720 627794 1462927 1442689 405566 400578 577633 578582 714901 700549 730736 734848 766328 781827 748942 835152 1927360 2026478 1192466 1013856 632797 625505 746583 742902 778556 784527 793157 806963 919627 915779 4978224 5181400 39.35 71.2 1
10:47:48 2024-01-29 682555 667299 188040 185583 303302 306933 329889 329609 204332 208091 247179 252917 286473 291458 4395836 4719982 6444557 6275562 1088302 1123664 269030 239400 250098 249420 301745 292465 279297 283180 195816 197277 668070 627328 1459293 1427235 402520 401428 573774 581159 721397 693908 730979 737990 766170 775414 754996 838700 1929107 2047224 1199898 1013544 636413 620104 742741 747021 774948 781253 802454 811682 911911 911963 4952365 5173753 39.25 71.2 1
10:47:49 2024-01-29 675072 667272 187740 186108 301850 308669 330853 325875 204934 204285 247526 252847 287073 288545 4399016 4688224 6523489 6265354 1072788 1125259 270675 239329 250626 249317 302857 292429 279656 283256 196366 197175 670970 632286 1460152 1432319 404954 400825 578862 584508 716413 701046 734904 733977 764942 782077 753585 834369 1923934 2019564 1223576 1019387 634150 621934 750488 742535 772716 790451 804171 806963 913822 919741 5051177 5177445 39.35 71.2 1
10:47:50 2024-01-29 681126 667272 187875 189431 301846 308151 329818 326895 205298 205147 246418 253659 286568 290286 4399061 4777439 6490242 6265354 1103971 1127658 269851 240108 249429 250882 302681 294929 281436 281967 196402 196833 685192 629130 1455299 1434359 404344 403707 579272 581159 722696 703076 732705 740079 771649 774796 746929 837427 1938379 2041424 1217504 1007317 637776 621902 744886 747164 777419 782106 797184 813456 917172 911963 4928905 5168067 39.25 71.2 1
10:47:51 2024-01-29 675039 671115 188602 185588 303267 309542 329889 326895 204934 204706 247980 252073 286169 292830 4389559 4635265 6480863 6274733 1072788 1124987 269886 239162 251014 249143 302929 293429 282235 283145 195780 197175 668070 631846 1445639 1431983 404771 400223 578042 584508 714901 700015 734904 733706 765483 782077 753693 834111 1926953 2019564 1223576 1022464 632456 621788 751630 746104 772716 788965 804534 804562 909166 920428 5045024 5170603 39.25 71.2 1
10:47:52 2024-01-29 679375 671120 187450 189604 301388 308151 329818 327353 204934 204716 249383 254794 286325 290733 4402109 4789501 6467417 6270258 1100820 1125259 270451 239329 249254 250882 301973 293373 281765 282919 196402 196560 685192 628235 1447871 1432319 405147 403707 578042 580298 722733 701083 732881 740610 772670 775342 749385 834776 1940452 2041424 1207818 1009503 637321 628259 747297 745847 778183 782106 797184 811569 914505 913253 4924229 5164381 39.35 71.2 1
10:47:53 2024-01-29 677176 671111 188044 185592 303267 308669 330817 325910 205253 204572 247735 252357 286968 290418 4392744 4667112 6490910 6274733 1072788 1123627 272361 239329 251616 249109 301478 292911 279279 282713 196415 196833 669520 630481 1445390 1431301 404807 399476 575483 583677 713311 696934 734381 736516 765719 782077 754696 830365 1923079 2023037 1209679 1023192 634273 621934 753348 747164 772716 788965 802304 805706 910618 915743 5026023 5170064 39.25 71.2 1
10:47:54 2024-01-29 684232 672068 188040 189294 302906 308116 330526 328911 204264 204859 247561 252425 286568 290938 4386418 4738657 6481585 6270258 1085132 1125259 269851 238959 251439 249351 302009 292019 280262 281852 196402 196525 670970 622854 1472165 1443672 403588 401037 577633 579402 715444 701083 730979 733551 772670 783221 753653 834776 1927360 2030761 1217504 1011013 632797 624619 747261 741447 779697 784455 794848 809299 921025 910556 4961406 5170716 39.35 71.2 1
10:47:55 2024-01-29 675523 667200 188036 185588 302098 310077 331390 325349 205253 204716 246418 253659 286473 291628 4392744 4684129 6481394 6265787 1083518 1124461 271502 238959 250075 250498 300071 293057 280118 281852 196402 197175 678401 632286 1447115 1425047 406068 403136 576561 583677 719113 697008 737074 741400 765461 779764 754845 830365 1925091 2030447 1211635 1022464 637776 623293 751518 750119 771621 783242 802454 808111 910524 915743 5013555 5177445 39.35 71.2 1
10:47:56 2024-01-29 680856 671079 188336 185592 302336 308151 330255 328379 205076 204572 247944 252425 286494 291184 4395990 4720112 6461956 6274733 1088261 1126284 270640 239329 251086 249386 302256 293017 280776 281887 196402 196594 670970 623620 1458457 1441618 403588 400077 577932 580475 717003 701083 732023 734747 773840 784024 749016 834776 1927139 2033490 1215548 1010976 632797 625061 747297 743808 781638 784491 795413 809299 921118 910556 4975933 5175737 39.35 71.2 1
10:47:57 2024-01-29 678892 667259 188001 185998 302345 308669 331390 327622 204899 208347 247179 253624 286568 292077 4392744 4704494 6462934 6271027 1088265 1122034 270675 239365 249500 250498 301303 292670 280544 282002 196264 197175 682250 634434 1441785 1418145 404807 403707 577046 585756 719624 698986 736025 742186 765719 775306 752863 832772 1927736 2032230 1211635 1019523 638231 623293 749349 749177 771621 780968 802377 811682 908041 913900 4975707 5163316 39.35 71.2 1
10:47:58 2024-01-29 677858 672095 188010 185588 301423 309519 328326 325910 205253 203999 247735 252460 286473 291444 4399016 4708258 6462934 6270258 1084429 1125259 271502 238994 251830 249386 302169 293785 280780 280994 196955 196218 695491 626430 1453867 1441665 405419 400679 577895 578435 717548 701083 732221 735784 772707 784329 751245 833479 1929353 2027345 1213815 1017293 634150 626392 747297 745157 780473 788697 794848 806926 921118 915743 4983165 5170064 39.35 71.2 1
10:47:59 2024-01-29 680612 667227 188471 185583 303302 308669 329586 327848 204298 204859 246453 252882 285701 291280 4386606 4705288 6443785 6265354 1090358 1125259 269593 239940 249500 250150 301303 293017 280741 283613 195470 197793 656471 630031 1448939 1419151 402666 403136 576635 584092 722124 695911 730662 740079 765719 777409 754547 836307 1929218 2041424 1217592 1015391 636867 620104 746841 747164 773348 782890 802340 811719 909328 911963 4985338 5155816 39.35 71.2 1
10:48:00 2024-01-29 673607 672831 187450 186113 302353 309555 329818 325875 205429 204285 247944 252460 285701 291628 4395836 4701568 6481381 6247056 1081849 1125259 271502 238589 250838 249386 301339 295038 281958 280531 196402 196560 672420 630481 1457614 1438326 405603 400113 577932 579292 715978 703803 733859 735798 770483 784329 747150 834837 1929107 2017274 1215548 1016118 634602 626837 750039 742535 777385 788820 795450 805743 921118 918369 4975707 5179429 39.35 71.2 1
10:48:01 2024-01-29 683691 667263 188632 185588 303195 308081 328858 327883 204332 204646 247144 252882 286134 292114 4386418 4688299 6425446 6270258 1089857 1125259 269030 239400 250238 249420 301135 292670 281940 283648 195780 197484 665171 627787 1467033 1423020 402703 401428 575407 582775 721121 697291 731501 740088 765951 775270 755622 836410 1927360 2044777 1211607 1013172 637321 621897 742741 747040 774948 781924 804088 811682 910618 911963 4976151 5155816 39.35 71.2 1
10:48:02 2024-01-29 673129 667268 186829 189303 300504 308116 329889 325840 205253 204285 247696 252882 286125 288757 4386606 4688488 6462232 6256421 1082076 1125259 271537 238791 251050 249386 301339 293017 281436 280917 196402 196525 676770 630481 1457506 1438598 405994 400578 578079 580151 715978 704076 734418 736980 772707 784329 747150 835114 1930794 2017274 1217504 1016784 635960 626413 750570 743735 775149 784527 797665 806758 920241 915707 4961481 5179429 39.35 71.2 1
10:48:03 2024-01-29 682560 671070 188036 185588 303267 308669 329889 327883 204332 208347 247179 253344 286134 291425 4386456 4701732 6453609 6265392 1088302 1123664 269851 239736 249500 249420 301339 292019 280153 283180 195854 197484 649467 631834 1453444 1419151 402666 400630 574779 584508 721633 697291 733592 741131 763716 775234 753436 835114 1930794 2038004 1217592 1013172 634602 619921 745874 747164 772716 779834 804022 813456 910347 911798 4972155 5166977 39.25 71.2 1
10:48:04 2024-01-29 673607 671115 186897 189400 300478 309555 329853 325875 205572 204285 247770 252847 288097 291307 4392744 4705663 6495453 6256421 1078923 1125259 271313 238843 250274 249386 302009 291540 281865 281852 196402 197298 669520 632286 1439667 1433443 405028 400861 579309 581196 716524 704076 736475 735817 769631 783221 747150 830216 1930794 2010953 1229241 1016060 634150 626726 751556 741167 774487 784455 797825 806983 920465 917073 4975820 5170603 39.35 71.2 1
10:48:05 2024-01-29 682560 667299 188048 185588 303302 308669 329355 327848 204298 204859 247144 253624 285701 291041 4386484 4705663 6435113 6284112 1091414 1123664 269030 239329 249215 249420 301339 292911 279371 283180 195918 196901 700207 626446 1459872 1424197 402666 401428 572643 580372 719587 697291 731464 741169 767651 775270 755261 837042 1930794 2047891 1221582 1013172 635960 620104 746520 747642 774948 781518 802454 814046 910618 911805 4972117 5155816 39.25 71.2 1
10:48:06 2024-01-29 673607 667299 187454 189604 300513 308151 329853 325612 205572 204142 247944 252812 286673 291180 4392468 4701568 6490733 6255975 1082076 1125259 271502 238624 250274 252059 301797 291842 281436 280139 196402 196218 675320 632008 1448917 1438598 405603 400861 578079 578398 714505 704076 734269 736713 770483 784048 747150 832698 1930794 2017493 1168109 1016060 634150 621938 751518 744863 774690 784527 795450 804562 921081 918406 4985338 5170064 39.35 71.2 1
10:48:07 2024-01-29 682008 667227 188632 185588 303302 307865 328822 327883 204332 204859 247179 252882 286134 293042 4386484 4701568 6407176 6275152 1091327 1125259 269816 239400 250274 249420 301055 293841 279001 282753 196402 196525 678220 625108 1449172 1425329 403310 401428 573930 580784 719513 696795 731986 740223 769535 775270 758489 837080 1930794 2049728 1225571 1013221 635960 620140 745180 749140 774948 783030 802340 811719 913169 911963 4958205 5141086 39.35 71.2 1
10:48:08 2024-01-29 671699 672827 186897 189506 300469 308116 330889 325384 205429 204285 247215 252847 286169 288590 4383379 4692295 6514144 6247056 1080301 1125259 270675 239329 250661 249420 303213 293630 280776 281940 195816 197141 651433 632286 1456505 1429106 405028 401145 578898 581824 716569 702766 735913 736048 768988 781490 747002 830015 1930794 2011097 1219460 1020248 632347 624619 751138 743850 772252 784382 801312 806353 917104 918442 5041772 5170754 39.35 71.2 1
10:48:09 2024-01-29 681587 670601 187749 186108 301392 310314 329319 327389 205253 205065 247179 254013 285433 292114 4389602 4746071 6416307 6265787 1094538 1124461 269851 239162 250274 250184 299479 292670 281100 281423 196402 196525 679670 624638 1439182 1429378 403882 401428 574779 579139 718640 697787 732023 742186 771428 775306 756340 838873 1937586 2043799 1223373 1009614 639143 625505 746767 746942 779364 782106 801090 811719 911849 911853 4942933 5160698 39.35 71.2 1
10:48:10 2024-01-29 675523 671111 187745 185583 302805 309105 331121 325875 204968 204285 247278 252460 287073 288617 4386484 4656490 6499489 6251514 1077385 1125259 269851 239197 251050 249386 303213 291736 280153 283838 195816 197175 645124 632286 1444244 1429378 405331 400861 578079 582065 715554 700585 734829 735001 767896 781897 747002 830253 1925304 2012527 1211635 1021142 632347 623354 751138 743048 771701 790079 802454 808600 915837 917073 5032366 5169787 39.25 71.2 1
10:48:11 2024-01-29 680102 667263 187454 189171 300513 308151 328822 326895 204968 204859 246453 254158 285701 291307 4386606 4746071 6425632 6256858 1097606 1123664 269851 239365 249500 250533 299197 292055 281012 280994 196476 196389 676770 626893 1459979 1429378 403882 400666 574779 579139 718378 699096 730254 743771 772012 775140 751518 837653 1937456 2042348 1227285 1009614 637928 625505 747371 745458 777667 781336 797788 810526 915604 911963 4914850 5153344 39.35 71.2 1
10:48:12 2024-01-29 675523 667268 188040 185583 302801 308669 329355 325875 204757 204285 247561 251268 288503 291664 4377132 4652693 6490985 6256421 1072024 1123664 269886 238994 251050 248970 301797 292465 279384 282762 195780 197332 668070 630481 1455219 1427352 403882 399166 575592 581377 713531 698106 734044 735001 767079 784256 751259 830290 1923934 2016061 1197942 1019686 632760 620104 747847 741484 771726 788675 802304 804525 909062 918442 5048241 5177483 39.25 71.2 1
10:48:13 2024-01-29 684010 671147 187454 185588 301463 308851 329355 326860 204298 208418 246453 252460 286568 290501 4383283 4743516 6462307 6256421 1093627 1123664 268211 239940 249988 249351 302752 291540 280284 281852 196264 196560 693302 624219 1464928 1434523 401456 400013 578079 579549 717585 699531 727520 733899 771465 781273 749201 837080 1933454 2035779 1217504 1007459 632760 625061 745144 742339 778520 785357 797677 811682 919160 913136 4938311 5155816 39.25 71.2 1
10:48:14 2024-01-29 670711 667268 188040 185583 301917 309433 330526 324894 205429 203678 247179 253447 285875 292114 4383102 4624147 6434958 6256858 1071713 1122034 270640 237922 250838 252059 301230 293291 279301 281927 196126 196560 669520 631105 1464931 1425329 405603 399730 574779 580975 713494 696095 735090 737457 767896 783974 753399 830505 1922566 2019564 1211635 1023118 636413 619958 751630 747164 772285 784418 804022 803954 910618 917073 5018016 5162696 39.25 71.2 1
10:48:15 2024-01-29 682495 667308 188006 185588 301463 308116 327830 327883 204332 204285 247561 251687 285736 290381 4386484 4716759 6457661 6265392 1085132 1125259 269440 238994 251050 249109 301725 291984 280389 281887 196402 196560 678945 622854 1453078 1438598 402703 399730 577669 577909 717622 700089 728073 733771 766328 779655 751630 837502 1931945 2028747 1215548 1010334 632797 623624 746767 742302 779145 784225 797021 809253 917172 913900 4940144 5167014 39.35 71.2 1
10:48:16 2024-01-29 671699 667038 188040 185588 301886 309324 329355 325910 204968 203714 247770 252882 290408 292114 4383379 4617555 6435113 6256421 1072363 1122034 269886 237886 251086 249351 301869 292880 279726 281887 196126 196594 671695 628684 1443259 1427352 404741 399166 573120 581196 711442 697118 734567 736934 765556 783665 755920 829866 1923934 2018095 1207723 1022599 634327 619921 751556 746104 772716 784527 802032 806870 910618 917721 5028313 5163202 39.25 71.2 1
10:48:17 2024-01-29 682696 667263 187450 189338 300513 307865 328893 325910 204792 205065 246382 252917 285736 288586 4386417 4762193 6476971 6255975 1091439 1124461 268211 240108 250062 249351 302716 292197 280580 281655 196091 196560 670970 623775 1467761 1436559 402345 400295 578079 579549 717585 700438 727557 733771 769173 779909 748669 840116 1934925 2028784 1215548 1007459 632456 623624 745254 742902 778483 783830 798804 811027 918409 911963 4928582 5171400 39.35 71.2 1
10:48:18 2024-01-29 672652 670852 187864 185588 302381 307650 329355 325910 205253 203999 248201 252494 285875 292114 4383358 4608843 6444283 6251514 1071261 1122034 269851 238994 251652 249143 300881 292911 278453 282452 195816 196594 666620 629582 1450096 1425329 404183 399166 574779 580224 712989 696624 734116 735890 763898 781527 755270 830505 1925580 2019527 1212616 1023155 636413 622668 752625 747090 772716 784527 802304 805507 910133 915743 5008638 5162696 39.35 71.2 1
10:48:19 2024-01-29 682827 667308 187909 185592 301427 309324 327866 327883 204298 204285 247561 252038 286473 290322 4386484 4729385 6462934 6256421 1088335 1123664 269030 239030 250838 248624 302256 292019 280580 281416 196126 196560 670970 622854 1457269 1436559 403220 399730 577669 578728 717077 700585 727557 733807 766292 775522 745445 838737 1936305 2028784 1217504 1007459 632797 624205 745107 744629 779697 784382 796655 810410 919593 914510 4944184 5155816 39.35 71.2 1
10:48:20 2024-01-29 671699 667047 188040 185588 302341 307650 329355 324894 205606 203536 247179 253344 290536 292114 4377132 4633526 6434906 6256421 1071595 1123664 270640 237922 251086 249386 301230 292769 279726 281984 195890 196560 670970 630481 1487438 1427352 405603 400593 573930 581196 713531 695110 735090 738890 765556 779879 753195 830467 1923473 2021799 1211635 1023118 637321 621751 753161 746795 771511 783206 801883 804562 908292 916381 5004436 5168363 39.35 71.2 1
10:48:21 2024-01-29 682343 667304 187749 185592 301799 307220 327866 327919 204298 204285 247215 251898 285701 288653 4380152 4715962 6462934 6256858 1086751 1125259 269628 238994 251086 249351 301374 292055 280153 281958 196264 196594 680779 622854 1465263 1437578 402703 398913 577669 578728 716569 700585 728073 733807 766292 779909 746966 837266 1936305 2031071 1215548 1007459 632797 623661 742631 742718 780473 784418 796618 808761 918409 915732 4953583 5163240 39.35 71.2 1
10:48:22 2024-01-29 673607 667241 188040 185583 301419 307220 329925 324632 204934 204285 246453 253659 290704 291257 4383358 4671041 6416228 6247506 1075673 1118785 271313 238589 249536 249420 299514 292197 279726 281691 196126 196354 669520 632286 1456597 1424319 405603 398507 574510 581196 715554 695110 736137 736077 767254 779909 753729 829183 1925580 2026117 1211635 1023155 637776 621824 751556 750081 770382 784320 802454 802280 910618 915779 5018826 5163316 39.35 71.2 1
10:48:23 2024-01-29 683606 667268 186901 185592 301216 307650 328858 325875 204332 208126 246418 252882 286673 288838 4386484 4743368 6476971 6256421 1091439 1126284 268211 239400 250661 249143 302292 291673 280153 281761 196264 196560 678220 623331 1495299 1437578 402703 400295 577261 578728 717077 700089 727557 733807 766256 779909 746572 837266 1930794 2030556 1192466 1007459 632797 624619 745672 740252 780473 786542 798998 811682 918509 913136 4947716 5163202 39.35 71.2 1
10:48:24 2024-01-29 671039 667042 187749 185592 301921 307220 329391 324894 205287 203714 246453 253447 290704 291769 4386606 4633526 6420797 6261320 1072603 1122071 271123 238624 250697 249386 299514 293017 279301 281897 195816 196560 669520 630033 1484007 1425329 405603 399166 573120 581196 713494 695110 736137 737031 765556 779843 753195 829183 1918269 2021799 1211635 1024060 637321 621824 752699 748757 772248 785986 804744 804525 910618 917110 5025184 5159507 39.25 71.2 1
10:48:25 2024-01-29 683956 670970 186931 185588 301427 307650 329355 327883 203981 204859 247179 251898 285736 288653 4386484 4738657 6472259 6256421 1089885 1123664 268177 239365 250238 253364 301055 291131 280236 281655 195780 196253 669520 623331 1465143 1429378 401456 400295 578079 579549 717545 700089 726489 733807 769466 775522 748801 837303 1927397 2031071 1217504 1007347 632760 623624 744928 743831 778773 783965 797665 811532 916919 911963 4945383 5155009 39.25 71.2 1
10:48:26 2024-01-29 672643 671625 188006 185583 302310 309542 328822 325875 204723 203776 247526 252073 290561 292351 4373731 4612674 6439157 6264610 1071261 1121726 269816 238589 251404 253613 301268 292875 279942 281852 195780 196560 666620 629582 1450657 1427078 403882 399130 573894 581196 712412 696058 732927 735369 763825 781527 753693 827984 1919834 2018260 1211635 1024792 636087 619958 753161 747090 772642 788214 804707 806945 911812 920329 5033874 5168067 39.35 71.2 1
10:48:27 2024-01-29 678409 667160 187352 186108 300478 309479 328556 325875 204298 204285 247965 253624 285875 288581 4386506 4756906 6458072 6255975 1097606 1123627 269816 238959 249043 250115 301268 291504 280972 281627 196402 196525 672420 627340 1464803 1429378 404470 400576 577633 579549 719394 701083 731948 736404 770556 773125 747063 834702 1932878 2038004 1217504 1010297 637776 626879 746201 745907 778905 781408 797665 811418 915802 911926 4919500 5158688 39.25 71.2 1
10:48:28 2024-01-29 675527 667268 187903 186113 301357 306933 329818 324894 204899 203999 246418 252073 286534 288545 4370663 4681489 6500236 6246647 1075083 1121998 269851 238589 249500 249351 302185 296593 280153 281423 195496 196525 645124 632286 1474465 1429378 405028 401246 578898 582435 715554 700025 735090 732876 766097 781563 747261 830365 1926367 2007494 1223373 1019612 633814 624878 752362 742149 774362 784274 799343 806945 920876 919743 4975933 5170603 39.35 71.2 1
10:48:29 2024-01-29 680782 667011 188597 185333 303115 307390 328822 327353 204264 204572 247144 252812 285667 291601 4389613 4700430 6421058 6274733 1089857 1123664 268995 239365 250238 249386 300740 292911 278527 282956 196091 198039 645124 628684 1449017 1420158 402345 401428 574510 581196 719661 695037 730217 737981 767761 775378 755371 834776 1927741 2044321 1207618 1013221 636413 621583 746520 746523 774911 783212 805893 811532 907821 911817 4975933 5155627 39.25 71.2 1
10:48:30 2024-01-29 673349 667227 187715 185588 301108 311298 328326 325910 204934 203999 247526 252073 285701 291927 4374284 4688681 6443748 6255975 1085202 1125259 270640 238589 250763 249351 300984 292197 280083 280994 196816 196218 680913 623172 1450750 1438598 403882 399730 577224 577909 715554 700089 728627 733899 766292 781563 747628 834776 1929107 2027559 1215548 1010257 632456 624841 748651 744263 780473 784346 797665 807926 921007 918339 4966767 5165312 39.35 71.2 1
10:48:31 2024-01-29 675344 667187 187446 185583 301427 309178 332405 326826 205253 204285 246418 254013 285667 291453 4379799 4671468 6425371 6265354 1078848 1123627 271502 238589 250062 252414 299514 291842 279691 281852 196229 196525 669520 633819 1439343 1424197 406179 399662 574336 580938 715554 696095 737186 738526 765519 780719 753159 829146 1919834 2023037 1211635 1020285 636413 623354 752588 748609 771739 784320 804134 806370 910471 919743 5034577 5153833 39.35 71.2 1
10:48:32 2024-01-29 684769 667232 187711 186104 300930 309542 329568 327496 204899 208347 246382 252636 286100 288581 4383379 4757202 6472259 6255975 1097681 1123664 268585 239940 249429 249317 302396 291540 280236 281003 196229 196525 670970 625108 1447062 1429378 401456 400295 578079 580372 719661 701083 726416 734939 770011 775486 746989 837266 1924259 2032230 1217504 1005035 631898 623478 745458 743738 779327 785716 797665 811570 918326 911780 4935953 5155930 39.25 71.2 1
10:48:33 2024-01-29 673154 667227 188010 185588 301073 308669 329568 328214 205079 203073 247179 252812 285875 292114 4374013 4616502 6434958 6255975 1072788 1118749 269816 237886 251050 248970 301869 292911 279231 281861 195780 196560 690709 628235 1445639 1425329 403882 399166 573930 581196 711405 695073 732964 735890 763825 781527 753659 829146 1919834 2016701 1209679 1022524 635960 620140 753123 749399 774487 784274 802379 806370 908231 919743 5032366 5158688 39.35 71.2 1
10:48:34 2024-01-29 673905 671593 188006 185583 302098 308669 329319 325910 205116 204313 247909 252004 290659 292077 4373731 4618115 6458333 6255975 1069700 1124987 269851 239365 251014 253613 301303 292019 279894 281923 195780 197004 651433 630031 1461579 1427078 403882 399730 576000 582849 713494 698106 734044 734811 763825 782077 753159 830365 1919834 2016701 1231556 1021737 632456 620104 750570 745847 773936 789891 804707 806945 913205 919091 5038408 5155816 39.35 71.2 1
10:48:35 2024-01-29 680364 671552 187907 186108 301145 308151 328556 326895 204332 204179 247487 252847 290153 292114 4370663 4701770 6388331 6265354 1093737 1124461 269440 238624 250238 249386 301656 293841 279266 281345 196402 196218 679670 622854 1445331 1426222 403796 401428 573084 579549 718640 695073 728037 738598 768341 775378 753729 834776 1929107 2044321 1207723 1009503 637321 621018 744616 746513 776489 783066 802230 810955 910471 910492 4976095 5141011 39.35 71.2 1
10:48:36 2024-01-29 673129 667232 188717 186591 299563 309542 329586 324824 204934 203538 247038 252533 285468 288802 4377132 4693024 6490910 6233081 1077385 1123664 270675 237886 250238 249351 300071 296529 281524 281245 195890 196355 669520 632286 1456952 1429378 405603 401160 578898 581196 714541 700025 735090 736934 767797 781563 746731 830365 1923858 2007494 1205899 1015337 635527 625061 751670 738234 774800 787656 796983 806870 922388 917140 4976095 5163202 39.35 71.2 1
10:48:37 2024-01-29 677826 667236 187711 186263 303283 306644 330817 325875 204332 204859 246932 252742 287832 290733 4380254 4689799 6444283 6256421 1085106 1121998 269816 238959 248658 249386 299514 291984 279796 281423 195470 196989 669520 632286 1463274 1415132 403882 400259 574779 581788 718604 697118 734567 738004 761367 775414 750918 830365 1923632 2025908 1215548 1016784 636413 621970 747297 744753 767822 781924 802236 808637 910508 917140 5013933 5168067 39.35 71.2 1
10:48:38 2024-01-29 679855 666970 187715 185596 301179 309288 327795 329070 204264 204285 247179 251795 286299 288703 4377132 4717935 6453609 6256421 1085169 1125259 268995 238959 250499 253684 301762 291504 279656 280994 195816 196389 671877 621830 1457972 1433443 401456 399166 577046 577909 716569 700089 726416 733734 767975 775522 748969 836633 1929218 2028219 1215548 1006025 631000 623293 744616 740728 777382 784211 799375 811607 920370 911011 4905632 5152641 39.35 71.2 1
10:48:39 2024-01-29 675043 667308 188040 185328 302376 309433 329675 325875 204899 204285 247526 251093 286230 291728 4376858 4620815 6462307 6251595 1075083 1121998 270262 238589 249500 249143 302221 296666 279796 282121 195745 197175 669520 631846 1439766 1427352 403882 400861 578079 580930 715554 700089 735090 732659 763825 779909 747261 830365 1922266 2007494 1211635 1018038 631000 621970 749422 738197 770529 784455 802236 808637 917067 917067 5023393 5169383 39.25 71.2 1
10:48:40 2024-01-29 682907 669720 188040 185588 301886 307650 330058 327476 204264 204285 246418 252460 285468 292077 4383379 4692295 6388331 6265392 1091089 1123664 269217 238624 249500 249351 301230 292911 279036 281453 196402 196218 678583 623775 1463650 1424197 402703 400861 572202 579549 718640 694545 727557 738562 768304 775414 754882 836038 1926464 2044321 1219587 1008873 636413 620140 744088 747605 774948 779834 800172 814046 910177 913136 4961879 5146838 39.35 71.2 1
10:48:41 2024-01-29 672468 672072 186665 189294 301457 307650 330526 327179 205218 203678 246418 252073 285667 288365 4383283 4681564 6444283 6242142 1082009 1123664 270640 237851 250274 249317 302511 291779 280780 280104 196402 195878 685192 628684 1446987 1438598 405603 400295 576407 577872 713494 700935 732369 734848 770556 782115 747261 831213 1924999 2017311 1211635 1013893 634268 625505 748890 744134 775149 784418 795205 805645 919591 916344 4971311 5155627 39.25 71.2 1
10:48:42 2024-01-29 676721 671159 188011 185592 300827 306933 330585 327179 205013 204716 246382 252882 291042 290974 4386506 4676805 6433386 6255975 1081735 1122675 269886 238791 249079 249420 299549 291878 279301 281747 195780 196355 670970 632286 1446448 1416135 405028 400259 574779 581377 716569 696624 736661 740460 761635 775486 751370 829774 1923359 2023037 1211635 1017353 636413 622581 748780 747164 769402 779834 802454 807875 909753 914400 4980744 5156264 39.35 71.2 1
10:48:43 2024-01-29 678668 671630 187777 185588 300934 309105 327300 327389 204694 204073 247526 251268 285610 288721 4386606 4713408 6453609 6251514 1085169 1125259 269405 237886 251050 253649 301339 291433 280118 281605 196091 196218 666620 622854 1466198 1437578 403220 399166 577261 577909 715554 699096 727520 733734 770556 779909 747261 836001 1924223 2026405 1215548 1006742 631898 623293 745254 740728 776832 783794 793120 806795 917030 913136 4933581 5140897 39.25 71.2 1
10:48:44 2024-01-29 671002 670683 187642 185522 301419 308669 328822 324987 204968 203395 247038 252921 290633 291628 4370550 4633526 6425632 6251514 1071149 1122034 271053 237851 250274 249351 299479 292055 279266 281423 195854 196389 669520 630481 1471826 1425329 405603 399809 573084 581196 713458 695110 736137 736713 765519 779807 753585 829183 1922266 2021603 1211635 1021737 636413 621934 751518 747164 771621 783242 801883 804562 910524 916344 5009581 5155816 39.35 71.2 1
10:48:45 2024-01-29 682486 671621 187898 186073 301004 309542 328822 327389 203947 204859 247487 252073 288644 288640 4386417 4738657 6458476 6251595 1097681 1124461 268655 239365 249079 249143 302044 296771 280153 280994 196264 196715 670970 624219 1441855 1427352 401456 400295 578079 580372 718640 698015 727005 734059 768921 775450 747371 836633 1921459 2032230 1217504 1003880 631000 623734 743035 741777 776832 782104 797788 810526 917756 913136 4933891 5161999 39.25 71.2 1
10:48:46 2024-01-29 671039 669734 187937 185522 303603 309360 328786 327641 204298 203073 247731 252707 290633 292114 4361313 4601045 6458333 6247056 1071261 1122830 269851 238624 250375 253649 300527 292019 279036 281887 195470 196560 685928 629582 1456641 1425329 403882 399166 576407 582435 712953 697118 733001 733214 762711 779879 752056 830402 1918470 2014839 1225571 1020285 632797 620104 749472 745157 770529 784491 802454 802207 910618 918367 5033348 5164034 39.35 71.2 1
10:48:47 2024-01-29 680310 669734 187339 186373 301924 310199 330526 325612 204332 203999 246003 253414 287050 288509 4377132 4767473 6439157 6247056 1099249 1123627 269405 239162 248274 249929 301339 296771 280153 280139 196091 196253 670970 626893 1439458 1428365 403310 400259 577224 580512 719661 700585 729699 738078 770556 775112 747261 834776 1929107 2035114 1202061 1006025 634602 625061 743035 744519 774880 779900 793157 811104 916523 909316 4912020 5161999 39.25 71.2 1
10:48:48 2024-01-29 673570 670707 187646 186113 301920 308597 329711 325314 204757 204142 246418 251337 289129 288477 4374086 4660485 6490910 6247056 1069737 1121203 269816 238589 250238 253613 301339 291984 278418 282099 195470 196525 665171 630033 1451624 1424319 403882 399166 574779 581196 711405 697118 732964 733214 763825 779843 751407 830365 1919834 2013843 1199898 1020285 632797 619191 749349 745047 771661 784491 802454 802207 909328 917073 5028313 5154629 39.25 71.2 1
10:48:49 2024-01-29 681372 671630 187348 186369 300301 309980 329177 325840 204298 204285 246003 252882 288505 288486 4383379 4763088 6444283 6247056 1097681 1122034 269030 238624 247962 249386 300527 296666 280580 281029 196126 196218 680758 626893 1449861 1427352 403596 400295 577669 579549 719513 700089 730773 737981 770556 773161 749869 834776 1924223 2038188 1203980 1006713 634602 625061 744088 745047 774565 779605 793157 810526 913026 909316 4894924 5163316 39.25 71.2 1
10:48:50 2024-01-29 673533 672206 187642 185938 302132 306717 329746 327750 204899 204310 246453 251898 286673 288329 4380254 4661830 6490910 6242142 1077385 1122034 269628 237922 249536 248936 302079 296776 279922 281887 195643 196560 660821 631834 1465965 1428365 403882 400861 578079 581377 715554 699868 735090 733771 764978 781011 747261 830505 1918140 2008070 1215548 1018836 632456 623293 750075 742554 771621 784455 802236 805743 911885 915743 5033348 5172675 39.25 71.2 1
10:48:51 2024-01-29 680678 669734 189521 185592 302854 310419 327688 326718 204763 204285 246418 252108 290153 292978 4383379 4689318 6405358 6265787 1091414 1122287 268995 239197 249500 249386 300881 292946 278536 281887 196126 196253 672420 624663 1481382 1420158 402703 401428 573084 580372 719150 695073 728701 737981 766133 775414 754301 834813 1926094 2044321 1219587 1011013 634602 620785 744088 745847 774398 779834 801312 811444 910618 911963 4933155 5155816 39.35 71.2 1
10:48:52 2024-01-29 672542 671635 186790 186369 299496 309542 329711 326826 205258 204285 246453 252460 285875 288545 4386506 4683023 6490910 6228802 1073900 1123664 269886 238624 249536 249351 302256 295791 280118 281640 195608 196594 662271 632286 1450699 1428365 404197 400861 578079 580111 715554 700061 735090 733251 767254 781011 744776 829774 1926367 2006648 1221416 1017316 631898 623734 749349 740691 772716 783830 798998 804459 917209 915779 4975933 5197417 39.35 71.2 1
10:48:53 2024-01-29 683257 671159 188563 185223 303115 308633 328184 327706 204161 204645 246418 252533 285468 291221 4392744 4691105 6388789 6270258 1091414 1122034 268211 238827 249500 249351 299232 292607 278640 281923 195544 196389 669520 623620 1457974 1419151 401492 399471 572679 581196 719661 693073 728627 735557 765556 775414 754301 834813 1923636 2041424 1199638 1011013 634602 619191 746238 747164 772716 781554 801129 811104 909058 910506 4954333 5155816 39.35 71.2 1
10:48:54 2024-01-29 672885 671625 186829 186500 303650 310199 328680 326826 205116 203537 247003 252038 285446 288870 4373710 4681602 6425502 6247506 1081343 1122034 270675 238081 250274 253791 300846 291540 280118 280139 196402 195335 689606 626893 1449693 1438598 405028 399730 576000 577909 713494 700585 731849 734848 770556 779807 744248 830402 1924999 2010719 1221252 1013893 633699 625505 748817 743992 774948 784455 794885 803991 918409 915743 4961744 5165276 39.35 71.2 1
10:48:55 2024-01-29 681313 670646 187971 185223 303924 309274 328715 326753 204161 204824 246277 252425 285235 290422 4370683 4688488 6425371 6242567 1085127 1122034 269886 238624 249114 249386 300319 292019 279814 281003 195816 196389 669520 631834 1450096 1414129 403882 399978 576000 581824 717585 696624 735090 738040 763286 775486 750836 830365 1918182 2023037 1211635 1017316 636413 621970 747847 746942 769402 779834 802304 810526 908041 911963 4971123 5146357 39.35 71.2 1
10:48:56 2024-01-29 678623 671630 187868 185552 301286 310419 327423 328214 204195 203502 247384 251934 285433 290416 4370705 4701959 6443748 6251551 1084361 1123664 269405 237922 251086 248970 301020 296739 280176 281655 196126 196560 700207 622854 1449680 1436559 402703 399730 577261 577909 715554 699592 726489 733771 766292 779909 746535 834850 1929107 2026117 1215548 1006742 631898 622851 745180 741814 778556 784418 794885 809336 917209 913136 4947716 5146357 39.35 71.2 1
10:48:57 2024-01-29 673905 669660 187903 185998 303063 309542 329746 324987 205292 204214 246277 253484 287872 291180 4373737 4658929 6433386 6256013 1073900 1118785 271088 237886 249536 252059 299514 292055 279367 281029 195816 196253 669520 632286 1458326 1424319 405603 400861 573120 580784 714541 695073 736137 737482 766097 779614 752092 828004 1919834 2017274 1209679 1022464 636413 621054 751138 745847 772168 783278 802454 802244 909328 910520 5004398 5141199 39.35 71.2 1
10:48:58 2024-01-29 684586 671625 187313 185442 301286 309980 328715 326753 204195 205291 246312 251934 286673 288545 4380254 4748963 6466492 6247056 1092577 1122034 268142 239400 249500 248970 302256 291131 280188 281029 195816 196253 670970 623331 1454246 1429378 401492 400295 577669 579139 717545 698015 726489 733807 770556 775522 747547 838495 1927360 2030790 1217504 1005276 632797 623734 741690 742339 777419 783620 796655 811719 917765 911963 4912479 5171400 39.35 71.2 1
10:48:59 2024-01-29 671031 671647 187903 185407 302990 309105 328715 327750 204230 203241 247420 252496 286682 291931 4377132 4613215 6425632 6238098 1069737 1121203 269851 238624 250274 253649 302044 291798 279266 282041 195780 196560 668070 630031 1444523 1427352 403882 399730 577261 580966 713531 697812 735090 733812 764092 780977 752092 834191 1918159 2013843 1223576 1017316 632456 620104 747297 741484 771621 784527 802305 802280 912095 918442 5029627 5157019 39.25 71.2 1
10:49:00 2024-01-29 680678 671598 189485 186303 302639 310419 328751 325804 204831 204680 246277 252742 286195 288401 4373860 4768771 6433386 6242603 1097681 1122324 269440 238994 248345 249386 301339 296739 280153 280886 196126 196218 673870 626430 1448841 1428365 403882 400576 578079 579549 719431 699037 732964 736441 766256 774250 746966 834776 1932605 2035610 1203980 1005248 635960 621672 742778 745047 776283 781002 795487 811406 913021 909388 4903087 5151333 39.35 71.2 1
10:49:01 2024-01-29 673603 667263 188299 185684 303498 308524 329479 327750 204797 204036 246347 251643 285610 288473 4380254 4657734 6500236 6246780 1072769 1120408 270452 238624 249536 253364 302292 292197 279266 281923 195816 196594 645124 631383 1440953 1425329 403882 400295 578079 581413 715554 700089 735090 733356 764449 779843 751634 829862 1918256 2012416 1199898 1018836 631000 620140 747224 742902 770529 784527 801129 805777 911204 918442 5028774 5162696 39.35 71.2 1
10:49:02 2024-01-29 683257 667281 187574 186002 301179 310163 329337 325804 204831 205147 246312 253016 286464 288455 4383472 4730065 6467417 6251514 1096116 1123627 270793 239329 248658 249386 302185 296666 280544 280959 196139 196355 670970 626446 1451637 1429378 401419 400861 578079 580372 718640 700585 727484 736663 768341 775414 747261 838458 1932458 2032230 1194385 1004594 633225 623734 743817 742302 776600 781518 797184 811682 917209 911963 4926534 5149309 39.35 71.2 1
10:49:03 2024-01-29 670674 666975 189280 185962 304088 309142 330526 327288 205401 203502 247384 252707 287086 291446 4386506 4614769 6425632 6255497 1069296 1123627 269628 238959 250838 248590 301268 292429 278418 281949 195780 196525 669520 628684 1447863 1425329 403882 396560 574779 582849 712916 697118 734007 733771 763825 782077 753159 830365 1919834 2016701 1211635 1020248 633699 620067 750488 742535 772168 784455 803598 802244 911726 917721 5018826 5159621 39.35 71.2 1
10:49:04 2024-01-29 679703 667164 186863 186520 300897 310017 330526 328446 204621 204179 246241 252742 287364 288365 4370738 4743368 6453325 6244661 1097568 1123664 268995 237886 249043 249420 301193 291504 280153 280763 196229 197482 676770 623620 1451780 1427352 403559 401145 574779 577872 717077 696588 727484 737118 766256 775414 749819 834776 1929111 2039978 1217504 1006025 637321 623734 745144 747642 777152 781002 800135 811682 911131 911694 4928905 5141199 39.35 71.2 1
10:49:05 2024-01-29 672862 667200 186863 185588 300478 309142 330299 327446 205155 204001 247038 252707 286673 287846 4383359 4683732 6494731 6232770 1075479 1120372 269886 238589 249429 249143 301973 296593 280544 281387 195161 196560 682851 631834 1448687 1427352 404454 400295 578079 581196 715048 701083 735090 733214 766097 781011 747261 829774 1926367 2005364 1221416 1016060 631000 623734 749472 741997 772716 783242 797788 804525 914469 917835 5011757 5151629 39.35 71.2 1
10:49:06 2024-01-29 679818 668777 187711 185324 301388 308924 329591 328678 204660 204037 246312 252496 286485 291931 4376783 4697943 6395939 6255975 1091052 1121998 268773 237886 249429 251050 298990 293017 278675 280959 196091 195912 678220 622889 1448005 1423186 402666 400578 572643 578519 717585 694054 726453 736077 767218 777336 752092 834813 1923632 2041424 1236088 1005174 636413 621018 744088 746979 776698 780932 799566 811104 911131 911963 4921871 5141968 39.25 71.2 1
10:49:07 2024-01-29 673149 667268 186858 185588 300442 308669 329604 326717 205013 204037 247314 252531 285996 288550 4374023 4671430 6461683 6227839 1075850 1122398 270675 237886 250238 249317 300071 296630 280741 280376 195745 195912 676226 631383 1442148 1429378 405028 400861 578079 580372 713944 700025 735090 735890 768377 782115 746483 830365 1926367 2010953 1215495 1015393 633699 626392 750039 742902 774948 786432 793120 805134 920370 915743 4966527 5155816 39.25 71.2 1
10:49:08 2024-01-29 678892 667223 187875 185583 302336 306933 329586 328678 204979 204717 246241 252603 285563 290177 4386493 4679598 6434958 6247056 1082549 1121452 269711 239126 249043 249386 300389 291984 279266 281506 195126 196970 653571 631846 1468548 1414951 402345 399662 574779 582849 719661 697118 731886 737446 762711 775378 752056 833243 1923632 2025908 1211635 1013172 636137 619155 747297 744716 770529 781002 802032 811104 908004 911963 4954333 5141199 39.35 71.2 1
10:49:09 2024-01-29 675527 667160 187420 185592 299637 308116 327830 327410 205013 203754 247696 251830 285875 290141 4373785 4697807 6444283 6246597 1082113 1124987 269488 238422 250661 248936 302083 291504 282270 281436 196402 196218 685651 622854 1453537 1436404 403882 399730 576407 577463 715048 698601 728073 733366 770556 779909 749594 833516 1926464 2023037 1211635 1007459 631000 623734 745180 740691 777382 784382 792484 806926 919812 913136 4947609 5141011 39.25 71.2 1
10:49:10 2024-01-29 673533 668989 187416 185588 301383 306933 329889 324987 204979 204037 248251 253167 287216 290141 4377099 4673581 6416307 6274394 1075673 1118749 271088 237710 249500 249351 299444 292852 279231 281627 195608 196218 669520 632286 1441373 1424197 405907 400578 573047 580784 713458 694545 736406 738248 764942 779909 752092 826715 1918470 2016701 1227566 1020285 635506 621583 751138 747274 772270 782104 801312 804422 909328 915743 5013555 5141011 39.35 71.2 1
10:49:11 2024-01-29 679152 669250 186858 185588 299598 308669 327866 327106 204298 204681 248464 253510 287471 288257 4383379 4770108 6462934 6246597 1096898 1121998 270563 239081 248516 249351 301232 296666 280227 280959 195780 196218 670970 626446 1440911 1427352 401419 400861 578079 579549 719661 700585 726416 735715 768341 775378 747261 837228 1932878 2030790 1215548 1003880 632797 623734 742509 740435 774948 779834 795450 811682 917209 911963 4917115 5151333 39.35 71.2 1
10:49:12 2024-01-29 669646 668777 187711 185328 300934 308669 328326 324894 204899 203038 247314 252603 286817 291579 4361126 4615745 6425632 6264631 1069409 1120408 269405 237922 250871 253613 300811 291744 278418 281887 194842 196525 668070 628684 1441221 1424197 403882 398876 574779 581196 711405 697118 734044 733958 762711 779807 752056 829774 1918470 2013843 1205767 1020285 632797 619155 749349 745047 770529 784455 802454 802207 910618 915779 5006400 5155009 39.35 71.2 1
10:49:13 2024-01-29 680343 667227 186867 186113 301779 309542 327830 325349 204264 204142 245968 252638 286929 288329 4383379 4770802 6443748 6232929 1094538 1121998 269593 238589 249289 250429 299479 291540 280663 280350 196402 197482 679670 624184 1449121 1427352 403273 400861 574779 578728 717585 696095 727484 738562 770556 775450 751370 836001 1929107 2041424 1217504 1007459 637321 623293 742741 747642 775149 782106 800172 811104 911911 911694 4933608 5141968 39.35 71.2 1
10:49:15 2024-01-29 673612 667236 186536 185583 301357 308669 329586 324987 204899 203999 246418 252181 287288 290435 4383379 4684399 6481265 6228325 1078570 1121998 270675 238624 250026 249317 300283 291096 280894 279874 196402 195946 693302 630031 1443422 1434523 405028 400295 577224 579139 713494 701083 732964 735890 770011 782115 743647 832179 1924999 2013255 1207905 1013893 632797 625505 749422 740399 774948 784418 793084 802207 919160 917835 4966631 5147941 39.35 71.2 1
10:49:16 2024-01-29 678856 666939 187875 185073 302301 306861 328822 325910 203630 204572 246418 252636 287346 289996 4380227 4684399 6443437 6247056 1086512 1118749 268960 238959 249079 249317 301473 293703 279266 281852 194817 197004 652302 629130 1439566 1414951 401419 401145 573084 581196 718640 693037 728627 736934 763250 773125 753159 832296 1923632 2035114 1221747 1011013 634602 618244 744088 746215 772168 781002 802304 810526 908004 910638 4962996 5141968 39.25 71.2 1
10:49:17 2024-01-29 673425 667191 186863 186108 301357 308151 327830 324987 205177 203038 246453 251863 290357 288365 4380142 4689799 6443437 6242142 1081838 1125148 269781 237816 250661 253400 302025 294317 281344 280104 196402 195301 688370 622854 1449939 1438598 403882 399166 576000 577018 712989 698601 728627 733771 770556 781563 746535 832296 1923632 2021603 1211635 1008152 632347 623734 746238 738197 775149 784382 792521 806353 919812 910448 4957122 5153344 39.35 71.2 1
10:49:18 2024-01-29 678409 670302 187454 185592 301427 306933 329319 325384 203947 204597 246175 252460 290153 289226 4379691 4679037 6434045 6246634 1083556 1120656 269711 238589 248833 249351 299514 291540 281344 280959 194989 196560 650671 630481 1469816 1413946 403273 399662 574779 581377 717585 697291 734044 738004 764217 775414 749819 830505 1919834 2023037 1211635 1015337 636087 620104 747297 747164 769402 782106 801090 805743 910618 913253 4985665 5137299 39.35 71.2 1
10:49:19 2024-01-29 679301 667160 189244 185588 300438 308669 328587 326895 203947 204285 247435 251268 290668 288581 4376944 4721403 6451349 6242142 1085169 1121452 270375 238853 250202 248901 301339 296739 279992 281282 195470 196253 669520 621076 1471116 1429378 401456 400295 577669 579549 717077 701083 728590 733771 770011 775522 747261 837228 1928833 2028932 1217504 1004594 631898 625233 743035 738197 777382 782104 797751 810829 915004 911963 4928905 5141199 39.35 71.2 1
10:49:20 2024-01-29 668703 668786 187416 185583 301181 308669 328326 324987 205253 203073 246418 252882 290251 291216 4376944 4625164 6424653 6246597 1069545 1121203 271067 237640 250238 249282 300980 292055 279266 284128 195638 196525 671152 628228 1463183 1424319 404661 399166 573084 581196 712953 695073 735090 736934 764978 779843 752092 827967 1919834 2017274 1211635 1020285 636413 620140 751138 747274 772168 783242 802454 806316 909973 915779 5006400 5141011 39.35 71.2 1
10:49:21 2024-01-29 679745 667196 186829 185588 299598 308669 327830 325384 204264 204285 245968 252322 290633 288067 4370683 4752157 6462222 6246597 1096078 1122034 268995 239081 248694 249351 301057 296666 280253 280763 195640 196422 670970 626893 1448929 1427352 401136 401160 578079 579549 718640 700585 726453 737031 768377 775378 747261 837266 1929353 2032230 1219460 1001740 632347 623734 744088 741777 774948 779834 796052 811104 918238 911230 4919500 5143992 39.35 71.2 1
10:49:22 2024-01-29 669491 667831 187745 185453 301108 308669 327866 324894 204899 203038 247144 252249 290164 291216 4370683 4611053 6453004 6244661 1072788 1118785 269405 237604 249250 250326 301762 291787 278453 281852 195608 198332 651433 631383 1450859 1425329 403882 400295 577808 582021 714541 698015 734567 731622 766948 779909 747261 829774 1923636 2004649 1221416 1014394 631000 623977 749422 736850 771621 783242 797825 803991 911885 910520 5004360 5141086 39.35 71.2 1
10:49:23 2024-01-29 678338 668520 187875 185324 300926 308452 326806 325910 204264 204285 246418 252249 290251 292258 4358203 4682889 6406342 6263998 1089857 1118785 268211 237886 249250 251279 302046 291984 279761 281887 195196 196389 693302 624219 1448395 1418145 401456 400861 572202 580372 718640 693037 727520 736934 764978 774250 753729 834146 1923724 2036858 1207618 1010294 634150 618281 744198 746634 772716 781554 802304 811104 912210 910439 4953583 5138461 39.35 71.2 1
10:49:24 2024-01-29 671987 667200 190861 189171 299532 307650 328822 324987 204757 203714 246418 252073 290633 288617 4373737 4689597 6443625 6244661 1082001 1121961 269370 237851 250626 250925 300598 291504 279266 281013 196091 195912 676770 624069 1451763 1436559 403882 399166 576407 577018 714541 698601 727520 733771 766256 781011 748854 833553 1926367 2023037 1211635 1006742 631000 623293 745180 740691 776832 784455 793120 806963 919160 910448 4953583 5141968 39.35 71.2 1
10:49:25 2024-01-29 673603 668777 187416 185579 300336 306933 329853 324627 204298 204142 246175 252882 290153 288653 4367780 4658524 6424868 6244661 1073748 1121998 270675 237685 250274 249386 301723 294537 278427 281497 195780 196253 670970 631846 1475001 1424319 405603 400295 572643 580784 713944 694054 736137 737165 765519 782115 753622 827967 1918470 2017274 1211635 1022599 634602 620140 750451 746104 772168 784247 801129 802207 909328 910556 4990101 5143992 39.25 71.2 1
10:49:26 2024-01-29 681339 666966 186897 185588 299602 308669 327830 324894 203981 204859 246175 252073 290633 288568 4377172 4741902 6462382 6244661 1097576 1123996 269405 238994 247926 249351 300881 292868 280775 280727 195745 195946 670970 625981 1439566 1427352 403596 400295 577261 579139 719661 699531 728664 738078 770556 773125 747261 836359 1929107 2032230 1202061 1005309 634327 623734 743035 744519 775113 779900 795177 810526 914505 909316 4893695 5141199 39.35 71.2 1
10:49:27 2024-01-29 675348 667196 187450 185319 301463 306933 328822 324859 204264 203360 246418 250534 290659 288617 4364648 4623084 6490630 6235229 1074594 1122398 270311 237851 249500 249351 301339 292159 282193 281609 195161 196525 651433 631383 1453157 1428250 404454 400295 578079 581196 715048 700585 735090 731741 766133 781011 746731 829183 1918140 2004649 1221416 1015337 631000 623734 749422 738562 772716 783830 797825 804562 913858 910592 4983294 5141086 39.35 71.2 1
10:49:28 2024-01-29 678851 667831 188006 185328 301427 308669 326842 325910 203981 203999 248853 252073 290153 292114 4361313 4674805 6428789 6263998 1089774 1120767 270447 238447 249043 253364 301230 291984 279761 283047 195435 196184 669520 624219 1442833 1417970 403003 400861 572238 581196 718640 693037 729788 737457 763862 774832 754301 832333 1923632 2038533 1205623 1011013 634150 619819 743035 746744 772680 781002 802454 810989 906683 911963 4966537 5141968 39.35 71.2 1
10:49:29 2024-01-29 674914 667164 186858 185588 300398 309105 325857 325910 204088 203714 246453 251363 290428 288617 4361276 4688526 6452453 6245160 1087526 1123996 270447 238447 249500 253257 300071 296739 279288 281211 195640 196422 669520 621520 1449993 1429378 401310 400593 576815 577909 715554 700089 726453 734848 770011 775486 747261 836633 1929353 2026442 1205180 1003880 631000 622851 745180 741997 775186 782104 797221 808111 916938 912452 4925386 5134640 39.35 71.2 1
10:49:30 2024-01-29 671228 667840 187446 185328 300897 308669 328822 324987 204792 203678 246003 252882 289960 290769 4364648 4624147 6423954 6245160 1071762 1122398 271362 237939 249883 249351 300877 292019 278527 280994 195496 196354 669520 630481 1467121 1420158 405028 400259 572679 580372 712953 693073 735090 737457 764942 781011 752092 827341 1917107 2013572 1207723 1020285 634602 620104 750414 744753 772716 782140 801883 802207 909136 917872 4990101 5141048 39.35 71.2 1
10:49:31 2024-01-29 680856 667011 186863 185592 299629 307390 327866 325840 204264 204716 246382 252073 290630 288509 4364668 4731927 6452251 6245160 1096116 1122398 270447 239223 248936 251350 301303 296739 279922 281000 195780 198003 656399 625981 1446043 1425329 403596 403422 578808 579549 719661 700089 730217 737457 771649 773125 747261 834776 1921496 2035610 1217504 1006025 634602 623734 744726 746634 775113 779900 794885 810526 913858 909084 4897190 5134640 39.25 71.2 1
10:49:32 2024-01-29 673905 667196 187416 185462 301427 306933 329092 324859 204298 203714 246382 249804 290296 288617 4355058 4621787 6489851 6236243 1075673 1121601 269711 237745 249322 250644 301655 296593 279301 281655 195161 196525 652862 630033 1441899 1425329 403882 400295 578042 581519 715554 699096 735090 731874 763862 779642 747261 829774 1919834 2004649 1211635 1014394 631000 621970 748890 738562 770258 784418 800172 804599 911849 910556 5025184 5146357 39.25 71.2 1
10:49:33 2024-01-29 674905 667835 186833 185588 299567 307650 327335 324929 203981 203714 246418 252882 289949 290409 4373737 4723942 6384905 6259947 1089636 1120804 268891 238483 249322 250887 299338 292019 279761 280994 195816 195946 673870 625085 1450906 1420158 402703 400861 572110 579439 717622 693037 727557 736925 766133 775104 753195 834776 1923632 2039978 1203810 1008069 634602 619191 743035 744753 774398 779250 800172 810526 910618 910674 4933608 5141199 39.35 71.2 1
10:49:34 2024-01-29 671428 667232 190884 185583 299567 308669 328858 324771 204298 203109 246418 252073 289839 287626 4367780 4673750 6490910 6228917 1075673 1122398 269746 237745 249322 250997 300900 292629 280161 280139 195506 196253 666620 631846 1447115 1429378 404741 400013 577669 581196 714271 700585 734044 733807 765608 781563 746459 829183 1918140 2004649 1205899 1013619 632697 623734 748978 739072 772716 784418 796618 802207 917209 910592 4986728 5140327 39.35 71.2 1
10:49:35 2024-01-29 680553 666184 187875 185069 302381 306933 326842 325945 203805 204142 246382 252073 290153 291180 4364668 4685903 6416660 6252579 1084828 1120804 268925 238853 248901 249282 299373 293731 281344 281949 194544 196560 663125 629582 1459358 1414951 401456 401145 574373 580759 719624 693073 730254 737981 763286 774286 753123 832333 1918177 2032230 1211635 1011017 634150 618281 745180 743698 770529 779900 801735 810526 905732 910674 4952464 5134640 39.35 71.2 1
10:49:36 2024-01-29 671699 667263 186935 185328 299567 307650 327335 324370 204298 203038 246418 251302 290247 288617 4367780 4683023 6434958 6243634 1084582 1121601 269746 237745 250095 250997 301833 293495 281344 280139 196366 195301 698433 622277 1486144 1438598 403882 399166 574779 577018 714452 699632 728627 733771 770556 781011 747100 833553 1922359 2021603 1211635 1008106 632073 624619 746952 741814 775186 784455 792812 805780 919160 910520 4942987 5141011 39.35 71.2 1
10:49:37 2024-01-29 674867 666220 186897 185458 299602 306933 329622 324879 204264 204073 245659 252460 290224 288617 4355095 4668472 6411739 6238136 1075213 1120804 270605 237781 249322 249282 300768 291913 281669 280854 195608 195912 668070 631834 1435982 1424599 404557 401428 573120 580372 714541 694435 735090 735075 763322 775522 752056 826752 1917107 2015846 1211635 1019560 635960 620104 750075 747164 769438 782140 801312 804562 909328 910484 5002539 5141086 39.35 71.2 1
10:49:38 2024-01-29 680884 667191 186867 185588 301357 308669 327830 325910 203630 204285 246206 251093 290536 288545 4361559 4722667 6439194 6223970 1097674 1122324 268107 239055 248587 250997 302575 292873 280074 283056 195638 196184 670970 624219 1461843 1426062 403519 400578 578079 579549 717585 700089 727860 733899 768377 775450 746731 837303 1927360 2026478 1211635 1003166 631000 623354 741983 740167 774948 779834 795487 810410 917209 909352 4898277 5141199 39.35 71.2 1
10:49:39 2024-01-29 669724 667835 187454 185069 300544 306933 327830 324894 203981 202896 246418 251795 289437 291444 4358428 4599570 6425800 6234175 1071073 1119860 270829 237781 249357 249941 300951 293610 279761 281751 195092 196730 665171 628684 1438457 1423310 403882 399554 576407 581196 712989 697118 734641 732765 761635 782115 747002 829774 1917107 2008106 1199898 1017353 631000 619228 747224 740204 769983 784491 801883 804599 911885 915779 5008638 5138302 39.35 71.2 1
10:49:40 2024-01-29 677629 667367 186863 185588 301430 307185 327071 325157 204156 203714 246382 252847 285873 290322 4348814 4701808 6365146 6238154 1092901 1121490 270829 238483 249322 250644 298431 291949 279761 280426 195948 197774 678583 622409 1456049 1420158 401529 401319 571838 578728 717622 692510 726489 737833 766985 774868 753771 834813 1923729 2038533 1199898 1009577 634602 617988 742509 746892 772716 781554 802454 810526 907919 910674 4953583 5141878 39.35 71.2 1
10:49:41 2024-01-29 675830 668786 187416 185588 302211 306897 330994 326826 203947 204572 245968 252073 290561 290558 4354744 4661437 6425632 6242142 1082009 1122287 270829 238878 248445 251738 301303 293738 281344 281282 195603 196422 669520 632008 1472661 1410938 403882 399662 575407 583908 717585 696551 735090 737482 764633 777336 749856 830365 1919834 2023037 1211635 1016784 635506 620140 747297 744753 768960 781554 801312 805743 910618 910448 4987616 5141968 39.25 71.2 1
10:49:42 2024-01-29 681149 668777 186863 185588 300442 308669 327300 328373 203455 204142 246382 250534 290633 288617 4370964 4713408 6453609 6237691 1083554 1122287 269959 238341 249988 250537 303098 292873 281344 280854 195430 196116 669520 621964 1467898 1429378 401419 399730 576407 577616 718056 699096 726416 733214 769466 779614 746989 836001 1926459 2025908 1192466 1004320 631000 622851 743145 740131 775149 782390 796618 808149 914505 911963 4928905 5137299 39.35 71.2 1
10:49:43 2024-01-29 668703 667367 186863 185333 301348 306933 327866 324987 204660 203678 245624 252847 290081 290286 4367762 4630753 6411739 6242142 1072325 1118749 271257 237604 249250 251279 300835 294390 279761 280941 195293 196422 669520 631392 1446102 1423924 405603 400295 571431 579960 714452 694767 735090 736934 764978 783567 752476 827655 1918470 2016701 1211635 1019560 634602 619629 749312 744262 770529 782068 800172 802207 908041 910484 4994744 5134640 39.35 71.2 1
10:49:44 2024-01-29 681587 667611 186867 185588 299602 306825 326806 325875 203455 204419 246003 250918 290561 288572 4370693 4720261 6434958 6227839 1088298 1118785 267734 238711 249215 250501 302866 292873 279761 280657 195328 196116 672058 621076 1459735 1428250 400213 399730 576407 579139 717545 699777 727342 733214 767218 775378 746497 836194 1926478 2023037 1215548 1001740 630651 622851 741983 738562 776600 779834 796983 808724 915837 911963 4912020 5132602 39.35 71.2 1
10:49:45 2024-01-29 667721 667840 187446 185328 300504 306933 327830 324632 204264 202719 246382 251863 290081 290974 4336362 4588526 6406982 6237691 1066241 1117129 268995 237403 250587 250713 301230 294572 279761 282925 195465 196422 669520 628228 1437347 1424197 404951 396885 572679 580784 710866 695805 732890 733734 762711 782115 753086 829183 1917107 2013843 1207723 1018799 632347 618281 749422 744629 770529 784418 802454 802174 909973 915743 5009976 5133629 39.35 71.2 1
10:49:46 2024-01-29 675227 668786 190924 185592 300217 309324 326842 324824 204088 203678 245417 252847 290153 288509 4358428 4746258 6411345 6223397 1096823 1118822 268995 237886 248410 251881 302156 293422 282539 280034 195664 195844 683721 625533 1445918 1427235 403090 402741 576407 577909 719661 698876 728627 738148 770556 770916 747261 833774 1927736 2032230 1202061 1006025 634602 623734 744398 742009 774948 779900 793120 809336 913058 906715 4891283 5132602 39.35 71.2 1
10:49:47 2024-01-29 673598 667119 187420 185069 301145 306379 327830 324987 204122 203073 246140 249769 290153 288635 4358503 4634211 6471539 6224160 1072603 1117920 269405 237851 248952 250537 303013 291863 281741 281176 194711 196422 651433 630932 1439860 1426222 403698 400223 577224 581196 714036 700089 734269 731586 763825 779909 746201 829281 1918150 2005476 1194385 1016060 630103 621970 748890 736041 770529 783206 797825 802207 910524 910556 5004360 5134640 39.25 71.2 1
10:49:48 2024-01-29 677858 665944 186897 185069 299598 308996 328623 325612 203630 203999 246175 251302 289834 291422 4355006 4684429 6369680 6237691 1091414 1118749 268211 237886 248904 251050 300768 294328 281741 282362 195948 195809 679670 622854 1453007 1426222 402162 400825 572202 579139 715554 694545 727711 740657 768304 775486 749892 834776 1927736 2038533 1211635 1004594 636413 621934 743035 744790 774917 779900 798960 809374 911911 909352 4921871 5118908 39.35 71.2 1
10:49:49 2024-01-29 671432 667164 186691 185588 299078 306933 328556 324987 204264 203109 246175 251268 290153 287185 4361536 4681282 6481585 6215256 1072603 1118785 269405 237483 249079 253649 304136 292519 281741 281003 194877 196422 638293 630033 1434657 1428250 403735 400223 578042 581196 713531 700089 734567 734478 768619 779909 746731 829146 1923934 2003229 1221416 1016060 630551 622851 747297 736041 770529 781518 797788 802244 911849 910484 5004360 5141199 39.35 71.2 1
10:49:50 2024-01-29 679855 665948 186867 185069 299637 308669 325857 325349 204122 203856 246003 251268 289428 291871 4358428 4673750 6374464 6242142 1089857 1117129 268177 237886 249079 253649 300961 294537 281308 282561 195979 197344 671514 622409 1460365 1418978 401273 401108 572147 579402 719661 693000 726489 737981 767896 774214 755920 833553 1921431 2041424 1221582 1010294 634150 618244 742509 747164 772716 779570 800172 809336 909973 909995 4935939 5111607 39.35 71.2 1
10:49:51 2024-01-29 671031 668781 190857 186108 300507 308669 328822 324987 205045 203109 246382 251302 290153 287626 4358428 4673750 6471614 6218960 1075850 1118785 269628 237685 249043 253257 301303 292045 282539 282561 195496 196354 668070 631834 1437523 1430283 404954 400223 578042 580710 712916 700585 735090 733771 769535 781454 745107 829774 1918140 2007494 1229241 1013221 632797 624619 747883 737676 772716 783830 795450 802207 916523 910556 4961406 5171400 39.25 71.2 1
10:49:52 2024-01-29 678856 668259 188040 184940 301463 306933 326806 325875 203664 204310 246347 252038 290247 291216 4367780 4673750 6393312 6251514 1090635 1117957 268177 237922 249079 253435 299479 291984 279725 281640 195323 196354 672420 623172 1450675 1418978 401310 401428 573366 580261 718604 693719 727557 736934 764942 777373 753159 836194 1923632 2043247 1211607 1010294 634268 618244 743035 744826 772716 781554 802230 810526 906719 910674 4959440 5126262 39.35 71.2 1
10:49:53 2024-01-29 671031 667191 187066 185588 299322 307650 327300 324987 204298 203038 246193 251302 290153 288861 4355020 4667932 6433386 6228325 1080573 1121875 269217 237116 249536 253649 299514 296666 279266 282362 195806 197066 670970 622277 1477237 1434461 401645 399021 576334 576835 715407 699096 727674 732659 770556 780719 747113 834739 1927755 2021799 1211635 1004594 630551 623354 743035 738562 776283 783242 793157 809336 917209 910448 4933608 5141691 39.35 71.2 1
10:49:54 2024-01-29 669921 667840 186897 185328 301784 306933 328858 324987 204298 203714 245624 252381 289949 290286 4358428 4642905 6406982 6237691 1074137 1117957 269886 237483 249079 249143 300343 291575 278510 280139 195330 196354 669520 632211 1430862 1420158 405603 401160 573774 580298 713311 695310 735090 738562 764978 775522 753659 827930 1917107 2017274 1209679 1020285 634602 620104 751138 744225 769983 782104 800172 802207 909058 913593 4986459 5141199 39.35 71.2 1
10:49:55 2024-01-29 678892 666654 186863 185328 299593 306933 327335 325612 203630 204285 246175 250500 287427 288509 4364668 4715962 6444283 6228325 1088335 1120372 269451 237604 249114 253577 300881 296666 279266 280139 195196 198017 671695 625085 1443925 1426222 400670 400259 577224 578992 717003 700052 727860 733734 767528 775414 746483 837266 1927736 2026442 1218971 1003842 630551 622851 741983 739072 774804 780968 795487 809336 916523 911963 4910094 5134640 39.35 71.2 1
10:49:56 2024-01-29 669495 667840 186897 185073 301997 306933 327830 324987 204332 202896 245968 252108 289470 291396 4355283 4605503 6411739 6237691 1069545 1117165 269405 237116 249776 253293 300452 291984 278536 280994 195470 195335 689974 628228 1461054 1424197 404991 399058 573366 580298 712424 695310 733859 735890 763286 781563 752056 829281 1917107 2014839 1219587 1021104 634602 618281 749422 741484 770529 783830 802454 804833 908041 915622 5008638 5136897 39.35 71.2 1
10:49:57 2024-01-29 675523 666425 190790 185588 299558 308669 326842 324632 204264 203714 245417 252882 290188 288599 4374086 4758218 6416307 6219450 1091260 1117957 268995 237886 247544 251030 301193 296173 279691 279909 195780 195335 676770 627328 1445918 1427078 403127 402566 576371 577726 719624 700052 731501 737944 770011 772225 747261 833774 1924223 2038188 1225329 1006025 635960 623734 744726 744519 774177 779900 793157 809336 913212 908032 4893695 5134640 39.35 71.2 1
10:49:58 2024-01-29 673905 667196 186897 185073 300970 306933 327866 324987 204122 203109 246382 249804 290224 288545 4348814 4631778 6481585 6228325 1069463 1117165 269030 237886 249500 249941 300881 296739 278383 281747 195126 196389 665171 630033 1454715 1426062 403303 399058 576371 581196 712276 696971 732779 732913 761562 779807 750266 830365 1917601 2010344 1221582 1015393 631000 619379 747297 738234 769983 785949 801883 802244 909202 915743 4999259 5134640 39.35 71.2 1
10:49:59 2024-01-29 674877 667351 186703 185333 299318 309105 325857 323917 203981 203881 245968 252882 289674 288689 4367780 4717935 6397656 6219450 1094538 1118785 268585 237851 248694 249386 300343 296320 279726 279253 195780 195335 659394 622277 1446755 1427078 403508 401428 573379 576871 719113 697750 729938 740079 769319 770880 750029 833736 1929703 2035114 1203980 1004594 636413 624582 747541 743771 774565 775513 796983 807000 911168 909352 4897190 5132602 39.25 71.2 1
10:50:00 2024-01-29 671987 667160 187620 185069 302070 306933 328361 324987 203981 203109 246122 250569 290188 287626 4348814 4658174 6471267 6209595 1072713 1119480 269405 237483 248694 253328 300846 291839 279301 280566 194852 195946 652862 629582 1435406 1427078 403588 400113 578042 581196 711296 700089 734941 732913 768044 779909 746201 827341 1917868 2004649 1194385 1015337 630103 623464 749385 740423 770529 782104 797825 804289 912375 910484 5004587 5127326 39.35 71.2 1
10:50:01 2024-01-29 675865 667358 186897 185065 301357 308669 325857 324859 203630 203714 246210 251302 289674 291216 4355322 4663129 6374464 6237691 1088302 1117957 267955 237886 248694 253293 301307 291779 279564 282561 195161 195335 669520 621001 1443342 1417753 402646 400150 572110 578618 717585 693830 729418 737944 765373 776310 752092 834146 1922271 2040344 1199898 1008069 633699 617844 743339 744643 772716 779900 801883 809374 906683 910674 4944184 5125288 39.35 71.2 1
10:50:02 2024-01-29 669761 666216 190821 185588 298624 309105 326842 324987 204332 203073 246038 251268 289745 288613 4361613 4668434 6397881 6215256 1080573 1117129 268211 237518 250062 253257 301303 296247 278536 280139 194705 195301 668070 621076 1456650 1432319 403508 400181 575373 576871 712843 697996 729418 732746 770483 779764 748817 832333 1923632 2021799 1211635 1006025 631000 621934 742851 742241 777419 784418 793120 806353 918409 913900 4940655 5141968 39.35 71.2 1
10:50:03 2024-01-29 671913 667831 186897 185453 300513 308669 329391 324987 204298 203999 246003 252882 290251 288653 4364668 4652284 6411739 6237691 1074014 1118418 270640 237448 249464 249317 300555 291504 278418 280951 195435 197482 679308 627778 1480029 1420158 404807 398876 575407 580563 712424 695310 733822 735890 769136 783148 754733 827892 1914386 2015271 1205767 1021142 633699 618244 749422 746104 772248 784382 801883 803500 908041 915439 5018826 5145637 39.35 71.2 1
10:50:04 2024-01-29 675523 667840 186531 185583 299532 308669 327300 324824 204230 203678 245382 252812 290251 288221 4367780 4748009 6416307 6227839 1094538 1118712 268925 237851 247682 249109 301193 296556 279923 279678 195745 195335 693302 625085 1445639 1424197 402666 403099 577046 578519 719513 699023 731501 737981 769828 775177 749275 835077 1929107 2033340 1205899 1008873 635960 623734 745144 745047 774764 779755 794811 808686 911849 909215 4897190 5123170 39.25 71.2 1
10:50:05 2024-01-29 673129 669255 186829 185065 301141 306897 328326 324987 204264 203678 246140 250500 285632 288509 4358152 4641993 6481585 6223397 1072788 1119213 268995 237851 249043 250254 301057 296593 278483 281620 194953 196525 651433 630204 1472079 1424197 403596 399730 577077 583491 714452 697996 732779 732913 764633 781163 747113 827744 1917107 2006071 1209679 1018299 630103 619118 747297 736041 768960 787620 797788 802207 911812 910484 5013555 5139930 39.35 71.2 1
10:50:06 2024-01-29 680031 667831 187416 185324 299602 308669 325822 325840 203630 203678 245624 251268 289470 291284 4358390 4681096 6369680 6242142 1091414 1117957 268177 237851 248658 253613 299919 291984 279761 280144 195745 195301 686739 621076 1440330 1420158 401456 400578 573329 577579 716338 695805 729418 740079 765951 777409 757949 836904 1923706 2039978 1195986 1006713 637321 619447 743035 747164 774911 781818 802236 810489 906371 909352 4957122 5130552 39.35 71.2 1
10:50:07 2024-01-29 669688 667200 190746 185583 300607 308669 327795 324987 204298 203038 245624 251233 290153 288509 4348814 4661512 6425632 6228325 1075523 1118749 269816 237116 249254 253577 299479 296876 279253 279218 195816 194996 678220 622707 1436669 1434523 404454 399166 574779 578519 713944 701125 733069 733587 769319 781454 746017 833886 1921468 2016701 1211635 1011013 632073 625468 747297 743048 774948 784382 794967 802244 918509 910484 4953583 5134640 39.35 71.2 1
10:50:08 2024-01-29 677763 667358 186897 185458 301357 306393 327830 324735 203630 204037 245589 251687 289877 288581 4358203 4671041 6416307 6227839 1081236 1118478 268995 237886 248448 249143 301307 296666 281040 280727 194953 196491 650671 629582 1434968 1411441 401419 401145 574336 581196 718966 695805 733069 738064 764633 776310 753659 832660 1921468 2024471 1211635 1011013 634602 619819 744923 746104 769470 781554 802454 806815 905363 911963 4964239 5133742 39.35 71.2 1
10:50:09 2024-01-29 674909 667160 186867 185333 299567 309105 325822 325840 203913 203073 248529 250883 290655 288545 4364648 4683023 6425632 6227839 1080573 1118749 268960 237649 249500 249941 299514 296593 278453 282492 195745 195301 669520 621964 1444055 1434523 403796 399166 574779 576129 714452 698381 729268 734478 770483 779764 748780 835114 1928046 2019527 1211635 1006025 631000 622468 746525 738380 777152 783794 792521 805570 920043 911963 4928905 5126647 39.35 71.2 1
10:50:10 2024-01-29 669177 667835 186867 185328 300473 306933 327795 324987 204332 203038 245624 252533 289877 288622 4358390 4624147 6406982 6224160 1067258 1116039 268585 237081 250062 253613 298293 291540 279761 280763 195288 195878 668070 625533 1447851 1420158 403882 396560 572202 580372 710328 695805 735166 736128 764523 782042 752588 827155 1914869 2012527 1209679 1020211 632347 618244 749312 745328 771736 784346 801312 804110 909136 917030 5013555 5137299 39.35 71.2 1
10:50:11 2024-01-29 676215 668772 190826 185588 298624 308669 325893 324987 203981 203678 245210 252847 289877 288067 4370895 4747057 6416307 6227839 1094538 1118749 268995 237851 247508 249317 299444 296593 279362 279678 195435 197482 676770 623287 1452177 1424197 402630 400861 574067 577018 717585 696058 729826 739968 770300 775140 749016 836345 1929419 2035999 1219460 1005988 635960 623734 741653 746892 777041 779900 797147 808724 911911 911136 4903087 5118908 39.35 71.2 1
10:50:12 2024-01-29 669688 668989 186794 185069 301353 306897 328326 324987 204230 203073 245968 251268 290561 287037 4361536 4675266 6462934 6209595 1071912 1117624 269628 237649 249254 253613 299444 291839 279792 279874 195161 195912 688823 630481 1437217 1427352 404454 399730 577669 580372 711442 700585 734567 735001 768988 780757 744960 827818 1923934 2006023 1227285 1013221 632797 624619 747113 742339 774487 784238 794826 802170 917172 915918 4947716 5132656 39.35 71.2 1
10:50:13 2024-01-29 677297 667835 187386 184482 301392 306609 327300 324859 203596 203999 245589 251302 290188 288653 4348814 4658150 6416405 6224160 1078923 1116039 269405 237886 248274 249143 298537 296630 278505 280139 195161 195335 668070 631392 1447290 1410938 403882 399662 573084 581196 715554 695073 734044 736925 762825 779062 752514 828997 1921468 2021799 1211635 1016784 636413 620104 747297 744152 768240 780748 801312 807133 908004 910484 4997008 5132602 39.35 71.2 1
10:50:14 2024-01-29 680963 668786 186536 185333 300931 306933 326806 324987 203630 204285 245553 251093 290081 287828 4364648 4734454 6425371 6219706 1093756 1120372 268773 237922 247508 248936 301230 292045 279801 280069 195161 195742 676226 624638 1452920 1425329 403273 399698 576815 578728 718568 699096 728664 737981 769173 775104 748464 836194 1930794 2034553 1223373 1006637 635960 624545 744088 742009 774948 779605 796983 809150 914326 908674 4895500 5111607 39.35 71.2 1
10:50:15 2024-01-29 670674 669248 186863 185588 301353 306897 328326 324987 204230 203073 246382 251653 290428 287149 4364648 4673747 6481585 6210810 1071149 1118418 269405 237851 249079 253613 300319 292045 279996 280104 194989 195912 665171 630481 1439131 1429378 404454 400013 578079 580784 713494 700364 735090 733771 766097 781345 746483 830499 1923934 2005390 1202061 1013221 632456 623624 750488 737082 772716 783206 797590 805645 918509 910484 4953571 5141968 39.35 71.2 1
10:50:16 2024-01-29 678335 667835 187915 185069 301392 306861 327300 324894 203596 204142 246087 251653 290081 288667 4348814 4657874 6414521 6228618 1078886 1117850 268995 237851 247891 249317 298537 296630 278510 280700 194852 195912 668070 630481 1438179 1410938 403611 401428 573930 581196 716569 695073 735166 737981 757278 775486 752514 830467 1921708 2019527 1211635 1016784 635960 621509 747261 744569 768204 779900 800172 804422 910430 910484 4994744 5141968 39.35 71.2 1
10:50:17 2024-01-29 680066 667840 186699 185458 301357 306933 326806 324987 203913 204285 245589 251585 290153 287814 4358428 4725208 6425334 6228618 1092883 1117920 268738 237851 247508 248590 302632 292045 279779 279643 195234 195335 676226 624638 1438457 1424197 402666 399997 576407 577909 719150 699096 728590 737981 768377 770916 747261 835002 1929703 2033109 1223373 1003805 634602 623624 744542 740216 774911 779900 793084 809336 914272 909867 4888257 5126459 39.35 71.2 1
10:50:18 2024-01-29 669724 666898 186863 185069 301779 306897 328556 324987 204088 203073 245968 250534 290224 288031 4364648 4647937 6462270 6215256 1071073 1117129 268995 237483 248694 253293 300389 292045 279345 280960 194544 197482 670970 629582 1452037 1429378 403882 399730 578079 577909 711369 700089 732927 734068 769466 779909 742595 829183 1924208 2009631 1221252 1012340 633248 624582 747002 742156 773739 786542 793129 802170 918509 913411 4957122 5146838 39.25 71.2 1
10:50:19 2024-01-29 675830 667363 186829 185328 302206 306393 327830 324987 203630 203999 245589 251302 289701 288063 4364648 4667086 6411739 6228325 1082009 1116039 268177 237886 247926 248936 298990 296630 278557 280727 193965 196184 650127 628684 1434243 1410938 400816 401145 573930 581196 718640 693073 728664 738078 761635 773125 751487 832772 1923079 2027054 1211635 1010334 634602 618062 745144 744900 771187 779755 802454 806889 905363 913136 4964210 5131109 39.35 71.2 1
10:50:20 2024-01-29 675453 667831 186863 185069 301430 309324 326590 324894 203630 202896 246418 250500 290247 288757 4364372 4683023 6434958 6228325 1080573 1117920 268773 237116 249500 250238 301230 296666 279266 280139 195780 194996 689820 622575 1457307 1434523 403273 396921 574779 577696 712449 697118 726453 731622 770556 780719 747261 831705 1923632 2021799 1208946 1008152 630651 622705 745144 741631 777769 786542 797665 806926 913822 911963 4935953 5126262 39.35 71.2 1
10:50:21 2024-01-29 670756 667102 186829 185073 299563 306825 327866 323678 204298 203038 245417 252460 289709 288617 4358428 4624147 6406982 6233195 1068782 1118418 269370 236915 250062 253577 300768 296739 278418 280959 195470 195878 660009 626893 1451455 1420158 404454 396921 572643 580372 711881 693000 732964 735594 763862 782115 753049 827967 1914386 2011823 1207723 1018951 632456 619819 749955 745157 771187 788692 802305 804609 911689 915743 5016523 5134640 39.35 71.2 1
10:50:22 2024-01-29 676335 666640 188721 185073 301217 309105 325857 324632 203664 203678 245968 252073 285477 288653 4355020 4688262 6365146 6237218 1084955 1119213 268177 237816 248694 253613 298119 291779 278193 280104 195161 195301 678220 620492 1448415 1420158 401492 400295 568145 577872 715554 693719 726453 737482 766097 774796 752056 836633 1919834 2035610 1207723 1008152 637045 621583 743868 747274 774911 782033 802067 810340 908879 908637 4950021 5126224 39.35 71.2 1
10:50:23 2024-01-29 669214 667831 186627 186104 298624 308669 327830 324987 204264 202721 245968 251302 289949 288545 4358428 4670429 6458072 6218960 1075083 1118515 269851 237483 249464 253293 301526 296630 282669 279253 195780 195776 673870 628684 1437010 1432319 404741 399730 576407 577872 711405 700089 731849 733807 768377 781563 745107 830365 1918140 2008106 1211635 1013221 633814 625358 749422 740252 774911 784274 795392 804609 919013 913888 4945374 5149309 39.35 71.2 1
10:50:24 2024-01-29 672579 667363 186867 185376 302635 306897 328858 324987 203947 203999 247264 252073 290153 288653 4361613 4661775 6407274 6228618 1072363 1116039 270486 237483 249289 249143 300457 297160 278544 282961 195161 195335 668070 630481 1426747 1420158 404807 400295 572238 580372 712953 693073 735090 737981 764978 779909 752056 826715 1914386 2012416 1235599 1019612 636413 621583 750984 743514 770419 784320 802379 804609 909826 918440 5018940 5149309 39.35 71.2 1
10:50:25 2024-01-29 675830 665953 190861 185592 301303 309324 325893 324987 203947 203678 245417 252882 289877 288545 4358428 4733314 6397656 6228618 1091414 1117129 268211 237851 248694 253684 300028 291096 279154 279678 194877 195301 676770 622409 1451901 1423186 402666 400077 571431 577872 715554 695073 726489 736114 769466 775450 749892 834813 1923632 2038533 1217504 1006025 637776 621641 744626 745589 777115 782070 799417 809150 910929 909170 4924229 5136897 39.25 71.2 1
10:50:26 2024-01-29 671026 669259 190826 185376 299322 308452 328184 323678 204122 203109 246003 251302 290153 286844 4361613 4645051 6416190 6224160 1078999 1118785 269405 237151 249988 253293 301357 296739 278562 279253 196126 194996 683476 622854 1446992 1434523 403882 399166 574779 576573 712953 697118 728627 733734 770556 781563 747100 829899 1923632 2018260 1213592 1008069 631000 623514 746520 742241 778220 784274 795392 806983 916989 912989 4932427 5132694 39.35 71.2 1
10:50:27 2024-01-29 670002 667831 186867 185069 299637 306933 327830 324614 204298 203073 245624 252108 290153 288676 4361337 4633526 6406982 6224160 1068782 1117129 268995 237151 249536 253577 300457 296739 278294 280764 194852 195912 666620 625981 1449907 1420158 403882 396885 571395 579549 710830 693000 732927 735890 762747 781563 750955 827967 1908957 2010990 1205767 1018799 632347 618281 750451 745421 772248 784274 802417 804646 909218 918440 5015792 5134640 39.35 71.2 1
10:50:28 2024-01-29 676721 667620 188383 185588 299113 308669 326806 326717 204442 203109 245589 252847 290081 288378 4349403 4715605 6371582 6237691 1090635 1118785 268211 237886 248694 253328 300240 291540 278496 280104 195470 195335 676770 621076 1437931 1419151 401456 400295 568145 577909 716569 692510 726453 737981 764978 774250 752092 834146 1918182 2039978 1203810 1006713 634602 619629 740604 745626 774487 781336 802379 810377 907584 911989 4957176 5123237 39.35 71.2 1
10:50:29 2024-01-29 669495 671593 190817 185588 298624 309105 327300 324987 204797 202791 246003 251093 290081 288635 4361613 4675106 6407027 6224160 1080573 1118785 268177 237518 249500 253186 301307 296173 278514 280139 195161 195369 676226 620492 1445226 1434523 401492 399166 575592 576202 714541 699279 726489 731622 770556 775522 747261 836633 1923636 2020171 1212136 1004594 630726 621530 743035 741173 778220 785913 799946 808575 914396 911853 4916294 5126299 39.35 71.2 1
10:50:30 2024-01-29 667721 667575 187313 184788 300753 306933 326842 324987 203947 202897 247038 251302 289674 290322 4355322 4598000 6421058 6228325 1065829 1118785 268620 237851 250238 250119 301090 296739 279725 280994 195161 195912 665171 627787 1452878 1420158 403273 396885 573967 581196 710866 695110 732406 732920 761635 779843 752056 827967 1914386 2010990 1177113 1019560 632347 618317 749422 743992 772248 788773 802268 806407 913205 917140 5011454 5141968 39.25 71.2 1
10:50:31 2024-01-29 677371 667835 186669 185376 301997 309105 325857 324632 203664 203714 247680 251302 285276 291294 4358718 4671966 6379005 6237691 1088302 1117165 268177 237851 248694 253328 298572 292197 279761 280783 195470 195912 673870 620492 1445733 1418145 402646 400295 571395 579139 717585 693037 726489 738078 766133 775414 754301 834813 1923632 2038533 1217592 1008106 633699 618281 743035 747164 772716 781924 804022 811459 905217 911853 4966636 5141968 39.35 71.2 1
10:50:32 2024-01-29 673624 667164 186829 185069 300687 309980 325787 324894 203664 202896 246382 250956 290081 288626 4361613 4681791 6407027 6215256 1086751 1118785 272246 237922 249079 253222 300425 295964 278523 280104 195186 195742 676226 620190 1456459 1429378 401136 399245 576000 577463 715554 698601 725387 732913 770011 775450 747261 834813 1924999 2021603 1211635 1001740 630201 621494 743339 738562 775149 783656 797590 811607 919716 907887 4881126 5122489 39.35 71.2 1
10:50:33 2024-01-29 673607 668516 186897 184517 300970 306681 327724 324987 203913 203073 246210 249735 286280 288617 4349076 4596302 6453737 6218461 1069737 1116039 268995 237685 249079 252831 300775 296210 278302 281227 194544 197482 635860 630031 1467821 1420158 403882 400013 578079 581196 713494 699096 733001 731627 766133 779909 743684 827967 1918140 2001809 1217504 1013893 629656 621970 747187 740167 769983 782104 799946 805682 917104 916870 4952446 5143161 39.35 71.2 1
10:50:34 2024-01-29 678732 666882 187909 184517 301423 306933 328660 325384 203596 203999 245624 251268 289674 290403 4358428 4672603 6416307 6228325 1082113 1116039 267769 237886 247926 253400 300877 296210 278100 281423 194544 196218 652326 625108 1444473 1415132 401419 400861 571395 580372 717585 692021 726489 735987 763286 773125 752092 832333 1919834 2033340 1205623 1009577 633699 616464 743035 743992 772168 779900 802454 811607 908490 911707 4961879 5131899 39.35 71.2 1
10:50:35 2024-01-29 677176 667164 186863 185069 299602 306933 327659 328214 203630 203038 246210 250500 289745 288374 4361613 4692295 6416228 6219450 1081343 1118785 267769 237483 249536 253079 301230 296210 278453 280380 194852 195776 668070 620492 1469856 1432425 401492 396921 575592 576202 714541 698601 725938 731622 770556 775522 747261 833590 1923724 2023037 1215548 1003166 631000 621970 743145 740167 775186 782104 793157 809253 917756 913136 4895038 5137412 39.35 71.2 1
10:50:36 2024-01-29 668975 667762 187454 185073 300759 306933 327335 326717 204093 202861 246418 250883 289839 290522 4358428 4594076 6416488 6218960 1066359 1116039 268773 237685 250274 249766 300980 296739 279761 281029 194852 195946 665171 627787 1440461 1420158 403310 396921 573967 581196 710330 695110 732964 732695 761635 779843 752551 828004 1914386 2008143 1184789 1018299 632347 618281 747297 742902 769983 785949 802454 802207 912892 918367 5009041 5126149 39.35 71.2 1
10:50:37 2024-01-29 675830 667492 186175 185328 299113 308669 325893 323917 204059 203572 245589 252812 289267 288581 4367780 4717935 6388331 6219450 1094469 1117165 268177 237483 247962 249386 298537 292726 279415 279253 195470 195301 672420 622854 1436793 1423039 402382 401428 573930 577463 718640 696847 727557 737482 769466 770952 747628 834502 1927736 2032230 1225329 1004594 635960 623734 743035 743698 776698 775513 796948 808761 911727 912489 4901779 5131654 39.35 71.2 1
10:50:38 2024-01-29 670072 669255 186794 185192 299602 306897 327866 324987 203913 203385 246277 251302 290597 287243 4354133 4660485 6481585 6218960 1068217 1116039 268211 237518 248694 249766 300846 296630 279761 281423 194544 196218 652862 628235 1444364 1420158 402703 396921 574779 581196 711442 696795 732964 731068 761599 781011 746572 829874 1914386 2004649 1203810 1016060 628852 618317 747297 740947 768857 784418 801662 804599 909202 917030 5017475 5143161 39.35 71.2 1
10:50:39 2024-01-29 677279 667767 188685 185223 300931 309105 327587 323952 203981 203751 248287 252286 289470 290322 4348763 4674843 6360355 6228802 1088302 1116260 268177 237886 248694 253649 300028 291167 278073 279916 195232 195301 678220 621076 1446197 1420158 402112 400013 568145 577463 715554 691985 727674 736404 766097 775414 752056 834776 1918182 2035610 1205767 1006025 634602 620701 741983 744790 774948 779250 797862 811682 910618 909867 4928798 5126135 39.35 71.2 1
10:50:40 2024-01-29 669595 669246 188187 185160 299426 306933 327866 324735 204264 203109 248148 252725 290242 286710 4336512 4675303 6425371 6209595 1075555 1118418 270829 237116 248694 253399 301193 296593 279852 279023 195518 195301 670970 628684 1435986 1429378 404454 399166 576407 577836 711369 700089 732369 735619 767859 781011 745070 830365 1917601 2007494 1225090 1011013 632347 623734 749224 741777 773812 784346 792803 805944 918889 910484 4953571 5146838 39.35 71.2 1
10:50:41 2024-01-29 675449 667767 186790 185317 300292 306213 328751 324987 203630 203964 245553 251795 286302 288509 4345641 4654754 6411345 6227839 1078531 1116039 268995 237886 247891 248936 299199 296666 278418 280104 194953 196067 658579 630481 1446167 1410938 404454 401428 572815 581196 715554 695037 734567 737446 761331 775414 749819 828519 1914386 2017274 1211635 1016784 634602 619745 747297 745833 768240 782106 800172 803954 909328 913900 4990366 5126111 39.35 71.2 1
10:50:42 2024-01-29 680678 668740 186760 185482 299426 306572 327265 325541 203280 204142 245589 250500 286777 288581 4342694 4718725 6439381 6218960 1091439 1118418 268142 237886 248200 253542 301193 292045 279231 279988 195435 195301 690316 624663 1436325 1424197 400213 400295 576815 579139 717077 699592 727860 733771 767218 774214 746731 836596 1926594 2027559 1215548 1001740 631000 622851 741983 737635 774362 782106 793120 810526 916486 907825 4881012 5124017 39.35 71.2 1
10:50:43 2024-01-29 673010 667762 187646 184893 302566 306753 327653 327020 203878 203038 246347 249700 286378 288329 4355283 4601622 6453609 6204621 1070752 1119213 268995 237649 249043 253577 301042 291839 279036 280227 194509 196218 650003 630031 1438984 1423186 403882 400013 577224 581196 714235 699096 732927 729482 763292 779909 744142 827930 1918470 1998938 1194385 1015063 629617 621934 747150 737931 770492 782104 797788 802244 911812 910520 4992821 5143161 39.35 71.2 1
10:50:44 2024-01-29 679217 667285 187348 184893 300757 308561 328660 327750 204374 203038 245968 251058 285820 290966 4358390 4671656 6388331 6233299 1084279 1118418 266584 237886 248484 253684 299234 291723 279761 281761 194473 196355 652862 625108 1453203 1413946 400816 400295 568108 580372 717585 690971 726453 735987 763286 773125 752476 832887 1919834 2036559 1207618 1008069 632797 617771 743035 745047 772716 779900 802454 809336 905363 909316 4947716 5134783 39.35 71.2 1
10:50:45 2024-01-29 675830 666777 186760 184893 302170 306213 328644 324519 203810 203860 245553 251058 285820 288509 4355095 4661662 6406982 6218461 1080427 1115767 268551 237649 247856 253649 300669 292045 280842 280104 194989 195912 660009 628684 1439952 1410435 403273 401428 573084 581196 716569 694017 732964 737981 761388 775414 747664 829146 1914386 2018132 1188628 1013893 634602 620104 747297 742572 766033 779900 799529 804525 909973 912518 4972585 5134783 39.35 71.2 1
10:50:46 2024-01-29 679703 669259 186794 185227 299461 306825 328660 328214 203319 203822 247972 249769 290081 288107 4361223 4701568 6420835 6218461 1085202 1116039 268929 237851 248658 249941 301869 292045 279036 280504 195161 195301 669520 620190 1469604 1424197 400547 399166 576407 578728 715554 699096 726564 732659 766097 775414 746201 834776 1925091 2023037 1215548 1001740 630551 623354 743145 738526 774948 780932 796581 811682 915801 910638 4910094 5136618 39.35 71.2 1
10:50:47 2024-01-29 668131 665684 186756 184616 300336 306825 329125 324879 204161 202508 246206 252520 285677 288617 4348525 4596011 6406982 6223397 1066052 1117129 270563 237081 249500 253577 298990 291540 278383 280850 194989 195878 669520 626893 1437640 1420158 403882 396885 572202 580372 710291 693000 732927 735098 761635 782115 750799 829146 1913700 2008106 1201854 1016784 631000 617335 747150 741484 770492 784382 802454 803537 909973 910556 5004150 5134783 39.35 71.2 1
10:50:48 2024-01-29 675338 666635 188584 185522 300730 308597 328660 326826 203952 203466 245862 252673 285677 288509 4351991 4728049 6385094 6228325 1088302 1116039 268177 237649 248658 253649 297598 296739 279137 279253 195115 195132 673870 621964 1440786 1420158 401456 399722 568108 576981 715554 694017 726453 736114 768341 775414 749819 834146 1923632 2036559 1213592 1004594 634602 621934 740568 743624 774948 779900 800172 809374 910430 909316 4920717 5128981 39.35 71.2 1
10:50:49 2024-01-29 671234 668593 188451 185411 299146 308329 327724 324879 204195 202862 246241 251129 286280 286777 4355283 4659660 6423954 6215256 1078923 1118749 269370 237081 249974 253186 299479 296593 278523 279218 196091 194658 694019 622854 1465704 1434523 403882 396921 575407 575721 711369 697118 728590 731586 771178 779909 747261 832772 1919834 2017311 1211635 1007459 631000 623734 745144 741020 775113 784382 793129 803954 917209 916025 4938311 5119397 39.35 71.2 1
10:50:50 2024-01-29 674867 667355 188717 184788 300327 306501 328680 324951 204127 203787 245483 251899 285704 288572 4349076 4651705 6397381 6218960 1075673 1116039 269030 237483 247926 253649 299883 296593 278636 280153 194817 195301 680758 630481 1428582 1410938 403882 400861 572238 581196 715048 693073 734567 737981 757278 775486 751667 827930 1917107 2016701 1212616 1016784 634602 620104 748890 746104 767154 782106 801312 802207 908041 910484 4978224 5126412 39.35 71.2 1
10:50:51 2024-01-29 679227 668639 188584 185381 302284 306825 327158 326826 203494 204179 245483 250919 286481 287684 4336362 4735731 6425632 6218960 1092975 1117092 268177 237851 247508 253577 299514 292045 279279 279909 195161 195301 669520 624638 1437902 1420158 401492 399347 576407 577872 718640 699096 728073 735890 768377 770880 747261 834146 1927736 2030790 1202061 1001740 634150 623734 742509 744102 774948 779900 793084 809336 913822 906678 4877336 5111569 39.35 71.2 1
10:50:52 2024-01-29 672908 667143 189151 184788 301179 306608 327423 324951 204161 202932 246277 249597 286481 288365 4358390 4620326 6462720 6224273 1071560 1118418 268585 237081 248658 253222 300389 291221 279275 280104 194817 195912 650003 629582 1436564 1423310 403882 399730 577224 580784 711405 699096 734044 731586 764978 779909 742668 827967 1918470 1999705 1200142 1013221 630551 622851 747297 740423 770529 782104 796618 802207 911849 910484 4969175 5126893 39.35 71.2 1
10:50:53 2024-01-29 676863 667565 188982 184619 302525 306681 328391 327750 203528 203537 245862 251129 285606 290756 4358390 4667236 6393102 6237218 1084955 1116039 267327 237886 248484 253577 300881 296630 279171 281387 194989 195912 665171 623294 1453271 1414951 400816 400295 571395 580372 717077 692964 727557 735890 761635 773125 752092 833243 1919834 2032230 1199638 1008069 633424 616428 743035 740399 770529 779900 800858 809299 906683 908674 4933608 5117521 39.35 71.2 1
10:50:54 2024-01-29 669729 667367 190755 185416 301144 309178 329358 324771 204161 202426 245897 251129 285735 288329 4345271 4655205 6415916 6214687 1079804 1117686 268177 237116 249289 249941 299444 292159 281040 280104 195126 195267 666620 620047 1455194 1431301 401456 396885 574779 575721 712953 697118 727342 731705 769466 775486 747261 829936 1919834 2017274 1211635 1004594 629209 621494 743035 738526 775113 783242 793129 805743 915837 910862 4928582 5126412 39.35 71.2 1
10:50:55 2024-01-29 667675 665944 186829 184780 300195 306681 329358 324699 204660 202862 247892 251934 285731 288401 4351970 4605390 6388331 6209595 1070941 1116039 269851 236384 249043 253613 299460 291131 279761 280489 194817 195301 657150 628684 1485909 1419151 404807 399166 568145 579139 711369 693037 734567 735890 763250 779909 750991 825503 1914386 2008106 1209679 1017316 633699 618244 747371 745047 770529 782104 800742 802174 907361 910520 5000577 5125288 39.35 71.2 1
10:50:56 2024-01-29 676483 665953 190719 185073 300502 306717 328660 324807 204059 202791 244763 251934 285641 287243 4358196 4735290 6415489 6197499 1094463 1116039 268177 237116 247717 253720 298501 296173 279498 279253 194877 194962 673870 624860 1435214 1420158 401492 401319 573120 576129 717585 696095 727520 736677 768377 770880 747261 832296 1926367 2030790 1202061 1003166 634602 622851 744398 742682 774948 775513 794848 806963 911690 909316 4884303 5107886 39.35 71.2 1
10:50:57 2024-01-29 670920 667835 186863 185069 299602 306861 330058 324771 204059 202791 247826 250779 286485 286602 4355082 4641993 6461683 6200229 1072401 1119480 269405 237081 248694 253222 298990 292045 279691 279253 194852 195301 658579 628684 1462016 1427352 403882 399166 577808 577836 710866 699096 732927 733771 768341 781011 745107 828556 1917107 2004649 1207818 1011013 631000 623734 747297 740421 772716 782104 793084 805407 917209 910484 4940655 5118908 39.35 71.2 1
10:50:58 2024-01-29 676003 667102 186892 184940 300469 306393 327335 326717 203742 203894 247651 251795 285677 287919 4351970 4660077 6402421 6228325 1080857 1116297 270829 237851 247717 253649 298990 296456 278658 280249 193965 195946 650127 628684 1430972 1408938 401136 400861 573930 581196 717622 693073 728664 737981 757278 773125 750918 832772 1919834 2018260 1211635 1009577 633699 616428 744088 741484 769402 779900 802454 806353 905363 911963 4950047 5123170 39.35 71.2 1
10:50:59 2024-01-29 673423 666891 186703 185069 299567 308669 325559 325349 204059 202791 246206 251025 285882 288437 4355162 4674880 6397844 6219706 1087524 1117129 269164 238447 248310 253044 299514 292045 278531 280139 194852 195301 668070 621964 1485388 1427352 400816 399166 574779 577872 715554 699096 727342 731728 768341 775450 746731 834776 1922229 2023037 1211635 1001740 630103 621494 741458 738526 774487 779834 795450 806963 913176 911318 4900689 5123237 39.35 71.2 1
10:51:00 2024-01-29 668703 665944 186858 185065 301430 306933 326806 323151 204264 202756 247651 251830 285063 288473 4351970 4603483 6388552 6209082 1065738 1116039 268211 236976 249536 253186 300343 296703 279564 280166 194989 195335 685651 625533 1449585 1418145 402666 396849 571395 579549 710293 693037 730773 733453 761599 778711 752514 825540 1908920 2010990 1209679 1020285 633699 617988 749422 745157 770529 784138 801312 802393 909973 910556 4997008 5123237 39.35 71.2 1
10:51:01 2024-01-29 673607 667575 190755 185333 300611 308669 325857 324987 203630 203073 247900 252603 285063 288293 4355162 4688186 6351029 6215066 1086676 1116039 267955 237116 248203 253222 299496 291131 279367 279909 194989 195132 678945 619636 1452765 1419151 401456 399730 568145 577909 716569 693756 725387 737981 765028 774286 753771 834813 1919834 2035610 1205767 1006025 634327 617808 740933 746104 772716 779900 802179 809336 905363 908032 4934785 5113872 39.35 71.2 1
10:51:02 2024-01-29 668099 665953 190621 185588 300155 306933 326806 324987 204122 202084 247264 251025 285499 288257 4355162 4665682 6416307 6214687 1077391 1118749 268211 236915 249254 249870 300980 296210 279725 279944 195470 194996 680939 620633 1451763 1429378 402382 396885 574779 575721 711405 697118 726453 731292 770556 775522 747376 832333 1918260 2017311 1211635 1006025 629656 621934 743035 738562 775113 782104 793129 805171 917209 911842 4942897 5122753 39.35 71.2 1
10:51:03 2024-01-29 666947 665944 186863 185065 301430 306933 327300 324530 204298 202719 247614 251865 285690 288329 4355162 4609619 6397656 6218960 1066015 1116039 269851 236750 249114 250501 300343 296739 278387 280966 194852 195335 666620 628235 1496403 1418145 405331 396921 568108 579139 710328 691985 734641 735890 762747 779909 750423 825503 1914386 2008106 1207478 1017316 633699 619819 749422 744629 770777 782104 800172 802132 906719 910520 4989880 5111607 39.35 71.2 1
10:51:04 2024-01-29 675966 665953 190786 185073 298651 306933 325857 324807 203489 203073 244833 252238 285535 287338 4361389 4736692 6424653 6210098 1094469 1116039 270563 237851 247126 253613 301942 292524 279349 279288 195024 195301 660009 624663 1437347 1420158 402666 399382 576407 577909 718640 698601 728627 737186 768377 772001 747261 833516 1929135 2030790 1200142 1003880 634602 623293 743035 740399 774948 775513 793120 809336 911849 906715 4888247 5123237 39.35 71.2 1
10:51:05 2024-01-29 669600 667367 186691 185073 302124 306681 327830 324987 203630 203038 245624 251302 289745 286898 4351764 4658929 6462382 6195809 1073900 1119480 269405 237309 248694 253186 298572 291922 281940 278523 195161 195267 678596 626855 1431078 1429378 403882 399166 576407 577872 710866 699096 731849 733807 768377 781011 742521 830402 1918470 2007872 1223373 1011013 631000 623734 746017 741814 774398 784382 791959 802170 918409 910520 4947716 5132602 39.35 71.2 1
10:51:06 2024-01-29 676478 665953 186829 184167 300934 306105 326842 324735 203314 203999 245210 250918 289267 288346 4351764 4657179 6406110 6224160 1078945 1116297 269711 237448 247678 253684 300294 296539 279761 280139 195161 195369 688823 630031 1449331 1410938 404454 400861 571431 580784 713531 693037 733001 737981 757314 775450 749856 826715 1914386 2014839 1205899 1016060 634602 619191 747297 742608 767154 779834 800135 804562 908041 913136 4963085 5125310 39.35 71.2 1
10:51:07 2024-01-29 676899 667358 190888 185069 299532 306933 327587 325384 202825 203714 245624 249735 290242 287626 4360944 4696364 6424868 6218960 1081978 1116039 269164 237781 248658 249464 299444 292045 278418 280039 194852 195301 658579 620355 1458603 1429378 401419 396921 574779 576874 713494 697118 727342 731105 769466 779062 744248 832370 1918177 2020171 1185989 1003166 629209 620701 738667 738489 774800 781554 793120 805780 914505 911963 4934508 5125288 39.35 71.2 1
10:51:08 2024-01-29 669691 665948 186867 184940 299567 306933 327830 324037 203981 203038 244868 251863 285855 288626 4358104 4634583 6396731 6215256 1066423 1116039 270793 236835 249464 249941 299496 296703 279564 282561 194569 195301 666620 625034 1482906 1419151 403882 396885 568145 579549 710293 692021 732964 734848 761671 781563 751407 826752 1908957 2008106 1205767 1019027 631000 616464 747297 740399 770529 784174 801312 802393 910618 910556 4999259 5130981 39.35 71.2 1
10:51:09 2024-01-29 673607 665429 190817 185199 300466 308669 325822 324987 203630 203453 245624 252073 284876 288545 4354133 4692580 6366683 6233119 1082009 1115767 272246 237685 248445 253577 301991 296001 277738 281029 194261 196116 645124 622888 1453503 1410938 400852 400295 572275 580372 717622 691008 728073 736934 761599 772001 752092 832960 1917107 2029352 1211635 1008106 632456 612924 743035 742938 770529 775513 802454 808149 904723 909113 4940521 5107924 39.35 71.2 1
10:51:10 2024-01-29 672652 665953 190826 184944 301135 308669 326808 324987 203630 202436 248676 249804 289470 288306 4345977 4689158 6420285 6216903 1085295 1118418 268552 237886 248619 249763 299479 292291 278418 282162 195196 196928 660009 622409 1440309 1421295 401500 399166 576000 578728 715554 698106 726824 731622 766133 774832 743831 834776 1924999 2023037 1211635 1001029 630103 621530 740933 738562 774948 781554 793120 809374 915874 906715 4881877 5111607 39.35 71.2 1
10:51:11 2024-01-29 668745 665953 186699 184944 299602 306933 325893 324987 203455 202083 246003 249804 289267 288680 4333238 4593184 6415916 6225796 1068020 1116039 268177 237518 248694 249763 300177 292045 279761 280763 193648 195912 651433 628228 1441122 1419151 403310 396632 574779 580784 711442 696624 732964 729747 761635 779909 747261 829183 1908957 2003229 1209679 1013893 629209 618317 746238 737446 767733 784382 800172 803954 911726 910520 4997008 5125288 39.35 71.3 1
10:51:12 2024-01-29 673888 667102 190857 185328 300502 308838 325822 324987 203630 203073 245417 251302 284676 288617 4349076 4663970 6364053 6235741 1087437 1116039 266584 237518 248310 253222 301017 293869 278974 280275 194544 195301 669520 623735 1448852 1410938 400533 400013 572007 579549 717077 691008 726489 735890 765015 773161 751407 832333 1919834 2035610 1203628 1008106 632347 616464 738439 744776 770529 779900 799957 809336 905400 909352 4933608 5123237 39.35 71.2 1
10:51:13 2024-01-29 668136 665944 190781 185583 298411 306572 326842 324758 204264 202754 245624 250883 289674 288428 4349076 4660077 6420285 6197310 1078923 1120804 268142 237116 249289 249591 300804 291877 278514 280104 194817 195301 687330 619602 1454424 1429378 401456 396921 574779 575758 712953 697118 727860 731636 769466 775486 747261 832333 1922266 2018260 1211635 1003166 629209 620140 742509 736041 775149 782104 792521 805743 915837 913136 4915988 5115837 39.35 71.3 1
10:51:14 2024-01-29 668438 665482 190987 184940 299567 306897 328660 324037 203664 202896 244833 251898 285170 288545 4348800 4613813 6401541 6221875 1065291 1114273 268891 236349 249289 249727 301564 296548 279725 282162 194817 195912 678039 627787 1473736 1418978 403882 396921 568145 579549 709324 692021 732964 733903 762747 781273 752092 826752 1908920 2008106 1217592 1018762 632347 617299 747297 742302 770455 783206 801883 802356 908004 910520 4990025 5133855 39.35 71.3 1
10:51:15 2024-01-29 675523 665948 190781 185583 298585 306933 325822 324987 203596 203003 244833 252249 285352 287590 4358428 4736407 6348305 6215104 1085106 1115855 270067 237675 247891 253542 300343 296625 278974 282525 194670 195301 669520 621076 1444435 1416743 401273 400295 568108 579139 716487 691863 727860 737197 763825 771965 751370 832296 1918470 2035114 1215597 1008152 632797 616392 740897 742498 772168 779605 801883 808724 905001 907959 4938311 5111794 39.35 71.3 1
10:51:16 2024-01-29 669049 667831 186570 185069 298133 308669 325787 324987 203596 202330 245210 249735 285530 287675 4349018 4655205 6423954 6197310 1078923 1116297 269841 237272 249286 249591 299199 292045 279761 280291 194842 195809 658579 618714 1445812 1429378 402359 396705 574779 574428 711405 697787 726824 729464 769429 775450 746164 833553 1918140 2018132 1211635 1003166 629830 620104 743035 736041 774948 781518 792812 804562 914469 911963 4919500 5126525 39.35 71.3 1
10:51:17 2024-01-29 668850 663996 190817 184905 299496 306897 327830 324494 203947 202509 249718 251302 284965 288234 4349018 4624147 6403272 6210621 1063388 1115892 270638 236940 249848 249799 298501 296630 278974 280104 194817 197482 667692 626430 1435961 1418145 402630 396560 574779 580372 710441 695073 732096 729446 757278 782115 746892 828556 1910562 2004649 1197942 1014615 628852 617335 744358 738489 768240 784418 801312 801601 910618 910520 4982859 5111607 39.35 71.3 1
10:51:18 2024-01-29 673607 665688 190844 185332 298580 306933 325787 324987 203596 203003 244868 252038 284876 288134 4358390 4717935 6366532 6233005 1088215 1115100 270031 237473 248306 249834 299955 296666 278974 279485 194989 195098 669702 619602 1433865 1416135 400816 399730 572147 577427 715554 690971 727342 737457 764942 773125 750955 833516 1919834 2035114 1199898 1006025 633699 617335 740897 743624 772716 781002 801312 809299 904687 906678 4938311 5123237 39.35 71.3 1
10:51:19 2024-01-29 667076 665944 190710 185453 298585 308669 325822 324494 203947 202684 245589 250572 285677 288568 4349018 4655025 6414521 6219554 1078923 1119176 270067 236940 249322 249834 299303 291949 279761 279678 195115 195267 668070 620492 1459279 1429378 401456 396488 574779 575131 711405 697118 727860 731761 770011 775486 747261 832259 1919834 2016701 1211635 1003880 629172 620104 742246 736041 777152 782068 793129 805743 917172 911963 4925386 5133855 39.35 71.3 1
10:51:20 2024-01-29 668850 665953 186661 184905 299496 306825 327795 324494 203913 203003 244627 251653 285463 288509 4349076 4630753 6388331 6228618 1069296 1115892 269711 236574 248901 249870 299955 293397 279725 280069 194509 197344 665171 624638 1456793 1420158 402593 396813 572815 578845 710404 693000 728664 733734 762711 781563 749819 829146 1910562 2007494 1199898 1016784 630551 616428 747297 740092 769365 784382 801883 802356 910618 910556 5000577 5126262 39.35 71.3 1
10:51:21 2024-01-29 673607 665684 190750 185199 298372 308669 325787 324987 203455 203003 245382 252073 284876 287955 4358390 4708556 6351029 6223932 1094992 1115892 269687 237342 248516 249870 300167 293495 279528 280582 195090 195267 681698 620633 1455154 1420158 401383 400295 571335 577427 718056 691948 727342 737457 764942 774214 752056 834146 1918470 2039294 1211607 1007459 633699 616428 738512 742572 772716 779900 801312 809336 905363 909215 4938311 5113683 39.35 71.3 1
10:51:22 2024-01-29 667987 665948 190710 185069 298376 308669 325822 324758 203947 202365 245589 250500 289674 288112 4348800 4655205 6406982 6197197 1081934 1119176 270067 236976 249357 249834 299303 291936 279761 280183 195126 195301 668070 620492 1438179 1434359 401500 396849 574779 576129 712953 696971 727860 730515 770011 775486 747261 833516 1919834 2017237 1211635 1001740 629209 620104 742509 736041 776600 780932 793084 806353 914469 911963 4925386 5130188 39.35 71.3 1
10:51:23 2024-01-29 669214 665948 190817 184517 299532 306933 327795 323737 203913 202719 244833 251268 284952 288545 4349076 4614769 6379005 6214687 1066128 1119480 270829 236940 249357 249906 301564 293397 279725 279999 194640 195301 678039 625533 1452415 1417753 403266 396813 572147 579549 709716 693793 732927 733862 761599 781011 750799 827341 1910562 2007494 1205767 1018299 631000 616428 747297 742302 768821 784138 801312 802393 910618 910520 4994744 5111569 39.35 71.3 1
10:51:24 2024-01-29 675043 666886 186531 185034 298616 306933 325524 324987 203596 203003 245417 251268 284876 288712 4355283 4653803 6358002 6251774 1083892 1118683 269769 237745 247785 250609 298814 292670 279761 281370 194332 196388 652862 626893 1439951 1413946 401500 400679 568108 579549 716569 691715 729938 736157 761095 772509 752019 832511 1917107 2032230 1203628 1007459 632456 612924 741983 740362 770492 779900 802236 808111 902769 909316 4934556 5117521 39.35 71.3 1
10:51:25 2024-01-29 671031 665944 188447 184771 298168 308669 324681 324987 203630 202401 247736 249735 285130 287887 4352178 4664478 6404521 6210810 1083556 1118683 269129 237569 248936 249484 299338 292013 279761 280328 194984 195775 668070 619305 1445467 1427352 401187 396596 576407 576129 714505 697118 725530 731453 768341 775378 746731 833516 1918140 2017274 1188628 1000992 629209 621583 740897 736041 774879 782106 793157 810410 914505 907996 4863066 5111532 39.35 71.3 1
10:51:26 2024-01-29 673612 665953 186863 184487 300442 306429 325857 324987 202999 203038 245624 249284 289470 288509 4339724 4596302 6444283 6209082 1068782 1119480 270793 237403 248445 250293 300248 291075 279761 280391 194085 196116 650003 629581 1467241 1420158 403273 398876 576225 580372 711369 698106 732406 729719 765719 775486 745107 826715 1917107 1998287 1211635 1013893 627351 620140 747297 737944 769402 781482 797184 805982 913021 914546 4954791 5111569 39.35 71.3 1
10:51:27 2024-01-29 677445 665473 186863 183902 299602 306343 324806 324859 202999 203038 244868 250500 285276 288617 4339724 4648886 6388552 6218461 1078531 1114636 268939 237604 248738 249763 298849 292009 279331 280950 194367 196081 665171 623287 1473583 1414951 401136 399730 572110 577579 715407 691863 727860 736934 765608 775213 750918 832296 1918470 2038496 1199898 1007459 632797 616428 738585 745854 772168 779900 801883 808724 905363 909352 4938311 5117521 39.35 71.3 1
10:51:28 2024-01-29 667721 665948 187618 185069 297712 308669 328354 324758 203947 202365 245589 249769 285276 288568 4349018 4655205 6416419 6215256 1080573 1117129 268142 237604 249215 249741 301230 292009 279761 279999 194984 195267 668070 621076 1438893 1432319 401383 396885 574779 577018 714452 697118 727342 729446 768341 779614 744739 832296 1918140 2016701 1211635 1003166 629172 620104 742509 736041 774880 780968 793129 804562 914469 911963 4919500 5126525 39.35 71.3 1
10:51:29 2024-01-29 668855 664976 186536 184522 299078 306572 327335 323965 203596 203003 244456 251268 284965 288031 4349076 4633526 6388331 6214025 1072528 1116039 269440 237202 248235 250537 299206 292726 279725 279573 194675 195233 668585 630033 1425319 1417970 404454 400295 571359 579139 711405 693830 734007 737981 761635 775486 753235 825503 1914386 2013843 1209679 1016784 634150 618281 747297 745047 766033 781554 800172 802393 906482 910484 4982859 5112099 39.35 71.3 1
10:51:30 2024-01-29 675793 665688 190675 185069 298616 306933 325822 324987 202999 203038 244456 251302 285365 286961 4349076 4731927 6406778 6209595 1092975 1116039 268142 237448 247261 250501 301011 290966 281308 279113 194984 195233 650761 624638 1433457 1423020 401310 401428 574779 577427 718568 697849 729305 736115 768341 770880 746483 835114 1923632 2028784 1234376 1003126 633248 622851 741458 743048 774948 778465 792484 809336 911812 901542 4874911 5104244 39.35 71.3 1
10:51:31 2024-01-29 670956 666631 186699 184473 300442 306861 325857 324758 203455 202719 245417 249319 289470 287626 4345917 4602296 6462495 6197612 1068782 1116039 268177 236915 248484 250326 300142 290966 281308 282126 194403 195844 651433 629092 1429160 1424033 403090 399585 576407 580372 711405 698807 735166 731549 764978 775522 745070 829874 1918470 1998287 1198223 1012452 630726 621970 747297 738854 770529 780968 797552 801601 910488 913900 4990294 5123237 39.35 71.3 1
10:51:32 2024-01-29 674873 664028 186833 184279 301357 306933 326808 324987 203033 202686 244868 250883 284881 290286 4349076 4665147 6379240 6227839 1085127 1116039 266584 237685 247926 249941 301144 292726 279401 282761 194711 195674 660009 621076 1475332 1413455 401500 400223 571322 579549 716569 690971 727674 735872 762711 772001 752056 831705 1921468 2032230 1203628 1007459 632797 612924 741983 741447 770529 779900 802454 808724 904687 908674 4934785 5117521 39.35 71.3 1
10:51:33 2024-01-29 668703 665948 186536 184517 298172 308669 325296 324987 203455 201765 247227 249769 285276 287702 4339724 4661775 6406982 6197461 1080301 1116039 266584 237282 248658 249241 300538 291826 279725 281546 194705 195233 668070 619602 1453047 1428250 401500 396705 574633 575721 713458 697118 726824 731798 770556 775378 746731 832333 1921431 2017311 1211635 1001740 629172 619629 740933 735521 774948 782106 793157 806963 911885 909316 4888138 5117521 39.35 71.3 1
10:51:34 2024-01-29 666055 665012 186536 184482 300355 306933 326806 324987 203314 201730 245589 249769 284676 288581 4339729 4575479 6397656 6214025 1063462 1114457 268142 237224 249464 249591 300028 296630 279689 282162 194261 197205 666620 626430 1463468 1418978 401310 396668 573748 581159 710441 696095 730773 729482 763403 779619 745833 827967 1908920 2000852 1195986 1013893 628725 616428 744358 738489 767697 783830 800172 804833 911078 911963 4990289 5125288 39.35 71.3 1
10:51:35 2024-01-29 675250 665473 186536 184478 300931 306500 325296 324987 202999 203038 244868 250500 284477 290912 4346193 4663278 6355827 6228325 1086751 1116039 267362 237081 247643 253008 299605 296630 278974 282126 194877 196928 687703 622277 1445596 1409705 401500 400223 572147 580298 716495 691863 726453 735899 762711 775140 751259 831668 1917107 2026941 1199638 1005174 632347 612960 738439 742902 770529 775513 802454 806963 902769 909215 4934785 5104196 39.35 71.3 1
10:51:36 2024-01-29 670711 665944 190746 184517 300290 308669 325296 324987 203596 202224 245589 249735 285281 288031 4348800 4655205 6406982 6209595 1075598 1116039 267769 236384 249079 249306 300452 291839 279761 279713 195186 196928 669520 621460 1447455 1426222 400928 396741 574633 575982 714358 698491 726824 731068 768921 775414 746586 834739 1923632 2020171 1188628 1000982 629209 620104 738402 737967 774948 779834 794885 806353 913176 911318 4910094 5123237 39.35 71.3 1
10:51:37 2024-01-29 667751 665012 186282 184522 299287 306933 326806 324001 203981 202684 244868 251302 284876 288617 4355395 4609305 6383783 6197461 1064703 1116039 268177 236349 249500 253008 300028 296666 279564 279909 194852 197482 666620 627328 1430445 1418978 402199 396668 573379 581159 710404 695805 731812 729446 761599 781563 746707 829625 1910562 2003229 1194029 1015391 629209 616464 742778 738526 768277 783830 801312 804833 909099 910520 5004587 5123237 39.35 71.3 1
10:51:38 2024-01-29 675250 665944 190817 184513 300470 306933 325524 324987 203033 202719 244868 250883 284477 288545 4339724 4667199 6346508 6218960 1086751 1116039 272318 237081 247544 249766 298005 296630 278974 278440 194852 194692 675320 620492 1460196 1418978 400707 399094 571335 576019 714358 693410 726713 736934 763862 772001 749819 835039 1915746 2032230 1203810 1003842 634289 616428 738767 742009 772168 779900 800172 807000 902769 901578 4925386 5106584 39.35 71.3 1
10:51:39 2024-01-29 665761 665007 190336 185065 297235 306933 325787 323773 203455 202189 244868 249735 284876 286831 4339724 4648499 6397656 6197423 1075860 1116039 267734 236349 248658 249241 300294 291633 279725 279253 194852 194692 666620 619971 1455286 1431983 401273 396668 572938 573876 712424 694890 726713 731872 768341 775450 746731 834111 1921468 2013843 1211635 1003166 629751 620140 742509 735521 774948 780932 792564 802280 914542 911318 4909554 5115936 39.35 71.3 1
10:51:40 2024-01-29 666452 665007 190790 184740 299532 306897 325822 323773 203947 202365 247264 251302 284676 288590 4345927 4592733 6388331 6215256 1066241 1118785 269030 237685 250661 253649 301307 291842 279354 282466 195643 196560 668070 628679 1474901 1427078 405819 399658 574706 583677 715481 699023 737111 740079 770011 784464 755638 829936 1936305 2029315 1215548 1026562 640272 626392 757036 753706 779697 792837 810624 813811 919812 919533 5019375 5179429 39.35 71.2 2
10:51:41 2024-01-29 687050 676173 190156 188081 305703 313921 333983 333857 206568 205101 252702 257219 291128 293801 4417689 4738657 6532883 6334657 1107060 1152919 276978 243165 257330 258672 311581 302222 289590 289783 200665 202821 708792 646792 1486946 1468470 413378 408699 592865 593462 737017 723376 756914 759099 792816 802419 765282 852072 1993838 2074884 1232766 1043274 653252 645722 778602 768117 800865 811532 826855 832515 943302 948427 5140945 5302700 39.35 71.3 2
10:51:42 2024-01-29 703790 694277 195750 191954 315655 324323 345520 343537 210140 208752 259630 264855 299871 304157 4517412 4832268 6733100 6480674 1127937 1179212 283309 249592 264732 264498 320446 311596 296676 300479 204920 205558 717750 660551 1542996 1483885 419875 412152 598181 604299 747025 730815 769313 771099 797495 809078 779596 860682 2027317 2133362 1254672 1054198 666367 649359 782707 785808 811828 817889 832397 846532 956587 949769 5150958 5385467 39.35 71.3 2
10:51:43 2024-01-29 715385 709447 197976 193652 321092 325743 355130 352028 212390 212481 265016 268345 303881 309543 4592228 4962002 6781840 6570163 1161862 1210779 285579 255335 268904 272251 324570 315518 301775 303177 206763 207102 694451 660508 1528848 1513854 419542 414332 601401 604882 752079 740061 766706 768117 800825 811505 773908 860942 2040376 2131851 1248804 1065427 662578 652623 792272 784106 809491 820509 837368 841546 950363 952038 5224348 5432294 39.35 71.2 2
10:51:44 2024-01-29 721753 718242 196534 193788 325010 328742 356556 353374 214279 211816 265156 271068 306254 311555 4645646 4958093 6779661 6631036 1191468 1217458 286392 251413 267219 268590 328970 315591 304829 304493 206946 208109 705770 660111 1537144 1513854 417766 414332 601945 603371 756232 737510 758474 765641 797495 808262 773822 858341 2047219 2137624 1254672 1059283 664469 654642 788874 778433 807200 820509 829963 834818 946900 953419 5291664 5442925 39.35 71.2 2
10:51:45 2024-01-29 726591 722686 195929 194405 322067 330773 357631 353078 213447 212516 265192 270278 308684 311225 4673705 4933645 6835950 6677862 1186307 1225808 285081 255551 268491 268181 324888 317867 303740 302928 206946 206240 698066 660584 1522485 1510270 417766 414696 598919 599267 753826 731128 756250 765641 793305 793477 763458 854609 2051620 2160944 1275442 1048103 658817 651238 781956 776879 807200 817312 821105 830370 946722 945677 5307291 5479120 39.35 71.2 2
10:51:46 2024-01-29 732824 721305 199538 193002 322067 330985 354881 354153 212821 211450 265156 270208 307681 310358 4686449 4956362 6854600 6669311 1185470 1224902 282147 251283 266808 266589 324744 315266 301170 303816 204455 205633 700031 658698 1528432 1507041 415399 411888 590168 596245 743854 720348 751437 760545 780830 788806 758998 844085 2047256 2151750 1240443 1045091 658817 646958 773587 770405 802608 807895 811634 825508 943302 939311 5352155 5488486 39.35 71.2 2
10:51:47 2024-01-29 737985 725467 195883 191961 320796 327715 355985 354969 212062 211119 264971 269986 308398 310611 4713804 4996895 6872990 6696593 1188014 1231385 282050 251068 267005 269999 324708 315302 300247 302786 204490 205633 707219 659640 1536533 1510270 414222 409770 586136 592368 743854 722594 746758 756831 775306 788974 755808 839156 2049649 2157883 1256628 1044017 657881 645551 772178 769241 800297 806688 811668 823054 941931 938647 5385929 5516582 39.35 71.2 2
10:51:48 2024-01-29 742764 730016 196296 192872 322067 329239 357344 356574 212096 211902 266229 270844 310561 312320 4739603 5061664 6957180 6738613 1196584 1236091 283529 252666 268618 270797 327650 317303 299386 304422 205101 206274 713144 662476 1554082 1515319 414222 409841 585775 597198 743927 720312 742439 756794 779467 788974 755649 839192 2057458 2163995 1221088 1049594 660224 649359 773859 772081 801433 808804 811560 823091 944712 937489 5443425 5555480 39.35 71.1 2
10:51:49 2024-01-29 748542 734454 200273 194129 325014 331812 360662 359559 212787 212481 268544 272989 313473 314998 4794554 5078128 6994481 6830927 1205175 1249146 286141 254132 270459 270574 327220 321207 303434 305818 207054 207599 707178 664301 1563942 1521578 415399 413896 594015 597937 749566 726678 749302 759528 782042 784500 753766 841542 2068194 2176341 1275442 1050081 658817 650316 779706 774602 802497 811459 811560 823054 944712 937367 5423525 5606236 39.35 71.1 2
10:51:50 2024-01-29 743030 742394 197188 198470 325010 333974 362088 358799 214143 213148 269373 279107 316095 315550 4826028 5133676 6985156 6840035 1227663 1257905 287288 253702 272170 272006 331668 321207 305831 306789 207638 209039 721971 666199 1540679 1546105 416876 410706 597260 597937 746790 730296 748623 754784 784365 792288 755408 842274 2074515 2160944 1251957 1066340 662106 650944 784177 774953 798032 816159 820817 824884 938200 945713 5474184 5635447 39.35 71.1 2
10:51:51 2024-01-29 742700 743596 197815 198757 328938 335863 365398 361042 214808 217501 272657 274585 317623 320208 4879742 5237267 7106386 6885226 1208988 1267114 288417 254448 274598 273937 333758 322118 306802 308960 206128 210714 720500 679201 1541271 1535383 419059 413565 596378 601849 746560 727709 755650 760160 775306 793477 758998 836633 2077466 2185425 1279432 1067856 667141 651238 781365 784106 802497 810949 821105 832146 946722 939311 5461120 5690567 39.35 71.1 2
10:51:52 2024-01-29 762754 749024 199566 195514 329435 338650 366569 363264 215509 214932 273526 277221 319353 320397 4917204 5232090 7169119 6951870 1235950 1273471 290140 256412 272629 276573 333631 322495 309338 310090 209230 211671 709501 677509 1564122 1552727 417766 414768 602330 604452 753826 735350 748364 756758 783702 792216 756481 845287 2086479 2194606 1262497 1072737 667615 659471 790552 781822 803633 819625 821946 828524 946722 953282 5559077 5711808 39.35 71.1 2
10:51:53 2024-01-29 758738 755966 200371 196057 333356 338650 369893 364903 218203 214232 272646 280247 321328 324383 4952361 5367512 7275137 6980394 1217160 1280746 293221 256984 275602 277458 333685 327291 307698 310095 209662 212967 708607 687897 1571627 1538925 418360 417296 598553 608226 758153 729501 755141 762823 775306 791065 763458 844048 2099308 2222402 1283421 1071210 674034 660405 786407 784069 809491 811496 821101 833484 952457 948427 5593665 5760081 39.35 71.1 2
10:51:54 2024-01-29 769067 760823 201634 197630 334028 342915 370002 367138 218238 214932 274391 280395 321712 323136 4985550 5328105 7190547 7011537 1238362 1287413 294447 258324 277529 278239 335636 327473 310073 309883 211754 212967 715754 687280 1571573 1558457 420579 417259 605879 608856 754219 737962 760707 756758 783148 797476 758506 839690 2098763 2206913 1283421 1089834 671425 656568 793397 791016 804171 816159 829249 833521 943265 947720 5542728 5805820 39.35 71.1 2
10:51:55 2024-01-29 776683 761694 202773 197626 334715 342915 372920 370056 218883 215669 275040 283672 322230 327871 5032847 5399220 7295658 7090682 1255091 1294889 293213 259845 276944 278571 337694 328509 311997 311073 211832 214051 714325 684956 1584974 1567677 418358 414840 605582 606063 756540 738835 752891 758742 788333 793477 758632 843411 2114556 2203963 1276905 1084384 671903 663220 795088 784043 804844 820473 828032 830434 948738 952002 5650220 5824577 39.35 71.1 2
10:51:56 2024-01-29 762955 767820 203056 198932 336226 344928 375136 370020 219412 216827 276517 283587 324907 329916 5060578 5443085 7367497 7128987 1252820 1294889 293966 260944 278455 278113 338374 329083 310833 312749 212710 214201 724330 686424 1578957 1571019 418690 419364 605325 608856 761123 737173 755298 763471 787775 791101 756481 847770 2120812 2225300 1291401 1084377 671903 663659 795653 785808 809443 819210 823151 834078 950327 954767 5671666 5862130 39.35 71.1 2
10:51:57 2024-01-29 772173 770749 204913 199731 337785 346148 376013 372457 220194 217480 277599 285267 326064 330508 5093928 5461909 7404930 7157641 1260714 1304136 295329 265508 279545 279480 338757 330116 311523 315358 213166 213530 707091 686915 1595464 1576897 420914 420552 607301 608856 763013 739406 755677 764826 788333 791065 756481 848411 2127047 2237665 1293395 1082062 672861 665141 796784 790456 811828 820473 820780 831672 953843 954767 5680176 5899607 39.35 71.1 2
10:51:58 2024-01-29 778335 776438 204684 200289 340609 347792 378014 374186 219715 217211 279061 287084 328003 332208 5123174 5516629 7479402 7193848 1263419 1309658 296197 260467 281271 280663 339948 331888 312982 315802 213749 214227 732906 688881 1595096 1581381 421546 418683 609026 610154 763554 739406 755677 764555 788333 791065 755925 847808 2133101 2239802 1293395 1086737 673821 667134 797476 788109 811789 820473 825568 829867 953131 957543 5728377 5910559 39.35 71.1 2
10:51:59 2024-01-29 769585 779559 205960 201063 340477 347385 381014 375274 220453 218790 279455 286552 329173 331381 5136902 5526816 7423449 7212605 1283188 1313382 296197 261664 279653 280663 342879 331202 314892 315586 214121 214927 728969 688881 1603345 1595337 424347 418476 606871 608856 756540 740380 760122 761274 788892 799731 754301 839690 2133101 2219565 1319426 1099146 673821 662948 798041 793263 809491 820437 828069 832300 948313 946574 5658663 5953195 39.35 71.1 2
10:52:00 2024-01-29 792893 783264 205922 201028 342825 348434 378727 377184 219141 218250 279635 286490 329920 334253 5173757 5471941 7395473 7212343 1271335 1318877 297762 260830 282539 281830 342879 330384 315816 315358 215133 214996 739625 702323 1595646 1586117 423416 418180 606871 612659 754638 738580 760745 761237 779692 800296 758998 838495 2129411 2239253 1293395 1102133 680744 662280 793397 793005 809491 819046 828032 836006 953807 950016 5744773 5963643 39.25 71.1 2
10:52:01 2024-01-29 793014 785384 206067 202785 341573 349666 381196 379069 221727 218297 282630 284864 329885 333469 5190757 5554202 7470958 7244950 1254748 1322355 297204 260648 281442 281984 341879 333474 315070 315056 214795 215930 730419 705726 1587431 1581381 421882 418719 607301 612733 763554 738580 758474 765641 780830 791065 760073 842502 2140851 2258871 1280103 1089834 681229 669099 792272 793263 814136 818057 823299 836834 958440 955163 5836909 5993395 39.35 71.1 2
10:52:02 2024-01-29 789680 788915 205484 202820 344801 349451 383085 378767 220681 217759 282847 287186 329920 336998 5226260 5610269 7554005 7319926 1298299 1326178 296816 263307 282539 282912 343129 332428 315527 315091 215675 216266 731869 695327 1609609 1611489 424619 419392 608163 608561 756985 744010 757844 762390 786624 798039 752056 838458 2145106 2237665 1295390 1102133 676400 661751 802473 795408 811211 824276 827846 832775 952110 953811 5744585 6015776 39.35 71.1 2
10:52:03 2024-01-29 804838 788915 207517 202466 343042 351857 383356 379069 220494 219460 282430 287465 331906 333505 5248464 5590156 7451425 7305341 1277699 1328194 297690 262100 281473 283115 344439 333510 314892 316965 215284 216974 741096 704339 1642970 1599873 425826 418683 605582 611757 760279 738022 762986 765641 780902 793477 756744 834813 2145539 2277196 1313321 1097629 683173 668896 797351 797783 816180 818431 820993 837010 959268 952717 5875753 6029232 39.35 71.1 2
10:52:04 2024-01-29 796854 793395 209637 203784 344973 351271 383188 381214 220528 218778 282669 287813 333978 339611 5254094 5661877 7619282 7362402 1300155 1337317 297725 263342 282539 284322 344403 333438 318196 316521 216043 217009 733319 698313 1635845 1618366 424619 419660 608447 609058 756949 745342 760272 761237 785476 793549 749733 834964 2154471 2261168 1297385 1106845 678980 666050 802580 798919 808905 819174 829249 833521 947394 950931 5845417 6072615 39.35 71.1 2
10:52:05 2024-01-29 807128 795817 205546 204356 344982 351965 382614 384387 220834 219495 283126 287569 333674 337584 5291935 5651620 7600357 7376158 1273755 1337428 298176 263644 281210 285321 343370 335505 315816 317960 215435 217685 742568 702710 1645674 1609120 423416 421708 605804 608592 764638 740746 753390 765419 787507 790987 754547 839578 2160849 2263592 1299380 1094502 677678 668552 797771 793263 811828 825444 823448 830332 953880 956154 5861839 6087182 39.35 71.1 2
10:52:06 2024-01-29 800306 797522 205964 203789 345600 354493 382579 380617 221209 220180 287584 290271 334445 337584 5329279 5683943 7602130 7381423 1270581 1337317 300402 262501 284067 284765 343129 336563 315816 316965 216043 217650 726549 712815 1610085 1599873 422217 418719 605582 615545 765576 737889 757342 763324 779651 789712 759085 839541 2160849 2269292 1289884 1094465 681229 671400 793397 792701 811828 819823 823448 830370 957392 954767 5902865 6106599 39.35 71.1 2
10:52:07 2024-01-29 803650 802049 207009 203784 347674 353956 385491 381752 221209 220594 281667 289390 334480 339611 5343354 5764784 7651134 7404855 1292788 1349252 299536 262501 283316 285085 344439 333546 317013 316743 216652 218176 736683 713092 1627039 1618022 424508 419478 607227 614837 758655 740937 759617 762357 778437 793333 756481 832179 2151646 2266893 1321461 1105392 683173 663659 795616 796106 811791 817671 821105 831672 953880 948427 5938609 6129701 39.35 71.1 2
10:52:08 2024-01-29 807168 804389 206187 208166 345556 351965 387450 382096 222234 219460 283886 289954 335019 339281 5366741 5749355 7684735 7455187 1298362 1344752 300221 262904 284067 285521 345476 337589 317048 318487 217878 218458 734769 715390 1619607 1620667 426158 419660 609026 615268 758655 740271 758926 756794 778621 796820 755808 831668 2156316 2262846 1297385 1111392 683173 664908 795088 797270 811828 815651 819543 832300 953880 948427 5938045 6126833 39.35 71.1 2
10:52:09 2024-01-29 811906 806980 206399 208268 346633 354493 387575 383241 222358 219649 284156 290916 335054 340309 5394837 5769638 7712536 7479250 1302135 1350366 299536 263342 284723 285708 346826 337297 320081 316859 216652 218776 745510 717178 1658450 1622972 424619 419660 607617 614944 756949 743752 759050 757905 777483 793441 755920 829899 2157849 2265286 1295390 1112219 683173 663732 795653 796706 811828 816159 821105 831672 953168 947050 5985737 6152887 39.35 71.1 2
10:52:10 2024-01-29 810718 807013 206365 208016 347719 354994 387303 382060 222646 220559 284121 292077 336536 340309 5400043 5804990 7720185 7489436 1302053 1352615 302497 263640 284395 285530 345405 335143 317831 318264 216652 218904 726549 716900 1622375 1622997 425413 419364 605582 614273 756378 737500 760122 759011 775249 793139 752092 829183 2159383 2274181 1321461 1108458 681229 665647 793397 797872 811577 811568 817569 831672 956587 948158 6002783 6170826 39.35 71.1 2
10:52:11 2024-01-29 809532 810585 207655 204361 348224 355999 387921 382131 221926 221785 283687 290908 338061 340309 5432298 5796745 7714598 7526143 1301713 1354543 301252 264009 284360 286217 347599 337028 316535 319441 216652 219328 750595 717178 1654522 1626456 425826 420850 605582 612696 759203 735648 758548 761274 777519 788842 753235 827967 2160918 2296162 1327828 1108458 684148 670523 795653 793258 811828 818467 818770 829741 953880 946538 6001137 6214049 39.35 71.1 2
10:52:12 2024-01-29 811868 811768 207677 208197 347688 354994 387957 387666 221891 221785 285089 291837 338096 342253 5443043 5773468 7662634 7518044 1300117 1358411 299571 264186 284973 286110 348648 339542 315987 318958 216652 218891 725159 719233 1636681 1623001 425524 419968 606441 615452 760814 738058 757700 762390 772952 788974 747664 829774 2164031 2298851 1319426 1103737 685125 670998 793397 793263 811252 815686 819936 829151 955232 946538 6003290 6228642 39.35 71.1 2
10:52:13 2024-01-29 815804 814109 208159 208233 347759 355999 390812 387084 221772 221940 285049 291225 338845 342519 5486903 5824812 7716882 7529126 1303774 1357882 299607 264714 285882 285597 348541 337954 316057 319477 216652 218926 746981 720264 1630128 1621846 423416 422043 608163 615452 764675 738617 755141 762390 772370 784464 751630 830402 2168649 2292906 1285972 1106095 683173 671474 793125 792139 811828 818057 816370 827934 956040 946574 6011861 6251537 39.35 71.1 2
10:52:14 2024-01-29 813956 815258 208455 208304 349863 354233 387921 387939 222302 221719 286087 293257 338869 342267 5506166 5876866 7805790 7577423 1291867 1364977 302138 264186 284538 291146 346553 339302 317048 318994 216652 220295 761223 718362 1652961 1629718 423116 418719 605582 609993 763554 736423 752727 762390 778070 784427 747002 829936 2177915 2292906 1325531 1103737 678326 671474 798041 792429 808917 818057 818770 824884 948313 952038 6024862 6275175 39.35 71.1 2
10:52:15 2024-01-29 827612 816414 208660 206085 347474 359291 389934 387903 222131 222337 286633 292219 340515 341749 5511151 5911492 7927020 7647947 1320847 1364977 300482 264221 283966 291366 348140 338342 318489 318699 216316 219114 749923 711809 1659752 1650656 424619 419660 607617 607304 756985 739893 753687 756421 775270 790089 742888 827967 2173278 2271269 1329905 1119364 680259 665720 801479 795542 804319 816159 820817 830332 946052 948427 6063899 6286993 39.35 71.1 2
10:52:16 2024-01-29 832889 820191 208560 204498 347572 356298 392122 386596 222973 221799 286813 291155 341209 342447 5533842 5912434 7880393 7633128 1312346 1367887 301185 264221 285646 290849 349175 337625 317973 320410 216652 219798 755074 721441 1657373 1637149 425826 419660 604942 611793 758042 737962 755650 759011 772916 784536 747002 820716 2170191 2302113 1329905 1113010 684636 670523 793397 793222 810640 816159 813979 826757 953168 948427 6089897 6311511 39.35 71.1 2
10:52:17 2024-01-29 823425 822486 208697 206080 349827 355050 391364 390278 222646 222039 287238 292168 340730 346101 5554160 5932935 7880393 7642494 1317147 1364705 299117 265776 284991 291294 347634 338227 315801 319961 216652 219114 754337 714111 1648134 1646156 423416 419968 608548 609058 763554 742504 750219 756831 777519 779259 740751 832646 2179463 2283176 1317391 1116181 680259 669573 798041 791016 802608 820675 820918 820783 946226 951114 6063710 6331029 39.35 71.1 2
10:52:19 2024-01-29 834808 820921 207716 206670 349438 356440 388065 388083 223334 221657 287518 292932 339592 342447 5561476 5978009 7945671 7679955 1327408 1370230 300518 264997 286880 290813 349246 337208 317973 318413 217176 219456 749923 724537 1643952 1646104 424017 419068 607653 614580 756378 737694 755178 753711 766328 788974 746201 823086 2173005 2282081 1321461 1118567 683173 666997 793323 799487 807090 811387 817401 825360 952110 944643 6166032 6330172 39.35 71.1 2
10:52:20 2024-01-29 824262 820469 208837 203901 351735 356977 391479 386776 222646 222635 286374 297901 339355 344529 5582144 5942307 7889444 7685435 1308676 1370194 301185 265847 284973 286781 348720 337752 319140 320967 217878 220520 756567 719387 1658200 1648538 423416 418683 605170 610154 761393 738580 749302 761040 776383 779843 742961 828004 2188809 2299973 1323496 1113206 679292 673196 801331 789712 808330 819588 816333 824298 948738 950931 6099549 6366863 39.35 71.1 2
10:52:21 2024-01-29 838067 825581 209021 204596 349336 358629 392472 391382 222611 222479 287814 292932 340611 342591 5593811 6028227 7995927 7707283 1329086 1374197 301185 264997 287675 291161 349774 337243 318972 319799 217362 220013 758060 726611 1644006 1650656 424017 418772 604199 614544 756540 738653 754761 751161 770373 789900 744361 822759 2176373 2283926 1319426 1124963 684636 665141 794278 794308 807144 815121 815062 826683 948007 943471 6179542 6348164 39.35 71.1 2
10:52:22 2024-01-29 827883 829309 208738 203965 352055 357515 390859 387903 223644 223104 286777 294161 340611 345540 5619605 6010731 7927020 7722923 1320918 1374197 299607 266594 284973 286746 349210 338227 316756 320967 217878 219763 754525 719899 1666180 1655350 423416 420263 609702 611381 765576 743223 746661 759650 775067 779728 743831 828134 2188736 2302113 1319426 1115553 680259 672427 800306 790745 804319 820675 818733 821007 944675 950441 6117068 6384890 39.35 71.1 2
10:52:23 2024-01-29 841680 827517 208987 205238 350921 358593 392195 389817 223334 221976 288337 293755 341122 345540 5632987 6046074 8000053 7741454 1322770 1378105 302314 264997 286284 291402 349738 339302 318972 319925 216281 220520 758060 730783 1659991 1660916 425826 419624 605767 615093 758251 737925 753241 756421 771649 786515 744542 819862 2179463 2296162 1321461 1119579 683173 667643 793397 796669 809491 811423 811202 825508 950363 944497 6161921 6396925 39.35 71.1 2
10:52:24 2024-01-29 830482 830005 209490 204889 351695 357228 391444 389782 223299 222948 288242 292656 340611 346101 5647701 6029316 8041014 7775329 1335681 1379424 301396 265812 285882 287216 350689 341473 319690 319193 217258 220308 760038 724405 1670808 1669334 421698 419624 609026 608856 761123 742957 750306 752342 775177 780941 739361 825660 2191850 2274493 1321461 1126281 678326 665647 800306 794907 802463 816159 818113 823017 939233 937597 6198654 6424816 39.35 71.1 2
10:52:25 2024-01-29 844350 834749 209061 205839 350912 358593 393864 391382 223679 222635 288721 292622 342436 348742 5666432 6047545 7951738 7751130 1317061 1383882 303392 265705 288450 289005 349630 340971 318536 320753 218803 220083 751395 732880 1662396 1649486 423157 421446 606667 614035 762982 737439 751324 757365 770011 779909 742142 820679 2185627 2308045 1278147 1116181 682686 671474 793397 791016 810065 818199 811779 820610 955232 948427 6197381 6443752 39.35 71.1 2
10:52:26 2024-01-29 840763 834754 210034 205161 354047 360871 392100 390638 224059 227517 287778 292725 342731 345540 5679847 6129526 8114180 7823721 1350869 1388927 299430 266487 287900 286677 351821 338298 318936 320410 219733 219965 769049 726611 1655413 1666690 424471 420776 608989 614072 758057 742686 753687 750968 770556 782077 739614 818631 2182565 2289657 1344442 1130599 684148 665647 793397 793263 802608 815084 815753 823054 947394 937525 6292709 6441810 39.35 71.1 2
10:52:27 2024-01-29 837657 836643 210190 204880 354047 360219 396002 391936 223679 227126 288613 293950 342731 349970 5703894 6098710 8054588 7829038 1335921 1386366 300482 266345 287252 287181 351290 340864 320081 320410 219733 219824 755068 723503 1662401 1669096 421882 418754 608512 609095 763554 739857 745971 754784 772370 775450 737091 824333 2188736 2304738 1321461 1124679 681924 670523 799173 791016 802571 816835 818151 818016 941228 945677 6254612 6462483 39.35 71.1 2
10:52:28 2024-01-29 852686 838857 209525 205843 352051 360943 395638 391936 224025 223261 288748 293542 343832 349227 5731238 6125929 8028089 7816475 1330350 1385890 302314 266381 288270 291777 351893 340864 317973 321906 217327 221209 762539 734992 1647115 1655350 423416 419932 606667 614580 761897 738022 752877 755748 766133 779909 738548 818668 2187181 2323932 1342366 1117771 685125 671474 792272 793263 807200 811532 810911 820647 948240 945677 6251008 6485838 39.35 71.1 2
10:52:29 2024-01-29 841042 839116 210181 205847 352306 360508 395260 394425 224511 223782 288446 295904 343656 346482 5735336 6188717 8141504 7867262 1342357 1388618 303271 265812 288080 286985 351893 338263 321694 320125 217397 221483 767954 736043 1665224 1669096 424347 418476 605582 614032 756540 737962 751853 751421 768341 783251 743145 815651 2188736 2300481 1321461 1122282 682686 667643 793397 797270 808344 810209 810624 824261 948313 937597 6264493 6480731 39.35 71.1 2
10:52:30 2024-01-29 842246 843081 210750 206343 355550 359532 393721 393222 224545 223889 288541 297495 343726 347683 5750536 6190934 8178806 7887874 1352661 1392637 302972 266443 288730 287216 351893 340313 320909 318675 218040 221173 767018 736043 1663104 1669096 424347 418476 608594 614544 756540 736095 751853 751035 766133 782149 738585 818631 2188736 2298851 1346519 1127083 683173 665647 793397 796706 807200 809069 810624 823054 947606 942118 6314182 6527753 39.35 71.1 2
10:52:31 2024-01-29 847966 843844 210218 206061 355012 359676 396862 393365 224059 227197 288554 296278 343726 349236 5760009 6193483 8188131 7900992 1348667 1392637 303023 265847 288559 287391 351893 339286 320981 319641 218040 221364 764032 736043 1670338 1672654 424046 418476 605509 613122 755869 736943 750743 749870 766133 782113 737177 815034 2191770 2303747 1319426 1127083 683173 665647 793397 796706 807200 808464 809158 825590 947845 941269 6328803 6537307 39.35 71.1 2
10:52:32 2024-01-29 843481 843917 210332 206313 355048 359676 394490 393329 224059 223782 290331 297077 343762 348779 5777689 6256046 8188131 7903044 1347670 1392637 303307 265812 288572 287216 351893 338298 320981 320090 217362 221519 769470 738152 1696628 1673843 424046 418180 605582 612251 755468 737444 750743 749870 764978 782077 738548 811496 2194886 2304775 1317391 1125480 683173 668896 795094 797783 808330 811668 809285 824525 950048 940531 6307015 6536766 39.35 71.1 2
10:52:34 2024-01-29 844806 843271 210781 206416 352306 360219 395674 394267 224059 227197 291079 296242 343832 348148 5777751 6215327 8216108 7923454 1356962 1396597 303932 265847 288595 287216 351893 340385 320945 318675 218379 220983 771497 736043 1680362 1677126 424347 418180 607301 612696 755431 737428 750706 747714 764978 779843 738041 816319 2198161 2307604 1348596 1128689 683173 667471 793360 797783 805997 809033 811779 824125 948922 939165 6366532 6556136 39.35 71.1 2
10:52:35 2024-01-29 848518 844463 210402 205873 352306 360799 396934 394544 224059 227161 290390 296242 344796 349272 5801684 6284182 8192615 7944146 1346526 1397812 304232 265812 288523 287251 351893 339286 320981 320682 217362 221830 763408 738152 1696808 1678316 424347 417885 604512 610892 755468 736695 753164 753599 767896 783775 740139 815193 2199663 2309245 1321461 1128689 682686 665684 793397 797746 805948 808464 809471 824750 948922 939311 6362011 6570186 39.35 71.1 2
10:52:36 2024-01-29 847279 845729 210844 206481 352306 360799 395710 394580 224059 227233 290504 296242 345351 348990 5816278 6298814 8239703 7944146 1352661 1401820 303235 267040 288671 288089 351893 339286 320424 322108 217362 221830 769470 738152 1687007 1683389 425479 418886 605399 610783 756504 737526 752315 753711 765915 782079 738137 811751 2196446 2320774 1346519 1127885 682686 667643 794487 794943 807200 809033 806931 820610 946900 940640 6331038 6588930 39.35 71.1 2
10:52:37 2024-01-29 846312 848232 210879 206168 354961 360871 395082 394544 224753 226914 290513 295971 345906 349558 5835009 6307929 8253409 7972282 1348980 1401820 303307 266665 288559 288194 353920 339799 320660 322383 219578 222119 767954 740269 1688418 1683389 426158 419660 605080 610254 756947 736916 752928 753743 767896 779431 738041 811751 2199417 2326432 1325975 1127083 683173 669099 793397 793222 806592 808464 807023 821044 948738 937561 6358221 6593598 39.35 71.1 2
10:52:38 2024-01-29 852400 850075 210701 205847 355245 364084 395674 395558 225135 222827 288802 295802 347472 349805 5844374 6267490 8263098 7970281 1348980 1407565 303057 266790 288270 288194 354885 341236 318830 322944 217900 221723 761046 738152 1722538 1678316 425251 419660 605804 610402 756540 735881 751853 754278 764833 778511 738041 811714 2198008 2329734 1336576 1127083 684148 669573 793397 793263 805984 806688 805877 821044 945563 941306 6358548 6593254 39.35 71.1 2
10:52:39 2024-01-29 851199 850672 211027 206524 355245 363570 396268 394508 224753 227197 288757 295971 346949 349805 5828425 6287487 8272060 7989706 1349215 1404734 302632 266487 290155 288194 351785 342415 318972 323374 217818 221173 775531 744411 1673258 1669096 420950 420813 606667 612733 761393 735872 746837 752143 757278 770880 735355 811459 2200743 2329734 1352749 1124679 683173 671474 789992 789896 802497 811459 809351 818672 946722 937561 6386765 6626332 39.35 71.1 2
10:52:40 2024-01-29 860936 850672 211755 206524 352342 365115 396934 395175 224094 222827 291733 295866 347751 348184 5864101 6296198 8281855 7989668 1345364 1403452 302350 265847 290096 288422 351893 341933 319455 321942 217432 221581 775531 743348 1693107 1676222 420950 418024 605582 612325 760777 734829 744643 752143 761599 770916 735959 813263 2204145 2326432 1335706 1125480 683173 671474 791113 788741 804844 811496 808283 816236 948276 937633 6405576 6640424 39.35 71.1 2
10:52:41 2024-01-29 865922 852823 211031 206589 352337 364084 396934 396988 225135 226950 292182 296242 348031 351686 5906800 6307816 8225433 8009797 1331963 1407006 304695 265705 288595 288965 351893 341897 321216 321906 217397 221830 775531 741228 1743288 1684587 420950 419660 603406 608745 760316 734829 743330 752143 764978 772037 736994 816268 2207281 2318882 1344442 1119023 679618 669573 793397 788704 806592 811568 804423 811464 945563 937597 6359174 6640668 39.35 71.1 2
10:52:42 2024-01-29 866954 853085 210407 207234 353356 363827 396646 396700 225712 224132 292973 295904 347888 352408 5895184 6314975 8197457 8008646 1335959 1404939 302561 267298 287441 289000 351893 341416 320399 323411 217292 222297 776609 736488 1703640 1692335 422217 418647 606441 608856 761393 735576 744918 753209 768377 770845 731572 813769 2207281 2326432 1346519 1128689 679985 672427 798041 786957 800297 811568 810624 811427 939197 942973 6438390 6650470 39.35 71.1 2
10:52:43 2024-01-29 870297 859765 211247 206490 355048 365078 400018 394365 225119 224519 292073 294394 349010 351424 5912618 6312135 8253409 8044928 1356036 1408768 302350 266443 287675 288746 351893 340349 321694 320932 218075 221519 777047 732895 1736091 1705976 423416 417885 605582 606495 754360 740659 745980 746376 768377 775522 726751 811150 2204145 2308045 1355659 1138014 679292 665177 797476 793263 796866 809546 810373 818672 934184 936623 6441285 6664906 39.35 71.1 2
10:52:44 2024-01-29 858309 859765 210882 206485 355494 363021 399058 393365 225939 224204 291733 297633 347716 352186 5921051 6339642 8310447 8073300 1381961 1410805 300974 267486 288559 287888 354420 340385 320459 321906 217397 221173 775531 735517 1692098 1696484 423116 418476 604199 611779 756540 738384 748992 745084 763550 775414 728821 808793 2198008 2311320 1336135 1142854 683660 665720 793147 793263 797871 810437 813367 821039 935361 935780 6451546 6669416 39.35 71.1 2
10:52:45 2024-01-29 858495 861599 211536 206515 355494 364084 400752 394718 225345 223206 291330 296940 348067 352436 5925292 6360611 8365090 8079061 1362341 1411077 303271 266256 288716 288527 351929 342444 321955 320671 218379 221830 769470 745476 1692506 1694079 423416 417296 603224 609993 754360 733789 744546 747678 757278 775522 733757 806996 2204145 2317238 1346519 1135460 681191 667946 791674 795519 804853 809304 806468 818696 943541 933872 6512725 6692023 39.35 71.1 2
10:52:47 2024-01-29 857738 860381 211362 206515 355459 362948 396934 396952 225449 222792 292145 298049 347680 349236 5946506 6361105 8355988 8056691 1342240 1415089 304196 265776 288712 288965 351573 342415 319679 321870 217818 221674 775531 745476 1706135 1692335 420877 419068 602330 608226 759696 733789 740121 752069 763250 772807 736189 816207 2218301 2330430 1346519 1125489 678647 668406 795051 788594 803633 811423 802193 813923 947394 941972 6429199 6698054 39.35 71.1 2
10:52:48 2024-01-29 872167 859814 210666 207518 354100 364846 396898 396952 226147 227321 292917 296215 348444 349236 5956758 6324248 8323726 8084827 1366942 1417101 302314 267040 288613 288965 351533 341380 320909 320635 218685 221173 770004 739210 1705830 1705976 421510 414876 606747 606837 755820 737815 741034 744937 765915 775213 728673 813919 2210556 2298851 1318663 1140449 677678 666050 797918 791016 799730 810339 808858 814036 936871 938610 6475949 6706178 39.35 71.1 2
10:52:49 2024-01-29 865278 862257 210328 206593 358075 363827 400135 394508 226147 227233 292145 297841 347960 351105 5965263 6398058 8413270 8101945 1374079 1417101 302703 265847 288707 288089 351893 341344 321396 320944 218685 221674 764032 748819 1731075 1702360 421698 414696 605545 612065 752042 735853 745300 745194 760311 777300 728821 809248 2201136 2312960 1340289 1143669 683173 663659 791113 790979 797725 807094 808283 814965 939531 935553 6541855 6715556 39.35 71.1 2
10:52:50 2024-01-29 865353 862252 211693 206520 357804 364599 401588 396952 225066 223326 291939 298027 349046 351460 5974642 6462265 8388966 8101945 1356036 1415089 302314 266407 288270 290253 355314 341886 320988 321929 217713 221723 772500 744528 1744244 1697152 422932 419364 603406 612214 759558 734983 747136 746979 757017 774463 730893 805827 2204145 2338941 1332335 1133165 683173 667607 791113 792139 802002 802518 801312 815002 941894 934225 6480820 6717177 39.35 71.1 2
10:52:51 2024-01-29 859562 861032 210992 206520 357804 362985 396826 396601 225100 227552 291828 297283 347995 348673 5984021 6379887 8341304 8099559 1349215 1417027 303128 265635 288450 288387 351677 342235 319277 323029 217970 221483 764032 749537 1700628 1696756 418949 418180 600318 608856 757989 731604 737824 747642 761388 766508 729432 811136 2213405 2324747 1346519 1123879 677362 667607 791674 785215 802608 809033 800172 810489 944675 941306 6462179 6734314 39.35 71.1 2
10:52:52 2024-01-29 874652 864087 210367 207134 354423 364599 396898 395728 226305 222174 292259 296215 349783 348638 5998497 6361105 8358046 8131155 1372000 1419043 301819 266220 288283 288693 351326 341645 320767 320375 218005 220484 775117 742287 1718257 1712043 420877 414840 607981 606271 753683 737962 737884 742938 763862 773025 726719 810522 2210422 2303747 1346519 1140790 675746 663659 796784 790745 796829 809377 807023 811682 934809 936550 6565356 6748255 39.35 71.1 2
10:52:53 2024-01-29 867783 863878 209999 207420 356529 363534 400454 395135 226849 227357 292484 298049 349046 351388 6017214 6449861 8493649 8200921 1381013 1420260 301077 265812 288342 289095 353848 341897 320909 319925 218532 221483 765525 748147 1717957 1704000 420914 414768 603563 608856 750971 732723 742200 744556 759199 773125 728821 804557 2207281 2321368 1344442 1136395 680744 663659 788874 793263 800297 802482 802454 815385 939623 928511 6584281 6762450 39.35 71.1 2
10:52:54 2024-01-29 862626 863466 211005 206515 356029 363570 396898 396988 225520 225152 292665 298708 348760 351797 6018310 6439302 8449204 8131155 1352550 1416126 302314 264962 290300 287879 351857 342138 319455 321870 217362 221284 777047 749537 1717436 1694741 418986 417296 600318 607131 755869 729464 736750 747201 759235 766364 728821 809332 2214978 2323550 1354826 1122282 675746 667607 791113 784043 802571 808428 797788 808724 942328 936623 6490476 6757365 39.35 71.1 2
10:52:55 2024-01-29 878314 867083 210567 207276 357053 364784 396754 396772 226043 224255 292784 296145 349394 349164 6011932 6379883 8383965 8150478 1369626 1419216 301396 266220 288044 288798 350795 340277 321757 319890 220044 220520 778562 741228 1744189 1715196 420579 414804 604310 604911 752225 734921 737847 742631 757278 772479 723490 806348 2210422 2302113 1368380 1140790 675746 662999 795653 789822 795644 808805 804696 809177 930081 936586 6563701 6772903 39.35 71.1 2
10:52:56 2024-01-29 872784 867746 210855 207668 356053 363609 400454 396286 225449 223261 292790 297771 349010 351388 6028551 6452902 8477218 8159537 1371200 1420297 302702 264997 288523 288194 351893 340038 320945 319890 217362 221173 782764 749756 1702685 1704000 421951 414768 599769 608424 750025 729606 742200 744028 756410 773025 728821 801818 2207281 2314602 1340289 1136395 680259 662022 787525 791577 797431 802446 801622 813811 936954 932757 6631713 6781208 39.35 71.1 2
10:52:57 2024-01-29 864387 866205 211022 206373 354392 360907 400172 396988 225699 224800 292683 298059 348031 351388 6029199 6462378 8461367 8150478 1358969 1420297 302067 265590 288631 287216 351893 342415 318936 321359 217327 220484 784302 750607 1701126 1696756 418956 414912 602812 607131 755869 729464 737819 745084 756981 764136 728821 806958 2214705 2324747 1344442 1124123 677678 667946 790292 784007 801965 809304 798498 809290 940828 935439 6517879 6790586 39.35 71.1 2
10:52:58 2024-01-29 874642 866396 211578 206168 353330 365115 399289 396952 224059 222827 293119 297203 350948 350822 6037857 6469979 8401275 8169236 1363874 1419877 300447 265776 287603 288054 351893 342451 318419 319925 217818 220295 775976 741228 1738679 1705976 417766 414804 604688 605632 753826 735872 736137 738653 759199 766364 719262 809286 2213820 2315224 1340289 1138014 676939 666997 792761 783743 793351 809377 803984 806353 934294 936550 6477375 6781208 39.35 71.1 2
10:53:00 2024-01-29 880300 866460 210372 206528 354419 363860 400454 394257 225449 227269 292246 296285 348029 349763 6046570 6471756 8414595 8210269 1391946 1423324 299571 266407 286880 287181 353884 340074 320307 320410 217327 220484 775531 740269 1724621 1714944 419651 414840 604942 608424 751542 735093 743522 739968 756499 766256 719527 801174 2201230 2314602 1355659 1147340 679618 662686 791076 788667 790543 801244 804696 809188 926340 930195 6565398 6790586 39.35 71.1 2
10:53:01 2024-01-29 869677 870808 210692 205847 355494 364084 400454 394544 225483 223326 291828 297390 349537 351105 6063653 6570220 8501414 8178614 1357003 1424063 300939 264221 288559 286746 351893 341380 317973 320410 216989 220520 777047 751928 1700423 1697239 418956 414732 601512 608819 755944 730542 739290 741899 752498 763439 724589 802151 2207410 2335626 1342366 1128689 679618 666952 784177 784043 795702 805322 797825 809336 938200 930195 6546178 6792815 39.35 71.1 2
10:53:02 2024-01-29 873139 868296 210844 205233 354463 365115 399621 396322 225257 223516 291824 296285 349783 351612 6064164 6471534 8365095 8182944 1347058 1420260 301890 264962 286293 288054 351038 342148 320988 320646 217878 221377 778148 745476 1726335 1711011 419552 417078 600732 602664 754756 731604 736437 746543 759199 760775 720316 802239 2214978 2326432 1368380 1130599 673821 667134 791149 782932 793381 807094 797788 802207 934845 928583 6499631 6813859 39.35 71.1 2
10:53:03 2024-01-29 883322 870187 210372 206515 354140 363641 400454 394544 225257 227233 292246 296250 348272 350822 6087873 6537408 8542496 8238342 1391543 1427218 302106 264820 288378 287077 351569 341164 320234 318781 218204 219763 781593 749219 1699562 1711712 420150 412840 599858 606495 747049 732374 737810 737981 753827 766508 720316 800070 2198008 2308045 1359899 1143264 679292 661811 785849 786273 791972 798884 802454 809336 926340 927496 6574646 6813859 39.35 71.1 2
10:53:04 2024-01-29 870297 870808 211057 205882 354428 364084 401588 396916 224128 223137 291733 296285 348050 353557 6072619 6574525 8534490 8210176 1364592 1425187 302106 264150 288559 286746 351609 341861 320307 322150 217258 220414 788918 754069 1712278 1704000 417766 414840 598956 606495 754360 728742 735090 741850 752534 761490 724589 804866 2207281 2329734 1324768 1129910 677362 665647 784177 782932 797762 802482 793157 806926 936871 930195 6555451 6837480 39.35 71.1 2
10:53:05 2024-01-29 881430 870808 211022 206168 356017 365115 400454 397061 224094 222827 293156 297185 349537 350822 6076780 6518570 8461503 8219382 1370333 1425273 299536 265812 286759 287216 351893 341753 316756 319605 216989 220106 784624 742287 1733207 1715196 417172 414876 603833 606271 754868 733789 732964 737154 755912 763934 717525 802202 2210262 2317238 1338212 1138014 674783 663659 789992 780678 789983 802518 800172 802207 928694 933562 6518134 6830458 39.35 71.1 2
10:53:06 2024-01-29 883322 872660 210008 205873 354979 365115 399252 394580 225483 224132 292027 297649 349814 350615 6098781 6443706 8449016 8254305 1377475 1425357 299571 264221 284973 288742 351893 338298 318489 318958 216652 220449 775531 740700 1737154 1724416 419651 413529 602127 603091 747321 733876 735646 738368 755875 766400 716472 797760 2210262 2303889 1359899 1142451 671903 660405 791113 786125 791103 801845 800172 801785 926377 928583 6631372 6835351 39.35 71.1 2
10:53:07 2024-01-29 878314 873270 210126 207310 356053 362695 400345 396178 225310 223225 292720 297008 348867 351280 6110961 6536724 8533171 8253747 1368198 1424335 300939 264150 286840 286746 351893 339286 317750 320635 215980 220106 772955 750607 1710959 1705976 419318 414840 598882 607131 749494 728226 736870 742376 750469 761917 720280 793019 2204145 2335626 1347857 1134778 677362 657957 784177 786094 793381 798029 793129 806963 932093 919497 6631562 6866837 39.35 71.1 2
10:53:08 2024-01-29 875628 873889 210188 205740 355887 365042 396826 396916 225066 222827 291464 296285 349814 349236 6125335 6551476 8489305 8237067 1377512 1427453 299082 264997 286723 287181 351609 341897 317013 318994 217141 219222 784624 744411 1714908 1715196 416580 413529 602127 603591 750971 731641 731849 737462 752570 761780 716472 802426 2210262 2319540 1336135 1138014 674302 663191 790292 779573 788864 802446 797825 803886 933557 931576 6564975 6859928 39.35 71.1 2
10:53:09 2024-01-29 882694 872924 209353 206194 356805 363975 396862 396322 225483 223261 292241 296110 349046 350947 6129705 6486430 8477218 8279338 1395380 1427416 299555 265404 286284 291777 351893 339322 318008 318958 216618 220035 774016 743348 1731454 1720073 417142 414929 602127 605688 747321 731641 735646 735890 753328 761917 714335 794231 2200979 2317238 1359899 1147340 677195 662096 790618 786162 788076 800250 801633 803388 926090 927314 6650404 6855961 39.35 71.1 2
10:53:10 2024-01-29 873260 872963 209781 206099 355530 363021 399252 394544 225449 224183 291527 297183 348031 351105 6134700 6621816 8526436 8251242 1369664 1425357 299571 264186 287639 291206 351362 340385 317013 319925 218534 219798 784302 753900 1696185 1701581 416580 414148 596414 604482 751693 725649 732964 737104 750094 757459 719771 799880 2212241 2339676 1338212 1131104 677678 665272 781593 779353 792788 799721 793129 806795 933557 923652 6603020 6865193 39.35 71.1 2
10:53:11 2024-01-29 874642 872399 210034 205208 355245 364599 396970 395764 224753 227517 290427 296180 349046 348990 6129705 6537255 8461367 8260607 1375545 1426360 300972 264186 285851 291804 350831 340313 316022 318923 216467 218738 786140 742287 1711025 1715196 415288 412912 600355 601776 747869 732895 731986 735633 753251 757278 714429 799921 2210556 2322833 1364140 1138014 671903 663191 788608 777185 786524 800081 793084 801896 927346 926841 6565470 6865193 39.35 71.1 2
10:53:13 2024-01-29 886471 874066 209061 205696 353856 365115 399889 393365 225100 227161 291742 295355 349537 349763 6139077 6593680 8598449 8275874 1375935 1426127 300939 263123 286723 291705 350831 337752 318972 320451 215980 220106 785530 752754 1716252 1718612 420150 411826 596378 602867 744565 725502 737111 737073 749219 763934 719601 791935 2204441 2314602 1359899 1138014 675746 658355 781365 785364 791103 798029 796378 802207 924992 919497 6706724 6870091 39.35 71.1 2
10:53:14 2024-01-29 872307 871772 209711 205700 354428 360907 396934 396952 224128 227161 291527 297148 348031 349236 6148173 6546787 8458568 8269973 1372000 1425122 299555 264150 285009 291330 350544 342931 318015 319676 217878 218939 771497 743460 1744613 1720584 416284 413385 600318 600889 751653 730300 731464 738078 752221 755693 711237 798994 2207281 2326432 1362019 1136395 671903 661751 786606 774990 788864 798903 793129 797728 930044 926841 6593642 6873270 39.35 71.1 2
10:53:15 2024-01-29 883046 872959 209056 205700 352333 363570 396610 395135 225449 223261 291939 297077 349046 350947 6162329 6518943 8505442 8308230 1395832 1430348 300875 264080 285703 288012 351749 340175 319402 318299 217878 219079 784302 744411 1721829 1725216 417766 412224 600355 603591 746335 731854 735090 732810 750094 761780 710661 791935 2204145 2315596 1347177 1149437 673821 660405 784064 784043 783121 797940 795413 800075 920965 919605 6678467 6859222 39.35 71.0 2
10:53:16 2024-01-29 879649 875508 208695 205882 353330 360835 400186 394580 225449 222948 291527 297813 347751 353263 6143459 6602532 8581363 8313859 1372634 1431440 299430 263342 285610 291294 351893 341201 318464 319961 216652 219574 784302 750607 1750285 1710827 417469 413529 596414 604482 747394 725649 735090 735557 745681 757459 717562 789610 2199454 2335626 1356519 1134778 675264 661342 781919 781822 791103 793166 788553 802393 924992 921079 6707673 6883924 39.35 71.1 2
10:53:17 2024-01-29 872167 872968 209087 205208 354428 360871 396898 396358 224059 227197 290955 297183 347716 348709 6161311 6574834 8497566 8291196 1363341 1427218 299555 264115 284737 291294 348924 340989 316131 319701 216652 219079 785841 742817 1718365 1715196 415399 413529 595149 598952 752024 727041 728664 735890 751537 752954 711200 792982 2207281 2323100 1357779 1131555 669993 663220 785849 774990 788599 797760 788553 795353 927383 919533 6645656 6883924 39.35 71.1 2
10:53:18 2024-01-29 885670 874884 208841 205238 352302 360943 395710 394544 225100 223261 291030 295558 349022 350081 6169836 6546899 8534490 8310372 1383812 1429480 299978 263746 283634 291223 350831 337208 316057 317035 216652 218891 784302 743348 1736632 1729319 417766 410742 598553 601230 743058 728397 733001 733771 749404 761278 710381 788488 2201016 2305382 1338696 1143264 669993 656568 786407 782377 784168 793540 790800 795353 919812 919569 6688590 6882813 39.35 71.1 2
10:53:19 2024-01-29 880905 875580 208808 206026 355493 360546 399144 395584 225119 222876 290897 297495 347817 351208 6172161 6640828 8587705 8295595 1373581 1429517 298629 262939 286396 286396 350302 339799 315816 317995 216652 218738 782764 754908 1714281 1705976 414810 411970 594472 602958 747833 722499 728664 735890 745272 752954 715421 792499 2201016 2335626 1359899 1128689 674783 661811 776328 778984 788864 792837 787955 802393 926377 918174 6669562 6913932 39.35 71.1 2
10:53:20 2024-01-29 879640 876381 209531 206598 356053 363902 396754 395692 224059 227233 288721 296868 349537 348673 6171469 6593149 8561147 8307434 1379043 1428466 297760 262572 284786 291294 347076 337208 317013 316521 216652 218398 785841 745481 1770212 1729319 416284 409160 596488 597937 738462 725649 726453 729519 751156 759126 710159 793101 2207281 2292037 1362019 1139170 668089 656067 783822 776709 783612 799157 792942 795107 922352 925505 6593669 6952610 39.35 71.0 2
10:53:21 2024-01-29 889001 878093 209427 206670 351983 360871 400172 394544 224059 223261 292109 293985 348067 351424 6181527 6607459 8612286 8310334 1376053 1428466 301009 262793 284644 291018 349210 339062 316057 317035 216652 218891 782405 752754 1714298 1715196 417172 411705 591809 599636 743058 720385 732443 735890 745396 757386 714335 783799 2195062 2313919 1382507 1134778 672106 658673 779336 781342 788681 793436 788441 798677 919665 918440 6734981 6907580 39.35 71.1 2
10:53:22 2024-01-29 873224 875544 209540 204889 353365 360508 396304 396952 224059 223261 290517 296250 346984 348184 6153168 6583877 8504702 8304027 1373581 1427453 297834 262572 283878 286799 348684 338298 315816 317035 216652 217685 781593 743348 1744837 1720073 412793 411066 597683 598786 744946 726678 725791 731659 747901 748481 708368 792840 2210518 2324484 1357779 1135144 669228 662243 784140 774200 784131 793540 787358 792752 927681 921079 6631552 6902654 39.35 71.0 2
10:53:23 2024-01-29 886471 877833 208331 204570 354047 363057 396268 392225 224094 222948 290427 296349 348031 349805 6181527 6631836 8544688 8310334 1401797 1429517 295445 262501 285000 285673 349809 339542 315580 316775 216652 216974 780455 747612 1723174 1721971 415399 409195 596231 599545 743325 724364 733315 728613 744106 756981 709226 787097 2200955 2311320 1347177 1145707 671903 656804 779706 777222 779697 788797 791739 798856 917209 918442 6688434 6872864 39.35 71.0 2
10:53:25 2024-01-29 878396 878189 208339 208375 352342 360255 396934 394718 224059 223261 288685 295355 346949 349272 6191422 6676118 8626425 8310207 1351587 1429517 299362 261699 283236 290813 347634 337717 315763 317000 216652 219079 786793 749756 1738178 1720584 414662 411999 593120 596943 741566 723376 725679 735222 747300 750804 710698 792826 2210262 2320527 1364140 1122282 668273 658501 779154 774824 788828 793504 783803 793024 923611 918406 6640791 6931267 39.35 71.0 2
10:53:26 2024-01-29 888815 877404 208665 205022 352046 360835 396610 396988 223990 222948 291042 293950 347995 349236 6190352 6537218 8551826 8358084 1386945 1429517 297978 262904 282822 286992 349415 338789 318464 316859 216652 218223 779686 742394 1743481 1733581 416580 411416 596194 597183 738717 727235 731501 729373 745155 756248 706217 787097 2201016 2302113 1334456 1141649 668089 653609 783621 777259 781356 793327 788553 791902 913822 920428 6716318 6916141 39.35 71.0 2
10:53:27 2024-01-29 881444 879342 207686 203957 352342 360508 396862 392118 224094 222635 288793 295802 346913 350027 6188561 6711202 8636962 8304701 1370371 1432459 296685 261559 285717 285499 347421 340506 315780 318524 216347 217650 781225 754449 1730088 1710827 413013 411416 585883 598786 746912 719522 725274 729482 743053 748481 711200 789234 2198008 2319811 1370501 1127083 669993 658465 774957 772629 785655 790464 783864 795353 921001 915377 6631046 6912285 39.35 71.0 2
10:53:28 2024-01-29 883106 877554 209017 208454 352051 360907 396862 394544 223299 226843 288721 293985 348747 348184 6204682 6579199 8593421 8320294 1381459 1432459 298338 261664 283634 287001 346032 338805 316022 316149 216347 217312 782764 745476 1762231 1733636 414810 409386 594270 597090 738101 722462 725791 727728 746772 756248 708332 786102 2202580 2289657 1359899 1138014 664469 654013 781365 774824 779697 793432 788553 789577 916523 919706 6617261 6926324 39.35 71.1 2
10:53:29 2024-01-29 903124 879342 208296 208663 351753 360255 396970 393918 223679 222948 291371 295039 346949 350822 6214805 6669217 8650586 8356810 1375310 1429443 297978 261664 283307 284365 349594 339302 314640 316965 216043 217650 777571 751908 1742412 1710827 415104 409770 590139 599636 741969 718242 728073 732695 740391 752715 710381 782623 2194886 2333042 1341360 1131518 670947 656531 774957 777259 784168 784491 783245 792987 917209 910218 6753581 6932127 39.35 71.1 2
10:53:30 2024-01-29 876409 879342 208335 206260 352293 360799 395638 394231 223783 222855 290750 297315 346807 349163 6211718 6621231 8563353 8310183 1375859 1429480 296607 261664 283606 285557 347599 337990 315780 315091 216347 216335 778562 744411 1733400 1722519 411189 409964 594691 594120 740920 723522 720978 726696 741147 749874 704147 788451 2200979 2307773 1349298 1134778 667141 656067 780445 769786 778556 793396 785609 791339 919812 917073 6626875 6935696 39.35 71.0 2
10:53:31 2024-01-29 893415 881375 210170 206071 351803 360763 396754 392047 223887 222493 290173 294051 347817 349200 6223426 6678937 8654401 8356810 1375859 1429517 297762 260865 283638 285535 349738 338582 314604 316743 215675 217650 787092 750831 1757773 1712764 414222 409160 591228 598528 740103 718242 726489 731316 735224 748481 709374 781155 2195062 2331387 1377328 1131518 669993 655568 774957 773822 784168 784491 781575 795013 917209 911963 6774270 6952120 39.35 71.0 2
10:53:32 2024-01-29 880076 879928 208526 205506 355546 360763 395360 394508 223334 222350 288468 295320 347400 349558 6219478 6631234 8570197 8340149 1379043 1429517 295858 260900 283165 285521 344957 339062 315816 315586 216347 216637 774016 745476 1735215 1733636 414222 409097 593011 591422 737054 720312 725274 726181 743886 751860 705181 783762 2201016 2289657 1334059 1138014 662578 653086 779706 772629 777419 795647 789976 790442 915802 918440 6631552 6940116 39.35 71.0 2
10:53:33 2024-01-29 889806 881361 208743 203893 350885 358629 396934 393329 223541 222635 290427 293577 346949 350858 6214054 6650253 8626425 8338053 1371886 1429517 297234 260865 284103 283799 347634 337208 314854 315567 215739 216974 791779 754908 1711170 1705976 410572 410254 589524 596760 740700 717405 723729 727314 734155 746196 709374 785662 2196446 2326432 1336576 1128985 669908 658205 771557 770222 781472 784310 780796 796076 921118 909316 6688472 6942302 39.35 71.0 2
10:53:34 2024-01-29 885172 879978 207971 204352 354047 360871 395638 393365 223334 223261 288134 293985 347716 349769 6224188 6650441 8612777 8334494 1378968 1429480 294964 260900 282329 284650 346553 339302 315113 315838 216043 216116 788918 744411 1714298 1722921 410209 408808 593366 595328 736232 720385 718314 724639 740952 750892 704043 788145 2201230 2310296 1347177 1135460 666367 654941 776707 765874 775113 790978 784734 788381 915837 910520 6617453 6935115 39.35 71.0 2
10:53:35 2024-01-29 892208 880593 207655 208228 352055 360871 396632 391533 223334 221976 288613 292691 346949 350541 6232798 6707825 8691702 8369594 1375935 1429517 297725 260432 282733 285085 347076 336253 315816 315056 215435 217498 783967 752754 1736456 1720073 414810 409964 590550 595621 740125 717300 727860 730833 736191 748301 709730 779992 2196446 2311320 1338696 1133212 667796 653086 772725 774824 781910 784274 781575 791902 911168 910031 6782075 6982520 39.35 71.0 2
10:53:37 2024-01-29 875750 879342 207655 208233 352051 358053 394490 393954 222646 222635 288649 296767 345325 349558 6228353 6612287 8557526 8334182 1377512 1429517 296197 260900 281583 285321 347076 339302 314449 315567 215739 216429 785841 746716 1720218 1724969 410389 410544 591700 595323 742306 723108 717259 726696 742175 745536 700940 787097 2198008 2314602 1340289 1135144 664469 654642 777428 765874 778286 790079 781575 786070 918509 910484 6645373 6954440 39.35 71.0 2
10:53:38 2024-01-29 893249 880583 207655 208166 350881 360835 395360 391533 223334 221976 288649 294438 346949 348212 6232798 6696846 8688267 8378966 1376048 1429517 298194 261716 285352 284800 347349 336108 315780 317589 215176 217172 783967 754069 1717586 1720073 414222 409386 589005 597170 738158 716468 726824 728761 738785 748373 707793 776304 2194886 2312960 1342937 1131555 665892 651238 771630 774406 781910 784418 782131 790776 910430 909084 6791203 6958846 39.35 71.0 2
10:53:39 2024-01-29 878938 880588 207498 205141 354047 359134 393900 393329 222646 221976 287369 294464 345871 348779 6233661 6639674 8563067 8377057 1377794 1432459 296125 261716 282366 284556 346375 338822 314007 315802 215435 214996 781593 744528 1715986 1723193 408978 408231 594596 594449 737637 719294 715192 722517 738553 745635 700664 782651 2198008 2311320 1342937 1134778 663996 652687 776707 765604 774948 790638 782688 785512 915728 911963 6612062 6942076 39.35 71.0 2
10:53:40 2024-01-29 893087 880675 207004 208047 352019 360835 395674 390983 223144 221940 288378 292656 346670 349521 6238182 6716829 8713277 8385831 1375114 1429517 295410 264689 284545 284424 345441 333546 314892 315838 214287 216870 791554 753291 1716786 1720073 413049 408808 588079 594449 735571 715453 725791 728489 736627 748373 704183 774030 2188809 2308045 1369513 1130714 664469 651238 770538 773725 780802 782140 779317 788455 909973 906678 6771819 6952044 39.35 71.0 2
10:53:41 2024-01-29 876446 880113 207328 204647 352055 358053 393587 393329 222646 221976 287729 294429 345351 348485 6260014 6640678 8561147 8358084 1368193 1427453 298109 263378 281548 284650 346275 337589 313494 315091 214830 215965 779686 744411 1750291 1721971 411411 409386 589234 591786 738790 718242 718350 726181 740952 743651 701161 781510 2198008 2315596 1347177 1128689 662578 655604 774957 764755 776283 788965 776957 783532 917209 911963 6678198 6952120 39.35 71.1 2
10:53:42 2024-01-29 892980 880732 206395 208193 352019 359388 395072 393602 223783 221692 288568 294581 346807 348632 6263554 6712487 8688267 8394362 1380526 1433334 295892 265472 282413 283746 345512 333582 315816 315580 214830 216301 779280 754908 1724842 1721809 413049 405935 587338 595167 733890 714404 723729 725667 737924 748481 705217 773444 2190177 2300481 1342937 1133165 666367 649396 769992 773725 778556 784418 783245 790176 906683 901578 6800913 6972554 39.35 71.0 2
10:53:43 2024-01-29 880905 882935 207543 204926 351839 356298 394938 394365 222508 221799 288671 292656 344832 348219 6265106 6650328 8563104 8363626 1379999 1433582 295888 265544 281552 283746 345512 338582 314007 315580 215284 214927 775531 745476 1729084 1724144 408077 405862 585847 592241 737054 716180 717512 720403 737184 743991 699175 783775 2194886 2306409 1340817 1132216 662578 653086 774957 765604 773264 788773 778136 786129 913754 913284 6669155 6951931 39.35 71.0 2
10:53:44 2024-01-29 892538 883179 206326 204787 351983 359676 395820 393881 223334 221594 288134 295875 345871 347719 6247534 6720751 8716043 8394325 1379885 1433582 294999 264725 281477 283671 345512 336259 314892 315802 214644 216000 785206 752833 1721964 1720073 412757 405935 587087 592241 733618 713357 723140 725667 730273 747283 702121 774450 2188736 2302113 1369513 1133165 663523 649856 769447 773810 779327 785680 779169 788307 905913 906687 6791231 6951818 39.35 71.0 2
10:53:45 2024-01-29 879649 880689 206399 204213 351452 355869 394938 393365 222302 221785 287729 292622 343797 348726 6256449 6667329 8616846 8372991 1380779 1429517 296305 260980 281552 284379 346259 337314 314007 314914 215133 214927 784302 745476 1727722 1733636 409955 405183 589005 589997 732851 716976 717512 718224 738822 747865 700167 779215 2191933 2287927 1331636 1135144 660694 650667 772725 765530 773311 788820 782688 783767 909328 909352 6631046 6972039 39.35 71.0 2
10:53:46 2024-01-29 891904 874186 206390 204361 349863 359712 396268 390948 222611 221629 288170 292932 347488 348673 6247084 6718737 8638757 8382357 1374949 1432564 296197 264689 281548 282337 346032 337589 313017 315838 214156 214996 787092 754908 1716556 1710827 408077 408231 587338 595932 738101 712852 720511 726736 732590 739215 701124 777731 2191905 2329805 1330943 1125765 665417 653086 767370 765456 779364 779834 773938 789614 911885 906687 6729962 6986942 39.35 71.0 2
10:53:47 2024-01-29 890712 882367 207690 204070 349863 359712 394454 393053 221738 222635 288373 293343 346427 349805 6270286 6634794 8626425 8410453 1401797 1433582 293696 265544 281182 282916 346032 335541 314449 315322 214644 214962 788655 745476 1726976 1733581 411998 405574 592266 592259 733224 718502 721416 719541 736060 747168 696556 774450 2187181 2305692 1354354 1144077 663996 649396 774422 770405 770529 781518 781575 783767 905802 906715 6772657 6967634 39.35 71.0 2
10:53:48 2024-01-29 880611 880482 207124 204061 352019 357515 396862 390364 222268 222323 287693 292656 345351 348184 6260914 6705033 8606132 8378966 1368080 1429517 294372 265472 282539 283446 343475 335999 313823 315694 214108 215723 776609 745476 1767942 1724969 410532 408699 590586 590416 738101 717484 715192 725428 735889 739395 697122 774152 2198208 2310680 1342937 1127083 660224 653086 772762 765061 774948 784491 774478 782190 914542 908710 6712485 6972039 39.35 71.0 2
10:53:50 2024-01-29 889343 874181 205723 204361 349899 357515 392100 390983 222646 220630 288170 292181 345351 346700 6266238 6696846 8710078 8401087 1383937 1436543 296888 260505 283740 282055 346565 335834 314526 313086 215141 214858 788655 754623 1710880 1723193 411722 404541 586415 591459 728675 711305 718274 718260 731810 747683 701161 773910 2187181 2292307 1363016 1138014 663996 646232 767915 765910 772168 781002 781575 783804 903862 901470 6753819 6977577 39.35 71.0 2
10:53:51 2024-01-29 882545 874186 206395 203789 350638 356476 396304 392190 221891 221976 287491 292146 344832 349272 6266238 6685985 8593421 8382192 1371924 1433471 294287 261716 282140 283313 343405 336289 311310 315658 213165 214893 790217 744411 1737626 1729883 405745 407943 589749 590416 737142 716468 717512 722481 735551 738712 696062 776683 2196446 2311320 1338696 1127083 660694 652623 772725 763976 774362 783794 774203 780847 911776 906678 6701766 6982027 39.35 71.0 2
10:53:52 2024-01-29 895624 879163 206009 204361 349827 358557 392100 391936 222577 220594 287882 293755 345800 346627 6270776 6707711 8690964 8403943 1388824 1435546 295387 260210 281407 282055 344403 337494 314784 313444 214759 214927 787092 754908 1717860 1724416 408653 403900 585549 590587 728881 711196 717259 719541 731901 746160 701161 774450 2185627 2296162 1336576 1138390 663996 645515 765737 768872 772716 781818 781537 783767 902704 904764 6763480 6982548 39.35 71.0 2
10:53:53 2024-01-29 883423 883306 206395 203775 350885 357443 396232 391497 221738 222443 287405 293776 345067 352191 6278583 6772157 8711559 8394325 1358647 1429517 296614 260980 282140 283512 343094 335505 313458 314914 213229 215595 786793 750607 1739957 1724416 408041 405826 585668 589606 737540 712275 715982 724603 737924 739467 701161 776856 2194886 2311320 1345057 1119088 658817 649323 768286 763976 775113 784418 771689 782590 910618 905405 6716318 6987539 39.35 71.0 2
10:53:54 2024-01-29 892600 883257 207513 204470 349576 359546 393584 392490 222818 220418 287918 294097 347182 348312 6275044 6658763 8638724 8388779 1399177 1437662 295472 260796 281548 281949 344403 335469 313458 313665 215097 214227 782764 753830 1709949 1724416 408653 403368 588171 594625 728497 713320 717222 717502 729669 745536 697049 772173 2185627 2296162 1358685 1141262 663523 646464 767742 765837 768240 779605 779243 783705 901348 904764 6780340 6981913 39.35 71.0 2
10:53:55 2024-01-29 884685 885693 205906 203924 351515 358527 394419 391382 222577 221213 286374 295338 343656 349236 6274761 6781835 8691702 8384946 1356410 1429480 296197 260246 282140 283406 345343 335505 312068 314435 213749 214893 785530 754908 1733642 1718852 408493 404577 583446 589579 734004 709799 713368 722444 733885 740769 701161 777769 2191850 2308045 1325752 1119364 660224 649323 765737 763976 777152 782106 773115 785793 912128 902009 6708001 6997521 39.35 71.0 2
10:53:56 2024-01-29 890707 883322 206365 203829 349121 358018 393239 392154 221174 221749 287549 293619 345315 348779 6284140 6648960 8645076 8425213 1400378 1429517 292604 260980 282140 281519 344957 333510 312982 313957 213414 216016 787092 745476 1717170 1729319 409365 404220 588501 591750 730953 714910 717259 716486 731773 742943 693909 769322 2182524 2295890 1345691 1141649 662646 647521 773404 767236 771187 784320 778907 778809 903638 907972 6706885 7001300 39.35 71.0 2
10:53:57 2024-01-29 886434 886786 205015 204070 349863 355263 393828 390364 222577 219837 286813 292587 343726 349769 6284546 6781610 8673052 8384946 1352251 1429517 294936 258609 282738 281984 342879 336253 311997 314692 213414 214560 788655 757071 1741608 1715196 407334 405147 583895 590416 733917 709295 713330 720061 729633 740428 700369 776399 2191855 2316870 1347177 1125765 662578 650096 765121 763435 774362 779900 772239 783482 909099 897614 6754683 7006297 39.35 71.0 2
10:53:58 2024-01-29 890726 883876 206395 203219 348493 357479 393275 392083 221055 221594 287216 292932 345593 348742 6284546 6658056 8663297 8422461 1405810 1433582 291876 260980 282140 281555 344439 333474 312982 313635 213414 214079 787092 745476 1723224 1731778 408386 404220 588913 593409 730879 717405 721471 716302 731782 743578 694895 772365 2190344 2296162 1354354 1142451 661164 648018 771745 767781 768277 782106 778277 780669 901425 907951 6763238 6991928 39.35 71.0 2
10:53:59 2024-01-29 885766 887349 209606 203780 350921 355299 393828 391382 222577 220334 286338 294196 343726 349273 6289030 6786493 8710300 8394325 1352214 1433582 294972 259408 281741 282019 342879 333510 311747 313480 213229 214560 778148 756238 1729568 1723035 407913 404077 583020 588642 734077 709028 712096 721587 731773 739913 699670 775938 2188736 2305382 1357779 1121180 660890 647452 763531 760087 774911 779900 772001 783743 908041 897614 6725562 7001300 39.35 71.0 2
10:54:00 2024-01-29 894996 882821 206035 203775 347439 356405 392100 392154 221174 220524 287706 291865 343797 347646 6284140 6667531 8640237 8431840 1403802 1433582 292124 260246 281849 281326 346773 334711 311925 312861 212937 214159 785530 744528 1731936 1736436 409657 403296 587338 590443 728364 714764 718535 717502 731814 743651 691720 769322 2185627 2292906 1345691 1138390 657844 643622 770538 765604 765997 783075 774644 776823 900148 901470 6782345 6987028 39.35 71.0 2
10:54:02 2024-01-29 889011 884660 209713 203784 349827 355299 393239 391936 222457 219802 286338 293471 343211 349240 6289030 6801361 8688230 8402960 1362341 1433478 296327 258466 282429 281611 342771 333402 311381 313409 212710 214193 785530 754988 1732617 1714477 406179 403936 582138 589813 733473 707287 710261 719031 727501 741317 699895 773311 2182565 2312960 1353538 1123879 660224 648405 761370 758975 771150 775513 769461 783743 905363 892528 6753819 6992034 39.35 71.0 2
10:54:03 2024-01-29 890176 881104 206148 202475 349291 357479 392100 390674 221243 221976 286302 293343 345290 347683 6293911 6685874 8697547 8434788 1385421 1429480 293945 258645 279617 281808 345306 332896 312982 312055 213229 214193 785530 747612 1758189 1738566 408493 401810 583895 587426 726779 710693 712281 715435 734146 743996 692968 773311 2188736 2280463 1340817 1134778 655117 639965 766808 760625 765764 779834 774681 774621 900112 902847 6687886 7001521 39.35 71.0 2
10:54:04 2024-01-29 899989 884624 205537 203210 347663 356440 394454 392213 221243 220524 286840 290908 344761 349769 6313965 6782383 8719645 8432994 1377512 1433582 294152 259480 281795 281203 343440 333510 310615 314657 212710 214227 780256 754369 1752466 1715196 408493 404577 583120 590443 729601 709295 717512 718224 725412 738282 696519 768468 2182565 2314602 1332697 1127885 661635 645515 764652 765296 773264 774241 772276 781440 900148 897383 6829170 7010672 39.35 71.0 2
10:54:05 2024-01-29 883322 883337 205684 203245 350876 355869 391479 392381 222028 220277 287607 294581 343621 345919 6297589 6714583 8657216 8388816 1381980 1433582 294230 259444 281308 281519 342638 333510 311559 312055 213378 215221 779686 745476 1720264 1729319 406179 400893 585549 586173 728881 710730 708065 713339 732847 738749 691941 774450 2188736 2286143 1352749 1131518 655584 646958 768450 756721 765728 779900 769424 774547 906482 901245 6697148 7000973 39.35 71.0 2
10:54:06 2024-01-29 900026 885596 207084 202999 347581 357336 394700 390133 221140 220004 286159 292755 343797 346627 6301284 6785940 8738306 8422461 1378059 1432564 294187 258645 281308 280894 343370 331888 309825 313480 212128 213565 779280 752754 1733416 1718852 408493 403368 581280 589579 728881 707788 716492 717956 721260 738081 693985 764591 2182567 2311320 1346346 1127083 658817 645264 761370 765604 770529 775405 773376 780884 893617 892456 6831631 7002023 39.35 71.0 2
10:54:07 2024-01-29 881402 885145 207230 202330 348693 355747 391479 389817 221038 220277 286356 292897 341669 348779 6293518 6685614 8613362 8403704 1380874 1429517 291467 258645 281271 280663 342638 333510 310109 311734 212561 212246 784302 745476 1720218 1724416 405331 400929 585135 587040 728534 710155 708481 713339 729117 735028 690960 773861 2188736 2298851 1358685 1128689 656520 648594 767915 756186 769507 779610 768357 777699 906536 900116 6746565 7010672 39.35 71.0 2
10:54:08 2024-01-29 895164 885808 206426 203144 347724 356119 390859 390612 221789 219837 285904 291759 343246 344529 6303276 6755102 8750688 8412857 1380003 1433534 294643 258609 281308 280271 342879 331458 312762 311073 212376 213565 791554 754988 1732055 1725491 408493 400576 580423 588326 724722 706286 713875 715435 721260 739467 695005 765359 2179463 2291186 1356519 1137578 660724 644806 765700 763324 764569 776301 771541 777107 896222 900010 6821436 7006297 39.35 71.0 2
10:54:09 2024-01-29 884685 887084 209673 202502 349331 355299 392100 387722 221174 220559 285026 292684 343246 347683 6302897 6778229 8645076 8416178 1372000 1429245 290687 259408 279653 280271 342879 332428 310144 313957 211197 213565 782405 745476 1737883 1724416 407045 403936 583895 585417 730670 709922 710187 718521 730551 734332 691757 773008 2191905 2305965 1328095 1122558 655117 645479 763531 756794 771621 779610 767884 776786 904468 892528 6725562 7015713 39.35 71.0 2
10:54:10 2024-01-29 897541 885953 209383 203179 347444 355299 392326 389782 221243 219154 286338 292487 343246 345576 6312642 6725553 8709409 8431840 1386945 1432564 292695 257813 281940 280236 342879 332379 310144 311073 212745 212904 787092 752772 1718117 1724416 406179 403136 584679 590231 725823 709295 713726 713354 726223 739215 691867 767234 2176368 2286942 1328095 1141986 659755 642980 764110 763435 763969 774949 771689 774547 894954 897614 6805776 6992072 39.35 71.0 2
10:54:11 2024-01-29 883046 887203 209566 201910 349287 354233 391873 388047 221174 219837 284555 292408 342731 347390 6294294 6797143 8666878 8413082 1363912 1429517 292159 258645 279115 280271 342879 332158 310144 312968 211133 215712 785206 749756 1755685 1724969 406179 403189 581366 585756 733034 708290 707563 718011 729742 730093 692968 769322 2188736 2303246 1334456 1118292 653252 639965 761370 755711 770529 775513 767166 776860 902058 893731 6725364 7025054 39.35 71.0 2
10:54:12 2024-01-29 897157 882058 209347 202825 345636 357170 392472 390948 220868 219189 285900 290634 342696 346664 6303276 6688662 8645076 8422461 1402170 1436543 292435 258359 281018 279670 342879 331314 310002 311657 211867 214201 783109 747743 1737137 1729319 406179 400893 584679 588904 725750 710303 713368 709134 726627 736482 687881 764558 2176368 2292906 1340548 1139133 658349 643892 765737 762353 764606 774823 772276 773829 893617 899626 6796190 7001300 39.35 71.0 2
10:54:14 2024-01-29 884336 886576 209053 202184 348189 355999 391479 388047 221209 219649 284591 293862 342731 347683 6303276 6815688 8691702 8432994 1358610 1431440 292427 258395 279168 280223 342879 332392 309639 311510 211232 216016 792930 750607 1746950 1724416 405891 404280 580954 583132 728881 706286 708200 718521 728602 730165 690415 769359 2185627 2305382 1334456 1117771 653252 639929 760293 756162 770529 775441 765498 776860 901421 892492 6725562 7025054 39.35 71.0 2
10:54:15 2024-01-29 897157 881976 209383 202119 346121 354765 389729 390674 220868 219189 285900 291155 342731 346664 6294107 6669269 8675762 8450597 1401797 1433582 290652 257961 281672 279384 342879 331117 310109 311073 211310 216735 775071 745476 1720880 1729319 406179 400576 583895 588326 724722 708115 712318 709134 720994 738336 687918 767122 2176368 2292906 1321734 1139980 656947 642980 765171 761237 763522 774277 771178 772178 893129 898955 6800913 7010672 39.35 71.0 2
10:54:16 2024-01-29 883046 887240 209312 202188 348733 355747 391479 388047 221209 219189 284640 292932 342992 347144 6320540 6820734 8713525 8388779 1352288 1431292 294251 257154 279617 279810 341843 332428 309639 311546 211380 212904 782405 754988 1734093 1715196 404454 401546 578898 585307 728881 702189 708200 715472 721188 730454 691953 767684 2179413 2298851 1347177 1119023 656052 643622 757463 756089 766033 770871 762641 778002 899827 891456 6786355 7020044 39.35 71.0 2
10:54:17 2024-01-29 889041 881722 205045 201694 346915 358020 393789 390888 222038 220418 284920 291014 343621 345919 6312276 6691889 8682377 8453942 1400378 1429517 290604 258645 279115 279064 342879 330348 310109 310819 212079 212870 782405 742817 1766681 1733636 407913 399662 583927 584856 722636 708615 710261 711250 725412 737560 685899 764580 2176298 2280463 1370689 1133165 653252 642070 764652 756758 762441 775513 770008 772864 897564 898701 6687742 7029392 39.35 71.0 2
10:54:18 2024-01-29 898353 889417 206384 202052 345450 356755 394700 390133 220889 219473 285936 289830 342456 348779 6293957 6772660 8757434 8419818 1377077 1431292 291715 257597 279617 278536 342879 331422 308235 312749 211014 212904 789967 751679 1759300 1721971 407334 400929 579719 587077 724722 703717 713094 715472 723692 739223 693601 760633 2173005 2302113 1350772 1125480 656052 641161 757592 761201 764642 770871 772276 776860 891598 893512 6783102 7022286 39.35 71.0 2
10:54:19 2024-01-29 887217 889236 209785 201694 346678 355999 394700 391936 219850 219802 284555 290908 341704 349548 6317146 6733552 8626425 8422461 1375821 1433582 289840 257813 279115 278571 342879 331117 310286 312529 210684 214201 778148 745476 1728060 1728092 405028 400964 582424 583562 728881 708093 706024 713375 725449 730562 685936 766819 2182524 2300481 1352188 1122282 652977 643622 764626 762151 767832 778502 764341 773717 900676 895556 6744615 7019336 39.35 71.0 2
10:54:20 2024-01-29 896184 884655 205489 202546 345600 355889 391881 391382 220868 218778 285026 290395 342731 345613 6312365 6724982 8706912 8412857 1385862 1433582 292364 256589 279653 278536 342879 332216 308954 309192 212376 213600 788655 752824 1730386 1724144 405028 400295 577158 587077 720521 705786 710187 710321 722668 735100 688967 762912 2174753 2286300 1347857 1139943 657927 641960 765700 760694 762908 775204 771141 769873 890035 892564 6782075 7015038 39.35 71.0 2
10:54:21 2024-01-29 899357 887240 205200 201866 347444 354994 393205 388047 221055 218778 284555 292932 341669 347155 6322007 6840296 8713239 8419818 1350290 1429517 292321 256589 279151 279840 340846 331422 308270 310601 211049 214051 782405 754908 1721901 1715196 403882 400295 578079 582720 726595 702153 705890 715385 724497 733775 694630 769501 2182579 2302691 1349298 1119364 655117 639929 756517 755173 765691 770571 763520 774621 901627 888477 6782075 7024404 39.35 71.0 2
10:54:22 2024-01-29 892235 884035 209419 201207 345323 356898 391917 390830 219664 220180 284201 290033 342217 345613 6303014 6685874 8673052 8447914 1399759 1429517 289637 258246 278687 278113 342879 329386 309674 310131 211049 214201 780842 743994 1754472 1737289 407297 401356 583849 583398 722733 709295 711234 712341 726774 734187 683816 761676 2179463 2278187 1325179 1133165 650932 640128 760831 754131 760782 775441 765461 770417 897564 892456 6683683 7024404 39.35 71.0 2
10:54:23 2024-01-29 899984 887349 205484 201558 345076 354268 391515 388011 220494 219154 284591 289425 342986 346664 6322007 6791419 8731955 8444570 1375939 1429517 290652 256624 278723 281308 342879 329350 311166 311296 210473 214768 780842 752706 1726640 1723743 406179 402566 579272 586171 723660 702153 710224 713375 722011 735984 690960 758437 2173278 2294451 1325975 1125480 653252 638336 756923 756310 761361 770292 770045 774417 888117 892088 6800913 7014394 39.35 71.0 2
10:54:24 2024-01-29 888295 883042 209236 201062 345600 354994 391790 390830 219512 219495 284555 292261 341669 348779 6321405 6757674 8645076 8413312 1379885 1432421 291128 257564 278755 278566 341735 330741 309629 311876 210578 214165 782405 745476 1732193 1728092 404454 403707 583716 581788 727847 708290 707193 713192 727537 725814 685899 764558 2182524 2300481 1328095 1122245 651395 643436 758644 754241 766189 773116 764064 774417 899975 891208 6734981 7024404 39.35 71.0 2
10:54:26 2024-01-29 897541 884660 205484 202223 345318 355496 391364 391382 220494 218437 284835 290712 341704 346101 6322350 6716147 8696953 8449204 1392392 1434499 291467 256333 279473 278553 342397 330384 308270 308909 211274 213301 779686 750831 1740959 1724416 405603 400113 577167 586173 719976 704252 707563 707807 720626 732928 685899 759553 2171735 2280463 1347857 1136395 655117 640254 764110 757865 758585 769752 765534 768743 892231 894696 6791231 7014762 39.35 71.0 2
10:54:27 2024-01-29 885905 888497 204908 201554 347165 354994 391917 387975 220528 219073 283294 290873 341669 346382 6312506 6860047 8731730 8412820 1358458 1431292 292214 256518 278187 279349 340775 330616 311129 309954 211085 214201 791554 753910 1734533 1721295 403882 401145 577224 582435 724722 701051 704609 713302 724717 730309 691450 772465 2179463 2296162 1342937 1115387 652323 641776 755445 755311 763522 766463 760075 776094 895001 883479 6827700 7034433 39.35 71.0 2
10:54:28 2024-01-29 892614 887410 205922 200537 346076 356755 391917 388011 219816 220299 284085 290395 342992 344239 6339255 6738240 8687992 8449247 1386834 1429480 290652 256949 276096 278078 341843 328781 309170 311188 210354 213600 780842 743348 1765546 1738566 405907 400013 579719 581196 719661 706286 707415 708309 721188 736252 683332 761753 2176368 2265286 1332335 1128689 648622 639948 760794 750895 759738 771957 762977 768432 897199 893354 6706553 7016588 39.35 71.0 2
10:54:29 2024-01-29 899219 886539 204904 201208 348167 355853 390485 387795 220426 218978 284413 290740 343136 342303 6330139 6760615 8686840 8441219 1395807 1431292 289875 255407 279079 277721 341807 329350 308200 309834 210354 212817 778562 747612 1733129 1724416 403882 400861 577122 583544 720448 705213 708934 706267 720517 729985 681813 758363 2168649 2282296 1339194 1137204 652323 637361 762450 756384 760210 771992 765498 767032 894315 893731 6707635 7032180 39.35 71.0 2
10:54:30 2024-01-29 900507 888212 205417 201344 345958 356718 393306 387722 220053 218708 283886 287962 342182 346627 6321655 6811660 8701028 8425826 1374059 1429517 290519 255443 279079 276883 341843 330348 309812 310131 210026 213900 774016 750831 1745076 1722519 405028 401428 577669 583640 722052 701083 708065 711214 719463 730382 687918 756653 2170191 2302113 1344132 1124679 655584 637812 755445 756721 762981 766499 768840 774380 887990 890825 6811798 7037012 39.35 71.0 2
10:54:31 2024-01-29 885570 886503 205515 200576 345600 351605 392472 390961 219816 219118 284165 291084 342401 348595 6331033 6762610 8644882 8400750 1379010 1429517 288869 256589 277796 278043 340811 330312 306804 311038 210026 213451 794728 745476 1728277 1729047 403273 400224 581366 582435 726264 706015 705184 710173 721188 726065 682813 762875 2179463 2301204 1323854 1122784 650469 643892 760250 755173 767795 775204 762173 771992 896075 891530 6735183 7032376 39.35 71.0 2
10:54:32 2024-01-29 902667 887349 205480 201514 344527 354848 391976 391382 219782 218437 284955 289760 341669 345540 6326518 6696064 8659448 8459976 1402932 1433582 288522 256554 278651 277052 342602 332180 308235 310932 210026 213600 785530 744411 1764895 1733636 404741 400295 580550 583507 718378 706286 707025 707305 722668 730201 682721 757657 2179457 2281874 1341360 1132216 650390 638312 759710 752952 759701 774819 764506 769289 892010 893099 6706724 7029981 39.35 71.0 2
10:54:33 2024-01-29 899989 888611 205200 200572 343493 354994 391766 387975 219782 218402 284520 288881 341360 347354 6331033 6791457 8728990 8431840 1373852 1429480 289840 256194 278259 276813 342602 329350 307018 311629 209697 213600 780842 751679 1737396 1721971 405028 400861 576407 582647 721084 700585 709060 713824 721666 734403 688909 755314 2173254 2289856 1350022 1127885 652787 634557 755445 755711 759617 766427 765461 771555 888410 888824 6800913 7025054 39.35 71.0 2
10:54:34 2024-01-29 885665 886938 205489 200358 345525 354493 390859 388047 223974 218778 283254 290236 341360 347683 6331033 6750781 8644882 8431840 1377512 1429443 289435 256159 277601 277721 340032 330849 306802 309157 209844 212817 778148 744411 1721149 1730416 402072 400716 581330 582435 723513 704032 702883 707660 722449 728147 681753 764553 2174822 2291817 1323854 1125480 649545 642070 760239 752069 762949 773016 756278 765364 894876 888194 6758407 7025054 39.35 71.0 2
10:54:35 2024-01-29 894996 886576 204294 200537 343528 354743 387957 387048 219816 217759 283258 289145 341137 342339 6331033 6781610 8763206 8441219 1373965 1427416 290246 255372 277565 279509 340260 330696 310726 310273 210109 213944 783619 755956 1714298 1724969 404918 396705 574633 582576 717585 699096 707193 708051 719463 734319 687394 755030 2170161 2280782 1350022 1128689 652787 635490 757463 756384 756508 766355 764064 767577 881640 889490 6810332 7025054 39.35 71.0 2
10:54:36 2024-01-29 884442 883999 205227 200227 345318 351893 390859 387630 219141 219154 283183 290789 340611 346028 6340412 6802516 8654228 8400788 1374309 1431292 290499 256447 277173 277551 340392 331782 306766 310424 209850 213529 791554 744943 1760860 1724416 403220 401428 581094 581196 724722 703680 704423 710321 724717 726546 682721 760633 2179463 2295558 1352188 1121759 649083 642070 755846 751464 763522 772470 760075 769873 893580 884359 6744400 7038788 39.35 71.0 2
10:54:37 2024-01-29 898711 886576 204616 201484 343493 353956 387957 390278 219816 217724 284125 289390 341122 344529 6349791 6743981 8750476 8461329 1386367 1432459 290140 254830 278187 276813 339782 328320 307233 309834 210684 212967 785530 752754 1731687 1725491 402484 396222 577261 581901 717077 699531 706187 705096 712246 730454 681813 755566 2167074 2276107 1347857 1133971 653252 636875 759181 756384 755836 766391 764619 767885 886810 891171 6810332 7015399 39.35 71.0 2
10:54:39 2024-01-29 885633 888497 204625 199909 345591 353956 391364 385617 219664 218895 282355 290916 340611 344529 6325620 6837677 8697547 8441219 1361853 1431440 289986 256159 276060 277621 338757 328817 309410 309626 208682 213451 786793 745476 1728652 1724416 402944 400861 577224 579549 723660 701088 701004 708633 722668 725521 681849 760596 2177915 2289657 1352188 1116181 647148 640218 753269 749103 763522 770835 759581 772141 893617 884614 6734981 7025054 39.35 71.0 2
10:54:40 2024-01-29 898072 886975 204760 201031 343458 351965 390260 390278 223817 217759 286292 289075 342956 342267 6339378 6710391 8668881 8450597 1400415 1430272 287247 255372 277796 276883 340811 328090 306340 308222 209370 212668 791554 745476 1746752 1729319 402666 399166 579719 581788 718640 702153 706919 704197 718447 727347 681753 755799 2168649 2275801 1337028 1131518 648622 636050 758669 752069 757454 773016 765153 764747 889705 888585 6688434 7020044 39.35 71.0 2
10:54:41 2024-01-29 894876 887244 204904 200892 344801 354739 393474 387177 220797 218297 283647 288268 341493 346164 6335890 6813469 8732034 8441219 1373581 1429517 288996 254980 276132 281365 340846 330140 306622 308257 208682 212967 792930 750607 1745719 1716165 402703 400295 574779 581340 719661 699096 706187 710321 712210 724722 683852 755799 2167108 2302113 1352985 1122282 653187 635454 751630 756384 760822 765240 764506 769910 883037 887231 6857805 7050835 39.35 71.0 2
10:54:42 2024-01-29 885950 887480 204766 200402 345423 351641 387777 387578 223852 218063 283219 291155 341919 344348 6325657 6738278 8660398 8425826 1379846 1433582 288829 255372 276944 277199 338686 330348 309156 308222 209991 212668 760038 745476 1727764 1729319 399931 399166 579309 581196 720521 703039 698871 705767 720553 727994 680787 763348 2173279 2286414 1350022 1125480 649271 641161 758669 750813 761361 770835 757162 767089 894655 889563 6763939 7047458 39.35 71.0 2
10:54:43 2024-01-29 896866 884282 204303 200572 343458 353666 387813 387975 219782 217572 283254 288706 342509 342519 6340412 6719737 8725836 8444570 1389851 1429517 288996 254588 277832 276658 339746 328355 306769 307255 209844 211706 791779 749756 1713271 1727819 402345 396849 578079 581062 717585 699793 705184 702134 712174 729281 682721 755762 2160918 2277722 1341360 1133413 652323 638312 759710 755090 755799 766247 764619 764943 885546 889696 6810642 7025735 39.35 71.0 2
10:54:44 2024-01-29 885665 889126 203982 200223 345525 351821 390529 385581 219816 218250 282355 290712 339592 342555 6312051 6829081 8719679 8449317 1368042 1428429 287247 255407 275673 281662 338448 330140 306305 309157 208031 212967 789706 745476 1736690 1724416 401136 400295 576407 578728 723660 701083 699937 709314 720590 721683 681849 761132 2182567 2293445 1350022 1116110 647148 638312 752625 749288 762333 766427 757835 769430 891415 881754 6734770 7038788 39.35 71.0 2
10:54:45 2024-01-29 897157 884660 204294 200572 343042 353363 388029 388047 223676 217794 283254 287465 340101 342483 6331372 6705033 8663428 8436990 1397800 1429517 287090 254588 276132 277848 339746 329440 306305 307255 209189 212371 789967 744528 1746063 1729319 402382 396849 578079 581196 717585 703039 704850 704595 718599 729331 678640 753464 2167074 2278187 1354368 1131481 647610 634698 759701 750702 755911 766499 762977 764558 884099 888487 6688472 7029416 39.35 71.0 2
10:54:46 2024-01-29 894885 888497 204116 199878 343033 351929 391917 386776 223747 217724 283219 287264 340899 346101 6335890 6801361 8713127 8443464 1376048 1427416 288063 254375 276096 277172 340535 329907 306802 308257 208647 212668 785206 751477 1753810 1725491 403303 399476 572938 582849 718604 696934 705500 709240 718599 725742 682850 753040 2166926 2286942 1347857 1122245 649545 636050 751630 754241 756881 763671 764064 768706 882411 884724 6800913 7026428 39.35 71.0 2
10:54:47 2024-01-29 887217 887244 205227 199600 346351 351893 391917 385617 223590 218437 282355 289075 339592 345260 6335551 6806416 8645076 8441219 1377512 1429480 287247 255372 276060 276779 338508 330696 306730 309378 208944 212265 780842 745476 1730446 1729883 401237 400259 578079 579139 722088 701088 702846 709314 720517 721440 680787 756615 2179463 2292906 1347857 1118567 646226 638336 752871 749177 761361 766499 756315 765364 889375 882109 6744400 7048263 39.35 71.0 2
10:54:48 2024-01-29 894549 884332 204263 200669 344739 351929 390260 388083 223747 217759 283254 288478 339626 342483 6339378 6723519 8700966 8459798 1403389 1435483 287945 254483 277457 277777 339603 329834 308538 309288 209195 211706 775531 745476 1717170 1730416 401310 396849 578079 581196 717077 703039 705184 700080 712210 724758 678750 753613 2164031 2276925 1341360 1134778 650469 634698 757463 753173 755836 766391 762437 762879 882779 883515 6782075 7033769 39.35 71.0 2
10:54:49 2024-01-29 890079 889126 202976 200227 343493 351537 390812 385653 219816 217048 282355 290236 339049 344493 6339265 6853517 8756717 8442426 1355019 1431440 289840 254340 275251 276813 337701 330140 308284 308045 210442 212668 788380 752754 1749404 1720073 399612 396885 571395 577872 719150 696131 698888 709042 716275 725521 682850 758400 2170105 2283700 1358685 1110038 645765 636911 749422 746998 756917 761337 753418 767614 889705 882081 6796161 7034433 39.35 71.0 2
10:54:51 2024-01-29 893905 883707 204908 199249 344982 353956 387957 386776 223747 218437 287788 288916 339626 342134 6328798 6732818 8704184 8463314 1402932 1429480 286290 254980 275637 277848 339496 328363 306802 309251 208682 211777 788380 741862 1735141 1733636 403040 396813 577669 579549 714541 700098 703887 703165 716348 724758 676242 753613 2170191 2265286 1345691 1128689 644845 634427 753771 747164 753260 766463 762813 764246 888410 887231 6697148 7038788 39.35 71.0 2
10:54:52 2024-01-29 896793 889600 203977 199322 343037 351929 391088 385617 218926 217549 285040 287325 342437 342230 6348447 6830619 8750575 8448541 1375114 1430272 288996 253772 275673 280800 338722 328509 307268 306781 208682 212371 783619 754369 1718636 1724416 402703 396182 571431 579549 714541 695110 702799 704197 715043 725778 681849 751472 2160918 2273122 1345691 1128689 649545 634249 753269 752033 751509 760802 758502 763966 881272 884432 6829507 7024404 39.35 71.0 2
10:54:53 2024-01-29 886471 884368 204476 199040 346374 351533 387849 384284 220797 217654 284233 289681 342027 342375 6330214 6869561 8738329 8424912 1356721 1429517 288373 254375 274409 276359 337701 329440 306586 307040 208682 212967 804139 750687 1748924 1723035 399612 396813 571359 576165 717585 696095 697894 708309 716348 721440 681368 756213 2173278 2285320 1356519 1112182 646687 635975 749422 744918 756346 761908 753418 767614 889705 880800 6788429 7045798 39.35 71.0 2
10:54:54 2024-01-29 896081 887052 204757 199566 342970 353775 387777 387673 223399 218437 287358 287325 342027 341340 6330176 6750451 8710353 8463314 1401760 1429517 286777 254588 275866 277263 339746 328974 306802 306791 208682 211741 788380 743348 1740137 1733364 401492 396777 577261 579139 715048 699830 702572 702134 712282 726137 674809 750679 2167108 2268502 1341360 1128689 643927 632902 753269 744716 752193 766463 759645 763705 889326 886938 6702518 7038788 39.35 71.0 2
10:54:55 2024-01-29 897171 884368 203625 199735 342965 354456 389861 385310 223817 217572 284600 287325 339592 342483 6331372 6817294 8725476 8438549 1375545 1429517 287884 253772 275637 276680 339782 328509 306802 307290 207851 212371 786793 750831 1775384 1715196 400852 399166 572679 580784 718056 696624 703072 706304 713526 721521 681459 751583 2163994 2294533 1339706 1121448 650390 634065 750451 753376 756471 765819 760046 768333 879090 880618 6848372 7034433 39.35 71.0 2
10:54:56 2024-01-29 884065 884364 204161 199279 343042 350513 390260 387666 223052 217537 281495 288513 344965 345016 6331702 6778229 8648063 8429184 1377512 1428466 286329 253842 274794 277458 337439 330140 305903 307255 208321 211375 789967 743348 1723797 1724416 396696 396921 576407 577018 719150 700585 697894 702207 712246 720824 674809 755240 2174753 2287447 1342713 1121759 645765 638312 751407 747127 758548 766391 753142 763903 890051 880437 6736356 7033769 39.35 71.0 2
10:54:57 2024-01-29 897430 887240 202985 199909 343033 351821 388029 388011 223399 217385 282786 287813 339369 342411 6340738 6714248 8685417 8449091 1395087 1429517 292059 253772 275866 277208 338211 327840 306802 306362 208356 211079 774016 745197 1720403 1729319 400250 396218 576407 580924 716524 700475 703887 700954 714970 727305 674663 750642 2163929 2275801 1355198 1131481 645765 632902 755808 747040 752193 766391 759618 761493 879081 882377 6717420 7030561 39.35 71.0 2
10:54:58 2024-01-29 898353 889121 203021 198932 342487 351965 390260 384427 223434 217385 287568 287369 339592 342483 6343835 6820734 8750688 8469355 1371924 1429517 288023 253772 275215 276680 339508 328974 305706 307255 207706 211777 777270 751235 1771035 1720584 401500 396741 573366 581196 718604 695948 700820 706121 711474 721440 680787 746698 2167074 2302113 1346346 1119364 649926 633726 747297 753562 755811 760802 760195 765327 879255 883365 6840220 7038788 39.35 71.0 2
10:54:59 2024-01-29 884996 887240 203942 199427 342977 350194 387957 387666 223434 217572 281530 288268 340587 345576 6340738 6760053 8657401 8412895 1379999 1429517 286690 253772 275215 277669 338651 331275 306622 308960 208577 210904 787092 744528 1735909 1729883 398937 396317 576000 577463 717622 699096 696753 701101 712174 721589 674809 757657 2170191 2283428 1370689 1123879 645305 636012 753161 747164 755811 765276 749492 762879 889345 883365 6758407 7034471 39.35 71.0 2
10:55:00 2024-01-29 902027 887240 202834 199288 343042 351290 386722 386776 223817 216409 281530 287604 341245 342411 6330176 6714285 8719645 8459798 1396377 1433508 287142 254188 275953 276537 338068 329061 306766 308960 208542 210679 782764 747612 1704121 1756880 400213 395737 575592 579549 714036 700089 701004 699886 714537 725521 674259 749154 2157895 2266788 1334863 1127885 643927 632454 753729 747164 751661 766391 757964 763428 882982 882426 6688718 7033493 39.35 71.0 2
10:55:01 2024-01-29 913228 888497 203051 199110 342487 351929 388029 384427 223243 217258 287394 286664 339592 342447 6345262 6825731 8750462 8448941 1376048 1431440 288137 253737 274829 276680 338793 327182 306766 307005 209431 211741 782031 752291 1720889 1721971 401172 396849 568108 578728 714541 693073 701004 704233 713526 721440 680787 746993 2160960 2280463 1332697 1119364 645765 631754 747297 749870 754328 761233 759533 766833 875457 879521 6791306 7043812 39.35 71.0 2
10:55:02 2024-01-29 885033 889373 203656 198630 343042 350759 390260 386503 219565 217083 287248 287604 340587 342483 6343177 6826217 8669093 8438549 1374608 1425357 291673 253807 274409 277263 337322 328974 305473 309616 207382 211044 788380 743348 1754029 1724416 398781 396921 574779 575721 719661 698106 697634 703699 712246 719267 674809 754724 2167078 2286414 1345691 1116181 643469 634326 750039 742572 756954 764247 754752 764272 884282 874537 6753581 7043812 39.35 71.0 2
10:55:04 2024-01-29 898353 887240 203021 199283 343042 351821 387957 388011 219565 217480 284600 287325 340923 342194 6348258 6725196 8694519 8466615 1400759 1431328 287234 253842 274409 276680 338722 328241 306802 306825 207417 211079 789967 742817 1757002 1733581 400250 395310 574779 577909 711442 699096 698945 699055 712138 724062 673783 749191 2167108 2266893 1332697 1128689 641888 632006 751670 742535 751092 765815 756241 760638 884501 884614 6716318 7034433 39.35 71.0 2
10:55:05 2024-01-29 898077 890642 203334 199444 342717 351569 390079 386298 220488 217433 284233 286959 341751 342267 6349791 6835529 8729004 8412857 1373581 1429480 286977 252994 275637 275762 337665 328473 306536 307005 207348 211375 782031 749756 1752488 1720073 400533 396777 571335 579139 714541 694817 699937 704197 712985 721517 680268 746287 2160918 2291965 1362859 1119364 646872 632006 747297 749796 753794 757486 758229 765092 875421 879484 6803049 7046445 39.35 71.0 2
10:55:06 2024-01-29 885840 888350 202840 199075 342893 350544 390775 386740 219565 217351 287381 289021 340994 342447 6342125 6806416 8640584 8430930 1367065 1427416 291736 253772 273918 277263 336613 327109 306802 306327 206702 211706 792930 745476 1735447 1724144 399221 396813 571359 573986 717585 696588 697894 704197 712210 718689 677753 754686 2170191 2285320 1345691 1113351 643011 634698 746238 742902 755399 761771 752918 764868 887990 877796 6783102 7043812 39.35 71.0 2
10:55:07 2024-01-29 895685 886580 203616 198699 342825 351749 387524 385545 219412 217724 282993 286699 339083 341340 6339265 6722964 8697178 8450597 1396395 1429517 291254 253772 273918 276644 337665 328240 306658 306825 207672 210714 786793 741228 1730461 1733636 400213 394405 574779 574464 709826 698601 698339 701101 712174 725521 672759 746698 2164031 2259282 1345691 1128689 643267 631713 753161 745686 751012 767715 752161 761175 888064 883183 6706724 7043812 39.35 71.0 2
10:55:08 2024-01-29 899711 889130 202835 198625 342764 351857 387957 383277 220026 217013 283813 286699 339320 342375 6354634 6830506 8738329 8461404 1372600 1429517 287038 252959 274146 275762 338494 328473 305688 306292 206990 211044 782031 750607 1739653 1718852 396732 396777 570930 579139 714541 693037 698908 702134 709356 721368 679268 749485 2160753 2290700 1336664 1119364 647610 632147 747261 750887 754761 757486 756241 764444 878120 874429 6785222 7038788 39.35 71.0 2
10:55:09 2024-01-29 887553 889760 203051 198078 343037 350688 390812 385581 219412 217048 283175 288242 338827 344493 6354634 6797143 8657401 8424875 1378060 1429480 291664 253737 274338 276714 336649 329440 305043 306292 207348 210385 789967 744133 1744615 1728092 398370 396813 574373 575045 717401 697849 696642 703095 715513 719739 676377 752817 2173254 2281874 1345691 1112973 643011 632682 749182 743955 756508 761337 753142 764765 884537 874790 6749221 7038114 39.35 71.0 2
10:55:10 2024-01-29 899989 889236 202950 199249 343042 351254 387885 386776 219412 217048 281530 286998 339083 341893 6339227 6719198 8691609 8469355 1395807 1429517 291479 252959 275581 276220 336684 328204 306802 306825 207672 210021 776909 747743 1704375 1733581 400928 394817 575370 578582 712930 696971 700882 696953 712345 721440 672722 746919 2160918 2271269 1334863 1133165 647610 632006 752202 748572 751624 759697 755668 756144 879255 884346 6777498 7034433 39.35 71.0 2
10:55:11 2024-01-29 890079 889760 201678 199374 343033 349103 387885 384427 219873 215669 287381 287813 340108 342519 6348447 6837144 8710353 8412857 1361875 1427416 286742 252185 275637 276129 337657 329221 305150 306572 209256 210869 785206 756196 1713247 1716165 398654 395553 568036 577909 716569 691789 697820 701070 709320 717218 678233 752894 2160918 2296951 1341360 1115387 647148 634698 747297 747605 755972 757377 753678 762842 878046 874429 6857042 7053430 39.35 71.0 2
10:55:12 2024-01-29 890712 888497 202615 198004 343042 350194 386414 385617 219565 216676 282230 289118 340347 341376 6348409 6760053 8710300 8450325 1378667 1432459 288133 253020 274232 277315 336942 328254 306766 306501 207961 210315 788380 745476 1749239 1741037 399789 392051 568145 571046 710404 694054 694849 698844 712174 721440 674259 751398 2166926 2254390 1336576 1122245 641183 632902 751138 738243 750030 761771 749256 756107 886452 881458 6734551 7034433 39.35 71.0 2
10:55:13 2024-01-29 901906 886609 202313 198035 343037 351254 386106 382703 223364 216374 283175 286560 340587 339246 6350103 6800012 8782071 8479578 1381013 1431440 288264 252185 274373 276220 335636 327182 306766 305926 207961 210385 782031 752754 1716862 1724416 399789 392016 570121 577018 709434 691008 697894 697136 709356 725521 676794 746993 2157849 2268502 1337028 1130298 646226 632203 751670 746979 747251 757486 755827 755468 875384 882117 6812971 7029416 39.35 71.0 2
10:55:14 2024-01-29 886397 891663 202313 198035 343042 348577 387885 384427 219969 216004 283850 288478 340108 342483 6361364 6867275 8713014 8413312 1351214 1427416 287247 251798 274338 276394 337217 327608 305903 306681 207313 210385 785206 754908 1713182 1715196 396959 394405 568911 576165 715554 691372 696494 700043 710396 717232 679786 753040 2160918 2289657 1328095 1114594 645765 634698 747371 747164 754863 757341 749145 762342 881786 874790 6857042 7048160 39.35 71.0 2
10:55:16 2024-01-29 893245 889756 202946 197802 343042 351537 385527 384427 219662 217142 282375 288733 340372 340956 6343646 6784184 8719645 8458623 1381999 1429517 286342 252254 273499 276680 334123 328473 305365 306357 208031 210420 777717 745476 1738802 1738566 399221 392878 568145 571082 710441 694582 693825 697136 712138 721440 673783 750034 2164031 2257680 1338696 1122282 641888 633799 751518 739911 751620 761771 749626 755468 882923 874141 6753081 7038788 39.35 71.0 2
10:55:17 2024-01-29 899725 890740 202526 199006 342749 350580 385348 384326 220488 216236 282957 287194 340240 342551 6350103 6762234 8766372 8459976 1381131 1427453 287142 252185 274338 275797 336142 327473 306802 305926 207348 210385 783619 753830 1715865 1724144 398654 391980 569718 576165 708428 690703 696902 697136 707283 721440 676242 746956 2151646 2262076 1337028 1128689 646687 631112 750451 745810 747288 757486 755289 760539 875421 879376 6821839 7031699 39.35 71.0 2
10:55:18 2024-01-29 894283 888021 202137 198763 342897 348924 387560 384427 219565 215669 287381 287430 339869 342483 6353675 6801172 8725476 8438549 1371354 1427416 291443 252219 274409 274954 335636 327681 304829 306572 206702 210385 785206 751908 1724906 1715196 396696 395589 569718 577055 711405 690447 696856 701602 708319 720280 676758 746539 2157849 2286942 1358334 1118780 644845 629220 742778 745847 751620 758507 755678 761924 874899 878057 6811798 7048954 39.35 71.0 2
10:55:19 2024-01-29 884470 886906 202657 198388 343042 349103 389993 385545 219259 217293 282757 287134 339154 344222 6359468 6787871 8669750 8435198 1377512 1428429 287032 252219 272735 275797 334627 328509 304579 306825 206990 210021 794728 743879 1743657 1728092 396959 395310 573084 572770 716569 695639 691821 699115 713526 717469 672795 751276 2165569 2280463 1341360 1120902 641888 634551 749385 742718 755399 763313 749701 761175 884235 879223 6762987 7052500 39.35 71.0 2
10:55:20 2024-01-29 904591 891296 201564 198078 342487 350135 386142 386776 219565 215969 287381 286230 340108 341340 6359468 6743490 8735214 8457280 1384466 1429517 287020 251798 274409 275797 335671 326974 305903 305926 207996 210021 782405 751908 1711550 1724416 398654 392016 568108 576981 709434 692510 697894 696606 707247 721643 676266 748417 2160753 2268928 1329719 1134335 646226 629812 751370 747164 750405 757486 754025 754100 877422 879158 6775318 7048160 39.35 71.0 2
10:55:21 2024-01-29 893308 889756 201743 198625 342764 348613 387921 384157 219565 216374 287358 285831 338320 342519 6359758 6865663 8788805 8438549 1352550 1429517 287212 251413 273535 276417 334088 328009 305043 306825 207025 210385 796155 754908 1730136 1715196 396959 394092 568508 576874 715468 689719 694508 700604 707138 718483 677570 750642 2163929 2287927 1343525 1114594 645765 634698 746238 747164 753650 755175 750447 760638 875421 874977 6880766 7043135 39.35 71.0 2
10:55:22 2024-01-29 890315 889861 202308 197837 344734 348613 384950 385310 219412 216340 282230 289097 339154 341376 6359468 6778598 8719679 8476010 1396377 1429480 286427 253418 272664 275411 336649 324244 305903 305926 207025 210056 785206 743460 1735759 1741659 400073 393047 572147 574418 709397 695948 697782 697136 713526 721467 671593 747884 2160918 2255807 1341360 1125765 639817 629220 748890 738562 744914 761771 751648 754998 874172 874537 6715959 7038788 39.35 71.0 2
10:55:23 2024-01-29 899715 886984 202030 198000 340972 351290 387885 382131 219412 216340 282666 285866 340347 339759 6366749 6830506 8775631 8461216 1373581 1428466 291736 254548 275377 275513 339130 324280 305867 306753 207638 210904 797626 754069 1720715 1727424 396696 394105 568106 573616 709434 690882 698888 700010 708355 721368 676611 744314 2154471 2261979 1309012 1127083 643927 629256 748618 746104 744349 756311 753790 754930 873843 874104 6847637 7043812 39.35 71.0 2
10:55:24 2024-01-29 885670 889756 202343 197386 343037 348613 386142 380954 219412 216826 281362 287813 339118 341340 6359468 6814504 8691702 8459798 1364767 1428389 287868 252115 274598 275620 337455 326332 304900 306789 207638 210385 789706 746963 1760486 1724416 398051 394405 568911 571828 713348 690483 691821 699549 713526 715052 673783 749154 2164031 2278847 1341360 1110038 639363 632902 740677 737082 756284 757414 747058 762337 883037 873032 6762987 7048160 39.35 71.0 2
10:55:25 2024-01-29 899984 888231 202339 198004 341728 350194 385563 383277 218273 216897 282230 285797 340108 340034 6359468 6744401 8722655 8489589 1398912 1427218 285588 252959 272664 274954 338651 324388 305688 306357 206702 210021 785206 743348 1729059 1733636 396696 392051 571395 571853 708391 695110 697620 697136 711510 721494 671593 744730 2160918 2250695 1337028 1125480 638455 627371 747297 738562 744914 761771 750929 753928 880686 874104 6715959 7048160 39.35 71.0 2
10:55:26 2024-01-29 900920 889756 202021 197974 340936 350759 387303 385278 219412 216039 282666 285866 344965 340309 6375757 6852942 8788314 8478744 1376048 1429517 291531 252185 275767 275426 336684 324532 306536 306573 207638 210420 797626 753910 1719663 1724416 396732 393190 568508 573616 709434 690245 697894 700107 707319 721368 676279 746474 2154785 2264841 1339194 1119364 643011 626892 744088 744519 746708 755175 753418 757699 872877 875498 6819751 7033769 39.35 71.0 2
10:55:27 2024-01-29 889001 889747 202631 197656 342523 348613 387921 385005 218979 217480 281976 287325 339762 341749 6347980 6814541 8706611 8453942 1358751 1425320 287126 252185 271832 275411 334591 324316 304615 306789 207638 210714 787586 748469 1737221 1724416 396959 394092 568508 571976 711442 690882 690767 698033 711474 714514 673746 749191 2164031 2280463 1341360 1110174 640272 632454 738439 740204 749492 755830 745925 759976 880629 871827 6835853 7034427 39.35 71.0 2
10:55:29 2024-01-29 893180 890638 202062 197763 342861 348470 386864 384284 219460 216201 281181 287465 338976 339281 6348447 6778598 8687746 8469355 1383850 1427374 287234 252185 273435 275340 334627 323978 305903 305890 207638 209658 785206 742817 1751916 1738566 398654 391359 569718 571976 706386 692474 691784 695018 713526 720788 673501 746353 2160918 2247824 1350022 1122784 638231 629256 747297 738041 746721 759043 746454 755191 883037 874429 6755064 7041798 39.35 71.0 2
10:55:30 2024-01-29 901023 887609 201489 197871 341744 348541 386353 382060 219565 215001 282375 287547 339047 339210 6373378 6809391 8772638 8455132 1377512 1429517 286273 250993 272699 274883 334556 325883 305903 304672 206990 209693 780444 753830 1712802 1724416 396959 390775 568106 573580 706386 689903 694849 695018 703196 721332 673746 746474 2148590 2262039 1334863 1128985 643927 629065 747297 742572 745134 761143 755073 754930 873622 880469 6820432 7050314 39.35 71.0 2
10:55:31 2024-01-29 891541 888130 201388 197940 342970 347248 386362 383241 219320 214897 282630 286664 339118 342411 6359468 6875042 8747681 8424875 1356410 1427416 286977 251413 272212 275762 335791 324568 305043 306357 206093 209658 783619 752833 1737866 1720073 396959 392878 566864 571976 712350 688925 689714 700107 708819 716457 677302 749687 2159383 2280463 1347857 1112556 643890 632645 742179 742682 751514 756703 749166 759509 878818 874225 6840158 7048160 39.35 71.0 2
10:55:32 2024-01-29 890712 891287 202127 197321 343042 347492 384373 383277 219259 216154 281289 287604 339083 340273 6359468 6788245 8710353 8466645 1390919 1428466 287032 252185 271762 274918 334627 324496 305043 305066 207638 209693 783619 742394 1739180 1738566 398937 391395 570526 571165 706386 693037 693788 694527 711474 722558 670311 746250 2160849 2247787 1314578 1125765 639143 629290 748854 738041 746511 757450 745667 753208 883042 874465 6726976 7022033 39.35 71.0 2
10:55:33 2024-01-29 899688 888199 201673 197665 341416 349630 384032 381792 219565 215669 282230 285615 339845 338972 6364006 6828148 8772638 8469355 1375068 1427416 287234 251763 272664 275535 335636 324460 305043 306789 207638 210350 791318 752824 1719879 1724416 399221 393190 567747 575235 709753 689682 697249 700567 709392 720517 677339 741903 2157776 2269330 1337028 1119364 643727 625456 744198 742902 745134 754084 752733 757463 872841 875498 6819420 7043812 39.35 71.0 2
10:55:34 2024-01-29 887911 888197 202313 197313 341969 348052 386686 380954 218918 216340 281362 286798 338607 341304 6359170 6842771 8701028 8459976 1358647 1424335 286830 251798 271762 274918 333586 324532 303473 305926 207492 210104 784263 749756 1743041 1728653 396959 393047 568556 571939 712424 690808 691543 701101 709858 716457 672247 750809 2160918 2277196 1341360 1108384 638231 629220 738402 738526 749718 755139 746502 757737 880629 870288 6763238 7038788 39.35 71.0 2
10:55:35 2024-01-29 894517 884332 201995 197513 339867 349630 384914 382096 218238 216374 282031 285364 339631 339759 6354634 6762497 8710353 8461216 1383850 1425357 286920 254132 274061 274670 337180 324244 305831 304887 207638 208934 787388 743879 1758901 1741659 398088 390775 569447 570760 707729 693830 691183 694036 712752 719267 671446 744730 2159383 2252882 1354354 1122245 637776 629256 746583 737944 746307 756808 746502 751032 881878 871610 6734981 7043812 39.35 71.0 2
10:55:36 2024-01-29 903496 886874 201497 197660 341692 349630 384914 380990 219259 215669 281398 285831 339118 340612 6366636 6801172 8785062 8484818 1377039 1428389 288043 252328 274598 274356 336704 323787 306334 304422 207638 209693 797626 754069 1743267 1724416 398654 393711 566463 573602 706386 687950 695380 697309 703160 719267 672759 743747 2151646 2262076 1337028 1124679 642553 625529 747297 741447 744079 752945 749256 755767 873843 875498 6815666 7034156 39.35 71.0 2
10:55:37 2024-01-29 886839 889756 201678 197321 343006 347563 385527 380919 219259 215841 279743 287134 338571 340309 6394545 6871323 8760170 8451859 1349215 1426360 291664 251028 276649 275284 335754 324532 303084 305495 208546 209658 799265 752262 1733759 1720073 396396 391705 565663 571165 710441 687950 687689 699115 707283 716457 673783 750520 2160918 2274493 1323854 1106882 638909 630856 740181 738526 747801 752945 745970 757699 877938 870461 6796161 7038788 39.35 71.0 2
10:55:38 2024-01-29 894996 888115 202304 196697 340936 349103 384337 382096 218273 216340 279743 285797 339083 341205 6366284 6782534 8706875 8455019 1377832 1427416 286969 251378 273629 275568 333902 324460 305043 304566 207638 209039 785206 745476 1747855 1737331 397532 392035 568911 570356 706386 690882 690372 692492 710934 717375 671593 746919 2159383 2246469 1345057 1119364 638455 631736 744997 737944 747288 757377 745439 753306 881786 878166 6753081 7048160 39.35 71.0 2
10:55:39 2024-01-29 904589 889756 201045 197351 341452 348296 383188 384152 219132 215796 281976 286455 338940 341058 6376744 6783936 8763206 8461178 1380526 1426202 287243 255731 272664 273277 333586 324424 304115 303817 206128 208387 786793 752829 1713330 1725491 396396 391758 567302 572734 705387 688925 691784 690953 705382 718183 671593 743219 2145539 2257150 1330531 1128689 642553 625529 747297 742938 744606 755139 750929 748789 871370 874393 6840751 7043135 39.35 71.0 2
10:55:41 2024-01-29 890392 891905 200757 197767 341825 348358 385384 384460 218099 214863 282484 285866 338429 342098 6356811 6831079 8713164 8406820 1367102 1429480 286190 255731 273499 273241 333318 326441 303317 304422 207638 209039 780444 754439 1688224 1713979 395273 392016 568106 573175 710364 688488 691784 698125 704384 712426 672546 745613 2151646 2289657 1332697 1113010 643652 629256 741983 745157 749993 750759 746491 756107 871370 870456 6879721 7055877 39.35 71.0 2
10:55:42 2024-01-29 886196 889650 201494 197514 342970 345405 384373 382972 218238 216132 281108 285762 338025 342375 6366357 6762717 8635750 8431005 1376034 1425347 285588 251378 271797 273312 335791 324244 302942 305926 207492 208713 791554 744411 1747070 1727819 394714 393190 570526 571976 711405 690971 687689 696113 709320 712390 669108 744472 2159383 2273972 1337028 1116349 638455 631112 742179 737967 750030 760689 746315 754095 877929 872279 6760974 7048954 39.35 71.0 2
10:55:43 2024-01-29 901438 888119 201537 197935 340349 347563 387178 384157 218099 215704 282230 284141 339118 339759 6348409 6722964 8697178 8478733 1404994 1427416 284730 251378 272212 273206 334088 324195 304115 305066 207638 209074 782031 744411 1721288 1732406 396959 390846 570526 572293 707225 691008 694849 692529 703196 717138 668029 741561 2154785 2257150 1346346 1128985 639143 627208 742631 740042 744005 757341 750173 752524 876326 874953 6707787 7043135 39.35 71.0 2
10:55:44 2024-01-29 900920 889352 201041 197321 338882 349666 386414 380954 218765 215035 281398 284141 339118 339531 6366636 6833862 8747655 8461404 1371126 1427416 286642 255839 272212 272407 335881 324460 303191 305926 207054 209074 789706 750607 1763531 1718852 396959 392051 565663 572734 708391 687950 694886 698125 705382 716275 673317 742916 2154603 2281428 1334863 1119326 640971 626392 741756 737603 744881 753770 750099 757886 871370 872991 6801021 7043135 39.35 71.0 2
10:55:45 2024-01-29 903201 889751 201678 196697 340936 347528 386722 380990 218238 216189 279779 285797 338820 340309 6368834 6824961 8645076 8412857 1372151 1424335 285352 251413 276808 273954 333902 324496 302270 305926 207054 209039 783619 744133 1728364 1724416 395834 392051 568764 570709 712424 691752 690559 696989 708137 711908 669436 746325 2163993 2275913 1339194 1106882 638231 628258 740181 736898 748896 755793 747066 758003 879291 865487 6762987 7062682 39.35 71.0 2
10:55:46 2024-01-29 899715 887569 201502 197313 338882 348613 384337 382096 217595 216340 281362 287014 339118 338258 6378199 6741235 8751177 8476010 1393818 1428466 285744 255335 275377 273206 333353 324460 303191 303816 207638 208434 779686 746669 1710433 1730548 396959 393146 572147 574418 707314 691863 693641 691881 703160 715017 668029 740407 2148590 2262076 1341919 1128652 638455 623478 746767 737407 744079 757377 746763 752472 871572 874880 6734981 7043812 39.35 71.0 2
10:55:47 2024-01-29 893543 889756 200866 197802 339867 346969 385563 381792 218308 215001 282106 284038 338607 341376 6366284 6839971 8729004 8412857 1367711 1427453 286427 252630 275377 273030 333722 324099 302800 305818 207492 209086 792930 754069 1694834 1714477 394714 391980 567266 572734 711881 687950 691220 697136 703886 714427 673501 743747 2151646 2289386 1348559 1113010 642553 628294 741192 744629 747838 753168 744537 753928 872046 865523 6879788 7043135 39.35 71.0 2
10:55:48 2024-01-29 885393 888497 201393 197317 342728 345925 385220 383312 218273 215070 281362 285364 337079 341893 6366636 6777215 8654401 8463211 1376181 1428389 284938 251437 273822 273136 335754 324388 302199 306357 207346 208713 788380 744528 1725493 1724416 395273 393551 569718 571128 710364 689960 689189 699596 707283 711315 667652 745472 2157547 2274181 1341360 1106882 636413 628294 739580 737944 746708 752945 744379 756181 878989 865663 6781798 7042858 39.35 71.0 2
10:55:49 2024-01-29 897536 889760 201708 196740 339907 348613 384373 382131 218273 216640 279743 284933 339154 340612 6368834 6741509 8713277 8492948 1398912 1426360 285419 251413 276808 273831 334627 323931 304115 304566 207346 208858 773030 742287 1740999 1738566 398088 390227 568911 570356 704352 691008 691784 692529 707283 716634 665729 743219 2156316 2248466 1332697 1122282 636413 627171 742778 736898 743025 756275 746502 752782 879365 874971 6731387 7043135 39.35 71.0 2
10:55:50 2024-01-29 909065 891108 201001 197356 340421 347528 383152 379817 217959 215001 281362 285364 338607 339648 6366371 6801248 8784681 8455056 1374911 1427416 287328 255551 274404 273277 333902 324232 305043 303552 207492 208858 782031 754079 1714685 1724416 395834 390929 565663 567797 702326 687463 691821 690989 704384 717142 672546 742125 2148316 2258871 1352985 1127083 641183 621974 743868 741814 741974 752416 748724 746666 870100 875590 6843478 7033186 39.35 71.0 2
10:55:51 2024-01-29 889912 888204 200376 196735 341933 345405 384373 384152 218826 216164 281072 286421 337682 341232 6376744 6840296 8735214 8444570 1366952 1429517 285659 255551 272699 272407 333902 324532 302234 305066 207054 208567 791318 752448 1716870 1713723 394714 391980 565663 571889 709937 687950 690767 696113 702358 712354 671593 741561 2151646 2288035 1350772 1111392 641888 626892 740176 740399 746708 752706 746353 754393 868181 865451 6874672 7038118 39.35 71.0 2
10:55:52 2024-01-29 887217 890642 201107 197253 340748 347865 385998 385168 218064 216166 279599 285524 338334 342339 6366284 6824526 8673052 8449317 1373581 1428466 284410 255623 273049 273241 333866 324232 302928 305495 206763 208422 801473 743348 1728277 1729319 395554 392016 568508 569548 709324 690698 687689 696113 707283 710278 667652 746474 2157849 2276107 1366263 1110038 635960 627208 740933 737420 748733 755175 745970 753413 877353 865523 6775463 7064636 39.35 71.0 2
10:55:54 2024-01-29 899219 889646 201529 197218 338846 348541 383259 382668 217561 216166 281217 284038 339118 339246 6369110 6732236 8697178 8479327 1398912 1428466 284224 255767 276881 272824 334088 323678 302693 304566 207346 208387 780444 742287 1751280 1732406 396396 389645 569718 571976 704389 689996 691858 691026 703232 715052 665657 739945 2154785 2252882 1328366 1124123 636413 625061 743145 736898 742499 759608 749091 753933 876326 874807 6716642 7039467 39.35 71.0 2
10:55:55 2024-01-29 901167 889499 200940 197004 339871 348577 385532 380385 219119 214966 279779 284933 338061 339648 6369110 6841226 8782071 8461291 1382399 1425393 286835 255335 277040 273241 333586 322923 304615 304102 207054 208858 795987 752296 1716203 1724416 396959 391481 563957 571165 702253 683921 691747 692982 704883 716058 673024 739346 2150117 2259282 1332697 1125963 641888 626282 743868 742149 741709 753058 748632 753692 870808 872954 6850686 7039467 39.35 71.0 2
10:55:56 2024-01-29 889001 892281 200371 196705 341407 345370 386904 380884 218918 214932 279743 286265 337043 340309 6368834 6909645 8719679 8450597 1366448 1424347 285281 255803 272279 273277 333866 324195 302446 304672 206472 209004 800903 745476 1754240 1724416 395273 391944 565663 568705 710169 687463 688595 697099 703196 714427 670991 745113 2159312 2278187 1339194 1107008 640056 630408 738170 737409 747362 748400 745108 753250 873843 865555 6850314 7048263 39.35 71.0 2
10:55:57 2024-01-29 889311 887616 200831 196364 340936 348779 382579 382096 218238 215001 279743 285831 337008 340069 6348371 6798430 8707158 8450597 1377870 1427379 285178 255659 273435 273206 333600 324496 302694 303177 207492 207668 788380 744943 1721336 1729319 393561 391205 568325 569254 708737 691225 686454 691881 707383 712138 668066 747426 2160918 2268502 1364050 1117771 638231 629183 740737 737430 751494 756935 742227 749891 874216 865573 6763480 7021996 39.35 71.0 2
10:55:58 2024-01-29 894517 888167 199992 197184 338846 346447 382579 383241 218016 214301 281362 284072 337953 339723 6368548 6772157 8738306 8462437 1393818 1429480 285517 251814 272438 272789 333902 323967 303155 304102 207054 207929 788655 748819 1731022 1731778 395834 392312 568874 573344 706203 690845 693518 690900 704384 712138 666022 741252 2151646 2265892 1339706 1128985 637776 624619 745144 738041 743808 755139 748687 750794 872605 872991 6725750 7052500 39.35 71.0 2
10:55:59 2024-01-29 894812 889760 200406 197356 338561 346969 385527 380919 218203 214966 281796 289365 337788 340788 6377927 6825618 8729004 8412857 1368080 1426360 285552 252416 275377 272542 333685 324352 301845 304887 207054 208539 782031 754069 1718245 1715697 394398 390810 565663 571976 709790 687426 689677 695092 701256 713416 671081 739871 2150117 2289657 1352985 1112973 641183 626413 738078 742112 747288 748472 743482 755767 866305 865451 6869856 7048160 39.35 71.0 2
10:56:00 2024-01-29 885357 886979 201001 196530 340936 346883 385563 382937 217561 215001 279743 285330 338061 341340 6359468 6791683 8654228 8454618 1366448 1424224 284467 252702 273553 273100 333794 324280 302659 305460 206472 208678 800903 747612 1736736 1724416 395554 391395 565394 568558 708428 687950 688595 696606 708015 711279 669619 745905 2160918 2276107 1337028 1106882 634602 625456 737554 735336 747288 754302 743961 754393 875384 866382 6772657 7042188 39.35 71.0 2
10:56:01 2024-01-29 899345 888501 201045 196697 338793 347492 382883 380954 217188 215969 281763 283977 338061 340612 6366683 6750451 8725723 8461065 1393830 1427374 283883 252630 272279 272959 335791 322423 303155 303853 207346 208352 785206 742287 1742315 1737331 396959 391576 567266 568741 701757 689903 688664 689941 703232 715017 665657 742088 2151646 2243688 1341360 1122282 634602 625505 744398 733734 740851 752945 744379 746555 878729 872456 6725364 7043238 39.35 71.0 2
10:56:02 2024-01-29 902851 888833 200792 196701 338811 348541 383223 381752 218203 214932 279707 283904 338061 339611 6366371 6830354 8803753 8491908 1372600 1425357 286190 251814 273399 272372 333866 321970 302834 303142 207566 208678 795987 752754 1719323 1724416 396677 390929 562366 570356 701224 683921 690730 692223 703886 715052 672546 737985 2148169 2257680 1355198 1127083 640272 625505 741129 737639 739804 752706 745962 745497 868181 873100 6834053 7048263 39.35 71.0 2
10:56:03 2024-01-29 889289 889458 200345 196701 340936 345370 383223 383338 218638 216164 279455 285524 336937 340716 6386177 6884420 8753918 8447914 1348629 1424335 290784 251283 272279 273206 333396 323931 302694 304066 206763 208027 760377 752970 1731507 1718852 394150 391758 562330 568705 707388 682882 686114 693018 704384 710243 672546 744314 2151646 2271269 1350022 1106882 638002 628951 737031 737944 746758 748364 742190 755571 873843 864770 6828825 7053387 39.35 71.0 2
10:56:04 2024-01-29 895369 890387 201217 196023 339967 347385 384987 383917 217877 214932 279455 286290 337788 340612 6372499 6791650 8706875 8436990 1376271 1425112 284463 251814 273049 273241 333396 324460 303155 303177 207492 207703 783619 745476 1732405 1733636 393246 390653 567266 568741 705886 688925 686365 689921 706382 712354 664680 746474 2154785 2261979 1332697 1117771 636413 628294 741290 736898 746229 752981 740047 751551 874111 865456 6774270 7060261 39.35 71.0 2
10:56:06 2024-01-29 899561 892415 200206 197184 338846 346168 381739 383228 218203 216469 279743 284038 337552 339246 6378199 6781254 8747655 8463314 1371200 1429245 285561 251283 273049 272372 333866 321970 303852 302043 207054 208352 799265 754369 1716747 1724416 395834 390102 563161 570356 701221 684962 690067 691881 702321 716457 671081 740761 2145539 2256079 1328366 1123879 639363 623478 742509 736041 740093 748184 746315 750602 867106 872229 6830240 7043849 39.35 71.0 2
10:56:07 2024-01-29 885665 893442 200371 196044 340345 345370 383223 382292 218591 214782 279671 286612 337043 340273 6368557 6875707 8753773 8424912 1352312 1424335 286190 251283 272279 273241 333866 323679 302270 302821 207054 208678 797626 752833 1753401 1722519 394155 391481 559167 567863 706386 682882 686602 694527 705382 710278 671593 745374 2151646 2269330 1317493 1113444 641430 629065 739651 741094 744914 749335 744240 752821 869571 866382 6867994 7039467 39.35 71.0 2
10:56:08 2024-01-29 887217 891144 200371 196534 340625 346393 386627 382096 217561 215001 279671 284072 337043 341340 6348409 6806416 8640584 8438549 1363935 1424335 283888 255695 272279 272407 333866 323188 301352 305030 205893 208352 789631 744411 1745940 1724416 394714 390810 565663 567900 708391 687463 687616 695092 703196 711364 669970 745613 2160849 2273338 1339194 1105515 637321 627282 737031 735853 744079 748400 741392 752673 872605 866382 6819420 7043359 39.35 71.0 2
10:56:09 2024-01-29 894890 889121 201010 195472 338846 347004 384369 379817 217899 215001 278777 284107 337114 339611 6348409 6787871 8697178 8472686 1390357 1425393 284450 255731 270675 273015 333902 322433 303155 303035 206909 207738 792930 741228 1738091 1738566 396396 391205 566940 567570 703178 689719 690559 691881 708387 716384 667592 740286 2154603 2241433 1366263 1121180 634527 625505 738475 733292 739804 752416 744576 746924 875384 871722 6725159 7049106 39.35 71.0 2
10:56:10 2024-01-29 901434 891661 200337 196432 338842 347599 385532 381752 218238 214966 279707 285814 338607 339130 6378199 6846104 8750735 8461178 1375114 1427416 285081 255299 273049 272407 333353 321482 302694 304102 206472 208387 810802 754069 1733062 1729883 396959 392312 562927 569841 703492 684584 693024 692982 703388 712426 673504 739065 2148590 2262076 1330531 1121180 639363 623293 738767 737446 738685 748206 747021 750794 868181 865487 6833705 7042450 39.35 71.0 2
10:56:11 2024-01-29 888964 891649 200411 195506 339871 345405 383223 381214 217899 215001 279366 284967 337079 339210 6368834 6829118 8701028 8453942 1358903 1424335 284756 251812 271989 272924 333649 323679 302552 304387 206436 208248 795987 748819 1742178 1729883 394119 392312 562366 567060 707729 685968 686602 694600 703160 709779 668488 744314 2157849 2271269 1331885 1106882 634150 624362 735987 733862 745980 748472 741663 751069 872841 865158 6772657 7048160 39.35 71.0 2
[truncated: 161,617 more chars]
