# Supplementary material for: Methods for Estimating the Detection and Quantification Limits of Key Substances in Beer Maturation with Electronic Noses
Source: Sensors (Basel). 2024 May 30;24(11):3520. doi: 10.3390/s24113520 (PMC11175341; doi:10.3390/s24113520)
Supplement: Supplementary file 1 [file sensors-24-03520-s001.zip › Data/Acetaldehyde/raw data/Day 5/12000ppm9.txt]

Time Date R01 R02 R03 R04 R05 R06 R07 R08 R09 R10 R11 R12 R13 R14 R15 R16 R17 R18 R19 R20 R21 R22 R23 R24 R25 R26 R27 R28 R29 R30 R31 R32 R33 R34 R35 R36 R37 R38 R39 R40 R41 R42 R43 R44 R45 R46 R47 R48 R49 R50 R51 R52 R53 R54 R55 R56 R57 R58 R59 R60 R61 R62 T01 H01 Phase
11:02:00 2024-01-29 701083 695757 195781 191926 313165 320600 340627 340394 214792 209148 255231 260297 297924 301656 4601580 4928836 6780645 6537149 1106270 1157841 278562 246214 258590 258093 310606 304162 288779 290560 200665 203818 714913 649116 1488739 1466258 412063 405826 588766 597624 731741 714910 746772 754278 783953 800054 770355 849016 1975469 2078199 1251504 1052586 653252 637325 772178 767220 792226 802518 822862 824224 932789 941306 5229883 5394916 39.35 71.4 1
11:02:01 2024-01-29 697196 696743 195334 192802 312144 319819 342961 337763 210140 209078 255161 261093 296154 300865 4608147 4883267 6724987 6537068 1113497 1157841 280106 245593 257248 258854 309883 303662 288575 290356 200980 203818 711778 653952 1492452 1461181 414222 410544 590550 595805 735973 715453 752356 756758 782900 798039 769191 851439 1977667 2085914 1235110 1047321 655117 640181 770538 769855 789983 801809 823448 830332 930044 939042 5186834 5398682 39.35 71.4 1
11:02:02 2024-01-29 700448 696246 196020 191554 315040 320403 342925 338784 210106 209698 255125 259684 297502 300596 4602063 4853654 6706229 6537068 1119796 1156197 279380 245835 255894 259404 309883 300811 288812 289682 200980 204570 684904 652388 1482585 1457038 410535 409964 589221 597937 738681 715453 749265 758017 781774 793405 772615 853284 1980515 2101052 1260412 1041790 653252 637361 765737 767257 792226 800045 822530 832740 931498 933836 5135827 5385467 39.35 71.4 1
11:02:03 2024-01-29 698743 696241 196296 191292 314561 319592 342888 338820 210106 209586 255947 259684 297924 302976 4602063 4895538 6706229 6527635 1121698 1155420 277616 246347 256503 259004 310024 301728 287735 290560 200036 203532 727374 643759 1519073 1466258 410535 409386 588496 594412 738101 713320 745897 757365 786031 793441 769228 857082 1984742 2098455 1257488 1036544 655117 638336 765194 769205 795666 800287 816333 832740 941228 928583 5171428 5402535 39.35 71.4 1
11:02:04 2024-01-29 701267 694769 195746 191891 313460 318335 342997 337763 210106 210061 254733 261528 296154 300901 4611435 4935897 6669349 6527635 1132231 1157095 278723 245835 256435 262532 311188 300811 289726 289308 201460 203925 714764 646979 1505487 1470427 412392 411147 593011 593992 738717 719522 747104 756223 788892 791101 765700 858341 1985895 2090356 1227009 1032491 652323 642980 765465 765604 794504 801809 816333 829151 939160 939311 5192899 5394921 39.35 71.4 1
11:02:05 2024-01-29 706118 695256 196020 191119 313601 319819 341335 340837 214651 210061 255125 261305 295913 301723 4599612 4990404 6739403 6517922 1128740 1158773 276922 246382 257840 258057 311109 302724 288882 290264 200911 204104 704313 641719 1518404 1479766 412309 407907 590665 590587 735973 719522 745681 751537 790010 798039 767333 853321 1984742 2084104 1237066 1038793 649545 642866 767370 763435 797995 807094 813327 825471 941931 941972 5248694 5395057 39.35 71.4 1
11:02:06 2024-01-29 709716 696246 195476 191926 312874 319594 342370 339809 214722 210459 256914 260695 297924 300731 4604297 4967328 6726461 6518073 1115326 1156782 280021 245968 257295 258854 310166 302981 289761 291334 201543 203532 704313 651151 1481535 1474431 413635 409097 591773 596171 734137 719803 750865 753743 786661 797769 765157 850870 1979109 2064199 1248804 1044760 649545 642070 771630 762894 793351 802518 818733 825471 938200 941306 5224348 5387228 39.35 71.4 1
11:02:07 2024-01-29 707006 696246 195746 191891 313093 319370 341611 340909 214431 210061 255125 259469 297052 301339 4604297 4952403 6772434 6494547 1110225 1156197 281425 245456 256718 258854 311073 299899 289523 290048 200665 204139 695355 651151 1495788 1469384 413013 409097 593011 597937 735451 719338 753687 750317 783455 799166 768413 851799 1975469 2067852 1251504 1046577 650390 638336 770538 760545 791103 808234 821101 823054 935544 941972 5229883 5385467 39.35 71.4 1
11:02:08 2024-01-29 702753 695261 195471 191762 313570 320339 340544 339845 214722 209488 255912 259900 296844 302083 4599955 4943240 6790946 6523303 1102035 1156782 279842 245593 258306 258128 309192 303589 288739 290489 200665 203532 705806 651151 1529749 1469111 413928 405935 588913 596208 732814 715183 753687 755348 782006 797733 770355 848741 1974065 2076727 1231198 1050341 653252 638299 771630 765874 791103 802446 821105 825471 934147 937947 5209103 5379938 39.35 71.4 1
11:02:09 2024-01-29 695110 695980 195325 191896 312211 318593 342997 336746 210106 209113 255125 260695 297052 299351 4607170 4869358 6706229 6517922 1119556 1158431 278571 246179 255894 258854 309878 302766 290372 289748 200525 204139 689383 648829 1482851 1457038 410535 409964 589749 597937 737916 713320 750590 760325 781417 792216 773357 855826 1979109 2098655 1256342 1041357 653252 636388 765737 765837 793388 800068 820780 830332 935508 933872 5135827 5385467 39.35 71.4 1
11:02:10 2024-01-29 695110 694769 196158 191287 314078 318370 341888 338511 211878 209113 255196 259900 296154 302500 4604297 4863518 6706229 6523303 1121083 1155420 277582 246559 255929 258672 310166 302504 290993 290590 200036 203996 699834 643759 1497123 1464179 409919 409386 588496 592368 737879 712816 745934 755860 784293 793405 772220 857082 1981922 2099784 1253499 1038316 655117 638336 765194 768117 793381 801236 818770 830332 937797 928547 5155712 5393156 39.35 71.4 1
11:02:11 2024-01-29 699851 693296 195883 191762 313606 318852 342997 336782 211124 209732 254377 261528 296154 303050 4607595 4925461 6678240 6527297 1128436 1155383 277721 245835 256718 258854 309369 302623 288882 288869 201015 202963 712711 645597 1493385 1469384 411808 410544 591228 590587 740053 718502 746763 755652 788892 792216 765428 857082 1984742 2090616 1252716 1033687 653252 642980 765194 765604 795666 800081 816333 830332 939197 937947 5197953 5390986 39.35 71.4 1
11:02:12 2024-01-29 706047 693296 196020 191887 313093 320339 340820 338499 214686 209586 254912 260513 297504 304157 4615702 4982417 6753377 6509286 1118994 1157058 279345 245078 257511 258491 310024 300847 288812 288671 201331 203532 716429 651151 1477063 1475478 413928 408231 593120 592478 733485 719258 752579 753599 788333 800782 764578 851589 1979109 2056840 1236605 1043390 651395 642070 770538 762894 793138 802554 816333 824847 938200 939311 5239011 5389310 39.35 71.4 1
11:02:13 2024-01-29 704288 693296 195471 191589 312206 318852 342370 340083 214466 210242 254733 259900 297743 300440 4606283 4943024 6789997 6498878 1110271 1155383 278531 245628 256323 258342 311439 305455 288847 289748 200071 204139 693862 650221 1503217 1466258 412428 409097 590901 599049 734930 719522 750034 749870 782006 800027 767878 849016 1971262 2071942 1243525 1041759 649083 636875 768932 761274 790832 808234 821105 823054 934809 940759 5222419 5393156 39.35 71.4 1
11:02:14 2024-01-29 703261 695261 195471 191326 313129 318852 340497 340358 214281 209078 255161 259692 297257 300756 4599429 4926571 6791372 6513013 1103714 1156197 278398 245628 257546 257157 310166 302761 288996 290665 200490 203532 703753 647441 1484142 1466258 411808 405862 588913 594120 731778 714404 750368 753209 782006 799491 769846 849016 1969973 2074053 1251504 1051089 652323 637361 771630 765604 791665 807094 820743 823054 932789 940796 5220477 5376101 39.35 71.4 1
11:02:15 2024-01-29 695916 694278 195471 191593 311701 320860 342140 338273 214642 208752 255090 260451 298032 301827 4596864 4898608 6743050 6523161 1105481 1154565 278531 244701 257829 257951 309192 301799 287735 289933 200665 203532 704313 650221 1509571 1466258 414222 405935 588418 596208 732938 714368 753687 755348 782308 797769 770355 847770 1974065 2068675 1253499 1046244 653252 638299 771630 765419 792226 802482 821105 825508 932789 939311 5196212 5379938 39.35 71.4 1
11:02:16 2024-01-29 696906 695261 195471 191589 312179 318370 342961 337728 210106 209113 254733 260850 297671 299229 4586423 4868287 6715181 6513160 1109358 1152919 279805 244872 257396 258747 308292 304963 288775 289713 200071 202963 705806 651151 1474987 1457038 413635 409386 588304 596208 733890 713862 753151 756421 782042 798039 768103 849016 1974065 2081149 1257488 1045054 653252 638336 769447 767220 788864 801244 822862 829151 929387 938647 5185575 5376101 39.35 71.3 1
11:02:17 2024-01-29 697159 693301 195471 191624 312874 316965 342647 336746 214651 209078 254733 260486 297671 299688 4593581 4864380 6701051 6517824 1113403 1156197 279673 245078 256819 258783 308292 300847 287003 289748 200665 203532 705806 651151 1490964 1456005 413049 409964 589712 595878 735973 715453 753687 756421 780609 793549 767523 850147 1975469 2081485 1235110 1043274 653252 637398 767915 767633 788864 798884 822530 830332 930081 934997 5149319 5379938 39.35 71.4 1
11:02:18 2024-01-29 698482 694282 195471 191287 313606 316965 342925 338273 214686 209113 254769 260270 297743 300669 4583133 4857705 6705394 6518066 1109320 1152919 280001 244872 257081 258604 308257 300882 287971 289748 200665 203532 704313 651151 1492031 1460144 413635 410254 585906 597090 735045 714910 751899 755689 783185 797476 768683 849016 1975469 2074699 1251504 1041648 654184 638372 770538 767847 788864 801244 822862 829741 928694 935925 5179438 5379938 39.35 71.4 1
11:02:19 2024-01-29 698437 695261 195746 191287 314119 320588 342925 338273 214722 209078 256769 259657 297816 300440 4596864 4848727 6696069 6527643 1118345 1152919 278566 246469 256002 258854 309192 300847 287897 289713 200071 203961 663721 649293 1493342 1452910 409304 409095 589841 597937 738101 714404 746735 756421 779728 793405 772067 853321 1977704 2096587 1246167 1039071 652323 635490 764626 765604 792226 797796 820780 830370 935508 928583 5118918 5383777 39.35 71.4 1
11:02:20 2024-01-29 695183 693296 195883 190690 313539 318852 341888 338309 214722 209113 255770 259657 296584 302291 4587445 4867192 6686743 6518580 1119631 1152919 276926 246073 255929 258491 310309 303227 288775 290189 200828 202963 714017 641719 1488739 1466258 410535 409117 587246 590623 737577 713320 746511 757938 784365 793441 768140 855826 1981652 2093617 1235110 1034698 654184 638336 765465 766994 795666 799721 815136 830370 937833 928547 5154638 5376101 39.35 71.4 1
11:02:21 2024-01-29 700696 693296 195471 191292 312215 316929 342961 338273 214387 210179 256406 261546 297288 301760 4586078 4914754 6650333 6518303 1131459 1154602 279842 245968 255108 258854 309661 299899 288917 291216 200665 202963 705806 645597 1478128 1466258 410825 409386 593011 594412 736559 719522 744840 753599 787775 793441 765700 857120 1983331 2086817 1237066 1031757 649545 640128 763531 762353 796866 802518 813942 827971 943302 939311 5237360 5385467 39.35 71.4 1
11:02:22 2024-01-29 701961 693301 194889 191913 311706 319854 340855 338546 211984 209523 255353 262049 297396 300161 4600151 4968982 6725793 6499921 1114052 1156782 279791 245113 256503 258491 310166 299899 289523 288869 200875 203818 696848 650686 1476417 1469384 413049 408808 593011 596208 734137 719294 753413 751421 784365 800296 765700 849016 1975469 2062735 1239022 1041906 649083 640254 770538 761237 791103 802482 819936 825508 936871 941972 5205591 5376101 39.35 71.4 1
11:02:23 2024-01-29 702987 693301 195471 191624 312215 318887 340820 340586 211617 209816 257534 259692 296912 300586 4590725 4919537 6772955 6532769 1102930 1157841 278302 245491 257511 257263 310166 304531 288775 290189 200036 203532 704313 646518 1477622 1464179 411772 405862 588913 596245 731741 715875 751509 752143 782042 798928 770391 849016 1969862 2065818 1255494 1049594 652977 635975 770538 765604 791103 802554 820508 824261 932129 939311 5207351 5368440 39.35 71.4 1
11:02:24 2024-01-29 693105 691978 194853 191931 311198 318629 341324 337479 211984 209675 257170 260193 296014 299242 4589715 4880075 6744442 6509286 1106361 1152845 280036 245078 256503 258491 308257 301763 288111 289748 200106 203532 704313 651151 1489165 1460144 413635 409386 588913 596245 733890 715453 753687 754980 782006 798039 768103 849988 1972824 2076727 1233154 1046725 653252 638336 769447 765874 788864 800081 822862 829151 929387 936623 5178027 5368440 39.35 71.4 1
11:02:25 2024-01-29 694127 694664 195197 191723 312206 316965 342636 337514 211949 209488 256769 260193 296049 297248 4584575 4863930 6697495 6509286 1113497 1153748 279380 245078 255929 258672 308257 301078 288111 288658 200071 203532 704313 651151 1485102 1454972 413049 409964 588913 597090 734930 714368 753687 754585 779764 793549 768103 852841 1972663 2080895 1235110 1041357 653252 637398 767200 765837 788864 797760 820780 829151 927383 928619 5141058 5359088 39.35 71.4 1
11:02:26 2024-01-29 695110 693037 195334 190977 312215 316965 342118 339231 211949 209307 256406 259761 296084 299206 4581299 4841700 6683284 6499921 1110233 1152919 279150 244701 256323 258672 308257 302981 287099 289748 200071 202963 704313 650686 1472251 1456005 413049 409386 588588 597090 733890 713357 750071 756421 779728 793549 768895 850870 1972663 2078199 1233154 1044335 653252 637885 768359 765874 788864 798919 820780 829151 928730 935228 5160708 5366736 39.35 71.4 1
11:02:27 2024-01-29 697228 693032 195883 191154 313853 316965 341600 339471 211800 208869 255020 258250 297714 301339 4581299 4839407 6687928 6504559 1110271 1152919 279380 244701 256718 258491 308257 300847 287168 289748 200071 203532 705806 650686 1472387 1460033 413049 409386 588496 596208 733890 713357 753687 755652 782079 798039 770026 849016 1972663 2078199 1257488 1045828 653252 638336 769447 765874 788864 801244 821105 827934 928730 935228 5185570 5366736 39.35 71.4 1
11:02:28 2024-01-29 693109 694504 195476 191589 312179 316929 342636 339231 211984 208869 256587 259831 297570 297451 4589715 4859199 6702908 6499921 1106266 1155456 278566 244701 256754 258310 308292 301340 287735 289607 200071 202963 704313 651151 1476630 1462104 413635 409097 588079 595328 734004 713357 753687 756421 783738 798039 769809 849016 1971262 2071721 1231198 1047324 653252 638336 770538 765874 788864 802446 820520 827934 930081 935925 5182855 5366736 39.35 71.4 1
11:02:29 2024-01-29 695146 693032 195334 191628 312211 316929 342118 337514 211984 209488 254841 259831 297816 299206 4576564 4847543 6678866 6499921 1107155 1156197 279380 244325 256754 258491 308257 301551 287168 289783 200665 202963 704313 651151 1494383 1461068 414222 409386 588079 595328 734004 713357 753799 756421 783775 798039 769952 849016 1972663 2071684 1257488 1044648 653252 638336 769992 765874 788864 801803 821105 827971 928694 935925 5179155 5368440 39.35 71.4 1
11:02:30 2024-01-29 695146 693027 195334 191287 313632 316929 342118 337514 211949 209488 254663 259580 297816 300125 4576564 4852047 6688477 6499921 1108606 1152919 278601 244666 256323 258854 308222 302761 287735 289202 200106 202963 704313 650686 1478531 1457038 413049 409386 588913 596245 734009 714404 753687 755652 781454 793549 769228 850264 1972663 2073117 1233154 1045081 653252 638336 769447 765874 788864 801244 820743 829741 928730 936623 5175458 5366736 39.35 71.4 1
11:02:31 2024-01-29 696168 693037 195476 191021 313125 316965 342395 338024 211949 209488 254272 259004 297852 300125 4576564 4845146 6678866 6499921 1109910 1152919 279415 245043 256539 258854 308257 300882 287133 289510 200106 203532 705806 650221 1474047 1457038 413049 409964 588913 596245 734009 713394 753799 755652 782042 793549 768784 849053 1974065 2074626 1233154 1044335 653252 638336 769447 765910 788864 801200 820743 827971 929387 935264 5178027 5366736 39.35 71.4 1
11:02:32 2024-01-29 693109 693037 195025 191318 312175 316965 342154 337514 211949 208869 254272 259831 296049 297234 4587445 4835836 6698106 6509286 1113050 1152919 279840 245078 256359 258491 308257 300847 287133 289405 200106 202963 704313 651151 1475918 1454972 413049 409964 588913 597090 734009 714441 753151 755689 779764 793549 768821 851589 1972663 2071684 1257488 1044335 653252 638336 768359 765910 788864 800068 820780 829741 928730 935264 5164390 5368440 39.35 71.4 1
11:02:33 2024-01-29 695916 692802 195476 190720 313161 316965 342118 337514 211666 209453 254272 258250 297852 300835 4576564 4838257 6678942 6499921 1113050 1152919 279185 245078 255178 258854 308257 300847 287133 288939 200071 202963 704313 650221 1476123 1452910 412757 410254 588913 597937 736092 715453 753799 756259 779800 793549 768238 850184 1974065 2074699 1229241 1042844 653252 637398 767779 765874 788864 800032 822604 830370 929387 933909 5141977 5366736 39.35 71.4 1
11:02:34 2024-01-29 694854 693292 195334 191154 313125 316965 342636 337514 211666 209342 254663 259615 296084 298916 4576564 4849927 6688666 6490555 1109234 1152919 279450 244325 256323 258491 308257 302761 288775 289308 200036 202963 705992 650221 1475997 1456005 413049 409386 588496 594120 734137 713394 753687 755689 779764 793549 769368 849053 1972663 2078199 1233154 1045828 653252 638372 768359 765874 788864 800068 820780 829151 928730 933945 5153353 5353552 39.35 71.4 1
11:02:35 2024-01-29 695842 693296 195476 190686 313129 318487 342118 337988 211442 209342 254663 258250 296119 299834 4575143 4821999 6693357 6480637 1103693 1152919 278566 244325 256754 258491 308257 301305 288111 289783 200071 202963 704313 650221 1487954 1460033 413049 408808 588079 594485 733890 713320 753687 755748 783738 798039 769915 849016 1972663 2075256 1233154 1046576 653252 638299 770538 765837 788269 801803 821105 827271 928694 935192 5178027 5357371 39.35 71.4 1
11:02:36 2024-01-29 691752 692756 194818 191253 311885 317853 342600 339231 211702 208834 254628 260158 296014 297162 4583133 4846481 6686743 6480637 1108441 1152919 279380 244666 256288 258672 307791 300847 288865 288869 200036 202963 705806 650221 1482464 1454972 413049 409964 588496 596208 735085 713357 753687 755748 780866 793549 769915 850226 1972663 2080895 1233154 1044335 653252 638299 768322 765837 788864 801200 820743 829741 930044 935228 5170612 5361194 39.35 71.4 1
11:02:37 2024-01-29 693793 692281 194858 191119 312179 318938 342636 339712 212070 209307 256989 259796 295808 297451 4581299 4849927 6686743 6494580 1110309 1152919 279345 244872 256288 258854 309871 300811 288865 289387 200630 202963 706179 650221 1477948 1451935 413013 409964 588918 597513 736694 714910 753687 755017 779728 793513 769915 851476 1975469 2079673 1259483 1043302 654184 637361 768286 765837 788864 801236 820780 830332 928694 934630 5170612 5361194 39.35 71.4 1
11:02:38 2024-01-29 693598 691271 194853 191313 311635 319462 342600 338991 212070 208869 254841 260193 296014 297451 4580895 4846481 6678630 6499822 1107134 1152919 279380 244666 256539 258672 309834 301516 288775 289598 200071 203532 705806 651151 1468289 1457038 413635 409386 588588 596355 734562 713320 751175 755748 782006 798039 771596 849016 1974065 2078199 1233154 1048103 653252 638336 770538 765874 788864 804184 821105 828524 930081 939071 5185608 5361194 39.35 71.4 1
11:02:39 2024-01-29 692609 693301 194273 191961 311162 320667 342359 338751 212403 209161 255020 260193 296942 300161 4583133 4880075 6723858 6499451 1103971 1152919 278073 244666 257943 258093 310309 301728 286924 289792 200071 202963 707112 648829 1526537 1462104 413635 405898 588084 595291 732997 713357 753687 755892 783738 798892 773357 849016 1971262 2075031 1229241 1049594 653252 637361 771630 765837 791103 806537 821105 825508 932826 936692 5192899 5349736 39.35 71.4 1
11:02:40 2024-01-29 694817 691267 195166 191554 310726 321349 340569 337514 212070 208473 254841 259761 295567 299797 4584575 4898608 6723868 6499376 1100652 1152919 278073 245628 257908 257876 311188 300847 288775 289792 200071 202963 704499 645597 1477006 1461181 412392 405862 588084 595749 731956 713357 751658 753063 782006 800054 772220 848411 1968427 2062746 1251504 1047769 652787 636425 771630 765604 792226 807108 820743 824261 932752 940092 5206160 5359088 39.35 71.4 1
11:02:41 2024-01-29 697899 691235 194889 191106 311706 321349 339505 338534 212070 208508 255055 259365 297403 300798 4576678 4877326 6757679 6490444 1100689 1152919 277773 245078 256503 257299 310424 301618 288775 290197 199862 203532 706366 645597 1479948 1462104 411444 405826 588918 594120 731918 714404 749835 751458 779728 798892 772220 849016 1969862 2069006 1249509 1049594 650469 635975 770538 764518 791103 808253 820780 823054 930117 940796 5202426 5357371 39.35 71.4 1
11:02:42 2024-01-29 699963 692244 195166 191326 312179 320894 339505 339559 211406 208834 255020 258970 295602 300088 4578026 4910387 6758030 6462082 1105481 1152919 277651 245078 256288 257299 309812 299025 288865 289589 199409 202963 701327 646979 1476664 1461068 411153 405862 586100 596208 731956 715453 750938 749214 779728 800296 769915 851589 1964240 2067540 1241530 1044788 648622 635490 767915 763435 789983 809399 822862 820647 930117 940796 5212602 5365020 39.35 71.4 1
11:02:43 2024-01-29 701961 692285 194889 190986 312144 319462 339505 339594 211223 209488 254841 258250 295155 300125 4575143 4896289 6723858 6471686 1106947 1152919 277686 245043 256323 258093 312108 301161 287971 289800 199687 203532 698341 647441 1473255 1462104 411772 408231 585883 597200 734040 717484 748969 750391 780866 800296 767693 850870 1968427 2066038 1241530 1045054 647664 635975 767742 761237 789983 808826 821105 820683 932752 940055 5189585 5357371 39.35 71.3 1
11:02:44 2024-01-29 701009 690223 194889 191253 311670 319498 340533 339559 210745 209488 254841 258970 296942 300125 4573284 4905562 6723858 6471651 1107134 1152919 278108 245078 256288 257912 312108 301161 288299 288983 199862 203532 698341 648366 1495411 1462104 411808 408808 591082 597090 735085 717993 753151 751602 782042 799166 767693 849016 1969862 2069006 1249509 1046577 648622 636425 768903 761201 790543 808253 821105 823017 934147 942243 5202426 5357371 39.35 71.4 1
11:02:45 2024-01-29 703967 692281 194858 191292 311706 319498 341084 338606 210781 209997 256589 259365 296014 298916 4578026 4905562 6715181 6462459 1107134 1152919 278462 245078 256288 258093 310309 301161 288882 288983 200071 203818 695355 649293 1476948 1463141 411808 408231 591082 596245 734562 719012 753799 749325 784365 799166 765442 849016 1969862 2062827 1235110 1041685 647701 638336 769992 760123 790543 807108 819936 823091 935544 940796 5205121 5361194 39.35 71.3 1
11:02:46 2024-01-29 703967 691235 194889 191287 311706 319462 340533 338261 211406 210179 255718 259580 297612 297487 4576678 4912320 6705394 6462459 1107134 1152101 278182 244290 256109 257912 310090 300408 288408 288176 200071 202963 706179 648829 1468238 1464179 412428 408231 591082 594120 734040 719522 752616 750391 784293 799166 766771 849016 1969862 2059812 1237066 1044760 647664 638336 769447 758975 788864 806500 819353 823091 935544 940796 5217928 5351821 39.35 71.4 1
11:02:47 2024-01-29 703465 691303 194858 190720 311233 319498 340533 338024 211406 209816 256371 259580 295773 297487 4562084 4914834 6686743 6425185 1110188 1152919 278531 244666 256503 258093 311005 299060 288917 288176 200071 202963 699834 649293 1471842 1465218 412720 408231 591082 595291 732997 719522 752579 750850 784365 799731 765134 849016 1969862 2056894 1235110 1044045 647701 639765 769992 759011 790543 804789 818770 825471 935544 940796 5204483 5355641 39.35 71.3 1
11:02:48 2024-01-29 701961 690259 194853 190986 310726 319498 340533 339231 211442 210144 255718 259796 295808 299170 4562084 4926656 6696069 6457698 1111775 1152919 278531 244701 256503 258093 310309 299060 288408 288185 200071 202963 704313 648366 1491723 1465218 412757 408231 590067 595932 732997 719522 748969 751458 784365 799731 765134 849016 1969862 2059812 1244891 1043274 647701 640218 769447 760087 791103 804789 818733 824847 935544 938057 5215695 5355641 39.35 71.4 1
11:02:49 2024-01-29 702963 691271 194309 191287 310979 319462 340533 339231 211406 209816 255718 260193 296906 297487 4563388 4917112 6696069 6462420 1112608 1152919 278531 244325 256539 257731 310309 299899 288702 286911 200665 202963 707112 648829 1473303 1466258 413049 408231 591082 592696 732997 718206 752616 753743 786661 800296 765134 849053 1972663 2059812 1248804 1043274 649545 641161 770538 760087 792825 807108 818770 824884 936871 939462 5225229 5357371 39.35 71.4 1
11:02:50 2024-01-29 701812 691267 194721 191154 311198 320440 340293 337514 211477 209453 255718 260590 295155 297234 4571873 4933379 6705394 6471825 1113403 1152919 278531 244666 256718 257876 310309 299934 287936 287975 200980 202786 704313 647441 1478452 1470427 413049 408231 590665 592205 732997 719522 751658 751458 788333 800296 765134 849053 1975469 2059904 1228928 1041906 650932 642070 770538 761274 793388 807108 816333 824298 938200 939462 5228980 5349736 39.35 71.4 1
11:02:51 2024-01-29 697899 690747 194273 191757 310290 320440 340569 338024 211406 208869 255718 261206 297194 300125 4573398 4933491 6715386 6476442 1116438 1152919 278531 244872 256718 257876 309378 300355 289267 287822 200700 202963 705806 647441 1480707 1469384 413049 408231 593120 592660 733485 717699 751509 752143 787775 800296 765428 849016 1969973 2058430 1242935 1040146 649545 641161 770538 760662 793388 802288 816333 824261 937535 939311 5213027 5353552 39.35 71.4 1
11:02:52 2024-01-29 703803 691271 194889 191021 311233 320440 340533 338534 211103 209851 254272 259400 297324 299665 4563426 4916224 6688514 6462459 1110309 1152919 278531 244701 256718 257695 311616 300390 288847 287958 200106 202963 699834 649293 1472976 1466258 413049 408231 592137 593992 733734 717735 752727 752143 784365 800296 764886 849016 1972663 2056972 1242935 1043115 648622 640254 769447 759549 792226 802482 817569 824261 935544 939311 5197953 5349736 39.35 71.3 1
11:02:53 2024-01-29 700774 690747 194309 190681 311233 319498 339266 338570 210626 208904 256371 258216 296942 297270 4560120 4887017 6719741 6446654 1103895 1152101 278108 244907 255929 257731 310846 301161 287814 288869 199722 203532 693862 648366 1485389 1461068 411772 408231 592137 596245 733619 717484 751546 750502 782006 798039 765823 849053 1964240 2063150 1223373 1044017 648622 636461 768903 761237 789983 807094 821105 822433 933523 937525 5203635 5348005 39.35 71.4 1
11:02:54 2024-01-29 697987 690250 195162 190982 311233 321349 338517 339288 211321 208287 254663 259004 295120 299907 4568607 4892810 6742696 6475094 1100727 1151284 277699 245043 255929 257119 310202 299899 288775 289748 199722 202963 701327 644941 1484080 1457038 410608 405826 589005 596355 731260 714947 746772 751005 780866 797769 769228 849053 1964277 2059973 1245520 1046577 649545 634594 769992 764518 790543 807094 820780 823054 931434 939311 5186834 5340384 39.35 71.4 1
11:02:55 2024-01-29 691775 689208 194107 191593 310255 320638 340569 339048 211984 208613 254272 259580 295602 300161 4563464 4863900 6714720 6480121 1100727 1152101 277230 244325 257330 257334 308292 300847 288458 290099 200071 203390 704313 648185 1526107 1457038 413049 405862 587246 594870 731778 713357 753151 753599 782042 797733 770428 847808 1969862 2069006 1231198 1048214 653252 636461 770538 764755 790283 802410 820520 825508 932826 936623 5170332 5340384 39.35 71.4 1
11:02:56 2024-01-29 692047 691532 194067 191926 310695 320440 341600 338481 211984 208613 256407 259796 295120 300064 4568607 4852297 6705394 6462007 1100034 1151284 278496 244325 256718 257727 308257 302798 288865 289343 200071 202963 704313 649015 1494393 1460033 413049 408231 587246 596320 732851 713357 753151 755210 782042 798948 769264 848411 1969862 2074994 1232420 1045091 653252 637434 770538 765874 790846 802446 821105 827897 932129 936586 5155750 5340384 39.35 71.4 1
11:02:57 2024-01-29 692047 690250 194309 191624 310033 320213 341600 337794 211984 208322 254237 259400 296488 297414 4562084 4832729 6686743 6471471 1100820 1149616 278531 244290 256754 258093 308006 300882 288865 288904 199722 202963 699834 649293 1479954 1457038 413049 408231 587246 595021 732851 712852 753687 755748 783221 797771 768176 848411 1964240 2072281 1231198 1044045 653252 636911 769447 765296 788306 801280 819936 826720 929387 935292 5155826 5338640 39.35 71.4 1
11:02:58 2024-01-29 692047 690783 194229 191318 310691 320440 340569 338511 212125 208322 256371 259365 295120 297487 4565658 4845408 6696069 6470662 1100820 1152101 277686 244290 256754 257334 308006 300882 288775 288939 199862 202963 704499 647441 1482352 1457038 413049 408231 587338 595511 731778 711305 750642 755348 782042 799731 769846 847808 1966197 2070754 1251504 1045091 653252 636461 769992 764792 788864 801845 821105 825545 930081 935366 5167029 5340384 39.35 71.4 1
11:02:59 2024-01-29 691556 689249 193936 191721 310042 321121 341335 337794 211687 208322 256189 259004 295832 300088 4550304 4888847 6699785 6470662 1097634 1151284 277108 244701 256470 256903 309227 300355 288775 289326 199409 202963 700767 645137 1482571 1460144 410608 405826 588079 592368 729751 713357 749302 752143 780902 798928 770391 847808 1964240 2062783 1249509 1041759 650932 634594 770538 765036 791103 802554 820780 823091 931434 940640 5175458 5338640 39.35 71.4 1
11:03:00 2024-01-29 692047 690255 193962 191652 310002 320440 341084 336062 211984 208758 256261 259546 295964 299820 4550375 4869154 6714836 6462120 1096779 1150394 277616 245008 257295 257263 308257 300776 288775 289713 200001 202963 702820 644479 1479484 1461181 412063 405790 588642 595291 730752 712779 751658 752106 783112 798857 770355 848374 1966197 2062746 1229241 1041722 652323 635939 770538 765332 792226 802518 821105 824261 931397 937947 5173449 5338640 39.35 71.4 1
11:03:01 2024-01-29 692047 689244 193921 191617 310002 321349 340533 336062 211835 208252 256261 259727 296488 299549 4558454 4867078 6724045 6481065 1097597 1150431 277725 245347 256683 257048 309661 301332 288775 290189 199687 202963 701700 644941 1504892 1460144 411153 405790 588913 593626 730634 714368 750368 751500 780830 800018 770355 849016 1966197 2068734 1249509 1046540 649545 634521 770538 764518 791103 802554 822862 823017 931461 939311 5182855 5331880 39.35 71.3 1
11:03:02 2024-01-29 692047 689204 194571 190708 310651 321121 339433 336569 211391 208218 256734 259727 297360 300052 4558454 4875400 6714720 6481065 1099198 1152919 277721 244820 257114 256437 309192 301795 288572 288869 199687 202928 702820 643557 1478148 1457038 411772 405072 587246 592332 729601 712779 750331 753173 780866 801427 770355 847770 1967239 2069006 1251504 1046250 651395 634557 770063 765061 791103 802446 821105 823017 932752 936586 5171428 5338640 39.35 71.4 1
11:03:03 2024-01-29 692047 689167 193956 191310 309962 320894 340126 336062 211687 208252 256080 259296 297766 300052 4557046 4873073 6724045 6452794 1097597 1151247 277423 245043 256683 256868 309661 299899 288458 289510 200880 202963 699834 645403 1487601 1457038 411153 405502 585775 596355 729601 715417 746735 750391 779728 800296 768103 849053 1966197 2063113 1239535 1044017 649545 636502 768450 763435 789983 806525 821105 820647 932752 939311 5186558 5336884 39.35 71.4 1
11:03:04 2024-01-29 692047 687955 194535 191444 309998 320074 340126 336062 211835 208252 256552 259511 297059 300088 4551955 4879210 6724293 6471686 1099198 1149579 277423 244820 256253 256473 309192 302124 288775 289748 199687 202963 699834 643557 1494964 1457038 410535 404787 588588 595291 729564 713320 746735 750932 779728 799455 769809 849016 1966197 2067540 1249509 1044760 649545 634557 771159 764518 791103 802518 822276 823017 932789 939311 5173449 5336884 39.35 71.4 1
11:03:05 2024-01-29 692047 689981 194879 190846 310909 321121 339338 336569 211391 207962 256442 259330 297059 299840 4561320 4877666 6714720 6481065 1096816 1150431 277423 244666 256754 256832 309409 300565 288572 289748 199687 202963 701327 644479 1481043 1457038 411772 405430 587334 595932 729601 711269 746698 753026 779728 797769 770323 848411 1966197 2069006 1227285 1045054 651395 635454 770063 765604 791103 802482 821105 823054 932789 936623 5163174 5333077 39.35 71.4 1
11:03:06 2024-01-29 691066 691978 193921 191578 311680 320440 340365 337794 211391 208287 255681 259511 295757 300088 4551955 4867592 6714720 6476274 1099198 1152101 277195 244701 256718 256688 309192 300319 288368 289713 200880 202963 701327 645597 1479770 1457038 411153 405502 590168 596208 729719 715453 751472 750391 781417 801427 769191 850870 1966197 2059790 1243525 1044877 649545 634521 768450 763435 789983 807094 822862 820647 932752 939311 5175458 5336884 39.35 71.4 1
11:03:07 2024-01-29 692047 691978 193960 191479 311459 320440 339612 337794 211687 208107 256080 259296 296641 300052 4537375 4866888 6704554 6467070 1096779 1149579 277230 244666 256323 256473 309157 299899 287963 289510 200880 202963 699834 645597 1488451 1457038 410572 405502 586136 594047 729637 715453 749265 750391 779728 800861 769228 850870 1966197 2065664 1241530 1043274 648622 630952 767767 763435 789983 807094 822276 822433 932789 939311 5173449 5329275 39.35 71.4 1
11:03:08 2024-01-29 693867 690960 194879 191009 310940 319228 338552 336604 211391 208107 256915 258970 297766 299592 4550527 4866888 6714720 6448429 1102072 1149616 277334 244666 256503 256868 309192 301582 288792 289748 200385 202928 701700 644479 1476984 1457038 410572 405416 588079 592332 729601 713320 749265 753063 779728 800861 770355 848411 1966197 2067540 1251504 1046540 650469 634521 770063 763976 790543 802446 821105 820647 931823 938647 5170612 5329275 39.35 71.3 1
11:03:09 2024-01-29 691298 690997 194575 191612 311826 318781 339648 336062 211391 208252 256442 258216 295757 299737 4545468 4873043 6717458 6443561 1097597 1151247 277230 244666 256288 256437 309192 299899 288458 289713 200880 202963 699834 644941 1489520 1457038 410535 405502 585775 595749 729637 715453 746735 749325 779728 800296 768066 851476 1966197 2065664 1254307 1041790 647610 630952 767355 762317 788864 807094 821105 824713 932752 939311 5175458 5338640 39.35 71.4 1
11:03:10 2024-01-29 691298 689981 194571 191310 311312 320440 339374 336333 211687 208252 256261 259330 295757 300488 4542590 4877666 6717344 6453094 1105481 1149579 277458 244325 255178 257299 309878 301161 288775 289510 199062 202963 699834 645597 1489553 1457038 410572 405538 589488 596208 730670 715453 751509 749177 779728 800296 768961 851476 1966197 2066075 1217504 1041790 647610 634521 765627 762317 788864 802554 821105 823388 931434 939311 5185570 5333717 39.35 71.4 1
11:03:11 2024-01-29 699963 690960 194843 190846 311086 319535 338042 338368 210731 208723 256442 258181 297095 297234 4545468 4877552 6664617 6443817 1106859 1152919 277742 244614 255894 257299 309157 299947 288373 288597 199687 202963 700954 647441 1481990 1457038 411153 405538 591228 594083 732814 717484 751472 749325 781970 798039 767333 849016 1966197 2062735 1225329 1041790 646687 634521 767841 758975 788864 802554 821105 820683 935508 940640 5175458 5333717 39.35 71.4 1
11:03:12 2024-01-29 699963 690997 194571 190847 311046 319535 338077 338368 210731 208578 256261 258147 296942 297595 4542590 4882527 6707863 6443550 1104693 1149616 277651 245575 255894 257731 310095 300948 288513 288395 199687 202963 693862 647441 1466461 1460144 411444 408231 591264 596208 733370 717484 751509 749140 783148 798039 767878 849016 1966197 2062735 1245520 1041790 647610 635975 767222 760087 788864 802518 821105 820647 935508 939311 5181744 5337538 39.35 71.4 1
11:03:13 2024-01-29 702462 690997 194571 190847 311055 319535 340162 338131 210696 208974 255681 258216 297504 297559 4542590 4893971 6659765 6443550 1106270 1149579 278496 244609 255929 257299 308292 301161 288408 287120 200001 202928 702820 647441 1478201 1462104 412392 405898 591228 593992 731187 718502 751509 750968 784293 799166 765121 849016 1969862 2053675 1239022 1042073 647167 638336 769447 758938 790543 802410 818733 825471 937535 939311 5193237 5343190 39.35 71.4 1
11:03:14 2024-01-29 701461 690260 193991 190547 310833 319535 339374 336569 211209 209558 255284 259330 297014 297234 4540954 4905562 6668093 6438954 1107060 1149616 278267 244539 255929 257299 308257 301161 288408 287020 199862 202644 696848 647441 1474361 1462104 413049 405898 592701 594412 730775 719012 751435 750968 784329 799166 764578 849016 1969862 2053780 1217414 1041160 647610 638336 768322 758975 790543 802410 818770 824847 936954 939311 5175458 5333843 39.35 71.4 1
11:03:15 2024-01-29 701961 690470 194132 190950 310802 319535 339612 338095 210549 209376 255501 258319 297468 297234 4540954 4883544 6650333 6434363 1107060 1148765 278200 244539 255929 257263 308257 300408 287971 287085 200036 202644 701327 646979 1493663 1462104 412100 405898 591228 592368 731741 718502 751435 750437 784293 798039 765157 849016 1964240 2053945 1239022 1040555 646687 638299 768450 758401 788864 802410 818151 824261 935544 939311 5170612 5322237 39.35 71.4 1
11:03:16 2024-01-29 701961 690997 194093 190547 310109 319535 338624 337077 211061 209593 255320 259073 296978 297955 4537224 4896289 6659765 6443728 1107060 1149616 277651 244539 255965 257299 308257 305418 288775 287932 200071 202644 704313 646518 1478748 1466258 412428 405898 585847 592988 729647 719012 746809 752106 786624 800296 763458 849016 1969862 2053945 1227009 1037619 647701 640218 768999 759011 792226 802446 815716 823054 938200 937947 5187527 5345006 39.35 71.3 1
11:03:17 2024-01-29 698568 689847 194062 191148 310104 319535 339338 336604 211356 208904 254923 259865 296143 297523 4537073 4914834 6677600 6439135 1110089 1152101 278267 244820 255894 257299 308292 301271 288408 288133 200001 202963 696848 647441 1494899 1460144 412392 405502 589162 595291 732814 719012 750034 749906 784365 799731 765700 849016 1968464 2058352 1233154 1041790 646687 638336 769516 758975 789983 802446 818770 825508 936871 939311 5182855 5347017 39.35 71.3 1
11:03:18 2024-01-29 701461 690018 194132 190517 310837 319535 339374 337858 210073 208758 259108 258250 297239 297595 4537224 4877744 6691705 6434363 1103906 1148765 277616 244325 255178 257299 309661 300311 287735 288939 199235 202963 692369 646057 1486263 1457038 410572 407941 585847 596355 733370 716976 748969 749214 780830 798039 767318 849016 1966197 2061273 1235545 1041049 646687 630952 767841 760087 788864 802518 821105 823500 932093 939311 5170612 5343190 39.35 71.4 1
11:03:19 2024-01-29 699963 690018 194132 190512 310615 318792 338077 338368 210038 208758 253562 257857 296821 297559 4550413 4877744 6710396 6443550 1100689 1148728 276844 244290 255178 257299 310131 300736 288775 288869 198785 202963 698341 644479 1483303 1457038 410572 405574 589488 595749 731224 715453 750368 753546 779764 800296 767318 849016 1964800 2061273 1243525 1041049 646687 635599 767355 760662 788864 802518 821105 823388 930117 939311 5178027 5345006 39.35 71.4 1
11:03:20 2024-01-29 698967 689529 194097 190551 310579 319083 337568 337858 210108 208252 259108 257891 296612 297234 4551955 4860112 6659765 6434363 1105481 1149616 277651 244820 255143 257299 308222 300948 288513 287722 199409 202786 693862 646979 1468797 1457038 411808 405935 591228 595291 731741 718502 751472 749177 784329 799166 765700 849016 1966197 2058352 1235110 1040309 646687 636425 767222 757865 788864 802482 818733 823054 935544 939311 5170612 5343190 39.35 71.3 1
11:03:21 2024-01-29 701156 690018 194132 190577 310579 319309 338624 337077 210367 208974 255502 258353 297050 297523 4545831 4887017 6659765 6434546 1108641 1149579 277651 244574 255929 257299 308257 305312 287971 287085 200036 202326 704313 646518 1496716 1462104 411808 405898 590810 592205 729637 717484 750938 752106 784365 799731 763494 849016 1969862 2056172 1225090 1039108 647204 638336 768322 758401 791103 802446 816333 824261 937535 939311 5185608 5345006 39.35 71.4 1
11:03:22 2024-01-29 701461 689282 194097 191100 310144 319535 339338 336569 211209 209043 254816 259108 296143 296816 4549075 4903406 6668093 6429776 1107060 1148765 278073 244539 255894 257334 308257 301161 287971 292573 199862 202644 701327 646979 1485730 1461181 411808 405898 592282 592696 731315 718502 751472 751005 784329 799731 765700 849016 1969862 2053780 1237066 1038941 646687 638336 767915 758975 789983 802410 818151 824884 936251 939311 5170650 5335546 39.35 71.4 1
11:03:23 2024-01-29 699963 689040 194084 190577 310073 319535 338624 336062 210731 209078 255105 258353 296143 297487 4542590 4886752 6650446 6434363 1107060 1146289 278073 244333 255894 257263 308222 301161 288865 288797 200036 202644 698341 646518 1485715 1462104 412100 405898 590810 591786 729656 719012 751509 752528 786068 799731 763494 849016 1969862 2053982 1240979 1038092 647701 640218 767767 758975 791665 802482 816333 824261 938200 938647 5189023 5345006 39.35 71.4 1
11:03:24 2024-01-29 699963 689714 194062 191148 310104 319535 338624 336062 210696 208426 254277 259108 295899 297306 4545831 4907881 6668093 6434363 1106821 1147914 277651 244443 255178 257299 308006 300736 288111 287958 199896 202963 695355 646518 1467494 1457038 411480 405502 591228 595328 731778 717484 751509 748646 783185 798039 765700 849053 1966197 2053982 1227285 1039076 645765 635490 767355 756794 788864 802446 819353 820683 935508 939311 5170422 5333334 39.35 71.3 1
11:03:25 2024-01-29 698069 689529 194132 190547 310109 318269 338315 338095 210213 208391 258998 257857 296821 297090 4536116 4868287 6686743 6434363 1100689 1146289 276809 244290 255143 257299 310131 300736 288865 288834 198785 202963 698341 644677 1502894 1454972 410535 405502 589488 595328 731778 715453 750405 749214 775306 799731 767318 849053 1960594 2062735 1239535 1040336 646687 630952 767355 760662 788269 802518 821105 824713 930117 939311 5166683 5340960 39.35 71.4 1
11:03:26 2024-01-29 695002 688065 194132 190508 312231 320213 337532 336604 210801 207742 253597 258284 294113 297162 4536116 4860226 6696069 6434363 1102333 1147951 276809 243574 255108 257083 309227 300311 288775 288939 200597 202963 695355 645597 1465433 1456068 410572 405574 590810 595328 732851 716468 751472 749325 781454 793549 765700 849016 1960616 2059812 1223373 1040309 645765 634521 767296 758938 788864 802554 821105 820647 932789 939311 5181854 5333334 39.35 71.4 1
11:03:27 2024-01-29 695990 689529 194062 190380 310575 319309 337532 337728 210801 207777 258815 258284 296576 297090 4530856 4864113 6650333 6424998 1103082 1147951 277734 244539 255143 257334 308257 299524 287971 287958 199409 202644 700954 646518 1468797 1457038 411480 405898 591264 592368 731224 717484 751546 747714 783148 798039 765700 849016 1963404 2058352 1235110 1039076 645765 635975 767355 758975 788864 802518 818770 823054 935544 939311 5170422 5330021 39.35 71.4 1
11:03:28 2024-01-29 700125 689040 194062 190508 310109 319309 339576 337219 210213 208752 258706 258284 296345 297270 4533224 4891565 6658767 6429582 1106270 1149616 277651 244539 255178 257334 308257 301911 288006 292609 200036 202361 702820 645597 1492601 1461181 412428 405898 589198 592696 730716 718502 746809 751005 784329 798039 764578 848411 1964240 2053711 1240979 1039113 646687 638336 768322 759011 790543 801845 816370 824261 935586 939311 5176390 5330135 39.35 71.4 1
11:03:29 2024-01-29 699963 688737 194062 190512 310109 319535 338624 336168 210801 209113 255141 258353 296589 297306 4524349 4891639 6658767 6429582 1105481 1146289 277686 244609 255894 257334 307791 301161 287971 287120 199409 202644 701327 646057 1476208 1457038 411808 405935 591264 594449 731224 717484 751509 749870 784329 799166 764615 849016 1964240 2053675 1249509 1038830 645765 637848 767779 756794 788864 802446 818733 823091 935544 939311 5185608 5338926 39.35 71.4 1
11:03:30 2024-01-29 698967 689040 194097 190517 310797 319309 338695 337763 210213 208426 258961 259658 296798 297090 4524312 4877744 6650333 6424998 1103906 1146289 277686 244539 255143 257299 308006 300736 287971 287020 199583 202644 693862 645597 1476340 1457038 411480 405898 592282 594449 730789 717484 751509 747751 783185 798039 765700 849016 1963404 2054028 1231198 1038941 646687 636947 768450 756831 788864 802482 818770 823054 935544 939311 5170422 5333334 39.35 71.4 1
11:03:31 2024-01-29 698601 688065 194097 190478 310579 318633 337710 337728 210066 208426 258742 258112 296553 297234 4536116 4877744 6650333 6424792 1103119 1147951 277777 244609 255178 256903 307791 299984 288006 287757 199409 202963 693862 645597 1465238 1457038 411480 405898 591264 592332 731778 717484 751509 747751 783185 798039 765700 849016 1963404 2053982 1231198 1039076 645765 636461 767355 757902 788864 802518 818188 822470 935544 939311 5170422 5333843 39.35 71.4 1
11:03:32 2024-01-29 699963 690054 194097 190543 310584 319083 338695 336746 210507 209078 258706 258112 297014 297955 4526764 4883544 6640833 6425194 1108641 1146289 277686 244368 255178 257299 308257 301161 287971 292604 199896 202326 702820 645597 1462779 1461068 412428 405935 585847 592988 729642 717993 748401 752143 784365 800296 764615 849016 1968464 2053982 1223171 1037632 647148 638372 767878 758975 791103 802410 816370 823091 936871 937984 5170422 5323929 39.35 71.3 1
11:03:33 2024-01-29 699963 689391 193926 190847 310104 319535 338731 334759 213982 208752 258304 259657 295935 297487 4517855 4898594 6650333 6434363 1108510 1147951 277686 244574 255929 257299 308292 301161 286924 292573 200071 202361 704313 645597 1466365 1462104 412757 405935 591228 591786 730707 718502 750975 753174 784402 799731 764615 849016 1968464 2054985 1223171 1038092 647701 639765 768450 758975 791103 802446 816333 824261 937535 937984 5185456 5331541 39.35 71.3 1
11:03:34 2024-01-29 698967 688065 193891 190547 309852 316894 338731 335733 210801 208752 254634 259657 296143 297025 4530969 4898594 6659770 6443728 1108510 1148765 277686 244067 255178 257119 308222 305023 287133 287085 199896 202361 702820 645597 1486181 1462104 412428 405538 591228 591750 729756 718502 751658 752143 786661 799166 763458 849016 1969862 2054051 1244891 1037461 647701 640218 768970 759011 792226 802482 816370 823676 937535 938094 5200357 5329945 39.35 71.4 1
11:03:35 2024-01-29 695990 687922 193856 190946 309564 319535 338457 336168 210801 208357 255174 260815 295620 300276 4537451 4907853 6668093 6443550 1110089 1149579 278126 244373 256288 257263 308257 300408 288775 288797 200071 202256 707672 646518 1492717 1465218 413013 405466 590321 590170 729601 719012 749228 752033 787775 800296 763421 849016 1968995 2053945 1234685 1037650 649083 640671 768450 758975 792226 802446 815099 822980 938200 940796 5185227 5322389 39.35 71.4 1
11:03:36 2024-01-29 695990 686531 194018 190512 309927 319535 338457 336204 210801 208212 255535 260660 295204 297559 4530931 4916187 6650333 6443550 1111295 1147914 276774 244408 256288 256473 308222 301271 288775 288535 199966 201480 704317 639887 1479247 1466258 411772 405502 589005 590416 729049 716468 744546 750391 787775 799166 763458 851476 1969825 2056857 1233154 1035435 649545 640218 767355 761201 793388 802446 811487 820647 937761 940129 5199401 5337782 39.35 71.3 1
11:03:37 2024-01-29 695990 687504 193724 190813 309245 319309 338184 335662 210801 208799 255211 260262 295620 297559 4537986 4911342 6650333 6434171 1111672 1146215 276740 244032 256253 256868 307971 301161 288775 287120 200036 201621 711778 639887 1470402 1466258 412063 405466 589331 590416 729601 716976 747030 749870 788333 799731 762880 851476 1968995 2056894 1207982 1035435 648622 641161 767841 761164 793388 802446 811523 820647 937797 940796 5200471 5331541 39.35 71.3 1
11:03:38 2024-01-29 695990 688032 194062 190911 309236 316929 338184 336168 210801 208619 254741 259900 295240 297234 4537986 4907853 6659765 6443550 1110089 1146289 276774 244032 256288 256868 308257 301161 288775 287822 200001 201515 702846 640802 1472617 1466258 412100 405466 589749 590416 729706 717484 747030 750924 788892 799731 763458 851476 1968995 2058426 1257488 1035435 649083 641161 768386 762317 793388 802518 811523 823017 939310 940796 5178027 5333805 39.35 71.4 1
11:03:39 2024-01-29 697973 687403 194062 190449 310211 316965 337674 336204 210507 208473 255827 258284 294376 300270 4542590 4905562 6658767 6438954 1110089 1149579 276922 244032 256503 257263 308292 300870 288775 288360 200001 201480 704317 639887 1502049 1466258 411772 405430 588913 590531 729601 716976 746993 749833 788333 799731 762340 851476 1968427 2058352 1244891 1035435 648622 640218 767804 761237 793388 802482 811523 823017 940014 940796 5177875 5329735 39.35 71.3 1
11:03:40 2024-01-29 696981 687018 194057 190321 309962 317889 338184 336204 210591 208473 254996 258284 295033 299986 4539697 4905673 6650333 6434363 1116157 1146252 278075 244579 256288 256473 308292 301161 288775 288737 199374 201973 685995 637607 1483351 1466258 410499 405108 589841 590443 731187 715453 746628 749870 788892 798039 764615 850751 1969825 2069006 1231198 1033962 647610 640218 765171 760625 795644 802446 813516 820647 944137 940796 5144266 5322389 39.35 71.4 1
11:03:41 2024-01-29 697973 686803 194641 190273 310939 319083 337639 336711 209933 208212 254996 258284 294340 299870 4533224 4905509 6640116 6434209 1112950 1146252 278271 244785 256288 256868 308292 301161 288775 287958 199374 201621 684585 638062 1498977 1466258 410499 405430 589749 590416 731187 715453 744803 751602 788892 798039 765157 850788 1969862 2066075 1233154 1034698 647701 640218 765171 760087 795644 802410 813516 820647 943430 940129 5147950 5325927 39.35 71.3 1
11:03:42 2024-01-29 697477 685524 194203 190008 310219 319083 337674 338511 210262 208177 255357 258284 294340 301157 4533224 4910282 6645694 6434171 1119415 1147914 277489 245329 255143 256868 309192 300408 288775 287958 199374 202326 702820 636245 1480747 1465218 408041 405790 590586 590531 733370 716468 745449 749303 788333 793513 765700 852640 1971262 2071942 1231198 1029558 646687 638299 764045 758975 795666 802446 813516 823017 943430 940796 5144266 5322313 39.35 71.3 1
11:03:43 2024-01-29 697973 686009 194198 190013 310215 316894 337710 339231 209968 207742 254996 258319 295204 301339 4533224 4896131 6640833 6434363 1119415 1147914 277295 244820 255108 256473 309157 300948 288865 288159 199374 201973 702820 636245 1476770 1464179 408041 405430 589488 591254 733890 716976 744918 749140 787775 793477 765700 853284 1972663 2072052 1233154 1031023 647148 638263 762958 758975 795666 802482 813516 824375 943467 940796 5136907 5329735 39.35 71.3 1
11:03:44 2024-01-29 697973 686009 194198 189485 310286 319083 337438 338751 209899 208212 254996 258319 295240 300695 4526764 4896131 6631351 6424998 1119415 1146289 276640 244785 255108 256473 309192 301271 288775 288939 199687 202291 702820 636245 1480600 1466258 408653 405466 585775 591674 733890 716976 745560 750391 788892 793549 765700 852035 1969862 2071942 1233154 1032491 646687 638336 764626 759512 795666 802446 813516 825552 943430 940796 5155826 5333957 39.35 71.3 1
11:03:45 2024-01-29 697973 686014 194207 189523 310255 316929 337674 339231 210766 208357 255466 258319 295204 300731 4511335 4906777 6640833 6429582 1118618 1146215 276675 244785 255108 255720 308292 301161 288775 287958 199374 202291 704313 636245 1487241 1465218 408041 404859 586136 590416 733890 716468 746511 749303 788892 793513 765700 852677 1969862 2071942 1233154 1031757 647610 638336 765171 759512 795666 802446 811523 825590 943430 940796 5153753 5329735 39.35 71.3 1
11:03:46 2024-01-29 697973 686119 194203 190013 310250 316929 339693 336604 210507 208212 258669 258319 295204 300185 4527087 4896131 6645581 6434171 1119415 1146289 276640 244785 255108 256473 308292 301161 288775 288225 199374 202326 702820 636245 1481535 1465218 408653 405502 589749 590416 733471 716976 745449 750391 788333 798002 765700 852035 1969862 2061249 1255494 1032491 646687 638336 765171 758938 795103 802482 811556 824375 940755 940796 5163212 5320303 39.35 71.3 1
11:03:47 2024-01-29 696981 686119 194260 190047 310250 316929 339693 336569 210654 208212 258669 258353 294340 300337 4523859 4893732 6650446 6429582 1119415 1146252 276640 244609 255143 256473 308292 299947 288775 287993 199374 202326 702820 636245 1475990 1466258 408942 405790 586172 590531 732814 716468 745980 749870 788333 793549 765700 850788 1969862 2069006 1231198 1031757 647148 638336 764045 760050 794541 802482 813329 824375 942760 939165 5184204 5320303 39.35 71.3 1
11:03:48 2024-01-29 695496 686119 193896 190518 309307 319199 340175 335933 210213 207742 255322 259684 296508 299170 4531044 4891343 6650333 6434363 1110089 1146252 278075 244032 255894 255720 308222 299984 288775 288194 199374 201515 691455 638062 1477056 1466258 410572 406004 589749 590531 729601 715453 745934 749870 788333 799166 762917 848302 1966197 2062735 1233154 1034698 648161 640218 766262 761237 795079 802518 814565 825001 940755 938501 5181739 5314619 39.35 71.3 1
11:03:49 2024-01-29 695496 685634 193454 190355 309524 320213 338731 336168 210507 207777 258669 259865 294954 299061 4527087 4905562 6650333 6434171 1112950 1147914 278075 244067 256288 256473 308257 301161 288865 287958 199862 201691 684585 637607 1502421 1466258 410535 404823 589749 590416 730670 715453 746511 750280 788892 799166 763494 850788 1969862 2066075 1233154 1033962 647664 640218 765171 760662 793345 802446 813947 824375 939347 938465 5177913 5314619 39.35 71.3 1
11:03:50 2024-01-29 694015 686119 193590 190484 311133 318719 338457 335662 210507 207777 258706 260417 295320 297960 4523859 4896289 6649442 6434171 1106896 1146289 277734 243539 255894 256508 307755 299947 288775 292573 199792 202291 704313 644479 1481245 1462104 412392 405574 590357 588921 729601 717484 750331 751421 786624 799166 762847 849016 1968464 2053528 1242935 1035435 647701 640218 769516 758975 791103 804789 818757 825627 938955 937802 5174744 5322389 39.35 71.3 1
11:03:51 2024-01-29 697477 686119 193625 190638 311234 316894 338422 335627 210507 208212 254241 259004 295771 296578 4526764 4889339 6649442 6424998 1107060 1147914 277458 243539 255143 256868 308222 301161 288865 292573 200420 202149 702820 644018 1492750 1462104 411808 407710 589488 590424 729624 718502 750368 753599 785476 799166 763458 849016 1966197 2050618 1227009 1035435 647701 638372 769447 757865 791103 805929 818757 825590 935164 937802 5170460 5319909 39.35 71.3 1
11:03:52 2024-01-29 697191 686605 193590 190369 310002 318596 338695 334688 210213 208752 254277 258216 293889 297966 4517412 4870816 6640116 6410838 1100820 1146252 279504 243539 255143 256868 307755 300736 288513 287085 199409 202326 693862 645597 1470949 1457038 411772 405935 589307 593992 730670 717484 750901 749177 783738 799166 765121 849016 1966197 2053528 1233154 1038830 645765 637361 767915 756794 788864 804789 819928 825601 934001 939201 5155598 5314333 39.35 71.3 1
11:03:53 2024-01-29 697899 686609 193865 190761 310002 317734 337674 336746 209592 208391 254814 257892 293446 297032 4508118 4859199 6654324 6415632 1100820 1146252 276809 243539 255108 256903 308257 299102 288865 290395 198785 202928 686112 644941 1491330 1452910 411998 405898 589524 594449 729674 716468 750901 746979 780866 798039 765700 849016 1960594 2058352 1245520 1038830 645765 634478 765737 758938 789721 807108 820844 824420 931645 939165 5140831 5317850 39.35 71.3 1
11:03:54 2024-01-29 693793 686119 193754 190982 310113 318408 336658 336782 210213 207777 255320 257499 292596 297960 4517412 4839407 6640365 6410838 1100747 1146137 276809 243504 255143 257299 307791 299524 287133 288761 199374 202644 696848 645597 1462246 1457038 411998 405898 590810 593955 729637 717484 750368 747678 783738 798039 764615 848411 1964800 2053528 1247514 1038830 645765 637785 767915 756758 790283 805396 820514 825715 935623 939201 5170726 5319633 39.35 71.3 1
11:03:55 2024-01-29 697402 686128 193956 190792 309962 318633 337710 336711 209592 208148 255140 257857 295240 297487 4511373 4859199 6640833 6415632 1100764 1144593 277230 243539 255143 257083 307325 300736 288006 287565 199235 202644 695355 645597 1468551 1456005 411575 405862 591446 594412 731324 717484 752928 749870 783775 799166 765700 849016 1966197 2053528 1231198 1038937 645765 638372 767742 758401 790846 805966 819928 825049 937125 940531 5159960 5314771 39.35 71.3 1
11:03:56 2024-01-29 696661 686119 193960 190443 309705 318408 338220 334688 210507 208869 254632 258284 294825 297595 4517412 4884834 6640900 6415842 1105481 1147456 277423 243504 255894 256508 307290 300736 288865 288797 199862 202326 702820 643557 1468747 1460144 411772 405826 589524 590461 729085 717484 751236 751384 784365 799731 762809 849016 1966197 2050618 1239022 1035836 647204 638372 767742 756758 793138 804826 816385 825703 934699 936441 5186609 5319909 39.35 71.3 1
11:03:57 2024-01-29 697191 687091 193925 190478 309745 318633 338457 334724 210213 208974 254942 258284 294299 297756 4523859 4868472 6640900 6420210 1103906 1147456 277651 243504 255178 256473 307791 300948 288775 288883 200036 202008 704313 643557 1461992 1461181 411772 405862 585847 592988 729049 717484 746500 751005 784365 798039 762880 848411 1966197 2050618 1223171 1035808 646687 638336 767355 759539 793138 804826 818172 825703 935361 936441 5169393 5310544 39.35 71.3 1
11:03:58 2024-01-29 697228 683925 193789 190212 309710 318408 338220 335662 210213 208758 254473 258284 293446 297595 4514494 4868472 6631468 6415632 1105211 1146289 277458 243574 255108 257083 307540 300420 287133 288133 199409 202644 695355 645597 1462541 1456005 411153 405898 585811 593992 730921 717484 748128 748809 783185 798039 765157 849016 1963404 2050618 1231198 1038830 645765 635975 767915 760079 790283 805966 818621 825740 932643 939201 5165285 5314885 39.35 71.3 1
11:03:59 2024-01-29 697154 685899 193634 190056 309745 318183 338220 336168 210213 208939 254546 258284 295204 297595 4504903 4870816 6631468 6415632 1105248 1146289 276809 243574 255143 256868 307325 300311 287133 287085 199374 202326 696848 644479 1465068 1456005 411480 405898 590810 592696 730670 717484 751236 747751 783738 798039 764615 849016 1960616 2050618 1231198 1038055 645765 636461 767355 759995 790283 805396 817383 825740 934699 939165 5194048 5310544 39.35 71.3 1
11:04:00 2024-01-29 696869 686917 193640 189489 309276 318183 337745 336475 209933 208613 255050 257499 295033 297241 4511373 4849927 6631619 6410838 1103906 1149616 277230 243539 255143 256903 307791 300736 287971 286820 199687 202644 698341 644479 1481769 1457038 411808 405862 592282 593535 729742 718502 751273 749906 784365 798039 764615 849016 1964800 2050618 1233154 1038180 645765 637398 768413 760694 792009 804826 818584 826920 935361 939128 5171733 5319909 39.35 71.3 1
11:04:01 2024-01-29 698568 687426 193916 190017 309311 318183 338731 338751 209968 208752 255033 258036 293855 297025 4508118 4864739 6640116 6406490 1100727 1146289 277651 243539 255108 256688 309178 299851 290372 287757 199409 202821 709352 644479 1500832 1455054 410572 405898 589524 594449 731892 717484 751658 747714 782595 798039 765700 848411 1960616 2053528 1225329 1038199 645765 634557 768970 759539 789721 806537 818606 824525 932643 939165 5154638 5310544 39.35 71.3 1
11:04:02 2024-01-29 698069 688065 193956 190316 309533 317734 336693 339231 209933 207777 255376 257499 293446 296816 4514494 4839016 6635390 6406035 1099249 1146289 276926 244084 255108 257083 307755 299029 288739 287120 199235 202821 686112 645137 1469101 1454018 410608 405898 589524 592368 731741 716976 751472 749325 783185 798039 765700 849016 1960616 2054985 1209737 1038830 645305 634557 768423 760145 789721 802338 818621 824525 934294 939201 5164044 5307168 39.35 71.3 1
11:04:03 2024-01-29 698568 686050 193238 190052 309745 318183 337745 335592 209592 208426 254726 257857 293889 297032 4504866 4858104 6621995 6406267 1103906 1147456 277423 243504 255143 256903 307325 301058 287168 288883 199409 202008 696848 644479 1483637 1457038 411772 405862 585847 592205 729601 717484 748697 751005 783738 798039 762847 848411 1966197 2050618 1239022 1037318 645765 638312 768970 760116 790846 802552 816185 825740 934001 937765 5166428 5315117 39.35 71.3 1
11:04:04 2024-01-29 697365 686123 193575 190052 308407 318633 338481 337317 210507 208426 254078 258284 294340 296758 4511335 4870816 6645900 6415842 1107060 1146252 276844 243165 255178 256508 307325 300948 288368 288797 199896 201691 708792 641719 1492697 1462104 411808 405826 588913 590416 729190 717484 750317 751005 786661 799731 763458 849053 1966197 2050618 1230847 1034698 648622 641039 768413 761776 793138 802302 815840 825114 936687 937765 5182855 5307168 39.35 71.3 1
11:04:05 2024-01-29 697477 685634 193675 190347 308411 318183 338588 334724 210507 208426 253719 258284 293446 296190 4508060 4870816 6640900 6424998 1106896 1145441 277651 243539 255143 256939 307325 300948 288775 292573 199862 202184 702820 643557 1459526 1457038 411808 405898 591446 590878 729719 717484 750132 751005 785512 799166 764036 849016 1964240 2049165 1244891 1035928 645791 640128 768970 760116 793138 802266 816422 825114 935324 937765 5169756 5305298 39.35 71.3 1
11:04:06 2024-01-29 695916 686119 193304 190518 308372 318408 337603 334688 210360 208391 254078 258353 292631 297176 4511275 4884871 6640900 6424998 1106933 1146289 277334 243539 255178 256508 307325 299947 288775 288391 200036 201726 704313 643557 1467002 1461181 412392 405826 586172 585608 729601 717484 750094 751005 786068 799166 762376 849016 1964800 2050618 1246847 1034698 647241 640128 768961 760694 792226 802302 816185 825740 935361 937802 5168076 5316627 39.35 71.3 1
11:04:07 2024-01-29 695842 686123 193269 189558 309311 318633 338220 334688 210507 209078 254510 258319 295942 297032 4505437 4870816 6631468 6415632 1105481 1147568 276809 243539 255178 256723 307290 301161 288458 292573 199896 201726 705806 641719 1478292 1460033 412428 405898 590168 589175 729637 717484 750094 751384 786661 799731 763494 849053 1964240 2050618 1236605 1035435 649462 641039 768961 761776 793351 802338 816422 825703 935398 938465 5181739 5314733 39.35 71.3 1
11:04:08 2024-01-29 694015 685634 193269 190386 309272 319083 337710 334724 210507 207742 254294 259935 298436 297385 4523896 4882393 6650333 6420418 1105322 1145441 276809 243165 256323 256473 307325 301271 288368 292785 200036 201656 708792 640802 1496865 1464179 412428 405826 589005 590416 729852 717484 745368 751005 787775 799166 763494 849053 1966197 2050618 1222971 1033962 649462 641495 768970 762318 793351 802302 814096 823313 936724 936441 5175458 5314809 39.35 71.3 1
11:04:09 2024-01-29 696077 685149 193781 190086 309750 318633 338220 334688 210360 207742 253683 258388 292596 296578 4501692 4870543 6649442 6406490 1103906 1146215 276844 243504 255178 256508 309397 300948 288667 288476 199896 201691 711031 644479 1481255 1460216 411845 405862 585811 592569 729637 717484 746772 752106 784402 798039 763494 849016 1964240 2050618 1244891 1035435 648535 640128 769516 760153 791067 802266 816422 825114 935361 936441 5158697 5310544 39.35 71.3 1
11:04:10 2024-01-29 696832 684180 193650 189489 309174 317734 337710 334688 210213 208426 254330 258284 292596 296578 4495230 4864739 6630791 6401466 1100820 1142974 276809 243539 254751 256903 307325 300845 288739 288883 199097 202361 695355 644479 1468551 1454018 410608 405898 585847 592696 729637 717484 746772 749325 783185 798039 764615 848411 1963404 2050618 1237066 1039872 647148 639219 768970 759613 790883 802552 818757 826882 936288 939092 5150958 5314885 39.35 71.3 1
11:04:11 2024-01-29 698069 686119 193630 190361 309573 318408 338184 334653 210507 208717 255053 258284 294340 296996 4508080 4878744 6631314 6415414 1105481 1146951 276809 243504 255143 256832 309106 300948 288703 288761 200036 201621 710285 643097 1474499 1462296 411772 405826 589749 590416 730434 717484 750590 750932 785476 799166 762303 849016 1964800 2050618 1234685 1035323 649462 641495 770063 760694 792189 802266 816328 825703 940791 938428 5179155 5308748 39.35 71.3 1
11:04:12 2024-01-29 693028 684180 193199 190708 309135 318633 337710 334688 210507 207707 254078 259684 295942 297487 4499035 4880075 6641009 6415414 1106071 1146951 276922 243504 255894 256473 307290 300408 288368 288797 200036 201621 714017 641719 1486489 1464179 411772 405826 589749 590531 729847 717484 746758 749870 788333 799166 763421 849016 1964800 2050618 1224854 1037150 649926 641952 770100 759904 792751 805966 815183 824488 935361 938574 5179155 5314333 39.35 71.3 1
11:04:13 2024-01-29 695842 684180 193700 190199 309280 317734 337674 335698 209557 208717 254728 257857 292562 296398 4508060 4863581 6626288 6406267 1103082 1146951 277304 243504 255108 256868 308888 299947 290372 289050 199409 202008 702820 643557 1481556 1455054 412392 405862 589415 590587 729564 717484 750331 749870 784293 798039 763458 848374 1964800 2050618 1219333 1038353 647610 640128 769007 759074 790433 804826 818672 825076 936687 937911 5170574 5304961 39.35 71.3 1
11:04:14 2024-01-29 692609 685634 193639 190512 308341 319083 337402 334724 210507 207707 253719 259504 294590 297241 4498446 4873147 6631468 6410838 1105285 1144557 276774 243504 255178 256437 307755 300736 288572 288883 200001 201656 710285 641719 1469960 1463141 412392 405826 589005 590443 729299 717484 744275 749870 787775 799166 762340 849016 1966197 2053528 1224854 1037150 649462 641952 769007 759940 793314 804826 814059 824488 938053 938610 5169756 5308748 39.35 71.3 1
11:04:15 2024-01-29 692116 684180 193368 190408 308305 318183 337402 334618 210213 207563 253683 259469 293856 297487 4504866 4883544 6631468 6415414 1106859 1146951 278663 243130 255894 256437 307720 300736 288368 287085 199687 201304 702846 639887 1478573 1464179 411444 405754 588496 590416 728881 716468 746721 751569 787181 799166 762303 849016 1963404 2050618 1186265 1036409 649462 641495 767915 758829 792189 805396 814059 824450 938200 936550 5166428 5304961 39.35 71.3 1
11:04:16 2024-01-29 692116 684180 193705 190052 308341 318408 339213 334419 210213 207707 254132 259108 298293 297025 4495241 4886743 6630791 6415414 1103906 1143699 278271 243334 255894 256437 308924 300736 288631 287051 199687 201339 710285 639430 1470312 1463337 410572 405790 588913 590416 728620 716976 748992 749870 788333 799731 762880 849016 1963404 2049579 1226738 1036409 649462 639582 769007 758865 792751 805396 813956 824488 940865 937947 5147400 5291930 39.35 71.3 1
11:04:17 2024-01-29 693522 684704 193478 189459 308336 319083 336658 334688 210213 207707 254870 259073 294177 298176 4511561 4883558 6603170 6396902 1116195 1147382 276640 244290 255072 255720 308257 300736 288775 288133 199340 201973 702820 634434 1478408 1461181 408041 405790 589841 590443 732814 715453 745286 747678 788333 793477 765700 852035 1969862 2069168 1231198 1031242 647610 639674 762884 760694 796738 804826 812862 824450 938424 937248 5154789 5304961 39.35 71.3 1
11:04:18 2024-01-29 693522 684699 193634 189489 308341 318633 336622 335698 210507 207742 254690 258319 294383 297595 4508060 4884567 6622035 6401466 1110089 1146951 277489 243574 255143 255720 307290 300845 288368 288133 199062 201339 685995 635916 1468551 1464179 410209 405469 589005 590416 729833 714910 746353 748773 788333 798039 763458 853450 1966197 2064754 1231198 1034929 648535 639093 765700 760694 795607 805966 814022 825114 940865 938647 5149168 5307281 39.35 71.3 1
11:04:19 2024-01-29 692047 683893 193599 189489 308336 318633 336658 334724 210213 207707 254510 258319 293167 297595 4498409 4887017 6622035 6410838 1110089 1146137 277489 243539 255143 255685 307755 300523 288368 287120 198750 200988 683176 635916 1476821 1463259 409883 405147 588496 590416 729049 713357 745626 747678 787775 798039 762880 851476 1964800 2063286 1231198 1034190 648535 638190 766225 760033 793351 805966 813442 823275 939531 936586 5160420 5301179 39.35 71.3 1
11:04:20 2024-01-29 692047 683515 192624 189454 308301 318633 336658 334653 210213 207707 254473 258353 294383 297234 4514494 4901328 6612603 6406035 1109717 1144924 276675 243539 255108 255685 307971 299065 287963 287120 198750 201515 702820 634434 1500816 1461181 409267 405147 588913 589694 729601 714404 745705 747678 787775 798039 764615 852841 1966197 2067695 1233154 1031978 647610 638190 764552 760145 795607 805396 811705 825890 938497 936550 5163060 5301179 39.35 71.3 1
11:04:21 2024-01-29 692116 683032 192624 189489 307835 317734 336658 334653 210213 207528 254114 259108 294383 297595 4505128 4877744 6622035 6410838 1103714 1143699 278075 243130 255143 255720 306826 299736 287963 287085 199687 201339 710285 639430 1461637 1462104 411480 405754 588496 590531 728881 716976 746758 747714 786624 798039 762340 849016 1966197 2053994 1222971 1036409 648535 638190 767322 760694 792153 805396 814059 823388 935544 936586 5164044 5288116 39.35 71.3 1
11:04:22 2024-01-29 691409 684180 192624 190316 308301 318408 336693 334384 210213 207563 253647 259469 294590 297966 4508060 4884834 6622035 6410838 1103906 1145749 277489 243504 255143 255685 307755 300311 288368 288133 199201 201339 697070 637153 1483669 1464179 410499 405469 588588 590443 729049 714910 744275 748773 787775 798039 762917 851476 1964361 2061819 1231198 1034929 647610 639545 766225 760694 793351 805396 814059 823388 939531 937947 5173449 5301179 39.35 71.3 1
11:04:23 2024-01-29 691973 683177 192984 189489 308341 318633 337165 334688 210507 207707 254562 259108 293409 297523 4495166 4887017 6622035 6406035 1108510 1145786 277880 243504 255894 255720 307290 300736 288165 287722 199374 200988 694170 638062 1468416 1462104 410572 405790 588496 589997 728881 715417 746228 750502 787775 798039 762340 850870 1966313 2055927 1231198 1034698 647610 638190 767322 761662 793351 804826 814059 823388 938200 936586 5167734 5295825 39.35 71.3 1
11:04:24 2024-01-29 691973 684180 192979 190039 308305 318633 336693 334653 210213 207742 254382 259469 293586 297234 4508343 4877744 6631468 6401466 1106933 1146215 278806 243504 255894 256258 307755 300736 288368 287085 199687 201023 710285 638062 1472058 1462104 411153 405754 588496 590416 728657 715453 749251 749870 787775 799166 762340 850870 1968568 2058383 1228621 1033924 647610 638190 767318 761776 792715 805966 814096 820647 938200 937947 5173449 5293865 39.35 71.3 1
11:04:25 2024-01-29 692047 684180 193289 190052 310066 318633 337438 334653 210213 207563 253950 259108 294710 297487 4511673 4880075 6631468 6406267 1105285 1143268 278271 243504 255143 256473 307290 299524 287963 287085 199687 201339 701375 638062 1467361 1462104 411480 405790 588496 590531 728534 716468 746758 749303 786661 798039 762880 849016 1968568 2053994 1186265 1033924 647610 638226 767318 762319 792751 804826 814096 820647 937535 937947 5177308 5276638 39.35 71.3 1
11:04:26 2024-01-29 691066 684180 192979 190052 308305 318183 336693 334653 210213 207384 252486 259108 293167 297487 4505128 4874278 6612603 6406035 1102856 1144119 279074 243469 255894 256473 307755 300311 288048 288797 199687 201023 710285 639430 1464302 1462104 411444 405754 588079 590416 728534 716468 746795 749177 788998 799166 762376 849016 1964647 2052533 1222971 1035435 647610 638153 767322 760694 792153 804826 814096 820610 935544 937393 5154789 5292119 39.35 71.3 1
11:04:27 2024-01-29 692047 682140 192979 189454 308336 317553 336658 334618 210213 207418 252486 258353 292551 297559 4485531 4873147 6612603 6406267 1110089 1146639 277489 243574 255143 255720 307755 300736 287963 287120 199235 201339 683176 636207 1493050 1464179 410535 405754 588913 590416 729564 714404 746500 747714 788892 798039 763458 851476 1967783 2063286 1229241 1032416 647610 639765 765700 761118 795042 805966 811779 820610 936473 939462 5162383 5293624 39.35 71.3 1
11:04:28 2024-01-29 692047 683177 193590 189493 308341 318633 336658 334688 210213 207418 253987 259469 294383 297234 4511275 4882393 6612603 6401466 1109299 1146639 277685 243539 255894 255720 307325 300311 287963 287020 199201 201023 697070 637115 1486045 1463141 410535 405754 588496 590416 728643 714368 746228 747714 787775 798039 761725 851917 1968058 2061819 1231198 1034698 647610 638190 765700 760694 793351 802410 811779 820647 938200 940129 5118859 5284333 39.35 71.3 1
11:04:29 2024-01-29 694015 683177 193625 189420 308407 318408 336151 334653 210066 207563 252522 258036 293764 297595 4495763 4868287 6603170 6401466 1110089 1146639 276675 243539 255108 255685 307755 300311 288048 287085 199062 201023 683176 634098 1473107 1462104 409304 405183 588913 589997 729637 714947 744569 748646 787775 793549 763427 851252 1966050 2066692 1231198 1032416 647148 640128 765121 760694 795607 802446 811779 824713 937797 940129 5152841 5291813 39.35 71.3 1
11:04:30 2024-01-29 692047 683177 193581 189485 308341 318633 336622 334688 210066 207742 253950 258284 294177 297559 4501917 4880075 6612603 6401466 1110089 1144156 277295 243539 255143 255720 307325 300736 287963 287932 198750 201058 684585 635006 1482096 1462104 409919 405505 588588 589606 729601 714368 746628 748821 787775 793549 763494 852504 1967783 2065664 1231198 1032416 647610 638824 765700 760694 795607 802374 811779 820647 941110 939311 5145261 5291813 39.35 71.3 1
11:04:31 2024-01-29 692047 682695 193014 189459 308341 318408 336658 334653 209627 207384 252486 258319 292587 297559 4485531 4873147 6612603 6406035 1109299 1142493 277295 243539 255143 255685 307290 300275 287963 287051 198750 201058 684585 635006 1470113 1462104 410245 405754 588079 589997 729601 714404 744569 750502 787775 798039 761725 851252 1969125 2062292 1231198 1031978 647148 638153 765700 760033 793351 802374 811779 823500 937979 938647 5147400 5295589 39.35 71.3 1
11:04:32 2024-01-29 692047 682213 192979 189424 308341 318633 336386 334150 209627 207095 252810 258319 292906 297234 4498708 4887017 6626617 6396902 1106933 1140832 277489 242791 255143 255685 306826 300311 287522 288797 198750 200428 697070 636207 1471560 1461181 410535 405183 588079 589997 727591 713357 747399 747714 786661 798039 763395 851252 1966888 2056444 1209737 1032416 647610 637921 765700 760694 792788 802410 811779 822215 938955 937911 5153218 5291813 39.35 71.3 1
11:04:33 2024-01-29 691066 682213 192809 189489 308301 318183 336151 333648 209627 207384 252486 258388 294490 297487 4505241 4873147 6612603 6401466 1105285 1145786 278271 243504 255143 256473 307290 299065 287963 292573 199374 201023 701375 638062 1481536 1462104 411480 405790 588079 590531 727983 715453 746795 749339 786661 798039 764487 848792 1967164 2051588 1228621 1033151 647610 638153 767878 760694 792226 802410 811523 820683 939623 937248 5164469 5288149 39.35 71.3 1
11:04:34 2024-01-29 691556 682176 192844 190052 308085 318183 336386 334150 209627 207384 252486 259108 294733 296787 4505128 4877744 6622035 6406035 1106896 1145823 276582 243504 255178 256508 307325 300311 288052 288797 199722 201374 710285 638974 1473228 1461181 411444 405790 588079 590416 728534 715453 746795 749177 786661 799166 763941 848792 1964647 2051588 1222971 1033962 647610 638190 767878 760694 792226 802410 813516 822539 938200 936586 5156914 5291813 39.35 71.3 1
11:04:35 2024-01-29 691066 682213 192944 190351 307874 317734 336693 334185 210066 207095 252486 258353 294177 297032 4505128 4884871 6631468 6401466 1103677 1142493 278271 243130 255143 255720 306826 300311 287963 288476 199409 201058 707299 639887 1467223 1457038 411480 405790 588171 590443 728881 715453 745603 749870 787775 799166 764589 851917 1965923 2047224 1221088 1034661 647610 637885 767333 758975 791103 802410 811523 821991 936954 935852 5153218 5284272 39.35 71.3 1
11:04:36 2024-01-29 691556 683697 192844 190056 308090 317734 336658 334150 210213 207418 252378 258353 293444 296578 4485531 4863900 6622035 6396902 1103714 1144156 276389 242756 255143 255756 306826 300311 287963 287949 199722 201374 707299 639887 1464081 1457038 411189 405790 588913 590416 728534 716468 746832 751569 786661 799648 763941 851917 1966313 2047224 1230847 1033887 648535 638153 767878 756794 791103 802410 811560 823201 935544 936550 5153562 5291813 39.35 71.3 1
11:04:37 2024-01-29 690955 683177 192979 189493 308090 317734 336693 334150 209627 207384 252810 258353 293970 295565 4495503 4865013 6621888 6396902 1103677 1144156 276547 242756 255178 256293 307075 300311 287963 287949 199409 201058 707299 641260 1460219 1457038 411153 405790 588913 590416 728881 715453 750057 749870 785512 798912 763395 849370 1965020 2047224 1207905 1033924 647610 637885 765700 756150 791103 801244 811560 823788 934809 936623 5152651 5291813 39.35 71.3 1
11:04:38 2024-01-29 691973 683214 192844 189489 308336 317734 336658 333648 209920 207095 252378 258319 294490 295673 4498820 4865013 6612603 6396902 1105669 1144156 277685 242791 255143 255685 306397 300063 288048 292573 199409 200848 710285 637115 1468412 1460144 410572 405469 587246 589997 727983 715453 747030 748646 787218 798948 764600 850608 1965923 2051588 1226738 1032416 647610 637921 765700 760050 792263 802410 812750 823054 936871 936586 5158984 5284272 39.35 71.3 1
11:04:39 2024-01-29 690087 682176 192836 189519 307409 317734 336658 333683 210066 207418 252810 258353 294177 296614 4498708 4870816 6621888 6396902 1103714 1144119 277880 243165 255108 255720 306397 300420 288368 292609 199409 201339 708792 638062 1485519 1460033 411480 405754 587338 589997 727469 715453 745603 749339 786661 798948 764589 851955 1962225 2047224 1222971 1033887 647610 637921 767370 758401 791103 801845 813947 823017 936871 937984 5152651 5292119 39.35 71.3 1
11:04:40 2024-01-29 691066 682181 192679 189523 307879 317734 336422 333648 209627 207095 252810 258353 292587 295708 4485569 4863900 6612367 6397138 1103677 1144194 278271 242791 255143 255756 307075 300736 287963 292501 199409 201374 708792 639887 1479954 1460033 411808 405790 588496 590416 728534 716976 747067 749870 788066 798948 764589 851917 1965020 2047224 1222971 1032416 647610 637921 765737 758438 791103 802410 815146 823017 936871 937984 5162725 5291813 39.35 71.3 1
11:04:41 2024-01-29 691066 683214 192675 189519 308341 317734 336422 333683 210066 207095 252810 258353 293764 296398 4498708 4877893 6621888 6396902 1103906 1140832 277489 243504 255143 255720 307325 299029 287963 287700 199235 201023 691455 635006 1473789 1461068 410245 405183 588496 590112 729601 714441 745934 747714 788635 797785 765134 851897 1966419 2062292 1231198 1031978 647610 639765 765194 758975 792784 802446 813947 820647 936871 936623 5161126 5291813 39.35 71.3 1
11:04:42 2024-01-29 690087 682213 192979 189519 308090 317734 336422 334419 210066 207418 252810 258388 294177 297032 4498708 4870816 6612603 6392342 1103714 1140869 277880 242756 255178 255720 307290 299065 287963 291714 199409 201023 708792 637115 1480650 1461068 411189 405790 588079 590531 728534 715453 746500 747714 786368 797785 764045 848941 1963622 2051588 1228621 1032416 647610 639911 765737 760087 792263 803615 811560 824713 937535 936623 5151639 5276750 39.35 71.3 1
11:04:43 2024-01-29 690087 682213 192944 189450 308090 318183 336658 334185 210066 207418 252810 258353 293764 296412 4498708 4877744 6621888 6392342 1100508 1142493 278075 243165 255143 255720 306397 300311 287643 291822 199235 201023 710285 637153 1474695 1460144 410572 405183 588496 589997 727505 715453 747030 746758 787482 797785 764600 848941 1964520 2053045 1226738 1032416 647610 639006 765737 760123 791103 805966 811705 823388 937535 935925 5142152 5282448 39.35 71.3 1
11:04:44 2024-01-29 690087 681695 192801 189493 308125 317734 336422 334185 210066 207418 252810 258353 293764 297032 4489356 4869687 6626617 6396902 1106146 1143343 277489 243165 255178 255720 307075 300845 287963 287330 199201 201023 702846 636207 1468904 1460033 410608 405469 588171 589579 728881 714910 744583 751458 786368 798948 765134 851402 1965020 2055964 1231198 1031978 647610 639006 765737 760123 792825 805966 811779 824750 938200 936623 5147400 5292119 39.35 71.3 1
11:04:45 2024-01-29 691066 682213 192984 189454 307879 318183 336186 334185 210066 207418 254277 258353 292551 297277 4489445 4869687 6612367 6392094 1103714 1142530 277489 242791 255143 255720 307290 300736 287963 292573 199409 200463 710285 637153 1504227 1460033 410572 405469 587246 589997 728881 715453 747067 751458 786368 798948 762770 851402 1965020 2055964 1244281 1033151 647610 639459 765737 759011 792573 805966 811779 820683 936871 936623 5151639 5282448 39.35 71.3 1
11:04:46 2024-01-29 690087 682208 192979 189489 307404 315947 336422 334185 210066 207418 252810 258353 293764 296398 4495763 4867357 6612442 6378434 1103714 1140869 277489 242791 255143 255685 306397 300099 287963 292573 199340 201058 710285 637153 1475921 1461181 410572 405183 587251 590416 727578 715453 747067 751458 786925 797785 762193 848867 1965020 2053045 1228621 1034190 647148 639422 765737 760050 793138 804716 813516 824675 937535 938057 5121834 5276713 39.35 71.3 1
11:04:47 2024-01-29 691556 681036 192979 189420 307835 318183 335609 334384 209885 207384 252810 258036 292870 297487 4489356 4874278 6612442 6394137 1113258 1142418 275757 243539 254254 255650 307290 300208 287927 287674 198750 201656 701327 632286 1476770 1457038 408493 405469 589005 590416 731755 715417 745650 750850 788627 797950 765553 853872 1967820 2068161 1231198 1026110 645765 637056 762450 756758 797267 804826 813516 823054 939197 937765 5124027 5280611 39.35 71.3 1
11:04:48 2024-01-29 692047 683141 192970 189381 308305 318408 335609 334384 209523 206451 252810 257822 293523 297559 4498971 4858616 6565147 6384867 1118832 1142193 277259 244255 253262 255685 307220 297527 288368 286794 198750 201480 701327 633531 1484046 1454972 408493 405754 588955 590416 731741 715453 745650 751421 788627 796820 764973 853872 1967820 2068161 1233154 1026072 645765 635222 761370 756685 796701 802374 813516 823054 939197 936405 5125705 5286217 39.35 71.3 1
11:04:49 2024-01-29 692047 681627 193579 189420 308345 318183 336115 334115 209557 207528 253719 257464 292516 297559 4492803 4858339 6537143 6387278 1119631 1140832 277489 244084 253120 255720 307255 297275 288572 288797 198750 201656 702820 634434 1509145 1451935 408493 405754 589331 590416 731888 715417 743817 750317 787507 795693 764394 853872 1966694 2066692 1229241 1025379 645305 630952 760176 756199 795533 800009 811779 822433 940865 935476 5071289 5280611 39.35 71.3 1
11:04:50 2024-01-29 692047 683401 192984 189386 309750 315358 337639 334618 209557 207707 252220 257464 294177 296996 4486398 4805487 6546576 6415414 1111813 1144011 277295 243504 254289 255720 305899 300444 286916 287120 198750 201023 691270 632286 1460733 1447818 408041 405826 585549 590531 733890 710303 746287 756236 786947 795693 767841 855091 1972031 2077434 1239022 1026072 651395 637056 761370 765036 793240 793468 811560 829741 936871 928698 5041772 5274920 39.35 71.3 1
11:04:51 2024-01-29 682827 681136 193555 189215 308380 315947 336658 335890 210032 206382 254257 257464 293764 297559 4489599 4755450 6565441 6387536 1103971 1140566 277489 243539 253509 256473 306292 300275 287724 287020 198404 202291 683721 639430 1483697 1438598 408493 405862 585009 591786 735451 709799 746049 755322 782900 793445 772257 856351 1966313 2085224 1219460 1028752 649545 634249 759097 764388 792189 799157 817532 826646 932789 932757 5033234 5261591 39.35 71.3 1
11:04:52 2024-01-29 685703 683656 193415 188864 309280 315874 337165 334001 210213 207384 253719 256257 298574 295637 4492803 4747930 6584306 6396656 1091414 1141379 278271 242721 254681 255720 306861 300948 287117 287085 198750 201656 701327 641719 1474580 1447818 411808 405826 585837 590914 729564 709115 753726 755860 784048 793369 769477 846378 1960707 2065224 1229241 1038793 650932 635599 765737 764388 787479 801418 819936 824847 928348 935476 5099831 5276845 39.35 71.3 1
11:04:53 2024-01-29 683993 681658 192640 189416 307378 318633 336622 334001 210507 206451 253950 257430 292962 296542 4489599 4810400 6640900 6384981 1094554 1138131 277880 243095 254289 255685 307255 297491 287967 287464 198543 201656 680779 641719 1482504 1447818 409304 405826 590011 592660 729601 714368 752928 750502 782936 797857 767804 848829 1960430 2049616 1217504 1035435 643927 634427 765194 757718 788636 802374 819936 821044 930324 940129 5111616 5261666 39.35 71.3 1
11:04:54 2024-01-29 694588 683660 192979 189420 308275 315947 336658 334150 209376 207742 252450 256681 293167 295601 4489356 4831382 6584306 6378171 1097681 1140795 276582 243130 254681 255685 306327 300026 288662 287949 199062 201023 705992 641719 1461680 1452910 410535 405826 590168 590424 728881 716468 752650 750020 786389 799622 762155 846378 1960481 2048160 1217414 1035435 645765 636425 765737 756236 790543 800009 815099 823017 934221 937947 5134204 5276845 39.35 71.3 1
11:04:55 2024-01-29 694588 682181 192589 189420 308090 317734 336386 335890 209592 207707 252220 257857 294177 295150 4486398 4846481 6593738 6387536 1100764 1143640 278271 242721 254681 255685 306362 300026 287522 287949 199374 200988 708792 639887 1468726 1457038 411772 405754 588913 590416 728881 716385 750429 751458 788066 797930 761040 848225 1963896 2048160 1232766 1032491 646687 637848 765171 759995 789799 801172 811523 824713 936954 936550 5152994 5273083 39.35 71.3 1
11:04:56 2024-01-29 690638 682176 192320 189454 308055 315947 335645 334001 209592 207061 252184 258250 294177 295357 4492841 4855747 6603170 6384867 1103714 1142599 277489 242791 255143 255685 307040 299065 287927 287085 199062 200358 701375 635916 1483980 1457038 410535 405147 588079 589694 728881 715875 748216 751458 788627 797930 761077 850720 1965295 2053045 1231198 1031757 647148 638299 765171 762319 793351 802374 811779 824713 938792 937285 5142081 5272946 39.35 71.3 1
11:04:57 2024-01-29 690050 681658 192944 189454 307799 318183 336151 335890 209592 206485 252486 258319 292551 297032 4486398 4870816 6603170 6394137 1110089 1142455 276604 243504 254681 255471 307290 300208 287963 288883 198750 201023 701327 632286 1470280 1457038 408653 405147 588171 589579 729601 715875 746152 750317 788627 793333 764952 852617 1965295 2065224 1253499 1028752 645765 637848 763531 760079 793388 802374 811779 820610 940828 936550 5116679 5284559 39.35 71.3 1
11:04:58 2024-01-29 692047 681141 193590 189254 308341 317553 334635 334618 209376 206520 252450 257430 292106 297595 4489599 4863744 6584306 6387278 1110089 1140795 276410 243504 255072 255471 307040 297635 287117 288797 198715 200848 701327 632286 1468501 1457038 408653 405147 588913 589579 729601 716385 746325 750887 787629 793369 764431 852617 1965020 2062292 1253499 1028789 645765 637580 764082 759491 793388 802374 811779 821044 939458 935228 5107151 5273083 39.35 71.3 1
11:04:59 2024-01-29 691066 680180 192979 189092 308305 317734 334635 335890 209231 206451 252414 257857 292906 297234 4486398 4849613 6574615 6377899 1114847 1140795 275564 243130 254289 255257 307290 297275 287724 288797 198715 201023 701700 632286 1509754 1457038 408493 404541 588496 589276 730289 716385 745188 749214 786442 793297 765553 853872 1965020 2062292 1231198 1026110 645305 636157 763433 759122 793351 801208 811779 820746 937797 935228 5126206 5273083 39.35 71.3 1
11:05:00 2024-01-29 690087 680144 192809 189122 307369 317734 336115 334001 209557 206485 252414 258284 292389 296578 4480004 4865013 6598448 6378171 1102072 1142455 277489 242756 255072 255685 306397 297347 287117 288797 198750 200393 702846 635006 1480866 1457038 410535 405147 588079 588854 730842 714350 748530 750887 786442 797930 761077 851327 1965020 2055964 1229241 1031023 646687 638067 766715 758938 792788 801809 811779 824525 938200 936586 5145261 5261629 39.35 71.3 1
11:05:01 2024-01-29 690050 676318 192944 189386 307839 315658 335609 335890 209592 206485 252522 258284 292346 296326 4486398 4877733 6584306 6387278 1110089 1140869 276216 243469 254681 255257 306826 299355 287117 288476 198715 200428 701327 632286 1475328 1457038 408978 405147 588171 589606 731956 715875 746432 750354 787592 793369 764468 853225 1966419 2065664 1231198 1029558 646687 638103 765171 758938 793388 802374 811779 824525 939531 936586 5116679 5274920 39.35 71.3 1
11:05:02 2024-01-29 691556 680144 192979 189092 308305 317734 335574 333648 209231 206485 252450 257464 292311 297595 4489445 4863479 6584306 6382722 1110089 1140758 276216 243504 254894 255257 306826 299392 287724 288797 198750 201023 701327 632286 1472740 1457038 408978 404541 588079 589579 731956 716385 746049 751569 787629 793369 764985 853225 1966313 2065664 1233154 1028058 645765 637398 765171 756758 793388 802410 811779 824525 936436 936586 5140945 5284559 39.35 71.3 1
11:05:03 2024-01-29 689561 681663 192744 189454 308570 315766 335645 334001 209592 206451 252810 258319 292071 297032 4486398 4861557 6602865 6382983 1106071 1143427 276675 242721 255108 255471 306397 299392 288306 292573 198785 200428 704317 635006 1485796 1461181 410535 405147 587246 589579 730879 715366 746325 750391 787629 797930 761077 851652 1964797 2056444 1231198 1031023 647148 640128 765737 758902 793388 802410 811668 824525 937833 936586 5126765 5282448 39.35 71.3 1
11:05:04 2024-01-29 691066 681663 192979 189424 307413 317734 335609 333683 209592 206451 252810 258284 292906 297025 4489599 4863593 6584164 6382722 1112950 1142077 275757 243504 254289 255685 307040 297275 287117 288594 198439 201339 695123 632286 1469760 1457038 408493 404613 588913 588596 732997 716162 744091 749325 786478 793333 765553 855471 1966694 2062735 1231198 1026110 646226 638312 762453 756126 793388 801244 811556 824375 937833 935889 5126158 5280611 39.35 71.3 1
11:05:05 2024-01-29 691066 676318 192675 189122 307404 317734 334635 335890 209592 207176 252774 258071 292389 297487 4486398 4854445 6612555 6378171 1106109 1140422 276640 242756 254859 254900 306397 297275 287117 288797 198750 200708 683176 633665 1501971 1460144 409304 405147 588079 589464 730879 716385 745188 749325 786478 793333 763274 853595 1962499 2059812 1229241 1029558 646410 640128 763531 758365 793388 801809 813203 820610 939531 936586 5122536 5261666 39.35 71.3 1
11:05:06 2024-01-29 691066 681716 192944 189420 307870 315658 334671 334001 209592 206485 252810 257857 292906 297960 4489356 4860226 6574839 6378171 1113497 1138733 276675 243539 253474 255720 307040 297311 287963 288391 198750 201656 701327 632630 1479455 1456766 408493 405183 589005 590268 732997 716111 744384 750391 786478 793297 764936 853872 1965295 2063150 1229241 1025379 645267 636465 761370 756758 795079 800081 811742 820647 940198 933872 5088799 5282448 39.35 71.3 1
11:05:07 2024-01-29 692047 680914 192979 188791 308376 315947 334671 334653 209592 206485 252810 257464 292106 297595 4489445 4845778 6528212 6384867 1116326 1138733 277295 243130 257958 256508 305864 297009 288368 287949 198715 201023 702820 635791 1459535 1447818 407913 405826 588913 592021 735085 716385 742088 751458 784147 793445 763274 856351 1968095 2056876 1231198 1019612 646687 636425 760287 756150 793388 797760 815840 823676 937797 933872 5081537 5273083 39.35 71.3 1
11:05:08 2024-01-29 692047 681395 193284 188830 308341 315947 334600 334150 209231 206485 252774 257285 293317 297234 4480004 4832231 6528212 6382722 1118033 1139577 276675 243574 253085 255756 307290 297311 287963 288594 198612 201339 701327 633080 1484287 1454972 408493 405505 589712 590305 732997 716385 743186 750391 785922 795693 764985 856351 1966197 2055385 1253499 1024060 646687 636502 760256 756721 793388 801341 811593 822433 937833 935925 5124342 5273083 39.35 71.3 1
11:05:09 2024-01-29 691066 679917 193284 189258 308310 317734 334671 334150 209411 207061 252810 257072 292906 297234 4489599 4839219 6560870 6382983 1116438 1140422 275793 243574 253899 255756 307325 297275 287963 288391 198750 201515 701327 632286 1490558 1457038 408493 404577 588877 589776 732997 715875 744240 749325 787072 793297 765022 853872 1964800 2050992 1231198 1025524 646687 636388 762450 756721 793388 802405 811779 820647 938497 935264 5126422 5273083 39.35 71.3 1
11:05:10 2024-01-29 691066 676056 192675 189275 307369 315947 334635 333648 209592 206485 252774 257857 292906 297025 4480004 4853122 6593717 6378171 1115642 1142077 275564 243130 254254 255257 307290 297275 287522 292573 198715 201023 701327 632286 1472225 1454972 408493 404577 589712 590365 732997 714764 742088 749325 786478 796256 765022 853872 1963404 2062735 1229241 1024877 645765 635454 761370 756186 793388 802479 811779 820683 937797 936586 5135827 5265568 39.35 71.3 1
11:05:11 2024-01-29 690576 679917 192679 188864 309629 317734 334635 334001 209592 206485 252774 257464 293048 297523 4480004 4864971 6574615 6368806 1109814 1142077 275793 243130 254325 254900 306397 297275 287117 288797 198404 200848 701327 631846 1467500 1457038 408077 404895 588386 588628 730975 714350 744240 749325 786442 793297 764440 851364 1960616 2059812 1229241 1028421 645765 637325 762990 756758 793388 802479 811202 823500 936436 935228 5126234 5265568 39.35 71.3 1
11:05:12 2024-01-29 689561 676318 192336 189122 307374 315947 335645 333613 208626 206485 252738 258284 293558 296758 4480004 4867192 6593489 6375842 1115642 1138733 275599 243539 254289 255506 307290 299573 287963 288476 198750 201691 699834 632286 1484080 1454972 408493 405502 589395 590305 732997 714764 743284 749858 786442 795693 764366 853909 1964800 2063113 1231198 1024877 645305 634485 761370 756186 793388 802479 810336 820683 939531 933872 5075768 5273247 39.35 71.3 1
11:05:13 2024-01-29 692047 679881 192984 188267 308411 315586 334635 334150 209265 206485 252810 257107 292106 297559 4470652 4836406 6518886 6375728 1116326 1139614 276711 243130 257958 256508 305864 297275 287963 287949 198750 201374 701327 636245 1463920 1446791 405745 407941 590550 590425 737218 715307 745411 751959 784110 792288 762698 855640 1966197 2069006 1237066 1018951 645765 635939 757036 756758 791103 798903 811560 825508 936871 928547 5062753 5261666 39.35 71.3 1
11:05:14 2024-01-29 691066 681949 192975 188825 308411 314621 336693 334001 209231 207563 252738 257285 293352 295995 4477070 4784471 6528212 6387536 1110225 1137121 276675 242756 253934 255685 306393 300212 286916 288391 198785 201023 699904 634434 1460480 1446791 408077 405610 586345 590231 735085 712322 745374 755311 784183 792324 765553 853872 1964240 2071942 1228928 1025524 649545 636911 761370 762353 793203 793540 810911 829151 937535 929537 5028774 5256216 39.35 71.3 1
11:05:15 2024-01-29 682827 682491 192809 188830 308090 315911 335680 333495 210213 206231 252810 257891 293048 297032 4477032 4775231 6565513 6378171 1103191 1137084 276445 243504 253509 255720 305437 297419 286714 288133 197509 201691 680779 634434 1489139 1436287 408493 405610 586345 593780 734857 710031 746050 751959 781310 792288 771159 854906 1957834 2078199 1186709 1028305 647610 632902 759181 764022 791680 798029 818188 826683 932093 930195 5018016 5256216 39.35 71.3 1
11:05:16 2024-01-29 683989 679745 193019 188791 309280 314878 335645 334001 209592 207278 252810 260843 293104 295565 4465278 4726024 6560840 6366608 1088302 1137121 277880 242011 255072 255292 306861 300311 286311 288680 198128 201058 698341 641719 1479081 1443717 410608 405502 585928 592900 730397 711126 746661 753062 782651 797857 770063 847930 1955534 2056894 1227285 1038390 651321 634698 765737 762935 786361 797164 818757 823091 926377 928475 5079394 5256216 39.35 71.3 1
11:05:17 2024-01-29 682560 680193 191765 189489 306450 315947 336422 333495 209627 206209 252774 256647 292587 295429 4470652 4767129 6621466 6366608 1091364 1136887 277295 242791 254289 255292 307325 297563 286974 287085 197543 201691 685192 639430 1458355 1446791 409267 404325 589106 595472 728844 712137 749710 746869 781310 799622 769479 849219 1949370 2050618 1239535 1036409 645728 632902 764652 757865 788076 802410 820514 821044 929006 936659 5109812 5263717 39.35 71.4 1
11:05:18 2024-01-29 690794 682167 192984 189122 308345 315947 334600 334653 208939 206451 252810 255901 293558 295422 4477032 4803565 6574578 6359730 1094554 1140459 277880 242383 254289 255506 306717 297635 288368 287985 198785 201691 682250 641719 1457972 1447818 411411 405574 590582 594625 730397 717405 749117 749325 783841 793369 763274 848537 1955534 2041424 1249509 1035323 645305 635599 765208 756384 788076 800081 818151 820647 930081 936623 5121182 5269324 39.35 71.3 1
11:05:19 2024-01-29 694508 680787 192670 189122 307378 315874 335609 334001 208904 208217 252774 256681 293764 294771 4474737 4824519 6565818 6369082 1097681 1138770 277880 242046 254325 255292 306681 299355 287845 287140 198785 201023 689606 640802 1455182 1452910 411998 405502 590550 591144 728844 717447 746956 749599 783039 797857 761077 847496 1957799 2041424 1219333 1032454 643927 634630 765171 754549 788754 800081 813905 820647 931470 933909 5111541 5265568 39.35 71.3 1
11:05:20 2024-01-29 694020 682213 192406 189122 307378 315947 335645 334001 209265 207061 251955 257107 293352 294699 4477032 4833779 6574652 6369082 1099198 1137121 277489 242418 254289 254935 306113 299124 287117 287140 199235 200393 696962 638062 1459278 1454972 411998 405180 588840 590231 728844 715307 748642 750391 784220 797857 764176 847167 1959225 2041424 1217321 1031205 646687 637398 765737 757793 789983 800081 811779 822801 932789 933872 5141209 5267473 39.35 71.4 1
11:05:21 2024-01-29 689382 680144 192301 189386 306450 315947 334600 334001 208737 206416 252488 258284 293317 295150 4477032 4849927 6574685 6362016 1102856 1138733 276604 242011 255072 255222 306362 297239 287522 288355 198715 200393 702846 634098 1470232 1457038 410825 404289 587063 589427 728844 713842 746436 749325 786405 793333 761576 849016 1956924 2049616 1229241 1030432 645765 637361 765194 761292 792226 799996 811779 821007 936871 933872 5133752 5250307 39.35 71.3 1
11:05:22 2024-01-29 689040 676281 192167 189088 306450 315911 334635 334001 208557 206451 252738 258250 292870 295673 4477032 4855747 6588752 6375842 1108510 1140385 276180 242721 254289 254865 306327 299573 287117 288680 198715 200848 695620 632286 1469457 1455054 410532 404859 588052 589468 728844 714350 744361 749325 786442 793261 763859 850832 1960616 2058852 1229241 1028459 645305 637361 763531 760033 793388 801766 811779 823388 938200 935889 5126422 5277014 39.35 71.3 1
11:05:23 2024-01-29 691561 676245 192640 188952 307343 315947 334635 334001 208591 206451 252810 257464 291697 297241 4477032 4854126 6574578 6368806 1106621 1140385 276410 242791 254894 254900 306362 297635 287117 288391 198439 200393 697070 632286 1468916 1461255 410825 404859 587932 589505 729933 712129 744240 749325 786442 793333 762884 850832 1959225 2058889 1229241 1028459 645305 636425 764157 759416 792226 801803 811779 821007 938200 933872 5133865 5263717 39.35 71.3 1
11:05:24 2024-01-29 689783 676214 192336 189254 307128 315947 334600 334001 209244 206451 252774 258036 292835 296398 4477032 4839256 6565352 6368806 1109814 1142041 274949 243504 254077 254509 306397 297203 287117 288391 198128 201023 703006 631383 1461105 1460216 409657 404574 588386 588739 731534 713174 743636 749325 786405 796820 765134 848339 1963404 2064754 1207818 1027724 645765 636425 762573 760159 793388 801803 811779 822801 938865 933872 5118570 5254090 39.35 71.3 1
11:05:25 2024-01-29 690794 676281 192940 188795 307879 315947 334635 334001 209244 206451 252738 256647 292389 297451 4477032 4839858 6560870 6363978 1112982 1139577 274949 243334 253509 254865 306826 299573 287117 288070 198715 201199 699834 631383 1478544 1454018 409074 404859 589772 590379 732056 713211 742135 749325 784183 795693 765134 852035 1963404 2065224 1229241 1025524 643927 630952 765317 756721 793388 801200 811779 820647 939531 933872 5069988 5261966 39.35 71.3 1
11:05:26 2024-01-29 691780 676209 192948 188271 307879 315911 334565 333648 208952 206451 252702 256681 291662 297559 4477032 4837530 6509561 6348418 1118345 1137084 276640 242756 253297 255756 306825 297671 288048 287746 198715 200743 701327 635006 1488797 1445729 410532 407977 589470 590416 734857 714221 746399 753450 784147 791096 762341 853321 1963404 2062783 1217414 1019027 646687 636425 760244 758401 791103 795611 811779 825471 936871 930195 5032366 5261966 39.35 71.3 1
11:05:27 2024-01-29 684721 676209 192371 188660 307128 314621 336693 333459 208917 206451 251919 257251 292106 295673 4470652 4794745 6546862 6380295 1103831 1137121 274949 242756 253509 255471 306861 297635 285543 287120 198094 200883 701327 631834 1467625 1441618 409365 405502 584679 590416 733187 709295 743636 752877 783603 792848 768961 853284 1959196 2074699 1225329 1022599 649545 634698 761873 763435 792226 798029 815099 825434 932752 928881 4990101 5246677 39.35 71.3 1
11:05:28 2024-01-29 685742 679885 193249 188237 308380 314914 335609 334001 209411 206451 252810 260772 292551 295565 4467667 4709830 6542202 6359440 1094538 1135438 276389 242552 253474 255685 306861 299355 287234 288391 198128 200393 689606 640802 1454008 1436404 410825 407941 586345 593780 733034 710303 750781 754523 778474 795130 766771 849016 1956403 2056950 1227285 1028926 648622 632454 763494 761237 784229 793504 820520 825508 926377 930195 5066369 5245001 39.35 71.3 1
11:05:29 2024-01-29 682827 681368 192371 189122 306445 314914 336658 334001 209557 206416 252774 256647 292516 293801 4470652 4737819 6602815 6348381 1087414 1136243 276640 242383 254254 254083 306327 297347 286405 286981 198094 201023 686664 637153 1468248 1445454 410825 406004 586345 593187 727810 710031 748642 746869 779614 799021 766944 844085 1947945 2055455 1223373 1035771 647148 632728 765664 761237 787711 800081 818733 822801 928348 928583 5098205 5258101 39.35 71.3 1
11:05:30 2024-01-29 684769 682454 192375 188791 306913 317734 334565 334001 209557 206197 252810 256257 292906 295393 4470652 4794745 6607576 6359141 1091336 1137084 277489 242552 254077 255257 306078 296993 287963 287949 198439 201656 689383 640802 1456940 1449885 410825 405538 590168 593896 728844 715343 750245 747164 783010 793297 764578 846893 1949445 2050618 1227285 1033962 643469 633799 765700 756410 786125 801244 816370 821007 927383 936623 5102425 5246565 39.35 71.3 1
11:05:31 2024-01-29 691061 679708 192336 188660 307378 315874 334671 334115 208253 207567 252738 255867 292693 294574 4471675 4808403 6574874 6348418 1097597 1138733 277295 242011 254681 254865 306861 297599 287117 287746 198750 200358 705806 637115 1495842 1460216 411704 404895 587499 589505 728844 715764 746474 750391 785885 793369 760611 849370 1955020 2046157 1221088 1029558 647610 636425 765700 758609 788864 800117 811518 822801 934845 933909 5135827 5256216 39.35 71.3 1
11:05:32 2024-01-29 686747 676245 192371 189122 306415 315911 334635 334001 208939 206175 251955 258105 293048 295185 4470652 4850112 6593489 6368806 1099980 1136279 275793 242046 254894 254687 306113 297599 286830 288355 198439 200358 694170 633248 1461337 1460216 410825 404289 588042 589505 728844 713113 746399 746832 785849 798039 761223 852612 1957799 2050618 1229241 1028789 647148 637361 765157 756126 791103 801208 810326 821044 935544 935264 5111504 5256216 39.35 71.3 1
11:05:33 2024-01-29 686747 676245 191765 189053 306450 315947 334635 334001 208904 206175 252702 257678 292425 296333 4477032 4855747 6593489 6368520 1101253 1138733 276675 242046 254894 254900 306113 299996 287117 288066 198715 200358 707299 633209 1464777 1460216 410825 404289 586498 588674 728844 717659 746548 749325 785293 793513 760110 850594 1957799 2044777 1225090 1029558 645489 637858 765700 756758 790543 800045 811504 821007 934845 933872 5126422 5261966 39.35 71.3 1
11:05:34 2024-01-29 686005 678709 191730 189416 306415 315947 334600 334001 209231 206451 251955 257857 291662 295150 4470652 4845408 6574615 6363978 1099959 1139577 276216 242552 254325 254687 306113 299029 287117 288846 198128 200393 699970 632286 1478920 1459942 410825 404895 587210 588642 728844 714076 745337 749325 786442 793513 761223 851626 1961563 2056628 1229241 1028826 645765 639219 763531 756758 792226 800117 811202 821044 937535 933909 5128498 5256216 39.35 71.3 1
11:05:35 2024-01-29 688216 676056 192189 188821 306913 315947 334600 334001 208904 206451 252738 257678 293048 296333 4470652 4848851 6593489 6373350 1103714 1140385 276445 242756 254325 254900 305437 297239 287117 288594 198439 200393 688596 634060 1467424 1460216 410825 404361 587210 588743 728844 713335 746436 749325 785849 793513 760680 849016 1959008 2050618 1229241 1028459 645305 639219 764082 756721 792226 800117 811202 821044 936871 933909 5122762 5239054 39.35 71.3 1
11:05:36 2024-01-29 687532 676209 192375 189084 306915 315947 334600 334001 208882 206451 252738 257499 291980 295493 4470652 4852297 6574615 6362167 1108510 1138733 274985 242383 254289 254118 305899 297888 286311 288066 198404 200219 702820 632754 1467490 1458140 410240 404397 587329 588647 728844 713842 743256 749325 786624 793477 762921 849053 1962499 2053945 1229241 1027724 644845 638312 761370 755652 792226 802663 810624 821044 938200 933836 5117016 5254464 39.35 71.3 1
11:05:37 2024-01-29 687877 676173 192371 188791 306913 315947 336347 334001 208626 206416 252524 257464 290705 296217 4461300 4846481 6569897 6359440 1103441 1137084 276640 242383 254325 254865 305899 297635 287117 287949 198128 200393 690025 634060 1462725 1458140 410825 404397 587210 588670 727856 712828 744240 747201 786588 793549 762341 849016 1958770 2050618 1229241 1028926 645305 638312 763568 756758 791103 802406 811779 821044 936871 935228 5133865 5258101 39.35 71.3 1
11:05:38 2024-01-29 687008 676209 192033 188825 306485 315947 334635 334001 209279 206451 252774 258071 292425 296434 4477032 4839219 6565765 6359440 1109814 1138770 274949 242756 254289 254509 306397 297203 286714 287949 197578 201023 703006 632286 1503680 1458140 409657 404397 588459 588789 731012 714350 743673 749325 786624 793441 765134 848339 1960594 2058352 1229241 1026990 645765 636911 761370 755616 793388 801839 810624 821044 938200 933872 5098205 5231595 39.35 71.3 1
11:05:39 2024-01-29 690049 676245 192375 188756 307378 315947 336347 334001 208917 206451 252774 256681 292425 297261 4470652 4839858 6537537 6359730 1112982 1137121 275406 243504 253474 254865 306397 299362 287117 288476 198439 201023 695620 632286 1482553 1450917 408493 405324 589001 590434 732056 714727 742181 749325 784293 793405 765134 853113 1964800 2062735 1231198 1022599 645305 630952 759217 755616 793388 800068 810336 823054 938200 928583 5066369 5261966 39.35 71.3 1
11:05:40 2024-01-29 691409 676209 193014 188494 308380 315838 334600 333648 208952 206451 252774 256681 291697 296843 4470652 4821101 6509561 6366608 1113403 1137084 276711 242552 253509 255685 306393 299392 287234 287746 198577 200988 704313 635916 1497801 1446795 410240 408086 587210 589960 733780 713842 746450 754598 786031 790647 764045 853759 1966197 2070473 1246847 1021870 649462 636461 759181 759011 791103 795611 811779 827971 936871 930195 5025184 5261966 39.35 71.4 1
11:05:41 2024-01-29 682555 676250 192679 188533 307843 315394 336622 332990 209279 206416 252524 257499 291697 296542 4470652 4774207 6546862 6366608 1103045 1135438 276216 243334 253120 255292 305403 299392 287032 287120 197509 201691 696848 635916 1476986 1440593 408493 405682 583336 590526 732883 709259 743673 752342 779764 788806 767656 853759 1959709 2072317 1223373 1022599 650390 633799 758607 763435 791103 797904 815136 824261 930117 930195 4997008 5247000 39.35 71.3 1
11:05:42 2024-01-29 684140 676020 192675 188233 308380 315394 335680 334001 209411 206451 252774 260772 292587 295393 4467667 4707493 6546862 6348381 1088302 1135438 276675 242011 254929 254865 306861 300063 286427 288797 197543 200883 699834 639574 1513508 1444700 410426 405324 583749 592095 728844 710303 750781 751273 779728 793549 767767 846266 1953578 2053982 1227285 1034929 650432 634698 765737 762353 784265 799721 816370 823054 927690 928547 5064910 5248767 39.35 71.3 1
11:05:43 2024-01-29 680893 676268 191730 189161 306406 315947 335645 333495 209244 206238 252738 256469 292906 295508 4461300 4756943 6612367 6350378 1088335 1135438 276711 242552 253509 254118 306397 297437 286311 292573 197509 201058 686664 638657 1456955 1444700 410240 403225 585513 593358 727810 710303 748665 747642 779724 798039 767693 848119 1954145 2049165 1245520 1036409 645765 632902 765737 758975 785968 801236 819936 821044 928348 933909 5093046 5246864 39.35 71.3 1
11:05:44 2024-01-29 684030 676056 192371 188660 307404 315947 335872 334001 208939 206416 252810 255901 293459 295185 4461300 4778223 6584164 6340710 1096116 1134479 277880 242011 253544 254900 305437 297302 287963 287140 198439 201023 699834 641414 1464777 1448854 410825 405324 589749 592937 728844 714258 750245 746549 779764 793477 761260 846870 1954145 2041424 1229241 1033962 643927 630952 764652 755711 786560 798919 813942 819446 930324 935925 5102425 5231745 39.35 71.3 1
11:05:45 2024-01-29 691556 681535 192202 188825 307374 315911 334635 334001 208904 207418 252310 256291 293352 294528 4467667 4811722 6584164 6348418 1100782 1137121 276251 242418 254360 254722 306362 299065 286714 288476 198128 200079 690025 634098 1470896 1458903 410532 404433 586913 588670 728844 714076 744351 746942 786624 793549 761260 848792 1961302 2051038 1231198 1028058 645765 637858 762990 756758 792825 801244 811202 821044 937535 933872 5117016 5246864 39.35 71.3 1
11:05:46 2024-01-29 687050 680484 192371 188830 306445 315947 335872 334001 208939 206265 252774 257464 290811 296125 4467667 4850112 6565184 6350378 1103182 1137158 274949 242756 253544 254118 306362 297239 286916 288355 198404 201023 695620 632286 1477483 1457892 409365 404397 588075 588633 730916 714076 742014 746942 784329 793369 763458 851194 1960594 2056968 1225329 1026110 645305 636388 761370 756384 792788 799446 810624 821044 938200 933836 5099719 5258101 39.35 71.3 1
11:05:47 2024-01-29 689036 678484 192336 188664 307124 315911 335872 334001 208869 206231 252702 256257 291945 297451 4461300 4830479 6546845 6348532 1111825 1136897 276640 242046 254150 255720 306861 297563 287553 287949 198404 200988 701327 637285 1459073 1445454 408203 405682 588996 590416 734077 714963 742107 750391 781970 788806 762917 853047 1963404 2062735 1231198 1019560 645765 630952 758669 760287 793351 799157 811560 823017 938200 928511 5051177 5254464 39.35 71.3 1
11:05:48 2024-01-29 689524 678746 193014 187873 308345 313563 334565 335890 208219 207209 252738 256647 291591 296506 4455918 4763638 6509561 6366608 1107060 1136243 275757 242383 253297 254865 306393 300420 285436 288476 198543 200358 699904 632286 1466645 1445729 409657 405610 583418 589505 731956 711126 742135 754131 783112 791101 765700 852035 1964361 2069006 1227009 1022464 651043 636502 760831 762935 792226 793432 811251 827308 934809 927533 4994744 5244987 39.35 71.3 1
11:05:49 2024-01-29 680626 676173 192675 188198 308059 314878 334635 334001 208904 205740 252774 255901 291945 296254 4458301 4708556 6537537 6359141 1088265 1137432 277880 246216 253509 255471 306393 299355 286857 287949 197543 201023 685192 641875 1451477 1443672 411998 405682 583749 593358 730397 710303 750781 753559 779724 793405 767878 846833 1953391 2056931 1227285 1032491 649462 635599 763568 761237 784168 798029 819928 824224 924992 931511 5067819 5239357 39.35 71.3 1
11:05:50 2024-01-29 681313 676245 192071 189258 306987 315874 334635 332990 209231 206061 252544 256257 292425 294699 4461300 4770481 6602815 6350075 1090587 1138770 276675 242011 253474 254900 306362 297527 287364 292501 197543 201691 680779 639574 1482787 1445729 410825 405003 588042 593780 728844 713842 750245 745736 780830 798039 767878 848411 1954971 2047224 1235545 1033962 644650 632792 762990 756758 784265 802410 818770 821007 928348 936586 5093046 5248729 39.35 71.3 1
11:05:51 2024-01-29 689561 676281 192560 188791 309046 315874 335872 333613 209050 206416 252774 260807 293281 294735 4461300 4778223 6556188 6348532 1096116 1140114 277880 242011 254077 254865 306861 297599 287482 287140 198750 200848 691077 639574 1468105 1452897 411998 405324 588877 590379 728844 715233 749710 751569 783148 793549 761223 846527 1960707 2041424 1235110 1029558 644650 636502 765737 755711 788828 797760 811481 822801 930081 933177 5111804 5254352 39.35 71.3 1
11:05:52 2024-01-29 690992 676209 191765 189122 306441 315874 334635 334001 208904 206485 251919 256681 292870 293908 4461300 4815260 6565513 6348381 1099198 1136850 275757 242011 254289 254118 306825 297527 287293 287949 198404 199592 695620 632211 1476572 1459177 410825 403792 587078 587762 728327 713335 745300 746795 786031 793513 760648 849370 1956253 2044777 1229241 1028058 645728 638312 763568 756758 791103 799482 811668 821007 937535 933872 5098205 5261966 39.35 71.3 1
11:05:53 2024-01-29 688060 678631 192640 188630 307124 315947 336347 334001 208904 206416 252702 256647 290740 296578 4467667 4821101 6542180 6348343 1112608 1138462 276640 242349 254509 255685 306825 297527 287887 287544 198439 200393 691077 635916 1456670 1453387 408493 405646 588877 590522 733034 713174 742014 750391 781970 788806 762340 853721 1963395 2062735 1229241 1019523 643727 635452 758669 760287 793388 800287 813329 820683 938200 928547 5053361 5231558 39.35 71.3 1
11:05:54 2024-01-29 691061 676173 192979 187907 308380 314878 336347 334001 208579 206416 252488 256647 291980 296326 4467667 4788662 6499413 6373350 1106195 1136625 276410 242349 253509 255471 305962 297635 286566 287140 198404 200393 692548 635006 1482220 1448822 409657 408086 585760 588633 733329 712322 744277 754131 784329 790647 764036 854360 1963395 2059790 1223171 1020285 647610 636502 759181 758975 791103 793468 811668 827308 935508 928844 4981100 5243096 39.35 71.3 1
11:05:55 2024-01-29 680622 676173 192679 188233 309524 314878 334671 334001 208904 205740 252810 255901 290776 297032 4455123 4688299 6528212 6350075 1089857 1136243 277880 246461 253544 255292 306393 300420 286275 288066 197509 200883 688135 641414 1459076 1437523 411998 405682 583840 593358 730916 710303 752121 754672 779724 792774 767333 847167 1955009 2057073 1227285 1031757 648622 634698 763568 762317 784168 793540 819353 825471 925029 930195 5062753 5244987 39.35 71.3 1
11:05:56 2024-01-29 680828 676281 192036 189386 305952 315911 335645 333495 209265 206061 252544 255901 292425 293908 4452111 4729609 6612555 6345234 1088302 1137705 276640 242349 253509 254474 306397 297888 286552 287330 197474 200848 695355 637742 1489923 1443672 410825 403225 587329 593780 727810 712322 749546 747201 780830 798039 767878 847808 1953616 2047224 1217504 1032491 643927 632792 764652 756758 784229 801244 818770 819839 927690 928583 5090317 5237512 39.35 71.3 1
11:05:57 2024-01-29 686005 676209 192206 188233 307124 315874 333983 334001 208253 205740 252450 260772 290811 294735 4458301 4766475 6537224 6340710 1096116 1134479 277295 246461 253544 254865 306861 297888 286714 287801 198750 200393 696848 639116 1457024 1454018 412015 404433 588579 589960 728844 714221 748380 750391 784256 793513 760648 845925 1954822 2039978 1221252 1028058 645305 638190 765194 755847 788828 798919 813516 820338 930117 928583 5113363 5244987 39.35 71.3 1
11:05:58 2024-01-29 689655 675912 191765 189122 306406 315616 334600 334001 208904 206416 251529 256715 292071 293837 4458301 4818683 6556188 6350075 1099198 1134479 275793 242046 254325 254865 305437 297239 286714 288125 197543 199731 695620 632211 1501894 1455054 410532 403792 587210 588289 728844 713335 746436 748793 786031 793441 760685 849016 1960317 2049165 1229241 1026599 643927 636947 763568 756273 791103 800081 811202 821044 935544 933872 5105135 5248832 39.35 71.3 1
11:05:59 2024-01-29 685483 677675 191730 188791 306192 315947 336347 334001 208904 206382 252148 257499 291980 295341 4461300 4853273 6556008 6350075 1109978 1138131 274458 242791 258322 254118 306148 297491 286781 287746 197543 200393 699834 630939 1477058 1450917 408493 404113 587210 589505 730953 713174 742833 746942 784293 792252 762847 850788 1956141 2056894 1227285 1022464 643469 635599 759181 755711 792825 797760 810624 821044 938200 928547 5061776 5246864 39.35 71.3 1
11:06:00 2024-01-29 689031 677936 192979 187613 308345 314621 335872 334001 208253 206416 252148 256257 293048 296506 4461300 4788662 6489981 6359730 1105369 1134857 276445 242756 253474 255685 305962 297635 286378 287140 198543 200219 689606 635006 1455836 1443672 409657 405754 585476 588674 733187 712322 746399 753596 784329 790089 762376 852035 1972041 2066075 1246847 1020285 647664 636230 756999 758975 791103 793432 811779 826720 935544 928881 5013555 5237596 39.35 71.3 1
11:06:01 2024-01-29 680622 676173 192171 188233 306913 314878 334600 332018 209592 205740 252378 256681 291093 295404 4451948 4736692 6528212 6350075 1100034 1134820 276251 242756 254150 255257 306105 297563 286714 288532 197474 201550 680779 637285 1476784 1436404 408493 405646 582892 592095 732668 708217 745868 752528 780830 788770 765896 850825 1969224 2075219 1243525 1024649 647664 632558 758130 762894 788864 793540 813979 824261 930081 928881 4994744 5239357 39.35 71.3 1
11:06:02 2024-01-29 684232 676245 192371 188203 307413 313921 335609 333531 208869 206238 251914 256042 293352 294574 4451948 4698227 6537537 6354606 1085202 1134479 276675 246461 254325 254687 306825 299392 286074 286828 197509 200428 697881 641414 1487442 1443672 412309 405039 583596 592095 728844 709259 750598 751354 775270 793549 765860 845287 1956403 2053528 1227285 1033962 648622 635599 765194 761776 784168 799157 816333 822781 924900 930195 5069988 5235621 39.35 71.3 1
11:06:03 2024-01-29 681859 676209 191756 188529 305947 315947 334600 333495 209265 205774 252378 255867 292425 296085 4451948 4750760 6574615 6331344 1091364 1134479 276640 242046 253297 254687 306113 296618 286916 288532 197509 201058 680779 639574 1450103 1443672 410550 405324 587499 593780 728844 713842 749457 747164 779724 793513 765700 846564 1955009 2045772 1219460 1032491 643011 633763 762990 755948 785840 800081 817569 820769 926252 933909 5098205 5248729 39.35 71.3 1
11:06:04 2024-01-29 688060 676245 191765 188203 307404 315394 335872 334001 207929 206416 252414 260807 293048 293837 4451948 4789576 6546862 6340710 1096779 1135438 277259 246461 254112 254509 306861 297527 286781 287684 198750 200079 704313 637742 1470569 1454018 412015 405003 588042 589505 728327 714221 748322 750391 784329 798039 760685 846564 1969506 2041424 1225090 1028058 645765 637252 764652 755711 788864 798919 811523 819756 932977 928583 5126535 5244996 39.35 71.3 1
11:06:05 2024-01-29 687695 676025 191769 189039 306410 315394 334331 334001 208904 206382 251176 257285 291980 293908 4458301 4821093 6570158 6339237 1099198 1137158 275371 242011 254289 254118 305437 297527 286830 292235 197543 199765 702846 631846 1464941 1455054 410550 403828 587210 588633 728844 712828 745042 745736 786068 793477 762376 849053 1959121 2056444 1229241 1026525 643727 637703 761370 755616 792825 799482 810624 820769 936871 933872 5107611 5245225 39.35 71.3 1
11:06:06 2024-01-29 687050 675989 191734 188233 306450 315947 335872 334001 208759 206416 252414 256681 290334 295673 4458301 4833779 6556008 6341026 1109299 1138131 274529 242756 253544 254154 306113 297563 286916 287746 197578 200393 699834 631392 1464307 1455054 408493 403828 587499 588670 730916 714350 744202 747533 786031 793441 764615 848339 1960641 2056444 1229241 1023192 645305 636230 760293 755711 792825 798919 810624 821044 938200 928619 5053611 5237737 39.35 71.3 1
11:06:07 2024-01-29 689556 677456 192371 187907 307879 314914 335872 334001 208288 206451 252342 255901 291732 296578 4448936 4793115 6480863 6350075 1106270 1134479 275793 242011 253085 254900 305746 299392 285508 287715 198404 200079 707299 632286 1466591 1443672 409657 405718 583785 588633 733034 710303 745337 754167 784293 791205 764615 848339 1964526 2059790 1221252 1020285 649462 638039 760293 761850 792825 793432 811779 827897 935544 927496 4986422 5235621 39.35 71.3 1
11:06:08 2024-01-29 680144 676178 192340 188198 307343 314914 334635 333766 208939 205101 252414 256647 290917 297032 4451948 4723942 6508846 6330148 1090598 1134479 277489 246497 253297 255292 305962 297635 286222 292307 197578 200393 698341 640954 1454587 1434359 411722 405754 583785 593780 730953 710303 750020 753450 779172 792846 765700 849016 1953354 2059812 1227285 1029558 647610 634698 761370 761237 784168 793540 819936 826446 924900 930195 5060583 5237512 39.35 71.3 1
11:06:09 2024-01-29 679822 676245 191730 189122 305525 314914 335645 332990 209231 206061 252342 255867 291662 293595 4451948 4743701 6593605 6330148 1088335 1135475 276675 242383 253509 254118 306397 297563 286427 287700 197474 201058 693862 638199 1466591 1444700 410550 403225 586379 593358 727810 712322 748858 745736 779724 798039 765860 846564 1946298 2044777 1219460 1033962 643727 633763 764652 756758 784265 800081 818770 820769 926985 933909 5081537 5237751 39.35 71.3 1
11:06:10 2024-01-29 685519 676245 191800 188254 306445 315838 333983 334001 208759 205774 252486 260772 290917 293872 4448776 4775747 6546576 6330148 1094554 1135438 276675 246114 253544 254154 306861 297563 286427 287482 198439 200219 701327 639116 1457351 1452984 411722 404433 588042 589505 728327 714221 749394 746869 783738 793549 760110 846527 1954747 2035610 1239022 1028095 645305 636802 764652 756384 788864 797760 812937 820375 930117 928583 5096905 5244987 39.35 71.3 1
11:06:11 2024-01-29 687695 678732 191730 188825 305978 315394 335872 333531 208904 206095 251176 256715 292425 293801 4448776 4818683 6565746 6340710 1097634 1135475 274949 246395 253899 253906 305403 297527 286311 288532 197543 199765 680357 631846 1474730 1455054 409966 403261 587242 588216 728844 713335 745080 747201 785476 793513 761260 849053 1957611 2050618 1227285 1026562 645765 638336 761370 756273 791103 798955 810624 820769 937535 933872 5105495 5237517 39.35 71.3 1
11:06:12 2024-01-29 686041 675952 191765 188615 305947 315911 333983 334001 208288 206095 252346 257072 291093 295185 4451948 4833779 6565513 6330186 1106109 1136511 274721 242587 253509 254118 305437 297527 287032 288125 197543 200463 698341 630033 1464202 1454018 408493 403225 587210 588216 728844 713335 744240 745736 785439 793441 763531 851589 1957747 2053982 1229241 1024649 644845 637129 761370 754549 792263 800081 810624 821007 937535 928619 5057391 5237512 39.35 71.3 1
11:06:13 2024-01-29 688023 678631 192301 188038 307338 315802 333983 334001 208219 206382 252378 256257 290705 296542 4455288 4811722 6499560 6354606 1107022 1134479 275757 242011 253439 254865 305746 299573 286916 287801 198370 200044 704313 634098 1456955 1444700 409966 405718 583863 589468 734599 712322 745575 754131 784256 790647 763421 853450 1966201 2062893 1223171 1020285 649462 638299 759181 758975 792226 793432 811779 827623 935508 928808 5001886 5235621 39.35 71.3 1
11:06:14 2024-01-29 678073 677936 192301 188164 307093 314878 336822 332954 209196 205135 252666 256647 291909 296297 4452111 4734066 6528212 6348532 1097643 1133638 276604 242011 254150 254865 306825 297563 286039 287873 197474 201304 669010 638657 1472069 1432319 409382 405646 583836 593187 733034 708180 745575 752528 779724 791205 767523 850788 1957611 2078199 1235545 1023920 647610 633554 758130 761201 788828 793504 816333 827271 929314 930195 5004150 5233718 39.35 71.3 1
11:06:15 2024-01-29 682832 676209 191756 188537 307343 313886 336115 332954 208544 206061 252274 255124 292870 293765 4452111 4716759 6546862 6348532 1085202 1134479 276640 241942 254645 254083 306825 297419 285401 288581 197474 200358 698341 637742 1487886 1441618 412548 403153 584679 592095 726669 709222 749710 751569 779724 797476 765860 844011 1955313 2050618 1225329 1034698 647610 633517 765194 761164 786398 798029 816296 824647 927690 931511 5075768 5233441 39.35 71.3 1
11:06:16 2024-01-29 681313 677936 191730 188550 305917 315911 333983 333730 208869 205740 252702 256038 291945 294699 4452111 4764275 6565549 6335585 1094554 1134479 277616 241774 253509 254865 306861 297527 287522 286700 197543 200848 698341 639627 1469317 1448822 410713 405288 588909 592095 728844 715233 749996 749288 781417 793477 761223 846490 1956216 2038004 1231198 1031023 641888 636050 763568 755311 786398 800287 813905 823392 928694 933836 5098205 5242820 39.35 71.3 1
11:06:17 2024-01-29 690013 676245 191730 188580 306410 314878 336347 333965 208544 207061 251848 256004 292835 293353 4452111 4803565 6565535 6348253 1099980 1137705 274949 242011 254254 254118 306861 297563 286745 288196 197543 200044 690025 631769 1471581 1455054 410054 404077 587210 587726 728844 713842 744165 749436 785995 793513 761223 849053 1960946 2053528 1229241 1026110 644650 638312 761370 757328 791103 800045 810624 821002 936871 928583 5107611 5242820 39.35 71.3 1
11:06:18 2024-01-29 685446 678421 191765 188881 306166 315874 335872 334001 208544 206347 252488 257782 291058 295150 4451948 4828817 6560870 6338921 1112427 1136897 274494 242756 258286 254865 306861 297527 286830 287786 198094 200393 698341 630033 1481379 1448822 407691 404433 588877 590379 733034 714184 741977 746832 783665 791101 763458 852072 1960524 2059812 1229241 1020285 643927 634698 759160 756384 793351 800287 811779 824685 938200 928511 5051177 5242820 39.35 71.3 1
11:06:19 2024-01-29 689036 678635 192631 187988 307374 315358 333983 334001 208253 206382 252274 256428 291980 296996 4448936 4816227 6481585 6340433 1110150 1134479 276216 242011 253085 255650 305962 297239 287117 287140 198094 200219 695620 633665 1482504 1445729 409582 408050 587210 589597 735122 714350 745300 751923 784256 790089 761187 853721 1960594 2063113 1239022 1017316 647610 634557 756517 758424 791103 793468 811779 825590 935508 930195 5013555 5235621 39.35 71.3 1
11:06:20 2024-01-29 678819 677927 191765 188194 307093 314399 334600 331946 209376 205740 252310 259395 290705 295601 4448936 4746071 6528212 6330110 1100034 1133674 275862 242349 258067 254900 306825 297563 286830 288355 197440 201339 680779 635916 1462847 1436404 408493 405646 583120 592206 733034 708180 743107 752528 779655 788770 766980 852467 1959196 2072281 1221416 1023192 649462 632902 758130 762935 788864 793504 815099 824301 930081 930195 4994744 5235621 39.35 71.3 1
11:06:21 2024-01-29 684010 676173 191769 188164 307808 313886 334635 333730 208904 206204 252488 256513 291626 293837 4448936 4692295 6537537 6330148 1085202 1134479 276283 246497 254645 254652 306825 297635 285517 287949 198149 200393 686664 639574 1492412 1441618 410063 404397 583300 592095 727221 708217 750245 750391 779724 793513 765860 844011 1951328 2050618 1225329 1033962 649926 633799 764652 760545 784168 799157 816296 823388 926377 931511 5066369 5233718 39.35 71.3 1
11:06:22 2024-01-29 682770 676173 192033 188198 306987 315911 333983 333459 208869 205740 252524 257871 290776 294735 4445765 4757214 6584164 6311985 1091414 1134479 276904 246461 253085 254652 306825 297036 287234 287544 197474 201023 677837 639574 1452388 1444700 410240 405003 588712 593358 728844 714350 749710 744606 779317 793405 763458 845888 1944885 2044321 1217504 1031023 643727 632902 762990 755847 784168 801208 817532 818545 929006 933909 5088799 5243096 39.35 71.3 1
11:06:23 2024-01-29 689524 676209 192301 188250 308715 315358 334565 334001 207894 206451 252702 256004 292835 295093 4455288 4777374 6546862 6349486 1096779 1136897 277226 241977 254289 254474 306861 297203 286714 287140 198577 199731 695620 634577 1465915 1455054 410825 404397 586342 588285 727774 714350 746399 749325 784329 798039 760110 848119 1957799 2044321 1226738 1026562 646687 636425 763568 756273 789983 799482 811779 821039 934147 933872 5117016 5239081 39.35 71.3 1
11:06:24 2024-01-29 684769 676977 191730 189043 306982 315838 335872 334001 208253 206095 251919 257603 291128 294367 4448936 4839436 6570216 6340107 1109299 1134479 274529 242721 253297 254048 305864 297491 286714 287495 197509 200428 699834 630939 1471061 1452984 408345 403792 587210 588633 730916 714350 741977 746832 784329 792810 763458 851215 1969813 2053945 1229241 1023192 643927 633955 760293 755711 792788 797760 810624 822803 938200 928583 5047571 5242820 39.35 71.3 1
11:06:25 2024-01-29 687013 676982 191765 188331 307124 314740 333983 334001 208253 206238 252310 256257 291022 296398 4448936 4802442 6500165 6330148 1113403 1134479 276216 241977 257885 255650 306393 297228 287117 286853 198128 200358 701327 635461 1454717 1445729 410532 408086 588162 589505 733706 714350 745402 753026 784256 790089 762376 855016 1964104 2063150 1237066 1014394 646687 634478 756517 756758 791103 793432 811779 827397 935508 930195 5013555 5235621 39.35 71.3 1
11:06:26 2024-01-29 678366 676972 191769 187958 307093 314878 336584 331946 209411 205740 252274 257211 291604 295150 4448936 4746071 6528212 6344957 1097681 1133674 276377 242046 257849 254865 306825 297599 286074 288355 197440 200988 682250 635034 1480986 1435381 408345 405682 584679 592113 733034 708180 743785 752069 781383 791205 766980 853759 1964193 2075256 1217504 1022464 647610 632454 758130 762353 788864 793504 813942 825552 928694 929537 4980502 5229985 39.35 71.3 1
11:06:28 2024-01-29 682555 678421 192167 188034 307343 313665 334635 332954 208579 206061 252274 256548 293048 293552 4433244 4692295 6528212 6340710 1082039 1134479 275931 246389 254325 254083 306825 299355 285436 287949 197509 200393 698341 638657 1483658 1442644 410825 404397 583143 591674 726705 709222 750245 750466 779724 793513 765860 845624 1954145 2049165 1225329 1033962 648998 632902 764652 761201 784229 799157 816333 820647 927690 931511 5062753 5226256 39.35 71.3 1
11:06:29 2024-01-29 688637 676173 191730 188877 306410 314399 335872 334001 207894 206451 252274 254907 292870 293908 4448936 4784210 6556188 6331398 1096779 1136897 276180 246425 254289 254083 306861 297437 286311 287252 198439 199731 707299 633665 1460621 1455054 410825 404077 586452 587762 728327 713842 745444 748793 784293 793513 759535 849332 1965596 2041424 1222971 1025833 645305 634557 763531 756186 788864 797760 811202 821039 934110 928583 5107611 5229709 39.35 71.3 1
11:06:30 2024-01-29 684769 676977 191730 189140 305516 315394 335872 333495 208253 206061 251529 257211 290299 293837 4448936 4818683 6556188 6340384 1100764 1134479 274721 242349 253474 254083 305864 296957 286311 287293 197509 200393 706366 630033 1466179 1452984 408382 403189 587210 588271 730397 713335 742014 747201 784329 792810 763458 851215 1959158 2053945 1229241 1023192 643927 634478 760293 755822 792226 797760 809471 821039 937535 928583 5062016 5235345 39.35 71.3 1
11:06:31 2024-01-29 686005 676982 192202 188597 306445 314554 333983 334001 208219 206061 251919 256257 290819 296333 4442596 4811722 6494769 6335585 1108566 1134479 275793 241808 257994 255292 305102 297203 286714 286741 197543 200044 695858 633665 1456551 1443672 409291 405754 587069 588739 734077 713335 744202 752106 783738 788974 761260 854979 1960594 2066075 1217414 1014394 646687 634521 756517 758535 788864 793396 811202 826807 935508 928844 5006400 5226256 39.35 71.3 1
11:06:32 2024-01-29 676863 675064 191765 187958 306450 314399 336347 330978 208904 205597 251919 258631 290299 294735 4433244 4747981 6518886 6325314 1099249 1131228 276183 242552 254150 254687 306825 297599 285539 287949 198625 201023 656471 637987 1458203 1427078 408493 405718 583881 592937 733034 710303 748197 754278 778621 791205 765896 851955 1956924 2063113 1227285 1025379 646687 629256 758607 758438 784168 793468 818770 825590 926340 927533 5023810 5229985 39.35 71.3 1
11:06:33 2024-01-29 680861 677936 191730 187988 306450 313444 334635 331354 208253 205740 251706 257800 292870 293084 4442596 4710840 6546862 6344957 1082113 1133674 276377 241977 254289 253694 306825 297437 285205 288066 197474 200358 688135 636828 1472562 1441618 410825 403189 582984 591674 725639 708180 748745 749266 779724 798039 765860 844418 1949948 2044777 1221416 1035435 647610 632454 765737 760087 786560 800287 816333 823467 928348 932170 5072145 5229985 39.35 71.3 1
11:06:34 2024-01-29 682606 676178 192171 188254 306450 315874 333983 334001 208219 205706 252702 256216 291128 294735 4439571 4743331 6565513 6321703 1091414 1134479 277616 241977 253509 254865 306825 297018 287522 287252 197543 200428 685192 639574 1475231 1445729 410825 405039 588996 592095 728844 714221 750358 747201 779728 793513 761223 846908 1954145 2038533 1205899 1029558 643469 634698 764652 754241 784265 800287 813942 821039 928038 933872 5094565 5235345 39.35 71.3 1
11:06:35 2024-01-29 688023 677931 191700 188585 306410 314914 335872 334001 208253 206485 251883 256004 290811 293353 4448936 4796742 6556188 6329833 1097634 1134479 275371 241977 253509 253871 306861 297527 286190 287382 197509 199418 690025 629957 1471265 1455054 410203 403189 586794 587726 728844 712322 743673 746413 784329 793513 761223 851917 1954971 2050618 1229241 1026110 643927 634557 761370 760287 791103 797760 810047 821039 935544 928583 5098205 5227884 39.35 71.4 1
11:06:36 2024-01-29 684030 676982 191726 188580 305947 315874 333983 333766 208253 205774 251919 257211 291058 295393 4442596 4824519 6546862 6331344 1106109 1134479 274074 242011 253297 254083 306861 296789 286311 287531 197509 200044 699834 630444 1455990 1454018 409291 403189 586794 586930 728844 712828 742051 747311 786031 793405 763494 850608 1960707 2056591 1229241 1024649 643927 635415 760293 755711 792263 797760 809471 821039 937535 928583 5077238 5239081 39.35 71.3 1
11:06:37 2024-01-29 684998 676808 191765 188335 306450 314980 333983 334001 208253 206095 252310 255867 291058 295565 4451948 4797715 6518886 6330186 1110225 1134479 275793 246323 252720 254865 306393 297888 287117 286414 197509 200044 699834 634098 1455454 1442689 408055 405646 588042 590342 733034 714350 740923 746979 780866 791205 761223 853796 1957799 2058352 1227285 1018885 643011 631677 756998 755311 791103 798029 811779 823163 935544 931511 5032366 5235345 39.35 71.3 1
11:06:38 2024-01-29 686230 677670 192202 187993 307839 312933 334062 333730 207929 206416 251176 255649 290705 294699 4433244 4761456 6490242 6358865 1103906 1132871 275302 242011 257921 254687 306861 299996 284530 288070 197474 200044 701327 629962 1455749 1439568 408345 405646 583020 589295 732513 708217 742158 754278 780866 788842 765700 853796 1960579 2062893 1227285 1021870 649545 634249 758669 762353 791103 793432 811560 826769 932093 927496 4987616 5228160 39.35 71.3 1
11:06:39 2024-01-29 682076 676977 192675 187608 307843 313886 334600 332954 208253 206095 252738 256682 291980 295601 4442596 4687766 6518886 6339463 1085106 1134479 277560 246216 253297 254474 305962 297599 285494 287544 197509 200393 699834 640493 1451249 1436404 410099 405682 583551 592095 728844 710266 750781 753711 779354 792846 765700 848725 1953728 2053528 1227285 1031978 649462 632902 763027 761237 783612 793540 818733 823163 923684 930195 5051177 5226256 39.35 71.3 1
11:06:40 2024-01-29 679859 677461 190791 188787 306987 314878 334565 331982 208904 205597 251955 260772 291128 292942 4442596 4752947 6593489 6330411 1086713 1134479 276216 246497 257921 254118 306644 297282 286325 288391 198359 200428 679308 639116 1480460 1441618 409657 405416 587210 592937 728844 713335 749461 748793 779724 793441 765700 848119 1945657 2041424 1235545 1031023 643011 632006 763568 755847 784168 800081 817532 819801 927690 933909 5083668 5228160 39.35 71.3 1
11:06:41 2024-01-29 688674 676173 191765 188198 308819 314914 333983 334001 207929 206416 252488 256760 291980 293801 4442596 4775747 6551521 6343995 1092995 1134479 277100 246425 253544 254118 306861 297563 285508 286736 200313 199140 702846 632211 1461378 1454018 410240 406004 585927 586930 727774 712322 744542 748553 784365 793513 759488 851917 1954145 2041883 1227285 1025524 645305 634594 762995 755616 789983 798919 810047 821044 935544 928547 5098205 5235621 39.35 71.4 1
11:06:42 2024-01-29 682954 676498 191596 188660 306987 315394 333983 333495 208579 205774 251742 256715 290551 293872 4442596 4823489 6546862 6335862 1102893 1134479 274914 242500 253544 254083 306861 297282 286427 287544 197474 199765 697070 630033 1477534 1455033 409657 405391 587210 587726 728844 712828 743107 745847 784365 793477 761223 848755 1949370 2050618 1227285 1025524 643927 634557 760791 756384 791103 797760 809471 820423 937535 928547 5057239 5235621 39.35 71.3 1
11:06:43 2024-01-29 686005 675060 191734 187642 305987 314878 333983 334001 208219 205774 251565 255867 291022 295708 4442596 4806821 6490242 6331674 1107323 1132871 275371 243580 258140 254900 305102 297888 286311 286848 197543 200171 702820 633644 1464096 1442644 409074 405718 585618 588455 733034 712322 743265 752106 784329 788974 761223 853759 1954983 2062842 1233154 1016710 646687 630988 756517 756758 789983 793468 810624 825508 935586 928188 5004150 5228160 39.35 71.3 1
11:06:44 2024-01-29 676858 675060 191765 188194 306450 313921 333983 330978 209231 205597 251919 256503 290537 295185 4433244 4727313 6518886 6343995 1097681 1132871 275828 243689 254150 254865 306609 297599 285436 287544 197165 201432 680779 635916 1473247 1432319 408203 405610 583002 592756 733034 708180 744351 750968 775270 788216 765933 853796 1951370 2072047 1219460 1024060 647610 631112 756517 761237 788864 793504 815136 824261 930140 928881 4980502 5218808 39.35 71.3 1
11:06:45 2024-01-29 681592 677941 191765 187903 306878 313004 334600 332018 208253 205740 251919 256580 292071 293353 4429952 4694889 6532883 6348532 1082113 1134479 275828 243237 254325 254118 305962 297671 284965 287746 197303 200625 688135 639116 1516627 1439568 410825 403792 582888 590660 727774 708253 749710 751569 779724 793549 765896 846870 1949556 2050347 1225329 1033452 647610 632902 763568 761201 784168 798029 815173 820683 927681 930195 5060583 5218808 39.35 71.3 1
11:06:46 2024-01-29 681313 675661 191765 188228 306987 315911 335872 332018 208288 205101 252524 260772 291697 293837 4439431 4750445 6584164 6330411 1088302 1134479 276675 243689 257994 254687 305437 296618 286916 287140 197474 200428 679308 639574 1453563 1443672 410240 405039 588459 592937 728844 714350 749710 747311 775306 793477 765157 848725 1949556 2044050 1217504 1031242 643469 632006 762450 755173 783121 800081 816333 819839 929662 935264 5083668 5228160 39.35 71.4 1
11:06:47 2024-01-29 688060 676173 191730 188233 306441 314692 335872 334001 206994 206382 251919 256042 291845 293908 4442596 4767213 6542202 6335862 1094442 1134479 276640 243423 253899 254118 306861 297888 286311 287252 198404 199765 705806 635461 1461288 1454018 410825 404113 586470 588873 727774 714350 746012 747113 784402 793549 760146 849370 1954145 2039707 1222971 1026035 645765 634557 763568 755652 788864 797796 810624 821044 934257 928583 5100321 5231889 39.35 71.3 1
11:06:48 2024-01-29 682991 676498 191428 188237 305486 315394 333983 332990 208288 205774 251176 256750 291838 293837 4433244 4815260 6556188 6331344 1099980 1134479 273307 243423 257994 253871 305189 296122 285472 287140 197509 199975 698341 630033 1465512 1451935 408203 403225 587210 586990 728844 713335 742051 747201 784365 791101 763531 850002 1954145 2053675 1227285 1022599 643011 630952 759217 758662 791665 797796 809471 820423 938200 928583 5067819 5228160 39.35 71.4 1
11:06:49 2024-01-29 684030 676842 191730 187903 305520 315394 333983 334001 208253 206061 251919 255124 290502 295404 4445909 4809208 6499376 6331005 1109704 1131192 275335 246736 254869 255257 305030 296748 286275 286311 197509 199857 702820 632248 1460532 1442689 409365 405682 586342 588234 734077 713335 744407 752033 784060 790089 761187 853721 1959709 2065811 1217414 1017571 647148 630916 756517 757885 791103 793396 811779 825471 935549 928844 5001886 5226256 39.35 71.4 1
11:06:50 2024-01-29 676347 676503 192167 188160 306415 314483 335872 331677 209196 205563 251706 256647 290299 295357 4439571 4735807 6509561 6340384 1094538 1131192 276640 241774 257618 254865 305962 297888 286039 287252 197509 200393 664596 639574 1464417 1427078 408493 405646 586757 592937 734077 710266 746399 752453 779724 791205 767523 851215 1949333 2071942 1215597 1023192 647610 631076 759160 759817 784265 793432 818696 825434 928348 928808 5008638 5224339 39.35 71.4 1
11:06:51 2024-01-29 680341 677936 191695 188494 306415 313635 334635 331050 208724 205740 252274 260772 292354 292263 4439571 4734217 6565513 6321077 1082113 1133674 275757 246389 253474 253235 306861 297888 284947 288066 197440 200358 686664 635916 1471305 1441618 409657 402551 584852 592095 725639 709222 746558 747201 780830 798039 765860 846870 1947652 2047677 1221416 1034929 647148 631076 764652 758705 784229 801418 817495 821007 927690 932830 5079394 5229985 39.35 71.4 1
11:06:52 2024-01-29 685594 677936 191700 188203 306415 315248 333947 334001 208039 205740 252274 256760 291093 293908 4433244 4753353 6537537 6339486 1094554 1133674 276410 246180 253474 254048 306825 297246 285450 286262 198094 199696 704313 636828 1490512 1452984 410825 404077 588188 588179 726705 714350 746436 749436 785476 793477 758961 848725 1955121 2036559 1225090 1027724 645305 634521 764652 755435 788269 800287 811779 821007 930044 928547 5107611 5233755 39.35 71.4 1
11:06:53 2024-01-29 685668 676972 191092 188203 306987 315314 333983 332954 208219 205740 250715 256647 291093 293496 4442739 4825632 6565535 6331005 1102072 1134479 274458 241977 253474 253659 306825 296371 285945 287140 197509 199892 688135 630033 1468860 1455033 409657 403189 586757 586857 728844 713335 742241 744716 786318 793405 761223 853137 1949333 2053528 1205899 1025524 643927 634521 760293 756384 791103 801418 809434 821007 936917 928547 5071442 5224339 39.35 71.4 1
11:06:54 2024-01-29 686230 676982 191721 188034 305947 315358 333983 333730 208039 205740 251883 255867 290228 295637 4439571 4814227 6518789 6307483 1110225 1134479 275757 243373 252720 254865 306609 295914 286916 287140 197474 199892 689606 632286 1451422 1441618 407334 405003 587499 590342 731956 714350 742461 747201 780866 791764 761223 853721 1955534 2056687 1229241 1019686 642553 634698 755846 755311 792226 798029 811779 820647 938865 932830 5029627 5229985 39.35 71.3 1
11:06:55 2024-01-29 682827 676503 191695 187873 306415 312897 335574 332449 208219 206382 251140 255867 290480 293837 4433244 4756383 6504927 6350075 1100820 1134479 274494 243423 257885 254118 306825 297239 284494 287949 197474 199801 705806 630033 1459568 1439568 408493 405003 583020 588706 731956 706139 741450 752033 779692 791205 765700 853872 1955534 2069006 1227285 1019649 648622 632902 757463 762392 790543 793504 811523 824261 932789 926151 4975933 5226256 39.35 71.4 1
11:06:56 2024-01-29 682555 676982 192167 187054 307378 313665 336109 332990 208253 206061 252702 256042 292191 294699 4430205 4671618 6518886 6331005 1082113 1132834 275793 243616 253509 254048 305962 299362 285165 287863 197509 200219 698341 638199 1514824 1440503 410825 403189 583020 591047 726154 708143 749823 748736 779724 793477 765823 846228 1947652 2050347 1225329 1034929 648622 632006 764652 761164 784168 798029 815099 824675 927681 930195 5055531 5216890 39.35 71.4 1
11:06:57 2024-01-29 681313 676977 191730 187903 306987 315874 333983 332954 208724 205420 251919 257120 291591 293908 4433244 4743331 6565513 6312613 1088302 1132834 276604 243616 257958 254083 306825 295525 287117 287050 197440 200393 677837 639574 1449960 1441618 409657 405610 588579 593603 728844 714350 749823 747201 781383 793477 763458 848725 1947652 2041153 1219460 1031978 643011 632902 762990 755311 784168 799446 815099 820423 930324 933872 5079394 5226256 39.35 71.4 1
11:06:58 2024-01-29 688060 677941 191389 188164 306157 313921 335872 334001 206994 206382 251919 256760 292191 292791 4439571 4770569 6528212 6312023 1094554 1134479 275528 243387 253509 254118 306825 297491 285543 287140 197543 199106 708792 632173 1498737 1455033 410532 403189 585476 586820 726705 713335 745300 745847 784293 793477 758961 849370 1949295 2039978 1213555 1026990 645765 634557 762420 756384 788864 800852 810624 820423 935508 928547 5098205 5224339 39.35 71.4 1
11:06:59 2024-01-29 682827 676503 191092 188228 306978 315358 333983 332954 208074 205774 251140 256681 290480 293801 4433244 4815260 6546862 6331005 1102856 1134479 274686 241756 253474 253659 306861 297282 286074 287140 197474 199975 702846 630971 1490797 1453999 409657 405428 587210 586857 728844 712322 743070 747201 784365 793405 761223 849370 1961391 2050618 1229241 1026110 643469 634557 760791 755711 792226 798884 809434 819839 938200 928547 5033234 5233718 39.35 71.3 1
11:07:00 2024-01-29 685968 675939 191734 187613 306450 315358 333983 334001 208219 206204 251706 255690 290811 296506 4433367 4783586 6462934 6335862 1103007 1133674 274949 241942 257849 254118 305066 297419 285436 286741 197543 199857 705806 631846 1458355 1442689 409365 405646 583573 588142 732476 710303 743673 754278 784060 790647 764045 853113 1956924 2056840 1227009 1021142 649083 630952 759144 758975 791103 792801 811202 827308 934147 926805 4961444 5229985 39.35 71.4 1
11:07:01 2024-01-29 674877 675069 191769 187899 306450 313599 335872 332954 208288 205101 252702 257120 291093 295393 4436531 4677346 6513486 6331344 1082001 1134479 275757 246180 254456 254083 305962 299573 285401 287656 197474 200358 698341 639574 1474073 1440593 410825 404397 584642 591070 726705 708180 749823 750932 781686 793513 765860 846870 1950423 2050618 1225329 1033452 648622 632454 764652 760656 784168 798029 815753 820610 926377 928209 5051177 5218808 39.35 71.4 1
11:07:02 2024-01-29 678892 676977 190924 188655 306555 314878 335872 331946 208904 205597 251919 260807 290705 296283 4439571 4749614 6574839 6302986 1088302 1134479 276216 246461 255300 254118 306681 295677 285561 287544 197165 200393 683721 637742 1462963 1441618 409657 404113 587462 592937 727810 712322 748642 744753 778621 793513 765700 849332 1942296 2042666 1211635 1031242 643011 631076 761370 755711 784168 800045 816370 818635 926377 935925 5069988 5220613 39.35 71.4 1
11:07:03 2024-01-29 686119 676982 191730 188198 306987 313921 333983 334001 207605 205740 251919 256042 291093 293552 4430205 4757202 6528212 6321979 1093774 1134479 276640 246216 253509 253906 306825 296748 286289 286262 198715 199487 700767 637742 1449192 1447818 410825 404397 587210 588702 726705 714350 747538 747642 783185 793549 760073 848119 1949445 2036858 1225090 1026035 643927 634557 764110 758662 787675 797724 811779 821007 930044 934225 5107611 5233718 39.35 71.3 1
11:07:04 2024-01-29 682827 676024 191393 188494 306955 315394 335619 333495 208253 205774 251706 256715 291022 294735 4433244 4822109 6546587 6321979 1100471 1134479 274494 246150 253474 253305 306861 297036 285436 287140 197509 199940 699274 630033 1467069 1451935 409657 403153 586342 586857 728290 712322 742014 747201 784329 793441 761223 849370 1961391 2052140 1227285 1026110 643011 630952 760831 755711 791103 797796 809434 820423 935544 936330 5034577 5229985 39.35 71.3 1
11:07:05 2024-01-29 686005 675064 191765 187574 306437 314878 333622 334001 207929 205774 251493 255124 291410 295637 4432968 4797416 6472259 6312023 1103831 1132871 274949 246323 257849 255319 305066 297599 286074 286736 197509 200114 688135 631846 1468987 1442689 409074 405682 584018 589197 733034 710303 742070 753599 784329 790937 763458 852654 1956403 2051029 1223171 1021142 647148 630952 756999 756794 790832 792837 810624 825471 934147 926151 4961406 5214300 39.35 71.4 1
11:07:06 2024-01-29 676863 676020 191765 187574 306450 313409 335872 332719 208724 205597 252702 256760 289893 295150 4429929 4661437 6509561 6331344 1082009 1133674 276640 246180 253474 254360 305531 297888 285201 287252 197303 200219 688135 639293 1440519 1437523 410825 405610 582151 591206 728844 708180 749823 752033 779724 795620 765700 846870 1947652 2050618 1226552 1031242 648535 632902 763568 760662 783813 793540 816333 820647 923684 930195 5036497 5211241 39.35 71.3 1
11:07:07 2024-01-29 678897 675064 191092 188233 306555 314914 333983 331444 208904 205135 251919 257120 291093 293908 4430205 4742858 6574951 6312613 1086512 1132871 275757 246114 257885 253838 305437 295426 286289 287661 198625 200393 670970 639574 1473939 1441618 409657 404397 588459 592344 728844 714350 749710 747311 775306 794459 763458 848119 1949556 2039978 1229241 1029558 641888 632006 762450 753562 783813 798884 813942 820423 929006 933836 5074012 5224339 39.35 71.4 1
11:07:08 2024-01-29 688674 678412 191734 188034 305952 313957 333983 333735 206994 206416 251493 256760 291128 293084 4433244 4756980 6528212 6331344 1094554 1134479 275564 246389 253509 253694 306609 297888 285436 287252 197509 199106 705806 635006 1468342 1452984 410825 403225 585604 587136 726742 713842 744356 747201 784256 795021 758961 849332 1951333 2038533 1226738 1026110 645267 634521 762450 756384 788562 797724 810624 821007 932789 928547 5105217 5218808 39.35 71.4 1
11:07:09 2024-01-29 682827 675060 191131 188494 306982 314878 333983 333735 208074 205740 251176 256715 289893 293765 4439571 4817670 6546862 6331344 1100764 1134479 273307 242011 257885 253694 306861 295914 286275 287382 197509 200114 688135 630033 1491198 1447818 407913 403225 587210 586990 730397 713335 742014 747201 784329 791510 763494 852654 1954145 2050618 1229241 1022599 643011 634698 759181 758662 791972 797724 809471 821044 936871 928547 5032953 5229985 39.35 71.3 1
11:07:10 2024-01-29 686005 675069 192189 187570 307374 313921 333983 333735 206959 205740 251140 260772 290615 295393 4433244 4769958 6467652 6328492 1103045 1131265 274949 246323 257849 254083 304994 297635 284636 286938 197509 199106 696962 629995 1472065 1440593 408493 405003 583020 586857 730916 709762 741450 753562 783738 790647 764578 851252 1957799 2061652 1217414 1019649 648161 630916 758669 759011 791103 791650 810624 825471 932826 924844 4975933 5209456 39.35 71.4 1
11:07:11 2024-01-29 676588 675060 191700 187054 306415 313444 335872 331623 208253 204498 251919 257120 290209 295357 4430205 4689799 6500236 6330411 1088404 1127953 276675 246007 257921 254474 306127 297563 285005 287140 197474 200044 688135 639116 1446105 1432319 410240 405646 583849 592095 730125 708217 749710 753174 778247 791101 765700 848725 1948169 2050618 1225329 1028268 647610 632006 760831 758975 783019 793468 818733 824261 923647 928881 5034577 5211241 39.35 71.3 1
11:07:12 2024-01-29 678061 676982 190491 188228 306987 313921 334600 330942 208904 205740 251883 257658 290615 292015 4427047 4731094 6579477 6325892 1085206 1132871 275793 246042 257885 253305 306753 296618 285005 287949 198485 200219 669520 637742 1453359 1440593 409657 404433 587210 592937 728844 712322 748927 747201 779724 793441 765428 848725 1938157 2041424 1235545 1029284 642096 630629 761370 755311 784168 800379 816370 819839 926340 928583 5075768 5220613 39.35 71.4 1
11:07:13 2024-01-29 686644 676991 191765 188164 306166 313921 333983 334001 207963 205740 251919 256042 291128 293318 4430243 4757202 6528212 6312360 1091439 1133674 276640 246042 258030 254083 305638 297072 285472 285423 198128 199731 707112 637742 1474954 1448854 410825 404397 588042 588633 727856 713174 748071 749469 782042 793477 760680 848119 1952336 2032692 1221252 1025998 645305 630952 763568 754635 787711 799503 811779 821007 929387 928547 5094565 5216890 39.35 71.4 1
11:07:14 2024-01-29 686193 674427 191126 188228 306978 314657 333983 332485 208074 205740 250751 256291 291093 292879 4439571 4804862 6556188 6322322 1100508 1134479 274494 246497 253474 253340 306861 297072 285579 287140 197474 199731 690025 630033 1455802 1452984 409657 403225 586794 586893 728327 712322 742051 744790 784365 793441 761799 848755 1949333 2050618 1227285 1024060 643927 634557 760293 756384 791103 801341 809471 820423 935544 928547 5079394 5218808 39.35 71.3 1
11:07:15 2024-01-29 684283 676238 191730 187899 306982 314914 333983 332990 207929 205597 251140 255901 290174 294492 4439571 4815260 6546862 6322322 1106896 1134479 273272 241977 257958 253694 306861 296338 285472 286938 197474 199731 698341 629153 1461603 1449885 407913 403225 586342 586930 728844 712322 740923 747201 784365 792252 762847 851252 1961391 2050618 1227285 1019612 641947 634698 759181 754635 791103 800287 809434 821007 936871 928511 5041772 5226256 39.35 71.4 1
11:07:16 2024-01-29 683993 676712 191562 187903 305978 314950 333983 333025 207894 205774 251140 260772 290174 295565 4433244 4792965 6481585 6298493 1110493 1131228 275564 246425 252720 254900 306177 296784 286311 286409 197509 200079 689606 632286 1476908 1441344 408493 405718 587329 588670 733034 714076 744351 749214 783738 788974 761223 854979 1955710 2059812 1233154 1016118 644845 633542 756517 756384 788864 793468 811779 823676 934147 930195 5006400 5220613 39.35 71.3 1
11:07:17 2024-01-29 677441 675449 191734 187903 305952 313921 336347 330907 208904 205921 251140 256647 290789 294699 4427440 4717935 6509561 6321979 1093662 1131228 275793 246461 254150 254118 306393 297527 285236 287140 196892 200428 674894 635916 1459786 1431301 407913 405646 583188 592095 733034 708597 745337 751500 779724 790647 767560 855016 1954145 2071942 1209679 1022599 646872 630183 756517 760625 787711 793468 817295 824298 929006 927569 4989880 5216890 39.35 71.4 1
11:07:18 2024-01-29 678663 676494 191570 187608 306415 312933 335872 331444 208253 205597 251529 260589 291093 291851 4430085 4704149 6542202 6335862 1080573 1133403 275793 246150 253899 253305 306393 297563 285174 287746 197165 200219 686664 635006 1462963 1441618 410240 403189 582888 590416 725639 708217 748665 747678 779172 793549 765896 846501 1943720 2044814 1223373 1033962 647427 631112 764652 758424 786560 800287 818172 822215 927690 928475 5053361 5209456 39.35 71.4 1
11:07:19 2024-01-29 681313 677009 192117 187907 306987 315874 333983 331982 208579 205101 252310 260554 292227 293559 4423892 4745401 6574839 6303618 1086751 1134207 276640 246251 257849 254083 306609 296338 287077 286938 197474 200393 668252 638657 1482359 1442433 409657 405003 587499 592095 728844 713842 749710 746671 775306 793441 763494 847513 1947652 2038533 1233154 1030507 641851 632006 762450 753562 784168 799482 815108 820423 929006 933909 5080042 5218808 39.35 71.3 1
11:07:20 2024-01-29 686607 676977 191883 187608 305982 314435 333983 333260 206994 206238 251331 256580 291128 293496 4433244 4770332 6537143 6322322 1096036 1133244 274109 246533 253297 253305 306861 297036 285472 287140 197509 200079 688135 629130 1468617 1450917 408493 403189 585791 586893 728844 712322 743673 747201 784365 792846 761297 848792 1952484 2050618 1227285 1023192 643927 634290 759217 755711 791103 797760 809471 820423 935544 928583 5033234 5216890 39.35 71.4 1
11:07:21 2024-01-29 685519 675069 191765 187050 306480 313957 333983 333495 207894 205774 251140 260807 291410 295637 4433244 4781177 6462934 6322322 1103045 1132871 274949 246186 257849 254083 305066 297635 285401 286463 197509 199592 696962 630939 1461096 1439568 410040 405646 582888 586893 730916 710303 742841 753743 783221 788974 763494 851252 1960616 2051029 1219333 1017353 647610 635415 759181 758424 790846 792243 810624 827971 934147 924844 4957868 5209180 39.35 71.4 1
11:07:22 2024-01-29 674400 675055 191592 187365 306987 313701 333983 332485 208074 204498 251742 255649 289936 295185 4423892 4689799 6499526 6321979 1081231 1131265 276091 245971 253474 253871 305531 297888 284530 287252 197474 200219 686664 638657 1472607 1437523 410389 405003 582138 590416 727258 707678 749823 750999 779724 793477 764742 844418 1951370 2049165 1219460 1031757 647610 632454 763568 759011 784168 797467 813979 820647 923720 930195 5036774 5209456 39.35 71.3 1
11:07:23 2024-01-29 679375 675064 191126 187869 306771 314914 333983 331480 208253 204958 251176 257077 290615 293908 4430205 4758297 6574951 6294266 1085202 1131228 275898 246042 254509 253871 306825 295011 286311 286844 197131 200358 687951 637742 1448448 1439568 409657 404433 587329 592095 728844 713335 748754 744445 779724 793441 764615 846908 1947652 2039978 1223373 1029558 643011 631112 761370 754241 784168 800081 815753 818672 926377 928619 5074289 5218808 39.35 71.4 1
11:07:24 2024-01-29 686644 676982 191700 187693 306982 313886 333983 334001 206925 206061 251883 254873 290299 293318 4430205 4757017 6528212 6311709 1091439 1132834 276341 246180 253439 253659 306357 296416 285490 286262 197509 199106 696962 634577 1449612 1450917 410825 403189 585440 586857 726669 714350 745831 746942 784256 793477 758961 848081 1949333 2035114 1217321 1026110 645305 634521 763531 756384 788828 801418 811202 821002 930044 928511 5088799 5229709 39.35 71.4 1
11:07:25 2024-01-29 682827 675060 191092 188585 306987 314621 333983 332449 207860 205706 250856 257176 290580 292871 4433367 4809417 6537537 6321627 1095999 1132834 273237 241977 258104 253270 306825 297000 285401 286580 197440 199731 688135 629130 1487366 1449855 408382 403153 586342 585990 728807 712322 741450 747201 784329 792216 762880 853137 1956924 2050618 1227285 1021737 642862 633506 759085 758662 791103 800287 808209 821002 935471 928511 5062016 5214684 39.35 71.3 1
11:07:26 2024-01-29 684769 675069 191695 187740 306978 314189 333983 333459 207536 205563 251104 257120 288978 294735 4430205 4809203 6504798 6294004 1110225 1132797 274949 246425 252684 254083 306393 296338 286275 285940 197474 199696 699834 632286 1450999 1441618 407765 404397 588162 588633 731956 713842 742461 747201 780830 791205 760611 853759 1967000 2053528 1227285 1015337 641888 632124 756517 754776 791103 798029 811779 825276 937535 930195 5022961 5216614 39.35 71.4 1
11:07:27 2024-01-29 682827 675064 191393 187963 306380 312677 336584 331946 207894 206382 250679 255615 291410 293765 4430205 4745296 6499413 6311784 1094404 1131155 275531 241942 254150 254083 305962 296331 285129 287949 198345 200848 660821 637285 1465112 1427078 407913 405324 583986 592201 733034 707140 745300 751464 778210 790089 767523 851215 1954145 2069006 1223576 1021737 645765 629183 756517 758365 785931 793396 816296 827089 927690 927496 4989880 5207525 39.35 71.4 1
11:07:28 2024-01-29 680337 676977 191092 187869 306987 311983 335872 330907 207894 205101 251140 257120 290502 298136 4420840 4698227 6537537 6293966 1078999 1130390 274949 246425 253474 252494 305746 297018 284592 287746 198359 200184 673870 635916 1470584 1438451 409074 402924 583863 592095 725603 710266 746525 746832 779135 793513 767878 845624 1944610 2041424 1219460 1031023 643778 629220 764073 756384 784168 800287 816333 818598 925647 928475 5060583 5213171 39.35 71.4 1
11:07:29 2024-01-29 682770 675064 191660 187574 308311 315322 333405 331982 208039 205066 251493 256042 289893 293559 4423995 4748777 6537493 6293986 1086751 1133674 276410 246144 252697 253659 305962 295574 286826 286025 198625 199696 688135 637285 1466184 1445729 410532 406004 587311 588596 726669 714350 746562 749621 780830 793477 759451 844048 1952757 2032230 1217414 1026110 643469 634698 764082 754241 786524 799721 811779 821007 930044 934298 5090929 5216890 39.35 71.4 1
11:07:30 2024-01-29 682827 675055 190791 188198 306987 314399 333983 331946 207894 205706 251104 256681 290705 293084 4430205 4811722 6537537 6321627 1103677 1134479 273237 243423 253085 253624 306861 295990 285940 287140 198625 199731 698341 629130 1474507 1449885 407913 403153 586757 586893 728844 712322 742991 745847 784256 792216 762880 853175 1949333 2050618 1225329 1020285 643727 634698 758558 755311 791665 800287 809434 821007 937535 928511 5032366 5220613 39.35 71.4 1
11:07:31 2024-01-29 685742 674800 191393 187574 305912 314621 333911 332990 207536 205420 251104 257120 289787 295393 4430205 4790419 6481381 6311985 1103971 1130353 274914 246389 254509 254439 304030 296789 285535 286302 197474 199857 702820 631846 1450103 1440593 408493 405682 583749 586893 733034 711817 742265 752346 783433 788974 760648 851215 1954971 2062735 1217414 1016784 647148 635599 756998 755616 789983 793360 810624 824261 934184 926805 4975933 5216890 39.35 71.4 1
11:07:32 2024-01-29 676478 675064 191358 187903 306415 313599 333983 330674 208689 205066 251104 255867 290139 294528 4423892 4696319 6490910 6330411 1091414 1127880 276216 246180 254241 254083 305531 297036 284552 287140 198625 200044 686664 638657 1445848 1432319 410532 405610 583774 591254 728844 707641 749176 753063 778801 791065 765700 845888 1947652 2053528 1225329 1026562 647610 632454 760865 760042 782464 793432 818733 823017 922957 929926 5033234 5207525 39.35 71.4 1
11:07:33 2024-01-29 679338 674592 191087 187574 306555 314878 333983 330942 208253 204464 251140 256760 290615 292729 4423995 4738657 6565625 6302869 1085164 1131192 275757 246353 254150 253871 305674 295290 286512 286938 198625 200184 693302 638657 1449218 1441618 410532 404397 588459 590379 726705 714350 748642 744643 781937 793441 761187 844048 1943609 2033452 1203980 1026562 642096 633799 762990 753706 784168 799721 811523 821007 929006 936404 5088799 5220613 39.35 71.4 1
11:07:34 2024-01-29 686230 675064 191096 188034 306987 313921 333658 331982 207860 205706 250291 260807 289893 291980 4439294 4796742 6527711 6312970 1103906 1134479 273272 241977 252720 253825 306825 296273 285436 286387 197474 199557 683721 629130 1468628 1445729 408203 403189 586757 586623 728844 712828 740886 744606 784256 792545 762884 851476 1952187 2050618 1203980 1019523 641888 635599 758669 755311 791103 800287 809434 821007 937535 931576 5029741 5220041 39.35 71.4 1
11:07:35 2024-01-29 686230 676712 191700 187574 307378 311983 333983 332719 206959 206061 251104 257120 290377 293908 4430205 4742858 6472259 6335862 1101039 1130353 274039 246461 254150 253591 305962 297491 284095 287949 198625 200044 670970 631834 1461717 1431151 408203 405610 583020 590430 732513 706102 742014 751458 779724 790460 765896 853450 1954971 2065664 1217592 1021737 645765 631754 756517 756758 785490 793432 816333 824224 926377 927460 4989880 5207525 39.35 71.4 1
11:07:36 2024-01-29 678581 676972 191131 188038 306987 312933 335872 330942 207894 205101 251104 256940 290502 297925 4433244 4704149 6551521 6302986 1078999 1131192 274949 246216 253474 252564 306559 297491 284618 287949 198625 200044 683721 635916 1452335 1437523 409657 402586 585577 592095 726508 710303 746572 747127 778584 793513 767060 846527 1946670 2041387 1215548 1029284 641888 630447 762450 756384 784168 799446 816333 819839 925684 928547 5066369 5209456 39.35 71.4 1
11:07:37 2024-01-29 684348 675069 191393 187869 306987 313886 332900 332990 206994 205101 251493 256042 289893 293318 4423892 4752157 6518886 6275979 1090635 1131228 276180 245935 252732 253659 306141 296618 286387 285423 197543 199765 688135 637285 1459632 1445729 410825 403225 587210 588909 728327 714350 746436 746795 779764 793477 760378 844011 1946261 2032230 1229241 1025835 641639 634551 762450 753562 785412 799454 813516 821007 930324 932830 5088799 5220613 39.35 71.4 1
11:07:38 2024-01-29 683257 675060 190495 188198 306982 314363 333983 331946 207894 205101 250363 255901 289690 292871 4430205 4800151 6537537 6302948 1100471 1132871 273237 246461 254509 253093 306595 295498 285463 286736 197440 199731 686664 629130 1471626 1448854 408493 403153 585927 586113 728572 712322 740923 747127 784256 792810 764157 849016 1952037 2049128 1203980 1020285 641888 635452 758669 754241 791103 800287 808283 819839 935544 932830 5025184 5216890 39.35 71.3 1
11:07:39 2024-01-29 686743 674115 191787 186986 308715 313409 333947 332396 207571 205740 251104 257120 290580 294699 4423892 4756383 6453609 6307483 1100652 1131228 274494 246389 254509 253694 305625 297563 284605 287144 197474 199418 705806 630033 1455556 1436404 409074 404397 583020 587150 730644 708180 740923 753413 782006 788806 764615 851476 1954747 2062735 1219333 1017316 647610 635001 758669 759011 790543 792243 811202 825471 932789 924808 4957122 5211241 39.35 71.4 1
11:07:40 2024-01-29 677849 674587 191730 187574 306415 312968 333983 331122 207894 205101 252310 256042 290174 295150 4423892 4682459 6490910 6321377 1082009 1130390 276604 245935 257921 253871 305697 297527 284992 287140 197440 199731 688135 638199 1471628 1436404 411411 405003 583020 590416 728055 707140 749710 753174 781575 792216 765700 844011 1949556 2049128 1225329 1029558 647148 631230 761370 759512 783019 793504 816296 822801 922341 929537 5027395 5205582 39.35 71.4 1
11:07:41 2024-01-29 679101 675069 190787 188194 306123 314914 333983 330942 208253 204924 251140 256760 291058 293801 4430205 4738657 6574839 6312360 1084354 1130390 275793 246353 257849 253270 306644 295190 285891 287140 197165 200358 669520 636828 1448708 1439568 409948 404397 587210 592095 728844 712322 748642 747311 779724 793369 765428 845287 1949556 2038004 1215548 1029284 641639 629855 761370 754635 784168 799780 816333 818635 926340 928583 5069988 5216890 39.35 71.4 1
11:07:42 2024-01-29 688110 676498 191527 187608 306987 313665 333983 333730 206925 205774 251140 256042 291022 293084 4420840 4729881 6518886 6321979 1091439 1132834 275793 246007 253474 253305 305674 297888 285436 286638 197543 199106 696962 632754 1474094 1450917 410825 403225 585140 586857 727810 713335 744356 748793 784293 793405 759803 846564 1949221 2038004 1222971 1024375 643927 635940 761370 756384 787711 797496 809471 819839 931434 932830 5047850 5207525 39.35 71.4 1
11:07:43 2024-01-29 685209 673122 191527 187025 306982 313921 333676 332683 208010 205740 251104 256760 289294 295150 4414540 4774207 6443790 6312613 1100652 1131192 274074 246180 254150 254048 304102 297108 285401 285463 197474 199140 681120 630033 1452341 1436404 409074 405682 582888 586441 731993 710266 742051 751923 783702 788974 760605 852841 1960594 2061351 1217414 1018299 645765 636050 757463 756721 789983 791092 809471 824847 934147 924772 4966631 5207525 39.35 71.4 1
11:07:44 2024-01-29 675523 674800 191092 187025 306987 313409 333983 330942 208219 203863 251140 257120 289733 293837 4414540 4689799 6481673 6284964 1089782 1127953 276640 245971 254150 254083 305066 296791 284663 286938 197131 199731 686664 637153 1462378 1427078 410240 405646 582852 592095 728844 708217 748642 751236 776713 790473 765700 846527 1949941 2050618 1225329 1025379 645765 630483 760293 758938 783019 793396 817532 823054 923558 926187 5026137 5201906 39.35 71.4 1
11:07:45 2024-01-29 677113 674800 190791 188198 306123 314399 333983 329978 208253 205101 251140 256042 290174 293084 4420840 4728407 6565532 6298650 1084955 1131192 275757 246007 257813 253482 306861 295426 285401 287252 198345 200358 670970 636245 1470813 1440319 410240 404253 587210 591674 727810 714076 748642 746031 781310 793369 762340 844048 1945657 2038004 1227285 1029558 641183 633020 761370 753525 784168 800287 813905 819839 927690 928583 5074289 5209456 39.35 71.4 1
11:07:46 2024-01-29 686681 676242 191092 187595 306987 313409 333983 332954 206959 206061 251104 256042 291058 292879 4423892 4750186 6518886 6340141 1092813 1131192 274949 245971 253085 253305 305962 297225 284965 286821 197509 198932 696962 630481 1458844 1449885 410532 403189 584735 586464 725676 712322 744333 745773 785830 793441 758961 846527 1949407 2036559 1232766 1023920 643469 636502 761370 756384 788269 800287 809471 819839 932129 928547 5088799 5209456 39.35 71.4 1
11:07:47 2024-01-29 681859 674804 190791 188034 306335 313921 333947 331946 206959 205135 250363 255901 289690 292791 4423892 4808290 6528212 6293966 1103714 1131228 273272 246425 257813 252529 306825 295498 285436 286736 196892 199731 702073 627328 1460366 1445729 407913 402586 585513 586132 728844 712322 740360 747127 784159 791065 760605 849053 1949258 2047224 1227285 1019027 642096 634698 758130 754747 791103 799721 809471 819839 935544 928511 5018826 5209456 39.35 71.4 1
11:07:48 2024-01-29 686718 674804 191717 186857 306410 313409 333947 332954 206959 205740 250715 256760 290615 294699 4420840 4732550 6472412 6303023 1100822 1131228 274494 246078 254150 253270 304173 297608 284419 286517 197509 199106 695491 628684 1486862 1438176 408493 404433 583020 586251 728844 708987 740923 752342 784159 790647 763458 850870 1949146 2062735 1217414 1014394 646687 635362 756517 756758 788864 791092 809471 825471 932826 924808 4966527 5207525 39.35 71.4 1
11:07:49 2024-01-29 673598 673533 191096 186986 305490 312713 333947 331444 207571 206184 251176 256760 289839 293908 4417999 4661775 6499413 6303248 1075897 1130920 274721 246007 253297 253093 305102 296331 284702 287140 198625 199731 683721 632286 1454734 1438317 409365 404566 583020 590416 724062 707678 745868 745736 777887 793477 767878 844911 1940208 2041424 1219460 1031023 643727 630856 765283 755616 784168 799721 816310 819839 925684 930195 5053361 5209456 39.35 71.4 1
11:07:50 2024-01-29 682569 675064 191198 187089 306415 313665 332900 333495 206994 204924 251176 255828 289893 292906 4421240 4729609 6509561 6307783 1091439 1134479 275599 242320 257921 253270 305962 295525 285223 285552 197509 199106 691077 632286 1462787 1448854 410532 405716 585581 586857 725676 713335 744625 747201 784159 793441 758424 844085 1948433 2035114 1193192 1024649 643469 634551 763433 754241 786560 799157 810624 819839 930044 928511 5091939 5216890 39.35 71.4 1
11:07:51 2024-01-29 682827 674106 190963 187613 306987 314435 333676 331946 206959 205135 250781 256257 288684 293702 4423892 4794446 6509561 6307746 1104693 1130415 274914 246497 252684 253659 306393 295109 286275 286786 197131 199592 686664 628235 1463590 1441618 407876 405428 586379 588216 728844 712322 740923 744679 784159 788770 761223 848302 1947409 2050618 1227285 1016784 641639 632632 759160 754241 791103 798029 809471 821007 935544 930195 5011643 5216890 39.35 71.4 1
11:07:52 2024-01-29 684283 674804 191691 187785 306410 311983 333983 331444 206959 205740 250751 256760 289492 293496 4420840 4736115 6463049 6330411 1099249 1127953 274074 246497 254150 253305 305746 297072 283428 287468 198625 199765 685192 628684 1480385 1433339 408131 404859 582606 588216 730916 706176 741177 753174 781900 788974 765700 848339 1949556 2063113 1223617 1015337 646687 631677 757463 758962 788864 793396 811779 824847 928694 919569 4959440 5207249 39.35 71.4 1
11:07:53 2024-01-29 677894 675060 191432 186986 306201 311983 333983 330942 207571 205101 251529 255286 290174 293801 4417591 4659168 6500297 6317118 1078962 1129552 275087 245971 253509 253305 305102 296748 283662 286938 198345 199592 685192 632286 1461712 1436404 409657 404566 583020 590416 724612 707177 746399 746597 777887 793513 767878 841579 1938157 2043247 1221416 1031757 645305 631112 764615 756162 784168 798029 815716 821007 926377 930195 5053361 5209456 39.35 71.4 1
11:07:54 2024-01-29 682606 675069 191161 187089 305694 314657 332936 331982 207605 205101 251565 256042 289690 292906 4420840 4736115 6509561 6298477 1089857 1131228 276410 245971 257849 253305 304279 296582 286414 285152 199340 199106 691077 634098 1470452 1445729 410825 404630 586438 586921 725676 713335 745463 750391 784159 793477 758961 844085 1948433 2034553 1211671 1024649 643927 630952 764615 754241 786597 800287 811779 819839 928730 928511 5079394 5209456 39.35 71.4 1
11:07:55 2024-01-29 682753 675069 191057 188064 306762 313444 333983 331480 207605 205101 249589 255901 289083 291971 4423892 4798014 6528234 6293966 1100764 1132871 273237 242011 252720 252564 305638 295677 285325 286736 198359 199592 686664 626893 1462680 1441618 407913 404024 586342 586930 728844 712322 739834 746302 784159 791065 761223 848339 1951215 2053045 1202061 1017316 641639 632902 758396 754241 791103 798029 809471 821044 935544 933013 5011761 5209456 39.35 71.4 1
11:07:56 2024-01-29 684769 674592 191126 187054 306908 311474 333983 331946 206994 205774 250715 257120 290174 293496 4423892 4737732 6458450 6331344 1097681 1131265 273272 246078 254150 253694 305102 296618 283626 287746 198359 199765 683721 628684 1464606 1427078 407913 407464 582028 590416 731993 706139 743163 751236 779025 790538 767878 848375 1945800 2062787 1260481 1020285 643927 629256 759047 760662 786560 793468 813979 823676 927114 926841 4961481 5207525 39.35 71.4 1
11:07:57 2024-01-29 676799 675060 191428 187089 306843 312019 333983 330978 208253 205135 251140 256042 291719 298210 4414540 4685630 6518922 6312613 1080573 1131228 274949 246007 253332 252564 305102 296331 283697 287140 198345 199765 682250 632286 1473608 1436404 409074 404669 584264 590416 724612 708253 746436 745699 777373 793333 767878 843449 1938157 2046157 1223373 1032491 643469 629256 767860 759641 784168 797724 816333 818672 926377 928475 5046365 5209456 39.35 71.4 1
11:07:58 2024-01-29 682995 675069 191126 187054 306195 312933 333441 332990 206994 205135 251176 256042 290516 292871 4411301 4738657 6509561 6275979 1089848 1132871 276022 245778 254509 253517 305746 296374 286190 285668 197543 199592 686664 635006 1458348 1443672 410825 405967 587737 588670 725676 713842 748108 746836 783047 793261 760073 844048 1943753 2034553 1217414 1025379 641639 633799 767207 754598 784265 798029 811779 820423 928730 932170 5075768 5209456 39.35 71.4 1
11:07:59 2024-01-29 681313 674120 190826 187903 304797 313921 333983 330942 206994 205101 250363 255901 289633 297998 4420840 4789931 6518886 6293966 1100764 1129589 273011 241756 252720 252599 306393 295641 285321 286298 196857 199140 686664 626446 1476219 1441618 407297 404669 586015 586930 728844 712322 741402 744643 784159 792884 761223 848339 1949370 2053045 1227285 1016784 641183 632902 762287 755135 791103 798029 809471 821044 937535 930195 5013555 5209456 39.35 71.4 1
11:08:00 2024-01-29 684769 674583 191092 187059 306480 311510 333983 331982 206959 205740 250787 260737 289822 293496 4420740 4738657 6463049 6308055 1097681 1127916 273272 242895 252720 253305 305531 296582 283626 287544 198345 199857 685192 628684 1481936 1432319 407913 404289 582983 587726 730916 706066 742461 750724 781273 789943 765700 851476 1946978 2067851 1225329 1016784 646687 631039 755846 761081 788828 793396 813516 823388 931649 919569 4957122 5205582 39.35 71.4 1
11:08:01 2024-01-29 678814 674546 191695 186986 306415 312383 333983 330639 207571 205066 251104 255221 290244 293282 4417773 4656747 6500236 6303061 1077385 1127880 274879 242320 253474 253093 305066 296331 283626 287104 198625 199696 673870 632286 1448296 1436404 409365 404853 582798 590379 723513 707140 745444 745699 778099 793261 767878 841542 1935256 2046157 1225329 1031757 643927 629183 762990 758949 784168 798029 815679 819801 924301 929926 5051177 5207525 39.35 71.4 1
11:08:02 2024-01-29 682827 675069 191092 187570 306987 313886 332864 332449 206925 204782 251104 256007 289690 294950 4420840 4736115 6500236 6293490 1088302 1131192 276180 242320 253860 253270 305962 295641 286383 285152 197474 199731 696288 635916 1461868 1441618 410532 406004 587063 589468 725639 713842 748071 745736 781864 795693 760791 843374 1942296 2037936 1213576 1026110 641183 633799 761370 754635 784168 798029 813516 821007 929006 928547 5067819 5207525 39.35 71.4 1
11:08:03 2024-01-29 686678 674592 191221 187574 306987 313409 333947 330942 206959 206204 250327 256760 290615 297925 4420840 4775747 6528181 6312248 1092995 1131192 274039 246317 257885 252529 305962 295498 285392 286262 198625 199106 697781 626893 1467796 1445729 407876 404853 587180 586405 728844 712322 739834 744643 784159 793409 761150 849016 1947908 2050818 1227285 1018960 642096 634249 758669 755711 791103 800287 808821 820423 935508 931576 5026142 5220613 39.35 71.4 1
11:08:04 2024-01-29 684769 674070 191695 186991 306445 311439 333586 331946 206959 205740 250327 256760 289936 293084 4420564 4742858 6458333 6312023 1099249 1127916 273237 246389 254150 254428 305746 297491 283591 287140 198625 199731 688135 628684 1484030 1427078 408493 404859 582983 592095 730916 705602 742037 751458 779577 791692 767878 850751 1947652 2071104 1215548 1019486 645765 630147 755846 761776 787405 793396 813905 822980 929006 927496 4961444 5199063 39.35 71.4 1
11:08:05 2024-01-29 674868 675060 190795 187570 306987 312677 335872 329907 208039 205101 250891 256760 289893 293393 4414264 4698227 6546858 6293929 1078232 1127916 274914 246317 254509 253613 305921 296093 283759 287140 198345 200009 682250 632286 1444835 1432319 409074 404853 586345 593358 724612 710303 746548 744937 777300 793333 767333 845888 1936580 2036858 1211635 1026110 642096 629183 760293 756347 783896 800287 816333 818598 923647 932830 5062753 5210567 39.35 71.4 1
11:08:06 2024-01-29 686569 674546 191092 187613 306987 312933 333947 331372 206959 206061 250256 256042 290580 297925 4420564 4766475 6518886 6312360 1094554 1131192 273272 242320 252697 253613 305962 295641 284530 286262 197268 198448 697070 628235 1467164 1445729 409657 404853 585511 587455 725639 710303 742014 747311 785830 796550 761798 847696 1949556 2046157 1209737 1023192 643011 634698 758521 755636 788594 800287 808858 818598 933449 931576 5013555 5208549 39.35 71.4 1
11:08:07 2024-01-29 684769 675060 191700 186861 306450 311729 333947 331946 206890 205740 250891 256760 289118 292871 4411678 4728981 6490910 6302986 1094469 1127658 273202 246353 252720 253768 305066 296338 283392 288061 198345 200184 682250 632286 1459348 1427352 407913 404859 581330 590326 730916 705066 740517 749067 779577 790910 768932 851439 1947652 2059864 1221582 1021737 643927 629183 756517 758498 785938 793360 815716 823054 927690 926805 4978224 5196203 39.35 71.4 1
11:08:08 2024-01-29 676561 675069 191061 187570 306987 311912 333983 329586 206994 205101 250715 256042 291022 293747 4420840 4682302 6528212 6294079 1075058 1127953 274879 246180 253474 252529 306559 297036 284060 287544 198625 199731 682250 632286 1449409 1433443 409365 404853 585511 592085 725919 709799 746474 744716 778099 793297 767222 843974 1941138 2035610 1215548 1029521 643011 629183 761370 755711 784131 800287 816333 818598 924956 932830 5060583 5198160 39.35 71.4 1
11:08:09 2024-01-29 685808 675069 191057 187054 306987 312933 332900 332954 206925 205101 250891 255435 290174 292425 4414540 4738657 6509561 6302869 1089848 1130390 275757 242320 257849 253093 306141 295498 284534 285152 197509 199106 699834 634098 1451613 1442689 410825 405428 587180 587844 726742 713335 745868 746302 783603 796820 761600 843974 1947652 2030790 1223171 1025030 643469 634698 762450 753562 788039 798889 811202 819839 929006 931511 5080867 5205582 39.35 71.3 1
11:08:10 2024-01-29 683262 673086 191057 187608 306016 313886 333875 330942 207784 205066 250116 255833 289259 292425 4421240 4783586 6490327 6302869 1106633 1129552 274458 246144 252720 254118 304816 295650 285401 285490 198625 199071 704313 628684 1452478 1434523 408493 405502 584264 587844 730916 709259 742014 754189 784159 788829 764676 849016 1955121 2060432 1198488 1017571 645765 634698 756517 755616 788718 790942 809471 824224 932789 919569 4964210 5198160 39.35 71.4 1
11:08:11 2024-01-29 673607 673271 191092 187020 306978 312933 333983 329943 207860 203829 250715 256042 289259 293801 4411475 4687106 6472259 6275979 1081236 1129552 276180 242320 257995 253659 304102 296546 284162 286700 198625 199696 685192 633209 1484950 1433443 408653 404853 582983 589776 725639 708217 748754 749858 778989 796820 767767 843701 1942124 2041424 1227285 1030507 646410 630593 762450 756758 784131 793540 813669 821007 925029 928844 5041772 5192497 39.35 71.4 1
11:08:12 2024-01-29 677593 675439 191070 187574 306771 314878 333441 330942 206959 204848 251104 256042 290139 293084 4415196 4729385 6499413 6302869 1089848 1131228 274914 242320 254689 252529 305746 295677 284530 285152 197509 198932 702820 632286 1449964 1445765 408077 405428 586345 587844 726857 712670 745337 747201 784159 796820 760131 848635 1947652 2032230 1252716 1025524 643469 634698 761370 754241 787143 800287 810624 819839 928657 932170 5069988 5201869 39.35 71.4 1
11:08:13 2024-01-29 681275 674974 190756 187403 306555 314621 333676 331946 207571 205101 250327 256079 288785 292751 4420840 4798127 6499413 6298374 1106361 1130390 274494 246144 252684 254083 305066 295498 286039 285423 197440 199418 678220 630481 1461992 1436287 407913 405538 586611 587277 732997 713569 742088 750924 784159 788793 761874 854814 1954145 2053982 1209737 1014668 643927 634249 755445 755847 788599 793252 810047 823017 932093 928844 4981779 5201869 39.35 71.4 1
11:08:14 2024-01-29 675043 673538 191057 187025 306987 312677 333983 329408 207860 205066 250291 260737 288680 292906 4411475 4711916 6481585 6298383 1091202 1127658 274914 246042 252720 253659 305102 295426 284530 286768 198066 200009 659371 635323 1457841 1420158 407045 405466 584679 592021 731956 708253 744384 750132 776164 788793 768932 851088 1943753 2062735 1213602 1022599 645305 628702 756517 756384 783984 795647 816333 823054 926303 924808 4980502 5196203 39.35 71.4 1
11:08:15 2024-01-29 675513 674969 191096 187608 306987 311983 333983 329943 207894 206910 250679 256042 290651 292941 4414836 4722667 6556188 6298374 1082113 1127916 274494 245935 254150 252494 306825 295641 284530 287140 198066 199731 671877 636267 1448987 1434523 408493 404253 586867 591670 727663 711126 748108 744974 777336 795693 763274 849124 1941138 2035114 1218482 1028230 642509 629183 760293 754747 783019 800068 816310 817434 924992 928547 5060583 5203813 39.35 71.4 1
11:08:16 2024-01-29 683761 675069 191053 187020 306987 312933 332900 331982 206568 204748 251104 255221 289936 291909 4411475 4738657 6499413 6298374 1091439 1127646 274686 242320 253085 252494 305746 295290 285174 286262 198625 199106 686664 626893 1472761 1445729 407913 404566 586345 587426 726595 710303 740923 744115 784159 793445 763508 851604 1945099 2045772 1225329 1022599 641888 634698 758669 754241 789983 799048 806931 821007 934184 930195 5001106 5201869 39.35 71.4 1
11:08:17 2024-01-29 682827 674070 191061 187025 306874 310966 333983 331444 206925 205740 250429 256760 288978 292630 4411475 4739485 6457773 6312613 1103198 1127916 273202 245971 252720 253093 305066 296582 283194 287684 198485 199418 686664 627787 1463832 1424197 407061 404541 582983 589473 731956 706139 742841 750924 779025 789943 768386 852617 1947652 2063150 1217504 1019027 645765 630856 755981 758975 786560 793252 811523 823091 929006 926151 4962982 5190752 39.35 71.4 1
11:08:18 2024-01-29 675865 674587 191092 186854 306987 311474 333983 329943 206994 204924 250715 255603 289690 291980 4395836 4673050 6518886 6298097 1074295 1127081 274688 245971 258213 252283 305962 295426 283194 287252 198345 199418 682250 632286 1453745 1432425 408493 401810 585511 591564 725270 709148 746478 747311 778474 793297 767222 846945 1944013 2035610 1213592 1028752 642862 629183 762450 755711 783575 800068 816370 817961 923684 932170 5056970 5198160 39.35 71.3 1
11:08:19 2024-01-29 683209 674074 191092 187440 306987 312677 332665 332485 206747 205101 250715 254905 289698 291980 4402109 4750445 6499413 6303248 1091439 1130390 273237 246317 257849 252494 305172 295290 284929 286298 198359 199106 695491 625108 1456551 1438598 406179 403104 586345 587844 728733 712285 739871 745208 784159 793445 764045 850720 1951215 2047713 1203980 1016784 641888 634249 758669 754241 790543 800205 809471 819839 935508 930195 5004592 5205582 39.35 71.4 1
11:08:20 2024-01-29 682827 673100 191695 186723 306874 311474 333983 331713 206925 205706 250327 256042 290559 292879 4408633 4725554 6490129 6276090 1092975 1127658 273272 243616 252720 253305 305066 295498 284530 287140 198066 200765 657921 633531 1451302 1420158 406179 404541 582569 590379 731956 707086 743182 749067 777300 788865 768895 851364 1945025 2067269 1209679 1018799 645765 628112 755981 758401 785968 793396 816385 820683 930324 926151 4961744 5190752 39.35 71.4 1
11:08:21 2024-01-29 674914 674592 191053 187020 306987 311729 333983 329943 206959 205101 250363 256042 290762 297925 4411475 4667112 6500236 6302972 1075897 1127916 274494 242423 253085 252529 305066 296582 283737 286938 198625 199453 683721 631383 1443171 1429378 408203 401810 581836 590268 725270 706029 745495 747164 777336 793333 767767 844493 1940119 2035376 1221416 1029558 644808 629220 762450 756273 784168 798029 817551 818598 924974 930195 5047571 5198160 39.35 71.4 1
11:08:22 2024-01-29 682560 674074 190924 187020 306987 313409 331928 331946 206925 204782 251104 255828 289893 292673 4405188 4726024 6490910 6284517 1087526 1127081 275793 242141 254150 253270 305531 295525 285436 285036 197337 199765 686664 634434 1482596 1438598 408041 403332 586502 588486 726857 713842 746623 747201 781937 793297 760791 845699 1948057 2029081 1207818 1024649 641888 632902 761370 756503 784168 798029 812750 821007 929001 932830 5079394 5201869 39.35 71.4 1
11:08:23 2024-01-29 681651 673127 190791 187903 306555 312933 333441 330674 206925 204782 249554 256940 289382 293599 4411475 4770569 6518886 6298755 1094405 1127953 272368 243445 252720 252529 305962 295109 284530 286177 198485 199822 686664 626000 1482225 1441665 406179 402128 584013 587844 728216 711743 737842 746597 783003 793445 762156 848904 1949445 2047442 1227285 1017316 641888 633799 756517 756503 789983 798029 809351 821007 934221 930195 5006400 5207525 39.35 71.4 1
11:08:24 2024-01-29 681822 673086 191087 187020 306982 311038 333983 329978 206994 205563 249589 256042 288711 292630 4420840 4733559 6476198 6298493 1094488 1125259 273011 246389 252720 253093 305102 295290 283194 287544 198066 199857 676365 628684 1455724 1428365 407334 404256 580423 588596 730916 707086 741215 749067 780485 788865 767259 852579 1943641 2063076 1221416 1016060 646687 632203 756517 758975 788864 793432 814096 820647 930324 924808 4942987 5190752 39.35 71.4 1
11:08:25 2024-01-29 677858 674074 191092 186693 305952 312383 333983 330907 206959 205066 250715 255221 289690 292906 4405188 4656332 6509561 6294079 1075058 1125259 274721 245935 253120 252494 305102 296582 283626 287045 198345 199731 683721 632286 1463594 1431409 408493 401810 583849 590268 725786 707030 745188 747164 778136 793369 767804 844493 1940119 2039941 1235545 1029558 643927 629074 762450 756162 784168 799157 816185 819255 925029 929926 5047571 5201869 39.35 71.4 1
11:08:26 2024-01-29 682832 674592 191126 187050 306987 313409 332395 331982 206925 204782 251104 255291 291410 294250 4414540 4729385 6500236 6293883 1088302 1129552 275528 242320 254291 252529 304923 295677 285485 284516 197474 199557 686664 635791 1444047 1438598 408041 403332 586635 588486 726857 713842 746362 747201 781937 793261 760791 844493 1948057 2027996 1231198 1025379 640272 633763 761370 751347 784168 793540 814096 820423 927690 928547 5055531 5198160 39.35 71.4 1
11:08:27 2024-01-29 685209 673598 190491 187054 306555 312933 333947 329943 206925 205740 249554 256042 290139 293055 4408633 4772354 6518886 6298374 1094442 1127916 272333 246180 254150 252494 305244 295190 284765 285459 198345 199106 697781 625108 1480868 1436559 406179 403332 585549 588032 730397 712285 741364 746634 783047 791169 762305 852617 1953200 2046157 1225329 1013893 640272 632792 755846 753136 789983 793540 809322 821044 934147 930255 4990025 5191621 39.35 71.4 1
11:08:28 2024-01-29 677445 671836 191092 187020 306982 311474 333983 329675 206959 205135 249589 256760 288881 292906 4411475 4715368 6490910 6303248 1094554 1127118 273011 246007 252684 253414 305066 295426 284095 287252 197509 200044 668070 633256 1451302 1420158 406179 404577 580555 589321 730916 706081 743522 750391 777336 789790 769074 848867 1949556 2064199 1208865 1018799 643927 629960 756088 755711 784930 792207 815136 825001 924992 924844 4980225 5188794 39.35 71.4 1
11:08:29 2024-01-29 676924 674583 190530 187054 306771 311038 333983 329124 206994 204464 250363 256042 290139 292978 4405188 4685630 6528234 6294122 1075897 1126284 274074 245935 257921 252494 306343 296129 283428 287140 198345 199731 688870 632286 1455017 1429378 408493 402092 584146 590531 726582 709651 746325 744974 776406 793297 765590 846341 1940119 2038004 1213592 1026562 641639 630408 760791 755822 783612 800287 815753 819829 923684 928475 5038172 5188794 39.35 71.4 1
11:08:30 2024-01-29 681037 674079 190826 187020 306987 313886 331892 331713 206959 204464 250927 255828 289294 297998 4411395 4726024 6499413 6284914 1087526 1127916 275564 242150 257703 252564 304779 295498 284547 284951 197509 199106 678220 632286 1461042 1438598 408077 403332 585549 587182 727893 714350 745225 747201 783603 793297 760517 846341 1949445 2032230 1219333 1022918 642096 634551 762995 753706 784302 797762 811779 821152 927383 928475 5072145 5200104 39.35 71.4 1
11:08:31 2024-01-29 684646 673122 190491 187608 306555 313921 333947 330942 206994 205101 249589 260737 289733 297714 4411475 4778223 6528212 6294266 1097634 1129552 272594 246078 253971 252529 306141 295469 284565 286106 198625 199418 693652 626000 1468256 1441665 406179 402128 584721 586886 729933 712285 742461 746068 783003 793445 764431 850114 1951774 2050618 1227285 1018799 641639 633579 757970 754241 791103 797724 809351 822577 934845 930195 5000577 5198160 39.35 71.4 1
11:08:32 2024-01-29 678856 672818 190924 187059 306987 311038 333983 329943 206925 205420 249554 256760 289083 292871 4414540 4715292 6486289 6289519 1094554 1126284 273011 246389 252720 253093 305102 296317 283662 287252 198066 200219 672420 629582 1479014 1425329 406179 404541 577280 588771 730916 706583 743522 746942 779651 790016 767878 852654 1943641 2067540 1219460 1016593 645765 630856 755846 758975 786560 793432 811523 824375 927681 924844 4952365 5190752 39.35 71.4 1
11:08:33 2024-01-29 676849 674800 191096 186986 306987 311510 333983 329907 206959 204782 250327 254473 290789 297925 4405188 4655128 6514246 6303248 1075673 1125259 274494 245971 257885 252318 305102 296771 283392 286938 198345 199418 670970 632286 1448150 1429106 407913 400929 582210 590112 725270 708877 745793 744569 776201 793369 767259 845422 1943901 2039941 1213592 1029558 642096 628739 763539 756384 784131 799157 815136 818487 923684 930195 5053361 5198160 39.35 71.4 1
11:08:34 2024-01-29 682827 675064 190924 187020 306987 312713 332431 332018 206603 204924 250927 255291 289294 297998 4414540 4731927 6500236 6289002 1088994 1127953 275793 242150 257813 252529 305102 297072 285005 285183 197509 199140 675320 634098 1445159 1438326 408690 403332 585964 588015 726857 714076 746362 746832 783603 793297 760791 845737 1949445 2032230 1215495 1023192 641183 632902 762413 752069 785840 798029 811779 820895 929006 930195 5075768 5200104 39.35 71.3 1
11:08:35 2024-01-29 680343 673851 190323 187595 306123 312968 333676 330942 206959 204782 249589 255867 289294 297998 4414912 4794292 6499526 6293883 1105567 1127118 274074 245625 252648 253906 304851 295426 285401 285494 198625 199140 691077 629582 1461926 1434252 407913 405790 583895 587040 732997 712556 743522 753711 784306 784391 759963 853595 1955121 2060828 1217414 1013172 643927 634698 755846 755711 788269 791128 809471 828252 932129 924844 4972381 5190752 39.35 71.4 1
11:08:36 2024-01-29 673607 673271 191398 187054 306978 312713 333947 328946 208074 204464 250363 257120 288820 293353 4408596 4680420 6472259 6298374 1080465 1125259 275757 241980 257849 253093 304138 297072 283697 286400 198345 199418 685192 633209 1474814 1429378 408077 402092 580460 588743 724209 706937 747996 750354 779651 793297 767296 847058 1941101 2043799 1223373 1029558 646969 630183 763433 758916 783019 793540 814863 821039 925029 928881 5018016 5188794 39.35 71.4 1
11:08:37 2024-01-29 675636 673603 190560 187050 306123 313957 332936 329675 207028 203897 250927 256042 289075 292015 4411475 4712030 6499413 6293490 1087526 1127646 275335 242150 254150 252529 305495 295498 286016 284481 197474 199106 685192 634098 1449887 1438598 409657 402977 586379 587136 724685 713805 746325 749214 781900 795693 760791 845933 1937971 2029628 1211657 1024649 640971 632902 762995 753562 784168 798029 811668 818598 931461 932830 5067819 5205582 39.35 71.4 1
11:08:38 2024-01-29 675043 672791 190885 187326 306978 311948 333983 328609 207860 204464 249554 257120 288785 292871 4405250 4689799 6462934 6293490 1080081 1125259 275757 242320 252720 253270 303888 296302 283626 285940 198345 199071 686664 635423 1452840 1429378 410240 403332 577122 588743 724722 707086 748492 751421 778328 794568 765590 844493 1943827 2046705 1225329 1028305 645765 629220 762342 759995 783019 793396 813905 821039 922425 927496 5015792 5188794 39.35 71.4 1
11:08:39 2024-01-29 678073 672579 190920 186986 306555 313886 332395 329943 206959 208818 250715 254905 289259 291851 4398971 4710840 6481585 6279630 1085127 1127916 275528 242320 254150 252494 303749 295290 285401 284761 198359 198759 688135 632286 1452333 1438598 409365 403068 585549 586588 724209 712248 745188 746758 782900 795693 760791 846341 1943531 2029628 1217414 1023192 641639 632902 762990 754098 786361 797993 811779 819801 929001 932830 5069988 5196240 39.35 71.4 1
11:08:40 2024-01-29 679785 671115 190456 187574 305723 312933 333134 330871 206925 204464 249518 257300 288680 297925 4405188 4778223 6499526 6289002 1100689 1127081 273272 246317 252648 253270 305962 294521 285365 285490 198485 199383 678220 628684 1468130 1433443 406179 406004 584013 587077 728881 710303 740270 747337 781753 790574 761217 852617 1949445 2052719 1225329 1013893 640272 632006 755846 753376 789836 793432 809471 821007 936251 930195 4975745 5189576 39.35 71.4 1
11:08:41 2024-01-29 676964 671841 191092 187020 306555 310966 333983 328911 206959 205101 249482 256042 288106 292630 4395878 4699177 6462934 6289002 1085106 1128459 274949 242320 252684 253659 304138 295677 284060 285535 198485 198828 686664 635791 1444055 1420158 409365 405147 582729 590416 726779 707287 748220 753063 779354 792739 764431 848269 1944270 2048160 1225329 1024575 645305 629183 758071 756489 782982 792207 816296 823017 920241 926161 5007725 5186824 39.35 71.4 1
11:08:42 2024-01-29 675255 673050 190156 187608 305156 313370 333676 328911 207536 203863 250327 256007 289259 291931 4402109 4715292 6499526 6293490 1088302 1127880 275528 242150 253216 252494 305066 295011 284060 284636 197474 199071 696042 632286 1451676 1441665 408041 403013 586345 587003 724722 710693 744240 747053 784883 796820 760791 846341 1948057 2033109 1219333 1022599 643011 634249 761370 754635 787442 799721 811202 819801 929665 933845 5060583 5198160 39.35 71.3 1
11:08:43 2024-01-29 680856 671115 190456 187608 306119 312933 332900 330907 206925 204782 249554 255124 288820 294261 4408395 4774207 6472259 6293490 1103971 1127658 274074 245971 252288 254083 304102 295433 285365 285152 198625 198448 691997 628684 1472470 1433443 407913 405754 582174 585376 729601 708290 741635 753599 784048 789900 765134 851364 1947796 2060785 1217414 1015263 646687 633799 756517 756721 790283 792243 809434 824224 930117 927797 4944184 5196203 39.35 71.4 1
11:08:44 2024-01-29 673598 671111 191531 186693 306987 311693 333393 329943 206959 203829 251104 256007 289434 293908 4399175 4635265 6490129 6298374 1075850 1128459 274074 245935 257921 252272 305531 296122 283194 286700 198066 199696 672420 631834 1442894 1429378 407913 400929 582174 590208 723660 708290 745449 744532 779354 798810 765479 844493 1940231 2037446 1219460 1030507 643927 628702 761370 756384 783896 801382 816296 817360 923647 931511 5047571 5189614 39.35 71.4 1
11:08:45 2024-01-29 685209 674070 191061 187059 306555 312019 333911 331946 206568 205135 250327 255435 290139 298293 4408239 4763088 6514144 6293897 1091439 1127916 273237 245971 254689 253613 305746 295641 284295 286262 198485 199383 686664 625108 1475619 1438598 406179 402128 585549 588326 727847 709152 739457 745355 784122 795620 764487 850758 1950386 2049616 1225329 1016784 641888 632902 755846 753173 790832 800205 809397 818598 934809 930195 4990063 5189576 39.35 71.4 1
11:08:46 2024-01-29 678819 672827 191057 187020 306978 310966 333983 329907 206925 205706 249554 256042 289083 292871 4425142 4714570 6481585 6303248 1091327 1127658 273202 246389 252720 253379 304816 294944 282797 287252 198066 199731 672420 630204 1453340 1425329 406179 404220 577244 588037 729049 704215 740121 747016 778879 790800 768784 851402 1946670 2068161 1224823 1021142 643927 628222 755981 756721 784020 795647 816422 822980 927690 926151 4967301 5187594 39.35 71.4 1
11:08:47 2024-01-29 675102 672579 190491 187054 305764 311983 333983 328911 207571 204429 250327 256007 289224 292734 4402211 4708543 6532834 6275152 1080424 1126284 274949 242320 254150 252494 305638 293694 285401 285512 198485 199557 683721 635006 1458651 1434523 409074 403332 586379 588743 728215 710191 746511 746252 780646 796820 764314 846341 1946815 2031071 1225329 1028029 640971 632307 761370 751347 783575 798889 813909 820423 927690 932830 5066369 5196203 39.35 71.4 1
11:08:48 2024-01-29 683145 672615 190491 187574 304793 312933 333676 329943 207507 205101 249518 256042 289663 293393 4405188 4762193 6509561 6289002 1094094 1127880 272368 246317 252720 252494 305962 295190 283662 285387 198345 199106 685192 625108 1467807 1434523 406179 402730 585135 587040 728364 710303 737847 745612 781753 790987 763395 851289 1953200 2047224 1212616 1015391 640971 631787 755846 753173 789983 796738 811088 820858 932716 929501 4991599 5192497 39.35 71.4 1
11:08:49 2024-01-29 676964 673234 190920 187016 306546 310748 333983 329871 206925 205066 249518 256042 288680 298348 4402049 4701770 6472259 6293490 1091414 1125259 273237 246144 252648 253305 304138 295641 284095 286262 197509 199731 666067 632286 1439550 1420158 407913 405111 582174 590416 728881 709295 745449 749870 775213 789834 767656 851638 1946670 2047187 1223373 1021870 645489 629065 758003 757996 783019 791092 817858 825703 920928 924808 4989912 5188794 39.35 71.4 1
11:08:50 2024-01-29 674775 673538 190156 187608 305549 311627 333983 328911 206994 206329 249554 256042 289022 292114 4405363 4701808 6528141 6275152 1081231 1127658 274949 242320 252720 252529 304816 293592 285441 285503 198066 199071 672420 635006 1444355 1438598 409074 402694 585549 588743 724722 710155 746511 747311 775306 795657 760680 847109 1949556 2029628 1207818 1026110 641888 632755 762453 751310 784168 798029 811518 823505 929006 932830 5066259 5198160 39.35 71.4 1
11:08:51 2024-01-29 680337 671120 190156 187016 305648 313409 332900 330674 206959 204782 249589 260772 288382 291971 4411475 4784247 6490129 6284112 1102394 1127953 274494 245971 252434 253305 303780 294668 285080 285387 198625 199106 688135 628684 1448429 1432319 407913 405790 584721 586588 729606 709115 742172 749177 782006 784500 763508 853721 1949109 2056407 1223373 1012340 643927 634175 755408 756384 788233 792243 809397 825590 934294 929080 4957123 5188794 39.35 71.4 1
11:08:52 2024-01-29 673129 671836 190814 186986 306987 311983 333911 328379 208074 204464 250305 256760 289259 293496 4405477 4661775 6462307 6293490 1077391 1127658 275300 241980 254509 253305 304566 296331 284060 286875 198485 199731 675320 632286 1467394 1429378 408999 402092 580460 589827 724209 706286 745267 746942 778621 793477 767693 844380 1945755 2038004 1219460 1031242 645765 632129 764054 759613 784168 798029 814520 821044 926193 930195 5038172 5192497 39.35 71.4 1
11:08:53 2024-01-29 680622 674106 190530 187059 306771 313886 331892 330942 206925 204464 250715 255256 288881 291980 4405250 4729385 6500236 6284112 1088302 1127916 275335 242150 254150 252529 304243 295011 284060 284631 197474 198898 676770 632286 1462062 1438598 410532 403013 585668 587040 724722 711232 745560 746549 781454 793477 760680 846266 1951215 2028784 1215495 1023155 643011 634457 762995 751886 786398 798029 811202 821002 930800 932830 5060583 5199828 39.35 71.4 1
11:08:54 2024-01-29 681313 671111 190328 187437 305657 313409 332900 330674 206925 204464 249589 254907 288347 292673 4399061 4764828 6453609 6284241 1103182 1127658 274653 242320 252720 253694 303213 295641 284929 284516 198625 198794 685833 627787 1451780 1433443 407334 404577 581316 585426 728881 708290 740545 751537 780866 784536 761223 852565 1957799 2056444 1223171 1016060 645765 634625 758632 759061 789983 792875 809471 824301 934221 924772 4938311 5188794 39.35 71.4 1
11:08:55 2024-01-29 673129 672316 190791 186986 306978 311983 333947 329978 206959 208489 250327 256252 288277 293559 4395836 4635153 6472259 6293883 1075850 1128459 274458 242320 257849 252107 303780 296546 283194 286736 198359 199418 670970 632286 1450521 1429378 407913 401829 580460 588858 722636 706286 744388 748703 776933 793549 765700 844380 1939640 2038004 1196304 1030507 643469 629960 763531 756347 784131 799157 815716 818598 924974 932170 5043969 5190752 39.35 71.4 1
11:08:56 2024-01-29 682560 673122 190495 187020 306721 312019 331892 331982 206603 204498 250363 255256 289294 297925 4399061 4738657 6499526 6289002 1091439 1129552 273237 242320 254509 252494 305962 295109 284534 286392 198589 199071 686664 625108 1455709 1441665 406179 404280 585135 585307 726779 709115 739457 746814 782042 791065 762340 851917 1953728 2049579 1225329 1016784 640971 632755 757426 753376 790396 799157 807098 818635 935544 932097 4994744 5201869 39.35 71.4 1
11:08:57 2024-01-29 682827 671083 191092 186430 306978 311002 333441 331408 206568 205101 249554 256042 289159 291971 4405288 4720574 6462934 6276016 1092194 1125259 273011 242446 252720 252529 304816 295677 282894 287140 198066 199857 682250 628684 1456416 1420158 406179 404256 580605 590416 729049 705249 742348 747714 777213 788974 767878 851476 1948433 2067695 1201854 1019686 643927 629065 756481 758535 786361 792207 811560 820683 926985 927548 4961744 5185332 39.35 71.4 1
11:08:58 2024-01-29 673598 674070 190491 188034 306123 312419 333983 328946 206959 204429 249589 256042 289979 292123 4421666 4712706 6518191 6275152 1085202 1126284 275371 242150 257654 252529 305066 295011 285436 284632 198345 199071 686664 632286 1448925 1438598 408077 403049 586345 587040 724722 711232 745449 747311 781717 793441 756817 844048 1948457 2031071 1217414 1023118 643011 634698 762453 754561 786361 797848 810624 819839 929006 928209 5060583 5215803 39.35 71.4 1
11:08:59 2024-01-29 680790 671120 190491 187457 306123 313444 332665 329943 206925 204464 249589 257120 288820 292523 4395836 4764828 6443785 6293490 1103971 1127081 274301 245971 252720 254083 303213 295083 284792 284951 197131 199071 690525 628684 1452622 1432491 408203 405790 583895 586702 729847 708115 742200 749339 781417 784500 760073 848339 1953616 2060223 1213576 1010939 643927 633726 754337 757440 788636 793436 809434 823054 930117 926198 4958333 5182875 39.35 71.4 1
11:09:00 2024-01-29 672394 670304 190826 186435 306978 311729 333441 329943 206959 208454 250363 256042 287905 293702 4402324 4625832 6462307 6289002 1072566 1125259 274074 242320 257994 252494 304138 295498 283158 286539 198066 199592 682250 632754 1447592 1429378 408203 400929 581280 589579 723696 706286 744388 743661 777519 793477 765700 841579 1936305 2036858 1219460 1031978 643927 628593 762376 756347 783738 799048 816422 818598 923647 930195 5047571 5196203 39.35 71.4 1
11:09:01 2024-01-29 684501 673086 190525 187020 306987 312677 331892 331982 206747 204464 250751 255256 289083 291980 4405188 4720112 6490242 6289002 1088298 1127953 274074 242150 257813 252494 305697 295011 284295 285512 197165 198483 692548 630481 1462413 1443717 408077 402730 584013 586173 724451 709152 743971 746141 782042 793441 757888 846527 1945657 2036858 1202436 1022599 643469 635599 761798 756310 788636 799048 808673 818598 930081 932170 5043164 5188794 39.35 71.4 1
11:09:02 2024-01-29 684796 672100 190491 186986 306123 313665 332665 330674 206959 204498 250327 256760 288382 293702 4405188 4776766 6462810 6284517 1103971 1125259 273307 245935 252720 253694 302928 295433 284965 284951 197165 199071 688135 628684 1470676 1429378 407913 405790 585135 587040 731778 708651 742237 751035 780866 784536 759839 850788 1949589 2055455 1213576 1012944 643469 633726 755408 755636 788636 795414 808673 820683 930117 926841 4966537 5188794 39.35 71.4 1
11:09:03 2024-01-29 674867 672136 190924 186986 306766 311627 333983 327919 208045 203863 249554 256760 288417 292665 4398971 4661662 6453609 6284517 1081787 1125259 275793 241640 252720 253093 303249 296109 283626 285539 198066 199106 685192 634098 1467048 1429378 408077 402730 577158 587909 724209 705249 744840 747678 778621 792252 765700 841542 1938379 2043247 1223373 1030507 645765 629110 761911 758949 781836 793252 815258 821007 923115 927533 5022961 5181400 39.35 71.4 1
11:09:04 2024-01-29 680195 674795 190495 187020 306771 313665 331892 330942 206959 208671 250327 255256 289259 298136 4405188 4724409 6480863 6275152 1085068 1125259 274949 242150 254150 252529 305066 296237 284929 284281 197165 199106 673870 634098 1450882 1438326 408077 402730 585586 587155 724209 711000 745980 747201 779764 793405 756780 842812 1942124 2029591 1215495 1024792 640235 632829 760828 750822 785803 793360 811052 819839 927690 930195 5062255 5185095 39.35 71.4 1
11:09:05 2024-01-29 680343 672436 190191 187020 305657 312968 332431 329978 206925 204782 249589 256760 288076 292015 4402109 4756395 6425632 6289002 1101606 1125259 273307 242320 252720 253305 302929 295713 284339 284951 198625 198483 692548 626430 1447592 1433443 407334 403332 580450 585270 728364 708093 739494 751005 781454 788974 761260 851350 1949985 2058889 1219333 1016118 646872 632829 755808 757996 789758 792875 808398 825703 930044 919533 4924149 5179429 39.35 71.4 1
11:09:06 2024-01-29 672652 672436 190791 186986 306762 313072 333170 329408 206925 205750 250363 255649 288347 292871 4389602 4621750 6462934 6284517 1072788 1124987 274074 241980 257885 252107 304637 295713 282932 286298 198066 198794 672420 631383 1461369 1429378 407913 400929 580460 589579 722636 706286 743882 746141 775286 793441 768352 841225 1931284 2036858 1215548 1030507 643727 627225 762342 756384 784131 797884 816328 820017 920965 932170 5046771 5192497 39.35 71.4 1
11:09:07 2024-01-29 682560 671954 191477 186986 306052 311983 331928 331444 206247 204782 249589 254508 289259 297925 4386493 4750445 6499526 6284517 1091225 1129589 272142 245625 252720 252107 305531 294695 284316 285517 198345 199106 675320 625108 1480899 1439477 406179 402730 584013 585307 726779 710303 738004 743808 782042 790509 761260 848411 1946268 2046157 1223373 1018885 641888 632829 758130 753026 788718 799048 806875 818412 932752 930195 5004964 5194454 39.35 71.4 1
11:09:08 2024-01-29 683257 673056 191272 186435 306161 311002 332665 331444 206603 204782 249778 256042 289057 297998 4402109 4721678 6453398 6303248 1094516 1127658 272820 246007 252720 252564 304173 295132 282762 286875 198066 199140 669520 628235 1470477 1425329 406179 403332 579719 587182 728881 704252 741672 747714 778621 788974 765700 848302 1945995 2061819 1219460 1017571 646687 630660 755408 760145 788636 795684 813479 823313 929006 919605 4942933 5181400 39.35 71.4 1
11:09:09 2024-01-29 676384 672863 191289 186769 306982 310566 333947 329907 206890 204464 250151 254048 288881 298210 4395836 4657852 6486289 6284914 1075083 1124654 273272 241980 257849 252459 303249 295713 282762 286387 198066 198794 688239 631383 1444244 1429378 408493 400929 581316 588743 722125 705286 744388 746141 776933 793477 765700 839156 1937002 2035114 1219460 1031242 643727 629216 761297 757328 784131 793360 816422 818470 925048 928844 5028313 5190476 39.35 71.4 1
11:09:10 2024-01-29 682555 672606 190992 186956 306123 311983 331659 331946 206247 204464 250151 254681 289259 293539 4405188 4729385 6480863 6284517 1089885 1125259 273025 241980 254150 252107 305102 294668 284095 285423 198485 198483 675320 625108 1468141 1438598 407334 400929 583895 583617 724722 709295 740019 742338 782042 791065 759034 847808 1942333 2041424 1223373 1021142 641888 633616 758619 753562 788718 799048 806875 817830 934294 930195 4990214 5190752 39.35 71.4 1
11:09:11 2024-01-29 683257 671111 191595 186405 306987 311002 331892 330942 206282 204782 249554 255725 288417 293084 4386493 4711916 6471576 6293883 1091414 1125259 272368 243183 252648 252494 302821 294668 283194 286665 198044 199418 668070 629582 1449824 1423186 406179 404240 580542 588432 728881 703644 739982 747678 779172 788974 765700 850226 1940045 2062735 1198488 1017571 646687 630856 756209 760145 787479 795121 811668 823275 928164 919533 4947716 5188794 39.35 71.3 1
11:09:12 2024-01-29 674841 670857 191048 186621 305907 311002 333911 329640 206890 203863 249518 254048 288881 297925 4395836 4670429 6500236 6293490 1072788 1125259 274039 242320 257849 252072 303495 295641 283158 286360 198359 199071 672420 631834 1457144 1428365 407913 401793 580460 589579 722599 706286 744388 747201 776310 793477 765700 840907 1935218 2035114 1212616 1030469 641888 629960 763458 755636 784131 797884 816422 819979 925048 930195 5033234 5196203 39.35 71.4 1
11:09:13 2024-01-29 684010 671111 190495 186956 306721 311729 332431 330942 206247 204782 249589 254438 289022 292978 4395836 4750445 6499413 6289002 1091225 1127658 272142 242320 252720 252107 305746 294740 283750 285387 197994 198759 685192 624663 1465122 1432425 406179 404853 585254 587040 727331 710303 737916 742572 781383 791205 760073 851476 1946268 2044321 1202061 1016118 640971 632653 755092 751886 788718 793324 806912 819652 936954 930195 4991178 5196203 39.35 71.4 1
11:09:14 2024-01-29 680194 667232 190456 186850 306856 310024 333676 329907 206568 205101 249518 256042 288720 291980 4395836 4711321 6476161 6293528 1092975 1125259 273011 242823 252684 252529 304138 294668 283392 287140 197509 199857 676365 630481 1446744 1420158 406179 403368 580954 588849 728881 703680 741108 747678 778621 788974 765700 850870 1942124 2062463 1211635 1016672 645267 630408 755846 757980 786361 793436 813442 823275 927496 927621 4947716 5186824 39.35 71.3 1
11:09:15 2024-01-29 676483 672827 190920 186233 306942 310748 333983 329640 206568 203863 249518 254226 288680 293185 4395836 4669731 6509610 6289002 1072528 1125259 274039 242320 254150 251511 304816 294944 282762 286392 197927 199196 672420 632286 1445918 1429378 407334 400893 582765 589579 722599 707287 744388 745084 774981 793441 765700 841542 1935626 2033672 1215548 1028459 641888 629960 760791 755098 782585 799048 816422 818696 923652 930049 5038172 5192497 39.35 71.4 1
11:09:16 2024-01-29 681463 671120 190525 186986 306411 311698 331390 331444 206213 204464 250291 254473 288172 293685 4386493 4735688 6490129 6279630 1092813 1125259 272178 245935 252396 252107 304887 294740 283746 284951 198205 198759 696288 625108 1463483 1438598 406179 401492 583895 585270 726779 708115 737810 742572 782006 792324 761223 849016 1942333 2047186 1202061 1015337 641430 631713 758078 753026 788718 793360 806302 818412 934294 930049 4991178 5196655 39.35 71.4 1
11:09:17 2024-01-29 677763 670606 190491 186986 306730 312623 333717 328911 206603 204782 249307 256042 288347 297925 4395836 4701993 6462659 6284517 1088227 1125259 274458 242320 252612 253270 303213 294775 283728 285387 198066 198759 683721 634434 1477237 1419151 408493 405147 580577 590172 726779 706286 746628 750391 774629 788506 762809 845287 1940708 2044321 1223373 1020285 645305 629960 758632 757848 781245 793436 815568 824488 922388 926916 4994744 5175932 39.35 71.4 1
11:09:18 2024-01-29 675518 667268 190456 186986 305191 313635 332612 328911 206925 208525 250327 255221 289030 297925 4401833 4710840 6490733 6279630 1085202 1125259 274949 241980 254150 252767 304030 295433 283759 284481 197165 198759 676770 632008 1448302 1436559 408493 402730 585135 587426 723696 709653 745449 744790 775306 795021 756744 841579 1936743 2025908 1218613 1022464 641888 632682 762418 753562 787134 793360 811052 818412 927506 929355 5060305 5199675 39.35 71.4 1
11:09:19 2024-01-29 681317 667268 190191 187008 305191 312682 333117 329907 206747 204429 249343 256760 288277 297714 4405188 4778223 6499526 6284517 1102394 1125259 274074 242320 251866 253270 304816 293592 284965 285045 198485 199071 688135 630033 1449680 1429378 407334 405469 584721 586173 729049 710303 742200 749436 779728 784464 756780 848339 1948169 2050618 1213096 1010294 641888 632645 754770 754412 787134 793436 808098 823313 931608 928279 4957122 5190256 39.35 71.4 1
11:09:20 2024-01-29 674292 667164 190525 186986 306119 311734 333695 328364 206959 204429 249518 256760 288382 292015 4386493 4661475 6462934 6284517 1078531 1125259 275793 241640 252720 252529 303838 295641 283194 285512 198066 198932 675320 634098 1454273 1428365 408041 402694 577365 588743 724451 705213 744840 747714 777068 791065 765700 841542 1935626 2041424 1223373 1026525 645305 631754 762453 759416 781873 793252 814096 820895 922425 930403 5008638 5174735 39.35 71.4 1
11:09:21 2024-01-29 683248 672059 190456 186986 305764 311510 331247 331444 206247 204429 250327 254473 288820 293919 4386493 4726024 6480975 6275152 1089885 1125259 272784 241980 254150 252072 304743 294695 283653 285503 198066 198794 686664 625108 1457038 1438598 406179 400929 583895 583580 727847 708793 737810 745194 780866 791205 760990 847770 1944046 2041424 1225329 1016509 640272 632645 757463 751124 790283 797653 805729 816050 934294 930049 4994744 5184195 39.35 71.3 1
11:09:22 2024-01-29 679152 671083 190421 186435 306982 309807 333441 329693 206615 204464 249343 256042 288347 297925 4386456 4701808 6462934 6279630 1091414 1125259 273237 245935 252256 252529 304138 296317 283428 285423 197509 199106 663125 633531 1449316 1416135 406179 404220 581727 590416 728881 705249 742237 747678 775213 784536 767333 849016 1942124 2059812 1213602 1017316 643469 626855 755846 755561 784020 793436 816422 824525 923540 925615 4971123 5170064 39.35 71.4 1
11:09:23 2024-01-29 675523 673271 190413 186655 306114 310530 333947 328769 206787 204211 249132 254473 288785 291216 4395836 4694135 6528212 6275152 1075934 1125259 274039 242150 252720 251686 305746 294461 282762 286298 197509 199140 668070 632286 1443568 1429378 407913 401810 583895 588743 724209 708070 745449 740959 775213 792810 762880 845925 1926991 2030790 1209679 1024649 639999 627335 760244 754635 783813 800214 815911 818846 922425 932061 5047571 5188794 39.35 71.4 1
11:09:24 2024-01-29 684353 672068 190421 186952 306123 311948 331605 331157 206070 206303 249554 254438 288693 292734 4395836 4744649 6490129 6275152 1091439 1124987 272142 245971 252720 251686 305102 294740 283983 285387 198066 198794 657808 624219 1466873 1432319 405603 402128 583895 586173 726779 710303 737810 745084 781383 790089 758998 849053 1944885 2041424 1225329 1013172 639363 631076 755734 753562 790846 799072 805729 818487 932643 930012 4985668 5181400 39.35 71.4 1
11:09:25 2024-01-29 681651 671625 191244 185851 306982 310060 333441 329693 206649 204782 249566 255649 288820 297925 4386456 4698369 6462382 6275152 1089857 1124461 273272 245971 252648 252529 304102 295190 283662 286235 197370 199557 657921 632630 1444872 1418145 406179 403936 582174 589997 728881 704252 744388 747678 775249 784536 765700 849016 1941851 2059812 1212858 1014394 642096 627103 755308 757178 784020 793327 815258 824525 924882 926308 4961879 5179429 39.35 71.4 1
11:09:26 2024-01-29 673607 673275 190278 186603 306079 310060 333676 328379 206787 203829 249343 255256 289259 291907 4392744 4678978 6528212 6284112 1072769 1125259 273272 242150 252720 250986 305102 294668 282762 285940 197509 199106 669520 634164 1465383 1427352 407876 400929 583895 589579 722673 707788 744388 740435 775249 793441 763494 843449 1927028 2032230 1211635 1023192 640272 627335 758632 755711 783813 798939 816422 819937 925048 932720 5046771 5185095 39.35 71.4 1
11:09:27 2024-01-29 684501 670970 190421 186991 306123 311729 331892 329622 206006 205101 249168 254158 289259 292623 4395836 4752947 6500236 6279667 1091439 1125259 271987 242320 252720 251756 303744 294533 283626 285187 198359 198794 673870 624219 1475241 1433443 405891 403068 583895 586173 726779 710303 737287 746671 779692 790647 760110 849053 1945657 2042872 1203980 1013893 639817 631076 755846 753562 790283 797940 806339 818524 934294 933355 4991545 5181400 39.35 71.4 1
11:09:28 2024-01-29 680856 673065 191022 186401 306654 309555 332936 329907 206649 206884 249343 255649 288597 297925 4386456 4688299 6457773 6275152 1090635 1125259 273237 243143 252470 252529 303213 295441 283229 285423 197509 199418 656471 632630 1439224 1416135 406179 403936 581763 589997 728881 704252 742237 747678 775213 784536 765700 849016 1942124 2059541 1219587 1014394 642096 625529 754374 756639 784020 793363 816422 823350 926230 926308 4961879 5179429 39.35 71.4 1
11:09:29 2024-01-29 673607 673051 190661 186956 306088 310530 333947 327919 206684 206303 249554 255649 288790 291669 4386484 4674930 6518886 6275152 1074369 1124461 273272 241935 252720 251511 305102 294668 281936 286061 197927 199509 666620 631834 1442733 1427352 407334 400929 583482 589827 723184 707788 744407 741521 775213 793477 763494 844085 1926991 2031959 1213592 1023192 640272 626892 756963 758662 783813 799503 816385 817527 923652 930122 5042312 5181400 39.35 71.4 1
11:09:30 2024-01-29 684773 671630 190387 186948 305191 311948 331928 329907 206041 205603 249343 255078 288943 292209 4386484 4750445 6490910 6275152 1091439 1125259 271537 242320 252720 251721 305102 294740 283626 285387 198066 199057 685289 624663 1461897 1433506 405603 402092 583927 586173 726816 709799 737526 745084 780598 791205 760073 849053 1944885 2044777 1225329 1013893 639363 630183 754770 751421 790846 797940 809351 820932 932977 927387 4976095 5183125 39.35 71.4 1
11:09:31 2024-01-29 676964 667304 191149 186850 306550 311212 333983 327919 206925 204713 248747 256042 288277 297925 4395836 4692477 6462934 6280037 1085090 1125259 274494 242150 252648 252564 303177 295226 283428 285428 198066 199071 683721 634434 1449991 1420158 405745 404256 581906 588858 726264 705249 745980 749339 776933 788216 763494 844048 1938379 2042872 1225329 1022464 643927 628331 756999 756452 782697 793363 817589 823350 922425 926308 5004474 5181400 39.35 71.4 1
11:09:32 2024-01-29 673946 671151 190283 187501 304691 313051 331928 327883 206925 206013 250041 255256 287875 291718 4386493 4688375 6462345 6275152 1085132 1125259 274494 241640 253932 252142 303531 294775 283697 284117 197165 197897 692548 630481 1443558 1438598 408493 402128 583482 585270 722673 708615 742274 746141 779728 793441 758632 842812 1940745 2026478 1219333 1020285 640971 632902 760293 753026 786324 797739 811088 819829 931645 932794 4995014 5188794 39.35 71.4 1
11:09:33 2024-01-29 681275 667200 190920 186725 305580 311693 331628 329978 206282 204464 249411 255256 287473 293318 4386484 4708258 6407186 6284517 1095297 1124461 273202 242320 252684 252318 302965 295538 281936 285187 198066 197931 675320 625108 1458934 1426340 406179 403013 579719 585903 727847 703183 737875 753853 779724 788706 764008 850870 1944885 2058430 1223373 1013893 645305 629256 753697 756758 786560 793363 810978 823163 928932 924979 4924149 5172675 39.35 71.4 1
11:09:34 2024-01-29 673883 671156 190456 186561 306447 310748 332936 327919 206890 208561 249304 254193 289083 292771 4392744 4669731 6509561 6275562 1074295 1125259 273272 242150 252720 251721 304851 295011 281936 286392 197509 199140 665171 632286 1477237 1427352 407913 400929 583482 589579 722636 707788 744407 745194 775286 793441 765700 844085 1938491 2032230 1211635 1024649 640272 626892 758607 753026 781356 797776 816385 818658 922425 930122 5048158 5186824 39.35 71.4 1
11:09:35 2024-01-29 684933 671115 190191 186693 306052 313067 331928 329943 205926 205101 249132 254762 288281 292114 4395836 4759704 6500297 6275562 1091439 1126320 271572 245625 252720 251721 303780 293841 283697 285423 198066 198828 685470 625108 1460709 1433443 405891 402128 583895 586625 727375 708651 737810 742608 779728 790647 760717 849053 1938194 2044321 1202061 1012498 639363 630856 754374 752069 788864 797779 811668 823201 931645 926308 4966636 5185484 39.35 71.4 1
11:09:36 2024-01-29 672652 670857 190491 186435 305863 311805 332395 327919 206959 208454 249554 255795 288067 292460 4386493 4642905 6453609 6275562 1075560 1125259 274494 241640 254150 252283 303177 295151 282815 285387 198066 198794 683721 630110 1467164 1429378 408493 400929 577149 588340 722088 705786 744918 747201 777519 793441 765700 841306 1935626 2035610 1219460 1026562 643927 628294 760831 755652 783775 793540 815765 821039 926327 926696 5015081 5184541 39.35 71.4 1
11:09:37 2024-01-29 682555 672542 190495 186697 306123 312924 331785 331175 206070 206329 249554 254473 288680 292978 4389602 4734533 6490910 6270679 1087524 1126284 273202 241809 254150 251721 305102 294811 283671 285481 198066 198759 675320 624663 1448150 1438598 406179 401528 583895 583617 726264 708106 737847 744556 782042 788806 760146 846303 1942124 2041424 1225329 1015337 640056 632454 756517 751384 788306 793540 809158 821152 935586 928735 4971311 5185560 39.35 71.4 1
11:09:38 2024-01-29 676483 667196 190854 186401 304793 312573 333803 328343 206821 204429 248747 256007 288680 294091 4392744 4690176 6442818 6274733 1083556 1123884 274879 242320 252612 253235 303142 295190 283194 285356 198066 198898 690709 635006 1436639 1424197 409657 403332 580542 588849 724722 704215 745934 748736 776896 789917 764541 842775 1938106 2041424 1225329 1024649 643927 628914 758669 757645 780802 791056 815728 820746 922241 926161 5000894 5169383 39.35 71.4 1
11:09:39 2024-01-29 679106 667227 190456 186986 305872 311983 331068 329729 206856 203795 249970 254438 288347 293809 4386606 4710840 6462270 6274733 1086751 1125259 273202 241640 254150 252072 304102 294740 283626 284804 198345 197862 689820 625533 1465555 1438598 408456 400893 582997 583635 724172 708290 737847 745084 781417 790473 758424 846527 1946268 2041424 1225329 1016784 640272 632653 756517 752069 787711 798029 807023 820962 935549 931576 4991441 5188248 39.35 71.4 1
11:09:40 2024-01-29 678372 667155 190426 186439 304757 310024 333658 328733 206534 205066 248747 255500 288277 294042 4392744 4696498 6453609 6279630 1088215 1124461 274458 242320 252612 253058 302325 295398 283719 285352 198359 198483 685192 634098 1437349 1420158 409074 405488 581366 589602 726779 705749 746628 752069 776347 788770 765157 844011 1941837 2045772 1219460 1023192 644845 629220 760293 756721 780802 792243 815679 823163 922241 928205 4995014 5177941 39.35 71.4 1
11:09:41 2024-01-29 677254 673060 190460 186401 306217 313373 330853 329657 206615 203795 249518 254473 288347 293955 4395836 4710840 6472259 6279630 1086751 1125259 273237 241640 254150 251721 302892 294740 283503 284481 198485 197862 685737 625533 1452129 1438598 407334 403671 583116 583544 723696 708290 740098 742572 782006 791101 756744 846527 1942124 2035646 1225329 1018960 640272 632902 758003 752069 786524 798029 805877 817415 935549 931576 5000894 5192889 39.35 71.4 1
11:09:42 2024-01-29 681126 671635 191053 185817 306982 309989 332395 330621 206110 204748 249272 255792 288720 293601 4398971 4705198 6462934 6275152 1088302 1124461 272784 242320 252434 252494 304102 294529 283626 286347 197509 199857 662271 632286 1442042 1418145 406179 403332 580537 588743 728881 703680 741746 747642 774944 784500 765700 849016 1942124 2059812 1203810 1016784 642096 626413 753803 756384 784131 791056 811560 823388 927535 925505 4952446 5170489 39.35 71.4 1
11:09:43 2024-01-29 672982 672583 190283 186956 305156 311435 333405 327848 206684 206013 249482 255186 288347 291216 4392744 4686832 6499526 6256421 1081268 1125259 274686 241640 253882 252283 303853 293592 284929 283719 198205 198414 685192 632286 1467949 1436559 408493 402092 584679 586136 722052 710303 744388 746781 779467 792216 758632 841542 1941249 2025908 1211657 1021737 640272 632006 759144 751347 784168 793504 810624 818598 929662 931304 5051771 5184541 39.35 71.4 1
11:09:44 2024-01-29 682627 671635 190918 186401 305836 311983 331323 329871 206649 204395 249272 255186 287473 292871 4386380 4688299 6416032 6289002 1094442 1125259 272368 242320 252648 252072 303853 295677 281865 285387 198066 198759 675320 625108 1450375 1424197 406179 403332 579719 587638 728364 703146 737852 746979 778033 788706 765134 851476 1942087 2059904 1219460 1015337 643927 628258 754770 756758 785931 792207 811779 821044 928348 926146 4933581 5177548 39.35 71.4 1
11:09:45 2024-01-29 673529 673533 190317 186888 306519 310931 333911 328875 206890 206303 249411 255578 288680 291628 4392784 4688224 6518886 6274733 1075897 1125259 273237 241980 252684 251686 305531 293592 283194 286360 197509 199106 669520 634098 1445360 1429378 407913 402128 583895 589579 724722 708290 745467 744139 776347 792216 762880 842775 1935737 2029315 1211635 1024649 639817 627298 758669 751347 781356 798029 813868 815581 920965 932611 5046771 5185446 39.35 71.4 1
11:09:46 2024-01-29 683806 672588 190317 186918 305156 311912 332665 329373 206568 206884 249165 255614 288382 292310 4386305 4763088 6481585 6274733 1097597 1125259 272142 245971 252648 252107 305423 293841 284508 285152 198066 198621 695491 626446 1454627 1433443 406179 402694 583895 586702 728881 710303 737810 746141 779692 790647 760916 850870 1947652 2047371 1225329 1013619 639817 631076 754337 752634 788828 793238 808246 821007 932789 931576 4988022 5188248 39.35 71.4 1
11:09:47 2024-01-29 675718 671635 190785 186880 306083 310966 333983 327883 207004 206593 249375 256007 288312 298077 4399175 4688488 6453019 6279630 1085106 1125259 275335 242320 252684 252494 303213 295233 283158 285352 197927 198932 683721 635006 1451610 1425329 408077 404220 580954 588743 724722 705786 744840 749177 777519 789917 765700 841542 1935330 2041424 1223373 1026110 643927 629256 759181 756721 780802 792801 813290 821007 921732 926198 5010613 5180837 39.35 71.4 1
11:09:48 2024-01-29 679375 672909 190781 186750 305908 311948 330853 330907 206247 203829 250429 254829 288750 293601 4395836 4726024 6476161 6275152 1085106 1125259 273202 242150 254150 252072 304566 294668 283626 285387 198066 198483 675320 625108 1447592 1438598 406179 400893 583895 583544 725750 709115 738091 741521 782006 792324 760073 848741 1938120 2041424 1225329 1016060 640272 632902 756517 752033 788864 798029 805840 817979 932789 930195 4997522 5182846 39.35 71.4 1
11:09:49 2024-01-29 682696 671414 191223 186303 306915 310024 332360 329943 206213 204882 249268 255473 288548 293665 4383675 4702106 6462232 6274733 1088265 1125259 272975 242320 252434 252283 303213 294668 283392 285423 197370 199557 656471 632143 1444231 1419151 406179 403368 581316 589694 728881 706286 742200 747642 775213 784536 767333 850594 1942087 2059812 1195986 1016784 642736 625493 753803 756384 784168 790500 813632 820610 924301 919533 4971393 5180837 39.35 71.4 1
11:09:50 2024-01-29 673019 672572 190154 186956 304976 311296 333369 327883 206890 206184 249518 255332 287382 291477 4380079 4697084 6509561 6260886 1078923 1125259 273237 241640 252684 251686 305531 293358 283666 285387 197509 198898 676365 633644 1444348 1429378 408203 403013 585135 589161 724722 709038 745980 744028 779172 791065 760648 843064 1935626 2027345 1200142 1023192 640056 628739 759144 749833 781356 798029 811518 816198 923684 930195 5047583 5190256 39.35 71.4 1
11:09:51 2024-01-29 681042 671630 190283 186952 304976 311841 331856 329640 206603 204288 248922 256513 288185 292114 4386493 4798791 6472259 6270258 1102394 1125259 273272 242320 251866 252529 302821 294704 284729 284587 198066 197897 691077 627787 1455096 1427078 407334 405147 583034 585270 727469 708793 739982 749325 779728 784427 758424 850832 1947652 2053528 1203980 1011013 643011 632902 754374 755173 786524 790500 808246 822433 930044 919569 4927819 5185560 39.35 71.4 1
11:09:52 2024-01-29 675523 671149 190953 186045 306874 311296 332864 328840 206712 208561 250041 254013 288277 291980 4386484 4633366 6486289 6275152 1072788 1125259 273237 241980 254509 251686 304138 295677 282762 285712 197787 199106 670970 630932 1448001 1427352 408493 400893 581320 589579 720521 706286 743859 745084 775213 793405 765700 844718 1937002 2032230 1219460 1027291 642096 628545 760293 755311 783019 793540 813905 817415 920965 930195 5033044 5189978 39.35 71.4 1
11:09:53 2024-01-29 682790 671625 190352 188602 305944 311805 331749 330907 205606 204924 249307 254645 289088 293373 4386418 4747930 6481585 6274456 1088298 1125259 273778 241980 252720 251686 304138 293841 283300 284916 197927 197897 673870 622854 1450103 1438598 406179 400929 583138 583580 724722 709295 737948 744028 781575 791205 759535 848411 1944885 2041424 1225329 1013893 639817 632006 755846 752033 788269 798029 805877 816136 932056 930195 4988022 5189166 39.35 71.4 1
11:09:54 2024-01-29 679703 670679 190356 186629 306843 309918 333496 328875 206534 204924 248747 255689 288137 293772 4386456 4699075 6462495 6274733 1088265 1124461 273237 242150 252256 252529 302148 293592 283662 285272 198219 198898 675320 633982 1442386 1418145 408203 405488 580423 590416 727810 706286 745449 752639 774629 790647 763494 845287 1939068 2041424 1223373 1020285 643927 626892 758669 756384 781356 791056 815136 820610 919591 919605 4997522 5182846 39.35 71.4 1
11:09:55 2024-01-29 671552 671368 189788 186918 305638 311841 331749 327247 206856 208600 249554 255221 288146 292758 4386484 4697807 6472259 6265787 1085202 1125259 274039 241434 252720 251721 304102 294704 283626 283733 198625 197828 694019 626430 1472012 1438598 408493 403707 582174 584443 722636 709295 742214 742572 781454 793405 758632 844011 1942124 2029352 1221088 1018799 640272 632902 759282 753562 784265 798029 807060 817434 930081 930195 5004692 5196655 39.35 71.4 1
11:09:56 2024-01-29 683182 669724 190987 185749 306915 310860 331444 329800 206213 204429 249132 255221 288610 294287 4386380 4688111 6453737 6279630 1091356 1125259 272368 242150 252648 252494 304138 294529 282762 286700 197509 199509 666620 628684 1449749 1420158 406179 403332 579719 588326 728881 702189 739702 748904 777249 784500 765700 849016 1944013 2059812 1209679 1016060 643927 626855 753803 756150 783813 791056 811779 823388 926289 919569 4942933 5174735 39.35 71.4 1
11:09:57 2024-01-29 672982 672454 190352 186918 305473 313240 333460 328733 206718 203829 249518 255043 289022 291216 4386380 4703849 6528212 6265787 1081048 1125259 274074 241640 252130 252107 305102 293322 283662 285503 197509 198932 668070 632286 1459695 1429378 408203 402694 585511 588743 724722 708651 745980 744028 778801 791101 760648 842775 1938379 2026442 1223373 1024649 638231 629220 759217 750280 781910 798029 811779 816273 925029 928547 5036774 5193654 39.35 71.4 1
11:09:58 2024-01-29 683289 671635 190374 186918 305012 311805 332450 328769 206752 205066 248712 255828 288268 291749 4395836 4767515 6480825 6275152 1099086 1125259 273272 245971 251866 252494 304851 293841 284929 284951 198485 198759 676770 627787 1444402 1429378 407334 405183 584721 585307 728534 708615 741381 747016 779728 784464 757888 850788 1946521 2052140 1209737 1010294 641183 632454 753771 754241 784265 791056 808858 820647 928694 924814 4953583 5177031 39.35 71.4 1
11:09:59 2024-01-29 672191 669724 190387 186333 306406 311769 332486 327777 206821 205435 249482 255649 287473 292015 4395602 4626920 6449014 6275152 1072363 1125259 273202 240926 254150 252215 302716 295677 282855 285423 197509 198483 672420 630481 1444244 1425329 407913 400893 577226 588326 722636 704714 743966 746141 775213 793263 765700 839119 1935626 2035114 1217504 1026110 643011 627335 760831 756384 782660 793504 811597 817397 920965 927496 5018016 5178440 39.35 71.4 1
11:10:00 2024-01-29 681033 667164 190352 186629 305728 312808 331211 331444 206075 206158 249411 254403 287238 292527 4395923 4729385 6480825 6265787 1089885 1125259 271537 241980 252720 251511 305481 293841 283428 284951 197787 198483 673870 622854 1453346 1433443 405603 400929 584132 585307 726545 709799 737810 741521 781575 790647 760110 849053 1938157 2041424 1223373 1012452 639363 629256 754845 751500 788864 793540 806487 818635 932789 928881 4978224 5184195 39.35 71.4 1
11:10:01 2024-01-29 677650 669660 190387 186328 305728 309954 333261 328237 206533 204679 248954 255578 287473 297714 4389602 4680420 6453609 6265787 1087936 1122034 273272 241640 252256 252494 302965 294533 282881 284516 197509 198759 686664 633982 1454612 1418145 405709 404220 577235 588771 724722 704215 745030 747714 773498 790089 762921 844011 1938379 2041424 1223373 1019686 643927 626892 756517 756384 779697 791573 811523 821007 919812 924808 4991178 5165276 39.35 71.4 1
11:10:02 2024-01-29 679375 671917 190387 186595 304976 311876 330710 329764 206431 205896 249447 254298 288080 292978 4385989 4707493 6480975 6275152 1085169 1127385 273202 241640 254150 251686 304138 293592 284033 285067 198066 197897 685192 625108 1447160 1441665 407045 400893 583895 583544 724722 708290 737847 745194 782042 789953 758998 846870 1944046 2041424 1225329 1016784 640056 632902 756517 752453 788864 798029 806355 819839 932093 928881 4983446 5174735 39.35 71.4 1
11:10:03 2024-01-29 676646 671598 191242 186612 305980 309918 333839 328769 206752 204855 248863 255651 287473 293809 4373860 4684633 6451349 6275152 1085106 1122250 274914 241980 252256 252529 303177 294740 283229 285196 197787 198483 673870 634098 1438824 1420158 407809 404220 577158 588854 724722 705249 745756 749339 775213 791205 763494 844011 1936580 2039978 1200142 1020285 643927 629256 756517 756384 779697 790500 813942 820375 920417 919569 4987616 5163240 39.35 71.4 1
11:10:04 2024-01-29 677408 671593 190848 188708 304761 312825 330746 328769 206752 205435 249411 254821 288242 293042 4386484 4710840 6471761 6269981 1082113 1125259 274688 241470 252720 251686 304102 294740 283626 284516 198485 197828 699426 625533 1467355 1438598 407913 400893 582456 583672 722636 708290 740019 744556 782006 792252 756744 845925 1943504 2034168 1223373 1018799 640272 632902 758669 753673 786560 798029 806487 816136 930117 930195 4997008 5188794 39.35 71.4 1
11:10:05 2024-01-29 683606 671589 191451 187940 306721 311586 331247 330799 206110 206013 249375 255259 288277 293282 4386484 4714962 6407176 6298374 1096078 1125259 272368 242320 252684 252107 303249 295677 281936 285423 198359 198483 673870 625108 1482451 1420158 405891 405444 579719 587077 728881 702153 737921 747053 778070 784536 765700 849053 1942124 2058430 1217504 1013893 643927 627371 754770 756758 785840 792243 811779 821044 928077 919569 4931263 5170064 39.35 71.4 1
11:10:06 2024-01-29 674858 671635 190844 186846 306942 310388 332756 328272 206752 205435 249375 253519 291064 293227 4373860 4655021 6509610 6265354 1075897 1125259 273237 241640 252684 250951 305066 293694 281936 285548 197509 199057 645124 631834 1448862 1425329 407334 401810 583895 589579 724209 708290 745696 744139 777213 792846 762917 842812 1937113 2030790 1211635 1023192 639363 626892 757592 751347 781356 798029 813942 815002 921587 930195 5034577 5179429 39.35 71.4 1
11:10:07 2024-01-29 679301 671122 190681 188081 306771 310598 333297 328804 206609 204679 249165 255437 288076 293527 4383379 4685323 6444283 6265787 1086512 1123664 273272 242150 251866 252529 302716 294533 283229 284516 197787 198483 673870 633531 1466256 1416135 407913 404541 581330 589694 727331 706286 745980 749339 774865 787662 763494 845287 1939368 2044321 1223373 1020285 643927 626449 756517 756236 780802 790536 816333 820647 919627 924577 4987616 5160698 39.35 71.4 1
11:10:08 2024-01-29 672652 671844 190244 187698 304431 312790 332756 327777 206787 205435 249375 254867 288277 293171 4386484 4695142 6462934 6265787 1084429 1125259 274074 241640 252720 251721 304138 293877 283662 283414 196892 197897 697781 631383 1464534 1436559 408493 400964 583895 584875 722673 709152 744388 746141 775342 792252 756744 841579 1935404 2021799 1219333 1020285 640272 632454 759217 749906 784168 793504 809471 818053 926377 930195 5026023 5172048 39.35 71.4 1
11:10:09 2024-01-29 680144 669656 190283 186850 304654 312647 331251 329302 206144 204361 249165 255437 287334 294188 4380152 4688148 6406707 6275562 1094554 1125259 272368 241980 252648 252142 302292 295433 281971 284552 198066 197862 685651 624663 1452432 1424197 406179 402730 579719 585037 726779 702189 737847 749325 779172 788706 763427 849053 1944885 2054060 1202061 1012452 643927 629293 753697 755082 785968 788797 810624 821007 926377 921702 4925386 5185941 39.35 71.4 1
11:10:10 2024-01-29 673607 667236 190715 186557 306555 312181 332792 327812 206609 205868 248641 253519 288881 292624 4383102 4653803 6514246 6270258 1072806 1125259 273237 241470 252684 251607 305066 293877 281936 285459 197509 198932 662271 632008 1441342 1425329 407334 400929 583102 588486 722673 707788 744635 742975 775249 793336 763458 842812 1932878 2026478 1182151 1021737 638455 626171 758003 752069 781547 798029 813364 815002 920277 930195 5027118 5172048 39.35 71.4 1
11:10:11 2024-01-29 681587 667268 190283 186557 304905 311444 331641 330281 205823 204395 249375 254263 289434 291968 4409315 4735097 6486289 6275152 1085206 1124461 272368 241640 252720 250986 304837 293841 282797 284516 197509 197897 673870 622854 1447462 1436559 405891 400893 583293 583544 725479 708290 736727 740435 780866 791205 760073 847808 1938157 2039978 1223373 1013893 639817 632006 755445 750968 788306 793540 805877 816273 930117 930195 4983165 5180165 39.35 71.4 1
11:10:12 2024-01-29 677297 667200 190883 186846 305836 311739 333658 328804 206498 204395 248641 255687 287897 293527 4392744 4681678 6453609 6274733 1084828 1123590 273237 241980 251794 252459 302929 293841 283278 285116 197787 198448 683721 632286 1437625 1418145 408203 404505 581366 589579 726264 705213 745560 749833 774045 791205 762230 844011 1938379 2041424 1236088 1019574 643927 626376 756517 756384 780802 789908 814483 822801 919812 919497 4985338 5163202 39.35 71.4 1
11:10:13 2024-01-29 675043 672206 190284 188209 304645 313122 330567 328733 206752 205172 249340 254298 288172 293246 4389350 4696364 6472029 6266537 1086676 1125259 272975 241434 252720 251652 304102 294497 283392 284596 198066 197897 685192 624184 1452765 1438598 406179 400857 582138 583507 724722 709102 737815 743992 781417 792324 760073 848687 1944885 2041424 1223373 1016784 641430 632902 759872 751347 787675 798029 806969 818635 932752 928808 4968531 5177445 39.35 71.4 1
11:10:14 2024-01-29 680269 667200 190239 188204 306195 312181 332612 329657 206110 204855 248990 255473 288207 293491 4383095 4684874 6462677 6272959 1088265 1125259 273202 241980 251830 252459 303177 294704 282762 284951 197509 198759 683721 632286 1437814 1414951 407913 404220 577122 589579 726779 705749 745705 749303 774045 790089 764541 845249 1938379 2041424 1223373 1018038 643469 625493 755846 756384 780802 792315 815099 824750 918256 919461 4973766 5155854 39.35 71.4 1
11:10:15 2024-01-29 673607 666939 189329 186769 303932 312647 331605 329124 206649 205435 249375 254867 288277 293002 4386493 4705663 6472029 6266537 1085202 1125259 273202 241434 252720 251686 303888 293806 283392 284196 198485 197828 685737 622740 1451148 1438598 407223 400857 582997 583631 723660 708290 739706 745084 781970 791065 756780 846490 1943504 2035610 1223373 1016784 640272 632902 756517 752033 786524 798029 805840 816211 930081 930195 4985338 5177445 39.35 71.4 1
11:10:16 2024-01-29 682555 667155 191096 189781 306771 311444 331570 329657 206293 204395 249200 254799 288277 294606 4389646 4693741 6416307 6279630 1094469 1124461 272142 241980 252648 252283 302573 295190 281900 286061 198044 198759 694019 625108 1469360 1420158 405891 403955 579719 588326 728881 702116 737884 747678 777446 784464 765700 849016 1941837 2058426 1211635 1016784 643011 626855 753697 756384 784168 791056 811779 821007 926303 919497 4934785 5170064 39.35 71.4 1
11:10:17 2024-01-29 673607 667236 190289 185851 305576 311960 332612 330076 206615 205977 249340 253519 289739 291968 4373672 4660485 6499413 6255975 1078531 1125259 273202 241805 252612 251686 305066 294818 282726 285508 197509 198898 668070 632286 1447442 1427352 407913 402658 583895 589860 724722 708290 744388 741667 775213 791065 761187 842775 1927139 2028512 1211635 1023192 638418 626413 756517 751310 781910 798029 811560 815002 923647 930195 5032366 5163202 39.35 71.4 1
11:10:18 2024-01-29 681744 667232 190156 186659 304691 311002 331605 329124 206649 206593 248570 255045 290801 291725 4399250 4785133 6471761 6265354 1100822 1125259 272820 242033 251439 252283 304030 293599 283733 284481 197787 198572 675320 628235 1441507 1428365 406179 404184 584013 585721 728881 709799 737967 747201 779461 784427 756780 850751 1947652 2050618 1205899 1007459 640272 631559 751518 751464 786398 791056 807023 821007 930324 924772 4947716 5163202 39.35 71.4 1
11:10:19 2024-01-29 670002 667155 190293 185855 305191 311430 332072 328678 206684 205797 249304 255866 287369 294188 4370588 4633804 6442818 6265787 1074670 1125559 274458 240855 252720 252248 302716 295677 282762 285054 197787 198759 675320 630481 1463230 1425329 408493 400857 581330 587909 722052 702153 745449 747201 777105 792252 765700 842124 1935626 2038004 1219460 1026110 643927 628258 760831 756162 781910 793468 811523 819801 923647 928576 5013555 5170064 39.35 71.3 1
11:10:20 2024-01-29 678892 670821 190122 186693 305796 311220 329853 330656 206615 206013 250041 254298 288281 292683 4389646 4720112 6471116 6270258 1087524 1128422 272368 241980 252360 251686 304601 293841 283295 284916 198066 198759 694795 622854 1461153 1436559 406179 400893 584013 583580 726779 709295 737347 744556 781417 791205 760073 848411 1938157 2039759 1223373 1013893 639363 631076 755445 750932 788828 793540 805877 818635 932789 930182 4981779 5166901 39.35 71.4 1
11:10:21 2024-01-29 677450 667196 190323 185851 304725 309772 333622 328591 206649 206593 249233 255332 287971 293320 4386493 4683002 6425446 6270258 1085106 1124721 274018 241980 251830 253155 303177 294740 283158 284614 197787 198448 675320 633707 1450569 1418145 408493 403332 577122 589321 724722 704179 745980 748773 775213 793452 764578 843439 1935626 2035646 1197503 1025379 643927 629102 759747 756384 780991 792801 813516 820423 918256 919569 4982581 5155930 39.35 71.4 1
11:10:22 2024-01-29 677858 667200 190191 186401 304328 311439 329853 331144 206327 206013 249866 254123 288277 292868 4386493 4719081 6462934 6261541 1091439 1125259 271432 242150 252684 251686 304566 293806 283194 284916 197509 197862 678583 623294 1460772 1436559 406179 400893 583487 583544 724722 709295 737810 744028 781970 791205 760680 848411 1944885 2041424 1202061 1015337 640272 632006 755846 750932 788864 793540 806450 817397 932789 929537 4968569 5172048 39.35 71.4 1
11:10:23 2024-01-29 681037 667232 190456 185689 306987 309519 332395 329408 206327 206593 249233 255332 288137 293527 4373710 4688186 6453609 6274304 1088227 1123627 273025 242105 251830 252459 302857 293841 283211 285387 197232 199071 653571 632286 1455327 1416135 406179 404256 581280 589579 728696 704215 742200 747678 775177 784536 765860 849016 1942124 2054985 1215597 1017279 642096 625493 754337 755173 783019 791092 813942 824713 923611 919533 4967577 5168067 39.35 71.4 1
11:10:24 2024-01-29 671987 667304 190161 186986 305151 310060 333640 327883 206649 206013 249304 254940 288978 291277 4389646 4688375 6499526 6246597 1082009 1125259 274074 241532 252684 252072 303213 294431 284494 283746 198066 197897 675320 632286 1471199 1434523 408493 402092 583895 585270 722599 708615 744635 747311 775306 792252 756744 841542 1941249 2023037 1233154 1020285 640272 632454 759181 750206 784168 793504 809471 818016 926252 929537 5043969 5170603 39.35 71.4 1
11:10:25 2024-01-29 678856 668994 190319 186663 305156 312677 331354 329907 206247 206440 249304 255725 288102 295157 4383056 4707240 6406982 6274733 1094554 1124987 272368 241899 252504 252107 302256 295641 283365 285067 198066 197862 692548 624663 1458606 1425047 406179 402694 579309 585270 727810 702153 737810 749833 779724 784536 765157 849016 1944885 2056894 1223373 1012452 643778 629220 753697 756721 786560 791056 811088 822215 926377 919533 4934556 5163316 39.35 71.4 1
11:10:26 2024-01-29 671987 667268 190011 186401 305187 310024 333441 327883 206890 208671 250266 254940 289083 290925 4389646 4697807 6500236 6255497 1081236 1125259 273272 241640 252540 252072 303177 292911 284530 284489 198066 198448 690709 632286 1453214 1434523 408220 402092 583895 585385 722599 710303 745877 745612 779724 792252 756744 841505 1942124 2023037 1213576 1020285 639363 632902 759181 751532 784168 793504 810624 818361 927022 929537 5041772 5160698 39.35 71.4 1
11:10:27 2024-01-29 676347 667006 189861 187189 304691 311510 330853 328414 206213 208561 248883 256548 288102 292722 4379964 4763834 6444283 6273139 1100745 1124461 273272 242150 252504 253305 303177 293841 283662 283759 198345 197862 691077 626430 1445918 1428365 407334 404220 580423 583840 728881 706286 739457 749870 779728 784536 760110 847770 1947652 2050618 1219333 1013893 643469 632454 755981 755711 786560 791196 806487 825943 929387 919461 4917115 5162696 39.35 71.4 1
11:10:28 2024-01-29 671432 668772 190456 185851 306123 310966 331623 327919 206568 204716 249304 254694 287264 294324 4383379 4614769 6453281 6269104 1071261 1125259 273011 241980 252720 251478 304138 293881 281900 285423 197017 198483 670970 630481 1446323 1425329 407334 403707 582210 588743 721578 706286 743859 740508 775213 792810 763458 842812 1932878 2029352 1188628 1023192 639363 625493 758003 752069 781356 797467 813290 815002 921001 930195 5029627 5173790 39.35 71.4 1
11:10:29 2024-01-29 682343 667308 189317 186396 305182 311002 331623 328911 205926 205101 248747 254158 290508 291579 4383133 4752997 6486108 6262052 1099922 1125259 272403 242320 251439 252285 303816 292867 283662 284281 197927 198607 675320 628235 1463139 1429378 407334 405147 583626 585270 727591 709295 741108 746549 779497 784464 756149 853487 1947652 2049165 1207818 1008106 640272 632454 751518 752069 786040 791056 808246 820647 930324 924808 4944184 5170716 39.35 71.4 1
11:10:30 2024-01-29 671396 667160 190456 186271 306088 312181 331892 327919 206890 204859 249132 254975 288277 295171 4383379 4614769 6448726 6260886 1075479 1124461 273202 240962 253896 251721 304410 295190 283009 285387 197509 198759 698527 630031 1439458 1425329 407334 400857 577158 588015 722088 704750 743859 746141 776933 793441 765700 839156 1926991 2030447 1200142 1026110 642096 626413 760831 755822 783019 793540 813942 816236 920965 930195 5008638 5166378 39.35 71.4 1
11:10:31 2024-01-29 680893 667227 190161 186405 305151 310748 331337 329943 205572 203863 249132 253624 289083 292478 4392784 4734359 6462157 6260886 1088186 1124424 271278 241640 252684 251850 304672 295026 283626 284951 197509 198483 673870 622929 1455906 1429378 405028 402092 583895 587638 726779 709295 736769 742718 779724 790937 758961 849053 1938157 2041424 1225329 1011013 638455 629256 752588 749833 788594 793432 808283 819839 930081 927496 4961444 5185941 39.35 71.4 1
11:10:32 2024-01-29 673093 669259 190254 186396 304333 310060 333441 325910 206568 208525 247980 255828 288277 293173 4392507 4675599 6457438 6265787 1080081 1125259 274423 240926 252648 252250 303763 294732 283194 284974 197509 198483 680758 634098 1442165 1424319 408041 403296 580542 587155 724209 704215 746511 747642 778070 791021 765700 842124 1926991 2032230 1221416 1026110 643927 627371 760293 756384 781910 793468 811523 818635 922305 926151 5008175 5160698 39.35 71.4 1
11:10:33 2024-01-29 678105 667268 189857 186401 305223 312181 329853 330621 205926 208489 249554 254048 287543 292556 4386417 4715722 6471761 6265787 1085106 1125259 272142 241640 252720 251686 305267 294597 283626 284516 197509 198483 683721 623331 1448150 1434523 405603 400929 583728 583681 725993 708290 737287 744028 779728 790647 758998 849016 1942124 2039978 1200142 1013893 639363 630147 755445 751500 788864 793504 806487 818635 932789 928881 4981779 5173753 39.35 71.4 1
11:10:34 2024-01-29 680856 667196 190156 186113 306987 309555 332431 328911 205926 204464 248747 255256 287473 293625 4389602 4684399 6457438 6270258 1087488 1125148 273202 242320 251866 252494 302892 294525 283392 284516 197509 198759 679126 632286 1452097 1416135 407334 404256 577158 589694 728881 705286 745449 747714 774629 790089 765428 845287 1932656 2041424 1200142 1020012 643469 625493 755846 755822 780802 790827 815136 824713 919591 919533 4985338 5164381 39.35 71.4 1
11:10:35 2024-01-29 671987 669734 189295 187016 302946 311983 331892 326895 207039 208565 249168 255043 287473 292978 4389602 4695826 6471614 6265787 1084955 1125596 274039 240890 252720 251721 303293 294740 283052 283613 198345 197518 699904 625085 1450594 1438598 407913 400929 582174 583644 722636 707287 740019 745084 781417 792252 756707 845287 1940745 2032230 1200142 1017316 640272 632902 758130 752069 786004 793540 805877 816198 928730 929537 4981779 5172048 39.35 71.4 1
11:10:36 2024-01-29 680893 670339 190456 185779 306546 311002 329925 329675 205606 208636 248747 254473 287473 292630 4389602 4693804 6443625 6279630 1089736 1123921 272037 242320 252220 251756 303177 294497 281865 285918 197370 198794 671877 626893 1458990 1420158 405891 402730 578898 586629 727847 705077 737847 748262 778621 784536 769448 852565 1940745 2054055 1217504 1013172 643652 627335 752588 756186 784265 791092 811504 821044 926377 919497 4931263 5160698 39.35 71.4 1
11:10:37 2024-01-29 673340 670568 190456 185813 306123 311298 331928 327919 206247 205714 248747 253659 288111 292114 4379691 4648607 6523230 6256421 1078154 1124987 273025 241872 252684 251721 304601 292911 283365 285009 197232 198483 676226 632286 1438510 1429378 407913 402092 583895 588743 724722 709799 744412 742975 778621 789953 758961 844873 1929913 2025908 1200142 1023192 638231 627371 758669 749833 780802 798029 811518 816236 925029 930195 5034577 5162696 39.35 71.4 1
11:10:38 2024-01-29 681785 667236 190156 186680 305182 311038 331390 328414 205926 204464 247980 254473 287508 291221 4389602 4761456 6481006 6265354 1099249 1125487 272955 242841 251050 252072 304102 293393 283343 284267 198030 197862 685192 626893 1457197 1427352 406179 404577 583592 585307 728881 709295 740144 745920 775342 784464 756744 850870 1946268 2049165 1205899 1008069 640272 631559 752202 752069 784229 791092 807098 823500 928694 926151 4945336 5155816 39.35 71.4 1
11:10:39 2024-01-29 669715 667155 190642 185851 305908 310095 331623 327389 206747 204859 249041 255221 287822 297714 4386417 4618766 6451100 6265354 1073900 1123884 273011 241327 254150 251686 302716 294740 281936 284969 197716 198448 683721 629582 1440121 1425329 407640 400576 580542 588326 720521 704215 743522 745612 775249 793477 765700 839119 1934251 2032230 1219460 1026562 642096 628294 760293 754635 781910 793540 811597 817742 922891 928881 5018016 5195455 39.35 71.4 1
11:10:40 2024-01-29 681313 667299 190161 186405 305657 311038 330889 329978 205572 203863 249168 253659 287508 292123 4386417 4740302 6481140 6274733 1091439 1125259 271123 241935 252684 251301 304030 293703 283344 284902 198066 198551 673870 623331 1465623 1436559 406068 400929 583034 583544 724722 708793 737810 741521 781454 788770 760110 847808 1938120 2039978 1223373 1013893 638455 630856 755382 750968 788306 793540 806450 819243 932789 929537 4980502 5179429 39.35 71.4 1
11:10:41 2024-01-29 678856 667205 190525 187536 306762 310060 331892 330544 205641 204464 248747 255782 287473 293042 4377009 4692991 6453102 6265354 1088265 1123664 272538 242105 251722 252072 302716 293841 282797 285423 197227 199314 655021 631383 1455418 1415132 405891 403368 580460 588854 727847 702189 741672 747409 774629 784500 765700 849053 1942124 2056899 1221582 1016784 642096 621974 753269 755822 783612 788833 811597 820610 923647 919533 4948833 5162696 39.35 71.4 1
11:10:42 2024-01-29 672385 667272 189299 186401 305191 310060 332936 327389 206247 208454 248783 254503 288076 290733 4376982 4692348 6509276 6254579 1077872 1124461 273272 241470 252396 252144 302325 292946 284543 283914 198219 197793 672420 632286 1429720 1432491 408203 402749 583895 586716 723148 710303 744388 746549 779724 791694 758632 839156 1936305 2020171 1227285 1020285 638455 630629 760831 747678 781910 793468 810624 817434 926377 930195 5038172 5166378 39.35 71.4 1
11:10:43 2024-01-29 675301 667200 189295 186401 304400 311474 331157 328414 205926 208454 247980 256042 287473 291664 4380142 4759477 6413213 6282391 1092975 1123664 272368 241501 252360 252355 301303 295648 282762 284086 198066 197690 694019 622854 1451512 1424319 406179 402128 579309 583672 725750 702153 737287 749177 779724 788974 761297 849016 1938259 2050347 1207818 1011013 643927 629293 753306 755822 786560 790079 807135 820647 929662 921079 4910094 5157019 39.35 71.4 1
11:10:44 2024-01-29 671699 667187 190156 185783 305227 310891 331426 328379 206070 208126 249343 253659 287273 297925 4367780 4620426 6467286 6263998 1072788 1124461 273237 241300 253810 251197 302857 294497 281936 285459 197232 198794 669520 630481 1441899 1425329 407334 400893 582983 588854 722088 706286 744388 742975 774828 792846 763494 842812 1932878 2029352 1209679 1021737 638231 625529 756517 752490 780802 798029 811560 815039 920277 930195 5027395 5170716 39.35 71.4 1
11:10:45 2024-01-29 681313 667200 189892 186435 305191 311002 331664 327919 205606 204782 248015 254473 287473 291216 4373860 4774357 6490242 6263998 1096742 1125259 271537 242150 251830 251898 303035 292875 283392 284317 197509 197862 685192 626430 1443538 1428365 405028 402128 583895 586209 726779 709295 736727 745194 779724 788974 758424 849053 1946782 2042815 1223373 1010294 638455 629256 753269 750206 788269 793468 809471 819839 930081 926161 4961744 5159583 39.35 71.4 1
11:10:46 2024-01-29 672615 666939 189351 185851 305182 310095 333441 325910 206282 208525 248537 255684 286724 292978 4373823 4670651 6443625 6263526 1078755 1123627 274721 240962 252470 252285 302114 293841 282726 284770 197509 197897 672420 633665 1442340 1423310 405709 402730 579719 586466 722636 702189 745449 747113 776969 788806 763494 839156 1935626 2035646 1198223 1023192 643469 627371 758130 756384 778736 791128 811597 820423 920465 919605 4968569 5155930 39.35 71.4 1
11:10:47 2024-01-29 679101 667268 190156 186267 305191 311002 329622 328946 206247 208308 249343 253694 287473 292760 4374013 4711208 6462534 6263526 1086751 1125259 272820 240926 252720 250986 303566 293699 282726 284481 197787 197862 675320 622854 1446371 1436559 406179 400612 582210 583132 723724 707287 737847 740996 779764 791205 760717 845925 1936580 2035646 1200142 1016593 639363 632454 755846 751537 787711 797940 804733 816236 930117 928937 4961481 5172048 39.35 71.4 1
11:10:48 2024-01-29 680893 667002 190795 189851 306555 309807 330889 329408 205606 208596 248015 254508 287473 293185 4373860 4692443 6462382 6272996 1088073 1123553 271502 242320 251794 252072 302892 294346 282889 285316 196955 198898 662271 630033 1445635 1416689 405603 402658 579719 588326 728881 702877 739420 747201 775177 784464 765700 849951 1941138 2056444 1207723 1015337 641639 625456 752202 755711 784168 789908 813516 823388 925647 925799 4940655 5164381 39.35 71.4 1
11:10:49 2024-01-29 672652 667272 190122 186362 305156 309772 332629 328569 206247 205977 248502 254403 288312 290938 4387286 4683477 6499753 6251089 1081075 1125075 273202 240890 252612 251686 302360 293592 284281 283109 197787 197793 685192 631383 1450749 1436404 408203 400893 583450 583544 720485 709799 743822 742572 779724 791065 757426 842124 1938379 2017274 1213576 1018762 639817 631970 759085 749796 783019 793432 808821 816161 926303 927496 5021404 5170064 39.35 71.4 1
11:10:50 2024-01-29 676863 667164 189611 186367 304182 311912 329853 327883 206247 208525 248970 255186 286534 293923 4373823 4695802 6406110 6268937 1094501 1124795 271882 242150 252648 251862 303142 295390 281724 285240 197509 197862 673870 624714 1479513 1420158 405994 403296 579719 587127 727810 702116 737847 747201 775213 784464 765700 849016 1942087 2058352 1211635 1013893 643011 626171 752202 756384 784168 790464 811779 822803 924956 919533 4928905 5160698 39.35 71.4 1
11:10:51 2024-01-29 673607 667164 190117 187676 305621 309519 331892 329376 206247 208636 248712 254570 287473 291874 4374013 4671154 6517997 6244661 1078755 1125596 273650 240855 252612 251686 303213 293635 284254 283994 198080 197828 669520 632286 1443215 1436404 408493 402092 583895 585270 722052 710303 744388 745538 779724 792216 759730 841542 1939068 2020134 1213576 1019523 639143 631076 759448 749266 784168 793432 810624 817397 926340 928808 5033353 5168067 39.35 71.4 1
11:10:52 2024-01-29 677822 669250 190122 186405 304223 311948 329889 327919 206213 208565 248747 255971 286568 293042 4383472 4715406 6414521 6278555 1093719 1125596 272192 241640 252148 251686 303177 294947 281711 285009 197747 197862 673870 624663 1452234 1423020 405891 404853 579719 587040 728364 702080 737907 745920 777446 784464 765700 849016 1938379 2056857 1215548 1013893 643927 626376 752588 756384 784168 789908 811779 821007 927690 919461 4914850 5163202 39.35 71.4 1
11:10:53 2024-01-29 671658 667191 189861 186367 304905 309772 331892 326895 206213 208711 248712 254403 288282 290733 4377132 4676371 6518278 6259050 1075673 1124795 273025 241139 252362 251652 305066 292911 282859 285067 197330 199161 665171 632286 1438601 1427078 408493 402092 584013 588743 724722 709295 745030 742902 778350 788806 761187 841542 1932878 2025908 1198223 1023192 638231 626855 758130 749266 780802 798029 813516 814965 922204 930195 5028774 5168067 39.35 71.4 1
11:10:54 2024-01-29 681275 667196 190122 186401 304691 310966 330853 327883 205606 204748 247944 254013 287303 291271 4380340 4758218 6489981 6263998 1099247 1125596 271397 242212 251794 251652 303293 292911 283428 284841 197927 198482 673870 625533 1440137 1427078 405094 402057 583626 585270 726779 709295 735646 744556 779454 784500 756744 849016 1942124 2041424 1200142 1009503 638231 629183 752588 749266 788039 793360 807098 818635 931649 924808 4966626 5170716 39.35 71.4 1
11:10:55 2024-01-29 672652 668781 189299 186405 304691 311910 332629 325945 206213 208600 247735 255221 287073 292527 4367780 4659004 6442818 6263526 1081672 1122398 274317 240712 251913 252072 302009 293592 281900 284481 197927 198310 678945 632286 1430470 1420158 409074 402694 579572 588001 724209 702153 745449 747642 774791 790647 763421 841505 1935626 2038496 1198223 1022464 643727 627335 757592 759978 779108 790500 813290 821007 919812 924772 4978224 5158688 39.35 71.4 1
11:10:56 2024-01-29 676082 667164 189857 185851 304691 311474 329818 328911 205926 208383 249132 254226 287473 292182 4380340 4692295 6461683 6263998 1087488 1125112 273025 241255 252540 251652 303177 293806 282762 284516 198485 197724 676770 622854 1447222 1437578 407260 403707 582138 582774 723660 708290 737847 744028 781417 792324 759535 845888 1942124 2036858 1223373 1016060 639817 632454 756517 750932 787711 793504 804696 816198 930081 930182 4961557 5168669 39.35 71.4 1
11:10:57 2024-01-29 678892 669259 190126 186113 306555 309086 331032 327883 205606 204748 247980 255008 287238 292209 4376858 4686454 6452251 6264440 1083968 1123996 273897 241631 252040 254200 302221 293841 282859 284481 197509 198863 673870 634397 1464008 1420158 408493 404077 580542 588743 724722 704179 745030 747678 775213 790460 765157 843326 1935626 2035114 1198223 1024649 643927 628258 759181 755711 779697 792243 811779 819801 919591 924772 4985338 5160698 39.35 71.4 1
11:10:58 2024-01-29 676579 667191 189861 185821 304227 313141 329586 328645 206247 208347 249132 253659 287238 292118 4377132 4692295 6452251 6263998 1084331 1125185 273061 240748 252540 251547 302892 293770 282837 283613 198066 197621 692720 624638 1465090 1438598 407334 403707 583434 582235 723660 706286 737995 742938 779728 789917 756475 844048 1932656 2032230 1223373 1017043 639817 632454 756517 751464 784229 797762 804696 816198 927346 928844 4975933 5155816 39.35 71.4 1
11:10:59 2024-01-29 678781 668312 190456 189710 306766 309989 331354 329373 205938 208671 248537 254438 287238 292941 4374013 4685790 6452251 6263998 1094843 1124795 272227 241836 251650 252144 302999 294440 282762 285472 196402 198898 654291 631583 1453957 1414951 405603 403013 580505 587095 727847 701584 739563 745883 775177 784500 765700 849016 1932619 2056444 1207723 1015337 641639 621902 752202 756384 783575 788797 810911 821044 924937 925143 4931263 5141048 39.35 71.4 1
11:11:00 2024-01-29 671662 667272 189261 186396 304191 310024 332395 325945 206070 208383 248712 254368 287438 290286 4377134 4674439 6489981 6245160 1078531 1123480 273025 241255 252432 251582 303035 292457 283737 284011 197370 197862 669520 632286 1453448 1429378 407334 401492 583872 587040 722088 709152 744500 742938 778621 791065 756744 841269 1935626 2023037 1221416 1021737 637776 629220 758669 747678 780991 793396 810624 818016 924956 930195 5032366 5164381 39.35 71.4 1
11:11:01 2024-01-29 679703 669582 189261 186435 304191 310966 330621 327883 205892 208418 247944 255221 287438 291047 4374013 4759704 6452251 6263998 1100034 1123480 272834 241425 250907 252355 302999 293322 283626 283379 197927 197793 678945 626769 1443011 1429378 406179 404220 584264 583507 728364 709799 739420 747201 779692 784355 756707 851201 1946268 2049165 1209737 1005174 641365 632006 752202 754747 786398 791196 806787 822801 929006 919533 4935953 5155816 39.35 71.4 1
11:11:02 2024-01-29 669688 667314 189295 185655 305182 310060 330889 327883 206213 205065 249097 254794 287003 292263 4370600 4609932 6425371 6264364 1071912 1124042 272870 241425 252468 250778 303852 294561 282183 285387 197509 197897 670970 631846 1453303 1426062 407045 400540 581393 588633 720521 706286 743971 742902 775213 793405 764578 842812 1932878 2027345 1209679 1022464 638231 621938 756517 752033 780802 798029 811560 813808 919591 930195 5018826 5159507 39.35 71.4 1
11:11:03 2024-01-29 679703 667191 189295 186405 303338 310966 330585 327883 206247 203829 248514 255221 287508 291253 4374013 4757202 6462382 6271525 1100822 1123996 272262 241497 252076 253130 302079 294354 283591 283068 197927 197793 689606 625981 1441785 1428365 407223 404505 580542 586173 728881 706286 737847 748773 779728 784427 760213 847770 1947652 2049165 1217414 1012452 643469 632203 755445 754635 785931 791196 807060 823126 928694 923035 4895038 5159621 39.35 71.4 1
11:11:04 2024-01-29 673607 666970 190456 185821 305872 309519 331390 327848 206213 208454 249307 253051 287273 292527 4367780 4630074 6499654 6242252 1078680 1122398 273096 241291 252504 251723 302750 293066 283484 284445 197693 198448 666620 632286 1443523 1428250 407913 402749 583895 588552 722453 709295 745449 742741 778621 789917 759710 839119 1930719 2020134 1221416 1021737 636413 628258 759181 747642 779697 793468 811779 816198 923647 930195 5033353 5160698 39.35 71.4 1
11:11:05 2024-01-29 676816 668777 189261 186435 304927 311002 330585 328379 205606 208418 248363 256042 287003 292177 4380340 4746071 6425269 6266537 1096040 1122398 272262 240783 252112 252355 301162 294668 282981 283471 197922 197793 682570 623620 1466189 1427235 406179 404853 579719 583544 726595 705749 737810 747016 780830 788974 761187 849016 1938120 2049165 1233154 1011013 643927 631559 757409 756384 786524 790638 807060 823388 930324 921079 4897190 5141166 39.35 71.4 1
11:11:06 2024-01-29 675043 666970 190289 185659 306088 309555 331354 327353 206070 208454 249132 252847 287125 292941 4367780 4624100 6490910 6241867 1078680 1123996 272644 240748 252504 251372 304636 293215 282700 285174 196955 198759 665171 631383 1440786 1428213 407334 402057 583744 588326 724209 707531 744500 741814 776896 791205 760110 840944 1927360 2025908 1207723 1021737 637321 625493 756517 750662 779697 793540 811487 813808 920928 930195 5028774 5155009 39.35 71.4 1
11:11:07 2024-01-29 680479 667155 189295 186401 304227 310927 330853 327883 206070 208782 247561 254473 286820 290769 4374013 4749105 6434794 6262052 1095254 1125559 272227 241497 252022 252355 301197 293596 283017 283551 198345 197759 682570 624219 1450657 1427078 406179 402092 579719 583544 726264 705066 737810 751035 780830 788974 761223 848411 1944013 2061234 1213576 1011013 643469 631076 753924 755711 786524 790079 806487 824713 929006 919497 4898277 5155009 39.35 71.4 1
11:11:08 2024-01-29 675523 667200 190456 185783 306114 310024 331628 327389 205606 208383 248747 252671 287473 292978 4348814 4608657 6490635 6257058 1075598 1125559 273096 241497 252504 251617 304922 293663 281795 285209 197509 198898 654291 632286 1448412 1425329 408493 402694 583895 589307 724722 708290 744690 742376 776933 790208 760073 841542 1932878 2023037 1215548 1022464 638231 626413 757463 749833 780531 793540 811560 815039 920965 930218 5029627 5147941 39.35 71.4 1
11:11:09 2024-01-29 677588 667155 189265 186697 303338 311474 329925 327883 205606 208418 247980 255828 287073 292114 4367504 4736692 6425455 6243634 1093519 1126397 272538 241497 252076 252770 302689 294597 282620 283484 198345 197690 694019 625108 1470270 1425329 407297 402551 579719 583640 725750 703680 739290 749870 779724 788782 764578 850870 1932637 2053982 1221416 1011013 643927 628258 752202 755616 784265 790500 810624 821007 926377 923035 4919500 5155009 39.35 71.4 1
11:11:10 2024-01-29 672858 667164 190148 185847 305827 310968 331856 329609 205926 208418 248712 253694 287221 291180 4367780 4657852 6499413 6246597 1078680 1123958 272990 240748 252112 251582 304622 293429 282585 284773 197509 198759 665171 632286 1440152 1425329 407334 404566 584132 588743 724451 708290 744585 744398 776517 788770 760110 841542 1925625 2025908 1217504 1023192 638418 626413 758130 749833 779697 793540 811487 815619 922305 930195 5034577 5162696 39.35 71.4 1
11:11:11 2024-01-29 683636 667227 189857 186693 304227 310748 330853 329143 206070 204464 247980 254226 287473 291216 4377132 4729881 6472259 6251514 1102401 1125559 272157 242105 250943 251968 303481 293251 283484 283869 197927 197724 675320 627787 1461855 1427352 406179 404289 582888 583544 728643 708793 740056 747090 775306 784464 758155 851476 1944885 2047713 1205899 1007834 640272 631112 751518 751421 784168 788533 807060 822215 927383 919533 4928905 5151333 39.35 71.4 1
11:11:12 2024-01-29 671031 668781 190161 185821 305187 309555 331354 327159 206395 204285 248747 254473 286673 298136 4374013 4607689 6434958 6256421 1072476 1122324 272955 241354 252648 251582 303035 295269 281759 285209 197787 198310 670970 630031 1452202 1425329 407334 400295 581366 588849 720448 704215 743859 745360 775249 793405 765700 839119 1931506 2030790 1215548 1026110 640272 625493 758071 753173 781910 798029 811560 816198 920965 929537 5015792 5160698 39.35 71.4 1
11:11:13 2024-01-29 681859 667006 189892 186113 304263 310060 330889 328911 205572 204464 248712 254048 287473 291216 4377132 4738806 6472259 6256013 1094538 1125559 271327 242177 251968 251617 303959 295300 282651 284303 198066 197759 673870 625034 1444764 1428093 405028 401810 584679 585787 726779 709527 736746 745360 781900 788974 758424 850870 1944013 2041424 1223373 1009540 638418 628991 752202 749140 788864 793396 809471 819839 930081 926841 4962982 5162696 39.35 71.4 1
11:11:14 2024-01-29 677450 667272 190156 186271 305191 309086 332900 327618 206247 203863 247980 255008 286603 292734 4377132 4673747 6439696 6256421 1080111 1122324 274246 241354 252004 252389 302114 293734 282620 284436 197927 198310 688239 632754 1435314 1420158 408493 403332 581330 589396 724685 705786 745449 747678 777142 791205 764615 843138 1935626 2035610 1221416 1021737 643652 628258 756517 755711 779697 790500 813632 821007 919812 919569 4978224 5153344 39.35 71.4 1
11:11:15 2024-01-29 673129 669546 189892 185851 304227 313067 329853 327618 206247 205065 249132 254048 287238 291907 4370683 4683023 6453609 6247056 1085202 1125596 273025 240641 252468 251582 302928 293699 282726 283476 198485 197655 689820 625981 1456061 1438598 407334 400576 582155 584092 720485 707086 737958 742975 783047 791101 756481 844343 1938379 2032230 1223373 1017316 640056 632006 756517 751384 784265 793540 805781 816198 930081 929537 4968832 5166378 39.35 71.4 1
11:11:16 2024-01-29 679584 667155 190809 189745 306339 309086 330889 328645 205287 203863 247980 254438 287038 292114 4364648 4680401 6407101 6265354 1088302 1122324 271292 241729 251614 252250 302574 293734 281861 285681 197509 198932 668070 627787 1467093 1418145 405603 402730 579719 586747 728881 702116 737847 745883 778247 784536 765157 849016 1931173 2053982 1211635 1013893 642096 625493 752202 756384 784168 788797 811202 820423 925684 924322 4921521 5141086 39.35 71.4 1
11:11:17 2024-01-29 669724 667227 189265 186439 303298 310060 331390 325910 206247 208091 248847 254226 286325 290773 4374013 4676371 6490910 6233081 1078755 1123664 273791 241184 252360 251864 302610 292804 283631 283245 197509 197724 672420 631383 1443571 1432425 408220 401774 584013 586173 722733 709799 744585 745084 779724 793336 758093 839156 1938379 2017311 1215495 1018075 639363 632902 756999 749303 783019 793468 808283 817160 926327 928844 5025184 5160698 39.35 71.4 1
11:11:18 2024-01-29 674877 666934 189230 186603 303075 311038 329889 327919 205606 208454 247980 256042 286603 292209 4374013 4727313 6406982 6246780 1097606 1123664 272122 241184 252182 252637 302689 293734 283087 283471 198066 197690 686014 624967 1453610 1425329 406179 403332 579719 584508 726742 705749 737847 747714 779728 788782 761260 849016 1942333 2050618 1202061 1010294 643927 629256 753269 756384 786560 790079 808283 821039 928348 921079 4906589 5151333 39.35 71.4 1
11:11:19 2024-01-29 674867 667227 190156 185530 306721 309555 331623 327389 205641 208454 248537 252882 287295 292114 4367780 4641993 6500236 6247056 1072769 1122071 272955 241354 252360 251478 304565 293841 282041 285009 197258 198655 666620 631834 1447886 1425329 407334 404566 583482 588743 725786 707788 744388 742186 775249 793336 760647 842812 1925588 2024471 1211635 1022464 636608 625493 756407 749833 779697 798029 811560 815002 921001 930195 5024675 5155816 39.35 71.4 1
11:11:20 2024-01-29 674877 668233 189256 186405 303978 311002 329889 327389 205641 208454 247944 256042 289054 291907 4367780 4741902 6406990 6255975 1098267 1122830 272178 241354 251188 252848 301972 293635 283484 283507 198066 198296 686664 625867 1448974 1427235 406756 403972 580337 583095 728770 706583 737847 747016 779497 784464 760473 848411 1938157 2049165 1207818 1009577 642096 631112 752202 753706 786050 790079 805877 820647 930324 919497 4919500 5153344 39.35 71.4 1
11:11:21 2024-01-29 669459 667835 190161 185817 305227 312181 330853 325981 206603 204285 248747 254473 286603 292411 4367844 4597851 6407064 6256421 1069737 1122034 272368 240641 253679 251478 304020 294668 281764 284809 197509 197793 671877 629130 1477529 1426222 406179 399662 579719 587077 719467 702043 741635 742572 774629 792846 765010 840925 1924223 2028307 1217504 1025379 641183 625493 758669 754241 780802 793504 810948 815619 919591 928881 4999259 5153344 39.35 71.4 1
11:11:22 2024-01-29 678892 667151 189329 185851 304258 310095 329377 328946 204934 208454 248363 252882 287038 291307 4370895 4706716 6453333 6247056 1088335 1123664 270451 241640 252182 251303 304663 293592 282620 283524 197509 197759 682570 622854 1479578 1428250 404954 400893 583034 586414 725750 709111 735646 744028 779172 788706 761461 850870 1942124 2041424 1223373 1009540 637965 628739 752202 750465 786524 792243 807098 818672 930044 926198 4953583 5146357 39.35 71.4 1
11:11:23 2024-01-29 671653 668781 189368 185851 304727 310060 331928 325875 206247 208418 247561 255043 287421 292003 4367567 4648970 6402470 6247506 1075673 1118785 273272 240517 251614 254163 302903 295083 281689 283940 197509 197793 682250 633819 1449713 1424197 408493 402057 579309 586173 722599 704576 746119 746979 777519 790429 763494 841900 1924223 2035610 1195584 1022464 643011 626892 757592 756384 779327 791092 811779 819839 919812 919605 4970846 5143992 39.35 71.4 1
11:11:24 2024-01-29 676062 667160 189329 189976 304722 311002 328858 328897 205429 208418 249132 252917 287073 292114 4361313 4691097 6444283 6238154 1088335 1120445 270675 241470 252434 251128 304551 293592 282638 283940 197509 197759 673870 622854 1457361 1428250 405891 401949 583972 585758 726545 709295 739178 744556 779354 788974 756817 851402 1940745 2039978 1223373 1008106 637965 629220 752202 749303 786560 792837 808320 818635 930044 924844 4959440 5155816 39.35 71.4 1
11:11:25 2024-01-29 671945 667831 189299 185851 304941 310060 332431 325875 205961 208418 247980 255256 287621 292123 4367780 4652284 6416330 6238154 1075403 1118822 273272 240721 252256 252285 303873 294521 281689 284139 197927 197759 678220 632286 1453875 1424197 409365 402551 579309 586173 722696 702189 746450 749469 777483 788842 765134 839429 1934362 2032230 1200142 1024649 643011 626892 756999 755711 779145 793290 811779 819839 918292 924979 4980502 5149672 39.35 71.4 1
11:11:26 2024-01-29 677342 669353 189329 185813 305397 308186 331390 327919 205464 204211 247980 254438 286603 292123 4367780 4673106 6425744 6233633 1081236 1120408 273307 240926 251688 251721 301760 293627 282519 284037 197438 197759 673870 632286 1445835 1420158 408493 403153 580505 587040 723696 704076 742512 750354 776933 791205 763494 841863 1936305 2035646 1221416 1021737 643727 627371 758130 755847 779697 791128 813947 819839 919812 924808 4968606 5151333 39.35 71.4 1
11:11:27 2024-01-29 677445 667200 190031 185851 303625 311002 328858 328911 205606 208126 248783 252917 287273 292114 4364674 4703876 6452308 6251551 1085169 1125259 271537 240721 252720 250986 302965 293592 281689 284033 197438 197759 673870 622854 1460981 1435481 405529 403136 583849 582647 724722 708290 736451 744300 780573 791205 758925 846527 1940119 2038151 1200142 1012452 637776 629147 752588 747642 786487 793396 804051 815581 931645 927612 4960679 5156128 39.35 71.4 1
11:11:28 2024-01-29 675043 667575 189295 185779 304651 310419 331856 326824 205572 203829 248427 254403 286673 292041 4370880 4668321 6434621 6255975 1083556 1118749 272784 240890 251050 252072 301303 293592 282479 284554 197402 198206 679126 633644 1450118 1418978 409254 403117 581330 588225 724685 702153 745733 747642 774939 790089 761223 841542 1936267 2038004 1223373 1020285 643011 627134 756517 755822 778520 791196 811523 821002 919160 925143 4975933 5145360 39.35 71.4 1
11:11:29 2024-01-29 674882 668777 189295 187676 304655 311693 328786 329605 205606 208347 249097 253652 286603 291930 4361613 4688488 6434570 6246597 1085132 1121998 271826 240855 252648 250917 303177 293429 282479 283962 197366 198517 673870 621830 1452341 1432319 405205 403136 583849 585756 724722 708290 737186 741214 781717 788793 758888 847770 1936705 2039978 1200142 1011013 638231 628702 753771 748572 787638 793396 804659 816198 930044 926114 4966527 5164381 39.35 71.4 1
11:11:30 2024-01-29 677445 668781 190122 185821 305621 308186 330853 327848 205572 203829 247944 254123 286568 292191 4364648 4671041 6420760 6246597 1085106 1118712 272333 241398 251050 251686 302221 293429 282695 283997 197115 198655 666620 632286 1450450 1414951 407334 406004 580917 588596 726154 704142 744388 747016 773693 788829 764026 844048 1926991 2041212 1219460 1016784 642096 621902 755846 755311 779660 791196 813905 822801 919591 925180 4970076 5149309 39.35 71.4 1
11:11:31 2024-01-29 673340 668786 189295 185851 303978 311693 329853 326860 206035 204716 248747 253589 288788 291628 4367780 4680401 6425371 6246597 1082113 1121998 273202 240534 252648 250917 302681 293635 281900 282897 198449 198332 687951 622854 1443550 1437523 406179 403136 583575 584508 723761 707287 736838 742339 780562 790987 758925 845851 1938379 2036858 1223373 1013893 638231 632006 755445 749796 786560 793468 804659 816161 931649 927496 4966527 5155816 39.35 71.4 1
11:11:32 2024-01-29 677445 668777 189857 186238 305151 311028 331856 327848 205395 203829 247944 254191 286477 292077 4358428 4662232 6425632 6246597 1083343 1118749 272368 241434 250923 251686 301762 293358 281900 283878 197366 198655 673870 632286 1454137 1413721 407334 403757 580733 588596 724539 704142 743785 747077 772560 789900 762847 842087 1931469 2036858 1198223 1020285 641964 626855 756923 755711 777382 791196 811523 820423 919160 919533 4957868 5141199 39.35 71.4 1
11:11:33 2024-01-29 674572 668786 189295 185779 304227 312623 328556 327883 205606 204859 248712 252847 286673 291403 4364648 4679695 6434958 6247056 1082113 1121998 271952 240650 252648 250917 302681 292019 281883 283180 197994 197586 691270 626661 1446297 1437523 407045 402566 583020 584092 723724 706102 736690 742938 779728 791205 760131 843974 1937002 2033340 1221416 1016060 638231 631076 754770 749796 784265 793432 802340 814965 928694 928132 4966631 5157421 39.35 71.4 1
11:11:34 2024-01-29 678409 667835 190126 185530 305962 308116 330299 327848 205253 203829 247944 254013 286673 292077 4367486 4680570 6434958 6247056 1085106 1120372 272368 241604 251086 252215 302221 293073 281900 284046 197053 198828 673870 634272 1435181 1414951 407334 403189 581366 589522 726669 705077 744351 747642 772879 788782 764525 843853 1925588 2035114 1198223 1022599 643011 627335 757538 755711 778145 788761 811560 821007 919812 919533 4975933 5149309 39.35 71.4 1
11:11:35 2024-01-29 676579 667160 189857 185851 304191 311474 328556 327848 206035 208347 248747 253589 286603 292077 4367762 4692295 6439157 6246597 1085202 1124461 271917 240819 252684 250917 302644 293429 282130 284046 197509 197655 673870 623172 1449430 1437523 406179 402566 583020 584092 724539 706102 739290 740362 779728 791205 758691 845138 1931099 2035114 1223373 1015841 639363 631076 755445 749833 786524 793238 804659 816198 929387 928881 4976050 5153344 39.35 71.4 1
11:11:36 2024-01-29 679301 667831 190460 189670 306119 311371 329853 328379 205719 208711 248502 254226 286603 292182 4374086 4685138 6420760 6247056 1088265 1122034 271278 241980 251439 251476 302009 293578 281900 284516 196816 198759 650003 630444 1448790 1415735 405566 402551 580542 587836 727774 703576 741402 747201 774592 784464 765700 849370 1938379 2053945 1223576 1013893 640971 625505 751138 755311 783019 791196 811779 821007 922957 923688 4934785 5149347 39.35 71.4 1
11:11:37 2024-01-29 669177 668520 189226 186242 303302 309555 331623 325910 205926 205101 247980 254048 286568 288689 4364244 4664478 6490910 6228325 1075850 1118749 272333 240926 252220 250951 303213 291984 281936 284046 196402 197828 668433 631846 1444055 1427078 407334 403707 582440 587726 723761 708560 744244 742186 775140 790647 758925 844231 1930794 2023037 1211635 1020285 638829 626413 755846 747605 779108 793504 811668 816198 923611 930195 5019375 5151333 39.35 71.4 1
11:11:38 2024-01-29 677279 667367 189663 185783 302662 310060 329355 327618 205572 208347 247944 254438 285701 292209 4370964 4688210 6386224 6255975 1088302 1119480 271088 240926 251866 250951 301797 293806 281069 284281 197232 197828 673870 624638 1471653 1417753 404807 401949 578862 585990 726742 702577 741402 747127 776860 784427 765246 847770 1939844 2056444 1215548 1011013 642096 628346 752202 756384 784131 788761 811202 821007 925647 923035 4905472 5141011 39.35 71.4 1
11:11:39 2024-01-29 669688 668777 189261 185855 303942 308151 331856 325875 205606 208347 248218 253659 287003 288581 4358428 4671791 6481585 6228325 1075775 1118785 272368 240890 252220 250917 303177 292019 282037 284689 196955 197862 645124 631392 1434079 1427078 408800 403707 583863 586893 723761 709222 744472 743242 777300 792324 756780 844078 1939068 2019564 1221416 1020285 636867 629701 758669 747605 779697 793396 811202 817397 923611 930195 5022961 5141048 39.35 71.4 1
11:11:40 2024-01-29 676224 667840 189295 187950 303267 311002 329319 327618 205572 208383 247944 255008 285736 292123 4367780 4708556 6383783 6247298 1089857 1121166 272074 240890 252220 251301 302221 293841 281003 284321 197232 197828 670970 623294 1472728 1417753 405743 404853 579272 585990 726742 703076 740345 747127 775031 784391 765700 849016 1940452 2056591 1203810 1011013 643011 627171 751296 756384 783575 791196 811202 821002 924301 919497 4912479 5151333 39.35 71.4 1
11:11:41 2024-01-29 670665 667196 189295 185855 304227 309051 331390 325875 205606 208383 247980 253899 287273 288581 4364648 4673750 6490910 6238154 1075441 1122034 272729 240890 251866 250917 303853 292019 281865 284605 196955 198448 665171 631383 1442849 1427078 407876 404280 583300 587762 723761 708217 744244 741360 777142 792324 760073 841542 1932878 2024676 1207723 1020285 637321 625015 758093 746942 779697 793504 813516 813193 919591 929537 5025184 5155816 39.35 71.4 1
11:11:42 2024-01-29 681317 668786 189261 185804 303302 310060 329853 326860 205395 208418 247179 254226 286369 290286 4370895 4747930 6453471 6246597 1096861 1118749 272142 241434 250274 251511 302256 291984 283079 283379 197554 197793 673870 626000 1441621 1427078 407297 407575 584264 585339 728844 708217 740873 748553 780719 786551 758632 848374 1944013 2048160 1205899 1008786 641639 631076 753697 752193 785840 790079 804659 821007 930053 921079 4891527 5141086 39.35 71.4 1
11:11:43 2024-01-29 672652 667689 190156 189736 304972 309086 329853 325945 205572 204859 248747 252073 288503 292734 4364648 4605568 6472259 6242142 1072788 1118785 272107 240890 251866 250115 303213 292875 281436 284916 196955 198241 666620 629581 1447290 1420158 407297 403707 584406 587712 723247 706139 743144 742186 776870 793409 762958 841468 1927736 2021762 1207723 1020248 637321 624841 755981 749178 779697 793504 811523 811464 918292 928844 5018016 5155930 39.35 71.4 1
11:11:44 2024-01-29 680029 668786 189295 186109 303267 311739 329853 326860 205572 208671 247179 254048 287073 290912 4367780 4741278 6453609 6246597 1094516 1121203 271537 241640 250763 251476 301901 292465 283198 283379 197509 197828 694795 626446 1468003 1425329 406068 405716 584264 586173 727810 708217 740345 747164 780756 786551 759673 849016 1938157 2046157 1211657 1007384 641183 630593 751670 752602 786361 790079 804696 821007 929006 919497 4897546 5151333 39.35 71.4 1
11:11:45 2024-01-29 671223 668303 189857 189701 305187 309086 329533 325945 205572 204859 248747 252847 286494 292114 4358152 4599570 6458333 6237218 1071261 1122034 272368 240890 251830 252770 303106 292698 281550 285352 196955 197897 666620 631105 1436793 1423186 406179 403707 583849 589410 723724 706139 742195 742186 774939 793268 760791 842012 1929130 2023037 1217504 1022599 637321 625456 756517 746942 779289 797376 811779 814423 920965 930195 5019375 5151333 39.35 71.4 1
11:11:46 2024-01-29 676062 667367 189226 185855 302805 310495 328822 326860 205287 208383 247944 255256 285701 292314 4361276 4701770 6379005 6247056 1091414 1121203 271537 240890 251866 250951 300071 294533 281865 283414 197927 197484 684020 622854 1443463 1420158 405603 401774 578788 584508 725600 704576 739290 750391 779614 784319 762735 848829 1941138 2050618 1221416 1010222 643927 629147 752588 756384 784265 791987 811779 821007 926340 919497 4912479 5143992 39.35 71.4 1
11:11:47 2024-01-29 670674 666903 189295 185813 304223 308186 331354 325875 205572 204859 247944 254013 287238 288658 4364648 4670429 6490910 6232770 1075862 1123664 272368 240926 251866 250533 303639 295164 281462 284481 196955 197862 645124 630481 1451541 1423924 406179 400929 584264 587615 724754 707798 743710 740618 775067 792251 762305 844216 1929107 2023037 1209679 1020285 638231 621902 755846 746979 779697 797940 811523 813193 921118 929537 5018826 5151333 39.35 71.4 1
11:11:48 2024-01-29 674577 667070 189226 186401 302805 310784 329586 327353 205429 208192 247561 255221 286473 290322 4364668 4737560 6416326 6242643 1093756 1118749 271952 240890 251830 251686 301869 293358 281953 281923 197509 197210 681120 622854 1443407 1425329 406179 402092 578898 584508 725786 705792 739290 749858 779651 784319 762416 848829 1944270 2047713 1235110 1009540 643615 629074 753269 755311 784168 788965 806676 822215 927690 921079 4891283 5141968 39.35 71.4 1
11:11:49 2024-01-29 672652 667840 190122 189705 305218 309086 329853 325945 205429 204610 247980 251863 286369 292186 4355283 4608281 6462307 6224160 1072751 1118785 272368 240517 251439 250917 302929 291540 281654 283392 196402 197828 645124 629582 1434703 1425329 406179 400857 582269 587844 722696 708070 741782 740581 775067 791133 758558 839541 1930794 2013843 1198223 1018799 635506 626195 755846 745847 778520 792243 809285 815039 920965 927496 5001106 5133629 39.35 71.4 1
11:11:50 2024-01-29 675255 665948 189265 185655 303054 310060 327866 325910 205253 204716 247991 254226 290428 291907 4355283 4687256 6369680 6242133 1088302 1117092 269886 240552 251050 250707 301303 293358 279922 283934 196955 197518 676226 622929 1445596 1413946 404807 400893 578079 585307 726857 700972 739178 745010 772807 785439 763274 846945 1937358 2047224 1188161 1012452 639363 625132 751556 752602 780802 788965 810336 820926 921118 921079 4950047 5134640 39.35 71.4 1
11:11:51 2024-01-29 668703 668777 188929 186405 302345 309807 329889 327410 205926 208055 247944 254570 286369 290422 4367844 4675106 6420760 6238154 1085202 1125259 274438 241980 252720 252107 304566 294668 284295 284557 197131 198759 678220 632286 1463699 1438598 408113 403332 586379 588432 727893 715366 749635 751185 784147 797930 761077 848829 1958770 2039941 1223171 1025796 646687 637361 767915 756758 792226 802518 818151 826534 937535 939311 5072145 5209456 39.35 71.4 2
11:11:52 2024-01-29 688180 676209 192944 190074 309280 316929 338184 335698 210066 207418 254277 260473 293927 295579 4430205 4811849 6584164 6368281 1119415 1155456 279393 246629 261626 259584 315394 305535 294071 295400 203276 204569 692884 643557 1499051 1473386 417766 409806 597997 601452 747173 734460 764364 769456 805939 818403 781556 867517 2011855 2096587 1240443 1052586 660694 650908 788085 781786 810640 824614 842279 846072 955232 955588 5140982 5324244 39.35 71.4 2
11:11:53 2024-01-29 701267 694349 196547 195498 318854 327185 352010 347733 212753 211781 263155 266059 302510 306218 4542590 4811722 6716360 6528017 1147848 1187854 287234 252185 266363 267332 324623 315224 302270 304780 206763 209039 716257 658228 1504277 1478814 419651 419364 604942 614944 765650 741094 776698 782497 810667 823119 795542 884568 2052024 2160944 1241804 1053937 677911 663659 793397 793263 826120 835467 849398 858309 975624 971538 5267505 5422928 39.35 71.4 2
11:11:54 2024-01-29 719698 711528 199058 196053 324920 333866 358710 358224 215106 217995 267272 271897 308684 311083 4626878 4951924 6873251 6640401 1163294 1215732 290793 254980 273049 273241 328813 320473 306802 307971 208031 211044 701460 670016 1522560 1493918 423416 423842 612496 619282 773231 747182 781435 789332 811818 820338 798879 884833 2071532 2188525 1256635 1069154 681229 669099 799173 796706 834331 838573 847269 858309 979921 978539 5344240 5497851 39.35 71.4 2
11:11:55 2024-01-29 733862 725204 201036 197356 327936 337594 364093 361006 218203 214633 270657 274967 312537 314225 4692435 4970867 6886721 6734054 1194027 1235022 290758 257055 273884 275375 331883 323931 307053 310131 209335 211741 697362 666199 1535277 1525308 426394 424443 613805 614360 773808 750372 778917 789670 817443 820793 786387 881138 2088579 2200984 1230504 1063509 676881 667607 804899 799606 826706 838428 849081 857087 972215 975775 5361560 5525947 39.35 71.4 2
11:11:56 2024-01-29 733306 733485 200411 197656 331430 336000 365398 363084 218051 215001 272755 275203 313515 320367 4736687 5059025 6901227 6743420 1209183 1245118 288996 256769 274338 274954 333866 322423 307769 309626 208682 211777 705748 668198 1554538 1540604 424619 420850 611192 612325 765120 748775 773549 778722 810421 820446 779559 869280 2086739 2170137 1230504 1075622 673551 662280 800306 794907 821011 829559 846667 850793 960215 965976 5299378 5529971 39.35 71.4 2
11:11:57 2024-01-29 737265 736895 200870 196083 329934 335530 363246 361006 217213 214966 270657 275574 313515 319389 4748627 5139977 6985156 6743429 1193981 1244235 289053 254802 272629 273312 332927 319208 306802 307720 209108 211093 716087 673987 1538108 1524069 422070 419364 607264 612214 759108 742265 771150 768153 797495 811541 780371 858341 2070192 2173217 1264453 1075920 673821 657999 792834 792701 811789 820473 839756 848379 953843 954767 5305127 5542124 39.35 71.3 2
11:11:58 2024-01-29 738147 729962 199392 194833 329829 333902 365051 361042 215544 213637 269824 273789 313043 320140 4757993 5133723 7022196 6761866 1181287 1243316 289031 253383 272022 273241 328849 322281 306622 308960 208813 210258 711109 675313 1527876 1511702 420749 419624 603150 610835 759130 735968 764348 772197 792254 802419 774920 858341 2076585 2203516 1246200 1062547 671903 658036 789768 788777 815139 815686 829249 844016 959229 954093 5357733 5572774 39.35 71.3 2
11:11:59 2024-01-29 746307 730044 199088 195480 326921 336813 362596 363084 215475 213637 270766 273536 314496 318378 4792139 5104553 7018199 6818343 1208463 1248659 288224 254588 272248 274442 329595 322208 306370 308561 208217 209881 704316 668581 1555590 1532305 420749 419660 605582 607131 760854 740135 761753 768697 796894 801253 765860 858651 2074547 2188525 1264453 1066648 669707 661811 793397 784069 811828 820581 832397 839658 955910 955588 5438438 5618022 39.35 71.3 2
11:12:00 2024-01-29 740527 739080 199405 196731 330697 335530 366533 361093 217213 214301 274059 275419 317170 320433 4835380 5155918 7031783 6839908 1212669 1259905 291432 255947 275002 275548 333252 322351 309192 307615 209920 211199 702907 675931 1559125 1544397 423416 418476 607301 610043 756540 739857 765507 767573 795803 808596 768140 852072 2074547 2191631 1250026 1080522 671425 658501 798041 793263 810640 820401 838561 844016 951073 955478 5399182 5657062 39.35 71.3 2
11:12:01 2024-01-29 759224 747403 201678 197347 334028 338104 367673 366622 218051 215035 277989 278526 319129 324226 4872788 5262013 7156065 6902369 1224149 1268686 291699 259265 275073 278008 333613 324388 308094 311876 210918 213230 708607 674614 1555368 1540017 422559 420850 605117 608856 763554 738361 765125 774588 793333 801854 768140 860034 2105284 2216107 1272278 1066648 671903 663036 796912 792701 818105 827010 830000 841546 960251 963857 5511336 5695760 39.35 71.3 2
11:12:02 2024-01-29 751477 748355 202341 199253 335809 340739 372657 367727 219106 216340 275269 278889 320265 326436 4919548 5254211 7171664 6943637 1229425 1279121 295151 260103 277457 279955 337523 326296 311416 313409 210719 213234 724914 684956 1560839 1549237 425826 419660 606441 614944 762366 738471 772285 773297 795766 806732 775012 854572 2108555 2228833 1272278 1081787 679292 662280 795653 800210 821048 824641 832434 849020 965143 955552 5512049 5731585 39.35 71.2 2
11:12:03 2024-01-29 765241 755966 203652 200541 334776 344928 372965 372675 219565 217083 276185 281570 323201 327201 4947604 5250628 7197416 7022148 1255596 1285505 295115 261716 277652 278501 338650 327608 313202 314399 212426 215607 714325 677509 1570336 1567677 426129 421708 610270 611757 763013 747660 769396 772629 800187 811432 769773 856398 2114556 2213183 1297385 1091387 676711 663659 806030 801346 815102 829314 841607 848983 957356 961030 5523877 5778535 39.35 71.2 2
11:12:04 2024-01-29 770165 761407 205515 200634 338811 345370 373119 371760 224060 217724 276149 289329 325153 328432 4986492 5350896 7274795 7067105 1245458 1289265 297450 260830 279617 280337 337665 332725 313756 315580 214049 214193 715591 683979 1579569 1566294 424017 421223 613843 615378 769979 750680 764890 774860 798984 810530 772615 861943 2130071 2225300 1253876 1088284 680744 672904 806044 795469 818105 836981 841607 842743 962293 966659 5605987 5815199 39.35 71.3 2
11:12:05 2024-01-29 767036 763345 206098 201835 340385 345370 377733 375225 219630 219083 278705 289736 327156 331346 5029588 5422904 7326020 7109439 1256185 1294889 296754 264314 282429 282046 339746 331350 315780 315256 215292 215654 725760 686915 1576587 1567677 424619 421187 614278 616762 770524 751514 765507 774860 799549 810789 774883 860645 2136137 2238743 1254203 1092923 682686 670780 807153 797872 818685 836057 841607 845217 965510 969398 5596699 5843335 39.35 71.3 2
11:12:06 2024-01-29 770414 769484 205684 203245 342451 347456 378943 377184 220460 219802 279707 284072 328180 333181 5068477 5461837 7364984 7146954 1269813 1303210 298629 262904 281940 283976 342699 332140 316057 315658 216043 216301 722901 689895 1615259 1584755 426431 421187 615621 616325 769397 752088 768849 773762 802525 811541 771671 860828 2142373 2234494 1255795 1100713 681229 670998 809500 802301 820428 829293 844076 851444 963011 966659 5609730 5862421 39.35 71.3 2
11:12:07 2024-01-29 781914 772747 206360 203184 344973 351218 378907 378356 221174 220242 281505 288163 331386 335317 5096071 5411960 7376822 7179345 1268621 1311499 301679 263342 283165 283848 344855 333438 316022 316743 216508 216788 724047 696320 1586191 1586117 428052 423552 618246 619972 770524 755866 774690 776512 800187 811468 774920 858341 2141845 2255043 1301375 1108458 689081 671764 809500 807003 823382 829559 841680 853651 971417 966659 5712391 5910857 39.35 71.3 2
11:12:09 2024-01-29 790630 778639 206797 208162 343458 351605 380906 378673 223059 220418 283831 287465 333508 335885 5133563 5466349 7426260 7187908 1260714 1315031 300903 264776 283201 284614 348508 333546 316756 320375 216652 218856 730419 698313 1595737 1586117 430019 423854 614278 619972 772748 750372 776967 780715 799758 810789 777124 860828 2151646 2285320 1285238 1094428 692032 678224 806617 804648 829959 837831 839158 851444 978462 975546 5756999 5938023 39.35 71.3 2
11:12:10 2024-01-29 782239 784182 207120 206085 348413 351460 385532 382256 223162 220383 285077 289075 332265 338911 5155821 5563906 7540936 7253987 1277699 1319821 300903 265812 284067 287207 345343 337552 317048 318923 217878 218176 732906 696320 1598503 1593075 426735 423854 618462 619497 775624 756402 769706 775026 801354 811432 774920 861943 2160918 2250062 1301622 1103700 685125 674250 811837 807003 823055 836648 845078 853417 967152 970095 5707044 5977884 39.35 71.3 2
11:12:11 2024-01-29 797987 783383 209355 205502 345454 357007 385532 383374 222440 222948 283183 288268 334984 337511 5186829 5548225 7426147 7250120 1274058 1326164 302774 265812 285297 286799 347634 337516 317973 321870 216652 219763 734769 702323 1625224 1593075 431006 426360 616223 623638 774394 752088 776930 781859 793333 810218 777124 860828 2160918 2294533 1287928 1098364 692525 678741 805933 805824 830268 835998 838561 850837 981039 974323 5814542 5995154 39.35 71.3 2
11:12:12 2024-01-29 790399 790255 208491 206884 348702 355999 385527 382833 224059 222507 284738 290802 334948 340612 5209099 5582178 7535354 7306393 1301840 1330929 301361 267486 285940 291223 347314 339062 319939 321906 217141 219079 733498 700314 1624992 1609120 430701 423854 620323 620886 773573 756849 774727 776672 801354 811505 772615 857693 2160918 2271269 1278147 1116181 693513 674763 811261 810552 829054 836057 843844 853689 976818 969324 5794457 6011927 39.35 71.3 2
11:12:13 2024-01-29 806691 792939 209636 205523 347438 358779 387849 383205 224025 223261 285713 289716 337552 339210 5239362 5657855 7647259 7366510 1291697 1337428 303307 268310 286284 287181 346553 339062 320624 321644 217327 220449 732906 703713 1646239 1613586 428089 423854 618936 618586 774980 755670 771699 774860 804908 811505 769809 858764 2170191 2268502 1287928 1115387 690554 676233 818752 813249 824479 836539 847724 855096 968488 972147 5839098 6048525 39.35 71.3 2
11:12:14 2024-01-29 804833 793504 209455 206524 349827 357479 386542 386645 225066 222635 285900 292727 337824 339759 5269488 5622250 7591306 7362665 1290774 1337317 303307 269229 286723 287251 349456 339250 319679 324359 217818 221173 743469 702710 1613054 1611407 428767 427879 620323 620008 779729 758070 773936 781305 802561 808243 769878 863821 2179463 2287594 1315338 1113351 691520 682601 817932 807056 825102 838356 846444 847551 970730 975775 5833542 6072847 39.35 71.3 2
11:12:15 2024-01-29 801639 796839 210524 206168 352019 358557 387885 386160 224094 223261 285949 292587 339118 339281 5290143 5639735 7547509 7352502 1285255 1343138 305160 268759 288559 286312 349738 340038 320909 324130 218005 221830 752866 715390 1604155 1601010 428731 428171 617553 624708 779729 755330 774067 781859 796930 809408 774976 862485 2185683 2296162 1327307 1100713 694504 682601 809490 808204 832037 838500 838561 848379 980525 979232 5888407 6097234 39.35 71.3 2
11:12:16 2024-01-29 797963 797943 210844 206490 351623 357479 387957 387975 225066 227161 287252 292656 339083 342411 5307173 5635550 7546417 7404274 1294634 1344752 305805 268948 288486 287853 351893 338263 321884 324816 218040 222453 748452 713092 1621489 1616069 432609 427566 617370 625038 774980 755594 778879 782609 799537 811568 774736 855677 2182579 2318518 1313344 1109462 696897 680841 810686 810552 830231 838428 839756 850837 981347 975629 5921663 6120329 39.35 71.3 2
11:12:17 2024-01-29 806113 804389 211680 206520 352046 358629 393474 390278 225066 222792 287751 292622 341245 344493 5338645 5679522 7600632 7442150 1298336 1350366 305698 269173 288559 288544 351893 339012 322934 324816 218532 223114 745510 715131 1623103 1620667 432352 426360 618209 626483 774833 756365 778917 780385 797950 811677 774736 855702 2184118 2317238 1278147 1113351 697889 682329 811837 811703 829811 840798 839756 851444 980578 975775 5944704 6144061 39.35 71.3 2
11:12:18 2024-01-29 808312 806409 211728 206584 352051 358557 391479 391382 225414 223171 288441 292656 339083 346627 5366741 5691749 7611468 7451516 1302053 1352615 304538 270348 288667 288619 353920 341344 322408 324852 219402 223057 740569 715904 1674609 1626384 433002 428098 618246 624891 777147 754149 778917 781496 798060 809042 772651 854535 2190344 2320527 1289884 1112973 697984 683843 811837 809404 832197 838500 837368 848983 981383 977847 5954110 6172157 39.35 71.3 2
11:12:19 2024-01-29 807260 807241 212105 207842 354047 359676 392472 391659 225990 223171 288649 294874 339592 344493 5385472 5749595 7693886 7484589 1287272 1355757 306205 269968 290336 290291 351362 342199 323365 324708 219911 223392 757279 720264 1639580 1625282 430702 428704 618209 625247 780834 754654 771736 782807 799684 809386 773785 860828 2204441 2317238 1291841 1110038 692525 683916 816377 809404 826706 838537 841009 846532 974284 978539 5949859 6195305 39.35 71.4 2
11:12:20 2024-01-29 821131 808189 213051 207846 352055 363021 392100 390948 225449 223516 290458 292656 341669 345540 5380881 5791375 7828070 7520744 1314991 1364354 306739 270585 290245 290621 351496 342343 324757 324708 220670 223078 745771 713853 1645935 1636858 428731 427566 624873 624449 779729 759520 769980 774990 800178 807868 768140 857730 2198008 2286377 1295019 1125480 692032 680185 818694 813177 824060 836057 846027 850756 966545 971210 5990880 6205191 39.35 71.4 2
11:12:21 2024-01-29 825805 814993 212752 208355 354042 364084 395046 391382 226691 223516 291042 294196 343211 348742 5427244 5823535 7803801 7569332 1322770 1365423 306883 270693 291981 290145 354885 344888 324336 324816 221346 223114 753618 721296 1653480 1636858 431385 427264 623097 628485 774980 756849 776165 774311 795167 811505 772688 850184 2194886 2305382 1315338 1122282 696897 680185 811837 815016 830268 834288 837331 851397 978462 972948 6029128 6228349 39.35 71.4 2
11:12:22 2024-01-29 816511 816409 213760 207885 354392 363827 395674 390638 226147 224590 290427 297185 343246 349805 5458700 5793631 7719132 7536631 1306808 1368859 305424 274456 296602 289844 353739 344389 323556 324852 220158 223114 757279 725445 1631966 1627704 429411 428777 620323 627296 781942 755330 773385 779573 792848 802527 772651 858151 2204145 2318111 1327307 1111392 693237 681840 814145 809404 829054 838464 838561 845893 974975 977847 6011936 6256445 39.35 71.4 2
11:12:23 2024-01-29 826711 816404 214397 208205 353860 365631 394454 392118 226113 224972 291733 294874 344796 347683 5477165 5852362 7835073 7601087 1320906 1370694 306703 269581 291248 290630 352183 345290 324336 324852 221502 223114 757968 716154 1651451 1641437 428767 428777 623918 625518 781942 761256 768849 775026 799191 807103 765700 857120 2205712 2296162 1307490 1127083 692525 680573 818694 811703 823128 835998 841644 848983 966508 970095 6037810 6274756 39.35 71.4 2
11:12:24 2024-01-29 835077 822982 213765 209218 354454 364187 396898 390948 228036 224573 291927 297351 345309 349511 5497913 5912731 7867121 7623763 1323593 1375815 307132 270621 296602 292356 353277 342559 326667 324816 221537 222101 755808 726611 1656734 1644936 431997 423601 620359 627296 774980 755707 774487 774860 793409 810254 770428 848411 2201016 2322174 1315338 1125480 696897 681322 813295 813789 830268 835467 836103 851161 977042 972948 6081328 6293906 39.35 71.4 2
11:12:26 2024-01-29 826678 823247 214401 209623 358075 364344 396682 395270 226779 225274 292109 297008 345693 352909 5515084 5902147 7852417 7638575 1316094 1372175 306205 270404 291617 292573 352253 345020 324830 325813 220193 222788 760222 719899 1656861 1649486 431348 429687 620968 623675 783052 756812 770017 779609 797857 801253 765157 855789 2207281 2326432 1317333 1127083 694504 685405 818789 809404 823091 838537 841644 843379 969050 972224 6046499 6319334 39.35 71.4 2
11:12:27 2024-01-29 836462 824308 213614 210061 356454 366668 395180 393186 228154 224104 293677 296940 345871 347719 5543154 5940857 7927020 7672163 1332949 1379387 307168 269511 296675 292276 353772 345300 326667 324852 222266 222599 750718 728693 1651572 1650999 431997 426360 622117 627296 774520 756812 774487 773762 792288 809042 769228 846527 2205712 2320527 1315338 1127083 697889 682117 811837 815323 830231 834288 834878 850837 978210 972000 6122072 6339009 39.35 71.4 2
11:12:28 2024-01-29 829067 828516 214960 210179 356565 364857 397043 396322 227661 225339 293119 297598 345593 350328 5563413 5943743 7927020 7684534 1332112 1381382 305494 270782 296183 292156 353241 346668 324830 324762 222266 222101 760868 722471 1657125 1655599 429715 428777 623918 626037 781388 761256 766575 774860 798060 807117 763494 853321 2214978 2303747 1312136 1133165 693513 679881 818694 811703 824479 838277 843204 849337 967801 971876 6133904 6348404 39.35 71.4 2
11:12:29 2024-01-29 841604 829619 214321 210205 356373 366417 400454 393918 228154 225320 297609 297545 348031 349763 5582144 5977860 7940144 7695572 1328078 1382399 307347 270404 296675 292254 356262 345617 324830 326798 221537 223512 757279 729765 1665333 1650656 433838 428777 618499 627296 777451 755729 774104 777295 792288 802491 765700 847808 2210262 2344820 1316585 1125765 701990 688446 811798 810442 832319 840798 835180 845666 981919 974796 6151626 6366631 39.35 71.4 2
11:12:30 2024-01-29 832707 830277 214862 209903 359905 366124 396970 396916 228330 225477 297687 299478 348031 348709 5591509 6007723 8046119 7760412 1360285 1387351 305529 271870 296748 293466 356547 345898 326667 325778 222422 222788 758874 723367 1707436 1669096 433531 428171 624838 626406 774912 763453 774487 776918 796930 808243 763494 848119 2212241 2324484 1313344 1142891 701377 682601 816463 816328 829054 834288 837964 848983 974901 968712 6212343 6396925 39.35 71.4 2
11:12:31 2024-01-29 833882 834749 218662 210240 358826 365353 400344 395764 228330 226404 297902 299688 348782 351460 5611597 5994810 7997281 7751054 1339783 1387497 306847 271266 296639 294612 355441 348216 324830 326762 222075 222822 760868 724020 1669235 1664596 431385 427631 623918 625518 783845 760712 771739 778132 797238 802561 761651 855129 2219881 2319536 1311448 1136120 694504 683879 818789 814011 824257 833613 839756 844016 971279 964602 6170620 6401724 39.35 71.4 2
11:12:32 2024-01-29 848518 834754 218581 211224 357676 369004 401588 396322 228809 225512 292973 297598 350172 353521 5632987 6021690 7980885 7741667 1316944 1388581 309285 270369 291886 294156 354375 347431 324830 328578 222266 223546 761693 733942 1675692 1657812 431316 428667 619967 627259 781868 755266 767610 777064 793379 802561 767878 848339 2224244 2339676 1305691 1123879 694504 683879 816426 811128 826706 836034 834915 841546 973594 975775 6161631 6438978 39.35 71.4 2
11:12:33 2024-01-29 849170 835928 218590 211591 358250 369014 400172 399907 228969 225007 293626 298989 349537 351388 5655803 6064619 8036906 7792339 1335959 1391612 308349 271231 291788 293217 358125 345778 324830 329939 222329 225639 757279 734459 1698684 1664324 433838 429991 620004 627259 778252 755866 773948 775026 789827 802347 765700 842775 2216553 2357354 1303369 1132216 700877 687422 811837 811703 829642 835733 831843 843416 978498 972984 6197419 6453117 39.35 71.4 2
11:12:34 2024-01-29 839807 836680 218780 210894 361033 368369 400454 399343 228809 225669 297700 300003 348029 350592 5666432 6120254 8107102 7820436 1351587 1398246 310368 273417 293850 294113 357443 347578 328054 325707 224026 223408 759418 736571 1678476 1673843 432609 428474 623918 630422 775181 760410 773385 770442 793379 802563 762917 843775 2216553 2326432 1341811 1141188 699879 682117 813568 817401 829054 834288 832434 849020 976359 968027 6260021 6461226 39.35 71.4 2
11:12:35 2024-01-29 839566 840935 214577 211551 360997 365353 400978 401039 228809 226404 293420 299897 348029 356303 5690469 6099777 8150830 7881943 1366448 1396287 306349 272752 291886 294256 358522 347441 325756 326798 222998 223546 775976 729737 1696884 1682816 433838 428171 625652 626406 775181 762641 772285 773762 793482 802527 758388 840944 2216553 2328082 1337741 1146158 699879 680841 815221 813826 826706 834021 834915 846532 972215 966659 6292709 6490190 39.35 71.4 2
11:12:36 2024-01-29 842571 842736 214726 211260 361033 367556 402815 400473 228969 226474 293662 299615 348342 356262 5705117 6116311 8124449 7895343 1355990 1401585 308385 272131 291859 296857 357586 346632 326776 326798 222998 223581 775976 727688 1701440 1687536 433838 427566 622998 623711 774980 762641 769470 771571 793482 802563 758632 839119 2219513 2335626 1309354 1151081 699879 683879 816377 813826 824914 835467 837368 844090 972179 966659 6330067 6500033 39.35 71.4 2
11:12:37 2024-01-29 845035 843912 214910 211595 361069 368110 403134 399520 228969 226755 293904 301337 349351 357676 5741063 6142258 8192366 7895235 1356036 1401857 308385 272893 293694 294698 358701 347724 325862 327256 223661 224204 764635 729765 1689735 1692062 433531 428171 623918 625146 775181 761022 771187 772665 792288 802527 756259 839156 2219508 2333042 1335706 1150100 701877 682877 815799 813826 825535 834021 834915 844053 972215 966659 6330331 6518097 39.35 71.4 2
11:12:38 2024-01-29 846681 845118 214910 211918 361069 368700 403417 401497 229113 227214 294588 301653 352150 357493 5740664 6157344 8206690 7912163 1373581 1404845 306454 272095 293402 293217 359784 346867 325791 327521 222998 223477 767211 733942 1677712 1687264 432609 427868 623918 627296 775218 761292 771150 769315 788829 802419 756817 840925 2219601 2331387 1339776 1147340 699879 679844 811837 816207 827879 829451 830000 845893 974284 966659 6311905 6528040 39.35 71.4 2
11:12:40 2024-01-29 846950 847398 216819 212379 360889 368605 403582 402744 229540 226932 294400 302465 349281 355095 5760099 6215251 8216122 7919733 1371163 1408843 308349 272025 294470 295055 358701 349516 325756 328468 225031 224169 773462 740269 1683377 1685482 432609 428777 623881 629079 775145 759594 772248 768117 788892 802347 757851 841487 2225918 2335626 1341811 1147340 699879 682601 813568 816171 829054 829451 829963 846495 974975 966622 6346555 6565389 39.35 71.4 2
11:12:41 2024-01-29 849174 848712 216828 212379 362967 369276 402177 401031 233193 227532 295955 302643 350083 355743 5777751 6215289 8234987 7953525 1368080 1411040 309754 271645 294713 295298 358701 349516 327234 328432 224873 224864 771991 743348 1695878 1685482 432609 427264 622998 629079 774980 756812 771739 769241 787739 802491 760073 839082 2228993 2340600 1341811 1145707 699879 682601 814145 816207 829054 832178 832613 849299 978210 966513 6337869 6574876 39.35 71.4 2
11:12:42 2024-01-29 850323 850672 216828 213065 364139 369416 401895 401067 233193 227214 295253 301241 350398 354594 5796446 6240796 8243032 7944146 1358346 1409002 309971 272476 293367 294976 360871 348463 325826 329506 223468 225596 771497 743348 1690064 1685482 433838 428474 618499 627296 777036 755330 772285 774399 788892 801818 764008 839055 2231923 2366561 1372621 1143393 703882 688446 816426 813974 828078 835322 833952 843820 977634 970059 6325347 6584254 39.35 71.4 2
11:12:43 2024-01-29 857964 853011 215578 211891 363112 372607 403382 400433 229450 228326 295038 301795 354748 355707 5805825 6212978 8230318 7944146 1355837 1411077 309250 272441 295650 295857 358665 348714 327981 327786 224169 224898 764635 745476 1707616 1678316 430019 428777 618462 627296 781671 754728 764311 773762 787739 793513 764045 846870 2244926 2358168 1323318 1133526 697984 686679 815266 811703 827879 837239 830430 839904 971417 972875 6308091 6593633 39.35 71.4 2
11:12:44 2024-01-29 862895 853089 214245 213224 360704 369848 401859 400433 228926 226404 295460 302219 351976 353521 5815203 6222765 8183446 7974316 1345289 1411077 308349 272928 292438 296166 358665 347104 327129 328778 224011 224516 773462 736571 1700014 1693537 429374 429383 623881 625146 783287 761756 764394 772518 792254 796601 754117 846945 2238532 2335626 1334877 1145707 695907 686491 818789 811703 821048 835467 837568 839658 966466 969398 6380215 6603012 39.35 71.4 2
11:12:45 2024-01-29 862789 854143 214726 213673 363112 369776 405518 401031 228768 226404 296645 303231 351976 358708 5844374 6264705 8263585 8009797 1363987 1415089 309285 272928 292679 297464 358629 349204 328295 327786 224205 224898 767577 736043 1721826 1711712 433617 427493 622007 623491 774943 761795 768989 770003 791060 801818 754264 837862 2241814 2354014 1307359 1156665 701877 683879 816377 814709 823382 829487 834841 843379 969283 965257 6471249 6631148 39.35 71.4 2
11:12:46 2024-01-29 856748 854819 215583 212608 363882 369776 405876 403435 233229 227848 296113 303068 352575 357875 5828388 6340119 8310447 8032201 1365762 1420223 311202 272476 293605 296612 360003 348490 330150 328529 224219 226156 774963 748683 1720305 1697152 433802 428364 618136 626851 777184 755866 771550 773762 786588 799455 758925 839488 2235098 2375768 1368380 1144077 701877 687385 815303 811703 826706 834288 830430 842092 976818 969398 6405316 6641035 39.35 71.4 2
11:12:47 2024-01-29 867189 857275 216283 213215 363107 372539 405233 403435 233158 227848 296443 302219 354130 357873 5871476 6290777 8233715 8005092 1350794 1421940 311024 271920 296101 296964 358522 350693 328518 329097 224183 225404 775117 749537 1712187 1693008 429836 428777 618668 627296 780834 755266 765162 772665 787469 793441 758961 841542 2247969 2359823 1354021 1133971 695907 686862 814115 810552 825499 836648 830430 837829 969050 970095 6330068 6649629 39.35 71.4 2
11:12:48 2024-01-29 870297 859211 216557 213523 362168 372013 403417 401031 229630 227497 296645 303494 354130 355707 5881835 6267378 8244420 8008344 1355990 1422148 309144 272928 292920 294968 360291 348714 328054 329809 224363 225445 774933 739210 1703337 1703557 428767 429687 623881 625518 781942 760142 764617 770442 790010 793405 752019 842812 2247969 2344820 1335287 1149795 696897 686899 819621 811703 821011 835467 834878 839060 965781 966659 6459214 6663907 39.35 71.4 2
11:12:49 2024-01-29 866302 861647 214910 213818 363220 369884 405912 402267 229664 226914 297099 304348 352610 360167 5896852 6320192 8310296 8088433 1391865 1424335 308349 273800 293193 296166 360654 349700 326811 328778 224004 225596 778962 739210 1710731 1710827 432609 428171 624802 627296 774980 761256 769433 767920 787775 800296 751370 834776 2235098 2351481 1331636 1156665 701377 684431 815799 811454 823091 829487 830000 841237 968598 962461 6480820 6669335 39.35 71.4 2
11:12:50 2024-01-29 859835 861987 215913 213065 362925 369848 405948 404716 228926 228275 296894 303813 353387 359945 5914553 6407506 8389363 8054285 1368193 1424335 310007 272893 293850 296166 360907 348188 325791 329559 223661 225438 778962 749756 1736792 1696756 431726 428777 619848 629079 779692 756402 769463 773762 781417 793549 756481 836596 2244370 2374084 1341811 1143264 699879 687909 811837 809404 827879 836648 826943 837196 974975 964566 6424611 6696799 39.35 71.4 2
11:12:51 2024-01-29 874540 863287 216828 213976 365133 373593 405053 406183 229630 227707 297410 304134 354521 356605 5919297 6291957 8327141 8094206 1377512 1426165 309320 272964 294677 295380 358665 348714 328791 328512 224873 225596 780455 741228 1736641 1721064 432609 426963 622117 623196 774980 759030 765162 765910 790010 800296 751634 836157 2244370 2351481 1348596 1158314 699106 682841 818694 813753 818685 828211 834248 839086 965097 963140 6546042 6716308 39.35 71.4 2
11:12:53 2024-01-29 865353 865932 216783 213416 365686 369848 407991 405608 228960 227848 297338 304955 354130 359208 5929347 6454037 8393290 8077954 1372113 1426360 310224 272928 294677 296166 362948 349768 325826 329542 224363 225630 778962 754369 1691526 1696484 428767 428777 619848 627296 780834 754259 764515 772118 780866 791101 758632 839690 2247564 2363207 1360126 1140018 698386 686899 811837 809404 825499 837897 828163 837432 972660 969324 6413145 6720139 39.35 71.4 2
11:12:54 2024-01-29 874862 865127 216823 213640 363220 373976 405840 403471 230199 227956 297590 302115 355480 356825 5951637 6305703 8339886 8101204 1379043 1429517 309789 272928 293850 295897 358701 348188 329916 328778 225031 225630 778962 741228 1730223 1721971 433223 427264 622998 623638 774980 759483 763769 765910 788892 799731 750567 832333 2239686 2357354 1324768 1164942 700484 685516 818789 815169 820739 831075 835180 841380 965597 964850 6555223 6734314 39.35 71.4 2
11:12:55 2024-01-29 864626 867120 216283 213523 366712 372049 408317 405930 228960 227848 297590 303316 354698 358199 5961009 6412413 8437362 8115104 1369664 1428429 310007 272928 296555 295119 360907 350297 326811 329506 224398 225596 778962 754630 1705933 1696756 428731 428171 617808 625247 779692 752124 762444 770405 783148 793103 760619 839937 2257182 2373338 1349951 1141262 696490 685186 815883 811085 821048 829559 830533 836909 965781 969398 6471073 6734078 39.35 71.4 2
11:12:56 2024-01-29 881439 869921 215913 213651 362159 374231 409545 403152 228960 227848 296883 302643 356873 359244 5984021 6398821 8383213 8169236 1396340 1429517 308349 274184 293082 296690 360907 348188 327305 328778 224398 224898 798472 745476 1719808 1715196 431385 427566 624873 627111 777073 760712 767893 765024 783039 793333 750081 832660 2244370 2354014 1339776 1156665 701877 682601 811837 813789 824294 828728 825605 839695 969087 955588 6499631 6757351 39.35 71.4 2
11:12:57 2024-01-29 870655 866433 216705 213814 365514 375026 405912 405930 229312 228760 296645 303977 356336 358708 5985677 6384319 8353111 8141099 1356410 1429517 312148 274150 293886 295415 359748 349312 327534 330808 224011 226121 784624 748683 1745757 1715697 430518 429383 620886 623368 781278 756769 762949 772394 787775 788806 749016 836447 2247782 2362876 1343846 1153376 697393 688446 818114 807039 818685 836057 830000 833248 962293 966659 6555570 6757627 39.35 71.3 2
11:12:58 2024-01-29 875787 871154 215613 217532 363255 372611 409545 405287 230176 227142 297266 303061 355801 360076 5994220 6463156 8495869 8182830 1386907 1435620 311425 272717 296131 296749 360654 349133 329146 329137 224607 226191 780078 756238 1716945 1715196 433223 426360 616682 625261 774980 754259 766903 768117 779764 797950 754264 829774 2244370 2384975 1362019 1149245 701488 685890 811837 811703 821854 829451 827757 836600 971454 965939 6517917 6776371 39.35 71.4 2
11:12:59 2024-01-29 882775 871420 216288 214123 363255 374231 408930 408408 229312 228396 297338 302115 356908 358199 6003323 6444080 8423934 8182641 1383438 1437388 310295 273623 294605 296964 360690 350826 327764 328778 225348 224898 776404 749003 1715354 1720073 428392 426360 622007 621874 775181 758187 759627 765097 784329 791101 748854 836038 2254385 2344820 1349951 1157201 694504 681359 818694 811703 816368 829487 832207 837233 957392 955588 6546601 6790270 39.35 71.4 2
11:13:00 2024-01-29 873201 873270 216909 213814 364930 373976 410704 405930 228960 229267 297590 303061 356908 360438 6011932 6499107 8497766 8206615 1379043 1436623 310295 272682 294641 296166 362948 349276 328482 329809 224621 226121 789170 754984 1717057 1710827 430701 428474 618564 627296 777181 754259 764431 770442 779354 791101 749201 832772 2247247 2381595 1341811 1147340 699879 687909 809500 808220 826706 834288 820780 829903 970766 965976 6499855 6795115 39.35 71.4 2
11:13:01 2024-01-29 883046 871936 216098 217424 365867 374231 405984 405966 230370 227848 297698 302605 356051 359798 6033898 6416061 8437141 8214451 1385954 1438737 309648 272964 294323 294934 359748 349240 328826 328547 225031 225438 780455 748006 1756918 1730548 430701 423890 620323 622755 772748 756205 762444 764555 784365 793549 746201 832179 2247782 2350478 1350673 1160985 695907 680841 816377 812820 815753 827557 829338 838463 957429 955322 6650210 6801314 39.35 71.4 2
11:13:02 2024-01-29 871547 872306 216771 213945 366983 372584 409869 408118 229562 228610 297293 302992 355944 363030 6046570 6490625 8523393 8200897 1356186 1438700 310918 272476 295192 297736 359820 349312 327305 329773 223697 227033 790457 752754 1756293 1722519 430019 428171 618231 620922 778589 755330 759627 769315 784097 788974 746966 832296 2256493 2375768 1339776 1150100 695907 687909 816426 805824 816331 829559 830430 830370 959945 965293 6612534 6820985 39.35 71.4 2
11:13:03 2024-01-29 881444 876381 215509 214424 365335 373293 410631 405822 230622 227907 297266 304011 356908 360076 6046608 6509697 8523845 8251242 1384466 1438737 310259 272702 294784 297108 362948 348995 325826 330540 224766 226138 787655 754913 1749799 1715196 431385 428171 618126 627296 776632 753655 763228 767610 778247 789917 747039 829183 2254385 2384975 1337741 1147340 699879 688446 808354 807039 823128 829523 819543 830109 972623 967083 6565398 6838930 39.35 71.4 2
11:13:05 2024-01-29 886434 875576 215018 217424 363836 375026 408281 405894 230370 227883 297734 305205 357698 359509 6072619 6443142 8477218 8250980 1397725 1440644 309320 273573 293438 295003 360907 348188 327834 329311 224714 225665 787920 747612 1761953 1731650 431006 426360 622117 625518 773296 756812 764617 760656 775342 792252 746316 825540 2244370 2359823 1331636 1164331 700484 682527 814115 811663 819810 826900 825221 835119 962828 957397 6584281 6840248 39.35 71.4 2
11:13:06 2024-01-29 878938 875658 216283 214114 365505 374231 406020 406002 229664 228556 297991 304470 357984 358163 6087873 6499333 8449280 8247757 1377512 1438737 308385 272964 293367 295950 360907 348995 325300 329809 224398 224933 787920 748147 1738754 1724144 426808 427566 621237 622755 777487 756241 755650 765097 780866 784536 742925 835039 2260713 2356494 1359225 1159966 694504 685029 815303 809355 815716 828247 828069 832852 959194 960256 6622026 6837097 39.35 71.4 2
11:13:07 2024-01-29 876446 878180 216771 213224 365221 374231 409244 405323 229312 229337 299677 303553 357973 360474 6087873 6583784 8539652 8239296 1363051 1442828 311675 272512 293886 297736 360363 349240 327305 329809 223697 226365 790457 754369 1748705 1724416 428767 427566 618246 621560 779359 754654 759580 768909 783047 787519 747187 832067 2264055 2379141 1367287 1147340 693513 688446 815303 802301 813986 829523 829347 829151 957429 964575 6650120 6856237 39.35 71.4 2
11:13:08 2024-01-29 881745 879960 214979 217388 365514 374231 410704 406002 230405 227813 297266 304470 356944 359823 6106604 6570227 8551822 8286765 1387431 1443853 309789 272512 295171 295957 362985 349312 325826 329809 224398 225630 780455 762591 1710221 1716165 428865 427155 617974 625408 778842 750113 758902 765641 777213 784500 747701 830104 2259101 2369428 1358091 1144523 697393 684884 810066 804684 821048 829451 821105 829741 965510 961103 6556065 6865193 39.35 71.4 2
11:13:09 2024-01-29 891969 880588 216098 213818 363255 374760 409244 405966 229664 228591 299455 301241 358740 360510 6115969 6569967 8617099 8298069 1389851 1441662 310011 272682 294769 296612 360654 350085 327693 329168 224219 226261 783109 760331 1723821 1729883 431932 426324 616495 623711 773969 750187 762986 765641 777519 789871 746855 820716 2252042 2387402 1350673 1150100 699879 687151 807209 807039 819847 824649 821105 830370 966508 955552 6612400 6883924 39.35 71.4 2
11:13:10 2024-01-29 888725 880593 215913 213818 364382 374231 408353 405035 229698 227883 297698 303061 357984 359509 6125335 6536876 8523845 8336649 1415167 1448993 307277 273623 295657 296094 362912 350693 329216 327821 224398 224933 796748 751908 1726447 1733636 429715 423890 621769 625518 772200 753892 761901 758475 777519 790089 741800 824718 2244370 2357354 1333671 1162675 698609 679703 809500 810552 818105 820509 820161 831672 961611 953419 6621953 6873270 39.35 71.4 2
11:13:11 2024-01-29 884685 880061 216283 213065 365549 373598 409855 406002 229664 229302 297626 303096 357984 359835 6125335 6550677 8490973 8300939 1383850 1444879 307382 272928 293636 295628 360799 352691 327129 329773 224327 225142 793717 749756 1731538 1731778 427950 427264 619337 619972 777184 755729 753963 762353 779724 783215 741192 830365 2254198 2354092 1335706 1159140 693513 681804 811837 805337 814136 827557 824359 827897 956587 957506 6659723 6884374 39.35 71.4 2
11:13:12 2024-01-29 881439 882462 216249 213215 364894 373966 411868 405894 229312 229232 297590 303730 357327 362807 6150365 6650253 8626192 8286464 1367227 1443737 310918 271196 293779 295174 359206 349240 325826 330168 223432 226138 788918 754908 1744778 1730548 428865 426324 616495 619972 776632 752088 755836 765641 779724 784391 740714 825503 2256850 2377623 1363133 1153376 693513 685854 813568 802338 814136 827010 823114 825434 956587 955322 6688020 6884374 39.35 71.4 2
11:13:13 2024-01-29 885629 881722 214945 214245 367238 372883 410485 405678 230622 227672 297518 304543 356694 362955 6152235 6588503 8606132 8328674 1388421 1446934 308349 271610 294648 295749 362948 349240 325756 328778 224363 224933 787655 761422 1705487 1718852 427038 423890 616223 623638 774980 747131 758106 764555 772647 782077 744739 826715 2253643 2372130 1383901 1144077 694504 682841 807153 802483 819847 826974 818113 825508 961341 959577 6598410 6909309 39.35 71.4 2
11:13:14 2024-01-29 895797 884968 216179 213814 366459 376355 411503 405750 229664 228556 297302 302570 358992 362807 6152941 6621883 8645076 8338053 1391833 1446856 310184 271231 293850 296166 360871 347140 325826 329506 223661 225404 796611 758917 1751483 1724416 430736 426324 614750 623638 772748 748755 760084 764555 770663 784427 745254 823420 2252042 2386667 1354826 1149795 697889 683323 804899 802483 819847 827557 815071 828026 967520 959357 6612588 6918968 39.35 71.3 2
11:13:16 2024-01-29 890905 879136 214945 213823 366714 375255 405948 405808 229698 227848 297194 303803 357984 359472 6157821 6593680 8622990 8337776 1401171 1447684 310373 271231 294529 296166 360871 348188 328295 327256 223661 224898 790457 761389 1733347 1733364 429678 422482 613843 620571 766065 746689 758474 759011 771788 788974 743978 817430 2242875 2383277 1355659 1151081 698483 682454 809453 807056 816453 820365 816185 827711 963401 956518 6678467 6931267 39.35 71.3 2
11:13:17 2024-01-29 894812 882904 214876 213668 363251 373976 405948 405966 229698 227654 297698 303027 358488 360167 6180974 6570383 8579465 8358084 1414964 1444768 306419 272060 293644 295334 360388 347175 325826 327291 224327 223512 789645 755158 1716781 1733636 428255 422482 617808 621838 766065 750832 757500 755748 766256 784464 742098 821072 2251335 2361521 1358201 1159966 696490 676566 805434 809330 817834 819625 815679 830071 959426 949979 6650210 6935696 39.35 71.3 2
11:13:18 2024-01-29 893249 882825 216283 213219 362998 374760 410124 408371 233299 228556 297662 303870 357984 359280 6176565 6546513 8612399 8356810 1401797 1446856 307382 271231 291993 296166 360291 349204 325826 326762 223661 223546 788602 750607 1750975 1742856 427750 422482 618209 619722 767864 755729 760272 758572 775031 784283 735784 821223 2247857 2366561 1374741 1165990 696490 680038 808354 806125 811828 820675 820520 827934 955462 949769 6727067 6940646 39.35 71.3 2
11:13:19 2024-01-29 884872 883342 215578 213224 365549 374231 408930 406038 229312 228361 297099 303942 357948 360130 6190352 6593413 8563067 8347431 1396377 1447956 307347 272633 293026 295957 358377 348188 326776 325778 224169 224656 790686 754908 1756616 1748481 428865 421079 616895 618002 768993 751440 753687 756149 778070 784464 736700 822796 2256850 2357976 1378982 1162675 690554 678664 811837 807003 809491 817985 820743 830057 948276 946538 6772657 6945068 39.35 71.3 2
11:13:20 2024-01-29 884295 884624 215578 213523 365478 373702 405984 406074 229630 228361 297266 304683 357948 358163 6188523 6607958 8566878 8358198 1393505 1445869 309274 272646 295173 295915 359604 349133 327591 327114 223868 224031 801294 754069 1744881 1737289 424619 421852 617370 619722 770524 751328 750368 758017 774483 782115 735964 823086 2253643 2354014 1353240 1156665 691025 680667 808927 802483 809491 820509 820830 822433 949655 946574 6707673 6942302 39.35 71.3 2
11:13:21 2024-01-29 885393 888606 216249 213074 364347 373174 411868 405930 228926 228911 297590 303027 357984 360438 6215800 6667329 8631151 8358008 1373096 1448993 309108 272646 293026 296022 358341 348152 327129 328281 222230 225701 783677 754908 1750630 1733636 426431 423673 614278 617199 772748 747131 751509 760123 775177 775486 738041 822248 2256850 2384194 1333671 1152556 690062 681322 809500 797872 809491 825223 819936 821007 948276 954731 6754047 6940116 39.35 71.3 2
11:13:22 2024-01-29 886728 888497 214983 213074 364894 373174 408930 403400 229664 228201 297554 303942 357399 359823 6200257 6726456 8680486 8366189 1380526 1447920 308244 272261 294713 295298 358125 347175 327555 328541 222962 224673 798150 762009 1745604 1733009 426129 422482 611207 617379 769434 742590 749265 760123 766292 780719 737177 822834 2256493 2372401 1369364 1144077 689571 679703 805471 800210 811828 820401 813905 822215 952420 956830 6688586 6954440 39.35 71.3 2
11:13:23 2024-01-29 897273 888497 214979 213219 364139 373174 410124 405323 229312 227883 297338 304276 357662 364249 6216392 6669193 8657373 8384946 1395380 1447956 307132 270369 292658 293914 360871 348152 324830 326798 222230 225639 786140 764463 1728078 1724416 424619 422482 611243 618112 770561 744611 751509 756310 767218 775450 740139 818011 2250442 2375496 1343846 1147340 692525 681150 801901 797908 813949 820473 811202 821007 957123 952002 6631083 6947039 39.35 71.3 2
11:13:24 2024-01-29 899419 884318 216823 212967 366204 375713 409399 404536 229562 227707 297194 304776 357805 361006 6214054 6696472 8663502 8394362 1392392 1451043 307804 270334 293026 294434 360907 347140 324830 329436 222770 223512 790686 763610 1742484 1724416 425251 422482 612975 619023 770561 745065 754004 756794 766097 775486 736994 815034 2250442 2379907 1333671 1149795 694008 680667 801479 797872 813949 820473 809930 822801 957392 951966 6679063 6979865 39.35 71.3 2
11:13:25 2024-01-29 901934 888355 214876 213042 365945 375255 408281 405057 229630 227813 297338 304954 357877 359217 6224226 6683721 8710353 8407082 1399177 1452074 308314 269546 292955 294398 359495 348710 325791 324762 222962 224169 798919 763795 1729336 1737059 427646 418683 611207 618019 763554 744267 753687 755348 767761 782113 738041 811751 2247564 2383536 1354826 1153864 692525 677744 802617 802483 811828 818249 811556 825627 956858 951041 6726418 6977577 39.35 71.3 2
11:13:26 2024-01-29 899424 889756 216819 213082 362676 373142 405876 405608 231549 227320 297626 301275 357410 359509 6228353 6688510 8719679 8413218 1398143 1452074 307883 269546 292880 294398 358665 348463 325265 325743 222266 224516 787379 764341 1762314 1738566 426772 420559 610270 617854 763554 742957 755836 756421 768304 781860 738041 811714 2247969 2375768 1329601 1153902 692511 678182 802580 802446 811791 816014 810438 824488 955232 951114 6717339 6982556 39.35 71.3 2
11:13:28 2024-01-29 899303 888602 214245 212571 362168 372611 405948 405644 229630 227107 297590 301275 356944 358962 6233109 6669119 8679102 8413082 1408502 1451043 306883 274722 292679 294156 358413 348216 325791 324762 222770 225480 795072 764341 1734928 1738566 426735 418353 609408 615957 763013 742957 752616 754278 767374 783629 738209 811490 2247857 2361248 1354826 1155550 692525 674691 801294 804765 811791 816276 809248 822980 953573 945009 6688472 6992034 39.35 71.3 2
11:13:29 2024-01-29 896462 884291 214979 212556 363882 373966 408353 406038 233158 227848 297590 303068 357697 358163 6242170 6611694 8647787 8400825 1419594 1455037 306419 274564 293367 293950 358665 347104 325791 326545 222578 223477 796611 764459 1730461 1738566 427001 420813 611155 617891 761246 742756 752965 751959 765719 783185 735729 813488 2247290 2359027 1383222 1156665 690554 672750 799739 804765 811215 811459 809351 822433 952457 937597 6702866 6982027 39.35 71.3 2
11:13:30 2024-01-29 894549 884332 214979 211962 364139 373702 408317 406038 233158 228201 297987 303068 357948 358199 6242316 6620967 8654401 8412895 1422640 1455037 306883 270369 292821 293261 359495 348453 326595 328273 222293 224652 796877 759242 1738299 1747237 425826 422043 614205 619833 763554 746123 750034 747714 765373 775486 730893 810522 2240357 2354092 1376861 1165990 692032 672786 802617 801346 807200 811496 811779 821007 947606 937525 6715959 7002099 39.35 71.3 2
11:13:31 2024-01-29 894512 886879 214983 211926 364139 373702 408317 406002 233193 227883 297099 302643 358224 358163 6237719 6630239 8654513 8412857 1425735 1457269 306271 270730 293026 295142 359098 348316 324794 327577 222400 224214 793892 757071 1746227 1742856 425789 422043 613409 618076 762473 743716 749923 747678 763825 775450 730374 809369 2234838 2357433 1376861 1162675 691539 672275 801479 802483 807200 811496 811779 821007 946937 943490 6725364 7006297 39.35 71.3 2
11:13:32 2024-01-29 901265 889495 214945 212592 364130 373174 408353 406074 233264 227177 297590 302643 356908 358163 6256449 6631459 8678313 8442426 1423368 1456170 306020 273586 292206 292609 358701 348207 324721 324762 221848 222101 785231 757071 1746895 1742856 424619 419669 612975 617637 762473 746123 746772 747714 762747 775486 728821 808756 2238759 2354092 1374741 1164331 690554 671764 800911 799606 806021 811459 810624 821002 947394 939311 6725364 7006297 39.35 71.3 2
11:13:33 2024-01-29 899984 889485 214910 211887 363107 373174 405984 406074 233110 227495 297345 302643 357697 357875 6262582 6644704 8691166 8438237 1422640 1457139 304573 274456 292028 292085 357586 347970 324830 324852 222230 222067 787920 759242 1740100 1744141 424619 419660 611701 617199 758630 742957 748165 746450 757278 775522 728821 806996 2248650 2354014 1376861 1157688 691025 671474 797476 801346 807200 809069 806824 821007 946900 939311 6722122 7005673 39.35 71.3 2
11:13:34 2024-01-29 899984 889126 214590 211555 361065 372611 405660 405750 229505 227567 297302 302572 356194 359982 6268504 6650479 8659448 8459976 1422015 1454138 305160 269546 296392 292085 358665 347407 324830 324535 221537 222788 796611 753371 1750863 1747812 424619 418060 612975 615452 760316 743716 749265 749436 764978 775486 727787 806958 2241183 2359027 1370501 1167777 689571 672786 802048 799606 802608 810852 811779 819839 944712 940640 6781610 7019919 39.35 71.3 2
11:13:35 2024-01-29 895369 892549 215914 211079 365160 373029 405768 405143 230416 228345 295561 301206 357433 358962 6274761 6668860 8682039 8463314 1424675 1455000 304079 270910 291788 292383 357550 347441 324830 324816 222075 223741 795232 759242 1737884 1742856 424017 419068 610307 616325 759167 742957 747030 744790 761388 775486 728821 806385 2238001 2354018 1376861 1161022 689571 671474 797476 801074 806021 809033 806487 819839 947394 940796 6754480 7017137 39.35 71.3 2
11:13:36 2024-01-29 894369 888650 214915 211229 363112 373174 405696 404608 229611 227848 295610 302855 356908 359982 6275180 6650323 8710300 8457280 1424844 1455037 306020 270348 291584 291684 356547 346705 324084 324816 221946 223114 795232 759242 1729934 1741620 423716 418476 609445 615888 758692 741869 747067 744518 760849 775414 728304 804594 2242776 2352346 1348596 1159372 688591 670803 797881 797746 802460 813392 809936 818487 944882 939128 6819420 7024404 39.35 71.3 2
11:13:37 2024-01-29 895159 889495 218974 210521 365169 373174 405948 404111 232973 227883 295253 301206 356586 358708 6270286 6668860 8694501 8469355 1423866 1457176 305590 269968 296959 291684 356512 346668 324613 324816 221883 223114 792201 759242 1730430 1742856 423416 417885 608015 614544 756540 741002 744840 742645 760311 775414 727787 804492 2238759 2353019 1372621 1163280 689788 672427 797918 797783 800182 809377 811504 816236 937535 940796 6840220 7024404 39.35 71.3 2
11:13:39 2024-01-29 888184 891017 218586 211081 363616 368664 404945 404716 233229 226949 295740 301275 354698 358999 6275180 6704674 8684259 8412857 1400920 1451043 305590 269968 292168 292573 353772 347454 324794 324816 221191 223114 789170 757327 1755910 1752076 422217 418476 608978 608856 757968 743752 743522 745920 765410 774118 725506 811602 2241094 2339676 1329601 1159335 681229 670523 802473 795519 800297 811266 810624 811420 938865 937561 6810332 7024404 39.35 71.3 2
11:13:40 2024-01-29 892461 891324 218816 210565 363616 369848 408967 403507 232506 227142 295740 301206 355254 359787 6284546 6743742 8663573 8433977 1397399 1452074 305160 269968 291871 291472 355406 347724 322934 324852 220158 223114 781948 755413 1779221 1744141 421350 419660 610758 611810 762399 742211 741402 747164 757278 770577 722978 811136 2251235 2350404 1376861 1155019 685125 670816 799173 791884 798032 811532 809471 810526 936871 942937 6828825 7029416 39.35 71.3 2
11:13:41 2024-01-29 890939 892477 218961 210688 361076 369884 409255 401666 232669 227107 295389 301206 354769 360130 6290029 6738647 8682377 8453942 1394059 1452074 304945 270348 291387 292085 357693 347431 322790 326654 220052 223613 799688 754908 1738962 1745995 420767 420552 609445 609956 763013 744281 741071 747201 761635 766436 725247 810559 2242776 2363207 1376861 1153376 683173 673298 801479 789859 798032 811532 809471 809374 937535 937597 6815704 7020044 39.35 71.3 2
11:13:42 2024-01-29 890712 892130 215005 210231 361111 369812 405984 401031 232902 227107 294838 301241 354769 359509 6285030 6801253 8710078 8478744 1388557 1452000 305088 270503 291048 292156 354979 346486 322898 327273 219745 222067 787379 754908 1752130 1742856 422217 418353 609026 611021 763013 740783 743330 747016 761635 766400 724589 806996 2244097 2363207 1346519 1150100 681229 673774 799173 788109 798032 811496 808159 811719 937833 937561 6819420 7024404 39.35 71.3 2
11:13:43 2024-01-29 891006 893400 214730 210899 362163 368700 405912 401067 232902 226404 294543 301241 354698 359874 6293635 6801828 8750612 8459051 1377077 1452074 304573 269173 291836 292254 353489 345815 323424 324816 220158 224372 794728 758715 1752487 1740385 420950 418476 604688 608856 759167 737013 737884 750502 757314 766472 727787 808181 2247247 2363207 1376861 1144077 680259 671800 795748 789896 801470 810550 802454 808149 941265 939311 6725562 7038826 39.35 71.3 2
11:13:44 2024-01-29 897430 894268 214401 211586 361028 368369 405948 402904 229787 225320 295776 302643 354188 359872 6311516 6870275 8763319 8443464 1375507 1451019 306883 267522 291642 290657 352218 345617 322408 324359 219438 223114 791995 763516 1766620 1737331 419688 418476 602127 608584 758630 734829 737852 747150 759235 766170 727787 806385 2244370 2356371 1352749 1138014 680259 670523 793397 787551 802608 810245 798998 806963 944712 937525 6706553 7033769 39.35 71.3 2
11:13:45 2024-01-29 903427 894182 214393 210249 360160 369524 405732 405033 229611 226265 296084 299862 354556 361006 6299516 6777725 8753773 8447914 1389470 1451043 305160 268346 296392 289915 353277 346387 321955 323543 219473 223007 791995 764341 1744751 1730548 419022 418476 602127 610402 760316 733789 737884 744262 757017 764172 727787 802276 2238001 2360429 1339776 1140827 683173 666970 792272 787588 802608 809069 799603 811104 944405 937984 6734323 7047715 39.35 71.3 2
11:13:46 2024-01-29 908353 893276 214294 210385 360880 371832 405732 403886 229611 226335 295217 301653 355765 359214 6312276 6821250 8766096 8461145 1393391 1452074 305088 269138 292164 289844 355406 346632 321848 324370 219438 223114 783109 764341 1715716 1731778 419615 418772 604942 610892 760273 735350 743395 747201 754166 764100 723454 802389 2238279 2375768 1366260 1146523 686634 672904 791113 791016 802002 802518 799529 814973 943430 933969 6773629 7046445 39.35 71.3 2
11:13:47 2024-01-29 906370 890756 214397 210534 360636 369632 405840 405736 228969 225984 295797 300703 354698 358962 6312276 6717858 8716510 8478457 1412522 1455172 306020 268086 291848 290321 354020 342487 323880 322884 219780 222957 796467 764341 1755780 1742584 422181 414804 603224 609920 753915 734829 742399 741484 754735 773025 725616 800640 2228385 2344783 1370501 1153902 685125 667946 792822 795482 799613 806390 805893 813306 934294 934078 6895535 7062569 39.35 71.3 2
11:13:48 2024-01-29 891975 892281 214294 209877 363625 369184 403382 402231 228969 226335 293904 303281 354130 356788 6293957 6722674 8757026 8488112 1424675 1455172 303271 268274 291642 289607 354304 344497 322408 322884 219745 221674 790686 760293 1746261 1742856 419688 414840 605804 610402 752225 735968 741108 738526 752534 770410 721975 801024 2235569 2348922 1335357 1163280 685125 667424 793360 793263 794807 802410 804659 814084 931645 928511 6859894 7053191 39.35 71.3 2
11:13:50 2024-01-29 890074 893076 214393 209842 360803 366932 404626 403435 228649 226177 294766 302096 352540 359509 6312478 6732257 8735214 8469355 1403802 1452074 302919 267486 288342 290833 354921 342487 322898 322884 219402 222453 793534 752754 1785424 1757058 421546 414804 605804 608338 753683 737815 739290 741131 761278 766328 719490 801631 2241723 2333042 1366260 1155842 678647 665647 796784 788704 793388 809159 802340 802170 931649 933872 6840182 7043812 39.35 71.3 2
11:13:51 2024-01-29 893235 893708 214107 209183 361033 368074 405876 400397 228330 226369 293868 301724 354414 360019 6302977 6760388 8697806 8469355 1403802 1454138 301994 267486 288631 289880 351893 344497 321884 321870 219674 222239 795072 758415 1778662 1757780 421350 414624 605043 605119 752042 735862 737186 741075 760311 766400 719343 802389 2241577 2329734 1303369 1153376 677362 666997 795088 786921 793388 809377 804171 803954 929351 936586 6840376 7043812 39.35 71.3 2
11:13:52 2024-01-29 893905 896386 213756 209148 361069 367226 405233 399800 228969 225635 293626 302431 352610 358454 6326518 6806416 8706875 8461253 1391941 1450982 304401 268437 288437 290516 355387 344389 322313 324708 218579 222382 794880 754908 1748018 1747812 418358 418180 605804 606837 758692 737078 735203 742938 758539 761780 719090 802170 2241183 2360701 1372621 1146523 679017 671474 795088 784033 795702 807094 797788 802207 936871 933872 6744615 7042263 39.35 71.3 2
11:13:53 2024-01-29 903123 894664 214101 209213 358755 366381 405551 401067 228809 225286 295253 300809 353635 360130 6312051 6847294 8782071 8489589 1379885 1454158 304981 266487 290118 290383 353884 342487 320909 322849 218720 222779 793534 761615 1778115 1738566 417105 414660 599398 605632 756540 731050 735090 745084 754735 763934 724039 802426 2234875 2354014 1354826 1137739 678326 669099 788874 784043 800297 807094 794826 802244 940865 932830 6801210 7061865 39.35 71.3 2
11:13:54 2024-01-29 907705 893781 213756 209829 360417 368628 403382 401606 228969 224937 293939 301266 354130 355707 6321655 6822029 8804032 8506870 1396377 1452074 303021 267040 290915 288597 353772 344497 320624 323723 218379 222141 765525 762985 1737987 1733009 418360 414912 602090 608856 756540 729615 735646 744028 751156 761780 719601 796479 2222029 2370032 1359899 1145707 683173 669573 786407 788667 796829 800081 793120 809299 938200 928844 6777498 7066904 39.35 71.3 2
11:13:55 2024-01-29 907970 892436 213800 209213 358755 367520 404626 403471 228295 224937 295691 299651 353883 357327 6329959 6725788 8794408 8497690 1403802 1454138 304660 266492 288752 288965 352183 341897 322862 320932 218720 221830 800178 764341 1749632 1742856 419651 413883 599733 608338 749335 729428 737889 740728 752718 766364 719734 795514 2226374 2342261 1366260 1151736 681229 664161 786407 790419 795079 800045 800172 806926 929006 927496 6890607 7037095 39.35 71.3 2
11:13:56 2024-01-29 895369 894706 213472 208939 360745 369276 402955 402088 228154 224868 292831 302041 353422 355561 6335890 6732531 8762927 8509870 1405810 1452074 302810 267486 287288 289000 352218 341380 320909 321584 218040 221519 790457 752758 1745570 1752076 419651 414112 604512 606175 747833 735872 737967 737981 755426 764136 713252 796649 2231923 2333042 1380342 1155842 675746 661715 793397 788667 791103 802410 798998 802356 927690 928511 6860214 7069687 39.35 71.3 2
11:13:57 2024-01-29 895369 896724 213252 208352 360812 366825 405804 401606 228135 225635 292937 301441 352364 357873 6328392 6787871 8688230 8485534 1396377 1454138 301361 267450 288613 288728 354670 344570 320945 322657 218344 220484 790686 754908 1764856 1747812 416580 414804 604512 606607 755431 736916 731849 737482 754891 757459 714335 802389 2233510 2351629 1370501 1148976 677362 668589 792272 782932 792226 802446 797590 802095 939623 934152 6754683 7064124 39.35 71.3 2
11:13:58 2024-01-29 907965 896835 213051 208943 358575 367485 406165 399204 228330 225077 293725 298119 353635 358962 6331372 6816507 8769395 8461216 1389398 1452074 302314 265590 290300 288194 353884 344753 319455 321870 217362 221173 787379 764227 1755008 1733636 416580 414148 597997 607131 753683 728226 732927 738562 751156 757459 719601 797119 2228754 2357354 1376861 1146158 681565 669372 785812 782821 795607 802283 794751 808135 937102 924808 6776806 7071231 39.35 71.3 2
11:13:59 2024-01-29 904884 892171 213430 208817 358215 369014 403098 402267 227588 224937 293939 298780 352575 356825 6331372 6730150 8791327 8506870 1399177 1454138 303307 265812 288559 288194 353920 340313 320945 320932 217362 221830 788655 764707 1748944 1742856 419318 412295 598531 606063 747268 728742 735646 738526 750469 765498 719380 792888 2229206 2343002 1359104 1149795 679618 664161 786407 788072 793112 798029 792942 803991 930984 919569 6857042 7052200 39.35 71.3 2
11:14:01 2024-01-29 900773 892134 213729 207662 358538 367520 402142 399836 226884 226019 292732 299673 352575 355743 6331372 6704674 8738118 8509870 1423657 1454138 300482 265847 290720 287181 353920 342138 319679 319961 218344 219916 791995 760331 1735203 1742856 417766 411030 602950 606837 747210 732895 736062 733720 747487 764978 716464 792914 2225918 2338941 1357779 1158856 679618 663220 787181 784106 788269 797921 799566 802207 922241 924808 6886102 7071231 39.35 71.3 2
11:14:02 2024-01-29 892208 895711 213033 207881 359620 364187 402177 401948 227623 224937 292937 299933 351204 356825 6330562 6765198 8772623 8525627 1419297 1452074 299360 266630 288265 288194 352218 340828 319679 320896 219733 220926 799592 755152 1745071 1752786 419851 413059 603260 606087 749409 733876 735646 735378 752221 763753 712216 792499 2232034 2341338 1342937 1159966 676400 661751 789992 785771 786560 800287 794848 800940 923684 929537 6866846 7081327 39.35 71.3 2
11:14:03 2024-01-29 897541 895706 213425 207876 359874 365317 405554 401606 227588 225477 292002 299933 352258 357836 6350103 6787871 8722772 8497491 1401797 1457269 302858 266381 288392 287984 351785 342343 320504 320232 218427 220308 795072 758156 1759002 1752076 416580 411644 602610 601740 749988 733789 728627 735001 755438 757459 711200 799464 2233510 2335626 1368380 1150100 675439 664671 789992 780678 788864 802446 795450 801214 928694 930195 6744400 7080596 39.35 71.3 2
11:14:04 2024-01-29 906338 897656 213086 208350 357138 365317 404909 399800 227976 224746 293868 298084 352575 359509 6354634 6837144 8791503 8508454 1386442 1456133 302136 265192 288486 288194 351893 342415 318972 320896 219423 220997 787379 764227 1738650 1733636 416580 412876 597260 604482 753555 726678 730773 737990 747901 756248 719329 793019 2225849 2354014 1368380 1140827 677362 665647 781919 780678 791972 799721 792000 802207 930117 919533 6791494 7090705 39.35 71.3 2
11:14:05 2024-01-29 905234 893776 212393 208535 357671 366381 401049 401948 227588 223620 293420 298536 352293 356536 6345262 6736613 8778945 8516248 1406460 1453086 302525 264962 288486 287391 351893 339799 322566 320410 217327 220520 793342 763644 1738543 1742856 417766 409806 596414 603554 745167 726678 735090 735899 747336 760775 717525 789610 2222669 2335626 1362019 1147340 677362 660405 781956 786364 791103 798029 793157 804833 919627 919231 6879607 7085648 39.35 71.3 2
11:14:06 2024-01-29 890707 893813 212428 208278 357676 365115 401013 400750 227429 224781 294994 299615 353997 356532 6367312 6772524 8744341 8510174 1402724 1452074 300939 265528 286325 287844 351893 340074 319939 318958 217024 220106 787379 752754 1768158 1759556 417766 413461 599269 599508 742801 729464 731849 734478 748229 761780 711164 793101 2231923 2320527 1372621 1153376 671903 660405 790281 781822 785968 800081 795450 795316 923684 928188 6781497 7076276 39.35 71.3 2
11:14:07 2024-01-29 900492 896654 212110 208934 358216 366040 403274 401606 228154 223447 292831 299721 351309 357437 6348447 6873060 8803332 8509984 1382986 1451043 300974 264997 285860 287286 351893 340828 317973 321285 216652 220484 794904 754908 1749272 1742856 416580 413529 599030 599968 751542 728742 730773 736404 751537 751860 711237 795514 2234824 2348147 1364140 1138014 671903 663659 786407 779573 792226 798919 785853 795316 930081 924979 6822104 7092893 39.35 71.3 2
11:14:08 2024-01-29 906082 896203 211543 207712 357533 367708 402441 399863 227976 223585 292046 300447 351344 351424 6361364 6840993 8812933 8519270 1396803 1451801 300939 264962 287639 291330 353884 341380 317013 320896 215980 220106 796467 763032 1759690 1733636 415399 412295 598181 605376 749335 726407 731329 737981 739251 755316 711200 790497 2222664 2363207 1353538 1142451 678326 663696 780811 781822 791103 793290 789976 802170 929333 920282 6854826 7086900 39.35 71.3 2
11:14:09 2024-01-29 902207 895711 212772 207463 357676 366932 401914 399520 226533 225530 298104 298119 352012 354877 6343797 6763275 8756980 8525627 1408227 1454138 301432 264150 287904 287391 351641 339322 319974 318441 216618 220106 793342 763098 1731810 1742856 417469 409770 596414 601812 743058 725649 732406 733775 744592 757495 713325 787294 2216553 2328979 1362019 1152219 677678 660550 781845 784007 788488 793324 794788 802207 919702 921079 6909074 7099327 39.35 71.3 2
11:14:10 2024-01-29 891366 894627 211759 207527 357424 365115 400978 399836 226884 223585 297911 298989 350398 356283 6368834 6798058 8784956 8544385 1422640 1454138 300614 264997 287419 291366 351893 339799 317973 318476 216955 218703 798150 759242 1728111 1746571 416284 409482 599894 603873 744111 727709 732406 729410 744978 761278 710123 788145 2219881 2335402 1349298 1159140 677678 662206 784177 782932 784168 793396 796415 800000 916842 921079 6866448 7085648 39.35 71.3 2
11:14:11 2024-01-29 894885 896386 212384 207203 357424 365115 402213 399800 226182 223585 298031 298084 350433 357946 6348409 6788797 8775631 8535006 1407179 1452074 299254 264186 284737 287391 351893 338298 317973 318476 216733 219574 798029 750687 1746914 1757058 417172 412875 601048 601230 744951 731854 730625 731476 747756 757278 707646 790512 2225826 2323822 1380342 1155550 670947 660550 786606 781822 786361 798029 793129 794751 919812 924808 6866846 7093006 39.35 71.3 2
11:14:13 2024-01-29 894885 899757 211724 206623 358822 364151 401013 397097 227365 223585 297498 299443 350433 355456 6364006 6819533 8729004 8503777 1399722 1452074 298629 264186 285958 291474 351609 341344 318551 319417 218803 218834 795072 755152 1743368 1749727 413855 412875 599160 602735 748877 728742 725791 729519 747390 752498 707793 793063 2225826 2347254 1359899 1147340 673069 661715 785849 773822 784168 793540 790873 792987 926377 919533 6762987 7098077 39.45 71.3 2
11:14:14 2024-01-29 908974 897472 211719 207203 354499 364734 402213 399343 226726 223551 297783 295802 351449 356536 6368557 6884420 8800936 8503777 1377512 1455194 301148 263131 287243 288643 349630 343108 318842 318816 217878 219930 784302 763606 1766899 1738566 414516 412583 595737 599746 747321 723010 726824 736861 746860 753779 713288 791935 2222664 2344820 1378982 1135144 671903 662280 779706 774953 790543 798029 787358 797087 926377 917835 6800913 7103153 39.35 71.3 2
11:14:15 2024-01-29 907697 894922 211540 207522 355494 364187 400344 399836 226533 223171 298104 297183 350433 355168 6378199 6837527 8864219 8546550 1400797 1454064 300341 263789 286244 291447 351893 338227 319402 318958 216652 219622 788655 763062 1744947 1742856 417172 409806 592683 602353 744111 723047 732964 734848 745272 756373 710661 783342 2219508 2340600 1329126 1144077 671903 659471 779154 781822 789983 790536 787396 796521 918960 915743 6904070 7082766 39.35 71.3 2
11:14:16 2024-01-29 899711 896382 211728 206342 357162 364734 401588 400473 226533 223585 292291 297734 350433 351533 6366749 6767046 8804032 8538291 1419849 1455194 300827 263307 287113 290885 351398 342444 317867 316521 216618 218398 790457 763362 1737154 1742856 415104 409675 596414 601193 740359 724621 728110 728761 741745 757386 710381 783243 2214978 2329734 1355659 1152556 673821 656531 779706 778984 783056 788797 792564 797691 915152 917110 6867237 7089961 39.35 71.3 2
11:14:17 2024-01-29 894218 896377 211397 206520 356065 364084 401588 398645 226182 223551 293278 297879 351722 354626 6366872 6790317 8753773 8516248 1408926 1452074 299978 263342 284538 291777 349738 337717 318008 317035 218226 218738 796467 751679 1768220 1755811 415399 410544 595992 595878 740920 726678 727860 728074 747205 755184 707328 786139 2225826 2317238 1364140 1149245 668089 656264 784177 777259 783019 793540 790873 792742 917209 919461 6822360 7062344 39.35 71.3 2
11:14:18 2024-01-29 900920 897065 210598 207608 356387 364344 402441 396952 227203 224519 293617 298813 352006 354986 6368834 6814467 8747655 8513472 1397763 1449996 299555 263710 284973 291006 349774 340074 316057 317035 217724 218058 784624 753910 1750491 1744141 412757 410544 597683 599210 744639 726678 722627 728761 739323 748481 705217 790209 2221085 2329015 1382507 1147340 670186 660405 783065 773259 781356 793468 788249 793068 921001 921079 6760821 7102312 39.35 71.3 2
11:14:19 2024-01-29 911847 896203 210847 206451 355103 365246 400978 399076 226182 223516 293278 297351 351449 355707 6348296 6844497 8775631 8497804 1376563 1452074 299607 262135 286316 291018 349210 341473 316057 317995 216652 218703 784302 764341 1756824 1738566 413049 409160 593120 597680 743854 720348 723729 732140 739251 748481 710159 788488 2219508 2341498 1344442 1137578 671903 661342 777161 774274 787711 796646 785331 799847 927022 915842 6830468 7103002 39.35 71.3 2
11:14:20 2024-01-29 905047 894480 211481 206451 354423 364151 399782 401039 225555 223447 297535 297077 350398 354398 6373378 6801738 8840909 8535043 1395161 1451043 299607 262501 285026 290813 350549 337208 317013 317070 216652 219421 794728 763062 1736126 1742856 415399 408586 593120 598611 737903 720385 728664 732177 739179 755316 710381 781510 2219508 2332318 1356984 1146158 672824 658205 778266 779426 788636 792315 788286 796998 916936 910484 6919261 7094266 39.35 71.3 2
11:14:21 2024-01-29 895792 896386 210402 206203 357390 364599 401021 400190 225483 223171 292182 299024 348342 351460 6348447 6830998 8784956 8514772 1420608 1454138 296789 263123 285178 286284 350867 338227 316022 317070 216652 217009 788602 757152 1772349 1745331 414222 410254 596268 599545 738717 724621 727557 726696 740988 754129 707165 783493 2213569 2333743 1360851 1156628 673821 658465 779706 778714 779145 788711 792000 794765 915874 917110 6885684 7089961 39.45 71.3 2
11:14:22 2024-01-29 897755 896386 211022 205882 355245 364599 400978 401039 225483 223551 296844 296319 349351 356825 6378462 6781835 8778879 8534338 1401797 1452074 300511 262904 285031 291499 347599 340024 317013 316486 216544 217685 796467 752754 1778576 1757058 414810 409167 595737 597170 741215 722316 723506 727898 747279 755875 707165 788220 2223198 2311320 1368380 1149437 666367 653609 781919 774824 781028 793432 788516 788038 917172 921079 6801021 7081327 39.35 71.3 2
11:14:24 2024-01-29 902386 897647 209676 207160 354392 362985 401588 399343 226498 223261 292803 297563 348272 354594 6387306 6873358 8781749 8509870 1382971 1447920 299664 263272 283289 287203 349175 339840 315816 321621 216544 218083 793342 754908 1755401 1748481 412866 411708 593412 596025 746224 724548 725791 729410 744450 750544 703575 787883 2225826 2342261 1353538 1138014 666367 660405 781365 774824 784131 793360 781575 790139 923647 917073 6800296 7090705 39.35 71.3 2
11:14:25 2024-01-29 912410 897656 210185 206164 354428 366149 401588 396556 226147 222792 293010 297148 350363 351388 6377927 6860047 8813098 8509590 1397965 1454919 300543 263061 286231 285379 349594 341473 317566 317783 216652 218188 793342 764124 1739963 1733636 411772 411635 594044 600914 742801 718481 725791 732392 737669 747118 708295 783463 2216553 2350890 1357779 1138014 671903 660405 774957 774824 784168 788773 782131 795279 918335 911963 6876265 7116949 39.35 71.3 2
11:14:26 2024-01-29 904329 897647 211031 206164 354392 365890 401588 400190 225100 223551 292182 297077 349839 355698 6384895 6762731 8791503 8565048 1424675 1455061 297585 262326 285811 286485 348888 339542 317457 318487 217878 217463 790457 761503 1731528 1749120 413928 408231 594691 599636 738101 722462 727860 726181 738749 754844 704147 781435 2211995 2323822 1373845 1155019 671903 654569 777428 774953 779289 788965 788516 794765 911168 910520 6886102 7109463 39.45 71.3 2
11:14:27 2024-01-29 894996 898292 210363 205843 354423 363534 400344 400473 225449 223171 292145 296250 348272 355707 6392122 6828148 8813480 8563142 1405810 1454138 297655 262501 282932 287203 349456 338952 317942 316009 216652 217650 788602 752754 1748660 1757058 414810 409097 595644 596208 738101 725649 726824 727728 742307 754844 700030 782623 2219707 2322174 1376010 1149795 666367 652650 781919 776952 779697 790464 786167 787401 911812 918406 6879726 7100084 39.35 71.3 2
11:14:28 2024-01-29 898068 901213 209645 206164 356025 363534 401588 396916 226498 222174 292521 299895 350908 354053 6395609 6892976 8763017 8497425 1383176 1447920 297978 262801 283267 286396 347634 339302 315816 317035 216043 217650 796467 753830 1754756 1742856 412392 409471 592646 595749 744111 722462 722590 729446 743053 743991 702048 783775 2223198 2338941 1380342 1136395 665892 658501 779706 772629 781910 790464 779243 787224 920928 910556 6799974 7100084 39.45 71.3 2
11:14:29 2024-01-29 909728 899565 210087 206283 356810 366149 400309 396772 225310 224204 292036 296110 352006 351208 6384895 6892864 8793795 8509870 1389398 1447956 297978 261664 285031 285267 348648 338227 315780 317663 216043 217463 791779 764341 1726535 1731778 410499 409964 585847 598786 743058 717484 723418 728761 736034 745074 706253 782623 2214705 2348147 1357779 1138014 671903 658967 772725 773176 781910 784455 780020 793068 919812 908426 6859894 7131337 39.45 71.3 2
11:14:30 2024-01-29 905804 897361 211146 206056 355802 365115 401021 399617 224059 222861 293186 297041 349002 351424 6384933 6779312 8812671 8535006 1397111 1454138 298594 261664 284466 286195 348648 338582 316022 316009 216043 217685 791752 764341 1741253 1746298 414222 408231 590586 595419 737054 718740 726824 727728 736518 752715 707793 776856 2213405 2323822 1349298 1141649 669993 654013 773859 774953 781910 793157 788249 792807 908988 911853 6944611 7105874 39.35 71.3 2
11:14:31 2024-01-29 894816 898637 210091 205809 354925 360907 400172 399907 225310 222792 291737 298189 349783 354611 6396684 6820734 8819383 8553763 1414964 1447956 295892 262501 282910 286396 349451 338067 317603 315753 216347 217312 793342 752754 1754538 1752076 413635 408808 595992 597090 737577 724071 725791 726181 740952 752715 701161 781450 2216553 2320527 1354354 1151081 667796 654941 780482 776475 778917 788820 786003 789351 911801 910556 6904967 7102964 39.35 71.3 2
11:14:32 2024-01-29 897564 899275 210328 205203 354925 363827 402156 396637 225066 223171 291321 296250 350029 351496 6396684 6810755 8753918 8535006 1399797 1447920 297725 261629 283165 286396 345512 339062 315816 315838 216347 216939 783725 754908 1776061 1755811 411772 405862 593529 592205 737142 719294 718823 723504 743135 751426 703007 783663 2219881 2313580 1368380 1146158 665417 654477 777161 772357 776600 793327 783901 783767 911812 910556 6800983 7109463 39.45 71.3 2
11:14:33 2024-01-29 909084 898928 209052 206337 352271 360871 401588 396952 224753 223261 296844 297077 350029 354057 6384895 6912519 8838199 8535006 1384926 1445793 295858 262065 282337 286284 347319 339062 314383 316965 215487 216974 798029 753910 1741598 1742856 412585 410399 593952 595472 742911 722081 722129 728489 741818 745155 702582 782110 2224244 2335626 1378176 1137204 664469 656568 778566 772160 780802 791196 776957 785755 921118 910448 6836253 7113764 39.35 71.3 2
11:14:34 2024-01-29 911199 900021 209056 205203 352302 364599 401021 395728 224916 227197 291733 294429 349316 351460 6401494 6903408 8819383 8506870 1367891 1449996 299978 260900 282733 286400 346518 339062 315672 318262 215711 217475 785206 759242 1774207 1744738 410353 408662 590131 593896 738681 718502 718314 728460 738238 746124 704147 783180 2216553 2333934 1357779 1128689 665417 653609 774408 768117 782464 790638 776957 787261 915837 911963 6819751 7092742 39.35 71.3 2
11:14:36 2024-01-29 907430 896013 208656 205670 352267 363021 396934 396952 225449 223261 291733 295286 350029 349236 6387029 6873023 8819800 8525627 1390213 1451030 297834 263378 284830 284592 346447 340235 315744 318038 215328 216800 798029 764190 1755290 1733636 410825 407941 588913 596171 740088 715453 720586 726181 734441 745227 705045 781472 2207281 2340600 1357779 1136395 668089 656067 770538 768080 779697 784189 778099 790776 917209 906715 6819751 7109463 39.35 71.3 2
11:14:37 2024-01-29 907965 896121 209052 205203 354543 363207 399889 399343 224094 223261 291618 295790 348307 351424 6392122 6837527 8876395 8546550 1396908 1451056 299664 260830 283223 285049 348648 337552 315672 318524 215435 216974 794728 762971 1737434 1741037 413049 409097 589841 598939 738359 717484 725791 728244 734441 748107 704147 775554 2210422 2338941 1342937 1140790 668089 653549 772725 774824 781910 783242 779243 788418 911911 906467 6913475 7109463 39.35 71.3 2
11:14:38 2024-01-29 906362 897651 209021 203970 353365 364084 397007 396952 224094 223137 290390 297185 348272 350292 6385230 6802030 8804032 8544385 1415242 1450013 295410 260069 284032 284832 347456 338067 315557 315802 216043 216023 783109 760550 1726076 1742856 410245 404541 589488 596245 733370 717484 721527 720330 733885 749952 701161 774579 2204145 2316967 1363016 1150063 668089 651238 773394 772081 774362 782104 783803 789540 908041 908710 6869860 7113764 39.35 71.3 2
11:14:39 2024-01-29 889307 897324 209754 204889 352271 360219 399289 397061 224094 223968 290547 295764 348479 351316 6414474 6815345 8828735 8558862 1419297 1447956 294742 261664 281477 284650 347634 337277 315557 315838 215435 216266 802663 752754 1756117 1752076 412158 405862 591082 593736 735045 719258 723677 720330 735515 747118 697086 774450 2207281 2320527 1356519 1152556 665417 652352 776609 772629 772716 784418 779280 786129 908041 911318 6904967 7109463 39.35 71.3 2
11:14:40 2024-01-29 899607 899915 210091 206520 355048 360726 400948 396963 223887 224362 288658 295181 349394 353485 6394703 6816102 8763319 8525350 1397763 1447684 295982 260467 282302 284761 344957 337589 315816 315802 215435 215965 793342 754988 1767025 1755811 409883 405147 589488 589175 734930 719250 718023 719276 738822 745463 699175 781235 2213405 2305382 1364140 1143264 662106 651238 774408 766994 773812 789891 781575 787589 911168 911963 6793297 7107919 39.35 71.3 2
11:14:41 2024-01-29 907891 900767 209496 205066 352055 360799 401035 396322 224094 223782 291446 294403 349537 355430 6396930 6912256 8838199 8532202 1377234 1447920 295858 260865 281407 285218 346773 338103 315335 315838 215133 217160 799380 757821 1781601 1742856 409304 405898 587246 590461 737916 715453 717512 726696 738785 744524 699993 778692 2214978 2331387 1349298 1128689 662578 654013 773859 765837 782261 791012 777684 788113 915802 909904 6831013 7103002 39.35 71.3 2
11:14:42 2024-01-29 909001 897056 208626 205527 354047 360907 396862 396880 225100 222948 291321 294394 349765 350328 6401494 6884420 8850812 8544385 1392392 1447920 295445 260467 283165 283000 347076 338582 314007 315091 215284 216335 790217 761858 1761425 1733636 408041 408231 588913 596171 738717 714947 718860 725667 732847 739467 701161 774616 2205712 2348731 1392819 1137578 668015 656804 770100 770222 779364 783766 776688 789540 912558 901276 6895535 7102851 39.45 71.3 2
11:14:43 2024-01-29 904068 898287 209676 204641 352055 362985 396970 396916 223679 227233 290689 292691 350172 350292 6406295 6808337 8850512 8547663 1393818 1447956 295858 260391 281513 284414 346518 335469 315335 315838 214830 216335 796315 759723 1755141 1742856 412136 405862 587246 594412 733890 714404 722590 726168 735858 747792 704655 772611 2207640 2327790 1369513 1141262 665417 651238 769447 772629 780991 784320 778689 787224 902769 905043 6932098 7118842 39.35 71.3 2
11:14:44 2024-01-29 898373 899275 208700 203931 353856 362985 396898 395728 224025 227197 288649 294464 349537 349236 6401494 6779843 8794507 8532202 1399177 1448962 295410 260980 282302 283649 345234 335541 315816 314914 215133 216301 804251 763098 1739035 1744056 411998 406004 586647 594625 732513 712670 720586 721587 732700 747865 701161 774450 2204145 2319123 1365182 1140790 665892 647488 769516 772629 774948 779834 780577 786665 902696 901470 6951098 7108692 39.45 71.3 2
11:14:45 2024-01-29 899984 897647 208339 203961 353325 360871 396862 395764 223834 223261 288613 297185 349537 348990 6401218 6781948 8797811 8553763 1417940 1447956 295329 265544 282267 282881 346553 336767 315119 315338 215033 214893 799688 757613 1737394 1748481 410825 405324 590586 594412 733890 717484 719444 719393 733885 746823 696062 773311 2204270 2317238 1363016 1150540 666667 651238 772762 770405 770529 782104 781575 783767 906719 906487 6900033 7102964 39.35 71.3 2
11:14:47 2024-01-29 908056 897757 209056 208672 354038 359316 400454 396916 223299 223261 288721 294189 348031 351533 6406295 6820957 8813098 8551177 1399865 1453086 295838 261716 283740 284943 346810 337132 315744 315214 215328 214996 787379 756238 1774818 1755967 410532 404505 590586 590416 733917 717300 715982 719541 737669 743469 696592 778034 2207281 2302113 1367585 1143264 660694 651238 772762 765604 772716 784527 780426 783185 909210 909352 6782113 7118842 39.45 71.3 2
11:14:48 2024-01-29 899799 898637 207681 204570 354598 359712 397007 394580 224718 221976 290399 296242 347960 350858 6396930 6872897 8810368 8546550 1381675 1450024 295423 260432 286368 283817 344439 336272 314007 315838 214121 215630 782187 752754 1746057 1746571 408077 405935 590642 585608 735229 717484 717512 723577 736865 739395 697122 774616 2213405 2333971 1342937 1133165 660694 652650 773859 765605 774018 784418 772276 781477 911849 906678 6799974 7092780 39.35 71.3 2
11:14:49 2024-01-29 911327 899915 208300 208477 354047 363021 396934 393053 224059 222948 288455 293541 349046 348709 6404474 6889186 8844741 8532217 1395699 1447883 296614 265242 281477 283239 347076 337314 313017 315838 214121 214996 788655 761968 1719388 1733636 408203 405862 587246 592733 737054 711305 716206 724369 729669 741476 699175 773861 2202869 2338941 1358685 1134778 666193 653549 765737 765874 775149 779900 773376 783804 909099 902847 6888436 7118057 39.45 71.3 2
11:14:50 2024-01-29 904068 899915 208987 208450 352055 360907 396898 394544 223403 223782 288432 295517 348939 351797 6403225 6778598 8778804 8553763 1403170 1443744 294964 261527 281477 282315 345234 336289 315335 314427 214981 214996 793141 762159 1738309 1742856 408077 402128 585964 592205 728575 711305 716443 719541 729706 746808 700167 772760 2197735 2308045 1365182 1144077 665417 647415 767915 768117 772716 779900 781135 783767 899923 901506 6885684 7113764 39.45 71.4 2
11:14:51 2024-01-29 896650 897739 208597 205944 354511 358486 395566 398092 223852 222997 288541 295181 347436 349272 6413393 6830686 8813098 8560022 1409838 1447684 295008 265581 281940 283512 345547 335505 314670 315358 214156 214927 801076 751369 1746821 1752076 409955 404256 586172 588921 729642 718740 718350 718224 729949 743324 692478 771936 2204145 2308045 1377328 1147340 660694 647488 772762 768697 770529 781888 778136 778592 902446 909352 6894556 7108586 39.35 71.4 2
11:14:52 2024-01-29 899947 900157 207876 205940 354793 358629 399021 392190 224511 222698 288577 296975 347751 352436 6410866 6902879 8775631 8532202 1397448 1445830 294109 264689 286143 282881 346773 337039 312104 315838 214493 214927 782764 751679 1743826 1742856 407913 405862 589749 590416 736783 717484 714456 719821 730273 740428 693005 776127 2207281 2326432 1369513 1138014 660694 653086 772762 763947 774375 786506 772015 782950 914326 907972 6829507 7123136 39.35 71.4 2
11:14:53 2024-01-29 912245 899947 208300 203970 352055 360907 397007 395558 224059 222791 288685 295310 349519 350292 6397166 6902921 8822258 8535006 1371200 1445867 295410 260980 282539 283781 343405 336253 313971 315358 214156 215965 778262 757821 1764778 1742856 408203 404577 584146 589579 734004 711196 714419 723577 730237 740842 699670 774579 2207281 2327790 1349298 1128985 660694 651128 769007 765530 777115 785986 774403 783705 909202 902578 6838589 7133596 39.35 71.4 2
11:14:54 2024-01-29 907578 896650 208168 206405 352055 360255 396268 396394 223834 222323 288721 292656 348556 349272 6404474 6840879 8868885 8556819 1393818 1445867 295910 260980 286787 282094 345476 333474 314007 315802 213449 216138 793141 761071 1737440 1742856 409919 405183 583895 588921 731228 709188 719960 723641 731087 743433 699028 770712 2201136 2324484 1365182 1138014 662578 647488 767915 768153 777041 779900 774058 782619 909464 902635 6941692 7123112 39.45 71.4 2
11:14:55 2024-01-29 894245 894775 207720 208561 354047 359712 395396 394544 223334 222685 288170 294909 347751 348184 6410866 6791354 8812933 8547663 1414231 1446893 294465 260796 281210 281787 344474 333546 313971 313635 214795 214227 785841 758156 1730642 1748481 409966 404853 588423 593780 730916 713211 719408 715288 727373 742833 692968 769388 2198008 2314177 1358685 1147340 663996 647488 769510 765910 768277 775513 776994 781477 902427 901434 6899141 7118057 39.35 71.4 2
11:14:56 2024-01-29 902510 898928 208006 208233 352055 357802 396934 395126 222989 222948 288468 292656 346949 351388 6406518 6834233 8803724 8560022 1415242 1443781 293981 264761 282140 281787 347756 333293 313207 314184 213835 214824 796315 751908 1782267 1756256 410240 403189 589832 590416 728534 716197 715192 719356 732851 744701 691941 769943 2205940 2301475 1345691 1141649 658817 646501 770538 765910 768313 779646 774754 776860 902427 901578 6890607 7100092 39.45 71.4 2
11:14:57 2024-01-29 898711 900026 207681 207941 352025 358629 396862 391568 223334 222948 287693 295618 347507 351950 6406295 6873135 8756980 8509718 1397629 1447930 294287 261347 282466 281949 346346 336345 312980 315730 213907 214262 793342 751754 1784639 1744141 407334 405111 588913 589997 735451 717405 713330 719541 733885 736063 691391 773834 2205712 2323822 1365182 1136395 658817 652623 771630 761201 772248 783212 769971 778320 911911 901434 6840258 7118842 39.45 71.4 2
11:14:59 2024-01-29 918196 898924 207655 208525 352019 360835 396898 392154 223644 222635 288418 294168 348765 350256 6406063 6869446 8838934 8527318 1382986 1446860 295673 259773 281407 281629 345343 336200 312934 315322 213378 214893 797902 763795 1739350 1731778 406179 404220 585135 591674 735045 709295 714419 719541 726914 736409 697086 771551 2198008 2335626 1365182 1131481 663523 651238 763531 765061 773264 775441 769971 783705 906609 899285 6875853 7102964 39.45 71.4 2
11:15:00 2024-01-29 906676 898613 208296 208298 350881 359640 395324 394508 222577 222635 288094 292578 347924 348919 6403072 6831022 8788314 8547817 1412473 1446934 294843 259888 281372 282332 344921 335433 312982 313480 214085 213861 801154 758156 1741935 1742856 408203 403707 587246 592095 728364 711232 717512 714892 726951 743053 692932 765396 2193290 2305382 1356519 1146523 662578 645515 768733 765604 765997 775405 776332 780847 902265 902524 6904522 7118842 39.45 71.4 2
11:15:01 2024-01-29 889307 897287 207651 208277 351983 357479 396826 394508 223093 222698 288324 295338 346492 350714 6414474 6870299 8816038 8553328 1400567 1444879 294073 260613 281271 282064 345343 333438 314007 313158 213414 214193 788655 752754 1764405 1752076 408220 400893 585964 587003 728881 711232 713228 714892 734926 743053 691953 773311 2204145 2292906 1347177 1140449 656520 647146 769007 760625 765997 782104 774094 777965 903985 904124 6782345 7109463 39.45 71.4 2
11:15:02 2024-01-29 909113 901196 207469 205475 350459 357874 396718 392011 223162 221763 288473 293364 346878 350256 6412454 6941215 8812634 8534133 1372113 1445633 296305 260246 281308 282019 342879 333546 312974 314657 213229 214858 797902 758677 1771090 1741037 406179 402658 582138 587909 729642 710303 710150 719784 730702 736617 696556 774175 2204145 2318882 1369513 1125480 658817 648827 765737 761164 774948 781554 771689 782590 909328 897614 6831631 7102851 39.45 71.4 2
11:15:03 2024-01-29 915570 897998 207543 205362 350849 359134 395350 395100 223024 221657 288577 292578 346913 348673 6422020 6833387 8850234 8535006 1392392 1442828 295294 260246 281940 281651 344921 333438 312032 315358 212710 214560 793141 758236 1762263 1733636 408203 403332 583858 591674 729332 710303 717512 719239 726401 738282 695041 767965 2194886 2329734 1361837 1134778 662578 647415 765737 765604 775479 778502 773938 782950 901314 900717 6954097 7118842 39.45 71.4 2
11:15:04 2024-01-29 904788 897171 207621 204218 351695 359676 395820 395558 222234 222948 287657 293755 347436 349805 6406063 6772157 8791327 8544385 1404385 1445906 295709 259444 282539 280894 345343 333474 313458 312055 213713 214044 792546 761422 1744434 1742856 407334 399698 583138 590416 726264 709799 714382 714349 725340 743651 692968 767573 2191850 2306525 1386180 1144523 662578 645264 765700 767236 767323 776850 776614 778518 900148 901903 6879607 7100786 39.45 71.4 2
11:15:05 2024-01-29 894881 898924 207472 204530 351452 357766 396898 392118 222388 222635 287333 293954 346391 350292 6394382 6816102 8753918 8510188 1395380 1442828 293497 260027 281940 281716 342879 335469 312032 312493 213749 215447 793342 752754 1738127 1747812 405028 400259 585549 587127 729049 711269 708065 715894 732992 738639 691867 774301 2201230 2307331 1344442 1140449 656989 649323 769547 756758 768923 779791 768803 774510 909328 902651 6781511 7103153 39.45 71.4 2
11:15:06 2024-01-29 911883 899382 207157 204356 351452 359712 395638 390638 222611 221205 287221 292932 347436 350799 6396684 6881600 8794282 8509870 1374532 1442828 294073 258609 282539 281091 342879 333510 311051 313921 212782 213565 796315 760733 1727730 1729183 405419 404853 582983 590379 733034 706139 712757 717355 726738 734441 695884 769285 2194886 2331902 1360851 1128689 660694 649401 761370 763947 770550 773116 765461 780998 902427 897241 6888436 7092742 39.35 71.4 2
11:15:07 2024-01-29 899725 896650 206974 203789 350638 358557 393828 391533 222680 222635 286777 293755 346634 349521 6406295 6796576 8763206 8553763 1414538 1445831 292936 259408 282140 280271 344855 333402 311747 313194 213129 215070 791995 756238 1732698 1745995 407334 402566 585440 590342 726779 709152 715199 711214 726627 740952 691413 765125 2185683 2305382 1354354 1145707 660753 643622 767370 764518 763522 774241 771729 773412 897528 900533 6904967 7118842 39.45 71.4 2
11:15:08 2024-01-29 899984 898658 207616 204209 350908 356440 396862 393065 221926 222287 286813 293650 346391 350292 6406063 6801361 8750612 8522073 1398182 1448962 293115 259666 281163 280985 342735 335324 311381 313265 213200 215106 784302 752824 1740700 1746298 404197 403707 586379 588326 729564 711232 710071 714386 729633 733959 690470 772173 2198008 2314602 1360851 1138390 656910 647415 767915 756721 765728 780710 767711 776777 906683 902847 6762159 7118842 39.45 71.4 2
11:15:10 2024-01-29 908988 898924 206395 204356 348738 357515 396547 391533 222611 221749 288211 292077 346913 350292 6410866 6941215 8829233 8528146 1368193 1441758 296096 259372 279617 281559 342879 333167 311310 313158 212490 214193 796315 760876 1770899 1741659 405603 400893 581366 585540 728881 707287 706024 719031 728566 734405 693005 772173 2198008 2314602 1350623 1122282 656989 647452 761911 756758 772716 775441 765461 780292 904687 894696 6838312 7103002 39.35 71.4 2
11:15:11 2024-01-29 909001 894743 207463 204361 348416 358305 394454 393329 221857 221248 287455 292932 346391 349805 6412530 6803845 8763144 8544385 1403802 1446897 294080 258609 282140 280236 342663 332915 311051 311546 213414 212870 790217 757613 1730691 1741037 406179 401428 583188 589606 724722 709295 712318 711177 724717 739359 691450 764477 2188736 2302113 1354354 1144077 660694 643892 765737 765036 763522 773116 770008 774417 896222 902209 6895535 7109463 39.35 71.4 2
11:15:12 2024-01-29 896793 897365 206399 203462 350598 356440 395674 390948 221243 222159 286629 293990 345622 352223 6402542 6833974 8725476 8519357 1391980 1442828 291467 259408 279689 280271 342879 333438 309170 312427 212008 215373 787379 750607 1758920 1742856 405028 402128 585135 586397 729637 711196 708065 715435 729633 730765 689455 768738 2201136 2316967 1360851 1131518 655117 647415 767355 758975 769947 779900 764845 776740 903801 897614 6819420 7118057 39.45 71.4 2
11:15:13 2024-01-29 908721 899952 207399 204183 349576 358450 394700 392490 222474 220453 286633 293649 345693 347746 6415660 6899140 8822444 8509870 1380526 1442828 293625 258427 282140 280236 342879 333474 310144 313444 212079 213565 794728 763249 1721311 1729319 404951 401810 582251 589579 729049 706286 710224 716994 724717 734586 691941 768468 2194886 2326432 1358685 1128689 659755 648902 762450 761237 770012 773016 765461 778103 900045 894696 6944722 7131337 39.45 71.4 2
11:15:14 2024-01-29 899640 898855 206287 204138 351839 358522 392892 390948 222371 221248 286494 294189 345835 348175 6409059 6806007 8797773 8560299 1413183 1442828 290652 259809 279617 280040 344855 331350 311559 312705 212044 213200 796315 750072 1746269 1752076 407334 399698 585135 586136 724722 710227 714146 713339 728566 738282 687431 765125 2194613 2292906 1347857 1140827 655117 642070 765737 758461 764606 781264 771978 776441 901204 898773 6778481 7118057 39.45 71.4 2
11:15:15 2024-01-29 901079 898919 207814 204787 349787 355299 394490 391533 222371 220277 286925 293549 344796 348428 6410866 6894238 8750688 8509590 1383438 1442555 291884 259626 279545 280271 342879 332392 310860 313921 211014 213565 788380 752296 1780098 1742856 405603 402092 582174 583580 729601 709152 708065 717502 729669 730454 691941 769669 2198008 2313919 1358685 1128179 655117 645685 760828 758185 770382 778502 768895 780516 906556 894995 6821839 7118842 39.45 71.4 2
11:15:16 2024-01-29 907168 898488 206322 204361 348773 356405 392100 393053 222234 220524 287459 292932 345593 349521 6410866 6850219 8863990 8538291 1389398 1438737 293177 258609 279653 279810 342879 331121 312068 311983 212044 213565 793141 759986 1730911 1740385 407045 401428 579719 586173 723724 705249 712824 713339 724717 740952 694405 764477 2191905 2304327 1356519 1136766 657927 640978 761370 760087 763522 771992 773938 777699 893617 896604 6889683 7104392 39.45 71.4 2
11:15:17 2024-01-29 898353 896386 206390 203170 349863 355869 394490 390912 221703 221940 285900 292408 345593 350256 6406063 6801172 8763270 8535006 1395380 1442828 292604 258392 279312 280385 342361 331924 311559 311038 212044 214201 785841 754069 1753831 1752076 405028 400861 583849 585339 726857 709799 708163 710321 728384 734187 687771 770600 2198008 2289657 1356984 1138390 653252 643586 765194 756384 765162 779605 765424 772104 901421 897650 6772115 7109463 39.45 71.4 2
11:15:18 2024-01-29 907965 897656 205680 203784 348907 357515 393239 391106 221891 220559 285900 292932 345593 348495 6401494 6873060 8810031 8509870 1380451 1442828 292604 257813 281940 278601 342879 332896 310341 312968 211169 214768 793141 762586 1738225 1731778 403772 403422 581366 588596 730397 705066 709610 715472 722668 730093 691192 768538 2188736 2329734 1347857 1128689 658817 645059 756963 760087 766070 771925 765153 774584 898836 892154 6875433 7113764 39.45 71.4 2
11:15:19 2024-01-29 904105 897204 206322 203214 347683 356440 392100 391807 221209 220594 287869 291049 345351 348742 6415660 6798643 8812671 8535006 1389851 1445869 293867 257926 279365 279900 342771 330777 311890 310895 211274 214804 797902 762515 1736126 1741620 406179 400295 580917 587068 722599 704215 710150 712528 722375 737523 691941 764440 2185683 2298851 1350022 1136395 657881 641161 760293 760087 763522 772470 772276 774547 892985 892456 6894633 7104392 39.45 71.4 2
11:15:20 2024-01-29 897157 897361 206322 203179 349827 355334 394490 389782 221209 221248 286101 292373 344796 349200 6415442 6801172 8734485 8528184 1393830 1444840 291467 258466 279365 279244 340811 333438 309170 311261 211415 214130 798811 751679 1740955 1742856 403325 402566 583034 584856 727847 709295 706909 709170 721260 730562 685936 767647 2194886 2308045 1356519 1134778 654650 646196 765194 755311 764606 775369 764073 772178 902696 892492 6809353 7108692 39.45 71.4 2
11:15:22 2024-01-29 910261 901985 205680 203210 348773 357515 393864 391106 221891 220559 285864 292522 345315 348779 6406295 6896817 8816443 8509590 1379999 1442555 292197 257020 281271 279119 341843 332122 309205 311841 211014 216699 793141 760957 1716430 1728092 403596 399698 580542 587077 728881 704480 708065 713339 722120 730382 690960 764849 2188736 2323822 1363016 1127885 657881 644568 756517 756721 765455 770835 763520 774584 897564 891208 6885259 7110266 39.45 71.4 2
11:15:23 2024-01-29 901397 896377 206330 202825 347719 356405 391838 390364 220868 221248 285967 290943 345587 348192 6412416 6781835 8775631 8544422 1404423 1443744 293256 257020 279653 278688 342073 330884 309639 310095 212044 213900 790217 759242 1728594 1742856 405028 400013 577149 587040 721308 706286 709144 709314 722631 736445 687918 762295 2182487 2294533 1352188 1140827 656947 641161 761370 760050 758548 770835 765498 772141 890985 892492 6885259 7092742 39.45 71.4 2
11:15:24 2024-01-29 891895 897324 205714 202866 349014 357983 396945 391382 221106 221452 286007 292791 345154 350689 6406063 6835105 8733631 8509870 1386834 1441803 290351 258029 278687 279732 341879 331888 307769 312055 210719 213900 793141 750401 1738534 1742856 403882 400576 582174 583275 728364 708290 708200 711287 725394 729016 684893 765125 2194886 2313102 1356519 1128689 652787 644806 759755 755822 766070 774823 764506 773829 900148 891456 6815931 7113931 39.45 71.4 2
11:15:25 2024-01-29 906082 896240 206638 203647 347510 357513 392435 392490 221243 219837 285900 292777 343762 347427 6401728 6865663 8831583 8544385 1386987 1442828 291467 257777 279351 278771 342879 330080 309170 311800 210354 214201 800993 758156 1749838 1733636 405603 399662 579038 587040 724722 702189 710187 713375 722398 734695 690960 758400 2185627 2317238 1374171 1129873 656052 640218 756517 761201 764606 771925 768877 776441 891859 894696 6879569 7092629 39.45 71.4 2
11:15:26 2024-01-29 889311 897390 205075 202825 348483 355999 392065 390603 220868 220559 285636 291618 342731 349805 6406295 6815688 8775631 8547663 1405810 1442828 290828 258645 277796 278679 342879 329386 309891 310131 210915 213900 794728 749537 1758306 1752076 405603 399730 580423 580111 720521 708290 706024 708865 725412 734332 683369 763455 2188809 2283700 1358685 1138014 653187 639925 761873 755090 760100 775225 767795 770820 897345 897352 6777498 7103153 39.45 71.4 2
11:15:27 2024-01-29 906408 898775 207225 202897 346121 354268 393239 390830 221209 220216 286777 290712 343762 349805 6406295 6931314 8794007 8509870 1365762 1442828 293497 256984 278687 279384 340811 332962 308954 310789 210684 213900 789967 759323 1742675 1733636 402703 400861 576407 581377 725750 700061 705900 711250 722668 730382 691941 767159 2191933 2311937 1347177 1122558 655117 645722 756481 757980 765728 766499 761779 774417 897910 890506 6894556 7098562 39.45 71.4 2
11:15:28 2024-01-29 902400 894706 205719 202192 346678 356155 391479 391382 220341 220594 285062 290501 344796 347719 6406063 6781948 8763206 8528919 1404423 1442555 291467 256194 279545 277656 341843 329421 308909 308257 211415 213451 787092 758156 1726782 1742856 403882 396921 579719 585307 719587 707086 709023 708198 719353 737814 685753 761293 2182579 2292906 1350022 1139980 655117 641813 762453 756758 759135 770835 765003 769931 890967 892456 6890607 7089961 39.45 71.4 2
11:15:29 2024-01-29 894849 897651 205079 202192 348729 354268 395260 388083 221055 220594 284232 292077 343486 348495 6397166 6834233 8735214 8516248 1391398 1438737 290316 257020 278687 278195 339818 331153 308235 310095 210719 212817 791779 751369 1737188 1744141 401273 400295 581366 584092 726705 706139 702388 709817 723692 725814 683852 764901 2191850 2302113 1354354 1131560 654123 643892 761370 755311 763522 773116 759618 769326 900148 894172 6829170 7103153 39.45 71.4 2
11:15:30 2024-01-29 906408 895139 209678 203140 347724 355571 391917 390278 221277 219837 285026 291190 346053 345576 6406295 6875042 8822258 8532217 1384964 1442828 290864 256769 278435 279811 342663 331510 309064 310931 209920 214165 786793 760331 1754339 1739182 405603 400861 577261 585339 720558 703076 709107 711214 722157 733775 689797 756102 2184075 2302113 1352188 1129910 653252 638336 756517 756758 762170 766499 767748 773952 886891 892468 6876670 7103039 39.45 71.4 2
11:15:31 2024-01-29 891541 896386 205399 202502 347211 354994 390895 389782 220868 220524 285026 292851 342217 348779 6406295 6815688 8763206 8528032 1393909 1442791 290546 256878 277688 279244 340153 330205 309497 308222 211049 213600 783381 752829 1751571 1752076 403596 396921 579719 581085 720558 705286 703072 707305 721260 730454 683369 765125 2188736 2283700 1334456 1133971 649545 642070 761370 753026 760283 771925 761742 767651 898873 892456 6776956 7108692 39.45 71.4 2
11:15:32 2024-01-29 907701 897356 209419 202512 345600 354233 392136 390278 221209 219873 285026 289390 343797 349273 6408763 6885998 8813518 8503664 1383438 1438737 290828 256984 279581 279345 341879 330348 307268 310166 209697 213387 789967 760054 1735050 1724416 402097 400861 578079 584893 724722 701620 707193 710711 716348 725778 685936 759516 2176298 2320255 1341360 1127083 656052 642070 755308 756794 765185 766463 765153 774417 887990 883515 6922881 7092818 39.45 71.4 2
11:15:34 2024-01-29 893845 894743 205910 202369 348738 354268 391917 391106 220528 219873 284125 292932 342731 346101 6450164 6836752 8800679 8552722 1409838 1438737 290192 257312 277581 277690 341843 328355 309170 309157 210508 213301 780842 747935 1737870 1749592 404741 399166 577257 581196 718378 706286 707193 709042 724204 734586 679853 758888 2185683 2280463 1347857 1137204 649545 637398 759181 753173 756954 772572 763219 768743 892010 893428 6772657 7087714 39.45 71.4 2
11:15:35 2024-01-29 903797 898637 209383 202188 344558 355496 394421 390025 221038 219934 285685 289892 342590 349411 6412530 6904258 8794132 8513472 1359053 1438700 291467 256194 277405 278536 339782 330116 308235 309621 210026 213451 785530 758902 1753569 1733636 401492 400013 574779 581196 723696 700585 704145 710711 720590 727635 689492 764580 2185354 2301475 1340817 1119364 651395 642070 753697 753562 762981 766427 759618 773866 892985 883515 6866448 7105177 39.45 71.4 2
11:15:36 2024-01-29 911905 898637 207257 202295 345458 357007 393027 391499 220358 220312 284920 290200 343691 346591 6414977 6763518 8775777 8525350 1395807 1442555 290476 255372 279079 277725 340775 329350 308200 307720 210867 212967 797902 759242 1732669 1741037 403559 396849 578079 583059 719150 701847 706690 706267 717360 730057 683852 759925 2179463 2291281 1350022 1138014 654650 640181 759747 757996 756508 766427 765153 767577 889815 893731 6906252 7103039 39.45 71.4 2
11:15:37 2024-01-29 896650 899280 207111 201453 347688 355999 394627 387758 220732 220489 284484 292628 342696 347646 6410866 6853815 8713127 8509870 1389946 1438663 288777 256554 277334 277427 340260 330348 306802 309590 209991 212967 797902 749756 1737914 1741037 400177 400295 580542 581196 725786 705213 700967 709314 723692 727573 682426 762875 2185627 2305382 1352188 1130298 650469 642980 758130 754635 764964 774242 757573 768557 896673 891530 6821285 7100084 39.45 71.4 2
11:15:38 2024-01-29 906528 898658 205489 202466 346081 355743 391073 390830 221140 219083 284791 290236 342147 344493 6406063 6875042 8822258 8516248 1381865 1436586 289840 255407 277796 281182 340811 329314 308538 310095 209335 212967 789967 756238 1758114 1733636 403882 400295 576407 582683 719394 701083 708200 709134 717360 728003 685863 753241 2179463 2309811 1362011 1130599 653252 638312 754159 756310 760596 768258 766169 772067 881604 886865 6904967 7092667 39.45 71.4 2
11:15:39 2024-01-29 892340 894706 209312 201831 346085 353956 391917 391382 220307 219154 284085 290767 341599 346627 6406295 6831881 8791327 8544385 1410158 1438700 288085 256949 276908 276497 341326 327824 307698 308222 209809 212668 790959 747612 1762258 1746571 403273 396885 579719 581196 718640 705213 706909 708616 722692 733858 680640 759113 2182579 2290700 1368476 1138390 650469 635939 760361 754635 758548 773016 765153 764747 892341 890531 6782345 7100084 39.45 71.4 2
11:15:40 2024-01-29 900920 897656 206062 202119 345287 353956 392472 388011 220460 218250 284555 290236 341122 347646 6406063 6946841 8766306 8516248 1381827 1437662 288829 256554 276096 277052 339746 330154 306802 309843 208716 213160 791554 749537 1756506 1742250 402646 400999 580469 581159 724575 703534 702887 710284 722449 725417 682721 760056 2185627 2306251 1350022 1127083 649545 642070 755846 750517 763522 772076 758465 768706 894581 883479 6781459 7104392 39.45 71.4 2
11:15:41 2024-01-29 906676 896340 205489 201870 344518 355496 390775 391106 220834 218402 284520 289075 341704 345296 6406063 6865044 8840909 8535006 1382457 1438700 290316 255372 277334 276779 341807 329921 310286 311409 211189 213423 789967 758699 1739211 1739182 404307 399585 574633 582849 719661 699096 707696 709901 718265 729173 685378 755762 2179245 2289657 1350022 1131104 652323 636050 755445 754635 756508 765204 765153 767577 888373 888513 6869741 7090705 39.45 71.4 2
11:15:42 2024-01-29 897157 898292 209383 201167 346607 355999 392100 390278 219816 219802 283254 289919 341669 348779 6406063 6825053 8753643 8516248 1392391 1441646 290070 255302 275989 278069 338579 331077 310067 310163 209850 212527 793141 751908 1753794 1747812 402944 396524 578042 579102 718604 701088 702498 705731 723692 727860 682721 762375 2185627 2277722 1365182 1131518 647167 639459 759181 747642 756508 769892 758465 764476 897453 891135 6772657 7124185 39.45 71.4 2
11:15:43 2024-01-29 910299 897651 205489 201800 345565 356755 392472 387975 220494 219083 284085 289355 343211 346627 6406063 6892864 8800936 8517886 1376048 1441758 289999 254804 278383 276551 338448 329314 308670 310932 209557 212967 789967 759323 1720607 1729883 399612 399166 576407 581788 722599 699279 703035 708811 712174 725521 683852 758813 2179463 2314602 1356519 1123879 652977 641161 754337 758662 761361 763017 762046 768743 887080 884614 6913475 7092742 39.45 71.4 2
11:15:44 2024-01-29 894443 894443 205475 200576 346638 355999 390812 388047 220494 219460 282985 291049 341669 342519 6406063 6803994 8772222 8535006 1408426 1438737 288627 255337 277334 281393 339746 331511 306804 308186 209335 211741 787092 749756 1730199 1742275 401419 396885 578079 580074 718530 702116 705147 701070 712210 727123 680720 755224 2173241 2289657 1364050 1140790 651395 634557 759144 753562 756508 766499 764064 764510 886416 890898 6830354 7090705 39.45 71.4 2
11:15:46 2024-01-29 899711 897656 205047 201835 346121 353956 391917 388011 220834 217794 286089 290696 342992 347108 6409890 6942236 8819800 8507164 1366914 1433582 289840 255407 275637 277199 338448 328320 306340 308186 208716 213451 787586 755695 1755067 1733636 400213 396849 573930 579139 719661 700089 698871 710321 720553 728507 683889 760633 2187181 2302113 1351376 1117771 647664 639728 751138 746979 760745 765240 756204 771006 892949 884614 6840220 7118842 39.45 71.4 2
11:15:47 2024-01-29 912979 897361 206276 201559 346901 355853 392158 390133 220797 218978 283943 289075 342520 345114 6420238 6807969 8847439 8535006 1387799 1438737 290316 254588 276678 276883 338722 329907 308200 306755 209370 212668 785841 759242 1729791 1733636 402345 395589 574779 581196 715554 698106 703072 705194 712174 727896 683852 755566 2174822 2286942 1347857 1131555 652323 630952 755920 756384 754328 762981 762940 767885 884501 890737 6898324 7103153 39.45 71.4 2
11:15:48 2024-01-29 896076 898743 206062 201126 346464 354812 391408 387939 219630 219614 283453 290837 342956 346028 6398483 6892789 8760127 8516248 1384964 1437642 287849 255372 276096 276690 338722 329314 306766 310053 208716 212088 788655 747612 1739474 1738566 396732 396921 578079 579549 720485 701088 697845 706267 719426 721517 678787 760202 2182565 2298580 1347857 1128689 648622 641161 755846 749796 760822 766499 755641 768183 893968 888378 6821285 7103039 39.45 71.4 2
11:15:49 2024-01-29 906082 895082 204548 201590 346937 354743 387993 388083 220155 218158 284130 289355 341669 345332 6410866 6860047 8856791 8525627 1384466 1436586 289435 254588 276060 281195 340775 329207 309046 308186 210294 212817 791318 758160 1747093 1733636 403273 396849 573047 580372 717077 697118 706187 709042 712210 725232 683852 751138 2176305 2289657 1347857 1130599 651321 635452 753771 751240 756471 766088 764459 770012 884529 888487 6876265 7102964 39.45 71.4 2
11:15:50 2024-01-29 891980 894636 205922 200576 345036 351893 391917 390830 219630 219118 283219 290236 339626 346664 6406295 6820952 8762927 8519357 1389513 1437642 288961 255158 276025 276779 336649 330558 306804 308924 209335 211741 793141 752291 1763211 1747812 399945 395589 576407 577427 717585 701083 698665 702098 720553 727942 680456 762258 2182579 2278187 1377328 1131067 649462 639765 756481 747040 756309 766427 752770 764556 894876 883407 6831631 7100084 39.45 71.4 2
11:15:51 2024-01-29 909113 898147 205200 201519 344527 355245 390224 386776 219850 217794 283219 289795 341669 342411 6415442 6900197 8794282 8497690 1383969 1436623 288373 254553 276944 277263 338757 330374 306464 310346 208682 212371 786793 754979 1763961 1729319 401456 399166 573930 582738 718456 697601 703960 708198 715476 727641 684626 752627 2173254 2305382 1344132 1125480 652908 636502 751630 754241 756508 763744 763803 767032 882411 884724 6923832 7090705 39.45 71.4 2
11:15:52 2024-01-29 891932 894816 205480 201031 345565 351857 390224 388083 224166 218743 283453 291155 339626 342555 6406019 6824526 8782071 8535006 1402932 1438700 287212 255443 275180 275974 339746 328878 307018 307255 208716 212123 789967 748683 1751683 1752786 402199 396632 578042 578545 715407 703076 703035 703626 720517 729281 680236 755240 2179463 2274493 1347857 1137087 646226 635149 755308 748609 754328 768258 760735 764444 886787 886865 6758407 7097253 39.45 71.4 2
11:15:53 2024-01-29 903718 897324 205376 201172 343458 353956 392472 387975 219816 218778 284094 288102 341157 347858 6406295 6956851 8806820 8516248 1365486 1433582 289427 255125 275581 278916 340750 330338 308538 307830 208612 212860 817642 756530 1770205 1737331 399048 396813 573084 578519 719624 697118 698888 709314 718447 727537 683369 758363 2182565 2296162 1328095 1117771 645765 637361 749422 746513 756250 764091 755939 768743 892231 882081 6838589 7108692 39.45 71.4 2
11:15:54 2024-01-29 907171 893735 205480 200607 343493 354994 391088 390278 224009 217794 283656 288443 341445 345540 6406295 6796274 8826964 8546664 1399102 1439708 290192 254412 277191 278759 338579 329907 306802 306826 209154 211375 785841 754069 1726616 1738566 400213 396182 577486 582435 715554 698015 703072 699513 715043 725519 678787 753040 2170191 2283499 1368476 1138014 649545 634698 756517 751347 754328 766391 760772 762225 884501 886938 6801021 7092780 39.45 71.4 2
11:15:55 2024-01-29 898706 897656 204259 201172 344553 351857 391364 387939 219816 217048 282985 290577 339626 345576 6406295 6907439 8791411 8517886 1381459 1434550 286977 255194 275811 277865 337630 329440 306766 308257 208031 211600 789170 747612 1738551 1738566 399012 399166 576407 577872 720485 698051 697845 705767 718410 721453 678787 758036 2185627 2298580 1347857 1122245 645765 637361 751556 747164 760283 766391 754528 763627 890601 883328 6800913 7134391 39.45 71.4 2
11:15:56 2024-01-29 907542 896382 204904 201237 343493 353956 387957 388083 219782 217572 283219 288881 341122 345005 6424149 6838977 8859825 8537806 1383964 1436623 288785 254235 276060 277848 338757 328473 307018 306755 210024 212371 794543 758779 1748133 1737331 401456 395589 571395 579549 715048 695110 703072 706033 712174 727159 681849 748969 2173202 2286942 1345691 1127083 649083 632902 750606 754352 753794 761771 762286 765327 880650 884614 6866448 7082615 39.45 71.4 2
11:15:58 2024-01-29 893175 894779 204913 200537 344527 351569 391110 387795 221416 218638 283112 289215 342027 347254 6414474 6816507 8737841 8509870 1386945 1436623 288045 254588 275215 277848 335600 328320 306802 308488 208682 211044 787092 749073 1737664 1738566 398664 395274 576407 577909 718604 698015 695578 700043 712246 721440 676758 758400 2179463 2289657 1347857 1128689 647148 638103 756517 747274 754671 767099 751129 762605 889485 886493 6835474 7105177 39.45 71.3 2
11:15:59 2024-01-29 906078 897505 204618 200892 346692 351785 387704 386632 220392 218110 283196 289083 340611 342447 6415442 6880381 8803705 8519433 1381984 1438700 287971 254375 275637 276680 339746 329207 306500 307470 208031 211741 785206 754988 1734271 1731178 400852 396849 572238 581196 717585 696795 702037 707305 714537 725521 682721 752815 2173279 2303747 1358334 1125480 650658 634249 748978 752069 756508 761337 762046 765364 880538 884848 6925198 7082465 39.45 71.3 2
11:16:00 2024-01-29 894629 894706 204908 200402 345287 351821 387704 387867 223938 218402 282786 290271 339557 342267 6406295 6830506 8778854 8535006 1389398 1434587 288085 254623 273499 281393 338211 327912 308320 306327 208356 211558 788380 746339 1765490 1747812 400533 394441 574373 576129 713494 699096 698376 700043 717903 726065 678823 753241 2177915 2268502 1358685 1130599 643927 634594 755846 747274 754224 765525 753232 760490 888672 888378 6782090 7101579 39.45 71.3 2
11:16:01 2024-01-29 909113 895947 204303 200607 343484 355423 390108 385581 219630 217794 282355 288916 341122 342447 6406295 6892752 8803719 8497690 1380003 1437642 287971 253842 276944 276644 336720 329907 306370 307220 207996 211706 789967 758236 1734409 1724416 399221 396813 573084 580372 718378 697118 699937 706304 711474 721372 681965 753040 2176305 2314177 1366263 1122558 651358 636502 750488 751849 758622 761626 755566 764242 880538 880800 6922881 7092780 39.45 71.4 2
11:16:02 2024-01-29 895633 894733 204769 199944 345081 354225 387957 387939 223974 217794 287381 290236 342642 342447 6403551 6834673 8794408 8532217 1396377 1438737 287247 254553 273499 277458 338211 328473 306802 306078 207996 211706 788380 748006 1765871 1749592 400816 394996 574779 576874 711405 700089 701770 702522 719545 730801 676611 753353 2173254 2268928 1356519 1131518 643469 634698 753269 742572 752915 765204 755827 760638 891109 887121 6762987 7099327 39.45 71.3 2
11:16:03 2024-01-29 907818 897656 204263 200227 344765 354743 391088 385617 224009 217759 282355 288478 341157 342519 6410866 6889377 8803612 8509984 1381999 1437679 287884 253842 276096 276644 337701 329440 306334 307040 207816 211558 786793 754908 1760140 1732347 401500 396560 573774 581159 717548 695948 700857 705584 712839 721300 682237 750257 2170191 2310296 1362859 1125480 649545 633799 746929 752877 756508 762847 760150 765327 879878 879267 6913941 7100084 39.45 71.3 2
11:16:04 2024-01-29 891710 893813 204904 200188 344492 351821 387957 387975 223817 217794 282937 290916 339592 342483 6394382 6825806 8763281 8522837 1393743 1437679 287247 254375 273499 277458 337701 327913 308502 308524 209996 211177 786793 745476 1755772 1751541 401500 394226 573748 574464 711369 699096 699386 700990 716983 727573 677753 753613 2176305 2264804 1337028 1133165 643927 632902 752202 746104 751509 766391 758097 761757 884282 886640 6768073 7089961 39.45 71.3 2
11:16:05 2024-01-29 907059 898278 204769 200567 343042 353993 391917 386196 223817 217759 281566 287064 340646 345540 6397166 6849782 8784956 8485376 1367102 1441683 289427 253243 275530 277351 335530 329564 306766 308524 209996 211234 799380 761184 1721144 1724416 399221 395301 571335 577909 718640 692021 696753 703927 713526 721368 682721 755799 2173202 2298851 1363016 1119364 647701 636461 748890 749288 757454 757486 753678 764510 883875 880800 6875853 7093006 39.45 71.3 2
11:16:06 2024-01-29 899970 896867 204904 199288 343493 354493 387993 387357 223434 218965 281530 287604 341122 342447 6396930 6788760 8744062 8534343 1405697 1441758 288856 253772 275831 276644 337429 328509 306586 308307 208321 210385 785841 750831 1718351 1742275 398745 395310 574779 579549 714541 699096 702846 699115 713526 725603 674773 751054 2168649 2280463 1370689 1138014 648622 633978 755445 749140 753260 763168 758502 759210 880538 883407 6838589 7080596 39.45 71.3 2
11:16:07 2024-01-29 900096 898292 203051 200432 344492 351821 390224 385310 219630 217385 281530 289998 339592 345296 6394703 6919338 8760170 8504106 1381980 1437588 287055 254518 274302 276644 338614 328291 306320 307685 207637 211523 785206 749607 1737469 1741037 399221 396813 574336 574464 718604 698781 697894 704160 712210 719195 676758 755045 2179463 2296162 1347857 1119364 643652 636050 749422 745047 756917 764091 754179 765055 888336 879484 6791777 7090705 39.45 71.3 2
11:16:08 2024-01-29 907048 894812 204769 200537 344973 351893 390188 388011 223833 218158 285407 288163 342992 342267 6402944 6781835 8775816 8535006 1406423 1438700 287212 253772 276060 276644 337630 327645 306802 306292 208321 210350 779686 753830 1722480 1738566 396696 394369 574779 579960 713458 698106 699900 699115 711437 725521 676758 749687 2170191 2283700 1339194 1138390 649545 634698 754337 749833 750938 762557 760262 758331 880739 886493 6876670 7086900 39.45 71.3 2
11:16:10 2024-01-29 897268 899901 204593 200254 347674 351569 390362 385402 219749 217654 284435 290060 342027 346435 6406063 6927375 8766306 8522187 1374525 1435620 286977 254518 274302 277848 337621 328509 306802 307220 207313 211706 780444 750607 1752640 1738566 399221 396813 572606 574464 719389 697118 697894 705194 712246 719231 679997 755799 2182565 2296162 1347857 1117771 643927 635599 747297 745047 756844 761872 754752 766183 889002 874501 6812576 7116815 39.45 71.3 2
11:16:11 2024-01-29 906528 894627 204735 200398 344869 354580 387957 387939 220180 217759 283464 288268 342776 342447 6406063 6792111 8763206 8531574 1411211 1437642 291459 253772 274951 276220 337938 327473 306802 306825 207816 211044 786793 748281 1775641 1742856 399012 394369 574779 578519 711405 699096 699900 700107 714537 726149 673234 749117 2173279 2277722 1329719 1138014 646687 632454 754942 747164 753260 763554 758654 760014 882816 884031 6816670 7090705 39.45 71.3 2
11:16:12 2024-01-29 899989 896382 203625 200888 345776 351749 391051 386160 224025 217013 283117 288207 339557 346065 6415442 6942236 8787502 8509870 1364789 1433582 287212 253737 273464 277458 336106 328473 306802 306825 207961 211706 817642 753910 1764980 1733636 398654 394369 570526 573986 715554 692964 695837 705231 712174 721368 681753 755799 2177915 2294533 1323854 1116387 645111 636391 748651 745249 756434 761626 748775 766071 888064 880469 6835474 7104392 39.45 71.3 2
[truncated: 160,174 more chars]
